# Supplementary material for: Convergence of topological domain boundaries, insulators, and polytene interbands revealed by high-resolution mapping of chromatin contacts in the early Drosophila melanogaster embryo
Source: eLife. 2017 Nov 17;6:e29550. doi: 10.7554/eLife.29550 (PMC5739541; doi:10.7554/eLife.29550)
Supplement: Supplementary file 1. — S1: List of samples used to generate Hi-C libraries. S2: Sequencing and processing statistics for Hi-C libraries. S3: Location of loops and domain-skipping identified in nc14 embryos. S4: Manually called boundaries. S5: Computationally identified boundaries. S6: Representative boundary set, merge of manual and computational curations. [file elife-29550-supp1.xlsx]

## Sheet: Sample Information
Table S1. List of samples used to generate Hi-C libraries.
Name	Date	Sample Type	Number of Embryos	Enzyme	Indices
HiC-2-4	2014-08-22	nc14 whole, loosely sorted	>6000	MboI
HiC-8	2014-11-15	nc12 whole	6000	MboI	8,11
HiC-10	2015-04-17	nc14 whole	1850	MboI	1,10,20
HiC-11	2015-04-21	nc12 whole	298	MboI	4,6
HiC-12	2015-04-21	nc14 whole	75	MboI	12,16
HiC-13	2015-10-29	cycle 14, anterior	140 halves	MboI	6
HiC-14	2015-10-29	cycle 14, posterior	140 halves	MboI	12
HiC-15	2015-11-03	cycle 14, anterior	169 halves	MboI	5
HiC-16	2015-11-03	cycle 14, posterior	169 halves	MboI	19

## Sheet: Sequencing Statistics
Table S2. Sequencing and processing statistics for Hi-C libraries.
Experiment ID	Sample	Total Reads	Unique Map	Unique Map %	Paired	% Paired	de-duped	Unique read %	Hi-C linkages	% Hi-C linkages	in-in	in-out	out-in	out-out
HiC-2	nc14 whole	212171746	159165171	0.750171	136640999	0.858486	110435531	0.808217	106053397	0.96032	0.25242	0.24874	0.24622	0.252621
HiC-10	nc14 whole	40746706	30614563	0.751338	24829156	0.811024	11986866	0.482774	10633864	0.887126	0.254627	0.242356	0.247702	0.255315
HiC-12	nc14 whole	42515301	28931357	0.680493	23701661	0.819238	19216277	0.810757	17038569	0.886674	0.25149	0.247498	0.249582	0.25143
HiC-13	nc14 anterior	290315253	213608450	0.735781	185624265	0.868993	69728607	0.375644	46938184	0.673155	0.253286	0.244319	0.248779	0.253616
HiC-14	nc14 posterior	134739952	95666745	0.71001	81379705	0.850658	41853837	0.514303	32774139	0.783062	0.252518	0.244537	0.25062	0.252325
HiC-15	nc14 anterior	359381895	266010478	0.740189	231695718	0.871002	133211954	0.574944	105144846	0.789305	0.252832	0.245398	0.248863	0.252908
HiC-16	nc14 posterior	325953431	241640022	0.741333	210000366	0.869063	154355613	0.735025	133395434	0.864209	0.252937	0.245626	0.248743	0.252694
Totals		1405824284	1035636786	0.736676	893871870	0.863113	540788685	0.604996	451978433	0.835776

## Sheet: Loops
Table S3. Location of loops and domain-skipping identified in nc14 embryos.
dm6				dm3
chr2L	21828500	21899000		chr2L	21828500	21899000
chr2L	16424000	16487500		chr2L	16424000	16487500
chr2L	11359000	11446500		chr2L	11359000	11446500
chr2L	9272000	9321000		chr2L	9272000	9321000
chr2L	6075500	6092000		chr2L	6075500	6092000
chr2L	5403500	5461500		chr2L	5403500	5461500
chr2L	3825500	3837000		chr2L	3825500	3837000
chr2L	3094500	3109000		chr2L	3094500	3109000
chr2L	1955000	1973000		chr2L	1955000	1973000
chr2L	1420500	1461000		chr2L	1420500	1461000
chr2R	19497000	19503000		chr2R	15384500	15390500
chr2R	12993500	13042500		chr2R	8881000	8930000
chr2R	11711500	11791000		chr2R	7599000	7678500
chr2R	11474500	11528500		chr2R	7362000	7416000
chr2R	9973000	9988500		chr2R	5860500	5876000
chr2R	8232500	8246000		chr2R	4120000	4133500
chr2R	6575000	6612500		chr2R	2462500	2500000
chr3L	23107500	23123000		chr3L	23100500	23116000
chr3L	20621500	20696500		chr3L	20615000	20689500
chr3L	18186500	18234000		chr3L	18179500	18227000
chr3L	15700000	15728500		chr3L	15693000	15722000
chr3L	14579000	14601000		chr3L	14572000	14594000
chr3L	11428500	11485500		chr3L	11422000	11478500
chr3L	9019500	9041000		chr3L	9012500	9034000
chr3L	9004000	9040500		chr3L	8997500	9034000
chr3L	9003500	9020000		chr3L	8996500	9013000
chr3L	1380500	1397500		chr3L	1380500	1397500
chr3L	1367500	1464000		chr3L	1367500	1464000
chr3R	16719500	16730500		chr3R	12545500	12556500
chr3R	13877500	13900500		chr3R	9703000	9726000
chr3R	12244000	12280500		chr3R	8070000	8106500
chr3R	6999000	7038000		chr3R	2824500	2864000
chr3R	6853000	6871000		chr3R	2679000	2697000
chr3R	6848500	6893000		chr3R	2674000	2719000
chr3R	6780000	6807000		chr3R	2606000	2633000
chr4	405500	425500		chr4	426000	446000
chrX	18243500	18312000		chrX	18137500	18206000
chrX	17313000	17395000		chrX	17207000	17289000
chrX	16149000	16217500		chrX	16043000	16111500
chrX	5992500	6035500		chrX	5886500	5929500
chrX	5529500	5609000		chrX	5423500	5503000
chrX	4424500	4509500		chrX	4319000	4403500
chrX	4410500	4510500		chrX	4304500	4404500
chrX	3371500	3451500		chrX	3265500	3345500
chrX	2125000	2141000		chrX	2019000	2035000
chrX	369500	396000		chrX	263500	290000

## Sheet: Manual Boundaries
Table S4. Manually called boundaries.
Chromosome	Lmost position	Rmost position
dm6			dm3
Chromosome	Position		Chromosome	Position
chr2L	19000		chr2L	19000
chr2L	95000		chr2L	95000
chr2L	102000		chr2L	102000
chr2L	108500		chr2L	108500
chr2L	115500		chr2L	115500
chr2L	143500		chr2L	143500
chr2L	155000		chr2L	155000
chr2L	182500		chr2L	182500
chr2L	206500		chr2L	206500
chr2L	222000		chr2L	222000
chr2L	271000		chr2L	271000
chr2L	277000		chr2L	277000
chr2L	296000		chr2L	296000
chr2L	306000		chr2L	306000
chr2L	359000		chr2L	359000
chr2L	403500		chr2L	403500
chr2L	414500		chr2L	414500
chr2L	421000		chr2L	421000
chr2L	453500		chr2L	453500
chr2L	472500		chr2L	472500
chr2L	490000		chr2L	490000
chr2L	517500		chr2L	517500
chr2L	524500		chr2L	524500
chr2L	541500		chr2L	541500
chr2L	563500		chr2L	563500
chr2L	568500		chr2L	568500
chr2L	574500		chr2L	574500
chr2L	602000		chr2L	602000
chr2L	810500		chr2L	810500
chr2L	816000		chr2L	816000
chr2L	821000		chr2L	821000
chr2L	826000		chr2L	826000
chr2L	850500		chr2L	850500
chr2L	855000		chr2L	855000
chr2L	870500		chr2L	870500
chr2L	901500		chr2L	901500
chr2L	1077500		chr2L	1077500
chr2L	1108500		chr2L	1108500
chr2L	1118500		chr2L	1118500
chr2L	1128500		chr2L	1128500
chr2L	1147500		chr2L	1147500
chr2L	1151000		chr2L	1151000
chr2L	1157500		chr2L	1157500
chr2L	1165000		chr2L	1165000
chr2L	1170500		chr2L	1170500
chr2L	1177500		chr2L	1177500
chr2L	1184000		chr2L	1184000
chr2L	1421000		chr2L	1421000
chr2L	1461500		chr2L	1461500
chr2L	1491000		chr2L	1491000
chr2L	1504500		chr2L	1504500
chr2L	1518000		chr2L	1518000
chr2L	1613500		chr2L	1613500
chr2L	1704000		chr2L	1704000
chr2L	1711000		chr2L	1711000
chr2L	1716000		chr2L	1716000
chr2L	1724500		chr2L	1724500
chr2L	1728500		chr2L	1728500
chr2L	1733000		chr2L	1733000
chr2L	1884500		chr2L	1884500
chr2L	1909500		chr2L	1909500
chr2L	1955500		chr2L	1955500
chr2L	1972500		chr2L	1972500
chr2L	1981000		chr2L	1981000
chr2L	2015000		chr2L	2015000
chr2L	2037500		chr2L	2037500
chr2L	2047000		chr2L	2047000
chr2L	2145500		chr2L	2145500
chr2L	2152000		chr2L	2152000
chr2L	2162000		chr2L	2162000
chr2L	2165000		chr2L	2165000
chr2L	2178500		chr2L	2178500
chr2L	2193000		chr2L	2193000
chr2L	2215500		chr2L	2215500
chr2L	2227000		chr2L	2227000
chr2L	2236500		chr2L	2236500
chr2L	2357000		chr2L	2357000
chr2L	2365000		chr2L	2365000
chr2L	2376000		chr2L	2376000
chr2L	2383000		chr2L	2383000
chr2L	2449500		chr2L	2449500
chr2L	2454500		chr2L	2454500
chr2L	2457500		chr2L	2457500
chr2L	2493500		chr2L	2493500
chr2L	2575000		chr2L	2575000
chr2L	2585500		chr2L	2585500
chr2L	2724000		chr2L	2724000
chr2L	2740000		chr2L	2740000
chr2L	2758500		chr2L	2758500
chr2L	2770000		chr2L	2770000
chr2L	2856000		chr2L	2856000
chr2L	2874500		chr2L	2874500
chr2L	2879000		chr2L	2879000
chr2L	2886500		chr2L	2886500
chr2L	2970500		chr2L	2970500
chr2L	2979000		chr2L	2979000
chr2L	2987500		chr2L	2987500
chr2L	2993500		chr2L	2993500
chr2L	3018000		chr2L	3018000
chr2L	3023000		chr2L	3023000
chr2L	3029500		chr2L	3029500
chr2L	3040000		chr2L	3040000
chr2L	3049000		chr2L	3049000
chr2L	3072500		chr2L	3072500
chr2L	3095000		chr2L	3095000
chr2L	3109000		chr2L	3109000
chr2L	3143500		chr2L	3143500
chr2L	3159500		chr2L	3159500
chr2L	3174000		chr2L	3174000
chr2L	3452500		chr2L	3452500
chr2L	3457000		chr2L	3457000
chr2L	3466000		chr2L	3466000
chr2L	3471000		chr2L	3471000
chr2L	3480500		chr2L	3480500
chr2L	3514500		chr2L	3514500
chr2L	3530000		chr2L	3530000
chr2L	3539000		chr2L	3539000
chr2L	3581000		chr2L	3581000
chr2L	3607000		chr2L	3607000
chr2L	3619000		chr2L	3619000
chr2L	3633500		chr2L	3633500
chr2L	3641500		chr2L	3641500
chr2L	3657500		chr2L	3657500
chr2L	3763000		chr2L	3763000
chr2L	3771500		chr2L	3771500
chr2L	3786500		chr2L	3786500
chr2L	3802000		chr2L	3802000
chr2L	3806500		chr2L	3806500
chr2L	3813500		chr2L	3813500
chr2L	3837000		chr2L	3837000
chr2L	3862500		chr2L	3862500
chr2L	3867500		chr2L	3867500
chr2L	3872500		chr2L	3872500
chr2L	4029500		chr2L	4029500
chr2L	4187000		chr2L	4187000
chr2L	4227500		chr2L	4227500
chr2L	4283500		chr2L	4283500
chr2L	4345500		chr2L	4345500
chr2L	4386500		chr2L	4386500
chr2L	4393500		chr2L	4393500
chr2L	4403500		chr2L	4403500
chr2L	4431500		chr2L	4431500
chr2L	4441500		chr2L	4441500
chr2L	4445000		chr2L	4445000
chr2L	4448500		chr2L	4448500
chr2L	4453500		chr2L	4453500
chr2L	4458000		chr2L	4458000
chr2L	4463500		chr2L	4463500
chr2L	4794500		chr2L	4794500
chr2L	4811500		chr2L	4811500
chr2L	4820000		chr2L	4820000
chr2L	4830500		chr2L	4830500
chr2L	4838500		chr2L	4838500
chr2L	4848000		chr2L	4848000
chr2L	4882500		chr2L	4882500
chr2L	4889500		chr2L	4889500
chr2L	4892500		chr2L	4892500
chr2L	4944000		chr2L	4944000
chr2L	4950000		chr2L	4950000
chr2L	4955500		chr2L	4955500
chr2L	4968500		chr2L	4968500
chr2L	4971500		chr2L	4971500
chr2L	4977000		chr2L	4977000
chr2L	4982500		chr2L	4982500
chr2L	5010000		chr2L	5010000
chr2L	5042500		chr2L	5042500
chr2L	5054500		chr2L	5054500
chr2L	5060000		chr2L	5060000
chr2L	5071000		chr2L	5071000
chr2L	5092500		chr2L	5092500
chr2L	5097000		chr2L	5097000
chr2L	5100500		chr2L	5100500
chr2L	5271000		chr2L	5271000
chr2L	5279000		chr2L	5279000
chr2L	5289000		chr2L	5289000
chr2L	5306000		chr2L	5306000
chr2L	5326000		chr2L	5326000
chr2L	5366500		chr2L	5366500
chr2L	5404500		chr2L	5404500
chr2L	5460500		chr2L	5460500
chr2L	5516000		chr2L	5516000
chr2L	5520000		chr2L	5520000
chr2L	5524500		chr2L	5524500
chr2L	5542000		chr2L	5542000
chr2L	5547000		chr2L	5547000
chr2L	5720500		chr2L	5720500
chr2L	5726000		chr2L	5726000
chr2L	5771000		chr2L	5771000
chr2L	5799500		chr2L	5799500
chr2L	5806000		chr2L	5806000
chr2L	5907500		chr2L	5907500
chr2L	5943500		chr2L	5943500
chr2L	5949500		chr2L	5949500
chr2L	5980500		chr2L	5980500
chr2L	5986500		chr2L	5986500
chr2L	6025000		chr2L	6025000
chr2L	6037500		chr2L	6037500
chr2L	6048000		chr2L	6048000
chr2L	6051000		chr2L	6051000
chr2L	6062500		chr2L	6062500
chr2L	6066000		chr2L	6066000
chr2L	6068500		chr2L	6068500
chr2L	6071000		chr2L	6071000
chr2L	6091000		chr2L	6091000
chr2L	6099000		chr2L	6099000
chr2L	6109500		chr2L	6109500
chr2L	6124000		chr2L	6124000
chr2L	6179000		chr2L	6179000
chr2L	6324000		chr2L	6324000
chr2L	6338000		chr2L	6338000
chr2L	6357000		chr2L	6357000
chr2L	6424000		chr2L	6424000
chr2L	6455000		chr2L	6455000
chr2L	6468000		chr2L	6468000
chr2L	6473500		chr2L	6473500
chr2L	6481000		chr2L	6481000
chr2L	6489000		chr2L	6489000
chr2L	6491500		chr2L	6491500
chr2L	6498500		chr2L	6498500
chr2L	6527000		chr2L	6527000
chr2L	6557500		chr2L	6557500
chr2L	6562000		chr2L	6562000
chr2L	6568000		chr2L	6568000
chr2L	6610500		chr2L	6610500
chr2L	6622000		chr2L	6622000
chr2L	6648000		chr2L	6648000
chr2L	6658000		chr2L	6658000
chr2L	6664000		chr2L	6664000
chr2L	6668000		chr2L	6668000
chr2L	6673500		chr2L	6673500
chr2L	6678000		chr2L	6678000
chr2L	6685000		chr2L	6685000
chr2L	6716500		chr2L	6716500
chr2L	6724000		chr2L	6724000
chr2L	6797000		chr2L	6797000
chr2L	6852500		chr2L	6852500
chr2L	6908000		chr2L	6908000
chr2L	6914500		chr2L	6914500
chr2L	6920500		chr2L	6920500
chr2L	6944500		chr2L	6944500
chr2L	6949500		chr2L	6949500
chr2L	6956500		chr2L	6956500
chr2L	6960500		chr2L	6960500
chr2L	6964000		chr2L	6964000
chr2L	6971500		chr2L	6971500
chr2L	7012500		chr2L	7012500
chr2L	7026500		chr2L	7026500
chr2L	7033000		chr2L	7033000
chr2L	7038000		chr2L	7038000
chr2L	7049000		chr2L	7049000
chr2L	7056000		chr2L	7056000
chr2L	7064500		chr2L	7064500
chr2L	7181500		chr2L	7181500
chr2L	7194500		chr2L	7194500
chr2L	7204500		chr2L	7204500
chr2L	7220000		chr2L	7220000
chr2L	7224000		chr2L	7224000
chr2L	7258500		chr2L	7258500
chr2L	7281000		chr2L	7281000
chr2L	7306500		chr2L	7306500
chr2L	7388500		chr2L	7388500
chr2L	7410000		chr2L	7410000
chr2L	7412500		chr2L	7412500
chr2L	7426000		chr2L	7426000
chr2L	7496500		chr2L	7496500
chr2L	7534500		chr2L	7534500
chr2L	7641000		chr2L	7641000
chr2L	7782500		chr2L	7782500
chr2L	7800000		chr2L	7800000
chr2L	7810500		chr2L	7810500
chr2L	7821000		chr2L	7821000
chr2L	7828000		chr2L	7828000
chr2L	7886000		chr2L	7886000
chr2L	7892000		chr2L	7892000
chr2L	7994000		chr2L	7994000
chr2L	7999500		chr2L	7999500
chr2L	8004000		chr2L	8004000
chr2L	8011000		chr2L	8011000
chr2L	8029500		chr2L	8029500
chr2L	8043500		chr2L	8043500
chr2L	8072000		chr2L	8072000
chr2L	8083000		chr2L	8083000
chr2L	8127500		chr2L	8127500
chr2L	8134000		chr2L	8134000
chr2L	8157000		chr2L	8157000
chr2L	8162000		chr2L	8162000
chr2L	8198000		chr2L	8198000
chr2L	8212000		chr2L	8212000
chr2L	8240500		chr2L	8240500
chr2L	8300500		chr2L	8300500
chr2L	8312000		chr2L	8312000
chr2L	8320500		chr2L	8320500
chr2L	8364000		chr2L	8364000
chr2L	8374500		chr2L	8374500
chr2L	8383500		chr2L	8383500
chr2L	8403000		chr2L	8403000
chr2L	8415000		chr2L	8415000
chr2L	8437000		chr2L	8437000
chr2L	8464000		chr2L	8464000
chr2L	8478500		chr2L	8478500
chr2L	8488500		chr2L	8488500
chr2L	8512000		chr2L	8512000
chr2L	8522000		chr2L	8522000
chr2L	8528500		chr2L	8528500
chr2L	8543000		chr2L	8543000
chr2L	8686000		chr2L	8686000
chr2L	8740500		chr2L	8740500
chr2L	8810500		chr2L	8810500
chr2L	8825500		chr2L	8825500
chr2L	8888000		chr2L	8888000
chr2L	8935500		chr2L	8935500
chr2L	8943500		chr2L	8943500
chr2L	8953000		chr2L	8953000
chr2L	8997500		chr2L	8997500
chr2L	9123500		chr2L	9123500
chr2L	9166500		chr2L	9166500
chr2L	9254000		chr2L	9254000
chr2L	9322000		chr2L	9322000
chr2L	9420000		chr2L	9420000
chr2L	9430000		chr2L	9430000
chr2L	9449000		chr2L	9449000
chr2L	9455000		chr2L	9455000
chr2L	9460000		chr2L	9460000
chr2L	9465000		chr2L	9465000
chr2L	9495500		chr2L	9495500
chr2L	9520000		chr2L	9520000
chr2L	9569500		chr2L	9569500
chr2L	9577000		chr2L	9577000
chr2L	9612500		chr2L	9612500
chr2L	9617000		chr2L	9617000
chr2L	9700000		chr2L	9700000
chr2L	9705500		chr2L	9705500
chr2L	9711500		chr2L	9711500
chr2L	9758000		chr2L	9758000
chr2L	9763500		chr2L	9763500
chr2L	9790000		chr2L	9790000
chr2L	9794000		chr2L	9794000
chr2L	9886500		chr2L	9886500
chr2L	9897500		chr2L	9897500
chr2L	9912500		chr2L	9912500
chr2L	9918500		chr2L	9918500
chr2L	9921500		chr2L	9921500
chr2L	9938000		chr2L	9938000
chr2L	9954500		chr2L	9954500
chr2L	9958500		chr2L	9958500
chr2L	9963500		chr2L	9963500
chr2L	9968000		chr2L	9968000
chr2L	9984500		chr2L	9984500
chr2L	10003500		chr2L	10003500
chr2L	10010000		chr2L	10010000
chr2L	10056500		chr2L	10056500
chr2L	10200500		chr2L	10200500
chr2L	10211000		chr2L	10211000
chr2L	10221000		chr2L	10221000
chr2L	10226500		chr2L	10226500
chr2L	10232000		chr2L	10232000
chr2L	10239000		chr2L	10239000
chr2L	10247000		chr2L	10247000
chr2L	10255000		chr2L	10255000
chr2L	10278000		chr2L	10278000
chr2L	10292000		chr2L	10292000
chr2L	10299500		chr2L	10299500
chr2L	10311000		chr2L	10311000
chr2L	10315000		chr2L	10315000
chr2L	10327500		chr2L	10327500
chr2L	10333500		chr2L	10333500
chr2L	10343000		chr2L	10343000
chr2L	10356000		chr2L	10356000
chr2L	10363000		chr2L	10363000
chr2L	10367000		chr2L	10367000
chr2L	10375500		chr2L	10375500
chr2L	10380000		chr2L	10380000
chr2L	10387000		chr2L	10387000
chr2L	10397000		chr2L	10397000
chr2L	10408500		chr2L	10408500
chr2L	10414000		chr2L	10414000
chr2L	10419000		chr2L	10419000
chr2L	10423000		chr2L	10423000
chr2L	10426500		chr2L	10426500
chr2L	10431000		chr2L	10431000
chr2L	10439000		chr2L	10439000
chr2L	10478500		chr2L	10478500
chr2L	10488500		chr2L	10488500
chr2L	10506500		chr2L	10506500
chr2L	10516500		chr2L	10516500
chr2L	10729000		chr2L	10729000
chr2L	10732500		chr2L	10732500
chr2L	10737500		chr2L	10737500
chr2L	10743500		chr2L	10743500
chr2L	10842000		chr2L	10842000
chr2L	10850500		chr2L	10850500
chr2L	10858500		chr2L	10858500
chr2L	10965500		chr2L	10965500
chr2L	10977000		chr2L	10977000
chr2L	10988500		chr2L	10988500
chr2L	11004500		chr2L	11004500
chr2L	11011000		chr2L	11011000
chr2L	11091000		chr2L	11091000
chr2L	11101000		chr2L	11101000
chr2L	11123500		chr2L	11123500
chr2L	11131000		chr2L	11131000
chr2L	11172000		chr2L	11172000
chr2L	11179000		chr2L	11179000
chr2L	11269000		chr2L	11269000
chr2L	11278000		chr2L	11278000
chr2L	11359500		chr2L	11359500
chr2L	11446000		chr2L	11446000
chr2L	11516500		chr2L	11516500
chr2L	11794000		chr2L	11794000
chr2L	11809000		chr2L	11809000
chr2L	11813500		chr2L	11813500
chr2L	11971000		chr2L	11971000
chr2L	11988000		chr2L	11988000
chr2L	12012500		chr2L	12012500
chr2L	12021500		chr2L	12021500
chr2L	12049000		chr2L	12049000
chr2L	12056000		chr2L	12056000
chr2L	12063500		chr2L	12063500
chr2L	12093500		chr2L	12093500
chr2L	12098000		chr2L	12098000
chr2L	12103000		chr2L	12103000
chr2L	12109000		chr2L	12109000
chr2L	12174000		chr2L	12174000
chr2L	12425500		chr2L	12425500
chr2L	12434500		chr2L	12434500
chr2L	12444500		chr2L	12444500
chr2L	12455000		chr2L	12455000
chr2L	12519500		chr2L	12519500
chr2L	12545500		chr2L	12545500
chr2L	12604000		chr2L	12604000
chr2L	12679000		chr2L	12679000
chr2L	12692500		chr2L	12692500
chr2L	12704500		chr2L	12704500
chr2L	12713000		chr2L	12713000
chr2L	12722000		chr2L	12722000
chr2L	13004500		chr2L	13004500
chr2L	13020500		chr2L	13020500
chr2L	13165000		chr2L	13165000
chr2L	13176500		chr2L	13176500
chr2L	13183000		chr2L	13183000
chr2L	13192000		chr2L	13192000
chr2L	13203500		chr2L	13203500
chr2L	13211500		chr2L	13211500
chr2L	13219500		chr2L	13219500
chr2L	13225500		chr2L	13225500
chr2L	13243500		chr2L	13243500
chr2L	13295000		chr2L	13295000
chr2L	13366500		chr2L	13366500
chr2L	13371000		chr2L	13371000
chr2L	13374500		chr2L	13374500
chr2L	13378500		chr2L	13378500
chr2L	13382500		chr2L	13382500
chr2L	13387000		chr2L	13387000
chr2L	13395000		chr2L	13395000
chr2L	13548000		chr2L	13548000
chr2L	13769500		chr2L	13769500
chr2L	13783500		chr2L	13783500
chr2L	13793500		chr2L	13793500
chr2L	13812500		chr2L	13812500
chr2L	13829500		chr2L	13829500
chr2L	13835000		chr2L	13835000
chr2L	13842500		chr2L	13842500
chr2L	13892000		chr2L	13892000
chr2L	13898500		chr2L	13898500
chr2L	13905000		chr2L	13905000
chr2L	13911500		chr2L	13911500
chr2L	14094500		chr2L	14094500
chr2L	14161000		chr2L	14161000
chr2L	14234500		chr2L	14234500
chr2L	14262000		chr2L	14262000
chr2L	14288000		chr2L	14288000
chr2L	14349000		chr2L	14349000
chr2L	14355000		chr2L	14355000
chr2L	14362000		chr2L	14362000
chr2L	14433000		chr2L	14433000
chr2L	14490500		chr2L	14490500
chr2L	14588500		chr2L	14588500
chr2L	14706500		chr2L	14706500
chr2L	15010500		chr2L	15010500
chr2L	15039000		chr2L	15039000
chr2L	15057000		chr2L	15057000
chr2L	15061000		chr2L	15061000
chr2L	15068000		chr2L	15068000
chr2L	15112500		chr2L	15112500
chr2L	15257000		chr2L	15257000
chr2L	15272000		chr2L	15272000
chr2L	15307000		chr2L	15307000
chr2L	15334000		chr2L	15334000
chr2L	15478000		chr2L	15478000
chr2L	15731000		chr2L	15731000
chr2L	15746500		chr2L	15746500
chr2L	15762500		chr2L	15762500
chr2L	15771500		chr2L	15771500
chr2L	16257000		chr2L	16257000
chr2L	16269000		chr2L	16269000
chr2L	16287500		chr2L	16287500
chr2L	16299500		chr2L	16299500
chr2L	16303500		chr2L	16303500
chr2L	16307000		chr2L	16307000
chr2L	16310500		chr2L	16310500
chr2L	16325000		chr2L	16325000
chr2L	16330500		chr2L	16330500
chr2L	16350000		chr2L	16350000
chr2L	16358000		chr2L	16358000
chr2L	16423500		chr2L	16423500
chr2L	16486500		chr2L	16486500
chr2L	16492000		chr2L	16492000
chr2L	16507500		chr2L	16507500
chr2L	16657000		chr2L	16657000
chr2L	16680500		chr2L	16680500
chr2L	16720500		chr2L	16720500
chr2L	16728000		chr2L	16728000
chr2L	16732500		chr2L	16732500
chr2L	16738500		chr2L	16738500
chr2L	16743500		chr2L	16743500
chr2L	16816000		chr2L	16816000
chr2L	16825000		chr2L	16825000
chr2L	16827500		chr2L	16827500
chr2L	16878500		chr2L	16878500
chr2L	16888500		chr2L	16888500
chr2L	16903000		chr2L	16903000
chr2L	16919000		chr2L	16919000
chr2L	17261000		chr2L	17261000
chr2L	17368500		chr2L	17368500
chr2L	17384000		chr2L	17384000
chr2L	17473000		chr2L	17473000
chr2L	17478000		chr2L	17478000
chr2L	17485500		chr2L	17485500
chr2L	17603000		chr2L	17603000
chr2L	17784500		chr2L	17784500
chr2L	17963500		chr2L	17963500
chr2L	18138000		chr2L	18138000
chr2L	18152500		chr2L	18152500
chr2L	18159500		chr2L	18159500
chr2L	18443500		chr2L	18443500
chr2L	18449000		chr2L	18449000
chr2L	18455000		chr2L	18455000
chr2L	18485000		chr2L	18485000
chr2L	18513500		chr2L	18513500
chr2L	18590500		chr2L	18590500
chr2L	18598000		chr2L	18598000
chr2L	18606000		chr2L	18606000
chr2L	18612500		chr2L	18612500
chr2L	18616500		chr2L	18616500
chr2L	18666000		chr2L	18666000
chr2L	18677000		chr2L	18677000
chr2L	18683000		chr2L	18683000
chr2L	18689000		chr2L	18689000
chr2L	18695500		chr2L	18695500
chr2L	18703000		chr2L	18703000
chr2L	18709000		chr2L	18709000
chr2L	18714500		chr2L	18714500
chr2L	18777500		chr2L	18777500
chr2L	18818500		chr2L	18818500
chr2L	18830500		chr2L	18830500
chr2L	18839500		chr2L	18839500
chr2L	18859000		chr2L	18859000
chr2L	18944500		chr2L	18944500
chr2L	18951500		chr2L	18951500
chr2L	18968000		chr2L	18968000
chr2L	18974500		chr2L	18974500
chr2L	18988000		chr2L	18988000
chr2L	19009500		chr2L	19009500
chr2L	19034000		chr2L	19034000
chr2L	19045000		chr2L	19045000
chr2L	19054000		chr2L	19054000
chr2L	19065000		chr2L	19065000
chr2L	19114000		chr2L	19114000
chr2L	19124000		chr2L	19124000
chr2L	19134500		chr2L	19134500
chr2L	19166500		chr2L	19166500
chr2L	19181500		chr2L	19181500
chr2L	19186000		chr2L	19186000
chr2L	19190500		chr2L	19190500
chr2L	19393500		chr2L	19393500
chr2L	19426000		chr2L	19426000
chr2L	19444000		chr2L	19444000
chr2L	19452500		chr2L	19452500
chr2L	19493000		chr2L	19493000
chr2L	19508000		chr2L	19508000
chr2L	19527500		chr2L	19527500
chr2L	19543000		chr2L	19543000
chr2L	19566000		chr2L	19566000
chr2L	19791500		chr2L	19791500
chr2L	19796500		chr2L	19796500
chr2L	19810000		chr2L	19810000
chr2L	19818500		chr2L	19818500
chr2L	19865500		chr2L	19865500
chr2L	19888500		chr2L	19888500
chr2L	19915000		chr2L	19915000
chr2L	19958500		chr2L	19958500
chr2L	20061000		chr2L	20061000
chr2L	20066000		chr2L	20066000
chr2L	20075000		chr2L	20075000
chr2L	20098500		chr2L	20098500
chr2L	20121500		chr2L	20121500
chr2L	20294000		chr2L	20294000
chr2L	20341000		chr2L	20341000
chr2L	20350000		chr2L	20350000
chr2L	20416500		chr2L	20416500
chr2L	20429000		chr2L	20429000
chr2L	20639000		chr2L	20639000
chr2L	20682500		chr2L	20682500
chr2L	20735000		chr2L	20735000
chr2L	20758000		chr2L	20758000
chr2L	20769500		chr2L	20769500
chr2L	20787500		chr2L	20787500
chr2L	20797500		chr2L	20797500
chr2L	20918500		chr2L	20918500
chr2L	20924500		chr2L	20924500
chr2L	21052000		chr2L	21052000
chr2L	21105500		chr2L	21105500
chr2L	21143000		chr2L	21143000
chr2L	21154500		chr2L	21154500
chr2L	21163000		chr2L	21163000
chr2L	21179500		chr2L	21179500
chr2L	21214500		chr2L	21214500
chr2L	21221500		chr2L	21221500
chr2L	21237500		chr2L	21237500
chr2L	21263500		chr2L	21263500
chr2L	21310000		chr2L	21310000
chr2L	21756500		chr2L	21756500
chr2L	21828500		chr2L	21828500
chr2L	21877500		chr2L	21877500
chr2L	21899500		chr2L	21899500
chr2L	22120500		chr2L	22120500
chr2L	22169000		chr2L	22169000
chr2L	22239000		chr2L	22239000
chr2L	22536000		chr2L	22428500
chr2L	22549500		chr2L	22442000
chr2L	22571500		chr2L	22464000
chr2L	22579500		chr2L	22472000
chr2R	4591500		chr2R	479000
chr2R	4618500		chr2R	506000
chr2R	5090000		chr2R	977500
chr2R	5112000		chr2R	999500
chr2R	5262000		chr2R	1149500
chr2R	5294000		chr2R	1181500
chr2R	5306500		chr2R	1194000
chr2R	5329500		chr2R	1217000
chr2R	5339500		chr2R	1227000
chr2R	5350000		chr2R	1237500
chr2R	5362500		chr2R	1250000
chr2R	5371500		chr2R	1259000
chr2R	5406000		chr2R	1293500
chr2R	5653500		chr2R	1541000
chr2R	5663000		chr2R	1550500
chr2R	5671500		chr2R	1559000
chr2R	5695000		chr2R	1582500
chr2R	5697500		chr2R	1585000
chr2R	5701500		chr2R	1589000
chr2R	5753500		chr2R	1641000
chr2R	5760500		chr2R	1648000
chr2R	5955500		chr2R	1843000
chr2R	5967500		chr2R	1855000
chr2R	5974000		chr2R	1861500
chr2R	5981000		chr2R	1868500
chr2R	6016000		chr2R	1903500
chr2R	6037000		chr2R	1924500
chr2R	6042500		chr2R	1930000
chr2R	6076500		chr2R	1964000
chr2R	6085500		chr2R	1973000
chr2R	6132500		chr2R	2020000
chr2R	6151500		chr2R	2039000
chr2R	6192000		chr2R	2079500
chr2R	6217000		chr2R	2104500
chr2R	6574500		chr2R	2462000
chr2R	6612000		chr2R	2499500
chr2R	6632000		chr2R	2519500
chr2R	6655500		chr2R	2543000
chr2R	6662000		chr2R	2549500
chr2R	6675000		chr2R	2562500
chr2R	6697000		chr2R	2584500
chr2R	6715500		chr2R	2603000
chr2R	6742000		chr2R	2629500
chr2R	6758000		chr2R	2645500
chr2R	6807500		chr2R	2695000
chr2R	6819500		chr2R	2707000
chr2R	6873000		chr2R	2760500
chr2R	6923000		chr2R	2810500
chr2R	6971500		chr2R	2859000
chr2R	6985000		chr2R	2872500
chr2R	7012500		chr2R	2900000
chr2R	7061500		chr2R	2949000
chr2R	7139500		chr2R	3027000
chr2R	7186500		chr2R	3074000
chr2R	7278500		chr2R	3166000
chr2R	7315000		chr2R	3202500
chr2R	7381500		chr2R	3269000
chr2R	7387000		chr2R	3274500
chr2R	7396500		chr2R	3284000
chr2R	7406500		chr2R	3294000
chr2R	7419000		chr2R	3306500
chr2R	7441000		chr2R	3328500
chr2R	7453500		chr2R	3341000
chr2R	7467000		chr2R	3354500
chr2R	7474500		chr2R	3362000
chr2R	7525500		chr2R	3413000
chr2R	7532500		chr2R	3420000
chr2R	7541000		chr2R	3428500
chr2R	7567000		chr2R	3454500
chr2R	7589500		chr2R	3477000
chr2R	7654000		chr2R	3541500
chr2R	7669000		chr2R	3556500
chr2R	7676500		chr2R	3564000
chr2R	7698000		chr2R	3585500
chr2R	7793500		chr2R	3681000
chr2R	7806000		chr2R	3693500
chr2R	7813000		chr2R	3700500
chr2R	7916000		chr2R	3803500
chr2R	7924500		chr2R	3812000
chr2R	7932500		chr2R	3820000
chr2R	7940500		chr2R	3828000
chr2R	7962000		chr2R	3849500
chr2R	7971500		chr2R	3859000
chr2R	7989000		chr2R	3876500
chr2R	8014500		chr2R	3902000
chr2R	8030500		chr2R	3918000
chr2R	8052000		chr2R	3939500
chr2R	8068000		chr2R	3955500
chr2R	8081500		chr2R	3969000
chr2R	8098500		chr2R	3986000
chr2R	8121500		chr2R	4009000
chr2R	8131500		chr2R	4019000
chr2R	8137500		chr2R	4025000
chr2R	8157000		chr2R	4044500
chr2R	8163500		chr2R	4051000
chr2R	8174000		chr2R	4061500
chr2R	8231500		chr2R	4119000
chr2R	8246000		chr2R	4133500
chr2R	8600000		chr2R	4487500
chr2R	8632000		chr2R	4519500
chr2R	8649000		chr2R	4536500
chr2R	8669000		chr2R	4556500
chr2R	8723500		chr2R	4611000
chr2R	8734000		chr2R	4621500
chr2R	8863000		chr2R	4750500
chr2R	8893000		chr2R	4780500
chr2R	8901000		chr2R	4788500
chr2R	8907500		chr2R	4795000
chr2R	8914000		chr2R	4801500
chr2R	8928500		chr2R	4816000
chr2R	8939000		chr2R	4826500
chr2R	8951000		chr2R	4838500
chr2R	8993500		chr2R	4881000
chr2R	9007000		chr2R	4894500
chr2R	9095000		chr2R	4982500
chr2R	9117500		chr2R	5005000
chr2R	9132000		chr2R	5019500
chr2R	9137500		chr2R	5025000
chr2R	9146500		chr2R	5034000
chr2R	9166000		chr2R	5053500
chr2R	9177500		chr2R	5065000
chr2R	9191500		chr2R	5079000
chr2R	9207500		chr2R	5095000
chr2R	9283500		chr2R	5171000
chr2R	9292000		chr2R	5179500
chr2R	9398500		chr2R	5286000
chr2R	9447500		chr2R	5335000
chr2R	9542500		chr2R	5430000
chr2R	9578000		chr2R	5465500
chr2R	9587000		chr2R	5474500
chr2R	9594000		chr2R	5481500
chr2R	9693500		chr2R	5581000
chr2R	9820000		chr2R	5707500
chr2R	9837000		chr2R	5724500
chr2R	9842500		chr2R	5730000
chr2R	9848500		chr2R	5736000
chr2R	9853500		chr2R	5741000
chr2R	9870500		chr2R	5758000
chr2R	9893000		chr2R	5780500
chr2R	9910500		chr2R	5798000
chr2R	9958000		chr2R	5845500
chr2R	9973500		chr2R	5861000
chr2R	9988500		chr2R	5876000
chr2R	10033000		chr2R	5920500
chr2R	10050000		chr2R	5937500
chr2R	10066000		chr2R	5953500
chr2R	10076000		chr2R	5963500
chr2R	10097000		chr2R	5984500
chr2R	10118000		chr2R	6005500
chr2R	10131500		chr2R	6019000
chr2R	10142000		chr2R	6029500
chr2R	10212500		chr2R	6100000
chr2R	10310000		chr2R	6197500
chr2R	10417000		chr2R	6304500
chr2R	10429500		chr2R	6317000
chr2R	10437500		chr2R	6325000
chr2R	10468500		chr2R	6356000
chr2R	10480500		chr2R	6368000
chr2R	10559000		chr2R	6446500
chr2R	10810500		chr2R	6698000
chr2R	10813500		chr2R	6701000
chr2R	10820000		chr2R	6707500
chr2R	10823500		chr2R	6711000
chr2R	10838000		chr2R	6725500
chr2R	10844000		chr2R	6731500
chr2R	10875000		chr2R	6762500
chr2R	10880000		chr2R	6767500
chr2R	10887000		chr2R	6774500
chr2R	10899000		chr2R	6786500
chr2R	11219500		chr2R	7107000
chr2R	11238000		chr2R	7125500
chr2R	11279500		chr2R	7167000
chr2R	11284000		chr2R	7171500
chr2R	11289500		chr2R	7177000
chr2R	11308000		chr2R	7195500
chr2R	11359500		chr2R	7247000
chr2R	11372000		chr2R	7259500
chr2R	11380000		chr2R	7267500
chr2R	11395000		chr2R	7282500
chr2R	11405000		chr2R	7292500
chr2R	11411500		chr2R	7299000
chr2R	11452500		chr2R	7340000
chr2R	11475500		chr2R	7363000
chr2R	11530000		chr2R	7417500
chr2R	11582000		chr2R	7469500
chr2R	11593000		chr2R	7480500
chr2R	11618500		chr2R	7506000
chr2R	11640500		chr2R	7528000
chr2R	11651500		chr2R	7539000
chr2R	11679000		chr2R	7566500
chr2R	11691000		chr2R	7578500
chr2R	11710500		chr2R	7598000
chr2R	11791500		chr2R	7679000
chr2R	11824500		chr2R	7712000
chr2R	11852000		chr2R	7739500
chr2R	11885500		chr2R	7773000
chr2R	11892000		chr2R	7779500
chr2R	11899500		chr2R	7787000
chr2R	11904500		chr2R	7792000
chr2R	11968500		chr2R	7856000
chr2R	11990000		chr2R	7877500
chr2R	12018500		chr2R	7906000
chr2R	12027000		chr2R	7914500
chr2R	12045000		chr2R	7932500
chr2R	12139500		chr2R	8027000
chr2R	12145500		chr2R	8033000
chr2R	12150500		chr2R	8038000
chr2R	12163000		chr2R	8050500
chr2R	12168500		chr2R	8056000
chr2R	12174500		chr2R	8062000
chr2R	12180000		chr2R	8067500
chr2R	12185000		chr2R	8072500
chr2R	12201500		chr2R	8089000
chr2R	12212500		chr2R	8100000
chr2R	12319500		chr2R	8207000
chr2R	12327500		chr2R	8215000
chr2R	12336000		chr2R	8224000
chr2R	12345000		chr2R	8232500
chr2R	12423000		chr2R	8310500
chr2R	12431000		chr2R	8318500
chr2R	12436500		chr2R	8324000
chr2R	12452500		chr2R	8340000
chr2R	12468000		chr2R	8355500
chr2R	12507000		chr2R	8394500
chr2R	12519500		chr2R	8407000
chr2R	12529000		chr2R	8416500
chr2R	12569500		chr2R	8457000
chr2R	12592500		chr2R	8480000
chr2R	12612500		chr2R	8500000
chr2R	12637000		chr2R	8524500
chr2R	12665500		chr2R	8553000
chr2R	12756000		chr2R	8643500
chr2R	12761000		chr2R	8648500
chr2R	12780500		chr2R	8668000
chr2R	12870000		chr2R	8757500
chr2R	12883500		chr2R	8771000
chr2R	12916000		chr2R	8803500
chr2R	12937000		chr2R	8824500
chr2R	12948000		chr2R	8835500
chr2R	12959000		chr2R	8846500
chr2R	12979500		chr2R	8867000
chr2R	13043500		chr2R	8931000
chr2R	13133000		chr2R	9020500
chr2R	13152500		chr2R	9040000
chr2R	13158000		chr2R	9045500
chr2R	13168000		chr2R	9055500
chr2R	13188500		chr2R	9076000
chr2R	13197500		chr2R	9085000
chr2R	13207000		chr2R	9094500
chr2R	13219000		chr2R	9106500
chr2R	13229500		chr2R	9117000
chr2R	13235000		chr2R	9122500
chr2R	13240000		chr2R	9127500
chr2R	13430000		chr2R	9317500
chr2R	13439000		chr2R	9326500
chr2R	13449000		chr2R	9336500
chr2R	13483500		chr2R	9371000
chr2R	13494500		chr2R	9382000
chr2R	13507000		chr2R	9394500
chr2R	13546000		chr2R	9433500
chr2R	13556000		chr2R	9443500
chr2R	13571000		chr2R	9458500
chr2R	13585000		chr2R	9472500
chr2R	13593500		chr2R	9481000
chr2R	13619000		chr2R	9506500
chr2R	13825500		chr2R	9713000
chr2R	13855000		chr2R	9742500
chr2R	13858500		chr2R	9746000
chr2R	13862500		chr2R	9750000
chr2R	13923500		chr2R	9811000
chr2R	13933500		chr2R	9821000
chr2R	13941500		chr2R	9829000
chr2R	13952500		chr2R	9840000
chr2R	13960500		chr2R	9848000
chr2R	13968000		chr2R	9855500
chr2R	13980000		chr2R	9867500
chr2R	13991500		chr2R	9879000
chr2R	14175500		chr2R	10063000
chr2R	14217000		chr2R	10104500
chr2R	14258000		chr2R	10145500
chr2R	14270500		chr2R	10158000
chr2R	14303000		chr2R	10190500
chr2R	14351500		chr2R	10239000
chr2R	14362000		chr2R	10249500
chr2R	14411000		chr2R	10298500
chr2R	14425500		chr2R	10313000
chr2R	14434500		chr2R	10322000
chr2R	14480500		chr2R	10368000
chr2R	14504000		chr2R	10391500
chr2R	14525500		chr2R	10413000
chr2R	14604000		chr2R	10491500
chr2R	14619000		chr2R	10506500
chr2R	14757500		chr2R	10645000
chr2R	14769500		chr2R	10657000
chr2R	14855000		chr2R	10742500
chr2R	14860500		chr2R	10748000
chr2R	14870000		chr2R	10757500
chr2R	14934000		chr2R	10821500
chr2R	14962500		chr2R	10850000
chr2R	14980500		chr2R	10868000
chr2R	14994000		chr2R	10881500
chr2R	15114000		chr2R	11001500
chr2R	15147000		chr2R	11034500
chr2R	15201000		chr2R	11088500
chr2R	15213000		chr2R	11100500
chr2R	15217500		chr2R	11105000
chr2R	15245000		chr2R	11132500
chr2R	15310000		chr2R	11197500
chr2R	15322500		chr2R	11210000
chr2R	15380500		chr2R	11268000
chr2R	15510500		chr2R	11398000
chr2R	15531500		chr2R	11419000
chr2R	15565000		chr2R	11452500
chr2R	15573500		chr2R	11461000
chr2R	15676000		chr2R	11563500
chr2R	15697500		chr2R	11585000
chr2R	15735000		chr2R	11622500
chr2R	15760500		chr2R	11648000
chr2R	15821500		chr2R	11709000
chr2R	15848000		chr2R	11735500
chr2R	15868500		chr2R	11756000
chr2R	15921000		chr2R	11808500
chr2R	15931500		chr2R	11819000
chr2R	15935000		chr2R	11822500
chr2R	15941000		chr2R	11828500
chr2R	15955000		chr2R	11842500
chr2R	15992000		chr2R	11879500
chr2R	16017000		chr2R	11904500
chr2R	16097500		chr2R	11985000
chr2R	16103000		chr2R	11990500
chr2R	16110500		chr2R	11998000
chr2R	16124500		chr2R	12012000
chr2R	16142000		chr2R	12029500
chr2R	16150000		chr2R	12037500
chr2R	16170500		chr2R	12058000
chr2R	16178000		chr2R	12065500
chr2R	16186500		chr2R	12074000
chr2R	16196000		chr2R	12083500
chr2R	16203000		chr2R	12090500
chr2R	16220000		chr2R	12108000
chr2R	16272000		chr2R	12159500
chr2R	16282500		chr2R	12170000
chr2R	16294500		chr2R	12182000
chr2R	16321500		chr2R	12209000
chr2R	16336000		chr2R	12223500
chr2R	16343500		chr2R	12231000
chr2R	16348000		chr2R	12235500
chr2R	16571500		chr2R	12459000
chr2R	16579000		chr2R	12466500
chr2R	16586000		chr2R	12473500
chr2R	16594500		chr2R	12482000
chr2R	16773000		chr2R	12660500
chr2R	16783500		chr2R	12671000
chr2R	16800500		chr2R	12688000
chr2R	16850000		chr2R	12737500
chr2R	16856000		chr2R	12743500
chr2R	16867500		chr2R	12755000
chr2R	16872000		chr2R	12759500
chr2R	16950500		chr2R	12838000
chr2R	16957000		chr2R	12844500
chr2R	17005000		chr2R	12892500
chr2R	17015500		chr2R	12903000
chr2R	17028000		chr2R	12916000
chr2R	17056000		chr2R	12943500
chr2R	17062000		chr2R	12949500
chr2R	17092000		chr2R	12979500
chr2R	17099000		chr2R	12986500
chr2R	17142000		chr2R	13029500
chr2R	17393000		chr2R	13280500
chr2R	17411500		chr2R	13299000
chr2R	17420000		chr2R	13307500
chr2R	17430500		chr2R	13318000
chr2R	17444500		chr2R	13332000
chr2R	17456500		chr2R	13344000
chr2R	17469000		chr2R	13356500
chr2R	17478500		chr2R	13366000
chr2R	17493500		chr2R	13381000
chr2R	17514000		chr2R	13401500
chr2R	17535500		chr2R	13423000
chr2R	17547500		chr2R	13435000
chr2R	17568500		chr2R	13456000
chr2R	17581000		chr2R	13468500
chr2R	17586000		chr2R	13473500
chr2R	17593000		chr2R	13480500
chr2R	17604500		chr2R	13492000
chr2R	17615500		chr2R	13503000
chr2R	17665500		chr2R	13553000
chr2R	17684000		chr2R	13571500
chr2R	17698000		chr2R	13585500
chr2R	17740500		chr2R	13628000
chr2R	17760500		chr2R	13648000
chr2R	17767000		chr2R	13654500
chr2R	17790000		chr2R	13677500
chr2R	17802000		chr2R	13689500
chr2R	17823000		chr2R	13710500
chr2R	17851000		chr2R	13738500
chr2R	17872500		chr2R	13760000
chr2R	18095500		chr2R	13983000
chr2R	18126000		chr2R	14013500
chr2R	18141000		chr2R	14028500
chr2R	18157500		chr2R	14045000
chr2R	18167000		chr2R	14054500
chr2R	18184500		chr2R	14072000
chr2R	18277000		chr2R	14164500
chr2R	18289000		chr2R	14176500
chr2R	18411000		chr2R	14298500
chr2R	18440500		chr2R	14328000
chr2R	18446000		chr2R	14333500
chr2R	18451500		chr2R	14339000
chr2R	18553000		chr2R	14440500
chr2R	18612000		chr2R	14499500
chr2R	18639500		chr2R	14527000
chr2R	18661000		chr2R	14548500
chr2R	18689000		chr2R	14576500
chr2R	18712500		chr2R	14600000
chr2R	18796500		chr2R	14684000
chr2R	18808000		chr2R	14695500
chr2R	18819000		chr2R	14706500
chr2R	18853000		chr2R	14740500
chr2R	18971000		chr2R	14858500
chr2R	19129500		chr2R	15017000
chr2R	19137000		chr2R	15024500
chr2R	19142500		chr2R	15030000
chr2R	19166000		chr2R	15053500
chr2R	19178500		chr2R	15066000
chr2R	19253500		chr2R	15141000
chr2R	19275500		chr2R	15163000
chr2R	19284500		chr2R	15172000
chr2R	19291500		chr2R	15179000
chr2R	19305500		chr2R	15193000
chr2R	19310500		chr2R	15198000
chr2R	19389500		chr2R	15277000
chr2R	19397000		chr2R	15284500
chr2R	19425000		chr2R	15312500
chr2R	19437500		chr2R	15325000
chr2R	19441500		chr2R	15329000
chr2R	19457000		chr2R	15344500
chr2R	19660000		chr2R	15547500
chr2R	19671000		chr2R	15558500
chr2R	20030000		chr2R	15917500
chr2R	20114000		chr2R	16001500
chr2R	20245000		chr2R	16132500
chr2R	20263000		chr2R	16150500
chr2R	20276000		chr2R	16163500
chr2R	20287500		chr2R	16175000
chr2R	20307500		chr2R	16195000
chr2R	20328500		chr2R	16216000
chr2R	20539000		chr2R	16426500
chr2R	20551500		chr2R	16439000
chr2R	20563000		chr2R	16450500
chr2R	20581500		chr2R	16469000
chr2R	20604500		chr2R	16492000
chr2R	20617500		chr2R	16505000
chr2R	20623500		chr2R	16511000
chr2R	20641500		chr2R	16529000
chr2R	20668000		chr2R	16555500
chr2R	20832000		chr2R	16719500
chr2R	20870500		chr2R	16758000
chr2R	20885000		chr2R	16772500
chr2R	20906000		chr2R	16793500
chr2R	20977000		chr2R	16864500
chr2R	20994500		chr2R	16882000
chr2R	21011500		chr2R	16899000
chr2R	21018000		chr2R	16905500
chr2R	21025500		chr2R	16913500
chr2R	21047500		chr2R	16935000
chr2R	21057000		chr2R	16944500
chr2R	21090500		chr2R	16978000
chr2R	21096500		chr2R	16984000
chr2R	21102500		chr2R	16990000
chr2R	21128000		chr2R	17015500
chr2R	21143000		chr2R	17030500
chr2R	21160000		chr2R	17047500
chr2R	21169500		chr2R	17057000
chr2R	21182500		chr2R	17070000
chr2R	21192500		chr2R	17080000
chr2R	21282000		chr2R	17169500
chr2R	21294500		chr2R	17182000
chr2R	21312500		chr2R	17200000
chr2R	21323500		chr2R	17211000
chr2R	21383500		chr2R	17271000
chr2R	21481000		chr2R	17368500
chr2R	21522000		chr2R	17409500
chr2R	21535000		chr2R	17422500
chr2R	21545500		chr2R	17433000
chr2R	21560500		chr2R	17448000
chr2R	21616500		chr2R	17504000
chr2R	21624500		chr2R	17512000
chr2R	21634000		chr2R	17521500
chr2R	21646000		chr2R	17533500
chr2R	21661000		chr2R	17548500
chr2R	21685000		chr2R	17572500
chr2R	21714000		chr2R	17601500
chr2R	21720500		chr2R	17608000
chr2R	22060500		chr2R	17948500
chr2R	22076000		chr2R	17963500
chr2R	22102500		chr2R	17990000
chr2R	22121500		chr2R	18009000
chr2R	22134000		chr2R	18021500
chr2R	22174500		chr2R	18062000
chr2R	22183000		chr2R	18071000
chr2R	22187000		chr2R	18074500
chr2R	22212500		chr2R	18100000
chr2R	22316500		chr2R	18204000
chr2R	22421000		chr2R	18308500
chr2R	22482500		chr2R	18370000
chr2R	22514000		chr2R	18401500
chr2R	22562000		chr2R	18449500
chr2R	22606500		chr2R	18494000
chr2R	22637000		chr2R	18524500
chr2R	22646500		chr2R	18534000
chr2R	22671000		chr2R	18558500
chr2R	22690000		chr2R	18577500
chr2R	22701000		chr2R	18588500
chr2R	22727000		chr2R	18614500
chr2R	22797000		chr2R	18684500
chr2R	22807000		chr2R	18694500
chr2R	22854500		chr2R	18742000
chr2R	22882500		chr2R	18770000
chr2R	22889000		chr2R	18776500
chr2R	22895500		chr2R	18783000
chr2R	22912000		chr2R	18799500
chr2R	22924500		chr2R	18812000
chr2R	22937000		chr2R	18824500
chr2R	23045000		chr2R	18932500
chr2R	23062500		chr2R	18950000
chr2R	23072500		chr2R	18960000
chr2R	23079500		chr2R	18967000
chr2R	23356500		chr2R	19244000
chr2R	23366500		chr2R	19254000
chr2R	23376500		chr2R	19264000
chr2R	23386000		chr2R	19273500
chr2R	23526000		chr2R	19413500
chr2R	23548000		chr2R	19435500
chr2R	23555000		chr2R	19442500
chr2R	23572000		chr2R	19459500
chr2R	23631500		chr2R	19519000
chr2R	23654000		chr2R	19541500
chr2R	23698000		chr2R	19585500
chr2R	23709000		chr2R	19596500
chr2R	23810500		chr2R	19698000
chr2R	23840500		chr2R	19728000
chr2R	23850500		chr2R	19738000
chr2R	23857000		chr2R	19744500
chr2R	23863000		chr2R	19750500
chr2R	23882500		chr2R	19770000
chr2R	23890500		chr2R	19778000
chr2R	23898500		chr2R	19786000
chr2R	23907500		chr2R	19795000
chr2R	23925000		chr2R	19812500
chr2R	23933000		chr2R	19820500
chr2R	23942500		chr2R	19830000
chr2R	23958000		chr2R	19845500
chr2R	23967500		chr2R	19855000
chr2R	23978000		chr2R	19865500
chr2R	23988000		chr2R	19875500
chr2R	24029000		chr2R	19916500
chr2R	24037500		chr2R	19925000
chr2R	24045500		chr2R	19933000
chr2R	24057500		chr2R	19945000
chr2R	24068500		chr2R	19956000
chr2R	24086000		chr2R	19973500
chr2R	24098000		chr2R	19986000
chr2R	24114500		chr2R	20002500
chr2R	24139000		chr2R	20026500
chr2R	24159500		chr2R	20047000
chr2R	24175000		chr2R	20062500
chr2R	24197000		chr2R	20084500
chr2R	24266000		chr2R	20153500
chr2R	24313500		chr2R	20201000
chr2R	24337500		chr2R	20225000
chr2R	24344000		chr2R	20231500
chr2R	24390000		chr2R	20277500
chr2R	24402500		chr2R	20290000
chr2R	24417500		chr2R	20305000
chr2R	24514000		chr2R	20401500
chr2R	24525500		chr2R	20413000
chr2R	24535000		chr2R	20423000
chr2R	24543000		chr2R	20430500
chr2R	24560500		chr2R	20448000
chr2R	24600500		chr2R	20488000
chr2R	24669000		chr2R	20556500
chr2R	24743500		chr2R	20631500
chr2R	24763000		chr2R	20650500
chr2R	24775500		chr2R	20663000
chr2R	24788000		chr2R	20675500
chr2R	24797500		chr2R	20685000
chr2R	24814000		chr2R	20701500
chr2R	24857500		chr2R	20745000
chr2R	24869000		chr2R	20756500
chr2R	24876000		chr2R	20763500
chr2R	24904000		chr2R	20791500
chr2R	24937500		chr2R	20825500
chr2R	24949000		chr2R	20836500
chr2R	24964000		chr2R	20852000
chr2R	24969500		chr2R	20857000
chr2R	25012500		chr2R	20900000
chr2R	25075500		chr2R	20963000
chr2R	25085500		chr2R	20973000
chr2R	25182000		chr2R	21069500
chr2R	25191000		chr2R	21078500
chr2R	25227500		chr2R	21115000
chr3L	129500		chr3L	129500
chr3L	176000		chr3L	176000
chr3L	184000		chr3L	184000
chr3L	199000		chr3L	199000
chr3L	213000		chr3L	213000
chr3L	224500		chr3L	224500
chr3L	258000		chr3L	258000
chr3L	291500		chr3L	291500
chr3L	320000		chr3L	320000
chr3L	347000		chr3L	347000
chr3L	361500		chr3L	361500
chr3L	491500		chr3L	491500
chr3L	505500		chr3L	505500
chr3L	540500		chr3L	540500
chr3L	592500		chr3L	592500
chr3L	604500		chr3L	604500
chr3L	640500		chr3L	640500
chr3L	648500		chr3L	648500
chr3L	654000		chr3L	654000
chr3L	681500		chr3L	681500
chr3L	712500		chr3L	712500
chr3L	833500		chr3L	833500
chr3L	872000		chr3L	872000
chr3L	1034000		chr3L	1034000
chr3L	1195000		chr3L	1195000
chr3L	1207000		chr3L	1207000
chr3L	1296000		chr3L	1296000
chr3L	1302500		chr3L	1302500
chr3L	1307500		chr3L	1307500
chr3L	1329000		chr3L	1329000
chr3L	1335000		chr3L	1335000
chr3L	1342000		chr3L	1342000
chr3L	1351500		chr3L	1351500
chr3L	1464500		chr3L	1464500
chr3L	1502500		chr3L	1502500
chr3L	1517500		chr3L	1517500
chr3L	1537500		chr3L	1537500
chr3L	1545500		chr3L	1545500
chr3L	1558000		chr3L	1558000
chr3L	1569000		chr3L	1569000
chr3L	1577500		chr3L	1577500
chr3L	1592500		chr3L	1592500
chr3L	1602000		chr3L	1602000
chr3L	1619000		chr3L	1619000
chr3L	1629000		chr3L	1629000
chr3L	1640000		chr3L	1640000
chr3L	1647000		chr3L	1647000
chr3L	1664500		chr3L	1664500
chr3L	1669000		chr3L	1669000
chr3L	1731000		chr3L	1731000
chr3L	1738500		chr3L	1738500
chr3L	1747000		chr3L	1747000
chr3L	1772500		chr3L	1772500
chr3L	1778000		chr3L	1778000
chr3L	1795000		chr3L	1795000
chr3L	1798500		chr3L	1798500
chr3L	1803500		chr3L	1803500
chr3L	1861000		chr3L	1861000
chr3L	1876500		chr3L	1876500
chr3L	1941000		chr3L	1941000
chr3L	1964500		chr3L	1964500
chr3L	2227500		chr3L	2227500
chr3L	2237500		chr3L	2237500
chr3L	2244000		chr3L	2244000
chr3L	2265500		chr3L	2265500
chr3L	2372500		chr3L	2372500
chr3L	2409500		chr3L	2409500
chr3L	2439000		chr3L	2439000
chr3L	2467000		chr3L	2467000
chr3L	2531500		chr3L	2531500
chr3L	2554500		chr3L	2554500
chr3L	2589000		chr3L	2589000
chr3L	2600500		chr3L	2600500
chr3L	2632000		chr3L	2632000
chr3L	2766000		chr3L	2766000
chr3L	2774000		chr3L	2774000
chr3L	2853000		chr3L	2853000
chr3L	2883000		chr3L	2883000
chr3L	3038000		chr3L	3038000
chr3L	3091000		chr3L	3091000
chr3L	3127000		chr3L	3127000
chr3L	3143500		chr3L	3143500
chr3L	3149000		chr3L	3149000
chr3L	3168500		chr3L	3168500
chr3L	3179000		chr3L	3179000
chr3L	3193000		chr3L	3193000
chr3L	3198500		chr3L	3198500
chr3L	3224000		chr3L	3224000
chr3L	3240000		chr3L	3240000
chr3L	3304500		chr3L	3304500
chr3L	3319500		chr3L	3319500
chr3L	3326000		chr3L	3326000
chr3L	3338000		chr3L	3338000
chr3L	3374000		chr3L	3374000
chr3L	3421500		chr3L	3421500
chr3L	3462000		chr3L	3462000
chr3L	3473000		chr3L	3473000
chr3L	3516000		chr3L	3516000
chr3L	3616500		chr3L	3616500
chr3L	3806500		chr3L	3806500
chr3L	3814000		chr3L	3814000
chr3L	3819500		chr3L	3819500
chr3L	3845000		chr3L	3845000
chr3L	3880500		chr3L	3880500
chr3L	3902000		chr3L	3902000
chr3L	4021000		chr3L	4021000
chr3L	4040500		chr3L	4040500
chr3L	4062000		chr3L	4062000
chr3L	4092500		chr3L	4092500
chr3L	4102500		chr3L	4102500
chr3L	4108500		chr3L	4108500
chr3L	4134000		chr3L	4134000
chr3L	4139000		chr3L	4139000
chr3L	4161000		chr3L	4161000
chr3L	4170500		chr3L	4170500
chr3L	4187000		chr3L	4187000
chr3L	4194000		chr3L	4194000
chr3L	4219000		chr3L	4219000
chr3L	4243000		chr3L	4243000
chr3L	4254500		chr3L	4254500
chr3L	4263000		chr3L	4263000
chr3L	4278000		chr3L	4278000
chr3L	4292000		chr3L	4292000
chr3L	4313000		chr3L	4313000
chr3L	4318500		chr3L	4318500
chr3L	4323000		chr3L	4323000
chr3L	4364000		chr3L	4364000
chr3L	4403500		chr3L	4403500
chr3L	4410000		chr3L	4410000
chr3L	4542500		chr3L	4542500
chr3L	4625500		chr3L	4625500
chr3L	4805000		chr3L	4805000
chr3L	4824500		chr3L	4824500
chr3L	5134000		chr3L	5127000
chr3L	5139500		chr3L	5132500
chr3L	5146000		chr3L	5139000
chr3L	5152500		chr3L	5145500
chr3L	5356000		chr3L	5349000
chr3L	5368500		chr3L	5361500
chr3L	5565000		chr3L	5558000
chr3L	5583500		chr3L	5576500
chr3L	5593000		chr3L	5586000
chr3L	5604500		chr3L	5597500
chr3L	5608500		chr3L	5602000
chr3L	5655000		chr3L	5648000
chr3L	5663500		chr3L	5656500
chr3L	5753500		chr3L	5746500
chr3L	5765500		chr3L	5758500
chr3L	5770000		chr3L	5763500
chr3L	5780000		chr3L	5773500
chr3L	5794000		chr3L	5787000
chr3L	5813000		chr3L	5806000
chr3L	5870000		chr3L	5863000
chr3L	5900000		chr3L	5893000
chr3L	5925500		chr3L	5919000
chr3L	5932500		chr3L	5925500
chr3L	5967500		chr3L	5960500
chr3L	6054500		chr3L	6047500
chr3L	6059500		chr3L	6053000
chr3L	6075500		chr3L	6069000
chr3L	6125000		chr3L	6118000
chr3L	6174500		chr3L	6167500
chr3L	6182000		chr3L	6175000
chr3L	6185000		chr3L	6178000
chr3L	6193500		chr3L	6186500
chr3L	6219000		chr3L	6212000
chr3L	6487500		chr3L	6481000
chr3L	6496000		chr3L	6489000
chr3L	6551500		chr3L	6544500
chr3L	6743000		chr3L	6736000
chr3L	6764000		chr3L	6757000
chr3L	6956000		chr3L	6949500
chr3L	6964500		chr3L	6957500
chr3L	6969500		chr3L	6962500
chr3L	6980000		chr3L	6973500
chr3L	6995000		chr3L	6988000
chr3L	7094000		chr3L	7087000
chr3L	7125500		chr3L	7118500
chr3L	7134500		chr3L	7127500
chr3L	7157500		chr3L	7150500
chr3L	7238000		chr3L	7231000
chr3L	7323000		chr3L	7316000
chr3L	7329000		chr3L	7322000
chr3L	7335000		chr3L	7328000
chr3L	7339000		chr3L	7332500
chr3L	7356500		chr3L	7349500
chr3L	7360500		chr3L	7353500
chr3L	7370000		chr3L	7363000
chr3L	7382000		chr3L	7375000
chr3L	7510000		chr3L	7503000
chr3L	7529000		chr3L	7522000
chr3L	7655000		chr3L	7648000
chr3L	7726500		chr3L	7719500
chr3L	7912000		chr3L	7905000
chr3L	7936000		chr3L	7929000
chr3L	7970500		chr3L	7963500
chr3L	7980000		chr3L	7973000
chr3L	8068500		chr3L	8062000
chr3L	8108500		chr3L	8101500
chr3L	8116500		chr3L	8109500
chr3L	8121000		chr3L	8114500
chr3L	8127500		chr3L	8120500
chr3L	8138500		chr3L	8131500
chr3L	8177000		chr3L	8170000
chr3L	8186500		chr3L	8179500
chr3L	8191000		chr3L	8184000
chr3L	8198000		chr3L	8191000
chr3L	8290500		chr3L	8283500
chr3L	8299500		chr3L	8292500
chr3L	8304000		chr3L	8297000
chr3L	8309000		chr3L	8302500
chr3L	8315500		chr3L	8308500
chr3L	8339000		chr3L	8332000
chr3L	8346500		chr3L	8340000
chr3L	8395000		chr3L	8388500
chr3L	8405500		chr3L	8398500
chr3L	8412000		chr3L	8405000
chr3L	8424500		chr3L	8417500
chr3L	8440000		chr3L	8433000
chr3L	8450000		chr3L	8443000
chr3L	8510000		chr3L	8503000
chr3L	8514500		chr3L	8507500
chr3L	8524500		chr3L	8517500
chr3L	8534500		chr3L	8527500
chr3L	8545500		chr3L	8538500
chr3L	8600500		chr3L	8594000
chr3L	8605000		chr3L	8598500
chr3L	8628000		chr3L	8621000
chr3L	8634000		chr3L	8627000
chr3L	8652000		chr3L	8645000
chr3L	8676000		chr3L	8669500
chr3L	8720000		chr3L	8713000
chr3L	8891000		chr3L	8884000
chr3L	8953500		chr3L	8947000
chr3L	8986000		chr3L	8979000
chr3L	9005000		chr3L	8998000
chr3L	9019500		chr3L	9012500
chr3L	9029500		chr3L	9022500
chr3L	9041000		chr3L	9034000
chr3L	9047000		chr3L	9040500
chr3L	9073000		chr3L	9066000
chr3L	9103000		chr3L	9096000
chr3L	9358500		chr3L	9351500
chr3L	9367500		chr3L	9360500
chr3L	9402000		chr3L	9395500
chr3L	9411500		chr3L	9404500
chr3L	9426500		chr3L	9419500
chr3L	9447000		chr3L	9440000
chr3L	9451500		chr3L	9445000
chr3L	9456000		chr3L	9449000
chr3L	9461000		chr3L	9454000
chr3L	9487500		chr3L	9480500
chr3L	9511500		chr3L	9504500
chr3L	9614500		chr3L	9608000
chr3L	9624000		chr3L	9617000
chr3L	9629500		chr3L	9623000
chr3L	9679500		chr3L	9672500
chr3L	9729000		chr3L	9722000
chr3L	9786500		chr3L	9779500
chr3L	9837000		chr3L	9830000
chr3L	9855000		chr3L	9848000
chr3L	9860000		chr3L	9853000
chr3L	9864500		chr3L	9858000
chr3L	9889000		chr3L	9882000
chr3L	9899500		chr3L	9892500
chr3L	10226000		chr3L	10219000
chr3L	10286000		chr3L	10279000
chr3L	10412500		chr3L	10405500
chr3L	10427500		chr3L	10420500
chr3L	10463500		chr3L	10456500
chr3L	10630500		chr3L	10624000
chr3L	10638000		chr3L	10631000
chr3L	10661500		chr3L	10654500
chr3L	10695500		chr3L	10689000
chr3L	10886500		chr3L	10879500
chr3L	10899500		chr3L	10892500
chr3L	11042000		chr3L	11035000
chr3L	11048000		chr3L	11041500
chr3L	11061500		chr3L	11054500
chr3L	11065000		chr3L	11058500
chr3L	11075000		chr3L	11068500
chr3L	11092500		chr3L	11086000
chr3L	11122500		chr3L	11115500
chr3L	11206000		chr3L	11199000
chr3L	11210500		chr3L	11203500
chr3L	11215500		chr3L	11208500
chr3L	11238000		chr3L	11231000
chr3L	11523500		chr3L	11516500
chr3L	11563000		chr3L	11556000
chr3L	11610500		chr3L	11603500
chr3L	11681500		chr3L	11674500
chr3L	11697000		chr3L	11690000
chr3L	11709000		chr3L	11702000
chr3L	11711500		chr3L	11704500
chr3L	11721500		chr3L	11714500
chr3L	11789500		chr3L	11782500
chr3L	11815500		chr3L	11809000
chr3L	11833500		chr3L	11826500
chr3L	11919000		chr3L	11912500
chr3L	12002500		chr3L	11996000
chr3L	12066500		chr3L	12059500
chr3L	12115500		chr3L	12108500
chr3L	12125000		chr3L	12118000
chr3L	12132000		chr3L	12125000
chr3L	12138500		chr3L	12131500
chr3L	12147000		chr3L	12140000
chr3L	12193500		chr3L	12186500
chr3L	12207000		chr3L	12200000
chr3L	12266500		chr3L	12259500
chr3L	12399000		chr3L	12392500
chr3L	12414500		chr3L	12407500
chr3L	12417500		chr3L	12411000
chr3L	12471500		chr3L	12464500
chr3L	12503500		chr3L	12497000
chr3L	12515000		chr3L	12508000
chr3L	12527000		chr3L	12520000
chr3L	12534000		chr3L	12527500
chr3L	12650000		chr3L	12643000
chr3L	12693000		chr3L	12686000
chr3L	12734500		chr3L	12727500
chr3L	12742000		chr3L	12735000
chr3L	12755500		chr3L	12748500
chr3L	12805500		chr3L	12798500
chr3L	12814000		chr3L	12807000
chr3L	12849500		chr3L	12843000
chr3L	13006500		chr3L	12999500
chr3L	13015500		chr3L	13008500
chr3L	13022000		chr3L	13015000
chr3L	13036500		chr3L	13030000
chr3L	13114500		chr3L	13107500
chr3L	13379000		chr3L	13372000
chr3L	13390000		chr3L	13383000
chr3L	13410500		chr3L	13403500
chr3L	13442500		chr3L	13435500
chr3L	13450500		chr3L	13443500
chr3L	13487000		chr3L	13480000
chr3L	13503000		chr3L	13496000
chr3L	13512500		chr3L	13505500
chr3L	13541000		chr3L	13534000
chr3L	13845500		chr3L	13838500
chr3L	13859500		chr3L	13852500
chr3L	13929500		chr3L	13922500
chr3L	14003500		chr3L	13996500
chr3L	14028500		chr3L	14021500
chr3L	14032000		chr3L	14025500
chr3L	14037500		chr3L	14030500
chr3L	14050000		chr3L	14043000
chr3L	14053500		chr3L	14046500
chr3L	14071500		chr3L	14064500
chr3L	14111500		chr3L	14104500
chr3L	14190000		chr3L	14183000
chr3L	14212500		chr3L	14205500
chr3L	14410000		chr3L	14403500
chr3L	14537500		chr3L	14530500
chr3L	14537500		chr3L	14531000
chr3L	14561000		chr3L	14554000
chr3L	14561000		chr3L	14554500
chr3L	14579000		chr3L	14572000
chr3L	14600000		chr3L	14593000
chr3L	14608500		chr3L	14601500
chr3L	14621500		chr3L	14614500
chr3L	14632500		chr3L	14626000
chr3L	14673500		chr3L	14666500
chr3L	14762000		chr3L	14755000
chr3L	14776500		chr3L	14769500
chr3L	14785000		chr3L	14778500
chr3L	14802500		chr3L	14795500
chr3L	14943500		chr3L	14936500
chr3L	14983000		chr3L	14976000
chr3L	15014000		chr3L	15007000
chr3L	15048000		chr3L	15041000
chr3L	15072500		chr3L	15065500
chr3L	15080000		chr3L	15073000
chr3L	15089500		chr3L	15082500
chr3L	15094500		chr3L	15087500
chr3L	15099000		chr3L	15092000
chr3L	15116500		chr3L	15109500
chr3L	15136500		chr3L	15129500
chr3L	15144000		chr3L	15137000
chr3L	15162000		chr3L	15155000
chr3L	15268000		chr3L	15261000
chr3L	15509000		chr3L	15502000
chr3L	15516500		chr3L	15509500
chr3L	15523500		chr3L	15516500
chr3L	15554500		chr3L	15547500
chr3L	15562500		chr3L	15556000
chr3L	15588500		chr3L	15581500
chr3L	15610000		chr3L	15603000
chr3L	15620000		chr3L	15613000
chr3L	15637000		chr3L	15630000
chr3L	15698500		chr3L	15691500
chr3L	15815500		chr3L	15808500
chr3L	15826500		chr3L	15819500
chr3L	15837000		chr3L	15830500
chr3L	15954500		chr3L	15948000
chr3L	15967500		chr3L	15960500
chr3L	15982500		chr3L	15975500
chr3L	15988000		chr3L	15981000
chr3L	16005000		chr3L	15998000
chr3L	16011500		chr3L	16005000
chr3L	16026000		chr3L	16019000
chr3L	16037500		chr3L	16030500
chr3L	16051500		chr3L	16044500
chr3L	16087500		chr3L	16080500
chr3L	16090500		chr3L	16083500
chr3L	16113500		chr3L	16106500
chr3L	16122500		chr3L	16115500
chr3L	16128500		chr3L	16121500
chr3L	16132000		chr3L	16125000
chr3L	16139500		chr3L	16132500
chr3L	16145500		chr3L	16138500
chr3L	16348000		chr3L	16341000
chr3L	16352000		chr3L	16345000
chr3L	16378500		chr3L	16371500
chr3L	16385500		chr3L	16378500
chr3L	16411500		chr3L	16405000
chr3L	16419500		chr3L	16412500
chr3L	16470000		chr3L	16463000
chr3L	16495000		chr3L	16488000
chr3L	16591500		chr3L	16584500
chr3L	16648000		chr3L	16641000
chr3L	16662000		chr3L	16655000
chr3L	16673500		chr3L	16666500
chr3L	16712500		chr3L	16705500
chr3L	16730500		chr3L	16724000
chr3L	16742000		chr3L	16735000
chr3L	16765000		chr3L	16758500
chr3L	16787000		chr3L	16780000
chr3L	16808000		chr3L	16801000
chr3L	16842500		chr3L	16835500
chr3L	16853000		chr3L	16846000
chr3L	16865000		chr3L	16858000
chr3L	17011000		chr3L	17004500
chr3L	17016000		chr3L	17009000
chr3L	17024000		chr3L	17017000
chr3L	17035000		chr3L	17028000
chr3L	17041500		chr3L	17035000
chr3L	17051000		chr3L	17044500
chr3L	17339500		chr3L	17332500
chr3L	17353000		chr3L	17346000
chr3L	17379500		chr3L	17372500
chr3L	17406500		chr3L	17400000
chr3L	17416000		chr3L	17409000
chr3L	17425500		chr3L	17418500
chr3L	17433500		chr3L	17426500
chr3L	17466500		chr3L	17459500
chr3L	17475500		chr3L	17469000
chr3L	17513500		chr3L	17507000
chr3L	17530500		chr3L	17523500
chr3L	17557000		chr3L	17550000
chr3L	17596500		chr3L	17589500
chr3L	17621500		chr3L	17614500
chr3L	17643500		chr3L	17636500
chr3L	17653500		chr3L	17646500
chr3L	17669500		chr3L	17662500
chr3L	17801000		chr3L	17794000
chr3L	17847000		chr3L	17840000
chr3L	17989500		chr3L	17982500
chr3L	18089000		chr3L	18082000
chr3L	18106500		chr3L	18099500
chr3L	18113500		chr3L	18106500
chr3L	18167000		chr3L	18160000
chr3L	18186000		chr3L	18179500
chr3L	18234000		chr3L	18227000
chr3L	18617500		chr3L	18610500
chr3L	18627000		chr3L	18620000
chr3L	18666500		chr3L	18659500
chr3L	18673500		chr3L	18667000
chr3L	18682500		chr3L	18676000
chr3L	18742000		chr3L	18735000
chr3L	18823000		chr3L	18816000
chr3L	18841000		chr3L	18834000
chr3L	18848500		chr3L	18841500
chr3L	18866000		chr3L	18859000
chr3L	18899000		chr3L	18892000
chr3L	18905500		chr3L	18898500
chr3L	19045500		chr3L	19038500
chr3L	19062500		chr3L	19055500
chr3L	19092500		chr3L	19085500
chr3L	19100500		chr3L	19093500
chr3L	19140500		chr3L	19133500
chr3L	19264500		chr3L	19257500
chr3L	19294500		chr3L	19287500
chr3L	19516500		chr3L	19509500
chr3L	19552000		chr3L	19545000
chr3L	19571000		chr3L	19564000
chr3L	19586500		chr3L	19579500
chr3L	19599000		chr3L	19592000
chr3L	19618500		chr3L	19611500
chr3L	19644000		chr3L	19637000
chr3L	19688000		chr3L	19681000
chr3L	19793000		chr3L	19786000
chr3L	19807500		chr3L	19801000
chr3L	19836500		chr3L	19829500
chr3L	19872000		chr3L	19865000
chr3L	19896000		chr3L	19889000
chr3L	19915000		chr3L	19908000
chr3L	19929000		chr3L	19922500
chr3L	19980000		chr3L	19973000
chr3L	19993500		chr3L	19986500
chr3L	20005000		chr3L	19998000
chr3L	20029500		chr3L	20022500
chr3L	20096500		chr3L	20089500
chr3L	20096500		chr3L	20090000
chr3L	20129000		chr3L	20122000
chr3L	20184500		chr3L	20177500
chr3L	20227000		chr3L	20220000
chr3L	20242500		chr3L	20235500
chr3L	20295500		chr3L	20288500
chr3L	20303000		chr3L	20296000
chr3L	20310000		chr3L	20303000
chr3L	20314000		chr3L	20307500
chr3L	20348000		chr3L	20341500
chr3L	20356500		chr3L	20349500
chr3L	20361000		chr3L	20354000
chr3L	20376000		chr3L	20369000
chr3L	20384500		chr3L	20377500
chr3L	20394500		chr3L	20387500
chr3L	20407000		chr3L	20400000
chr3L	20427000		chr3L	20420500
chr3L	20432500		chr3L	20425500
chr3L	20436500		chr3L	20429500
chr3L	20452500		chr3L	20446000
chr3L	20474000		chr3L	20467000
chr3L	20495000		chr3L	20488000
chr3L	20519000		chr3L	20512000
chr3L	20527000		chr3L	20520000
chr3L	20542000		chr3L	20535000
chr3L	20621000		chr3L	20614500
chr3L	20697000		chr3L	20690000
chr3L	20712000		chr3L	20705000
chr3L	20771000		chr3L	20764000
chr3L	20779500		chr3L	20772500
chr3L	20785500		chr3L	20778500
chr3L	20799000		chr3L	20792000
chr3L	20809000		chr3L	20802500
chr3L	20842000		chr3L	20835000
chr3L	20992500		chr3L	20985500
chr3L	21007500		chr3L	21000500
chr3L	21027000		chr3L	21020000
chr3L	21034000		chr3L	21027000
chr3L	21049500		chr3L	21042500
chr3L	21066000		chr3L	21059000
chr3L	21131500		chr3L	21124500
chr3L	21136500		chr3L	21129500
chr3L	21144500		chr3L	21137500
chr3L	21177000		chr3L	21170000
chr3L	21195500		chr3L	21188500
chr3L	21217500		chr3L	21210500
chr3L	21286000		chr3L	21279000
chr3L	21319000		chr3L	21312000
chr3L	21335500		chr3L	21328500
chr3L	21349000		chr3L	21342000
chr3L	21432500		chr3L	21425500
chr3L	21441000		chr3L	21434000
chr3L	21446000		chr3L	21439000
chr3L	21484000		chr3L	21477000
chr3L	21507500		chr3L	21501000
chr3L	21516000		chr3L	21509000
chr3L	21540000		chr3L	21533000
chr3L	21555000		chr3L	21548000
chr3L	21569000		chr3L	21562000
chr3L	21585000		chr3L	21578500
chr3L	21598500		chr3L	21591500
chr3L	21604000		chr3L	21597000
chr3L	21626000		chr3L	21619000
chr3L	21634500		chr3L	21627500
chr3L	21641000		chr3L	21634000
chr3L	21653000		chr3L	21646000
chr3L	21680000		chr3L	21673500
chr3L	21706500		chr3L	21699500
chr3L	21728000		chr3L	21721500
chr3L	21780000		chr3L	21773000
chr3L	21808000		chr3L	21801000
chr3L	21822000		chr3L	21815000
chr3L	21833000		chr3L	21826500
chr3L	21844000		chr3L	21837000
chr3L	21880500		chr3L	21873500
chr3L	22065000		chr3L	22058500
chr3L	22076000		chr3L	22069500
chr3L	22135000		chr3L	22128000
chr3L	22263000		chr3L	22256000
chr3L	22267000		chr3L	22260500
chr3L	22288000		chr3L	22281500
chr3L	22408500		chr3L	22401500
chr3L	22718000		chr3L	22711000
chr3L	22728000		chr3L	22721000
chr3L	22742500		chr3L	22735500
chr3L	22863500		chr3L	22856500
chr3L	22879000		chr3L	22872000
chr3L	23108500		chr3L	23102000
chr3L	23123000		chr3L	23116000
chr3L	23324000		chr3L	23317000
chr3R	2409500		Did not liftover	0
chr3R	3170500		chr3R	2308000		2308051
chr3R	4049000		chr3R	2345500		2345645
chr3R	4174000		Did not liftover	0
chr3R	4196000		chr3R	21500		21714
chr3R	4221000		chr3R	46500		46609
chr3R	4232500		chr3R	58500		58318
chr3R	4311000		chr3R	136500		136576
chr3R	4334000		chr3R	160000		159939
chr3R	4338000		chr3R	163500		163660
chr3R	4348000		chr3R	174000		173794
chr3R	4381000		chr3R	206500		206545
chr3R	4386500		chr3R	212500		212387
chr3R	4403500		chr3R	229500		229417
chr3R	4433500		chr3R	259500		259381
chr3R	4455000		chr3R	280500		280679
chr3R	4479000		chr3R	304500		304574
chr3R	4640500		chr3R	466000		466237
chr3R	4660000		chr3R	485500		485559
chr3R	4705000		chr3R	531000		530940
chr3R	4715000		chr3R	541000		540849
chr3R	4740000		chr3R	565500		565572
chr3R	4776000		chr3R	601500		601494
chr3R	4803000		chr3R	628500		628577
chr3R	4811500		chr3R	637500		637312
chr3R	4822000		chr3R	647500		647476
chr3R	4906500		chr3R	732000		732047
chr3R	4911000		chr3R	736500		736716
chr3R	4947500		chr3R	773500		773388
chr3R	4963000		chr3R	788500		788524
chr3R	4971000		chr3R	796500		796699
chr3R	5127000		chr3R	953000		952939
chr3R	5217000		chr3R	1043000		1042913
chr3R	5232500		chr3R	1058000		1058104
chr3R	5297500		chr3R	1123500		1123343
chr3R	5331500		chr3R	1157000		1157029
chr3R	5358000		chr3R	1183500		1183673
chr3R	5368000		chr3R	1194000		1193807
chr3R	5375000		chr3R	1201000		1200835
chr3R	5394000		chr3R	1219500		1219572
chr3R	5465000		chr3R	1291000		1290834
chr3R	5475000		chr3R	1300500		1300504
chr3R	5485000		chr3R	1310500		1310745
chr3R	5517500		chr3R	1343000		1342981
chr3R	5547000		chr3R	1373000		1372958
chr3R	5569500		chr3R	1395000		1395122
chr3R	5588500		chr3R	1414500		1414286
chr3R	5592000		chr3R	1417500		1417474
chr3R	5601000		chr3R	1427000		1426942
chr3R	5607000		chr3R	1432500		1432557
chr3R	5613000		chr3R	1439000		1438932
chr3R	5624500		chr3R	1450500		1450347
chr3R	5637000		chr3R	1462500		1462640
chr3R	5649000		chr3R	1474500		1474657
chr3R	5655000		chr3R	1480500		1480537
chr3R	5660000		chr3R	1486000		1485858
chr3R	5669500		chr3R	1495500		1495447
chr3R	5685500		chr3R	1511000		1511089
chr3R	5733500		chr3R	1559000		1559229
chr3R	5759000		chr3R	1585000		1584864
chr3R	5778500		chr3R	1604500		1604266
chr3R	5795000		chr3R	1620500		1620576
chr3R	5822500		chr3R	1648000		1648206
chr3R	5862000		chr3R	1688000		1687904
chr3R	6009000		chr3R	1835000		1834801
chr3R	6150000		chr3R	1975500		1975620
chr3R	6171500		chr3R	1997000		1997144
chr3R	6187500		chr3R	2013500		2013252
chr3R	6351000		chr3R	2177000		2176906
chr3R	6368000		chr3R	2194000		2193761
chr3R	6383500		chr3R	2209500		2209418
chr3R	6406000		chr3R	2232000		2231807
chr3R	6456500		chr3R	2282500		2282307
chr3R	6646000		chr3R	2471500		2471687
chr3R	6658000		chr3R	2483500		2483634
chr3R	6661500		chr3R	2487000		2487155
chr3R	6683500		chr3R	2509000		2509237
chr3R	6708500		chr3R	2534500		2534376
chr3R	6759000		chr3R	2585000		2584896
chr3R	6769000		chr3R	2595000		2594752
chr3R	6781000		chr3R	2607000		2606862
chr3R	6806500		chr3R	2632000		2631987
chr3R	6820500		chr3R	2646500		2646350
chr3R	6848000		chr3R	2674000		2673873
chr3R	6854000		chr3R	2680000		2679941
chr3R	6870500		chr3R	2696500		2696264
chr3R	6893500		chr3R	2719000		2719067
chr3R	6908000		chr3R	2734000		2733802
chr3R	6912500		chr3R	2738500		2738403
chr3R	7038000		chr3R	2863500		2863661
chr3R	7067000		chr3R	2892500		2892571
chr3R	7074500		chr3R	2900000		2900039
chr3R	7086500		chr3R	2912000		2912080
chr3R	7124000		chr3R	2949500		2949645
chr3R	7144500		chr3R	2970500		2970341
chr3R	7156000		chr3R	2981500		2981478
chr3R	7187500		chr3R	3013500		3013256
chr3R	7199500		chr3R	3025500		3025391
chr3R	7347000		chr3R	3173000		3172830
chr3R	7530500		chr3R	3356000		3356128
chr3R	7886500		chr3R	3712500		3712288
chr3R	7913000		chr3R	3738500		3738531
chr3R	7920000		chr3R	3745500		3745640
chr3R	7977500		chr3R	3803000		3803116
chr3R	7982500		chr3R	3808000		3808023
chr3R	8009000		chr3R	3835000		3834798
chr3R	8013500		chr3R	3839000		3839026
chr3R	8126500		chr3R	3952500		3952402
chr3R	8181000		chr3R	4006500		4006596
chr3R	8219000		chr3R	4044500		4044575
chr3R	8233500		chr3R	4059500		4059271
chr3R	8241000		chr3R	4066500		4066618
chr3R	8264000		chr3R	4090000		4089864
chr3R	8270500		chr3R	4096000		4096038
chr3R	8277500		chr3R	4103000		4103041
chr3R	8301000		chr3R	4126500		4126723
chr3R	8313000		chr3R	4138500		4138620
chr3R	8316500		chr3R	4142500		4142448
chr3R	8335000		chr3R	4160500		4160476
chr3R	8340500		chr3R	4166000		4166238
chr3R	8344500		chr3R	4170500		4170385
chr3R	8349000		chr3R	4175000		4174934
chr3R	8357000		chr3R	4182500		4182615
chr3R	8362500		chr3R	4188000		4188148
chr3R	8650500		chr3R	4476000		4476036
chr3R	8659500		chr3R	4485500		4485317
chr3R	8664000		chr3R	4490000		4489893
chr3R	8668500		chr3R	4494500		4494373
chr3R	8716500		chr3R	4542500		4542473
chr3R	8806000		chr3R	4631500		4631654
chr3R	8821000		chr3R	4646500		4646709
chr3R	8932000		chr3R	4757500		4757751
chr3R	8946000		chr3R	4771500		4771633
chr3R	9004500		chr3R	4830500		4830380
chr3R	9015000		chr3R	4841000		4840861
chr3R	9020000		chr3R	4846000		4845848
chr3R	9025000		chr3R	4850500		4850623
chr3R	9038500		chr3R	4864500		4864398
chr3R	9048000		chr3R	4874000		4873879
chr3R	9057500		chr3R	4883500		4883361
chr3R	9065000		chr3R	4890500		4890709
chr3R	9240000		chr3R	5066000		5065827
chr3R	9246000		chr3R	5071500		5071682
chr3R	9261000		chr3R	5086500		5086558
chr3R	9267000		chr3R	5092500		5092587
chr3R	9329000		chr3R	5154500		5154662
chr3R	9334500		chr3R	5160500		5160409
chr3R	9399500		chr3R	5225500		5225352
chr3R	9404500		chr3R	5230500		5230352
chr3R	9412000		chr3R	5237500		5237594
chr3R	9419000		chr3R	5244500		5244729
chr3R	9515500		chr3R	5341500		5341254
chr3R	9549000		chr3R	5374500		5374726
chr3R	9559500		chr3R	5385500		5385301
chr3R	9571500		chr3R	5397500		5397436
chr3R	9577500		chr3R	5403500		5403278
chr3R	9587000		chr3R	5413000		5412866
chr3R	9591000		chr3R	5417000		5416906
chr3R	9631500		chr3R	5457500		5457432
chr3R	9638000		chr3R	5464000		5463913
chr3R	9678000		chr3R	5504000		5503906
chr3R	9705000		chr3R	5531000		5530777
chr3R	9711000		chr3R	5537000		5536831
chr3R	9725500		chr3R	5551500		5551434
chr3R	9740000		chr3R	5565500		5565541
chr3R	9763500		chr3R	5589000		5589030
chr3R	9778000		chr3R	5604000		5603820
chr3R	9793000		chr3R	5618500		5618541
chr3R	9801000		chr3R	5627000		5626943
[truncated: 1,133 more rows]

## Sheet: Computational Boundaries
Table S5. Computationally identified boundaries.
Chromosome	Lmost position	Rmost position	Boundary Score		Chromosome	Lmost position	Rmost position	Boundary Score
dm6					dm3
chr2L	16287500	16287999	45.1668		chr2L	16287500	16287999	45.1668
chrX	19867000	19867499	43.0275		chrX	19761033	19761532	43.0275
chr3R	3170000	3170499	41.3513		Did not liftover
chr3R	21488000	21488499	41.0146		chr3R	17313722	17314221	41.0146
chr2R	19424500	19424999	40.7419		chr2R	15312005	15312504	40.7419
chr2R	14871000	14871499	40.1525		chr2R	10758505	10759004	40.1525
chr3L	2244000	2244499	39.7944		chr3L	2244000	2244499	39.7944
chr2L	3618500	3618999	39.0894		chr2L	3618500	3618999	39.0894
chr4	835500	835999	38.3605		chr4	856126	856625	38.3605
chr3R	28888500	28888999	38.343		chr3R	24714222	24714721	38.343
chr2R	7940500	7940999	38.2918		chr2R	3828005	3828504	38.2918
chr2L	19010000	19010499	37.8674		chr2L	19010000	19010499	37.8674
chr3R	5624000	5624499	37.8494		chr3R	1449722	1450221	37.8494
chr2L	5271000	5271499	37.6481		chr2L	5271000	5271499	37.6481
chr2L	18151500	18151999	37.5683		chr2L	18151500	18151999	37.5683
chr3L	14191000	14191499	37.3827		chr3L	14184100	14184599	37.3827
chr3R	15973500	15973999	37.0545		chr3R	11799222	11799721	37.0545
chr3R	6871000	6871499	37.007		chr3R	2696722	2697221	37.007
chr2R	9693500	9693999	36.625		chr2R	5581005	5581504	36.625
chrX	11108500	11108999	36.5379		chrX	11002533	11003032	36.5379
chr2R	22317500	22317999	36.5154		chr2R	18205005	18205504	36.5154
chr2R	12915500	12915999	36.3057		chr2R	8803005	8803504	36.3057
chr2R	21535500	21535999	36.0935		chr2R	17423005	17423504	36.0935
chr2L	20788000	20788499	35.8958		chr2L	20788000	20788499	35.8958
chr2R	9988500	9988999	35.8161		chr2R	5876005	5876504	35.8161
chr2R	21480500	21480999	35.5292		chr2R	17368005	17368504	35.5292
chr2R	12612500	12612999	35.3766		chr2R	8500005	8500504	35.3766
chr3R	30022500	30022999	34.918		chr3R	25848222	25848721	34.918
chr3L	16787000	16787499	34.8705		chr3L	16780100	16780599	34.8705
chr2L	18839500	18839999	34.8209		chr2L	18839500	18839999	34.8209
chr3R	4173500	4173999	34.7994		Did not liftover
chr3R	15243000	15243499	34.7431		chr3R	11068722	11069221	34.7431
chrX	18842500	18842999	34.7316		chrX	18736533	18737032	34.7316
chr2L	11517500	11517999	34.6775		chr2L	11517500	11517999	34.6775
chrX	17820500	17820999	34.6645		chrX	17714533	17715032	34.6645
chr3L	3148500	3148999	34.6461		chr3L	3148500	3148999	34.6461
chr2L	19453500	19453999	34.299		chr2L	19453500	19453999	34.299
chr2L	18859500	18859999	34.1262		chr2L	18859500	18859999	34.1262
chr3R	16261000	16261499	34.1083		chr3R	12086722	12087221	34.1083
chr2L	8416500	8416999	33.9172		chr2L	8416500	8416999	33.9172
chr3R	23347000	23347499	33.8513		chr3R	19172722	19173221	33.8513
chr3R	23782000	23782499	33.739		chr3R	19607722	19608221	33.739
chr2L	13904500	13904999	33.5868		chr2L	13904500	13904999	33.5868
chr2L	4345500	4345999	33.5238		chr2L	4345500	4345999	33.5238
chr2R	9292500	9292999	33.4735		chr2R	5180005	5180504	33.4735
chr3R	14697000	14697499	33.4333		chr3R	10522722	10523221	33.4333
chr2R	13991500	13991999	33.411		chr2R	9879005	9879504	33.411
chr3R	25194500	25194999	33.4043		chr3R	21020222	21020721	33.4043
chr2L	15272500	15272999	33.3135		chr2L	15272500	15272999	33.3135
chr3R	11221500	11221999	33.1946		chr3R	7047222	7047721	33.1946
chr2R	15848500	15848999	33.1398		chr2R	11736005	11736504	33.1398
chr2R	15531500	15531999	33.015		chr2R	11419005	11419504	33.015
chrX	11695000	11695499	32.8823		chrX	11589033	11589532	32.8823
chr3R	16799000	16799499	32.8408		chr3R	12624722	12625221	32.8408
chr3R	8820500	8820999	32.747		chr3R	4646222	4646721	32.747
chr3L	15954000	15954499	32.6662		chr3L	15947100	15947599	32.6662
chr3L	8315500	8315999	32.6486		chr3L	8308600	8309099	32.6486
chr2L	6972000	6972499	32.4032		chr2L	6972000	6972499	32.4032
chr2R	12437000	12437499	32.3196		chr2R	8324505	8325004	32.3196
chr2R	22700500	22700999	32.2989		chr2R	18588005	18588504	32.2989
chr3L	593500	593999	32.2823		chr3L	593500	593999	32.2823
chr3R	24877000	24877499	32.2598		chr3R	20702722	20703221	32.2598
chr3L	8652500	8652999	32.2286		chr3L	8645600	8646099	32.2286
chr3R	18413500	18413999	32.1988		chr3R	14239222	14239721	32.1988
chr2L	6527000	6527499	32.1843		chr2L	6527000	6527499	32.1843
chr3R	30889000	30889499	32.1391		chr3R	26714722	26715221	32.1391
chr3L	225000	225499	32.0094		chr3L	225000	225499	32.0094
chr3R	29040000	29040499	31.8169		chr3R	24865722	24866221	31.8169
chr3R	26042000	26042499	31.6879		chr3R	21867722	21868221	31.6879
chr2L	3000000	3000499	31.6128		chr2L	3000000	3000499	31.6128
chr3R	25982000	25982499	31.5332		chr3R	21807722	21808221	31.5332
chr2R	8014000	8014499	31.5288		chr2R	3901505	3902004	31.5288
chr2L	6339000	6339499	31.5007		chr2L	6339000	6339499	31.5007
chr2R	21057500	21057999	31.4832		chr2R	16945005	16945504	31.4832
chr3R	24625500	24625999	31.4393		chr3R	20451222	20451721	31.4393
chr3R	9810000	9810499	31.329		chr3R	5635722	5636221	31.329
chr3L	1517000	1517499	31.2593		chr3L	1517000	1517499	31.2593
chr2R	14174500	14174999	31.1036		chr2R	10062005	10062504	31.1036
chr3R	12627500	12627999	31.0654		chr3R	8453222	8453721	31.0654
chr2L	8043000	8043499	31.0371		chr2L	8043000	8043499	31.0371
chr2L	19508500	19508999	31.0261		chr2L	19508500	19508999	31.0261
chr3L	2466500	2466999	30.7986		chr3L	2466500	2466999	30.7986
chr2R	16001500	16001999	30.746		chr2R	11889005	11889504	30.746
chr2R	11452000	11452499	30.7189		chr2R	7339505	7340004	30.7189
chrX	8438000	8438499	30.686		chrX	8332033	8332532	30.686
chr3L	16012500	16012999	30.5886		chr3L	16005600	16006099	30.5886
chr2L	13165000	13165499	30.4695		chr2L	13165000	13165499	30.4695
chr2R	18639500	18639999	30.4565		chr2R	14527005	14527504	30.4565
chr2L	1077000	1077499	30.3841		chr2L	1077000	1077499	30.3841
chr3R	16469500	16469999	30.2863		chr3R	12295222	12295721	30.2863
chrX	18635500	18635999	30.2741		chrX	18529533	18530032	30.2741
chr3R	6368500	6368999	30.2705		chr3R	2194222	2194721	30.2705
chr2L	7829000	7829499	30.2563		chr2L	7829000	7829499	30.2563
chr3R	14287000	14287499	30.211		chr3R	10112722	10113221	30.211
chr2R	12163000	12163499	30.1891		chr2R	8050505	8051004	30.1891
chr3L	8998500	8998999	30.1672		chr3L	8991600	8992099	30.1672
chr2R	16124500	16124999	30.1359		chr2R	12012005	12012504	30.1359
chr2R	19442000	19442499	30.0497		chr2R	15329505	15330004	30.0497
chr3R	8233500	8233999	29.9992		chr3R	4059222	4059721	29.9992
chr3R	17718000	17718499	29.9698		chr3R	13543722	13544221	29.9698
chrX	20760000	20760499	29.9596		chrX	20631027	20631526	29.9596
chr2R	20263000	20263499	29.9587		chr2R	16150505	16151004	29.9587
chr3R	21378000	21378499	29.9442		chr3R	17203722	17204221	29.9442
chrX	19208500	19208999	29.8242		chrX	19102533	19103032	29.8242
chr3L	16004000	16004499	29.7903		chr3L	15997100	15997599	29.7903
chr3R	15793000	15793499	29.7682		chr3R	11618722	11619221	29.7682
chr3R	25647500	25647999	29.7561		chr3R	21473222	21473721	29.7561
chr3R	5600500	5600999	29.721		chr3R	1426222	1426721	29.721
chr3L	4169500	4169999	29.7181		chr3L	4169500	4169999	29.7181
chr3R	16625500	16625999	29.6596		chr3R	12451222	12451721	29.6596
chr3L	11789500	11789999	29.6546		chr3L	11782600	11783099	29.6546
chr3R	16656500	16656999	29.6336		chr3R	12482222	12482721	29.6336
chr3L	19924000	19924499	29.6001		chr3L	19917100	19917599	29.6001
chr3R	23890500	23890999	29.5815		chr3R	19716222	19716721	29.5815
chr2R	24047000	24047499	29.3705		chr2R	19934523	19935022	29.3705
chrX	19638000	19638499	29.3121		chrX	19532033	19532532	29.3121
chr2R	12453500	12453999	29.2426		chr2R	8341005	8341504	29.2426
chrX	2080500	2080999	29.1369		chrX	1974533	1975032	29.1369
chrX	15762000	15762499	29.1222		chrX	15656033	15656532	29.1222
chr3L	1569500	1569999	29.1		chr3L	1569500	1569999	29.1
chr3L	21483500	21483999	29.0902		chr3L	21476600	21477099	29.0902
chr3R	7075500	7075999	29.0703		chr3R	2901222	2901721	29.0703
chr3L	15968000	15968499	29.0601		chr3L	15961100	15961599	29.0601
chr3R	28546000	28546499	29.0294		chr3R	24371722	24372221	29.0294
chrX	2444000	2444499	29.0099		chrX	2338033	2338532	29.0099
chr2R	13592500	13592999	28.7777		chr2R	9480005	9480504	28.7777
chr2R	16221000	16221499	28.7671		chr2R	12108505	12109004	28.7671
chr2R	14479500	14479999	28.6893		chr2R	10367005	10367504	28.6893
chr3L	12124000	12124499	28.5974		chr3L	12117100	12117599	28.5974
chr3L	3091500	3091999	28.5657		chr3L	3091500	3091999	28.5657
chr3L	3198000	3198499	28.3576		chr3L	3198000	3198499	28.3576
chr3R	8270000	8270499	28.3214		chr3R	4095722	4096221	28.3214
chr2R	14217000	14217499	28.3017		chr2R	10104505	10105004	28.3017
chr3L	6980000	6980499	28.2576		chr3L	6973100	6973599	28.2576
chr3L	834000	834499	28.2361		chr3L	834000	834499	28.2361
chr3L	5583000	5583499	28.0709		chr3L	5576100	5576599	28.0709
chr3L	5794500	5794999	27.9957		chr3L	5787600	5788099	27.9957
chrX	11124500	11124999	27.9951		chrX	11018533	11019032	27.9951
chr3L	20799000	20799499	27.9843		chr3L	20792100	20792599	27.9843
chr3L	2766000	2766499	27.9806		chr3L	2766000	2766499	27.9806
chr3L	6995500	6995999	27.9805		chr3L	6988600	6989099	27.9805
chr2R	9973500	9973999	27.9076		chr2R	5861005	5861504	27.9076
chrX	15319500	15319999	27.8936		chrX	15213533	15214032	27.8936
chr3R	6351000	6351499	27.8918		chr3R	2176722	2177221	27.8918
chr2L	18831000	18831499	27.8673		chr2L	18831000	18831499	27.8673
chr2R	21324000	21324499	27.867		chr2R	17211505	17212004	27.867
chr3L	15589000	15589499	27.8348		chr3L	15582100	15582599	27.8348
chr2L	6684500	6684999	27.8336		chr2L	6684500	6684999	27.8336
chrX	18386000	18386499	27.8329		chrX	18280033	18280532	27.8329
chr3R	9038500	9038999	27.7025		chr3R	4864222	4864721	27.7025
chr3L	19618500	19618999	27.7		chr3L	19611600	19612099	27.7
chr2R	16571500	16571999	27.6204		chr2R	12459005	12459504	27.6204
chr2L	13812500	13812999	27.5491		chr2L	13812500	13812999	27.5491
chr3R	9726500	9726999	27.5352		chr3R	5552222	5552721	27.5352
chrX	15595000	15595499	27.5343		chrX	15489033	15489532	27.5343
chr3R	21408000	21408499	27.4727		chr3R	17233722	17234221	27.4727
chr2L	871000	871499	27.4715		chr2L	871000	871499	27.4715
chr2R	12344000	12344499	27.4334		chr2R	8231505	8232004	27.4334
chr3L	14786000	14786499	27.4222		chr3L	14779100	14779599	27.4222
chr2L	15499000	15499499	27.3688		chr2L	15499000	15499499	27.3688
chr3R	16206500	16206999	27.3099		chr3R	12032222	12032721	27.3099
chr3R	21672000	21672499	27.2262		chr3R	17497722	17498221	27.2262
chrX	13625500	13625999	27.1572		chrX	13519533	13520032	27.1572
chr2R	23044500	23044999	27.1502		chr2R	18932023	18932522	27.1502
chrX	3134000	3134499	27.1381		chrX	3028033	3028532	27.1381
chr2L	8479000	8479499	27.1015		chr2L	8479000	8479499	27.1015
chr4	696500	696999	27.084		chr4	717126	717625	27.084
chrX	2158500	2158999	27.0828		chrX	2052533	2053032	27.0828
chrX	4555000	4555499	27.0215		chrX	4449033	4449532	27.0215
chr3L	8405500	8405999	26.9973		chr3L	8398600	8399099	26.9973
chr4	979500	979999	26.9704		chr4	1000126	1000625	26.9704
chr3L	16731000	16731499	26.9604		chr3L	16724100	16724599	26.9604
chr2R	8914500	8914999	26.9324		chr2R	4802005	4802504	26.9324
chr2L	8403000	8403499	26.9158		chr2L	8403000	8403499	26.9158
chr3R	16072500	16072999	26.8881		chr3R	11898222	11898721	26.8881
chr2R	8252000	8252499	26.8792		chr2R	4139505	4140004	26.8792
chr3L	22408500	22408999	26.8561		chr3L	22401600	22402099	26.8561
chr3L	13502500	13502999	26.8443		chr3L	13495600	13496099	26.8443
chr2L	21238000	21238499	26.8328		chr2L	21238000	21238499	26.8328
chr3R	13661000	13661499	26.8258		chr3R	9486722	9487221	26.8258
chr2R	22854500	22854999	26.7989		chr2R	18742023	18742522	26.7989
chr2R	16110000	16110499	26.7391		chr2R	11997505	11998004	26.7391
chr3R	6853500	6853999	26.733		chr3R	2679222	2679721	26.733
chr2R	14303000	14303499	26.7054		chr2R	10190505	10191004	26.7054
chr2R	8068000	8068499	26.7011		chr2R	3955505	3956004	26.7011
chr3R	5779000	5779499	26.6989		chr3R	1604722	1605221	26.6989
chr3R	21520000	21520499	26.6282		chr3R	17345722	17346221	26.6282
chr2L	6455500	6455999	26.5648		chr2L	6455500	6455999	26.5648
chr3R	5127500	5127999	26.5374		chr3R	953222	953721	26.5374
chr2R	24903000	24903499	26.5046		chr2R	20790523	20791022	26.5046
chr3R	11210500	11210999	26.504		chr3R	7036222	7036721	26.504
chr3L	9855000	9855499	26.485		chr3L	9848100	9848599	26.485
chrX	656000	656499	26.4076		chrX	550033	550532	26.4076
chr3L	21653000	21653499	26.3384		chr3L	21646100	21646599	26.3384
chr3L	199500	199999	26.336		chr3L	199500	199999	26.336
chr2R	17535000	17535499	26.319		chr2R	13422505	13423004	26.319
chrX	17160500	17160999	26.3157		chrX	17054533	17055032	26.3157
chr3R	29504500	29504999	26.3139		chr3R	25330222	25330721	26.3139
chr2R	17699500	17699999	26.2905		chr2R	13587005	13587504	26.2905
chr2L	10355500	10355999	26.2555		chr2L	10355500	10355999	26.2555
chr2R	13571000	13571499	26.2359		chr2R	9458505	9459004	26.2359
chr2L	17501500	17501999	26.2226		chr2L	17501500	17501999	26.2226
chr3L	6743000	6743499	26.2015		chr3L	6736100	6736599	26.2015
chr2R	24514500	24514999	26.188		chr2R	20402023	20402522	26.188
chr3R	2409500	2409999	26.1867		chr3R	1119425	3394305	26.1867
chr3L	20376500	20376999	26.1737		chr3L	20369600	20370099	26.1737
chrX	9284500	9284999	26.1513		chrX	9178533	9179032	26.1513
chrX	9600500	9600999	26.1339		chrX	9494533	9495032	26.1339
chr3R	16100000	16100499	26.0673		chr3R	11925722	11926221	26.0673
chr3R	26946000	26946499	25.9955		chr3R	22771722	22772221	25.9955
chr2R	24115000	24115499	25.9866		chr2R	20002523	20003022	25.9866
chr2R	13133000	13133499	25.9661		chr2R	9020505	9021004	25.9661
chr2R	13159000	13159499	25.9469		chr2R	9046505	9047004	25.9469
chr2R	16204000	16204499	25.9297		chr2R	12091505	12092004	25.9297
chr2L	2978000	2978499	25.9227		chr2L	2978000	2978499	25.9227
chr3L	19792000	19792499	25.8517		chr3L	19785100	19785599	25.8517
chr2R	17615500	17615999	25.8384		chr2R	13503005	13503504	25.8384
chr2L	10003500	10003999	25.769		chr2L	10003500	10003999	25.769
chr3R	9592000	9592499	25.7622		chr3R	5417722	5418221	25.7622
chr2L	7782500	7782999	25.7584		chr2L	7782500	7782999	25.7584
chr2R	17412500	17412999	25.7496		chr2R	13300005	13300504	25.7496
chr3L	15116000	15116499	25.7259		chr3L	15109100	15109599	25.7259
chr2R	24087000	24087499	25.6614		chr2R	19974523	19975022	25.6614
chr2L	421000	421499	25.6059		chr2L	421000	421499	25.6059
chrX	5612500	5612999	25.5731		chrX	5506533	5507032	25.5731
chr2R	17547500	17547999	25.5522		chr2R	13435005	13435504	25.5522
chr2L	7496000	7496499	25.519		chr2L	7496000	7496499	25.519
chr2R	13941500	13941999	25.5149		chr2R	9829005	9829504	25.5149
chr3L	1668500	1668999	25.4543		chr3L	1668500	1668999	25.4543
chr3L	13486500	13486999	25.4446		chr3L	13479600	13480099	25.4446
chrX	17148500	17148999	25.4422		chrX	17042533	17043032	25.4422
chr2R	15921500	15921999	25.4408		chr2R	11809005	11809504	25.4408
chr2L	7641000	7641499	25.4401		chr2L	7641000	7641499	25.4401
chr2R	8231500	8231999	25.4051		chr2R	4119005	4119504	25.4051
chr3R	26882000	26882499	25.1974		chr3R	22707722	22708221	25.1974
chr3L	5870000	5870499	25.1774		chr3L	5863100	5863599	25.1774
chrX	6267000	6267499	25.1441		chrX	6161033	6161532	25.1441
chr2L	5010000	5010499	25.1039		chr2L	5010000	5010499	25.1039
chr3L	20785500	20785999	25.0911		chr3L	20778600	20779099	25.0911
chr3L	1795500	1795999	25.0726		chr3L	1795500	1795999	25.0726
chr2R	17099000	17099499	25.0476		chr2R	12986505	12987004	25.0476
chr3R	6780500	6780999	25.0174		chr3R	2606222	2606721	25.0174
chr3R	2488000	2488499	25.0072		chr3R	524715	1539341	25.0072
chr3R	27253500	27253999	25.0046		chr3R	23079222	23079721	25.0046
chr3R	5217000	5217499	24.9894		chr3R	1042722	1043221	24.9894
chr2L	3466500	3466999	24.9691		chr2L	3466500	3466999	24.9691
chr2L	13842000	13842499	24.9685		chr2L	13842000	13842499	24.9685
chr2R	24600000	24600499	24.9617		chr2R	20487523	20488022	24.9617
chrX	16656000	16656499	24.9384		chrX	16550033	16550532	24.9384
chr2R	9578500	9578999	24.9249		chr2R	5466005	5466504	24.9249
chr3R	11797000	11797499	24.8972		chr3R	7622722	7623221	24.8972
chr3L	13390000	13390499	24.893		chr3L	13383100	13383599	24.893
chr3R	6646000	6646499	24.8643		chr3R	2471722	2472221	24.8643
chr3L	16711500	16711999	24.8401		chr3L	16704600	16705099	24.8401
chr2R	12151000	12151499	24.8254		chr2R	8038505	8039004	24.8254
chrX	11340000	11340499	24.822		chrX	11234033	11234532	24.822
chr2R	13483000	13483499	24.8082		chr2R	9370505	9371004	24.8082
chrX	1321500	1321999	24.8015		chrX	1215533	1216032	24.8015
chr3R	9778500	9778999	24.791		chr3R	5604222	5604721	24.791
chrX	9088000	9088499	24.783		chrX	8982033	8982532	24.783
chr3L	16113000	16113499	24.7636		chr3L	16106100	16106599	24.7636
chr2R	22807500	22807999	24.7469		chr2R	18695005	18695504	24.7469
chr3R	29148500	29148999	24.7319		chr3R	24974222	24974721	24.7319
chrX	9658500	9658999	24.7282		chrX	9552533	9553032	24.7282
chr3R	21386000	21386499	24.728		chr3R	17211722	17212221	24.728
chr2R	20551500	20551999	24.7102		chr2R	16439005	16439504	24.7102
chr3R	13684000	13684499	24.6158		chr3R	9509722	9510221	24.6158
chr3L	19599000	19599499	24.6088		chr3L	19592100	19592599	24.6088
chrX	10744500	10744999	24.5756		chrX	10638533	10639032	24.5756
chr2L	5543000	5543499	24.5699		chr2L	5543000	5543499	24.5699
chr3L	19909500	19909999	24.55		chr3L	19902600	19903099	24.55
chr2R	21522500	21522999	24.5365		chr2R	17410005	17410504	24.5365
chrX	7323500	7323999	24.5348		chrX	7217533	7218032	24.5348
chr3R	24169500	24169999	24.4634		chr3R	19995222	19995721	24.4634
chr2L	2037500	2037999	24.4391		chr2L	2037500	2037999	24.4391
chr3R	12382500	12382999	24.4289		chr3R	8208222	8208721	24.4289
chr2L	12056000	12056499	24.428		chr2L	12056000	12056499	24.428
chr3L	1502500	1502999	24.4016		chr3L	1502500	1502999	24.4016
chr3R	31597500	31597999	24.3889		chr3R	27423222	27423721	24.3889
chr3L	17352000	17352499	24.3876		chr3L	17345100	17345599	24.3876
chr3R	18658500	18658999	24.3719		chr3R	14484222	14484721	24.3719
chrX	8676500	8676999	24.3195		chrX	8570533	8571032	24.3195
chr2L	9577000	9577499	24.2954		chr2L	9577000	9577499	24.2954
chr3R	5232500	5232999	24.2832		chr3R	1058222	1058721	24.2832
chr2L	16816000	16816499	24.273		chr2L	16816000	16816499	24.273
chr2R	9594000	9594499	24.2643		chr2R	5481505	5482004	24.2643
chr3R	17617500	17617999	24.2434		chr3R	13443222	13443721	24.2434
chr3R	21097000	21097499	24.2406		chr3R	16922722	16923221	24.2406
chr3L	20361500	20361999	24.1649		chr3L	20354600	20355099	24.1649
chr2R	10899500	10899999	24.1586		chr2R	6787005	6787504	24.1586
chr3R	15196500	15196999	24.1049		chr3R	11022222	11022721	24.1049
chr3R	24253000	24253499	24.0402		chr3R	20078722	20079221	24.0402
chr3R	28831500	28831999	24.0395		chr3R	24657222	24657721	24.0395
chr2L	7056500	7056999	24.0268		chr2L	7056500	7056999	24.0268
chrX	8061500	8061999	24.0202		chrX	7955533	7956032	24.0202
chrX	17652500	17652999	24.0126		chrX	17546533	17547032	24.0126
chrX	12029500	12029999	24.0039		chrX	11923533	11924032	24.0039
chrX	2094000	2094499	23.9786		chrX	1988033	1988532	23.9786
chr3L	9368000	9368499	23.9039		chr3L	9361100	9361599	23.9039
chr3R	8946000	8946499	23.8782		chr3R	4771722	4772221	23.8782
chr2R	16586500	16586999	23.8688		chr2R	12474005	12474504	23.8688
chr2R	22213000	22213499	23.8667		chr2R	18100505	18101004	23.8667
chr2L	1157500	1157999	23.8591		chr2L	1157500	1157999	23.8591
chr2R	7916500	7916999	23.8571		chr2R	3804005	3804504	23.8571
chr2L	11131500	11131999	23.8416		chr2L	11131500	11131999	23.8416
chr2R	7590500	7590999	23.8238		chr2R	3478005	3478504	23.8238
chr3R	16969500	16969999	23.8148		chr3R	12795222	12795721	23.8148
chr2R	24798000	24798499	23.8128		chr2R	20685523	20686022	23.8128
chr3L	648500	648999	23.784		chr3L	648500	648999	23.784
chr2R	21160500	21160999	23.7663		chr2R	17048005	17048504	23.7663
chr3R	20635000	20635499	23.7414		chr3R	16460722	16461221	23.7414
chr2R	10874500	10874999	23.7249		chr2R	6762005	6762504	23.7249
chr3R	14576000	14576499	23.714		chr3R	10401722	10402221	23.714
chr2R	23851000	23851499	23.7054		chr2R	19738523	19739022	23.7054
chr2R	17850500	17850999	23.687		chr2R	13738005	13738504	23.687
chr2L	5907000	5907499	23.6734		chr2L	5907000	5907499	23.6734
chr2R	18412000	18412499	23.6676		chr2R	14299505	14300004	23.6676
chrX	1890500	1890999	23.6509		chrX	1784533	1785032	23.6509
chr2R	24098500	24098999	23.6451		chr2R	19986023	19986522	23.6451
chr3R	30789500	30789999	23.6389		chr3R	26615222	26615721	23.6389
chr3L	9488500	9488999	23.6215		chr3L	9481600	9482099	23.6215
chr3L	12815000	12815499	23.5921		chr3L	12808100	12808599	23.5921
chr3R	27558500	27558999	23.5874		chr3R	23384222	23384721	23.5874
chr2L	19959000	19959499	23.5628		chr2L	19959000	19959499	23.5628
chr2R	18807500	18807999	23.543		chr2R	14695005	14695504	23.543
chrX	22456000	22456499	23.5377		chrX	21857836	21858335	23.5377
chr2L	20758000	20758499	23.5333		chr2L	20758000	20758499	23.5333
chr2R	22937000	22937499	23.5326		chr2R	18824523	18825022	23.5326
chr3R	28845000	28845499	23.5114		chr3R	24670722	24671221	23.5114
chr2R	22607500	22607999	23.5067		chr2R	18495005	18495504	23.5067
chr3R	17401500	17401999	23.4947		chr3R	13227222	13227721	23.4947
chr3R	28635000	28635499	23.4932		chr3R	24460722	24461221	23.4932
chr3L	22864000	22864499	23.4506		chr3L	22857100	22857599	23.4506
chr3L	14003000	14003499	23.4487		chr3L	13996100	13996599	23.4487
chr3R	5733500	5733999	23.4483		chr3R	1559222	1559721	23.4483
chr3L	22288000	22288499	23.4421		chr3L	22281100	22281599	23.4421
chr3R	31794000	31794499	23.4356		chr3R	27619722	27620221	23.4356
chrX	10479000	10479499	23.4138		chrX	10373033	10373532	23.4138
chr3R	24271500	24271999	23.3999		chr3R	20097222	20097721	23.3999
chr3R	9020500	9020999	23.3693		chr3R	4846222	4846721	23.3693
chr3L	19688000	19688499	23.3665		chr3L	19681100	19681599	23.3665
chr2L	22168500	22168999	23.3203		chr2L	22168500	22168999	23.3203
chr3L	4242500	4242999	23.305		chr3L	4242500	4242999	23.305
chr2L	2364500	2364999	23.2485		chr2L	2364500	2364999	23.2485
chr3R	14308500	14308999	23.2417		chr3R	10134222	10134721	23.2417
chr2L	20121500	20121999	23.229		chr2L	20121500	20121999	23.229
chr2L	20350500	20350999	23.2289		chr2L	20350500	20350999	23.2289
chr2L	6647000	6647499	23.2067		chr2L	6647000	6647499	23.2067
chr3L	9463000	9463499	23.1564		chr3L	9456100	9456599	23.1564
chr2R	12201500	12201999	23.1484		chr2R	8089005	8089504	23.1484
chr2L	14589000	14589499	23.1476		chr2L	14589000	14589499	23.1476
chr2L	13204500	13204999	23.1388		chr2L	13204500	13204999	23.1388
chr2R	17457500	17457999	23.1347		chr2R	13345005	13345504	23.1347
chrX	6224500	6224999	23.1124		chrX	6118533	6119032	23.1124
chr3L	11815500	11815999	23.063		chr3L	11808600	11809099	23.063
chr3R	13031000	13031499	23.0343		chr3R	8856722	8857221	23.0343
chr3R	18299000	18299499	23.0144		chr3R	14124722	14125221	23.0144
chr3R	6009000	6009499	23.0088		chr3R	1834722	1835221	23.0088
chr2L	3814000	3814499	23.0028		chr2L	3814000	3814499	23.0028
chr2L	6480500	6480999	22.976		chr2L	6480500	6480999	22.976
chr3R	10696000	10696499	22.9568		chr3R	6521722	6522221	22.9568
chr3R	9763500	9763999	22.9471		chr3R	5589222	5589721	22.9471
chr2L	20797500	20797999	22.9444		chr2L	20797500	20797999	22.9444
chrX	6111000	6111499	22.936		chrX	6005033	6005532	22.936
chr2R	17514000	17514499	22.9341		chr2R	13401505	13402004	22.9341
chr2L	19888000	19888499	22.9138		chr2L	19888000	19888499	22.9138
chr3R	14723500	14723999	22.8944		chr3R	10549222	10549721	22.8944
chr3L	5134000	5134499	22.8878		chr3L	5127100	5127599	22.8878
chr3L	10226000	10226499	22.8703		chr3L	10219100	10219599	22.8703
chr2R	6152000	6152499	22.8681		chr2R	2039505	2040004	22.8681
chr2L	12021500	12021999	22.8605		chr2L	12021500	12021999	22.8605
chr3R	29591500	29591999	22.8492		chr3R	25417222	25417721	22.8492
chrX	6803000	6803499	22.8382		chrX	6697033	6697532	22.8382
chr2R	23377500	23377999	22.8288		chr2R	19265023	19265522	22.8288
chr2R	7454000	7454499	22.8204		chr2R	3341505	3342004	22.8204
chrX	19261000	19261499	22.8175		chrX	19155033	19155532	22.8175
chr3L	7340000	7340499	22.8167		chr3L	7333100	7333599	22.8167
chr3R	10170500	10170999	22.7988		chr3R	5996222	5996721	22.7988
chr3L	8986000	8986499	22.7535		chr3L	8979100	8979599	22.7535
chr2L	2856500	2856999	22.7439		chr2L	2856500	2856999	22.7439
chr3R	22355500	22355999	22.7376		chr3R	18181222	18181721	22.7376
chr3R	10145000	10145499	22.7373		chr3R	5970722	5971221	22.7373
chr2R	8632000	8632499	22.6771		chr2R	4519505	4520004	22.6771
chr3R	8306000	8306499	22.6712		chr3R	4131722	4132221	22.6712
chr2R	9399500	9399999	22.6501		chr2R	5287005	5287504	22.6501
chr3R	24556500	24556999	22.6431		chr3R	20382222	20382721	22.6431
chr2R	9192000	9192499	22.6296		chr2R	5079505	5080004	22.6296
chr3R	9678000	9678499	22.6283		chr3R	5503722	5504221	22.6283
chrX	15835500	15835999	22.6267		chrX	15729533	15730032	22.6267
chr3R	20850500	20850999	22.6207		chr3R	16676222	16676721	22.6207
chr2L	5043000	5043499	22.6201		chr2L	5043000	5043499	22.6201
chr2R	13953500	13953999	22.6015		chr2R	9841005	9841504	22.6015
chr2R	18289000	18289499	22.5954		chr2R	14176505	14177004	22.5954
chr2L	5943500	5943999	22.5916		chr2L	5943500	5943999	22.5916
chr2R	15821500	15821999	22.5859		chr2R	11709005	11709504	22.5859
chr3R	9516000	9516499	22.574		chr3R	5341722	5342221	22.574
chrX	16449000	16449499	22.569		chrX	16343033	16343532	22.569
chrX	16752000	16752499	22.5676		chrX	16646033	16646532	22.5676
chr3R	26867000	26867499	22.5422		chr3R	22692722	22693221	22.5422
chr2L	5326000	5326499	22.5342		chr2L	5326000	5326499	22.5342
chrX	15698000	15698499	22.5292		chrX	15592033	15592532	22.5292
chr2R	18688500	18688999	22.513		chr2R	14576005	14576504	22.513
chr3L	3240000	3240499	22.4951		chr3L	3240000	3240499	22.4951
chr2R	19128500	19128999	22.4835		chr2R	15016005	15016504	22.4835
chr2R	11852500	11852999	22.4772		chr2R	7740005	7740504	22.4772
chr3R	17794500	17794999	22.4671		chr3R	13620222	13620721	22.4671
chr2L	20075500	20075999	22.4638		chr2L	20075500	20075999	22.4638
chr2R	13168500	13168999	22.4555		chr2R	9056005	9056504	22.4555
chr2R	21018500	21018999	22.454		chr2R	16906005	16906504	22.454
chr3L	22267000	22267499	22.4494		chr3L	22260100	22260599	22.4494
chr2L	2740000	2740499	22.4435		chr2L	2740000	2740499	22.4435
chr2L	21143000	21143499	22.4242		chr2L	21143000	21143499	22.4242
chr2L	18617000	18617499	22.3733		chr2L	18617000	18617499	22.3733
chrX	8592500	8592999	22.3602		chrX	8486533	8487032	22.3602
chr2L	21179500	21179999	22.345		chr2L	21179500	21179999	22.345
chrX	5679500	5679999	22.3333		chrX	5573533	5574032	22.3333
chr2R	8724000	8724499	22.3328		chr2R	4611505	4612004	22.3328
chrX	13412500	13412999	22.2909		chrX	13306533	13307032	22.2909
chr2L	827000	827499	22.2745		chr2L	827000	827499	22.2745
chrX	23021000	23021499	22.2716		Did not liftover
chrX	16385000	16385499	22.2702		chrX	16279033	16279532	22.2702
chr2R	12027000	12027499	22.2534		chr2R	7914505	7915004	22.2534
chr3R	11619500	11619999	22.2494		chr3R	7445222	7445721	22.2494
chr3R	14741000	14741499	22.2399		chr3R	10566722	10567221	22.2399
chr3R	16050500	16050999	22.2311		chr3R	11876222	11876721	22.2311
chr2R	7807000	7807499	22.2068		chr2R	3694505	3695004	22.2068
chr3R	30946000	30946499	22.1941		chr3R	26771722	26772221	22.1941
chr2L	182000	182499	22.1416		chr2L	182000	182499	22.1416
chr2R	21295000	21295499	22.1308		chr2R	17182505	17183004	22.1308
chr3R	11649500	11649999	22.1272		chr3R	7475222	7475721	22.1272
chr2L	11268500	11268999	22.1185		chr2L	11268500	11268999	22.1185
chr2R	16186500	16186999	22.0676		chr2R	12074005	12074504	22.0676
chrX	19579500	19579999	22.056		chrX	19473533	19474032	22.056
chrX	19750500	19750999	22.0545		chrX	19644533	19645032	22.0545
chrX	16105500	16105999	22.0512		chrX	15999533	16000032	22.0512
chr3R	30601500	30601999	22.0347		chr3R	26427222	26427721	22.0347
chr3L	14633000	14633499	22.0248		chr3L	14626100	14626599	22.0248
chr3R	17683000	17683499	22.0187		chr3R	13508722	13509221	22.0187
chrX	6743500	6743999	22.0187		chrX	6637533	6638032	22.0187
chr3R	15264000	15264499	21.9985		chr3R	11089722	11090221	21.9985
chrX	11137500	11137999	21.9947		chrX	11031533	11032032	21.9947
chrX	5323500	5323999	21.9875		chrX	5217533	5218032	21.9875
chrX	13112500	13112999	21.9586		chrX	13006533	13007032	21.9586
chr3R	13381500	13381999	21.9383		chr3R	9207222	9207721	21.9383
chr3L	21554500	21554999	21.9288		chr3L	21547600	21548099	21.9288
chr3L	17558500	17558999	21.9218		chr3L	17551600	17552099	21.9218
chr3L	20474500	20474999	21.9096		chr3L	20467600	20468099	21.9096
chrX	12659500	12659999	21.889		chrX	12553533	12554032	21.889
chr2R	7418500	7418999	21.8608		chr2R	3306005	3306504	21.8608
chrX	3720000	3720499	21.8586		chrX	3614033	3614532	21.8586
chr2L	11004500	11004999	21.8543		chr2L	11004500	11004999	21.8543
chr4	68500	68999	21.8524		chr4	89126	89625	21.8524
chr3R	25266500	25266999	21.8419		chr3R	21092222	21092721	21.8419
chr2R	21625000	21625499	21.8346		chr2R	17512505	17513004	21.8346
chr3L	293000	293499	21.8238		chr3L	293000	293499	21.8238
chr3L	11205500	11205999	21.8236		chr3L	11198600	11199099	21.8236
chr3R	15409500	15409999	21.8123		chr3R	11235222	11235721	21.8123
chr3R	23128000	23128499	21.8065		chr3R	18953722	18954221	21.8065
chr3L	1546500	1546999	21.8051		chr3L	1546500	1546999	21.8051
chr3R	24031000	24031499	21.7872		chr3R	19856722	19857221	21.7872
chr3R	17002500	17002999	21.7706		chr3R	12828222	12828721	21.7706
chr2L	10200500	10200999	21.7335		chr2L	10200500	10200999	21.7335
chr3L	347500	347999	21.6964		chr3L	347500	347999	21.6964
chr2R	23555000	23555499	21.6902		chr2R	19442523	19443022	21.6902
chr3R	31610000	31610499	21.6792		chr3R	27435722	27436221	21.6792
chrX	11370000	11370499	21.6646		chrX	11264033	11264532	21.6646
chr3R	9400500	9400999	21.6624		chr3R	5226222	5226721	21.6624
chr3L	15816000	15816499	21.6531		chr3L	15809100	15809599	21.6531
chr3R	6683500	6683999	21.6497		chr3R	2509222	2509721	21.6497
chr2L	13021500	13021999	21.6476		chr2L	13021500	13021999	21.6476
chrX	7286000	7286499	21.6472		chrX	7180033	7180532	21.6472
chr2R	21128000	21128499	21.6392		chr2R	17015505	17016004	21.6392
chr3R	27264000	27264499	21.6384		chr3R	23089722	23090221	21.6384
chr3L	17379000	17379499	21.6349		chr3L	17372100	17372599	21.6349
chr3L	4103000	4103499	21.619		chr3L	4103000	4103499	21.619
chr2L	8543500	8543999	21.5904		chr2L	8543500	8543999	21.5904
chr2L	13192000	13192499	21.5903		chr2L	13192000	13192499	21.5903
chr3R	31061500	31061999	21.5858		chr3R	26887222	26887721	21.5858
chr3R	16453500	16453999	21.5853		chr3R	12279222	12279721	21.5853
chr3R	23820000	23820499	21.5829		chr3R	19645722	19646221	21.5829
chr2L	2237000	2237499	21.5673		chr2L	2237000	2237499	21.5673
chr3L	12418000	12418499	21.5645		chr3L	12411100	12411599	21.5645
chr3R	6913500	6913999	21.5623		chr3R	2739222	2739721	21.5623
chr3R	2544000	2544499	21.5542		chr3R	1120714	1121194	21.5542
chr2L	18606000	18606499	21.543		chr2L	18606000	18606499	21.543
chr2R	16850500	16850999	21.5357		chr2R	12738005	12738504	21.5357
chr3R	18274500	18274999	21.5226		chr3R	14100222	14100721	21.5226
chr3L	7134500	7134999	21.5149		chr3L	7127600	7128099	21.5149
chr3R	24319500	24319999	21.4874		chr3R	20145222	20145721	21.4874
chr3R	27938000	27938499	21.4475		chr3R	23763722	23764221	21.4475
chr2L	19053000	19053499	21.4288		chr2L	19053000	19053499	21.4288
chr2L	851000	851499	21.4091		chr2L	851000	851499	21.4091
chr2L	18138000	18138499	21.3938		chr2L	18138000	18138499	21.3938
chr3L	3326000	3326499	21.3873		chr3L	3326000	3326499	21.3873
chr2R	13450000	13450499	21.383		chr2R	9337505	9338004	21.383
chrX	531000	531499	21.3524		chrX	425033	425532	21.3524
chr2R	10430000	10430499	21.3292		chr2R	6317505	6318004	21.3292
chr3L	11834000	11834499	21.2974		chr3L	11827100	11827599	21.2974
chr3R	25247000	25247499	21.2958		chr3R	21072722	21073221	21.2958
chr3R	25097500	25097999	21.2915		chr3R	20923222	20923721	21.2915
chr2R	12997000	12997499	21.2869		chr2R	8884505	8885004	21.2869
chr2L	20735500	20735999	21.2691		chr2L	20735500	20735999	21.2691
chr3L	9358000	9358499	21.2556		chr3L	9351100	9351599	21.2556
chrX	8562000	8562499	21.2252		chrX	8456033	8456532	21.2252
chr3R	14316000	14316499	21.2158		chr3R	10141722	10142221	21.2158
chrX	17078000	17078499	21.2075		chrX	16972033	16972532	21.2075
chr2L	6723500	6723999	21.1962		chr2L	6723500	6723999	21.1962
chr2L	10388000	10388499	21.1957		chr2L	10388000	10388499	21.1957
chr3L	4254500	4254999	21.1734		chr3L	4254500	4254999	21.1734
chr3L	8891000	8891499	21.1439		chr3L	8884100	8884599	21.1439
chr3R	29869500	29869999	21.1383		chr3R	25695222	25695721	21.1383
chr2R	24336500	24336999	21.1373		chr2R	20224023	20224522	21.1373
chr3L	18848500	18848999	21.1285		chr3L	18841600	18842099	21.1285
chr2R	17420500	17420999	21.1151		chr2R	13308005	13308504	21.1151
chr3R	12982000	12982499	21.0895		chr3R	8807722	8808221	21.0895
chr3R	9573000	9573499	21.0788		chr3R	5398722	5399221	21.0788
chr2R	16784500	16784999	21.0296		chr2R	12672005	12672504	21.0296
chrX	2270000	2270499	21.0206		chrX	2164033	2164532	21.0206
chr2L	9613000	9613499	21.0082		chr2L	9613000	9613499	21.0082
chr2R	8052000	8052499	20.9957		chr2R	3939505	3940004	20.9957
chr2L	21220500	21220999	20.9889		chr2L	21220500	21220999	20.9889
chr3R	4971000	4971499	20.9821		chr3R	796722	797221	20.9821
chr2R	7989500	7989999	20.9809		chr2R	3877005	3877504	20.9809
chr3L	4313000	4313499	20.9774		chr3L	4313000	4313499	20.9774
chr2R	18553000	18553499	20.9717		chr2R	14440505	14441004	20.9717
chrX	17753000	17753499	20.945		chrX	17647033	17647532	20.945
chrX	3162500	3162999	20.9336		chrX	3056533	3057032	20.9336
chr3R	18243500	18243999	20.9275		chr3R	14069222	14069721	20.9275
chr3L	1538000	1538499	20.923		chr3L	1538000	1538499	20.923
chr2R	23988000	23988499	20.9025		chr2R	19875523	19876022	20.9025
chr2R	11651500	11651999	20.8824		chr2R	7539005	7539504	20.8824
chrX	1483000	1483499	20.8796		chrX	1377033	1377532	20.8796
chr3L	8425500	8425999	20.8731		chr3L	8418600	8419099	20.8731
chr2R	24560500	24560999	20.8492		chr2R	20448023	20448522	20.8492
chr2L	19542500	19542999	20.8416		chr2L	19542500	19542999	20.8416
chr3L	19000500	19000999	20.8381		chr3L	18993600	18994099	20.8381
chr2L	2988000	2988499	20.8342		chr2L	2988000	2988499	20.8342
chr3L	16052000	16052499	20.8315		chr3L	16045100	16045599	20.8315
chrX	18085500	18085999	20.7791		chrX	17979533	17980032	20.7791
chr2L	6610500	6610999	20.7676		chr2L	6610500	6610999	20.7676
chr2R	8600000	8600499	20.756		chr2R	4487505	4488004	20.756
chrX	15462500	15462999	20.7352		chrX	15356533	15357032	20.7352
chr2R	24068500	24068999	20.7342		chr2R	19956023	19956522	20.7342
chr3R	5298500	5298999	20.7322		chr3R	1124222	1124721	20.7322
chr3L	13929500	13929999	20.7284		chr3L	13922600	13923099	20.7284
chr3L	4139000	4139499	20.7255		chr3L	4139000	4139499	20.7255
chr2R	8132000	8132499	20.7067		chr2R	4019505	4020004	20.7067
chr3R	25662000	25662499	20.6987		chr3R	21487722	21488221	20.6987
chr3L	7251000	7251499	20.6821		chr3L	7244100	7244599	20.6821
chr3L	1940500	1940999	20.6388		chr3L	1940500	1940999	20.6388
chr2L	602500	602999	20.5815		chr2L	602500	602999	20.5815
chr3L	247500	247999	20.5757		chr3L	247500	247999	20.5757
chr2R	16179500	16179999	20.5601		chr2R	12067005	12067504	20.5601
chr3L	319500	319999	20.5518		chr3L	319500	319999	20.5518
chr3L	7371000	7371499	20.5336		chr3L	7364100	7364599	20.5336
chr2R	15381000	15381499	20.5284		chr2R	11268505	11269004	20.5284
chrX	636500	636999	20.5278		chrX	530533	531032	20.5278
chr3R	20008500	20008999	20.506		chr3R	15834222	15834721	20.506
chr2L	10009500	10009999	20.496		chr2L	10009500	10009999	20.496
chr2L	9465000	9465499	20.4933		chr2L	9465000	9465499	20.4933
chr3L	15826500	15826999	20.4829		chr3L	15819600	15820099	20.4829
chr3L	13411000	13411499	20.4828		chr3L	13404100	13404599	20.4828
chrX	8518000	8518499	20.4337		chrX	8412033	8412532	20.4337
chr2L	12547000	12547499	20.4324		chr2L	12547000	12547499	20.4324
chr2R	21312500	21312999	20.4124		chr2R	17200005	17200504	20.4124
chrX	5755000	5755499	20.4039		chrX	5649033	5649532	20.4039
chr3L	17475500	17475999	20.4022		chr3L	17468600	17469099	20.4022
chr3R	24105500	24105999	20.3954		chr3R	19931222	19931721	20.3954
chr3R	10674000	10674499	20.3932		chr3R	6499722	6500221	20.3932
chr3R	16350500	16350999	20.3907		chr3R	12176222	12176721	20.3907
chr2R	18440500	18440999	20.3763		chr2R	14328005	14328504	20.3763
chr2L	2146000	2146499	20.3734		chr2L	2146000	2146499	20.3734
chr3L	21604000	21604499	20.3708		chr3L	21597100	21597599	20.3708
chr3R	8660000	8660499	20.3646		chr3R	4485722	4486221	20.3646
chr3R	27948000	27948499	20.3621		chr3R	23773722	23774221	20.3621
chr2R	10839000	10839499	20.3378		chr2R	6726505	6727004	20.3378
chrX	10832000	10832499	20.3328		chrX	10726033	10726532	20.3328
chr2R	16150500	16150999	20.3114		chr2R	12038005	12038504	20.3114
chr2R	24969500	24969999	20.307		chr2R	20857023	20857522	20.307
chr2R	21143000	21143499	20.3057		chr2R	17030505	17031004	20.3057
chr2R	9208000	9208499	20.3024		chr2R	5095505	5096004	20.3024
chr2R	14963500	14963999	20.2815		chr2R	10851005	10851504	20.2815
chrX	19505500	19505999	20.2627		chrX	19399533	19400032	20.2627
chr3R	4479000	4479499	20.2548		chr3R	304722	305221	20.2548
chr2R	7408000	7408499	20.2454		chr2R	3295505	3296004	20.2454
chr2R	12936500	12936999	20.2438		chr2R	8824005	8824504	20.2438
chrX	6844000	6844499	20.2393		chrX	6738033	6738532	20.2393
chr2R	12045500	12045999	20.2374		chr2R	7933005	7933504	20.2374
chrX	2242500	2242999	20.2328		chrX	2136533	2137032	20.2328
chr2R	10077000	10077499	20.2289		chr2R	5964505	5965004	20.2289
chr2L	16888000	16888499	20.2167		chr2L	16888000	16888499	20.2167
chr2R	23079000	23079499	20.2157		chr2R	18966523	18967022	20.2157
chr3R	23767000	23767499	20.2115		chr3R	19592722	19593221	20.2115
chr2R	15869500	15869999	20.2036		chr2R	11757005	11757504	20.2036
chr2R	13206000	13206499	20.1728		chr2R	9093505	9094004	20.1728
chrX	6591000	6591499	20.1705		chrX	6485033	6485532	20.1705
chr2R	9820500	9820999	20.1684		chr2R	5708005	5708504	20.1684
chr3R	29152500	29152999	20.1632		chr3R	24978222	24978721	20.1632
chr2R	21183000	21183499	20.1588		chr2R	17070505	17071004	20.1588
chr3R	8127500	8127999	20.1576		chr3R	3953222	3953721	20.1576
chr3L	12002500	12002999	20.1525		chr3L	11995600	11996099	20.1525
chrX	13736500	13736999	20.1465		chrX	13630533	13631032	20.1465
chr2R	10252500	10252999	20.1364		chr2R	6140005	6140504	20.1364
chr3R	7067000	7067499	20.1304		chr3R	2892722	2893221	20.1304
chr3L	21066500	21066999	20.1288		chr3L	21059600	21060099	20.1288
chr2R	11679500	11679999	20.1236		chr2R	7567005	7567504	20.1236
chr2L	15763500	15763999	20.1229		chr2L	15763500	15763999	20.1229
chr2R	20623500	20623999	20.1107		chr2R	16511005	16511504	20.1107
chr3L	9630000	9630499	20.0988		chr3L	9623100	9623599	20.0988
chr2R	9138000	9138499	20.0906		chr2R	5025505	5026004	20.0906
chr2L	1973500	1973999	20.0823		chr2L	1973500	1973999	20.0823
chr2L	7027500	7027999	20.0636		chr2L	7027500	7027999	20.0636
chr2L	10506000	10506499	20.0397		chr2L	10506000	10506499	20.0397
chr3R	17081000	17081499	20.0352		chr3R	12906722	12907221	20.0352
chr2L	10239500	10239999	20.0162		chr2L	10239500	10239999	20.0162
chr3L	3225000	3225499	20.0009		chr3L	3225000	3225499	20.0009
chr3L	14111500	14111999	19.9956		chr3L	14104600	14105099	19.9956
chr3R	15096500	15096999	19.9954		chr3R	10922222	10922721	19.9954
chrX	11201000	11201499	19.9918		chrX	11095033	11095532	19.9918
chr2R	8952000	8952499	19.9874		chr2R	4839505	4840004	19.9874
chr2R	9542000	9542499	19.9582		chr2R	5429505	5430004	19.9582
chrX	16313500	16313999	19.9519		chrX	16207533	16208032	19.9519
chr2L	542000	542499	19.9494		chr2L	542000	542499	19.9494
chr3R	7086500	7086999	19.9384		chr3R	2912222	2912721	19.9384
chr3L	3319500	3319999	19.935		chr3L	3319500	3319999	19.935
chr3L	14212500	14212999	19.9257		chr3L	14205600	14206099	19.9257
chr3L	1577000	1577499	19.9215		chr3L	1577000	1577499	19.9215
chrX	15870500	15870999	19.9212		chrX	15764533	15765032	19.9212
chr3R	28599500	28599999	19.9056		chr3R	24425222	24425721	19.9056
chr2L	12093500	12093999	19.8871		chr2L	12093500	12093999	19.8871
chr3L	9411000	9411499	19.886		chr3L	9404100	9404599	19.886
chr3L	540000	540499	19.8659		chr3L	540000	540499	19.8659
chr2R	6632000	6632499	19.8587		chr2R	2519505	2520004	19.8587
chr3L	8526000	8526499	19.8459		chr3L	8519100	8519599	19.8459
chr2R	13197000	13197499	19.8311		chr2R	9084505	9085004	19.8311
chr3R	24851000	24851499	19.811		chr3R	20676722	20677221	19.811
chrX	7901500	7901999	19.8021		chrX	7795533	7796032	19.8021
chr3L	258000	258499	19.7992		chr3L	258000	258499	19.7992
chr2R	18157000	18157499	19.7903		chr2R	14044505	14045004	19.7903
chr2R	20833000	20833499	19.783		chr2R	16720505	16721004	19.783
chr3L	1730000	1730499	19.7711		chr3L	1730000	1730499	19.7711
chrX	16969000	16969499	19.7696		chrX	16863033	16863532	19.7696
chr3R	23157500	23157999	19.7687		chr3R	18983222	18983721	19.7687
chr3R	17150500	17150999	19.7635		chr3R	12976222	12976721	19.7635
chr3L	7529000	7529499	19.7423		chr3L	7522100	7522599	19.7423
chr3R	9497000	9497499	19.736		chr3R	5322722	5323221	19.736
chrX	19730500	19730999	19.7282		chrX	19624533	19625032	19.7282
chr3R	24650000	24650499	19.719		chr3R	20475722	20476221	19.719
chr2R	18819500	18819999	19.7122		chr2R	14707005	14707504	19.7122
chr2R	25011000	25011499	19.7115		chr2R	20898523	20899022	19.7115
chr3R	29229000	29229499	19.7018		chr3R	25054722	25055221	19.7018
chr2R	24543000	24543499	19.6878		chr2R	20430523	20431022	19.6878
chrX	11154000	11154499	19.686		chrX	11048033	11048532	19.686
chr3R	24058000	24058499	19.6722		chr3R	19883722	19884221	19.6722
chr3R	29807000	29807499	19.6619		chr3R	25632722	25633221	19.6619
chr3R	21016500	21016999	19.6505		chr3R	16842222	16842721	19.6505
chr2R	9007000	9007499	19.6503		chr2R	4894505	4895004	19.6503
chrX	11818500	11818999	19.6436		chrX	11712533	11713032	19.6436
chrX	5764500	5764999	19.6381		chrX	5658533	5659032	19.6381
chr3L	3303500	3303999	19.6205		chr3L	3303500	3303999	19.6205
chr2L	20066000	20066499	19.595		chr2L	20066000	20066499	19.595
chr2L	3862000	3862499	19.5882		chr2L	3862000	3862499	19.5882
chrX	15139500	15139999	19.5859		chrX	15033533	15034032	19.5859
chr2L	7810500	7810999	19.5721		chr2L	7810500	7810999	19.5721
chr2R	10438500	10438999	19.5587		chr2R	6326005	6326504	19.5587
chr3L	19993000	19993499	19.5575		chr3L	19986100	19986599	19.5575
chr3R	20575000	20575499	19.5445		chr3R	16400722	16401221	19.5445
chrX	16547000	16547499	19.5347		chrX	16441033	16441532	19.5347
chr3L	17644000	17644499	19.5098		chr3L	17637100	17637599	19.5098
chr2L	4458500	4458999	19.4914		chr2L	4458500	4458999	19.4914
chr3L	2586000	2586499	19.4875		chr3L	2586000	2586499	19.4875
chr2L	8522500	8522999	19.4621		chr2L	8522500	8522999	19.4621
chr2L	12721500	12721999	19.4606		chr2L	12721500	12721999	19.4606
chr2R	17593500	17593999	19.4561		chr2R	13481005	13481504	19.4561
chr2R	23978000	23978499	19.4503		chr2R	19865523	19866022	19.4503
chr3L	7125500	7125999	19.4499		chr3L	7118600	7119099	19.4499
chr3R	11764500	11764999	19.4461		chr3R	7590222	7590721	19.4461
chrX	7097500	7097999	19.4407		chrX	6991533	6992032	19.4407
chr3R	5394500	5394999	19.4391		chr3R	1220222	1220721	19.4391
chr2R	12636000	12636499	19.4283		chr2R	8523505	8524004	19.4283
chr3L	11523500	11523999	19.4065		chr3L	11516600	11517099	19.4065
chr2L	3634500	3634999	19.4005		chr2L	3634500	3634999	19.4005
chr2R	24535500	24535999	19.3976		chr2R	20423023	20423522	19.3976
chr3L	16386000	16386499	19.3951		chr3L	16379100	16379599	19.3951
chr3L	15524000	15524499	19.3946		chr3L	15517100	15517599	19.3946
chr3R	23332000	23332499	19.3936		chr3R	19157722	19158221	19.3936
chr3L	13022500	13022999	19.3832		chr3L	13015600	13016099	19.3832
chr2R	23882000	23882499	19.3819		chr2R	19769523	19770022	19.3819
chr3R	25123000	25123499	19.3757		chr3R	20948722	20949221	19.3757
chrX	12013000	12013499	19.3557		chrX	11907033	11907532	19.3557
chrX	8252000	8252499	19.3444		chrX	8146033	8146532	19.3444
chr3L	5770500	5770999	19.3392		chr3L	5763600	5764099	19.3392
chr2L	5054500	5054999	19.3374		chr2L	5054500	5054999	19.3374
chr3R	24360000	24360499	19.3183		chr3R	20185722	20186221	19.3183
chr2R	16336500	16336999	19.3154		chr2R	12224005	12224504	19.3154
chrX	488000	488499	19.3053		chrX	382033	382532	19.3053
chr3R	5649000	5649499	19.2889		chr3R	1474722	1475221	19.2889
chrX	13297000	13297499	19.2836		chrX	13191033	13191532	19.2836
chr2R	15511000	15511499	19.2629		chr2R	11398505	11399004	19.2629
chr2R	19456500	19456999	19.2466		chr2R	15344005	15344504	19.2466
chr2R	12593000	12593499	19.2268		chr2R	8480505	8481004	19.2268
chr2R	24949000	24949499	19.2247		chr2R	20836523	20837022	19.2247
chr2R	21047500	21047999	19.2049		chr2R	16935005	16935504	19.2049
chr2R	20287000	20287499	19.2042		chr2R	16174505	16175004	19.2042
chr2L	4811500	4811999	19.2013		chr2L	4811500	4811999	19.2013
chrX	16423000	16423499	19.1978		chrX	16317033	16317532	19.1978
chrX	18369500	18369999	19.1963		chrX	18263533	18264032	19.1963
chr3R	31221000	31221499	19.1944		chr3R	27046722	27047221	19.1944
chr3R	5686000	5686499	19.1923		chr3R	1511722	1512221	19.1923
chr3R	29113000	29113499	19.1796		chr3R	24938722	24939221	19.1796
chr3R	27239000	27239499	19.1758		chr3R	23064722	23065221	19.1758
chrX	7015500	7015999	19.1756		chrX	6909533	6910032	19.1756
chrX	2150000	2150499	19.1688		chrX	2044033	2044532	19.1688
chr2R	15323000	15323499	19.1662		chr2R	11210505	11211004	19.1662
chr2R	21616500	21616999	19.1504		chr2R	17504005	17504504	19.1504
chr3L	4108000	4108499	19.1481		chr3L	4108000	4108499	19.1481
chrX	17738500	17738999	19.1363		chrX	17632533	17633032	19.1363
chr3L	16661500	16661999	19.1279		chr3L	16654600	16655099	19.1279
chr3R	31668500	31668999	19.1267		chr3R	27494222	27494721	19.1267
chrX	16297000	16297499	19.1195		chrX	16191033	16191532	19.1195
chr3L	22879000	22879499	19.1152		chr3L	22872100	22872599	19.1152
chr3L	6964000	6964499	19.1079		chr3L	6957100	6957599	19.1079
chr2L	403500	403999	19.1043		chr2L	403500	403999	19.1043
chr2L	10851000	10851499	19.0729		chr2L	10851000	10851499	19.0729
chr2L	6718000	6718499	19.0621		chr2L	6718000	6718499	19.0621
chr3L	2238000	2238499	19.0617		chr3L	2238000	2238499	19.0617
chr2L	15039000	15039499	19.0481		chr2L	15039000	15039499	19.0481
chr2R	11279500	11279999	19.0432		chr2R	7167005	7167504	19.0432
chr2R	17872500	17872999	19.0296		chr2R	13760005	13760504	19.0296
chr3L	3193500	3193999	19.0174		chr3L	3193500	3193999	19.0174
chrX	4679000	4679499	19.0065		chrX	4573033	4573532	19.0065
chr2L	7801000	7801499	18.9981		chr2L	7801000	7801499	18.9981
chr2R	24870000	24870499	18.9972		chr2R	20757523	20758022	18.9972
chr2L	19445000	19445499	18.9925		chr2L	19445000	19445499	18.9925
chr3R	24220500	24220999	18.9822		chr3R	20046222	20046721	18.9822
chr3R	30467000	30467499	18.9798		chr3R	26292722	26293221	18.9798
chrX	5736500	5736999	18.9793		chrX	5630533	5631032	18.9793
chr3L	21049500	21049999	18.9791		chr3L	21042600	21043099	18.9791
chr3R	11949000	11949499	18.9776		chr3R	7774722	7775221	18.9776
chr2L	3530500	3530999	18.954		chr2L	3530500	3530999	18.954
chr3R	8349500	8349999	18.9453		chr3R	4175222	4175721	18.9453
chr3R	4220500	4220999	18.9432		chr3R	46222	46721	18.9432
chr3L	1351500	1351999	18.9347		chr3L	1351500	1351999	18.9347
chr2R	15931500	15931999	18.9195		chr2R	11819005	11819504	18.9195
chr2L	9938000	9938499	18.9165		chr2L	9938000	9938499	18.9165
chr2L	4838500	4838999	18.9132		chr2L	4838500	4838999	18.9132
chr2R	12757000	12757499	18.9122		chr2R	8644505	8645004	18.9122
chrX	17828000	17828499	18.9031		chrX	17722033	17722532	18.9031
chr3R	4906000	4906499	18.9029		chr3R	731722	732221	18.9029
chr2R	9177500	9177999	18.8793		chr2R	5065005	5065504	18.8793
chrX	764500	764999	18.8752		chrX	658533	659032	18.8752
chr3L	21131000	21131499	18.8613		chr3L	21124100	21124599	18.8613
chrX	9109000	9109499	18.8363		chrX	9003033	9003532	18.8363
chr3L	361500	361999	18.8153		chr3L	361500	361999	18.8153
chrX	5697500	5697999	18.8146		chrX	5591533	5592032	18.8146
chr3L	4278500	4278999	18.8005		chr3L	4278500	4278999	18.8005
chrX	6255500	6255999	18.7917		chrX	6149533	6150032	18.7917
chr3R	14625500	14625999	18.7909		chr3R	10451222	10451721	18.7909
chr2L	12520500	12520999	18.789		chr2L	12520500	12520999	18.789
chrX	11148000	11148499	18.785		chrX	11042033	11042532	18.785
chr3R	16919500	16919999	18.7799		chr3R	12745222	12745721	18.7799
chr3R	15208500	15208999	18.7796		chr3R	11034222	11034721	18.7796
chr2R	17016000	17016499	18.7526		chr2R	12903505	12904004	18.7526
chr3R	21580500	21580999	18.738		chr3R	17406222	17406721	18.738
chr2R	10142500	10142999	18.7361		chr2R	6030005	6030504	18.7361
chr2R	11904500	11904999	18.7104		chr2R	7792005	7792504	18.7104
chr3R	15486000	15486499	18.7082		chr3R	11311722	11312221	18.7082
chrX	783500	783999	18.7061		chrX	677533	678032	18.7061
chr2L	7892000	7892499	18.6999		chr2L	7892000	7892499	18.6999
chr3R	11407000	11407499	18.6996		chr3R	7232722	7233221	18.6996
chr2R	12319500	12319999	18.6935		chr2R	8207005	8207504	18.6935
chr2L	18449000	18449499	18.6859		chr2L	18449000	18449499	18.6859
chrX	19242500	19242999	18.6744		chrX	19136533	19137032	18.6744
chr3L	16378000	16378499	18.6565		chr3L	16371100	16371599	18.6565
chr2L	19527000	19527499	18.6541		chr2L	19527000	19527499	18.6541
chr3R	17604500	17604999	18.647		chr3R	13430222	13430721	18.647
chr2R	24787000	24787499	18.6349		chr2R	20674523	20675022	18.6349
chr3R	20021500	20021999	18.6299		chr3R	15847222	15847721	18.6299
chr3R	13646000	13646499	18.6241		chr3R	9471722	9472221	18.6241
chrX	16271500	16271999	18.6187		chrX	16165533	16166032	18.6187
chrX	19566000	19566499	18.616		chrX	19460033	19460532	18.616
chr2R	23367000	23367499	18.5963		chr2R	19254523	19255022	18.5963
chr3L	20712000	20712499	18.5821		chr3L	20705100	20705599	18.5821
chr3R	12639000	12639499	18.5602		chr3R	8464722	8465221	18.5602
chr3R	4947500	4947999	18.5556		chr3R	773222	773721	18.5556
chr2R	16103000	16103499	18.545		chr2R	11990505	11991004	18.545
chr2R	25182000	25182499	18.5421		chr2R	21069523	21070022	18.5421
chr2L	16486500	16486999	18.5364		chr2L	16486500	16486999	18.5364
chr3R	9003500	9003999	18.5306		chr3R	4829222	4829721	18.5306
chr3R	22135000	22135499	18.5295		chr3R	17960722	17961221	18.5295
chr3L	21035000	21035499	18.5285		chr3L	21028100	21028599	18.5285
chrX	17658000	17658499	18.522		chrX	17552033	17552532	18.522
chrX	3837000	3837499	18.5152		chrX	3731033	3731532	18.5152
chr3R	20621500	20621999	18.5105		chr3R	16447222	16447721	18.5105
chr2L	5071500	5071999	18.5088		chr2L	5071500	5071999	18.5088
chr2R	20258000	20258499	18.5064		chr2R	16145505	16146004	18.5064
chrX	21373500	21373999	18.4874		chrX	21244527	21245026	18.4874
chr2L	8127500	8127999	18.475		chr2L	8127500	8127999	18.475
chr2L	14094500	14094999	18.4604		chr2L	14094500	14094999	18.4604
chr3L	9046500	9046999	18.4383		chr3L	9039600	9040099	18.4383
chrX	16599000	16599499	18.4346		chrX	16493033	16493532	18.4346
chrX	1235500	1235999	18.4189		chrX	1129533	1130032	18.4189
chr3L	1602000	1602499	18.3687		chr3L	1602000	1602499	18.3687
chr3R	25023500	25023999	18.3657		chr3R	20849222	20849721	18.3657
chr2R	7467000	7467499	18.3496		chr2R	3354505	3355004	18.3496
chr2R	5981500	5981999	18.3492		chr2R	1869005	1869504	18.3492
chr3R	13436000	13436499	18.3447		chr3R	9261722	9262221	18.3447
chr2R	17683000	17683499	18.3348		chr2R	13570505	13571004	18.3348
chrX	2469500	2469999	18.3326		chrX	2363533	2364032	18.3326
chr2R	16097500	16097999	18.3299		chr2R	11985005	11985504	18.3299
chr2L	17384500	17384999	18.3255		chr2L	17384500	17384999	18.3255
chr2R	22134000	22134499	18.3221		chr2R	18021505	18022004	18.3221
chr3R	21214500	21214999	18.2831		chr3R	17040222	17040721	18.2831
chr2R	9446500	9446999	18.2637		chr2R	5334005	5334504	18.2637
chr2L	3657500	3657999	18.2614		chr2L	3657500	3657999	18.2614
chr3R	9638500	9638999	18.26		chr3R	5464222	5464721	18.26
chr2R	13980000	13980499	18.2584		chr2R	9867505	9868004	18.2584
chr3L	16130500	16130999	18.2522		chr3L	16123600	16124099	18.2522
chr3R	24945000	24945499	18.2366		chr3R	20770722	20771221	18.2366
chr2R	15309500	15309999	18.2313		chr2R	11197005	11197504	18.2313
chr3L	175500	175999	18.2135		chr3L	175500	175999	18.2135
chrX	2042000	2042499	18.2051		chrX	1936033	1936532	18.2051
chrX	2625000	2625499	18.1719		chrX	2519033	2519532	18.1719
chrX	15712000	15712499	18.1685		chrX	15606033	15606532	18.1685
chr3R	10134500	10134999	18.164		chr3R	5960222	5960721	18.164
chr2L	21215500	21215999	18.1427		chr2L	21215500	21215999	18.1427
chr2L	491000	491499	18.1368		chr2L	491000	491499	18.1368
chr2R	11891500	11891999	18.124		chr2R	7779005	7779504	18.124
chr3R	20036500	20036999	18.0877		chr3R	15862222	15862721	18.0877
chr2R	25085500	25085999	18.0822		chr2R	20973023	20973522	18.0822
chr3R	5759500	5759999	18.0654		chr3R	1585222	1585721	18.0654
chr2R	14935000	14935499	18.0597		chr2R	10822505	10823004	18.0597
chr2R	17749000	17749499	18.0529		chr2R	13636505	13637004	18.0529
chr3R	13780000	13780499	18.0423		chr3R	9605722	9606221	18.0423
chr3L	18898500	18898999	18.0295		chr3L	18891600	18892099	18.0295
chr2L	6024500	6024999	18.0289		chr2L	6024500	6024999	18.0289
chr2R	8992500	8992999	18.0211		chr2R	4880005	4880504	18.0211
chr3L	14536500	14536999	18.018		chr3L	14529600	14530099	18.018
chr3L	4292500	4292999	18.0094		chr3L	4292500	4292999	18.0094
chrX	4107000	4107499	18.0031		chrX	4001033	4001532	18.0031
chr2R	18185000	18185499	17.9946		chr2R	14072505	14073004	17.9946
chr3L	1746500	1746999	17.9904		chr3L	1746500	1746999	17.9904
chr3R	27112000	27112499	17.9889		chr3R	22937722	22938221	17.9889
chr2L	10293000	10293499	17.9831		chr2L	10293000	10293499	17.9831
chr3R	30808500	30808999	17.9724		chr3R	26634222	26634721	17.9724
chr2L	10376500	10376999	17.9499		chr2L	10376500	10376999	17.9499
chr2L	8030000	8030499	17.944		chr2L	8030000	8030499	17.944
chr3L	11215500	11215999	17.9401		chr3L	11208600	11209099	17.9401
chr3R	11882500	11882999	17.915		chr3R	7708222	7708721	17.915
chr3L	8395500	8395999	17.9041		chr3L	8388600	8389099	17.9041
chr3R	24296000	24296499	17.9038		chr3R	20121722	20122221	17.9038
chr2R	15955000	15955499	17.8914		chr2R	11842505	11843004	17.8914
chr2L	15061500	15061999	17.883		chr2L	15061500	15061999	17.883
chrX	15653500	15653999	17.8809		chrX	15547533	15548032	17.8809
chr2R	8734000	8734499	17.8604		chr2R	4621505	4622004	17.8604
chr2R	10067500	10067999	17.8456		chr2R	5955005	5955504	17.8456
chr3R	24333500	24333999	17.8309		chr3R	20159222	20159721	17.8309
chrX	10877500	10877999	17.83		chrX	10771533	10772032	17.83
chr2L	19577000	19577499	17.8072		chr2L	19577000	19577499	17.8072
chrX	2340500	2340999	17.8042		chrX	2234533	2235032	17.8042
chr2R	23063000	23063499	17.7879		chr2R	18950523	18951022	17.7879
chr2R	16594500	16594999	17.7864		chr2R	12482005	12482504	17.7864
chr3R	21619000	21619499	17.7855		chr3R	17444722	17445221	17.7855
chr2L	19426000	19426499	17.7827		chr2L	19426000	19426499	17.7827
chr3L	1740000	1740499	17.7804		chr3L	1740000	1740499	17.7804
chr3R	20764000	20764499	17.7768		chr3R	16589722	16590221	17.7768
chr2R	10559000	10559499	17.7498		chr2R	6446505	6447004	17.7498
chrX	8142500	8142999	17.7444		chrX	8036533	8037032	17.7444
chr2R	13502000	13502499	17.7393		chr2R	9389505	9390004	17.7393
chr2L	14251500	14251999	17.7333		chr2L	14251500	14251999	17.7333
chr2R	24402500	24402999	17.732		chr2R	20290023	20290522	17.732
chr2R	22925000	22925499	17.7299		chr2R	18812523	18813022	17.7299
chr3L	1335000	1335499	17.7259		chr3L	1335000	1335499	17.7259
chr2R	11220000	11220499	17.7255		chr2R	7107505	7108004	17.7255
chr3R	22019500	22019999	17.7217		chr3R	17845222	17845721	17.7217
chr3L	7157000	7157499	17.7126		chr3L	7150100	7150599	17.7126
chr3R	19930500	19930999	17.6999		chr3R	15756222	15756721	17.6999
chr3L	9447000	9447499	17.6907		chr3L	9440100	9440599	17.6907
chr3R	4660000	4660499	17.6813		chr3R	485722	486221	17.6813
chr3L	8198500	8198999	17.6754		chr3L	8191600	8192099	17.6754
chrX	9580500	9580999	17.6706		chrX	9474533	9475032	17.6706
chr2L	4464000	4464499	17.6675		chr2L	4464000	4464499	17.6675
chr2R	5966500	5966999	17.6575		chr2R	1854005	1854504	17.6575
chr3R	27922000	27922499	17.6465		chr3R	23747722	23748221	17.6465
chr3L	1558500	1558999	17.6421		chr3L	1558500	1558999	17.6421
chrX	21350000	21350499	17.6365		chrX	21221027	21221526	17.6365
chr2R	9892500	9892999	17.6278		chr2R	5780005	5780504	17.6278
chr3L	9614500	9614999	17.6241		chr3L	9607600	9608099	17.6241
chrX	11570000	11570499	17.6228		chrX	11464033	11464532	17.6228
chr3L	6764000	6764499	17.6212		chr3L	6757100	6757599	17.6212
chr2L	12434500	12434999	17.6141		chr2L	12434500	12434999	17.6141
chrX	6279500	6279999	17.6079		chrX	6173533	6174032	17.6079
chr3R	30845500	30845999	17.6063		chr3R	26671222	26671721	17.6063
chr2L	10397500	10397999	17.6049		chr2L	10397500	10397999	17.6049
chrX	9256000	9256499	17.5948		chrX	9150033	9150532	17.5948
chr2L	13793500	13793999	17.5947		chr2L	13793500	13793999	17.5947
chr2L	3022500	3022999	17.5932		chr2L	3022500	3022999	17.5932
chr3R	23280000	23280499	17.5726		chr3R	19105722	19106221	17.5726
chr2R	23943000	23943499	17.5579		chr2R	19830523	19831022	17.5579
chrX	20251500	20251999	17.5403		chrX	20122574	20123073	17.5403
chr3L	15000000	15000499	17.5373		chr3L	14993100	14993599	17.5373
chr2R	19275500	19275999	17.509		chr2R	15163005	15163504	17.509
chr3L	1618500	1618999	17.5065		chr3L	1618500	1618999	17.5065
chr3R	21073500	21073999	17.5018		chr3R	16899222	16899721	17.5018
chr3L	16854500	16854999	17.5004		chr3L	16847600	16848099	17.5004
chr3R	23258500	23258999	17.493		chr3R	19084222	19084721	17.493
chr3R	21224000	21224499	17.4929		chr3R	17049722	17050221	17.4929
chr3R	17812000	17812499	17.4859		chr3R	13637722	13638221	17.4859
chr2L	2376000	2376499	17.4842		chr2L	2376000	2376499	17.4842
chr3R	27608000	27608499	17.4813		chr3R	23433722	23434221	17.4813
chrX	17702500	17702999	17.4702		chrX	17596533	17597032	17.4702
chr3R	18984000	18984499	17.4549		chr3R	14809722	14810221	17.4549
chr2L	6557500	6557999	17.4462		chr2L	6557500	6557999	17.4462
chrX	8093000	8093499	17.4425		chrX	7987033	7987532	17.4425
chr3R	15225000	15225499	17.4293		chr3R	11050722	11051221	17.4293
chr3L	15143000	15143499	17.4278		chr3L	15136100	15136599	17.4278
chr2R	13043500	13043999	17.4249		chr2R	8931005	8931504	17.4249
chrX	15733500	15733999	17.422		chrX	15627533	15628032	17.422
chr2L	5366000	5366499	17.4087		chr2L	5366000	5366499	17.4087
chrX	6347000	6347499	17.4068		chrX	6241033	6241532	17.4068
chrX	21339000	21339499	17.4039		chrX	21210027	21210526	17.4039
chr2R	8649500	8649999	17.4029		chr2R	4537005	4537504	17.4029
chr2L	18968000	18968499	17.3899		chr2L	18968000	18968499	17.3899
chr2L	13898500	13898999	17.3838		chr2L	13898500	13898999	17.3838
chrX	5746500	5746999	17.3572		chrX	5640533	5641032	17.3572
chr2R	24029000	24029499	17.3436		chr2R	19916523	19917022	17.3436
chr3L	20004500	20004999	17.3188		chr3L	19997600	19998099	17.3188
chrX	14248000	14248499	17.3112		chrX	14142033	14142532	17.3112
chrX	11792500	11792999	17.3099		chrX	11686533	11687032	17.3099
chrX	19683500	19683999	17.2927		chrX	19577533	19578032	17.2927
chr3L	16470500	16470999	17.2816		chr3L	16463600	16464099	17.2816
chr2L	6050500	6050999	17.2794		chr2L	6050500	6050999	17.2794
chr3R	22580500	22580999	17.2731		chr3R	18406222	18406721	17.2731
chr3L	9864500	9864999	17.2699		chr3L	9857600	9858099	17.2699
chr4	425500	425999	17.2578		chr4	446126	446625	17.2578
chr3L	7911000	7911499	17.2403		chr3L	7904100	7904599	17.2403
chr3L	17596500	17596999	17.2383		chr3L	17589600	17590099	17.2383
chr2R	12423500	12423999	17.2032		chr2R	8311005	8311504	17.2032
chr2R	10048000	10048499	17.1797		chr2R	5935505	5936004	17.1797
chr3L	8450500	8450999	17.1781		chr3L	8443600	8444099	17.1781
chr3L	19063500	19063999	17.1717		chr3L	19056600	19057099	17.1717
chrX	3482000	3482499	17.1653		chrX	3376033	3376532	17.1653
chr3L	12194500	12194999	17.1587		chr3L	12187600	12188099	17.1587
chr4	445500	445999	17.1488		chr4	466126	466625	17.1488
chr3R	31054000	31054499	17.1326		chr3R	26879722	26880221	17.1326
chr3R	12356500	12356999	17.1291		chr3R	8182222	8182721	17.1291
chr3L	12750000	12750499	17.1204		chr3L	12743100	12743599	17.1204
chr2R	16171000	16171499	17.1199		chr2R	12058505	12059004	17.1199
chrX	13822000	13822499	17.1106		chrX	13716033	13716532	17.1106
chr2L	1704000	1704499	17.1099		chr2L	1704000	1704499	17.1099
chr2R	22646500	22646999	17.1009		chr2R	18534005	18534504	17.1009
chr2L	6474000	6474499	17.0925		chr2L	6474000	6474499	17.0925
chrX	759000	759499	17.0628		chrX	653033	653532	17.0628
chr2R	11582500	11582999	17.0595		chr2R	7470005	7470504	17.0595
chr2R	9132500	9132999	17.0579		chr2R	5020005	5020504	17.0579
chr2R	21503000	21503499	17.0523		chr2R	17390505	17391004	17.0523
chr3L	12147500	12147999	17.0429		chr3L	12140600	12141099	17.0429
chr3L	7509000	7509499	17.0392		chr3L	7502100	7502599	17.0392
chr2R	24525000	24525499	17.0071		chr2R	20412523	20413022	17.0071
chr3L	19643000	19643499	16.9855		chr3L	19636100	19636599	16.9855
chr3R	29861500	29861999	16.9706		chr3R	25687222	25687721	16.9706
chr2L	6037000	6037499	16.968		chr2L	6037000	6037499	16.968
chr2R	12530000	12530499	16.961		chr2R	8417505	8418004	16.961
chr3R	8000000	8000499	16.9577		chr3R	3825722	3826221	16.9577
chr3L	2773500	2773999	16.9547		chr3L	2773500	2773999	16.9547
chr3R	16640500	16640999	16.9512		chr3R	12466222	12466721	16.9512
chr2R	24313500	24313999	16.9493		chr2R	20201023	20201522	16.9493
chrX	17695500	17695999	16.9421		chrX	17589533	17590032	16.9421
chr3L	14943500	14943999	16.9324		chr3L	14936600	14937099	16.9324
chr2L	1128500	1128999	16.9117		chr2L	1128500	1128999	16.9117
chr3R	29799000	29799499	16.8986		chr3R	25624722	25625221	16.8986
chr3R	20557500	20557999	16.8976		chr3R	16383222	16383721	16.8976
chr3L	3127500	3127999	16.8709		chr3L	3127500	3127999	16.8709
chrX	6821500	6821999	16.8631		chrX	6715533	6716032	16.8631
chr2R	22562500	22562999	16.854		chr2R	18450005	18450504	16.854
chr2R	13190000	13190499	16.8369		chr2R	9077505	9078004	16.8369
chr3L	6124500	6124999	16.8232		chr3L	6117600	6118099	16.8232
chr2R	16868000	16868499	16.822		chr2R	12755505	12756004	16.822
chr3R	5251000	5251499	16.8211		chr3R	1076722	1077221	16.8211
chr3R	22462000	22462499	16.8194		chr3R	18287722	18288221	16.8194
chr3R	29158500	29158999	16.8109		chr3R	24984222	24984721	16.8109
chrX	19522000	19522499	16.8096		chrX	19416033	19416532	16.8096
chr2R	20885500	20885999	16.7876		chr2R	16773005	16773504	16.7876
chr3L	11042000	11042499	16.7614		chr3L	11035100	11035599	16.7614
chr3L	17406000	17406499	16.7608		chr3L	17399100	17399599	16.7608
chr3R	10417000	10417499	16.759		chr3R	6242722	6243221	16.759
chr3L	11693000	11693499	16.7492		chr3L	11686100	11686599	16.7492
chr2L	5092500	5092999	16.745		chr2L	5092500	5092999	16.745
chr2L	18689000	18689499	16.7438		chr2L	18689000	18689499	16.7438
chr3L	14053500	14053999	16.7392		chr3L	14046600	14047099	16.7392
chr2L	1716500	1716999	16.7254		chr2L	1716500	1716999	16.7254
chr3R	19847000	19847499	16.7171		chr3R	15672722	15673221	16.7171
chr2L	20917500	20917999	16.7089		chr2L	20917500	20917999	16.7089
chr2R	15566000	15566499	16.7052		chr2R	11453505	11454004	16.7052
chr3R	16004500	16004999	16.6769		chr3R	11830222	11830721	16.6769
chr3L	4062000	4062499	16.6691		chr3L	4062000	4062499	16.6691
chr2L	5999500	5999999	16.6678		chr2L	5999500	5999999	16.6678
chrX	19277000	19277499	16.6654		chrX	19171033	19171532	16.6654
chr3L	1964500	1964999	16.6648		chr3L	1964500	1964999	16.6648
chr3R	10001500	10001999	16.6596		chr3R	5827222	5827721	16.6596
chrX	2123000	2123499	16.6395		chrX	2017033	2017532	16.6395
chrX	6092000	6092499	16.6197		chrX	5986033	5986532	16.6197
chr3L	491000	491499	16.6188		chr3L	491000	491499	16.6188
chr3R	5485500	5485999	16.6176		chr3R	1311222	1311721	16.6176
chr3R	5612500	5612999	16.6061		chr3R	1438222	1438721	16.6061
chrX	5690000	5690499	16.5793		chrX	5584033	5584532	16.5793
chr3R	22549000	22549499	16.5734		chr3R	18374722	18375221	16.5734
chr2L	18159500	18159999	16.5635		chr2L	18159500	18159999	16.5635
chrX	20423500	20423999	16.5516		chrX	20294527	20295026	16.5516
chr2L	11012000	11012499	16.5333		chr2L	11012000	11012499	16.5333
chr3R	14894500	14894999	16.5237		chr3R	10720222	10720721	16.5237
chrX	5993000	5993499	16.5072		chrX	5887033	5887532	16.5072
chrX	8608500	8608999	16.5061		chrX	8502533	8503032	16.5061
chr3L	11048000	11048499	16.5048		chr3L	11041100	11041599	16.5048
chr3L	4262500	4262999	16.4951		chr3L	4262500	4262999	16.4951
chr4	406500	406999	16.4808		chr4	427126	427625	16.4808
chrX	1341500	1341999	16.4741		chrX	1235533	1236032	16.4741
chrX	7888000	7888499	16.4647		chrX	7782033	7782532	16.4647
chr2L	10489000	10489499	16.4598		chr2L	10489000	10489499	16.4598
chr3L	21285500	21285999	16.452		chr3L	21278600	21279099	16.452
chr2R	13824500	13824999	16.4477		chr2R	9712005	9712504	16.4477
chr3L	12526500	12526999	16.4466		chr3L	12519600	12520099	16.4466
chr3L	22717500	22717999	16.4379		chr3L	22710600	22711099	16.4379
chr3L	4410000	4410499	16.4315		chr3L	4410000	4410499	16.4315
chr2L	9522000	9522499	16.4304		chr2L	9522000	9522499	16.4304
chrX	15909500	15909999	16.3904		chrX	15803533	15804032	16.3904
chr3L	14623000	14623499	16.3887		chr3L	14616100	14616599	16.3887
chr2L	5278500	5278999	16.3882		chr2L	5278500	5278999	16.3882
chr2L	16326000	16326499	16.3799		chr2L	16326000	16326499	16.3799
chrX	8075500	8075999	16.3662		chrX	7969533	7970032	16.3662
chr3L	17012000	17012499	16.3662		chr3L	17005100	17005599	16.3662
chr3L	8339000	8339499	16.3505		chr3L	8332100	8332599	16.3505
chr2R	24197500	24197999	16.3483		chr2R	20085023	20085522	16.3483
chr2R	13431500	13431999	16.3336		chr2R	9319005	9319504	16.3336
chr3R	13389500	13389999	16.313		chr3R	9215222	9215721	16.313
chrX	1899500	1899999	16.2977		chrX	1793533	1794032	16.2977
chr2L	9919000	9919499	16.2884		chr2L	9919000	9919499	16.2884
chrX	11389500	11389999	16.2778		chrX	11283533	11284032	16.2778
chr2L	19191000	19191499	16.2713		chr2L	19191000	19191499	16.2713
chr3L	15563000	15563499	16.2685		chr3L	15556100	15556599	16.2685
chr2L	6099000	6099499	16.2605		chr2L	6099000	6099499	16.2605
chr3R	22588000	22588499	16.2537		chr3R	18413722	18414221	16.2537
chr3R	18283000	18283499	16.251		chr3R	14108722	14109221	16.251
chr2L	2993000	2993499	16.2319		chr2L	2993000	2993499	16.2319
chr2L	20098000	20098499	16.222		chr2L	20098000	20098499	16.222
chr2L	21619000	21619499	16.2064		chr2L	21619000	21619499	16.2064
chr2R	14235500	14235999	16.1894		chr2R	10123005	10123504	16.1894
chrX	21345500	21345999	16.1884		chrX	21216527	21217026	16.1884
chr3R	10760500	10760999	16.1618		chr3R	6586222	6586721	16.1618
chr3R	7920500	7920999	16.1613		chr3R	3746222	3746721	16.1613
chr3L	4021500	4021999	16.1585		chr3L	4021500	4021999	16.1585
chr3L	640500	640999	16.1504		chr3L	640500	640999	16.1504
chr3L	16842000	16842499	16.1461		chr3L	16835100	16835599	16.1461
chr2L	10414000	10414499	16.1421		chr2L	10414000	10414499	16.1421
chr3L	16037500	16037999	16.136		chr3L	16030600	16031099	16.136
chr3L	8347000	8347499	16.1262		chr3L	8340100	8340599	16.1262
chr2R	18661000	18661499	16.1217		chr2R	14548505	14549004	16.1217
chr2R	14271000	14271499	16.1176		chr2R	10158505	10159004	16.1176
chrX	1393000	1393499	16.0895		chrX	1287033	1287532	16.0895
chr2L	8012000	8012499	16.0895		chr2L	8012000	8012499	16.0895
chr2R	22888500	22888999	16.0788		chr2R	18776023	18776522	16.0788
chr2R	19497500	19497999	16.0746		chr2R	15385005	15385504	16.0746
chr3L	17622000	17622499	16.0576		chr3L	17615100	17615599	16.0576
chr2R	22797000	22797499	16.0445		chr2R	18684505	18685004	16.0445
chr2R	19143500	19143999	16.0411		chr2R	15031005	15031504	16.0411
chr2R	19397000	19397499	16.035		chr2R	15284505	15285004	16.035
chr3R	13402500	13402999	16.0291		chr3R	9228222	9228721	16.0291
chrX	9232000	9232499	16.0276		chrX	9126033	9126532	16.0276
chrX	18894000	18894499	16.0269		chrX	18788033	18788532	16.0269
chrX	2172500	2172999	16.0234		chrX	2066533	2067032	16.0234
chrX	5672500	5672999	16.0224		chrX	5566533	5567032	16.0224
chrX	6533500	6533999	16.0212		chrX	6427533	6428032	16.0212
chr3R	13715500	13715999	16.006		chr3R	9541222	9541721	16.006
chrX	1773500	1773999	16.005		chrX	1667533	1668032	16.005
chr3R	5660000	5660499	15.9624		chr3R	1485722	1486221	15.9624
chr3L	19929500	19929999	15.9567		chr3L	19922600	19923099	15.9567
chrX	1928000	1928499	15.9411		chrX	1822033	1822532	15.9411
chr2L	9167000	9167499	15.9339		chr2L	9167000	9167499	15.9339
chr3R	29835000	29835499	15.9318		chr3R	25660722	25661221	15.9318
chr3R	4822500	4822999	15.9299		chr3R	648222	648721	15.9299
chr3R	26023500	26023999	15.9264		chr3R	21849222	21849721	15.9264
chr3L	16808000	16808499	15.9242		chr3L	16801100	16801599	15.9242
chr2R	16579000	16579499	15.9234		chr2R	12466505	12467004	15.9234
chr2R	18141000	18141499	15.9189		chr2R	14028505	14029004	15.9189
chrX	4635500	4635999	15.9071		chrX	4529533	4530032	15.9071
chr2R	8156500	8156999	15.9067		chr2R	4044005	4044504	15.9067
chrX	16942500	16942999	15.9061		chrX	16836533	16837032	15.9061
chr3R	4337000	4337499	15.9021		chr3R	162722	163221	15.9021
chr3R	19861500	19861999	15.887		chr3R	15687222	15687721	15.887
chr2R	23898500	23898999	15.8849		chr2R	19786023	19786522	15.8849
chr2L	7049500	7049999	15.8779		chr2L	7049500	7049999	15.8779
chr3R	4311500	4311999	15.87		chr3R	137222	137721	15.87
chr2L	14349500	14349999	15.865		chr2L	14349500	14349999	15.865
chr3R	21065500	21065999	15.8508		chr3R	16891222	16891721	15.8508
chr2R	6663000	6663499	15.8466		chr2R	2550505	2551004	15.8466
chrX	10460000	10460499	15.8422		chrX	10354033	10354532	15.8422
chr2R	17801500	17801999	15.8246		chr2R	13689005	13689504	15.8246
chr2L	9912500	9912999	15.8193		chr2L	9912500	9912999	15.8193
chrX	2727500	2727999	15.8182		chrX	2621533	2622032	15.8182
chr3R	17647500	17647999	15.8177		chr3R	13473222	13473721	15.8177
chr3L	22065000	22065499	15.814		chr3L	22058100	22058599	15.814
chr3R	27166000	27166499	15.8135		chr3R	22991722	22992221	15.8135
chrX	7741500	7741999	15.8129		chrX	7635533	7636032	15.8129
chr3R	31748000	31748499	15.8073		chr3R	27573722	27574221	15.8073
chr3L	3179000	3179499	15.7936		chr3L	3179000	3179499	15.7936
chr3R	15438500	15438999	15.7892		chr3R	11264222	11264721	15.7892
chr3L	872000	872499	15.781		chr3L	872000	872499	15.781
chr3R	5638000	5638499	15.7801		chr3R	1463722	1464221	15.7801
chr3R	15320000	15320499	15.7674		chr3R	11145722	11146221	15.7674
chr2R	11238000	11238499	15.7616		chr2R	7125505	7126004	15.7616
chrX	12613500	12613999	15.7564		chrX	12507533	12508032	15.7564
chr2R	19253000	19253499	15.7496		chr2R	15140505	15141004	15.7496
chr2L	3470000	3470499	15.7464		chr2L	3470000	3470499	15.7464
chrX	9687000	9687499	15.7338		chrX	9581033	9581532	15.7338
chr2R	21194000	21194499	15.7103		chr2R	17081505	17082004	15.7103
chrX	3969000	3969499	15.6896		chrX	3863033	3863532	15.6896
chr3R	23695500	23695999	15.6823		chr3R	19521222	19521721	15.6823
chr3R	10768000	10768499	15.6689		chr3R	6593722	6594221	15.6689
chr2L	12109500	12109999	15.6464		chr2L	12109500	12109999	15.6464
chr3L	15015000	15015499	15.6454		chr3L	15008100	15008599	15.6454
chr2R	19670500	19670999	15.6421		chr2R	15558005	15558504	15.6421
chr2L	7204000	7204499	15.6377		chr2L	7204000	7204499	15.6377
chr3L	9512000	9512499	15.623		chr3L	9505100	9505599	15.623
chr3L	12504000	12504499	15.5988		chr3L	12497100	12497599	15.5988
chr3R	7912500	7912999	15.5827		chr3R	3738222	3738721	15.5827
chr3R	18199500	18199999	15.563		chr3R	14025222	14025721	15.563
chr3R	30870500	30870999	15.5484		chr3R	26696222	26696721	15.5484
chr3R	13272500	13272999	15.5434		chr3R	9098222	9098721	15.5434
chr3R	31738500	31738999	15.5415		chr3R	27564222	27564721	15.5415
chr2L	7033500	7033999	15.5333		chr2L	7033500	7033999	15.5333
chr3L	15269000	15269499	15.5287		chr3L	15262100	15262599	15.5287
chr2R	15699500	15699999	15.5233		chr2R	11587005	11587504	15.5233
chr2R	6656500	6656999	15.5219		chr2R	2544005	2544504	15.5219
chr3R	10851000	10851499	15.5124		chr3R	6676722	6677221	15.5124
chr2R	14981500	14981999	15.5105		chr2R	10869005	10869504	15.5105
chr3L	17242000	17242499	15.507		chr3L	17235100	17235599	15.507
chr3R	18398500	18398999	15.4961		chr3R	14224222	14224721	15.4961
chr3R	9793000	9793499	15.4925		chr3R	5618722	5619221	15.4925
chr3L	2266500	2266999	15.4896		chr3L	2266500	2266999	15.4896
chrX	6674500	6674999	15.4826		chrX	6568533	6569032	15.4826
chr2L	568500	568999	15.4605		chr2L	568500	568999	15.4605
chr2L	3607500	3607999	15.4446		chr2L	3607500	3607999	15.4446
chr2L	8529500	8529999	15.4371		chr2L	8529500	8529999	15.4371
chr2L	8073500	8073999	15.4344		chr2L	8073500	8073999	15.4344
chr3R	22447000	22447499	15.425		chr3R	18272722	18273221	15.425
chr3R	8277500	8277999	15.4105		chr3R	4103222	4103721	15.4105
chr3L	6193000	6193499	15.394		chr3L	6186100	6186599	15.394
chr3L	21517000	21517499	15.3929		chr3L	21510100	21510599	15.3929
chr2R	13546500	13546999	15.3766		chr2R	9434005	9434504	15.3766
chrX	21324000	21324499	15.3704		chrX	21195027	21195526	15.3704
chr3L	12115500	12115999	15.3472		chr3L	12108600	12109099	15.3472
chr3R	11613000	11613499	15.3463		chr3R	7438722	7439221	15.3463
chr3R	6406500	6406999	15.3335		chr3R	2232222	2232721	15.3335
chr2R	9095500	9095999	15.3325		chr2R	4983005	4983504	15.3325
chrX	18647500	18647999	15.328		chrX	18541533	18542032	15.328
chr3L	10900000	10900499	15.3234		chr3L	10893100	10893599	15.3234
chr2L	13225000	13225499	15.3052		chr2L	13225000	13225499	15.3052
chr2L	7994000	7994499	15.2968		chr2L	7994000	7994499	15.2968
chr3R	8478500	8478999	15.2941		chr3R	4304222	4304721	15.2941
chr2L	8888500	8888999	15.2902		chr2L	8888500	8888999	15.2902
chr3L	20541500	20541999	15.2691		chr3L	20534600	20535099	15.2691
chrX	14840000	14840499	15.265		chrX	14734033	14734532	15.265
chr3R	15836500	15836999	15.2588		chr3R	11662222	11662721	15.2588
chr3L	8676500	8676999	15.256		chr3L	8669600	8670099	15.256
chr3L	21635000	21635499	15.2436		chr3L	21628100	21628599	15.2436
chr2R	7955500	7955999	15.2395		chr2R	3843005	3843504	15.2395
chr2R	10658000	10658499	15.2056		chr2R	6545505	6546004	15.2056
chrX	18516500	18516999	15.1984		chrX	18410533	18411032	15.1984
chrX	19664000	19664499	15.1983		chrX	19558033	19558532	15.1983
chrX	19744500	19744999	15.1919		chrX	19638533	19639032	15.1919
chr2R	20562000	20562499	15.1905		chr2R	16449505	16450004	15.1905
chr3L	3097500	3097999	15.1836		chr3L	3097500	3097999	15.1836
chrX	13617000	13617499	15.1666		chrX	13511033	13511532	15.1666
chr3R	29215000	29215499	15.1644		chr3R	25040722	25041221	15.1644
chr2R	12202500	12202999	15.153		chr2R	8090005	8090504	15.153
chr2L	16492000	16492499	15.1523		chr2L	16492000	16492499	15.1523
chrX	11906500	11906999	15.1467		chrX	11800533	11801032	15.1467
chr3R	21059500	21059999	15.1304		chr3R	16885222	16885721	15.1304
chr2R	23385500	23385999	15.1282		chr2R	19273023	19273522	15.1282
chr3L	16766000	16766499	15.1254		chr3L	16759100	16759599	15.1254
chr3R	21661000	21661499	15.1224		chr3R	17486722	17487221	15.1224
chr3R	30209500	30209999	15.0996		chr3R	26035222	26035721	15.0996
chr2R	14504000	14504499	15.0961		chr2R	10391505	10392004	15.0961
chr3R	31777500	31777999	15.0858		chr3R	27603222	27603721	15.0858
chr2L	10517500	10517999	15.0799		chr2L	10517500	10517999	15.0799
chrX	9164000	9164499	15.0662		chrX	9058033	9058532	15.0662
chr2R	11475000	11475499	15.0523		chr2R	7362505	7363004	15.0523
chrX	19326500	19326999	15.0473		chrX	19220533	19221032	15.0473
chr3L	711000	711499	15.0395		chr3L	711000	711499	15.0395
chr2L	3040000	3040499	15.0234		chr2L	3040000	3040499	15.0234
chrX	2344500	2344999	15.0132		chrX	2238533	2239032	15.0132
chr3L	8628000	8628499	15.0091		chr3L	8621100	8621599	15.0091
chr2L	454000	454499	14.9989		chr2L	454000	454499	14.9989
chr2L	12444500	12444999	14.9956		chr2L	12444500	12444999	14.9956
chr2R	24775500	24775999	14.9945		chr2R	20663023	20663522	14.9945
chr2L	13177000	13177499	14.9818		chr2L	13177000	13177499	14.9818
chr2L	21757500	21757999	14.9708		chr2L	21757500	21757999	14.9708
chr3L	21318000	21318499	14.9677		chr3L	21311100	21311599	14.9677
chr2R	23710500	23710999	14.9542		chr2R	19598023	19598522	14.9542
chr2R	8901500	8901999	14.9532		chr2R	4789005	4789504	14.9532
chr3R	8264000	8264499	14.9521		chr3R	4089722	4090221	14.9521
chr3R	7124000	7124499	14.9416		chr3R	2949722	2950221	14.9416
chr2R	16856000	16856499	14.9342		chr2R	12743505	12744004	14.9342
chr3R	5368000	5368499	14.9312		chr3R	1193722	1194221	14.9312
chr3R	8669000	8669499	14.9302		chr3R	4494722	4495221	14.9302
chrX	18658000	18658499	14.9248		chrX	18552033	18552532	14.9248
chr2L	1118500	1118999	14.9228		chr2L	1118500	1118999	14.9228
chr3L	4542000	4542499	14.9		chr3L	4542000	4542499	14.9
chr2R	13854500	13854999	14.8903		chr2R	9742005	9742504	14.8903
chr2R	12337000	12337499	14.8826		chr2R	8224505	8225004	14.8826
chr2L	10976500	10976999	14.8769		chr2L	10976500	10976999	14.8769
chr2L	414000	414499	14.863		chr2L	414000	414499	14.863
chr2R	20871000	20871499	14.854		chr2R	16758505	16759004	14.854
chr3L	2554000	2554499	14.853		chr3L	2554000	2554499	14.853
chr2R	6697000	6697499	14.8501		chr2R	2584505	2585004	14.8501
chr2R	21252000	21252499	14.8484		chr2R	17139505	17140004	14.8484
chr2R	8892000	8892499	14.8344		chr2R	4779505	4780004	14.8344
chr2R	23074000	23074499	14.833		chr2R	18961523	18962022	14.833
chr3R	19904000	19904499	14.8312		chr3R	15729722	15730221	14.8312
chr2R	8614500	8614999	14.8269		chr2R	4502005	4502504	14.8269
chr2R	12761000	12761499	14.8264		chr2R	8648505	8649004	14.8264
chr4	359500	359999	14.8218		chr4	380126	380625	14.8218
chr3R	20948500	20948999	14.8212		chr3R	16774222	16774721	14.8212
chr3L	19294000	19294499	14.8095		chr3L	19287100	19287599	14.8095
chr3R	10110000	10110499	14.8059		chr3R	5935722	5936221	14.8059
chr3R	4387000	4387499	14.7981		chr3R	212722	213221	14.7981
chr2L	821000	821499	14.7909		chr2L	821000	821499	14.7909
chrX	10729500	10729999	14.7841		chrX	10623533	10624032	14.7841
chr3R	16359000	16359499	14.7777		chr3R	12184722	12185221	14.7777
chr2R	5754000	5754499	14.7773		chr2R	1641505	1642004	14.7773
chr2L	18514500	18514999	14.7669		chr2L	18514500	18514999	14.7669
chr3L	17846500	17846999	14.7577		chr3L	17839600	17840099	14.7577
chr2L	10988000	10988499	14.7506		chr2L	10988000	10988499	14.7506
chr3R	9549500	9549999	14.7392		chr3R	5375222	5375721	14.7392
chr3L	5813500	5813999	14.7312		chr3L	5806600	5807099	14.7312
chrX	16650000	16650499	14.7285		chrX	16544033	16544532	14.7285
chr3R	25040000	25040499	14.7161		chr3R	20865722	20866221	14.7161
chr3L	20310000	20310499	14.713		chr3L	20303100	20303599	14.713
chrX	647500	647999	14.7018		chrX	541533	542032	14.7018
chr2L	7999500	7999999	14.6921		chr2L	7999500	7999999	14.6921
chr2L	18000	18499	14.6874		chr2L	18000	18499	14.6874
chr3R	15278500	15278999	14.6872		chr3R	11104222	11104721	14.6872
chr2L	4971500	4971999	14.6826		chr2L	4971500	4971999	14.6826
chr2L	20341000	20341499	14.673		chr2L	20341000	20341499	14.673
chr3L	12515000	12515499	14.663		chr3L	12508100	12508599	14.663
chr2R	22121500	22121999	14.6626		chr2R	18009005	18009504	14.6626
chr2L	306000	306499	14.6539		chr2L	306000	306499	14.6539
chr3R	8993000	8993499	14.644		chr3R	4818722	4819221	14.644
chr3L	19140000	19140499	14.6142		chr3L	19133100	19133599	14.6142
chr2R	5955500	5955999	14.6053		chr2R	1843005	1843504	14.6053
chr2R	18125500	18125999	14.6049		chr2R	14013005	14013504	14.6049
chr3L	12132000	12132499	14.5964		chr3L	12125100	12125599	14.5964
chr2R	12431000	12431499	14.5875		chr2R	8318505	8319004	14.5875
chr2R	22483000	22483499	14.5756		chr2R	18370505	18371004	14.5756
chr3L	13041000	13041499	14.5756		chr3L	13034100	13034599	14.5756
chr2R	6133500	6133999	14.5726		chr2R	2021005	2021504	14.5726
chr3R	27245500	27245999	14.5703		chr3R	23071222	23071721	14.5703
chr2L	10221000	10221499	14.5632		chr2L	10221000	10221499	14.5632
chr3L	21728000	21728499	14.5497		chr3L	21721100	21721599	14.5497
chr3R	15250000	15250499	14.5394		chr3R	11075722	11076221	14.5394
chrX	19220500	19220999	14.5207		chrX	19114533	19115032	14.5207
chr2R	15217000	15217499	14.5002		chr2R	11104505	11105004	14.5002
chr2R	12179500	12179999	14.4923		chr2R	8067005	8067504	14.4923
chrX	19180000	19180499	14.487		chrX	19074033	19074532	14.487
chr3L	21446000	21446499	14.4852		chr3L	21439100	21439599	14.4852
chr3R	24787500	24787999	14.4689		chr3R	20613222	20613721	14.4689
chrX	19298000	19298499	14.4606		chrX	19192033	19192532	14.4606
chr2L	7258000	7258499	14.4593		chr2L	7258000	7258499	14.4593
chr2R	21714000	21714499	14.4451		chr2R	17601505	17602004	14.4451
chr2L	1981000	1981499	14.4321		chr2L	1981000	1981499	14.4321
chr3R	22727000	22727499	14.4255		chr3R	18552722	18553221	14.4255
chrX	6655000	6655499	14.4151		chrX	6549033	6549532	14.4151
chr3L	1196000	1196499	14.3952		chr3L	1196000	1196499	14.3952
chr4	1181500	1181999	14.3893		chr4	1202126	1202625	14.3893
chrX	10858000	10858499	14.3817		chrX	10752033	10752532	14.3817
chr2L	5726000	5726499	14.3767		chr2L	5726000	5726499	14.3767
chr3L	6969500	6969999	14.3749		chr3L	6962600	6963099	14.3749
chr3L	18167000	18167499	14.3747		chr3L	18160100	18160599	14.3747
chr3L	8604500	8604999	14.3723		chr3L	8597600	8598099	14.3723
chr3L	8634500	8634999	14.3692		chr3L	8627600	8628099	14.3692
chr3L	1496500	1496999	14.3638		chr3L	1496500	1496999	14.3638
chrX	12765000	12765499	14.3629		chrX	12659033	12659532	14.3629
chr3L	13442000	13442499	14.3446		chr3L	13435100	13435599	14.3446
chrX	10325000	10325499	14.3419		chrX	10219033	10219532	14.3419
chr3R	12243500	12243999	14.3413		chr3R	8069222	8069721	14.3413
chr3R	11353500	11353999	14.3166		chr3R	7179222	7179721	14.3166
chr3R	31771500	31771999	14.3098		chr3R	27597222	27597721	14.3098
chr3L	14029000	14029499	14.3075		chr3L	14022100	14022599	14.3075
chr2R	21025000	21025499	14.3054		chr2R	16912505	16913004	14.3054
chr2R	12884500	12884999	14.2872		chr2R	8772005	8772504	14.2872
chr3L	7726500	7726999	14.2746		chr3L	7719600	7720099	14.2746
chr2R	5112500	5112999	14.268		chr2R	1000005	1000504	14.268
chr3L	653500	653999	14.2618		chr3L	653500	653999	14.2618
chr2R	5250500	5250999	14.2524		chr2R	1138005	1138504	14.2524
chr2L	8384500	8384999	14.2434		chr2L	8384500	8384999	14.2434
chr2R	17766500	17766999	14.2423		chr2R	13654005	13654504	14.2423
chr2L	3029500	3029999	14.2385		chr2L	3029500	3029999	14.2385
chr3L	15610500	15610999	14.2361		chr3L	15603600	15604099	14.2361
chr2R	6985500	6985999	14.2356		chr2R	2873005	2873504	14.2356
chrX	7968500	7968999	14.2284		chrX	7862533	7863032	14.2284
chr2L	12712500	12712999	14.225		chr2L	12712500	12712999	14.225
chr2L	8300500	8300999	14.2212		chr2L	8300500	8300999	14.2212
chr2L	13912000	13912499	14.2187		chr2L	13912000	13912499	14.2187
chr2R	22174500	22174999	14.2162		chr2R	18062005	18062504	14.2162
chr2R	17605000	17605499	14.2133		chr2R	13492505	13493004	14.2133
chrX	15933000	15933499	14.2067		chrX	15827033	15827532	14.2067
chr2L	3480500	3480999	14.1886		chr2L	3480500	3480999	14.1886
chr2L	21684000	21684499	14.1871		chr2L	21684000	21684499	14.1871
chr3R	12650000	12650499	14.1857		chr3R	8475722	8476221	14.1857
chrX	13257500	13257999	14.1823		chrX	13151533	13152032	14.1823
chr2R	16772500	16772999	14.1763		chr2R	12660005	12660504	14.1763
chr3R	6661500	6661999	14.1712		chr3R	2487222	2487721	14.1712
chrX	5421000	5421499	14.1691		chrX	5315033	5315532	14.1691
chr2L	17785500	17785999	14.1638		chr2L	17785500	17785999	14.1638
chr2R	7566500	7566999	14.1634		chr2R	3454005	3454504	14.1634
chr2R	12570500	12570999	14.156		chr2R	8458005	8458504	14.156
chr2L	9431500	9431999	14.1414		chr2L	9431500	9431999	14.1414
chr3L	3143500	3143999	14.1382		chr3L	3143500	3143999	14.1382
chr3R	4453500	4453999	14.1372		chr3R	279222	279721	14.1372
chr2L	13386500	13386999	14.1315		chr2L	13386500	13386999	14.1315
chrX	15891500	15891999	14.1288		chrX	15785533	15786032	14.1288
chr3R	16338000	16338499	14.1238		chr3R	12163722	12164221	14.1238
chrX	2950500	2950999	14.1195		chrX	2844533	2845032	14.1195
chr3R	8357500	8357999	14.1129		chr3R	4183222	4183721	14.1129
chr3R	29219500	29219999	14.1111		chr3R	25045222	25045721	14.1111
chr3R	6383500	6383999	14.1035		chr3R	2209222	2209721	14.1035
chr2R	17005500	17005999	14.1028		chr2R	12893005	12893504	14.1028
chrX	9028500	9028999	14.0868		chrX	8922533	8923032	14.0868
chr3R	8008500	8008999	14.0847		chr3R	3834222	3834721	14.0847
chr3R	21777000	21777499	14.0779		chr3R	17602722	17603221	14.0779
chr2L	5799000	5799499	14.0761		chr2L	5799000	5799499	14.0761
chr2R	8122500	8122999	14.0685		chr2R	4010005	4010504	14.0685
chr3L	3338000	3338499	14.0632		chr3L	3338000	3338499	14.0632
chr2L	15068000	15068499	14.0576		chr2L	15068000	15068499	14.0576
chr3L	3617000	3617499	14.0551		chr3L	3617000	3617499	14.0551
chr2L	7426500	7426999	14.0392		chr2L	7426500	7426999	14.0392
chr2R	14332500	14332999	14.0333		chr2R	10220005	10220504	14.0333
chrX	8461000	8461499	14.0325		chrX	8355033	8355532	14.0325
chrX	18866000	18866499	14.0181		chrX	18760033	18760532	14.0181
chrX	4366000	4366499	14.0173		chrX	4260033	4260532	14.0173
chr2R	16321500	16321999	14.0154		chr2R	12209005	12209504	14.0154
chr3L	4134500	4134999	14.0008		chr3L	4134500	4134999	14.0008
chr3R	30058500	30058999	13.9995		chr3R	25884222	25884721	13.9995
chr2L	11814500	11814999	13.9794		chr2L	11814500	11814999	13.9794
chr3L	10887000	10887499	13.9759		chr3L	10880100	10880599	13.9759
chr3L	4092500	4092999	13.9752		chr3L	4092500	4092999	13.9752
chr3L	6076000	6076499	13.9626		chr3L	6069100	6069599	13.9626
chr2R	16872500	16872999	13.9595		chr2R	12760005	12760504	13.9595
chr3L	9838000	9838499	13.9546		chr3L	9831100	9831599	13.9546
chr3L	4220500	4220999	13.9494		chr3L	4220500	4220999	13.9494
chr3L	16495000	16495499	13.945		chr3L	16488100	16488599	13.945
chr2R	20244500	20244999	13.9334		chr2R	16132005	16132504	13.9334
chr2R	12980000	12980499	13.9298		chr2R	8867505	8868004	13.9298
chr3R	16442000	16442499	13.9274		chr3R	12267722	12268221	13.9274
chr2R	12507000	12507499	13.9241		chr2R	8394505	8395004	13.9241
chr2R	16196000	16196499	13.9113		chr2R	12083505	12084004	13.9113
chr3R	22486500	22486999	13.9105		chr3R	18312222	18312721	13.9105
chr2L	10227000	10227499	13.9053		chr2L	10227000	10227499	13.9053
chr3L	16781000	16781499	13.9011		chr3L	16774100	16774599	13.9011
chrX	2275500	2275999	13.886		chrX	2169533	2170032	13.886
chr2L	1733000	1733499	13.886		chr2L	1733000	1733499	13.886
chrX	10474000	10474499	13.8645		chrX	10368033	10368532	13.8645
chr2R	5664000	5664499	13.8624		chr2R	1551505	1552004	13.8624
chr2R	9871000	9871499	13.8559		chr2R	5758505	5759004	13.8559
chr2R	13964500	13964999	13.8523		chr2R	9852005	9852504	13.8523
chr2R	18277500	18277999	13.8509		chr2R	14165005	14165504	13.8509
chr3L	18866000	18866499	13.8509		chr3L	18859100	18859599	13.8509
chr2L	16300000	16300499	13.8413		chr2L	16300000	16300499	13.8413
chr2L	5949500	5949999	13.8096		chr2L	5949500	5949999	13.8096
chr3R	20551500	20551999	13.8062		chr3R	16377222	16377721	13.8062
chr3L	21176000	21176499	13.7966		chr3L	21169100	21169599	13.7966
chr3R	13699500	13699999	13.7958		chr3R	9525222	9525721	13.7958
chr2R	23890500	23890999	13.7842		chr2R	19778023	19778522	13.7842
chr2L	10439500	10439999	13.7829		chr2L	10439500	10439999	13.7829
chr3R	14886000	14886499	13.7806		chr3R	10711722	10712221	13.7806
chr2R	24881500	24881999	13.7697		chr2R	20769023	20769522	13.7697
chr2R	11691500	11691999	13.763		chr2R	7579005	7579504	13.763
chr2L	8740500	8740999	13.744		chr2L	8740500	8740999	13.744
chrX	362000	362499	13.7395		chrX	256033	256532	13.7395
chr2L	8211000	8211499	13.7157		chr2L	8211000	8211499	13.7157
chr4	959000	959499	13.7084		chr4	979626	980125	13.7084
chrX	18788500	18788999	13.7079		chrX	18682533	18683032	13.7079
chr2R	17056000	17056499	13.6944		chr2R	12943505	12944004	13.6944
chr2L	19166000	19166499	13.6934		chr2L	19166000	19166499	13.6934
chr3R	25222000	25222499	13.693		chr3R	21047722	21048221	13.693
chr3R	27150500	27150999	13.69		chr3R	22976222	22976721	13.69
chr3R	24806000	24806499	13.6743		chr3R	20631722	20632221	13.6743
chr2R	21646500	21646999	13.6612		chr2R	17534005	17534504	13.6612
chr2R	19164500	19164999	13.6593		chr2R	15052005	15052504	13.6593
chr3L	4626000	4626499	13.6555		chr3L	4626000	4626499	13.6555
chr2L	20683000	20683499	13.646		chr2L	20683000	20683499	13.646
chr2R	17761000	17761499	13.6246		chr2R	13648505	13649004	13.6246
chr3R	16187500	16187999	13.6223		chr3R	12013222	12013721	13.6223
chr3R	23752500	23752999	13.6193		chr3R	19578222	19578721	13.6193
chr3R	12407500	12407999	13.6072		chr3R	8233222	8233721	13.6072
chr3R	22721000	22721499	13.6065		chr3R	18546722	18547221	13.6065
chr3R	10868000	10868499	13.5863		chr3R	6693722	6694221	13.5863
chrX	6661500	6661999	13.5812		chrX	6555533	6556032	13.5812
chrX	18685500	18685999	13.5769		chrX	18579533	18580032	13.5769
chr2L	12604000	12604499	13.5506		chr2L	12604000	12604499	13.5506
chrX	20258500	20258999	13.5376		chrX	20129526	20130025	13.5376
chr3R	6760000	6760499	13.5248		chr3R	2585722	2586221	13.5248
chr3L	1638500	1638999	13.5076		chr3L	1638500	1638999	13.5076
chrX	2714500	2714999	13.5057		chrX	2608533	2609032	13.5057
chrX	5908000	5908499	13.5		chrX	5802033	5802532	13.5
chr4	868000	868499	13.4922		chr4	888626	889125	13.4922
chr2R	21660000	21660499	13.4794		chr2R	17547505	17548004	13.4794
chrX	11350000	11350499	13.477		chrX	11244033	11244532	13.477
chr2R	17431000	17431499	13.4728		chr2R	13318505	13319004	13.4728
chrX	16254500	16254999	13.4711		chrX	16148533	16149032	13.4711
chr3R	7144500	7144999	13.457		chr3R	2970222	2970721	13.457
chr3R	4640500	4640999	13.4561		chr3R	466222	466721	13.4561
chr2L	20770500	20770999	13.4457		chr2L	20770500	20770999	13.4457
chr3R	15920500	15920999	13.4247		chr3R	11746222	11746721	13.4247
chr3R	6907500	6907999	13.4196		chr3R	2733222	2733721	13.4196
chr2R	13223000	13223499	13.4187		chr2R	9110505	9111004	13.4187
chr3R	9236500	9236999	13.4168		chr3R	5062222	5062721	13.4168
chr3R	9739500	9739999	13.4162		chr3R	5565222	5565721	13.4162
chr2L	10478500	10478999	13.4152		chr2L	10478500	10478999	13.4152
chr3L	12755500	12755999	13.4009		chr3L	12748600	12749099	13.4009
chr2R	6612500	6612999	13.3998		chr2R	2500005	2500504	13.3998
chr3R	24871000	24871499	13.3981		chr3R	20696722	20697221	13.3981
chr3R	19164000	19164499	13.373		chr3R	14989722	14990221	13.373
chr2L	2874000	2874499	13.3721		chr2L	2874000	2874499	13.3721
chrX	19764500	19764999	13.3694		chrX	19658533	19659032	13.3694
chr3L	11075000	11075499	13.3651		chr3L	11068100	11068599	13.3651
chr3R	12679000	12679499	13.3635		chr3R	8504722	8505221	13.3635
chr3R	8932000	8932499	13.3592		chr3R	4757722	4758221	13.3592
chr3R	16978000	16978499	13.3545		chr3R	12803722	12804221	13.3545
chr3R	13901000	13901499	13.3522		chr3R	9726722	9727221	13.3522
chr2R	19436500	19436999	13.3517		chr2R	15324005	15324504	13.3517
chr3R	9428500	9428999	13.3497		chr3R	5254222	5254721	13.3497
chr2R	7317500	7317999	13.3429		chr2R	3205005	3205504	13.3429
chr2L	5547000	5547499	13.341		chr2L	5547000	5547499	13.341
chr2R	22103000	22103499	13.3354		chr2R	17990505	17991004	13.3354
chr3L	15094500	15094999	13.3258		chr3L	15087600	15088099	13.3258
chr3R	23733500	23733999	13.3236		chr3R	19559222	19559721	13.3236
chr2L	7038500	7038999	13.3194		chr2L	7038500	7038999	13.3194
chr3R	4715000	4715499	13.3171		chr3R	540722	541221	13.3171
chr3R	4232000	4232499	13.3142		chr3R	57722	58221	13.3142
chr2L	19915000	19915499	13.311		chr2L	19915000	19915499	13.311
chr3L	14409500	14409999	13.3055		chr3L	14402600	14403099	13.3055
chr3L	15554500	15554999	13.2726		chr3L	15547600	15548099	13.2726
chr3L	12066500	12066999	13.2626		chr3L	12059600	12060099	13.2626
chr2L	6797500	6797999	13.2582		chr2L	6797500	6797999	13.2582
chr3L	11822500	11822999	13.2554		chr3L	11815600	11816099	13.2554
chr2L	472500	472999	13.2532		chr2L	472500	472999	13.2532
chr3L	9426000	9426499	13.2522		chr3L	9419100	9419599	13.2522
chr2L	277500	277999	13.2507		chr2L	277500	277999	13.2507
chr4	1113000	1113499	13.2473		chr4	1133626	1134125	13.2473
chr3R	27700500	27700999	13.2349		chr3R	23526222	23526721	13.2349
chrX	5665000	5665499	13.226		chrX	5559033	5559532	13.226
chr3L	11562500	11562999	13.223		chr3L	11555600	11556099	13.223
chr2R	16283000	16283499	13.219		chr2R	12170505	12171004	13.219
chr3L	21822500	21822999	13.212		chr3L	21815600	21816099	13.212
chrX	16792000	16792499	13.2037		chrX	16686033	16686532	13.2037
chr2R	24965500	24965999	13.1892		chr2R	20853023	20853522	13.1892
chrX	21316000	21316499	13.1831		chrX	21187027	21187526	13.1831
chr3R	21447500	21447999	13.1803		chr3R	17273222	17273721	13.1803
chr3R	13839500	13839999	13.1757		chr3R	9665222	9665721	13.1757
chr2R	24876000	24876499	13.1716		chr2R	20763523	20764022	13.1716
chr2R	19292000	19292499	13.1566		chr2R	15179505	15180004	13.1566
chr2L	9495500	9495999	13.1527		chr2L	9495500	9495999	13.1527
chr2L	902000	902499	13.1342		chr2L	902000	902499	13.1342
chr3L	20220500	20220999	13.134		chr3L	20213600	20214099	13.134
chr3L	8109000	8109499	13.1119		chr3L	8102100	8102599	13.1119
chr3R	24260000	24260499	13.1073		chr3R	20085722	20086221	13.1073
chr2R	7532000	7532499	13.1029		chr2R	3419505	3420004	13.1029
chr3L	21833000	21833499	13.0965		chr3L	21826100	21826599	13.0965
chr2R	5652500	5652999	13.0921		chr2R	1540005	1540504	13.0921
chr2R	24938500	24938999	13.0915		chr2R	20826023	20826522	13.0915
chr2R	20539500	20539999	13.0901		chr2R	16427005	16427504	13.0901
chrX	476500	476999	13.0897		chrX	370533	371032	13.0897
chrX	11611500	11611999	13.0622		chrX	11505533	11506032	13.0622
chr2R	21169500	21169999	13.0611		chr2R	17057005	17057504	13.0611
chr3R	12426000	12426499	13.0431		chr3R	8251722	8252221	13.0431
chr3R	21359500	21359999	13.0369		chr3R	17185222	17185721	13.0369
chr3R	24348000	24348499	13.0272		chr3R	20173722	20174221	13.0272
chr3R	24938000	24938499	13.0227		chr3R	20763722	20764221	13.0227
chr4	611000	611499	13.0166		chr4	631626	632125	13.0166
chr3R	28858000	28858499	13.0142		chr3R	24683722	24684221	13.0142
chr2R	14814500	14814999	13.0117		chr2R	10702005	10702504	13.0117
chr3R	21481000	21481499	13.004		chr3R	17306722	17307221	13.004
chr2L	15333500	15333999	12.9954		chr2L	15333500	15333999	12.9954
chr2L	10277000	10277499	12.9901		chr2L	10277000	10277499	12.9901
chrX	13746000	13746499	12.9877		chrX	13640033	13640532	12.9877
chr2L	13216000	13216499	12.9685		chr2L	13216000	13216499	12.9685
chr2R	8163500	8163999	12.966		chr2R	4051005	4051504	12.966
chr2L	8198000	8198499	12.9585		chr2L	8198000	8198499	12.9585
chrX	9778500	9778999	12.9522		chrX	9672533	9673032	12.9522
chr2L	6490500	6490999	12.9468		chr2L	6490500	6490999	12.9468
chr3L	2378000	2378499	12.9437		chr3L	2378000	2378499	12.9437
chr2R	6742000	6742499	12.9408		chr2R	2629505	2630004	12.9408
chr3R	24813000	24813499	12.9358		chr3R	20638722	20639221	12.9358
chr2R	9587000	9587499	12.9296		chr2R	5474505	5475004	12.9296
chr3L	20841500	20841999	12.9267		chr3L	20834600	20835099	12.9267
chrX	15012500	15012999	12.915		chrX	14906533	14907032	12.915
chr3L	18666000	18666499	12.8998		chr3L	18659100	18659599	12.8998
chr2R	17469500	17469999	12.8997		chr2R	13357005	13357504	12.8997
chrX	15992500	15992999	12.899		chrX	15886533	15887032	12.899
chr3R	5671000	5671499	12.8976		chr3R	1496722	1497221	12.8976
chr2L	13893500	13893999	12.8679		chr2L	13893500	13893999	12.8679
chr2R	15991500	15991999	12.861		chr2R	11879005	11879504	12.861
chr2R	23523500	23523999	12.8581		chr2R	19411023	19411522	12.8581
chr2L	7066500	7066999	12.8509		chr2L	7066500	7066999	12.8509
chr3R	7978000	7978499	12.8409		chr3R	3803722	3804221	12.8409
chr2R	10886500	10886999	12.8294		chr2R	6774005	6774504	12.8294
chr3R	24230500	24230999	12.8118		chr3R	20056222	20056721	12.8118
chrX	21358000	21358499	12.7982		chrX	21229027	21229526	12.7982
chrX	5309000	5309499	12.7853		chrX	5203033	5203532	12.7853
chrX	18884000	18884499	12.7784		chrX	18778033	18778532	12.7784
chr2R	22075500	22075999	12.7703		chr2R	17963005	17963504	12.7703
chr3L	2372500	2372999	12.7696		chr3L	2372500	2372999	12.7696
chr3L	21641000	21641499	12.7613		chr3L	21634100	21634599	12.7613
chr3R	16869500	16869999	12.7608		chr3R	12695222	12695721	12.7608
chr2L	3303500	3303999	12.7575		chr2L	3303500	3303999	12.7575
chr2R	14352500	14352999	12.7565		chr2R	10240005	10240504	12.7565
chrX	16783500	16783999	12.7333		chrX	16677533	16678032	12.7333
chr2R	12212000	12212499	12.7312		chr2R	8099505	8100004	12.7312
chr3R	23215500	23215999	12.7288		chr3R	19041222	19041721	12.7288
chr3R	24754000	24754499	12.7266		chr3R	20579722	20580221	12.7266
chr3L	9073500	9073999	12.717		chr3L	9066600	9067099	12.717
chr2R	13585000	13585499	12.6852		chr2R	9472505	9473004	12.6852
chr3R	27289000	27289499	12.6838		chr3R	23114722	23115221	12.6838
chrX	14234000	14234499	12.6834		chrX	14128033	14128532	12.6834
chr2R	5261000	5261499	12.6583		chr2R	1148505	1149004	12.6583
chr2R	15676000	15676499	12.6547		chr2R	11563505	11564004	12.6547
chr2R	13557500	13557999	12.6459		chr2R	9445005	9445504	12.6459
chr3L	18621500	18621999	12.6277		chr3L	18614600	18615099	12.6277
chr2R	23493000	23493499	12.6211		chr2R	19380523	19381022	12.6211
chr3L	1296000	1296499	12.6144		chr3L	1296000	1296499	12.6144
chr3R	26453000	26453499	12.6087		chr3R	22278722	22279221	12.6087
chr3R	16041000	16041499	12.6073		chr3R	11866722	11867221	12.6073
chr3R	11819000	11819499	12.6003		chr3R	7644722	7645221	12.6003
chr2L	10431000	10431499	12.5947		chr2L	10431000	10431499	12.5947
chr2R	15114000	15114499	12.5933		chr2R	11001505	11002004	12.5933
chr3L	15509500	15509999	12.5822		chr3L	15502600	15503099	12.5822
chr3L	16742500	16742999	12.5792		chr3L	16735600	16736099	12.5792
chr2R	24669500	24669999	12.5701		chr2R	20557023	20557522	12.5701
chr3R	9631000	9631499	12.5659		chr3R	5456722	5457221	12.5659
chr3R	6893000	6893499	12.5508		chr3R	2718722	2719221	12.5508
chr2R	19451500	19451999	12.5381		chr2R	15339005	15339504	12.5381
chr3L	2851500	2851999	12.5363		chr3L	2851500	2851999	12.5363
chr2L	7886500	7886999	12.5279		chr2L	7886500	7886999	12.5279
chr3L	20518000	20518499	12.5264		chr3L	20511100	20511599	12.5264
chr2L	2216000	2216499	12.5029		chr2L	2216000	2216499	12.5029
chr3L	1302500	1302999	12.4863		chr3L	1302500	1302999	12.4863
chr3L	16574000	16574499	12.4848		chr3L	16567100	16567599	12.4848
chr2R	9910500	9910999	12.4801		chr2R	5798005	5798504	12.4801
chr2L	6124000	6124499	12.4692		chr2L	6124000	6124499	12.4692
chr3L	12139000	12139499	12.4586		chr3L	12132100	12132599	12.4586
chrX	16684000	16684499	12.455		chrX	16578033	16578532	12.455
chrX	9042000	9042499	12.4416		chrX	8936033	8936532	12.4416
chr2R	9165500	9165999	12.4377		chr2R	5053005	5053504	12.4377
chr3L	14071000	14071499	12.4325		chr3L	14064100	14064599	12.4325
chr3R	16304500	16304999	12.4242		chr3R	12130222	12130721	12.4242
chr2R	9847500	9847999	12.408		chr2R	5735005	5735504	12.408
chr2L	5636000	5636499	12.4078		chr2L	5636000	5636499	12.4078
chr3R	29794500	29794999	12.403		chr3R	25620222	25620721	12.403
chr2L	18944000	18944499	12.3611		chr2L	18944000	18944499	12.3611
chr3R	12691500	12691999	12.3592		chr3R	8517222	8517721	12.3592
chr3L	15619000	15619499	12.3584		chr3L	15612100	15612599	12.3584
chr3L	1367500	1367999	12.3532		chr3L	1367500	1367999	12.3532
chr2R	24267000	24267499	12.3368		chr2R	20154523	20155022	12.3368
chr2R	22420500	22420999	12.3322		chr2R	18308005	18308504	12.3322
chr2L	8364000	8364499	12.3292		chr2L	8364000	8364499	12.3292
chr4	930000	930499	12.3239		chr4	950626	951125	12.3239
chr2L	18682000	18682499	12.3182		chr2L	18682000	18682499	12.3182
chrX	13830500	13830999	12.3134		chrX	13724533	13725032	12.3134
chr3R	5591500	5591999	12.3081		chr3R	1417222	1417721	12.3081
chrX	19652000	19652499	12.3076		chrX	19546033	19546532	12.3076
chr3L	9714000	9714499	12.3057		chr3L	9707100	9707599	12.3057
chr2R	17445000	17445499	12.289		chr2R	13332505	13333004	12.289
chr3L	681000	681499	12.2867		chr3L	681000	681499	12.2867
chrX	6287500	6287999	12.2855		chrX	6181533	6182032	12.2855
chr3L	21217000	21217499	12.2768		chr3L	21210100	21210599	12.2768
chr3L	2531500	2531999	12.2729		chr3L	2531500	2531999	12.2729
chr3R	16403500	16403999	12.2704		chr3R	12229222	12229721	12.2704
chr3L	21433500	21433999	12.2687		chr3L	21426600	21427099	12.2687
chr3R	28585000	28585499	12.2645		chr3R	24410722	24411221	12.2645
chr3R	31194000	31194499	12.2619		chr3R	27019722	27020221	12.2619
chr3R	8747000	8747499	12.2558		chr3R	4572722	4573221	12.2558
chr3L	17653000	17653499	12.2416		chr3L	17646100	17646599	12.2416
chr3R	8807500	8807999	12.2263		chr3R	4633222	4633721	12.2263
chrX	14602500	14602999	12.2204		chrX	14496533	14497032	12.2204
chr3R	16432000	16432499	12.2002		chr3R	12257722	12258221	12.2002
chr3R	22397000	22397499	12.1989		chr3R	18222722	18223221	12.1989
chrX	2589000	2589499	12.1983		chrX	2483033	2483532	12.1983
chr2R	16016000	16016499	12.1835		chr2R	11903505	11904004	12.1835
chr2L	5771500	5771999	12.1779		chr2L	5771500	5771999	12.1779
chrX	8115000	8115499	12.1672		chrX	8009033	8009532	12.1672
chr2R	21720500	21720999	12.1647		chr2R	17608005	17608504	12.1647
chr2L	8134000	8134499	12.161		chr2L	8134000	8134499	12.161
chrX	11680000	11680499	12.1595		chrX	11574033	11574532	12.1595
chr2L	6570000	6570499	12.1588		chr2L	6570000	6570499	12.1588
chr3R	5655000	5655499	12.1487		chr3R	1480722	1481221	12.1487
chr3R	22686500	22686999	12.1463		chr3R	18512222	18512721	12.1463
chr3L	16865500	16865999	12.1373		chr3L	16858600	16859099	12.1373
chr3R	12440500	12440999	12.1276		chr3R	8266222	8266721	12.1276
chr2L	18703500	18703999	12.1148		chr2L	18703500	18703999	12.1148
chr3L	506500	506999	12.1124		chr3L	506500	506999	12.1124
chrX	13756500	13756999	12.1004		chrX	13650533	13651032	12.1004
chr2L	2887000	2887499	12.0996		chr2L	2887000	2887499	12.0996
chr2R	23839500	23839999	12.0947		chr2R	19727023	19727522	12.0947
chr3L	21625500	21625999	12.0909		chr3L	21618600	21619099	12.0909
chr3L	12471500	12471999	12.0843		chr3L	12464600	12465099	12.0843
chr3R	13675000	13675499	12.0841		chr3R	9500722	9501221	12.0841
chr3R	19157000	19157499	12.082		chr3R	14982722	14983221	12.082
chrX	7291500	7291999	12.0656		chrX	7185533	7186032	12.0656
chr3L	6702500	6702999	12.0553		chr3L	6695600	6696099	12.0553
chr2R	15244000	15244499	12.051		chr2R	11131505	11132004	12.051
chr2R	18971500	18971999	12.0474		chr2R	14859005	14859504	12.0474
chr2R	24762000	24762499	12.0462		chr2R	20649523	20650022	12.0462
chrX	3672000	3672499	12.045		chrX	3566033	3566532	12.045
chr3L	6955500	6955999	12.0436		chr3L	6948600	6949099	12.0436
chr3R	22752000	22752499	12.036		chr3R	18577722	18578221	12.036
chr2R	22080000	22080499	12.0351		chr2R	17967505	17968004	12.0351
chr3R	4803000	4803499	12.0278		chr3R	628722	629221	12.0278
chr2R	23863500	23863999	12.0262		chr2R	19751023	19751522	12.0262
chr2R	23701500	23701999	12.0223		chr2R	19589023	19589522	12.0223
chr3R	28336000	28336499	12.0198		chr3R	24161722	24162221	12.0198
chr3L	18841000	18841499	12.0126		chr3L	18834100	18834599	12.0126
chr2L	10333000	10333499	11.9825		chr2L	10333000	10333499	11.9825
chr2R	8666000	8666499	11.9795		chr2R	4553505	4554004	11.9795
chr2R	14770000	14770499	11.9604		chr2R	10657505	10658004	11.9604
chr3R	25050500	25050999	11.9587		chr3R	20876222	20876721	11.9587
chr3R	7199000	7199499	11.9573		chr3R	3024722	3025221	11.9573
chr3R	15989000	15989499	11.9564		chr3R	11814722	11815221	11.9564
chrX	12592000	12592499	11.9556		chrX	12486033	12486532	11.9556
chrX	19190500	19190999	11.9523		chrX	19084533	19085032	11.9523
chr2L	5461000	5461499	11.9475		chr2L	5461000	5461499	11.9475
chr2R	19874500	19874999	11.9426		chr2R	15762005	15762504	11.9426
chrX	22481500	22481999	11.9403		chrX	21883336	21883835	11.9403
chr2R	6043000	6043499	11.911		chr2R	1930505	1931004	11.911
chr3R	15806500	15806999	11.9078		chr3R	11632222	11632721	11.9078
chr3R	27682500	27682999	11.9047		chr3R	23508222	23508721	11.9047
chr3R	29088500	29088999	11.8936		chr3R	24914222	24914721	11.8936
chr2L	7534500	7534999	11.8769		chr2L	7534500	7534999	11.8769
chr2L	14355000	14355499	11.8633		chr2L	14355000	14355499	11.8633
chr2R	23908500	23908999	11.85		chr2R	19796023	19796522	11.85
chr3R	22469000	22469499	11.8482		chr3R	18294722	18295221	11.8482
chr3R	24830500	24830999	11.8473		chr3R	20656222	20656721	11.8473
chr2L	6750000	6750499	11.8437		chr2L	6750000	6750499	11.8437
chr3L	40000	40499	11.8429		chr3L	40000	40499	11.8429
chr2R	13845500	13845999	11.8345		chr2R	9733005	9733504	11.8345
chr2L	19064500	19064999	11.8325		chr2L	19064500	19064999	11.8325
chr2R	17027000	17027499	11.8224		chr2R	12914505	12915004	11.8224
chrX	1210000	1210499	11.8155		chrX	1104033	1104532	11.8155
chr3L	15099000	15099499	11.8089		chr3L	15092100	15092599	11.8089
chr3L	5749000	5749499	11.804		chr3L	5742100	5742599	11.804
chr3R	5517500	5517999	11.8033		chr3R	1343222	1343721	11.8033
chrX	18806000	18806499	11.7997		chrX	18700033	18700532	11.7997
chr3R	15419000	15419499	11.7829		chr3R	11244722	11245221	11.7829
chr2R	18172000	18172499	11.7801		chr2R	14059505	14060004	11.7801
chrX	20390000	20390499	11.7795		chrX	20261027	20261526	11.7795
chr3L	10247000	10247499	11.7792		chr3L	10240100	10240599	11.7792
chr3L	1861500	1861999	11.7639		chr3L	1861500	1861999	11.7639
chr3R	22367000	22367499	11.7551		chr3R	18192722	18193221	11.7551
chr2L	14234000	14234499	11.7539		chr2L	14234000	14234499	11.7539
chrX	13402000	13402499	11.7475		chrX	13296033	13296532	11.7475
chr3R	5551500	5551999	11.7394		chr3R	1377222	1377721	11.7394
chr2R	16142500	16142999	11.7357		chr2R	12030005	12030504	11.7357
chr3R	13965000	13965499	11.7093		chr3R	9790722	9791221	11.7093
chr2R	10310000	10310499	11.7068		chr2R	6197505	6198004	11.7068
chr3L	21680000	21680499	11.7023		chr3L	21673100	21673599	11.7023
chr2L	6920500	6920999	11.6939		chr2L	6920500	6920999	11.6939
chr3R	19032500	19032999	11.6827		chr3R	14858222	14858721	11.6827
chrX	1512000	1512499	11.6775		chrX	1406033	1406532	11.6775
chr3L	5360000	5360499	11.676		chr3L	5353100	5353599	11.676
chr3L	9399000	9399499	11.662		chr3L	9392100	9392599	11.662
chr2R	6016500	6016999	11.6615		chr2R	1904005	1904504	11.6615
chrX	20160000	20160499	11.6588		chrX	20054033	20054532	11.6588
chr3R	25075500	25075999	11.6401		chr3R	20901222	20901721	11.6401
chrX	9667000	9667499	11.639		chrX	9561033	9561532	11.639
chr3R	28326000	28326499	11.6319		chr3R	24151722	24152221	11.6319
chr3L	378000	378499	11.6077		chr3L	378000	378499	11.6077
chr2L	19792000	19792499	11.6065		chr2L	19792000	19792499	11.6065
chrX	1858500	1858999	11.6015		chrX	1752533	1753032	11.6015
chr3R	15357000	15357499	11.5959		chr3R	11182722	11183221	11.5959
chr3R	7530500	7530999	11.5934		chr3R	3356222	3356721	11.5934
chr2L	3786500	3786999	11.5868		chr2L	3786500	3786999	11.5868
chr2R	11615500	11615999	11.5834		chr2R	7503005	7503504	11.5834
chr2L	21344500	21344999	11.5813		chr2L	21344500	21344999	11.5813
chr2L	9984000	9984499	11.5795		chr2L	9984000	9984499	11.5795
chr3R	24163500	24163999	11.5679		chr3R	19989222	19989721	11.5679
chr2R	5671500	5671999	11.5678		chr2R	1559005	1559504	11.5678
chr2L	7282500	7282999	11.5598		chr2L	7282500	7282999	11.5598
chr3R	14654000	14654499	11.5553		chr3R	10479722	10480221	11.5553
chr2R	22641000	22641499	11.5488		chr2R	18528505	18529004	11.5488
chr2L	11971000	11971499	11.5479		chr2L	11971000	11971499	11.5479
chr2R	22882500	22882999	11.5399		chr2R	18770023	18770522	11.5399
chrX	16321000	16321499	11.5255		chrX	16215033	16215532	11.5255
chrX	13285000	13285499	11.5079		chrX	13179033	13179532	11.5079
chr2R	9146500	9146999	11.5067		chr2R	5034005	5034504	11.5067
chr3R	29048500	29048999	11.5037		chr3R	24874222	24874721	11.5037
chr3R	8341000	8341499	11.497		chr3R	4166722	4167221	11.497
chrX	15849500	15849999	11.4908		chrX	15743533	15744032	11.4908
chrX	9155500	9155999	11.487		chrX	9049533	9050032	11.487
chr3L	16348000	16348499	11.4791		chr3L	16341100	16341599	11.4791
chr3L	7970000	7970499	11.4788		chr3L	7963100	7963599	11.4788
chr3L	18820500	18820999	11.4744		chr3L	18813600	18814099	11.4744
chr2R	13152500	13152999	11.4602		chr2R	9040005	9040504	11.4602
chr3R	21460000	21460499	11.4498		chr3R	17285722	17286221	11.4498
chr2R	20645000	20645499	11.4367		chr2R	16532505	16533004	11.4367
chr2R	19698500	19698999	11.427		chr2R	15586005	15586504	11.427
chr2R	19389500	19389999	11.4115		chr2R	15277005	15277504	11.4115
chr3L	8138500	8138999	11.3976		chr3L	8131600	8132099	11.3976
chr3R	19045000	19045499	11.3868		chr3R	14870722	14871221	11.3868
chr3R	25235500	25235999	11.3798		chr3R	21061222	21061721	11.3798
chr2L	19045000	19045499	11.3771		chr2L	19045000	19045499	11.3771
chr3L	15637000	15637499	11.3753		chr3L	15630100	15630599	11.3753
chr3R	4404000	4404499	11.3745		chr3R	229722	230221	11.3745
chr2L	5981000	5981499	11.373		chr2L	5981000	5981499	11.373
chr3R	15963500	15963999	11.3672		chr3R	11789222	11789721	11.3672
chr3L	12277500	12277999	11.353		chr3L	12270600	12271099	11.353
chr3R	26059500	26059999	11.3393		chr3R	21885222	21885721	11.3393
chr3R	15939000	15939499	11.3388		chr3R	11764722	11765221	11.3388
chr3R	27636500	27636999	11.3387		chr3R	23462222	23462721	11.3387
chr2L	14262000	14262499	11.337		chr2L	14262000	14262499	11.337
chr2L	21149500	21149999	11.3366		chr2L	21149500	21149999	11.3366
chr2L	12692500	12692999	11.329		chr2L	12692500	12692999	11.329
chr3R	16958000	16958499	11.324		chr3R	12783722	12784221	11.324
chrX	11807000	11807499	11.3179		chrX	11701033	11701532	11.3179
chr3R	13812500	13812999	11.3172		chr3R	9638222	9638721	11.3172
chr3R	6171500	6171999	11.3169		chr3R	1997222	1997721	11.3169
chr3R	20822500	20822999	11.3128		chr3R	16648222	16648721	11.3128
chr3R	28820000	28820499	11.3083		chr3R	24645722	24646221	11.3083
chr2L	12461000	12461499	11.3042		chr2L	12461000	12461499	11.3042
chr2L	6075500	6075999	11.2946		chr2L	6075500	6075999	11.2946
chr2R	23949000	23949499	11.2881		chr2R	19836523	19837022	11.2881
chr3L	22076000	22076499	11.2757		chr3L	22069100	22069599	11.2757
chr3R	16883500	16883999	11.2715		chr3R	12709222	12709721	11.2715
chr2R	11989000	11989499	11.2672		chr2R	7876505	7877004	11.2672
chr3L	606500	606999	11.2473		chr3L	606500	606999	11.2473
chrX	19353000	19353499	11.2445		chrX	19247033	19247532	11.2445
chr2R	10799000	10799499	11.2294		chr2R	6686505	6687004	11.2294
chr2R	22727500	22727999	11.221		chr2R	18615005	18615504	11.221
chr2L	21310500	21310999	11.2129		chr2L	21310500	21310999	11.2129
chr3R	4705000	4705499	11.2021		chr3R	530722	531221	11.2021
chr3L	1342500	1342999	11.1973		chr3L	1342500	1342999	11.1973
chr3R	23986000	23986499	11.1952		chr3R	19811722	19812221	11.1952
chr3L	17416000	17416499	11.1927		chr3L	17409100	17409599	11.1927
chr3R	9246000	9246499	11.1881		chr3R	5071722	5072221	11.1881
chr2L	17603500	17603999	11.1776		chr2L	17603500	17603999	11.1776
chr2R	6749500	6749999	11.1725		chr2R	2637005	2637504	11.1725
chr2R	12948000	12948499	11.1598		chr2R	8835505	8836004	11.1598
chr2L	19735500	19735999	11.1497		chr2L	19735500	19735999	11.1497
chr3R	21219000	21219499	11.1456		chr3R	17044722	17045221	11.1456
chr2L	6178500	6178999	11.1382		chr2L	6178500	6178999	11.1382
chr2R	20905500	20905999	11.1284		chr2R	16793005	16793504	11.1284
chr2R	17823000	17823499	11.1278		chr2R	13710505	13711004	11.1278
chr2L	22025500	22025999	11.1133		chr2L	22025500	22025999	11.1133
chr3L	19569500	19569999	11.1048		chr3L	19562600	19563099	11.1048
chrX	7678500	7678999	11.0977		chrX	7572533	7573032	11.0977
chr3R	8240500	8240999	11.0908		chr3R	4066222	4066721	11.0908
chr3R	24187000	24187499	11.085		chr3R	20012722	20013221	11.085
chr3L	19556000	19556499	11.079		chr3L	19549100	19549599	11.079
chrX	11454000	11454499	11.074		chrX	11348033	11348532	11.074
chr3L	21584500	21584999	11.0608		chr3L	21577600	21578099	11.0608
chr3R	9260000	9260499	11.0435		chr3R	5085722	5086221	11.0435
chr2L	3771500	3771999	11.0433		chr2L	3771500	3771999	11.0433
chr2L	21164000	21164499	11.0428		chr2L	21164000	21164499	11.0428
chr3L	14077000	14077499	11.0414		chr3L	14070100	14070599	11.0414
chr2L	16680500	16680999	11.0348		chr2L	16680500	16680999	11.0348
chr3L	9787500	9787999	11.0262		chr3L	9780600	9781099	11.0262
chr2R	21353000	21353499	11.0247		chr2R	17240505	17241004	11.0247
chr2R	21200500	21200999	10.9986		chr2R	17088005	17088504	10.9986
chr2R	17477500	17477999	10.9951		chr2R	13365005	13365504	10.9951
chr2L	16720000	16720499	10.9857		chr2L	16720000	16720499	10.9857
chr3L	8748500	8748999	10.9829		chr3L	8741600	8742099	10.9829
chr2R	5761000	5761499	10.9353		chr2R	1648505	1649004	10.9353
chr3L	13512500	13512999	10.9336		chr3L	13505600	13506099	10.9336
chr2R	6036500	6036999	10.9159		chr2R	1924005	1924504	10.9159
chrX	8129500	8129999	10.9047		chrX	8023533	8024032	10.9047
chr2R	19159000	19159499	10.8939		chr2R	15046505	15047004	10.8939
chrX	13373500	13373999	10.8773		chrX	13267533	13268032	10.8773
chr3R	27302000	27302499	10.874		chr3R	23127722	23128221	10.874
chr3R	29131500	29131999	10.8585		chr3R	24957222	24957721	10.8585
chr3R	4434000	4434499	10.8565		chr3R	259722	260221	10.8565
chr2L	18974500	18974999	10.8467		chr2L	18974500	18974999	10.8467
chrX	11356000	11356499	10.846		chrX	11250033	11250532	10.846
chrX	6365500	6365999	10.8457		chrX	6259533	6260032	10.8457
chr3L	7382000	7382499	10.8388		chr3L	7375100	7375599	10.8388
chr3R	7903000	7903499	10.8289		chr3R	3728722	3729221	10.8289
chrX	6729000	6729499	10.8258		chrX	6623033	6623532	10.8258
chr2L	18784000	18784499	10.8192		chr2L	18784000	18784499	10.8192
chr3R	20816000	20816499	10.7982		chr3R	16641722	16642221	10.7982
chr2L	21829000	21829499	10.7901		chr2L	21829000	21829499	10.7901
chr2R	11264500	11264999	10.7716		chr2R	7152005	7152504	10.7716
chr2L	22237000	22237499	10.7547		chr2L	22237000	22237499	10.7547
chr3R	26876000	26876499	10.7464		chr3R	22701722	22702221	10.7464
chr3R	27917000	27917499	10.7458		chr3R	23742722	23743221	10.7458
chr3L	9888500	9888999	10.7377		chr3L	9881600	9882099	10.7377
chrX	19602500	19602999	10.7259		chrX	19496533	19497032	10.7259
chr3R	10407000	10407499	10.7065		chr3R	6232722	6233221	10.7065
chr2R	10100500	10100999	10.7042		chr2R	5988005	5988504	10.7042
chr2R	7380500	7380999	10.7008		chr2R	3268005	3268504	10.7008
chr3R	10784000	10784499	10.6816		chr3R	6609722	6610221	10.6816
chr3R	25881500	25881999	10.6814		chr3R	21707222	21707721	10.6814
chrX	15803500	15803999	10.6808		chrX	15697533	15698032	10.6808
chr3L	11711500	11711999	10.6578		chr3L	11704600	11705099	10.6578
chr2R	17842500	17842999	10.6559		chr2R	13730005	13730504	10.6559
chr2R	9854000	9854499	10.6418		chr2R	5741505	5742004	10.6418
chrX	17456000	17456499	10.6395		chrX	17350033	17350532	10.6395
chr3R	18189000	18189499	10.6274		chr3R	14014722	14015221	10.6274
chr3L	3165500	3165999	10.6168		chr3L	3165500	3165999	10.6168
chr3L	18113500	18113999	10.612		chr3L	18106600	18107099	10.612
chrX	16695000	16695499	10.6094		chrX	16589033	16589532	10.6094
chr3R	17020500	17020999	10.6048		chr3R	12846222	12846721	10.6048
chrX	10848000	10848499	10.6041		chrX	10742033	10742532	10.6041
chr2L	7133000	7133499	10.5888		chr2L	7133000	7133499	10.5888
chr3R	20292000	20292499	10.576		chr3R	16117722	16118221	10.576
chrX	928000	928499	10.5735		chrX	822033	822532	10.5735
chr4	193000	193499	10.5718		chr4	213626	214125	10.5718
chr2R	10416000	10416499	10.5608		chr2R	6303505	6304004	10.5608
chr2R	14854500	14854999	10.5463		chr2R	10742005	10742504	10.5463
chrX	18091000	18091499	10.536		chrX	17985033	17985532	10.536
chr3R	20309500	20309999	10.5342		chr3R	16135222	16135721	10.5342
chrX	16610500	16610999	10.5265		chrX	16504533	16505032	10.5265
chrX	1464000	1464499	10.5145		chrX	1358033	1358532	10.5145
chrX	369500	369999	10.5109		chrX	263533	264032	10.5109
chr2L	14599000	14599499	10.4799		chr2L	14599000	14599499	10.4799
chr3L	15838000	15838499	10.4797		chr3L	15831100	15831599	10.4797
chr2L	21900000	21900499	10.477		chr2L	21900000	21900499	10.477
chrX	18930500	18930999	10.4729		chrX	18824533	18825032	10.4729
chr3L	8177000	8177499	10.4598		chr3L	8170100	8170599	10.4598
chr3L	16088000	16088499	10.4586		chr3L	16081100	16081599	10.4586
chr3R	19096000	19096499	10.4545		chr3R	14921722	14922221	10.4545
chr2R	14313500	14313999	10.4514		chr2R	10201005	10201504	10.4514
chr3L	17531000	17531499	10.4233		chr3L	17524100	17524599	10.4233
chr3L	13015500	13015999	10.4221		chr3L	13008600	13009099	10.4221
chr3L	3276500	3276999	10.4095		chr3L	3276500	3276999	10.4095
chrX	630000	630499	10.4071		chrX	524033	524532	10.4071
chr2R	14433500	14433999	10.405		chr2R	10321005	10321504	10.405
chr2L	715000	715499	10.3978		chr2L	715000	715499	10.3978
chr3R	25186000	25186499	10.3975		chr3R	21011722	21012221	10.3975
chr2R	18853500	18853999	10.3908		chr2R	14741005	14741504	10.3908
chr2L	16704500	16704999	10.3889		chr2L	16704500	16704999	10.3889
chr2R	23745500	23745999	10.3881		chr2R	19633023	19633522	10.3881
chr2R	22685500	22685999	10.3849		chr2R	18573005	18573504	10.3849
chr2R	10808500	10808999	10.3828		chr2R	6696005	6696504	10.3828
chr2R	24814000	24814499	10.3786		chr2R	20701523	20702022	10.3786
chrX	17790000	17790499	10.3785		chrX	17684033	17684532	10.3785
chr2R	16348000	16348499	10.3773		chr2R	12235505	12236004	10.3773
chr3R	4963000	4963499	10.3603		chr3R	788722	789221	10.3603
chrX	1370000	1370499	10.3563		chrX	1264033	1264532	10.3563
chr2R	9117000	9117499	10.3563		chr2R	5004505	5005004	10.3563
chr3L	17988500	17988999	10.3529		chr3L	17981600	17982099	10.3529
chrX	16303500	16303999	10.3451		chrX	16197533	16198032	10.3451
chr3R	17394500	17394999	10.3425		chr3R	13220222	13220721	10.3425
chr2L	18709000	18709499	10.34		chr2L	18709000	18709499	10.34
chr3L	12804500	12804999	10.3338		chr3L	12797600	12798099	10.3338
chr4	646500	646999	10.3264		chr4	667126	667625	10.3264
chrX	7307000	7307499	10.3211		chrX	7201033	7201532	10.3211
chr2L	357500	357999	10.3208		chr2L	357500	357999	10.3208
chr3R	12697500	12697999	10.3025		chr3R	8523222	8523721	10.3025
chr3L	18186500	18186999	10.3012		chr3L	18179600	18180099	10.3012
chrX	396000	396499	10.2878		chrX	290033	290532	10.2878
chr3R	16899000	16899499	10.2765		chr3R	12724722	12725221	10.2765
chr2L	4893000	4893499	10.276		chr2L	4893000	4893499	10.276
chrX	142500	142999	10.2713		chrX	38887	39386	10.2713
chr2R	25077000	25077499	10.2645		chr2R	20964523	20965022	10.2645
chr2R	19505500	19505999	10.2515		chr2R	15393005	15393504	10.2515
chr3L	18684500	18684999	10.243		chr3L	18677600	18678099	10.243
chr2L	12174500	12174999	10.235		chr2L	12174500	12174999	10.235
chr3R	25033000	25033499	10.2331		chr3R	20858722	20859221	10.2331
chr2L	13500000	13500499	10.2116		chr2L	13500000	13500499	10.2116
chr2R	24344000	24344499	10.2027		chr2R	20231523	20232022	10.2027
chr3R	30424000	30424499	10.2014		chr3R	26249722	26250221	10.2014
chr2R	9183000	9183499	10.1988		chr2R	5070505	5071004	10.1988
chr2R	12018500	12018999	10.1917		chr2R	7906005	7906504	10.1917
chr3R	23865500	23865999	10.1754		chr3R	19691222	19691721	10.1754
chr3R	26089000	26089499	10.1733		chr3R	21914722	21915221	10.1733
chr3R	30043000	30043499	10.1594		chr3R	25868722	25869221	10.1594
chr3L	9054500	9054999	10.1499		chr3L	9047600	9048099	10.1499
chr3R	21127000	21127499	10.1465		chr3R	16952722	16953221	10.1465
chr2L	19796500	19796999	10.1417		chr2L	19796500	19796999	10.1417
chrX	10786500	10786999	10.1389		chrX	10680533	10681032	10.1389
chrX	15583500	15583999	10.1355		chrX	15477533	15478032	10.1355
chrX	522500	522999	10.134		chrX	416533	417032	10.134
chr2L	7388500	7388999	10.1318		chr2L	7388500	7388999	10.1318
chr2R	20111500	20111999	10.1154		chr2R	15999005	15999504	10.1154
chr2R	5693500	5693999	10.1096		chr2R	1581005	1581504	10.1096
chr3R	11188000	11188499	10.0972		chr3R	7013722	7014221	10.0972
chr3R	31571500	31571999	10.0893		chr3R	27397222	27397721	10.0893
chr3R	26862500	26862999	10.0773		chr3R	22688222	22688721	10.0773
chrX	11716000	11716499	10.0624		chrX	11610033	11610532	10.0624
chr3L	23324500	23324999	10.0591		chr3L	23317600	23318099	10.0591
chr4	415500	415999	10.0549		chr4	436126	436625	10.0549
chr2R	8081500	8081999	10.0523		chr2R	3969005	3969504	10.0523
chr2L	18714500	18714999	10.0481		chr2L	18714500	18714999	10.0481
chrX	11580500	11580999	10.0329		chrX	11474533	11475032	10.0329
chr4	1123500	1123999	10.0266		chr4	1144126	1144625	10.0266
chr2L	10364500	10364999	10.026		chr2L	10364500	10364999	10.026
chr3L	20384500	20384999	10.0136		chr3L	20377600	20378099	10.0136
chr2R	11199500	11199999	10.0112		chr2R	7087005	7087504	10.0112
chrX	7242500	7242999	10.0065		chrX	7136533	7137032	10.0065
chr2R	17063000	17063499	10.0065		chr2R	12950505	12951004	10.0065
chr3L	14674000	14674499	10		chr3L	14667100	14667599	10
chr2R	9837000	9837499	9.99975		chr2R	5724505	5725004	9.99975
chrX	4986500	4986999	9.99626		chrX	4880533	4881032	9.99626
chr3R	13958500	13958999	9.98921		chr3R	9784222	9784721	9.98921
chr4	722500	722999	9.9747		chr4	743126	743625	9.9747
chrX	18499500	18499999	9.97105		chrX	18393533	18394032	9.97105
chr3R	12010500	12010999	9.96229		chr3R	7836222	7836721	9.96229
chr2R	15485500	15485999	9.96221		chr2R	11373005	11373504	9.96221
chr3R	23734500	23734999	9.96198		chr3R	19560222	19560721	9.96198
chr4	486500	486999	9.95867		chr4	507126	507625	9.95867
chrX	1380500	1380999	9.95489		chrX	1274533	1275032	9.95489
chr3R	29490000	29490499	9.92641		chr3R	25315722	25316221	9.92641
chrX	4647500	4647999	9.9257		chrX	4541533	4542032	9.9257
chr3L	21347000	21347499	9.91743		chr3L	21340100	21340599	9.91743
chr2L	296500	296999	9.90668		chr2L	296500	296999	9.90668
chrX	12204500	12204999	9.90247		chrX	12098533	12099032	9.90247
chr3R	15345500	15345999	9.89042		chr3R	11171222	11171721	9.89042
chrX	16286500	16286999	9.8863		chrX	16180533	16181032	9.8863
chrX	10603000	10603499	9.88327		chrX	10497033	10497532	9.88327
chr3R	16749000	16749499	9.86533		chr3R	12574722	12575221	9.86533
chr2L	1620000	1620499	9.86065		chr2L	1620000	1620499	9.86065
chr2L	4882500	4882999	9.86018		chr2L	4882500	4882999	9.86018
chr2R	11289000	11289499	9.85178		chr2R	7176505	7177004	9.85178
chr2R	24024000	24024499	9.85045		chr2R	19911523	19912022	9.85045
chr2R	16831000	16831499	9.83055		chr2R	12718505	12719004	9.83055
chr2L	12593500	12593999	9.82949		chr2L	12593500	12593999	9.82949
chr2L	2770000	2770499	9.82731		chr2L	2770000	2770499	9.82731
chr3R	9868500	9868999	9.80076		chr3R	5694222	5694721	9.80076
chr3R	9560500	9560999	9.79843		chr3R	5386222	5386721	9.79843
chr2R	7668500	7668999	9.7926		chr2R	3556005	3556504	9.7926
chr2R	4188000	4188499	9.78035		chr2R	75505	76004	9.78035
chrX	9608500	9608999	9.7776		chrX	9502533	9503032	9.7776
chrX	619000	619499	9.77402		chrX	513033	513532	9.77402
chr3R	23314500	23314999	9.76476		chr3R	19140222	19140721	9.76476
chr3R	6966000	6966499	9.76251		chr3R	2791722	2792221	9.76251
chr4	467000	467499	9.75679		chr4	487626	488125	9.75679
chrX	6684000	6684499	9.75429		chrX	6578033	6578532	9.75429
chr3R	14390500	14390999	9.75234		chr3R	10216222	10216721	9.75234
chrX	10365500	10365999	9.74396		chrX	10259533	10260032	9.74396
chrX	18101500	18101999	9.74387		chrX	17995533	17996032	9.74387
chrX	8625000	8625499	9.73548		chrX	8519033	8519532	9.73548
chr3R	30583500	30583999	9.72641		chr3R	26409222	26409721	9.72641
chrX	18621000	18621499	9.72635		chrX	18515033	18515532	9.72635
chr2L	3538500	3538999	9.72374		chr2L	3538500	3538999	9.72374
chr3R	29904500	29904999	9.71685		chr3R	25730222	25730721	9.71685
chr3L	13114000	13114499	9.71399		chr3L	13107100	13107599	9.71399
chr3L	265000	265499	9.71257		chr3L	265000	265499	9.71257
chr3R	25138500	25138999	9.67722		chr3R	20964222	20964721	9.67722
chr3L	17907000	17907499	9.67599		chr3L	17900100	17900599	9.67599
chr2L	17484000	17484499	9.65985		chr2L	17484000	17484499	9.65985
chrX	16865000	16865499	9.65759		chrX	16759033	16759532	9.65759
chr3R	18668000	18668499	9.65047		chr3R	14493722	14494221	9.65047
chr3R	27281500	27281999	9.64598		chr3R	23107222	23107721	9.64598
chr3R	4347500	4347999	9.63868		chr3R	173222	173721	9.63868
chrX	6781000	6781499	9.63011		chrX	6675033	6675532	9.63011
chr3R	5150000	5150499	9.62712		chr3R	975722	976221	9.62712
chr3L	21497500	21497999	9.62224		chr3L	21490600	21491099	9.62224
chr3R	8313500	8313999	9.61003		chr3R	4139222	4139721	9.61003
chrX	13670500	13670999	9.60691		chrX	13564533	13565032	9.60691
chrX	6981000	6981499	9.60372		chrX	6875033	6875532	9.60372
chr3L	27280000	27280499	9.59526		chr3L	2410536	2411035	9.59526
chrX	686500	686999	9.59253		chrX	580533	581032	9.59253
chr3R	11773500	11773999	9.58399		chr3R	7599222	7599721	9.58399
chr3R	27274000	27274499	9.56978		chr3R	23099722	23100221	9.56978
chr3R	22411000	22411499	9.5641		chr3R	18236722	18237221	9.5641
chr3L	2167000	2167499	9.55837		chr3L	2167000	2167499	9.55837
chr3R	22627500	22627999	9.55397		chr3R	18453222	18453721	9.55397
chr3R	11665500	11665999	9.55265		chr3R	7491222	7491721	9.55265
chr2R	12959000	12959499	9.54894		chr2R	8846505	8847004	9.54894
chr2R	24581000	24581499	9.52651		chr2R	20468523	20469022	9.52651
chr3R	21274500	21274999	9.52273		chr3R	17100222	17100721	9.52273
chr4	1027000	1027499	9.5172		chr4	1047626	1048125	9.5172
chrX	15333500	15333999	9.50352		chrX	15227533	15228032	9.50352
chr2R	22135500	22135999	9.4988		chr2R	18023005	18023504	9.4988
chr2R	13925500	13925999	9.48964		chr2R	9813005	9813504	9.48964
chr3L	12773000	12773499	9.48742		chr3L	12766100	12766599	9.48742
chrX	1216500	1216999	9.48643		chrX	1110533	1111032	9.48643
chr2R	14757000	14757499	9.47931		chr2R	10644505	10645004	9.47931
chr2R	24058500	24058999	9.47363		chr2R	19946023	19946522	9.47363
chr2L	5404000	5404499	9.46802		chr2L	5404000	5404499	9.46802
chr3R	17054000	17054499	9.44354		chr3R	12879722	12880221	9.44354
chrX	2732000	2732499	9.43362		chrX	2626033	2626532	9.43362
chr3L	18139000	18139499	9.42726		chr3L	18132100	18132599	9.42726
chr3L	18891000	18891499	9.41873		chr3L	18884100	18884599	9.41873
chr3R	21822000	21822499	9.41268		chr3R	17647722	17648221	9.41268
chr3R	30052000	30052499	9.40838		chr3R	25877722	25878221	9.40838
chr2R	11405000	11405499	9.40703		chr2R	7292505	7293004	9.40703
chr2R	20603500	20603999	9.40016		chr2R	16491005	16491504	9.40016
chr3L	1490000	1490499	9.38938		chr3L	1490000	1490499	9.38938
chr3R	21185500	21185999	9.38637		chr3R	17011222	17011721	9.38637
chr3L	15223000	15223499	9.38256		chr3L	15216100	15216599	9.38256
chr2L	12679500	12679999	9.37615		chr2L	12679500	12679999	9.37615
chr2R	23580500	23580999	9.36637		chr2R	19468023	19468522	9.36637
chr2R	11232000	11232499	9.35235		chr2R	7119505	7120004	9.35235
chr2L	8826000	8826499	9.3514		chr2L	8826000	8826499	9.3514
chr3L	7936000	7936499	9.34957		chr3L	7929100	7929599	9.34957
chr2R	6811000	6811499	9.3306		chr2R	2698505	2699004	9.3306
chr3R	11967000	11967499	9.32498		chr3R	7792722	7793221	9.32498
chr2R	10124000	10124499	9.31922		chr2R	6011505	6012004	9.31922
[truncated: 669 more rows]

## Sheet: Representative Boundaries
Table S7. Representative boundary set, merge of manual and computational curations.
dm6					dm3
Chromosome	Lmost position	Rmost position	Boundary Score		Chromosome	Lmost position	Rmost position	Boundary Score
chr2L	16287500	16287999	45.1668		chr2L	16287500	16287999	45.1668
chrX	19866500	19866999	43.0275		chrX	19760533	19761032	43.0275
chr3R	3170500	3170999	41.3513		chr3R	2308081	2307582	41.3513
chr3R	21487500	21487999	41.0146		chr3R	17313222	17313721	41.0146
chr2R	19424500	19424999	40.7419		chr2R	15312005	15312504	40.7419
chr2R	14870000	14870499	40.1525		chr2R	10757505	10758004	40.1525
chr3L	2243500	2243999	39.7944		chr3L	2243500	2243999	39.7944
chr2L	3618500	3618999	39.0894		chr2L	3618500	3618999	39.0894
chr4	835000	835499	38.3605		chr4	855626	856125	38.3605
chr3R	28887500	28887999	38.343		chr3R	24713222	24713721	38.343
chr2R	7940000	7940499	38.2918		chr2R	3827505	3828004	38.2918
chr2L	19009000	19009499	37.8674		chr2L	19009000	19009499	37.8674
chr3R	5624500	5624999	37.8494		chr3R	1450222	1450721	37.8494
chr2L	5270500	5270999	37.6481		chr2L	5270500	5270999	37.6481
chr2L	18152000	18152499	37.5683		chr2L	18152000	18152499	37.5683
chr3L	14189500	14189999	37.3827		chr3L	14182600	14183099	37.3827
chr3R	15972500	15972999	37.0545		chr3R	11798222	11798721	37.0545
chr3R	6870500	6870999	37.007		chr3R	2696222	2696721	37.007
chr2R	9693000	9693499	36.625		chr2R	5580505	5581004	36.625
chrX	11109000	11109499	36.5379		chrX	11003033	11003532	36.5379
chr2R	22316000	22316499	36.5154		chr2R	18203505	18204004	36.5154
chr2R	12915500	12915999	36.3057		chr2R	8803005	8803504	36.3057
chr2R	21535000	21535499	36.0935		chr2R	17422505	17423004	36.0935
chr2L	20787000	20787499	35.8958		chr2L	20787000	20787499	35.8958
chr2R	9988000	9988499	35.8161		chr2R	5875505	5876004	35.8161
chr2R	21481000	21481499	35.5292		chr2R	17368505	17369004	35.5292
chr2R	12612000	12612499	35.3766		chr2R	8499505	8500004	35.3766
chr3R	30022000	30022499	34.918		chr3R	25847722	25848221	34.918
chr3L	16787000	16787499	34.8705		chr3L	16780100	16780599	34.8705
chr2L	18839500	18839999	34.8209		chr2L	18839500	18839999	34.8209
chr3R	4173500	4173999	34.7994		chr3R	11068222	11068721	34.7431
chr3R	15242500	15242999	34.7431		chrX	18737533	18738032	34.7316
chrX	18843500	18843999	34.7316		chr2L	11516500	11516999	34.6775
chr2L	11516500	11516999	34.6775		chrX	17714533	17715032	34.6645
chrX	17820500	17820999	34.6645		chr3L	3148500	3148999	34.6461
chr3L	3148500	3148999	34.6461		chr2L	19452500	19452999	34.299
chr2L	19452500	19452999	34.299		chr2L	18859000	18859499	34.1262
chr2L	18859000	18859499	34.1262		chr3R	12086222	12086721	34.1083
chr3R	16260500	16260999	34.1083		chr2L	8415000	8415499	33.9172
chr2L	8415000	8415499	33.9172		chr3R	19172722	19173221	33.8513
chr3R	23347000	23347499	33.8513		chr3R	19607222	19607721	33.739
chr3R	23781500	23781999	33.739		chr2L	13904500	13904999	33.5868
chr2L	13904500	13904999	33.5868		chr2L	4345000	4345499	33.5238
chr2L	4345000	4345499	33.5238		chr2R	5179505	5180004	33.4735
chr2R	9292000	9292499	33.4735		chr3R	10523222	10523721	33.4333
chr3R	14697500	14697999	33.4333		chr2R	9879005	9879504	33.411
chr2R	13991500	13991999	33.411		chr3R	21019222	21019721	33.4043
chr3R	25193500	25193999	33.4043		chr2L	15272000	15272499	33.3135
chr2L	15272000	15272499	33.3135		chr3R	7047222	7047721	33.1946
chr3R	11221500	11221999	33.1946		chr2R	11735505	11736004	33.1398
chr2R	15848000	15848499	33.1398		chr2R	11418505	11419004	33.015
chr2R	15531000	15531499	33.015		chrX	11589533	11590032	32.8823
chrX	11695500	11695999	32.8823		chr3R	12623722	12624221	32.8408
chr3R	16798000	16798499	32.8408		chr3R	4646222	4646721	32.747
chr3R	8820500	8820999	32.747		chr3L	15947600	15948099	32.6662
chr3L	15954500	15954999	32.6662		chr3L	8308100	8308599	32.6486
chr3L	8315000	8315499	32.6486		chr2L	6971000	6971499	32.4032
chr2L	6971000	6971499	32.4032		chr2R	8324005	8324504	32.3196
chr2R	12436500	12436999	32.3196		chr2R	18588505	18589004	32.2989
chr2R	22701000	22701499	32.2989		chr3L	592500	592999	32.2823
chr3L	592500	592999	32.2823		chr3R	20701722	20702221	32.2598
chr3R	24876000	24876499	32.2598		chr3L	8644600	8645099	32.2286
chr3L	8651500	8651999	32.2286		chr2L	6526500	6526999	32.1843
chr2L	6526500	6526999	32.1843		chr3R	26714222	26714721	32.1391
chr3R	30888500	30888999	32.1391		chr3L	224500	224999	32.0094
chr3L	224500	224999	32.0094		chr3R	24865222	24865721	31.8169
chr3R	29039500	29039999	31.8169		chr3R	21867722	21868221	31.6879
chr3R	26042000	26042499	31.6879		chr3R	21807722	21808221	31.5332
chr3R	25982000	25982499	31.5332		chr2R	3901505	3902004	31.5288
chr2R	8014000	8014499	31.5288		chr2L	6338000	6338499	31.5007
chr2L	6338000	6338499	31.5007		chr2R	16944505	16945004	31.4832
chr2R	21057000	21057499	31.4832		chr3R	20451222	20451721	31.4393
chr3R	24625500	24625999	31.4393		chr3R	5635222	5635721	31.329
chr3R	9809500	9809999	31.329		chr3L	1517000	1517499	31.2593
chr3L	1517000	1517499	31.2593		chr2R	10062505	10063004	31.1036
chr2R	14175000	14175499	31.1036		chr3R	8453222	8453721	31.0654
chr3R	12627500	12627999	31.0654		chr2L	8043000	8043499	31.0371
chr2L	8043000	8043499	31.0371		chr2L	19508000	19508499	31.0261
chr2L	19508000	19508499	31.0261		chr3L	2467000	2467499	30.7986
chr3L	2467000	2467499	30.7986		chr2R	7339505	7340004	30.7189
chr2R	11452000	11452499	30.7189		chrX	8331033	8331532	30.686
chrX	8437000	8437499	30.686		chr3L	16004600	16005099	30.5886
chr3L	16011500	16011999	30.5886		chr2L	13164500	13164999	30.4695
chr2L	13164500	13164999	30.4695		chr2R	14526505	14527004	30.4565
chr2R	18639000	18639499	30.4565		chr2L	1077000	1077499	30.3841
chr2L	1077000	1077499	30.3841		chr3R	12294722	12295221	30.2863
chr3R	16469000	16469499	30.2863		chrX	18529533	18530032	30.2741
chrX	18635500	18635999	30.2741		chr3R	2193722	2194221	30.2705
chr3R	6368000	6368499	30.2705		chr2L	7828000	7828499	30.2563
chr2L	7828000	7828499	30.2563		chr3R	10112222	10112721	30.211
chr3R	14286500	14286999	30.211		chr2R	8050005	8050504	30.1891
chr2R	12162500	12162999	30.1891		chr2R	12011505	12012004	30.1359
chr2R	16124000	16124499	30.1359		chr2R	15329005	15329504	30.0497
chr2R	19441500	19441999	30.0497		chr3R	4059222	4059721	29.9992
chr3R	8233500	8233999	29.9992		chr3R	13543722	13544221	29.9698
chr3R	17718000	17718499	29.9698		chrX	20631027	20631526	29.9596
chrX	20760000	20760499	29.9596		chr2R	16150505	16151004	29.9587
chr2R	20263000	20263499	29.9587		chr3R	17203722	17204221	29.9442
chr3R	21378000	21378499	29.9442		chrX	19102533	19103032	29.8242
chrX	19208500	19208999	29.8242		chr3L	15997600	15998099	29.7903
chr3L	16004500	16004999	29.7903		chr3R	11618222	11618721	29.7682
chr3R	15792500	15792999	29.7682		chr3R	21472222	21472721	29.7561
chr3R	25646500	25646999	29.7561		chr3R	1426722	1427221	29.721
chr3R	5601000	5601499	29.721		chr3L	4170500	4170999	29.7181
chr3L	4170500	4170999	29.7181		chr3R	12450222	12450721	29.6596
chr3R	16624500	16624999	29.6596		chr3L	11782100	11782599	29.6546
chr3L	11789000	11789499	29.6546		chr3R	12481222	12481721	29.6336
chr3R	16655500	16655999	29.6336		chr3R	19715722	19716221	29.5815
chr3R	23890000	23890499	29.5815		chr2R	19933023	19933522	29.3705
chr2R	24045500	24045999	29.3705		chrX	19531533	19532032	29.3121
chrX	19637500	19637999	29.3121		chr2R	8340005	8340504	29.2426
chr2R	12452500	12452999	29.2426		chrX	1974033	1974532	29.1369
chrX	2080000	2080499	29.1369		chrX	15656033	15656532	29.1222
chrX	15762000	15762499	29.1222		chr3L	1568500	1568999	29.1
chr3L	1568500	1568999	29.1		chr3L	21476600	21477099	29.0902
chr3L	21483500	21483999	29.0902		chr3R	2899722	2900221	29.0703
chr3R	7074000	7074499	29.0703		chr3L	15960600	15961099	29.0601
chr3L	15967500	15967999	29.0601		chr3R	24370722	24371221	29.0294
chr3R	28545000	28545499	29.0294		chrX	2338033	2338532	29.0099
chrX	2444000	2444499	29.0099		chr2R	9480505	9481004	28.7777
chr2R	13593000	13593499	28.7777		chr2R	12107505	12108004	28.7671
chr2R	16220000	16220499	28.7671		chr2R	10367505	10368004	28.6893
chr2R	14480000	14480499	28.6893		chr3L	12117600	12118099	28.5974
chr3L	12124500	12124999	28.5974		chr3L	3091000	3091499	28.5657
chr3L	3091000	3091499	28.5657		chr3L	3198000	3198499	28.3576
chr3L	3198000	3198499	28.3576		chr3R	4095722	4096221	28.3214
chr3R	8270000	8270499	28.3214		chr2R	10104005	10104504	28.3017
chr2R	14216500	14216999	28.3017		chr3L	6973100	6973599	28.2576
chr3L	6980000	6980499	28.2576		chr3L	833000	833499	28.2361
chr3L	833000	833499	28.2361		chr3L	5576600	5577099	28.0709
chr3L	5583500	5583999	28.0709		chr3L	5786600	5787099	27.9957
chr3L	5793500	5793999	27.9957		chrX	11018533	11019032	27.9951
chrX	11124500	11124999	27.9951		chr3L	20792100	20792599	27.9843
chr3L	20799000	20799499	27.9843		chr3L	2766000	2766499	27.9806
chr3L	2766000	2766499	27.9806		chr3L	6987600	6988099	27.9805
chr3L	6994500	6994999	27.9805		chr2R	5861005	5861504	27.9076
chr2R	9973500	9973999	27.9076		chrX	15213533	15214032	27.8936
chrX	15319500	15319999	27.8936		chr3R	2176722	2177221	27.8918
chr3R	6351000	6351499	27.8918		chr2L	18830500	18830999	27.8673
chr2L	18830500	18830999	27.8673		chr2R	17211005	17211504	27.867
chr2R	21323500	21323999	27.867		chr3L	15581100	15581599	27.8348
chr3L	15588000	15588499	27.8348		chr2L	6685000	6685499	27.8336
chr2L	6685000	6685499	27.8336		chrX	18279533	18280032	27.8329
chrX	18385500	18385999	27.8329		chr3R	4864222	4864721	27.7025
chr3R	9038500	9038999	27.7025		chr3L	19611100	19611599	27.7
chr3L	19618000	19618499	27.7		chr2R	12459005	12459504	27.6204
chr2R	16571500	16571999	27.6204		chr2L	13812000	13812499	27.5491
chr2L	13812000	13812499	27.5491		chr3R	5551222	5551721	27.5352
chr3R	9725500	9725999	27.5352		chrX	15488533	15489032	27.5343
chrX	15594500	15594999	27.5343		chr3R	17233222	17233721	27.4727
chr3R	21407500	21407999	27.4727		chr2L	870500	870999	27.4715
chr2L	870500	870999	27.4715		chr2R	8232005	8232504	27.4334
chr2R	12344500	12344999	27.4334		chr3L	14778100	14778599	27.4222
chr3L	14785000	14785499	27.4222		chr3R	12030722	12031221	27.3099
chr3R	16205000	16205499	27.3099		chr3R	17497222	17497721	27.2262
chr3R	21671500	21671999	27.2262		chrX	13518533	13519032	27.1572
chrX	13624500	13624999	27.1572		chr2R	18932523	18933022	27.1502
chr2R	23045000	23045499	27.1502		chrX	3028533	3029032	27.1381
chrX	3134500	3134999	27.1381		chr2L	8478000	8478499	27.1015
chr2L	8478000	8478499	27.1015		chr4	717126	717625	27.084
chr4	696500	696999	27.084		chrX	2052033	2052532	27.0828
chrX	2158000	2158499	27.0828		chrX	4448533	4449032	27.0215
chrX	4554500	4554999	27.0215		chr3L	8398100	8398599	26.9973
chr3L	8405000	8405499	26.9973		chr4	999626	1000125	26.9704
chr4	979000	979499	26.9704		chr3L	16723600	16724099	26.9604
chr3L	16730500	16730999	26.9604		chr2R	4801005	4801504	26.9324
chr2R	8913500	8913999	26.9324		chr2L	8403000	8403499	26.9158
chr2L	8403000	8403499	26.9158		chr3R	11897722	11898221	26.8881
chr3R	16072000	16072499	26.8881		chr3L	22401100	22401599	26.8561
chr3L	22408000	22408499	26.8561		chr3L	13495600	13496099	26.8443
chr3L	13502500	13502999	26.8443		chr2L	21237500	21237999	26.8328
chr2L	21237500	21237999	26.8328		chr3R	9486222	9486721	26.8258
chr3R	13660500	13660999	26.8258		chr2R	18741523	18742022	26.7989
chr2R	22854000	22854499	26.7989		chr2R	11997505	11998004	26.7391
chr2R	16110000	16110499	26.7391		chr3R	2679722	2680221	26.733
chr3R	6854000	6854499	26.733		chr2R	10190505	10191004	26.7054
chr2R	14303000	14303499	26.7054		chr2R	3955005	3955504	26.7011
chr2R	8067500	8067999	26.7011		chr3R	1604222	1604721	26.6989
chr3R	5778500	5778999	26.6989		chr3R	17345722	17346221	26.6282
chr3R	21520000	21520499	26.6282		chr2L	6455000	6455499	26.5648
chr2L	6455000	6455499	26.5648		chr3R	952722	953221	26.5374
chr3R	5127000	5127499	26.5374		chr2R	20791023	20791522	26.5046
chr2R	24903500	24903999	26.5046		chr3R	7035222	7035721	26.504
chr3R	11209500	11209999	26.504		chr3L	9847600	9848099	26.485
chr3L	9854500	9854999	26.485		chrX	549533	550032	26.4076
chrX	655500	655999	26.4076		chr3L	21645600	21646099	26.3384
chr3L	21652500	21652999	26.3384		chr3L	198500	198999	26.336
chr3L	198500	198999	26.336		chr2R	13423005	13423504	26.319
chr2R	17535500	17535999	26.319		chrX	17053533	17054032	26.3157
chrX	17159500	17159999	26.3157		chr3R	25329222	25329721	26.3139
chr3R	29503500	29503999	26.3139		chr2R	13585505	13586004	26.2905
chr2R	17698000	17698499	26.2905		chr2L	10356000	10356499	26.2555
chr2L	10356000	10356499	26.2555		chr2R	9458505	9459004	26.2359
chr2R	13571000	13571499	26.2359		chr3L	6736100	6736599	26.2015
chr3L	6743000	6743499	26.2015		chr2R	20401523	20402022	26.188
chr2R	24514000	24514499	26.188		chr3R	1119425	3394305	26.1867
chr3R	2409500	2409999	26.1867		chr3L	20369100	20369599	26.1737
chr3L	20376000	20376499	26.1737		chrX	9178033	9178532	26.1513
chrX	9284000	9284499	26.1513		chrX	9494533	9495032	26.1339
chrX	9600500	9600999	26.1339		chr3R	11924722	11925221	26.0673
chr3R	16099000	16099499	26.0673		chr3R	22770722	22771221	25.9955
chr3R	26945000	26945499	25.9955		chr2R	20002023	20002522	25.9866
chr2R	24114500	24114999	25.9866		chr2R	9020505	9021004	25.9661
chr2R	13133000	13133499	25.9661		chr2R	9045505	9046004	25.9469
chr2R	13158000	13158499	25.9469		chr2R	12090005	12090504	25.9297
chr2R	16202500	16202999	25.9297		chr2L	2979000	2979499	25.9227
chr2L	2979000	2979499	25.9227		chr3L	19785600	19786099	25.8517
chr3L	19792500	19792999	25.8517		chr2R	13503005	13503504	25.8384
chr2R	17615500	17615999	25.8384		chr2L	10003500	10003999	25.769
chr2L	10003500	10003999	25.769		chr3R	5416722	5417221	25.7622
chr3R	9591000	9591499	25.7622		chr2L	7782500	7782999	25.7584
chr2L	7782500	7782999	25.7584		chr2R	13299005	13299504	25.7496
chr2R	17411500	17411999	25.7496		chr3L	15109100	15109599	25.7259
chr3L	15116000	15116499	25.7259		chr2R	19973523	19974022	25.6614
chr2R	24086000	24086499	25.6614		chr2L	420500	420999	25.6059
chr2L	420500	420999	25.6059		chrX	5506033	5506532	25.5731
chrX	5612000	5612499	25.5731		chr2R	13434505	13435004	25.5522
chr2R	17547000	17547499	25.5522		chr2L	7496500	7496999	25.519
chr2L	7496500	7496999	25.519		chr2R	9828505	9829004	25.5149
chr2R	13941000	13941499	25.5149		chr3L	1668500	1668999	25.4543
chr3L	1668500	1668999	25.4543		chr3L	13479600	13480099	25.4446
chr3L	13486500	13486999	25.4446		chrX	17042533	17043032	25.4422
chrX	17148500	17148999	25.4422		chr2R	11808005	11808504	25.4408
chr2R	15920500	15920999	25.4408		chr2L	7640500	7640999	25.4401
chr2L	7640500	7640999	25.4401		chr2R	4119005	4119504	25.4051
chr2R	8231500	8231999	25.4051		chr3R	22706722	22707221	25.1974
chr3R	26881000	26881499	25.1974		chr3L	5863100	5863599	25.1774
chr3L	5870000	5870499	25.1774		chrX	6159533	6160032	25.1441
chrX	6265500	6265999	25.1441		chr2L	5009500	5009999	25.1039
chr2L	5009500	5009999	25.1039		chr3L	20778600	20779099	25.0911
chr3L	20785500	20785999	25.0911		chr3L	1795000	1795499	25.0726
chr3L	1795000	1795499	25.0726		chr2R	12986505	12987004	25.0476
chr2R	17099000	17099499	25.0476		chr3R	2606722	2607221	25.0174
chr3R	6781000	6781499	25.0174		chr3R	23078222	23078721	25.0046
chr3R	27252500	27252999	25.0046		chr3R	1042722	1043221	24.9894
chr3R	5217000	5217499	24.9894		chr2L	3466000	3466499	24.9691
chr2L	3466000	3466499	24.9691		chr2L	13842000	13842499	24.9685
chr2L	13842000	13842499	24.9685		chr2R	20488023	20488522	24.9617
chr2R	24600500	24600999	24.9617		chrX	16549533	16550032	24.9384
chrX	16655500	16655999	24.9384		chr2R	5465005	5465504	24.9249
chr2R	9577500	9577999	24.9249		chr3R	7622222	7622721	24.8972
chr3R	11796500	11796999	24.8972		chr3L	13383100	13383599	24.893
chr3L	13390000	13390499	24.893		chr3R	2471222	2471721	24.8643
chr3R	6645500	6645999	24.8643		chr3L	16705100	16705599	24.8401
chr3L	16712000	16712499	24.8401		chr2R	8038005	8038504	24.8254
chr2R	12150500	12150999	24.8254		chrX	11233033	11233532	24.822
chrX	11339000	11339499	24.822		chr2R	9370505	9371004	24.8082
chr2R	13483000	13483499	24.8082		chrX	1215033	1215532	24.8015
chrX	1321000	1321499	24.8015		chr3R	5603722	5604221	24.791
chr3R	9778000	9778499	24.791		chrX	8982533	8983032	24.783
chrX	9088500	9088999	24.783		chr3L	16106100	16106599	24.7636
chr3L	16113000	16113499	24.7636		chr2R	18694505	18695004	24.7469
chr2R	22807000	22807499	24.7469		chr3R	24972722	24973221	24.7319
chr3R	29147000	29147499	24.7319		chrX	9552533	9553032	24.7282
chrX	9658500	9658999	24.7282		chr3R	17211722	17212221	24.728
chr3R	21386000	21386499	24.728		chr2R	16438505	16439004	24.7102
chr2R	20551000	20551499	24.7102		chr3R	9509222	9509721	24.6158
chr3R	13683500	13683999	24.6158		chr3L	19591600	19592099	24.6088
chr3L	19598500	19598999	24.6088		chrX	10639033	10639532	24.5756
chrX	10745000	10745499	24.5756		chr2L	5542000	5542499	24.5699
chr2L	5542000	5542499	24.5699		chr2R	17409505	17410004	24.5365
chr2R	21522000	21522499	24.5365		chrX	7217533	7218032	24.5348
chrX	7323500	7323999	24.5348		chr3R	19994722	19995221	24.4634
chr3R	24169000	24169499	24.4634		chr2L	2037500	2037999	24.4391
chr2L	2037500	2037999	24.4391		chr3R	8208222	8208721	24.4289
chr3R	12382500	12382999	24.4289		chr2L	12055500	12055999	24.428
chr2L	12055500	12055999	24.428		chr3L	1502500	1502999	24.4016
chr3L	1502500	1502999	24.4016		chr3R	27421722	27422221	24.3889
chr3R	31596000	31596499	24.3889		chr3L	17345600	17346099	24.3876
chr3L	17352500	17352999	24.3876		chr3R	14484222	14484721	24.3719
chr3R	18658500	18658999	24.3719		chrX	8570533	8571032	24.3195
chrX	8676500	8676999	24.3195		chr2L	9576500	9576999	24.2954
chr2L	9576500	9576999	24.2954		chr3R	1057722	1058221	24.2832
chr3R	5232000	5232499	24.2832		chr2L	16816000	16816499	24.273
chr2L	16816000	16816499	24.273		chr2R	5481005	5481504	24.2643
chr2R	9593500	9593999	24.2643		chr3R	13442222	13442721	24.2434
chr3R	17616500	17616999	24.2434		chr3R	16923222	16923721	24.2406
chr3R	21097500	21097999	24.2406		chr3L	20353600	20354099	24.1649
chr3L	20360500	20360999	24.1649		chr2R	6786505	6787004	24.1586
chr2R	10899000	10899499	24.1586		chr3R	11021722	11022221	24.1049
chr3R	15196000	15196499	24.1049		chr3R	20078222	20078721	24.0402
chr3R	24252500	24252999	24.0402		chr3R	24657222	24657721	24.0395
chr3R	28831500	28831999	24.0395		chr2L	7056000	7056499	24.0268
chr2L	7056000	7056499	24.0268		chrX	7955533	7956032	24.0202
chrX	8061500	8061999	24.0202		chrX	17546033	17546532	24.0126
chrX	17652000	17652499	24.0126		chrX	11923033	11923532	24.0039
chrX	12029000	12029499	24.0039		chrX	1988033	1988532	23.9786
chrX	2094000	2094499	23.9786		chr3L	9360100	9360599	23.9039
chr3L	9367000	9367499	23.9039		chr3R	4771222	4771721	23.8782
chr3R	8945500	8945999	23.8782		chr2R	12473505	12474004	23.8688
chr2R	16586000	16586499	23.8688		chr2R	18100005	18100504	23.8667
chr2R	22212500	22212999	23.8667		chr2L	1157500	1157999	23.8591
chr2L	1157500	1157999	23.8591		chr2R	3803005	3803504	23.8571
chr2R	7915500	7915999	23.8571		chr2L	11130500	11130999	23.8416
chr2L	11130500	11130999	23.8416		chr2R	3477005	3477504	23.8238
chr2R	7589500	7589999	23.8238		chr3R	12795722	12796221	23.8148
chr3R	16970000	16970499	23.8148		chr2R	20684523	20685022	23.8128
chr2R	24797000	24797499	23.8128		chr3L	648000	648499	23.784
chr3L	648000	648499	23.784		chr2R	17047505	17048004	23.7663
chr2R	21160000	21160499	23.7663		chr3R	16460722	16461221	23.7414
chr3R	20635000	20635499	23.7414		chr2R	6762005	6762504	23.7249
chr2R	10874500	10874999	23.7249		chr3R	10400722	10401221	23.714
chr3R	14575000	14575499	23.714		chr2R	19738023	19738522	23.7054
chr2R	23850500	23850999	23.7054		chr2R	13738505	13739004	23.687
chr2R	17851000	17851499	23.687		chr2L	5907000	5907499	23.6734
chr2L	5907000	5907499	23.6734		chr2R	14298005	14298504	23.6676
chr2R	18410500	18410999	23.6676		chrX	1783533	1784032	23.6509
chrX	1889500	1889999	23.6509		chr2R	19985523	19986022	23.6451
chr2R	24098000	24098499	23.6451		chr3R	26614722	26615221	23.6389
chr3R	30789000	30789499	23.6389		chr3L	9480600	9481099	23.6215
chr3L	9487500	9487999	23.6215		chr3L	12806600	12807099	23.5921
chr3L	12813500	12813999	23.5921		chr3R	23383722	23384221	23.5874
chr3R	27558000	27558499	23.5874		chr2L	19958000	19958499	23.5628
chr2L	19958000	19958499	23.5628		chr2R	14695005	14695504	23.543
chr2R	18807500	18807999	23.543		chrX	21857336	21857835	23.5377
chrX	22455500	22455999	23.5377		chr2L	20757500	20757999	23.5333
chr2L	20757500	20757999	23.5333		chr2R	18824023	18824522	23.5326
chr2R	22936500	22936999	23.5326		chr3R	24670222	24670721	23.5114
chr3R	28844500	28844999	23.5114		chr2R	18493505	18494004	23.5067
chr2R	22606000	22606499	23.5067		chr3R	13226722	13227221	23.4947
chr3R	17401000	17401499	23.4947		chr3R	24460722	24461221	23.4932
chr3R	28635000	28635499	23.4932		chr3L	22856600	22857099	23.4506
chr3L	22863500	22863999	23.4506		chr3L	13996100	13996599	23.4487
chr3L	14003000	14003499	23.4487		chr3R	1559222	1559721	23.4483
chr3R	5733500	5733999	23.4483		chr3L	22281100	22281599	23.4421
chr3L	22288000	22288499	23.4421		chr3R	27619222	27619721	23.4356
chr3R	31793500	31793999	23.4356		chrX	10373033	10373532	23.4138
chrX	10479000	10479499	23.4138		chr3R	20097222	20097721	23.3999
chr3R	24271500	24271999	23.3999		chr3R	4845722	4846221	23.3693
chr3R	9020000	9020499	23.3693		chr3L	19680600	19681099	23.3665
chr3L	19687500	19687999	23.3665		chr2L	22168500	22168999	23.3203
chr2L	22168500	22168999	23.3203		chr3L	4243000	4243499	23.305
chr3L	4243000	4243499	23.305		chr2L	2365000	2365499	23.2485
chr2L	2365000	2365499	23.2485		chr3R	10133722	10134221	23.2417
chr3R	14308000	14308499	23.2417		chr2L	20121500	20121999	23.229
chr2L	20121500	20121999	23.229		chr2L	20350000	20350499	23.2289
chr2L	20350000	20350499	23.2289		chr2L	6647500	6647999	23.2067
chr2L	6647500	6647999	23.2067		chr2R	8088505	8089004	23.1484
chr2R	12201000	12201499	23.1484		chr2L	14588000	14588499	23.1476
chr2L	14588000	14588499	23.1476		chr2L	13203500	13203999	23.1388
chr2L	13203500	13203999	23.1388		chr2R	13344005	13344504	23.1347
chr2R	17456500	17456999	23.1347		chrX	6118533	6119032	23.1124
chrX	6224500	6224999	23.1124		chr3L	11808600	11809099	23.063
chr3L	11815500	11815999	23.063		chr3R	8856222	8856721	23.0343
chr3R	13030500	13030999	23.0343		chr3R	14123722	14124221	23.0144
chr3R	18298000	18298499	23.0144		chr3R	1834722	1835221	23.0088
chr3R	6009000	6009499	23.0088		chr2L	3813000	3813499	23.0028
chr2L	3813000	3813499	23.0028		chr2L	6481000	6481499	22.976
chr2L	6481000	6481499	22.976		chr3R	6521722	6522221	22.9568
chr3R	10696000	10696499	22.9568		chr3R	5588722	5589221	22.9471
chr3R	9763000	9763499	22.9471		chr2L	20797500	20797999	22.9444
chr2L	20797500	20797999	22.9444		chrX	6004533	6005032	22.936
chrX	6110500	6110999	22.936		chr2R	13401005	13401504	22.9341
chr2R	17513500	17513999	22.9341		chr2L	19888000	19888499	22.9138
chr2L	19888000	19888499	22.9138		chr3R	10549722	10550221	22.8944
chr3R	14724000	14724499	22.8944		chr3L	5127100	5127599	22.8878
chr3L	5134000	5134499	22.8878		chr3L	10219100	10219599	22.8703
chr3L	10226000	10226499	22.8703		chr2R	2038505	2039004	22.8681
chr2R	6151000	6151499	22.8681		chr2L	12021000	12021499	22.8605
chr2L	12021000	12021499	22.8605		chr3R	25416722	25417221	22.8492
chr3R	29591000	29591499	22.8492		chrX	6697533	6698032	22.8382
chrX	6803500	6803999	22.8382		chr2R	19264023	19264522	22.8288
chr2R	23376500	23376999	22.8288		chr2R	3341005	3341504	22.8204
chr2R	7453500	7453999	22.8204		chrX	19155533	19156032	22.8175
chrX	19261500	19261999	22.8175		chr3L	7332100	7332599	22.8167
chr3L	7339000	7339499	22.8167		chr3R	5995722	5996221	22.7988
chr3R	10170000	10170499	22.7988		chr3L	8978600	8979099	22.7535
chr3L	8985500	8985999	22.7535		chr2L	2856000	2856499	22.7439
chr2L	2856000	2856499	22.7439		chr3R	18181222	18181721	22.7376
chr3R	22355500	22355999	22.7376		chr3R	5969722	5970221	22.7373
chr3R	10144000	10144499	22.7373		chr2R	4519005	4519504	22.6771
chr2R	8631500	8631999	22.6771		chr2R	5286005	5286504	22.6501
chr2R	9398500	9398999	22.6501		chr3R	20381722	20382221	22.6431
chr3R	24556000	24556499	22.6431		chr2R	5079005	5079504	22.6296
chr2R	9191500	9191999	22.6296		chr3R	5503722	5504221	22.6283
chr3R	9678000	9678499	22.6283		chrX	15728533	15729032	22.6267
chrX	15834500	15834999	22.6267		chr3R	16675722	16676221	22.6207
chr3R	20850000	20850499	22.6207		chr2L	5042000	5042499	22.6201
chr2L	5042000	5042499	22.6201		chr2R	9840005	9840504	22.6015
chr2R	13952500	13952999	22.6015		chr2R	14176005	14176504	22.5954
chr2R	18288500	18288999	22.5954		chr2L	5943500	5943999	22.5916
chr2L	5943500	5943999	22.5916		chr2R	11708505	11709004	22.5859
chr2R	15821000	15821499	22.5859		chr3R	5341222	5341721	22.574
chr3R	9515500	9515999	22.574		chrX	16342533	16343032	22.569
chrX	16448500	16448999	22.569		chr3R	22692722	22693221	22.5422
chr3R	26867000	26867499	22.5422		chr2L	5325500	5325999	22.5342
chr2L	5325500	5325999	22.5342		chrX	15591033	15591532	22.5292
chrX	15697000	15697499	22.5292		chr2R	14576505	14577004	22.513
chr2R	18689000	18689499	22.513		chr3L	3239500	3239999	22.4951
chr3L	3239500	3239999	22.4951		chr2R	15016505	15017004	22.4835
chr2R	19129000	19129499	22.4835		chr2R	7739505	7740004	22.4772
chr2R	11852000	11852499	22.4772		chr3R	13620222	13620721	22.4671
chr3R	17794500	17794999	22.4671		chr2L	20075000	20075499	22.4638
chr2L	20075000	20075499	22.4638		chr2R	9055005	9055504	22.4555
chr2R	13167500	13167999	22.4555		chr2R	16905505	16906004	22.454
chr2R	21018000	21018499	22.454		chr3L	22260100	22260599	22.4494
chr3L	22267000	22267499	22.4494		chr2L	2739500	2739999	22.4435
chr2L	2739500	2739999	22.4435		chr2L	21143000	21143499	22.4242
chr2L	21143000	21143499	22.4242		chr2L	18616500	18616999	22.3733
chr2L	18616500	18616999	22.3733		chrX	8486033	8486532	22.3602
chrX	8592000	8592499	22.3602		chr2L	21179000	21179499	22.345
chr2L	21179000	21179499	22.345		chrX	5573533	5574032	22.3333
chrX	5679500	5679999	22.3333		chr2R	4611005	4611504	22.3328
chr2R	8723500	8723999	22.3328		chrX	13306533	13307032	22.2909
chrX	13412500	13412999	22.2909		chr2L	825500	825999	22.2745
chr2L	825500	825999	22.2745		chrX	16278033	16278532	22.2702
chrX	23021000	23021499	22.2716		chr2R	7914505	7915004	22.2534
chrX	16384000	16384499	22.2702		chr3R	7445222	7445721	22.2494
chr2R	12027000	12027499	22.2534		chr3R	10566222	10566721	22.2399
chr3R	11619500	11619999	22.2494		chr3R	11875722	11876221	22.2311
chr3R	14740500	14740999	22.2399		chr2R	3693505	3694004	22.2068
chr3R	16050000	16050499	22.2311		chr3R	26771722	26772221	22.1941
chr2R	7806000	7806499	22.2068		chr2L	182500	182999	22.1416
chr3R	30946000	30946499	22.1941		chr2R	17182005	17182504	22.1308
chr2L	182500	182999	22.1416		chr3R	7475222	7475721	22.1272
chr2R	21294500	21294999	22.1308		chr2L	11269000	11269499	22.1185
chr3R	11649500	11649999	22.1272		chr2R	12073505	12074004	22.0676
chr2L	11269000	11269499	22.1185		chrX	19474533	19475032	22.056
chr2R	16186000	16186499	22.0676		chrX	15999533	16000032	22.0512
chrX	19580500	19580999	22.056		chr3R	26426722	26427221	22.0347
chrX	16105500	16105999	22.0512		chr3L	14625600	14626099	22.0248
chr3R	30601000	30601499	22.0347		chr3R	13507222	13507721	22.0187
chr3L	14632500	14632999	22.0248		chrX	6636033	6636532	22.0187
chr3R	17681500	17681999	22.0187		chr3R	11088722	11089221	21.9985
chrX	6742000	6742499	22.0187		chrX	11030533	11031032	21.9947
chr3R	15263000	15263499	21.9985		chrX	5216533	5217032	21.9875
chrX	11136500	11136999	21.9947		chrX	13006033	13006532	21.9586
chrX	5322500	5322999	21.9875		chr3R	9206722	9207221	21.9383
chrX	13112000	13112499	21.9586		chr3L	21548100	21548599	21.9288
chr3R	13381000	13381499	21.9383		chr3L	20466600	20467099	21.9096
chr3L	21555000	21555499	21.9288		chrX	12553033	12553532	21.889
chr3L	20473500	20473999	21.9096		chr2R	3306005	3306504	21.8608
chrX	12659000	12659499	21.889		chrX	3613533	3614032	21.8586
chr2R	7418500	7418999	21.8608		chr2L	11004000	11004499	21.8543
chrX	3719500	3719999	21.8586		chr4	88126	88625	21.8524
chr2L	11004000	11004499	21.8543		chr3R	21091722	21092221	21.8419
chr4	67500	67999	21.8524		chr2R	17511505	17512004	21.8346
chr3R	25266000	25266499	21.8419		chr3L	291500	291999	21.8238
chr2R	21624000	21624499	21.8346		chr3L	11199100	11199599	21.8236
chr3L	291500	291999	21.8238		chr3R	11233722	11234221	21.8123
chr3L	11206000	11206499	21.8236		chr3R	18953222	18953721	21.8065
chr3R	15408000	15408499	21.8123		chr3L	1545500	1545999	21.8051
chr3R	23127500	23127999	21.8065		chr3R	19857222	19857721	21.7872
chr3L	1545500	1545999	21.8051		chr3R	12828222	12828721	21.7706
chr3R	24031500	24031999	21.7872		chr2L	10200500	10200999	21.7335
chr3R	17002500	17002999	21.7706		chr3L	346500	346999	21.6964
chr2L	10200500	10200999	21.7335		chr2R	19442023	19442522	21.6902
chr3L	346500	346999	21.6964		chr3R	27434722	27435221	21.6792
chr2R	23554500	23554999	21.6902		chr3R	5225222	5225721	21.6624
chr3R	31609000	31609499	21.6792		chr3L	15808600	15809099	21.6531
chr3R	9399500	9399999	21.6624		chr3R	2509222	2509721	21.6497
chr3L	15815500	15815999	21.6531		chr2L	13020500	13020999	21.6476
chr3R	6683500	6683999	21.6497		chrX	7179533	7180032	21.6472
chr2L	13020500	13020999	21.6476		chr2R	17015505	17016004	21.6392
chrX	7285500	7285999	21.6472		chr3R	23088722	23089221	21.6384
chr2R	21128000	21128499	21.6392		chr3L	17372100	17372599	21.6349
chr3R	27263000	27263499	21.6384		chr3L	4102000	4102499	21.619
chr3L	17379000	17379499	21.6349		chr2L	8543000	8543499	21.5904
chr3L	4102000	4102499	21.619		chr2L	13191500	13191999	21.5903
chr2L	8543000	8543499	21.5904		chr3R	26886722	26887221	21.5858
chr2L	13191500	13191999	21.5903		chr3R	12278722	12279221	21.5853
chr3R	31061000	31061499	21.5858		chr3R	19644722	19645221	21.5829
chr3R	16453000	16453499	21.5853		chr2L	2236000	2236499	21.5673
chr3R	23819000	23819499	21.5829		chr3L	12410600	12411099	21.5645
chr2L	2236000	2236499	21.5673		chr3R	2738222	2738721	21.5623
chr3L	12417500	12417999	21.5645		chr2L	18606000	18606499	21.543
chr3R	6912500	6912999	21.5623		chr2R	12737005	12737504	21.5357
chr2L	18606000	18606499	21.543		chr3R	14099722	14100221	21.5226
chr2R	16849500	16849999	21.5357		chr3L	7127600	7128099	21.5149
chr3R	18274000	18274499	21.5226		chr3R	20144222	20144721	21.4874
chr3L	7134500	7134999	21.5149		chr3R	23763222	23763721	21.4475
chr3R	24318500	24318999	21.4874		chr2L	19053500	19053999	21.4288
chr3R	27937500	27937999	21.4475		chr2L	850500	850999	21.4091
chr2L	19053500	19053999	21.4288		chr2L	18138000	18138499	21.3938
chr2L	850500	850999	21.4091		chr3L	3325500	3325999	21.3873
chr2L	18138000	18138499	21.3938		chr2R	9336005	9336504	21.383
chr3L	3325500	3325999	21.3873		chrX	424033	424532	21.3524
chr2R	13448500	13448999	21.383		chr2R	6316505	6317004	21.3292
chrX	530000	530499	21.3524		chr3L	11826600	11827099	21.2974
chr2R	10429000	10429499	21.3292		chr3R	21071222	21071721	21.2958
chr3L	11833500	11833999	21.2974		chr3R	20922722	20923221	21.2915
chr3R	25245500	25245999	21.2958		chr2L	20734500	20734999	21.2691
chr3R	25097000	25097499	21.2915		chr3L	9351600	9352099	21.2556
chr2L	20734500	20734999	21.2691		chrX	8456033	8456532	21.2252
chr3L	9358500	9358999	21.2556		chr3R	10141222	10141721	21.2158
chrX	8562000	8562499	21.2252		chrX	16971033	16971532	21.2075
chr3R	14315500	14315999	21.2158		chr2L	6723500	6723999	21.1962
chrX	17077000	17077499	21.2075		chr2L	10387000	10387499	21.1957
chr2L	6723500	6723999	21.1962		chr3L	4254000	4254499	21.1734
chr2L	10387000	10387499	21.1957		chr3L	8883600	8884099	21.1439
chr3L	4254000	4254499	21.1734		chr3R	25694222	25694721	21.1383
chr3L	8890500	8890999	21.1439		chr2R	20224523	20225022	21.1373
chr3R	29868500	29868999	21.1383		chr3L	18841600	18842099	21.1285
chr2R	24337000	24337499	21.1373		chr2R	13307505	13308004	21.1151
chr3L	18848500	18848999	21.1285		chr3R	8807222	8807721	21.0895
chr2R	17420000	17420499	21.1151		chr3R	5397222	5397721	21.0788
chr3R	12981500	12981999	21.0895		chr2R	12670505	12671004	21.0296
chr3R	9571500	9571999	21.0788		chrX	2164533	2165032	21.0206
chr2R	16783000	16783499	21.0296		chr2L	9612500	9612999	21.0082
chrX	2270500	2270999	21.0206		chr2R	3939005	3939504	20.9957
chr2L	9612500	9612999	21.0082		chr2L	21221000	21221499	20.9889
chr2R	8051500	8051999	20.9957		chr3R	796222	796721	20.9821
chr2L	21221000	21221499	20.9889		chr2R	3876005	3876504	20.9809
chr3R	4970500	4970999	20.9821		chr3L	4313000	4313499	20.9774
chr2R	7988500	7988999	20.9809		chr2R	14440505	14441004	20.9717
chr3L	4313000	4313499	20.9774		chrX	3056533	3057032	20.9336
chr2R	18553000	18553499	20.9717		chr3R	14068222	14068721	20.9275
chrX	3162500	3162999	20.9336		chr3L	1537000	1537499	20.923
chr3R	18242500	18242999	20.9275		chr2R	19875523	19876022	20.9025
chr3L	1537000	1537499	20.923		chr2R	7538505	7539004	20.8824
chr2R	23988000	23988499	20.9025		chrX	1377533	1378032	20.8796
chr2R	11651000	11651499	20.8824		chr3L	8417600	8418099	20.8731
chrX	1483500	1483999	20.8796		chr2R	20447523	20448022	20.8492
chr3L	8424500	8424999	20.8731		chr2L	19542500	19542999	20.8416
chr2R	24560000	24560499	20.8492		chr2L	2987500	2987999	20.8342
chr2L	19542500	19542999	20.8416		chr3L	16044600	16045099	20.8315
chr2L	2987500	2987999	20.8342		chrX	17979533	17980032	20.7791
chr3L	16051500	16051999	20.8315		chr2L	6610500	6610999	20.7676
chrX	18085500	18085999	20.7791		chr2R	4487005	4487504	20.756
chr2L	6610500	6610999	20.7676		chrX	15356033	15356532	20.7352
chr2R	8599500	8599999	20.756		chr2R	19955523	19956022	20.7342
chrX	15462000	15462499	20.7352		chr3R	1123222	1123721	20.7322
chr2R	24068000	24068499	20.7342		chr3L	13922100	13922599	20.7284
chr3R	5297500	5297999	20.7322		chr3L	4139000	4139499	20.7255
chr3L	13929000	13929499	20.7284		chr2R	4018505	4019004	20.7067
chr3L	4139000	4139499	20.7255		chr3R	21486722	21487221	20.6987
chr2R	8131000	8131499	20.7067		chr3L	1940500	1940999	20.6388
chr3R	25661000	25661499	20.6987		chr2L	602000	602499	20.5815
chr3L	1940500	1940999	20.6388		chr2R	12065505	12066004	20.5601
chr2L	602000	602499	20.5815		chr3L	319500	319999	20.5518
chr2R	16178000	16178499	20.5601		chr3L	7362600	7363099	20.5336
chr3L	319500	319999	20.5518		chr2R	11268005	11268504	20.5284
chr3L	7369500	7369999	20.5336		chrX	530033	530532	20.5278
chr2R	15380500	15380999	20.5284		chr3R	15834222	15834721	20.506
chrX	636000	636499	20.5278		chr2L	10010000	10010499	20.496
chr3R	20008500	20008999	20.506		chr2L	9464500	9464999	20.4933
chr2L	10010000	10010499	20.496		chr3L	15819100	15819599	20.4829
chr2L	9464500	9464999	20.4933		chr3L	13403600	13404099	20.4828
chr3L	15826000	15826499	20.4829		chrX	8411033	8411532	20.4337
chr3L	13410500	13410999	20.4828		chr2L	12545500	12545999	20.4324
chrX	8517000	8517499	20.4337		chr2R	17199505	17200004	20.4124
chr2L	12545500	12545999	20.4324		chrX	5649033	5649532	20.4039
chr2R	21312000	21312499	20.4124		chr3L	17468600	17469099	20.4022
chrX	5755000	5755499	20.4039		chr3R	19930222	19930721	20.3954
chr3L	17475500	17475999	20.4022		chr3R	6499722	6500221	20.3932
chr3R	24104500	24104999	20.3954		chr3R	12176222	12176721	20.3907
chr3R	10674000	10674499	20.3932		chr2R	14328005	14328504	20.3763
chr3R	16350500	16350999	20.3907		chr2L	2145000	2145499	20.3734
chr2R	18440500	18440999	20.3763		chr3L	21596600	21597099	20.3708
chr2L	2145000	2145499	20.3734		chr3R	4485222	4485721	20.3646
chr3L	21603500	21603999	20.3708		chr3R	23774222	23774721	20.3621
chr3R	8659500	8659999	20.3646		chr2R	6725505	6726004	20.3378
chr3R	27948500	27948999	20.3621		chrX	10726033	10726532	20.3328
chr2R	10838000	10838499	20.3378		chr2R	12037005	12037504	20.3114
chrX	10832000	10832499	20.3328		chr2R	20857023	20857522	20.307
chr2R	16149500	16149999	20.3114		chr2R	17030005	17030504	20.3057
chr2R	24969500	24969999	20.307		chr2R	5094505	5095004	20.3024
chr2R	21142500	21142999	20.3057		chr2R	10849505	10850004	20.2815
chr2R	9207000	9207499	20.3024		chrX	19399533	19400032	20.2627
chr2R	14962000	14962499	20.2815		chr3R	304222	304721	20.2548
chrX	19505500	19505999	20.2627		chr2R	3294005	3294504	20.2454
chr3R	4478500	4478999	20.2548		chr2R	8824005	8824504	20.2438
chr2R	7406500	7406999	20.2454		chrX	6737533	6738032	20.2393
chr2R	12936500	12936999	20.2438		chr2R	7932005	7932504	20.2374
chrX	6843500	6843999	20.2393		chrX	2135533	2136032	20.2328
chr2R	12044500	12044999	20.2374		chr2R	5963505	5964004	20.2289
chrX	2241500	2241999	20.2328		chr2L	16888000	16888499	20.2167
chr2R	10076000	10076499	20.2289		chr2R	18966523	18967022	20.2157
chr2L	16888000	16888499	20.2167		chr3R	19593222	19593721	20.2115
chr2R	23079000	23079499	20.2157		chr2R	11755505	11756004	20.2036
chr3R	23767500	23767999	20.2115		chr2R	9094005	9094504	20.1728
chr2R	15868000	15868499	20.2036		chrX	6483533	6484032	20.1705
chr2R	13206500	13206999	20.1728		chr2R	5707005	5707504	20.1684
chrX	6589500	6589999	20.1705		chr3R	24978722	24979221	20.1632
chr2R	9819500	9819999	20.1684		chr2R	17069505	17070004	20.1588
chr3R	29153000	29153499	20.1632		chr3R	3952222	3952721	20.1576
chr2R	21182000	21182499	20.1588		chr3L	11995600	11996099	20.1525
chr3R	8126500	8126999	20.1576		chrX	13629533	13630032	20.1465
chr3L	12002500	12002999	20.1525		chr3R	2892222	2892721	20.1304
chrX	13735500	13735999	20.1465		chr3L	21058600	21059099	20.1288
chr3R	7066500	7066999	20.1304		chr2R	7566505	7567004	20.1236
chr3L	21065500	21065999	20.1288		chr2L	15762000	15762499	20.1229
chr2R	11679000	11679499	20.1236		chr2R	16510505	16511004	20.1107
chr2L	15762000	15762499	20.1229		chr3L	9622600	9623099	20.0988
chr2R	20623000	20623499	20.1107		chr2R	5025005	5025504	20.0906
chr3L	9629500	9629999	20.0988		chr2L	1972500	1972999	20.0823
chr2R	9137500	9137999	20.0906		chr2L	7026000	7026499	20.0636
chr2L	1972500	1972999	20.0823		chr2L	10506500	10506999	20.0397
chr2L	7026000	7026499	20.0636		chr3R	12905222	12905721	20.0352
chr2L	10506500	10506999	20.0397		chr2L	10239000	10239499	20.0162
chr3R	17079500	17079999	20.0352		chr3L	3224000	3224499	20.0009
chr2L	10239000	10239499	20.0162		chr3L	14104600	14105099	19.9956
chr3L	3224000	3224499	20.0009		chr3R	10921222	10921721	19.9954
chr3L	14111500	14111999	19.9956		chr2R	4838505	4839004	19.9874
chr3R	15095500	15095999	19.9954		chr2R	5429505	5430004	19.9582
chr2R	8951000	8951499	19.9874		chrX	16207533	16208032	19.9519
chr2R	9542000	9542499	19.9582		chr2L	541500	541999	19.9494
chrX	16313500	16313999	19.9519		chr3R	2911722	2912221	19.9384
chr2L	541500	541999	19.9494		chr3L	3319500	3319999	19.935
chr3R	7086000	7086499	19.9384		chr3L	14205100	14205599	19.9257
chr3L	3319500	3319999	19.935		chr3L	1577000	1577499	19.9215
chr3L	14212000	14212499	19.9257		chrX	15764533	15765032	19.9212
chr3L	1577000	1577499	19.9215		chr3R	24425222	24425721	19.9056
chrX	15870500	15870999	19.9212		chr2L	12093000	12093499	19.8871
chr3R	28599500	28599999	19.9056		chr3L	9404100	9404599	19.886
chr2L	12093000	12093499	19.8871		chr3L	540000	540499	19.8659
chr3L	9411000	9411499	19.886		chr2R	2519505	2520004	19.8587
chr3L	540000	540499	19.8659		chr2R	9085005	9085504	19.8311
chr2R	6632000	6632499	19.8587		chr3R	20676222	20676721	19.811
chr2R	13197500	13197999	19.8311		chrX	7795033	7795532	19.8021
chr3R	24850500	24850999	19.811		chr3L	257500	257999	19.7992
chrX	7901000	7901499	19.8021		chr2R	14044505	14045004	19.7903
chr3L	257500	257999	19.7992		chr2R	16719505	16720004	19.783
chr2R	18157000	18157499	19.7903		chr3L	1730500	1730999	19.7711
chr2R	20832000	20832499	19.783		chrX	16862533	16863032	19.7696
chr3L	1730500	1730999	19.7711		chr3R	18982722	18983221	19.7687
chrX	16968500	16968999	19.7696		chr3R	12975722	12976221	19.7635
chr3R	23157000	23157499	19.7687		chr3L	7521600	7522099	19.7423
chr3R	17150000	17150499	19.7635		chrX	19625033	19625532	19.7282
chr3L	7528500	7528999	19.7423		chr3R	20475722	20476221	19.719
chrX	19731000	19731499	19.7282		chr2R	14706505	14707004	19.7122
chr3R	24650000	24650499	19.719		chr2R	20899523	20900022	19.7115
chr2R	18819000	18819499	19.7122		chr3R	25054222	25054721	19.7018
chr2R	25012000	25012499	19.7115		chr2R	20430523	20431022	19.6878
chr3R	29228500	29228999	19.7018		chrX	11048533	11049032	19.686
chr2R	24543000	24543499	19.6878		chr3R	19883222	19883721	19.6722
chrX	11154500	11154999	19.686		chr3R	25632222	25632721	19.6619
chr3R	24057500	24057999	19.6722		chr3R	16842722	16843221	19.6505
chr3R	29806500	29806999	19.6619		chr2R	4894005	4894504	19.6503
chr3R	21017000	21017499	19.6505		chrX	11712033	11712532	19.6436
chr2R	9006500	9006999	19.6503		chrX	5658533	5659032	19.6381
chrX	11818000	11818499	19.6436		chr3L	3304000	3304499	19.6205
chrX	5764500	5764999	19.6381		chr2L	20066000	20066499	19.595
chr3L	3304000	3304499	19.6205		chr2L	3862000	3862499	19.5882
chr2L	20066000	20066499	19.595		chrX	15033533	15034032	19.5859
chr2L	3862000	3862499	19.5882		chr2L	7810500	7810999	19.5721
chrX	15139500	15139999	19.5859		chr2R	6324505	6325004	19.5587
chr2L	7810500	7810999	19.5721		chr3L	19986100	19986599	19.5575
chr2R	10437000	10437499	19.5587		chr3R	16399722	16400221	19.5445
chr3L	19993000	19993499	19.5575		chrX	16441033	16441532	19.5347
chr3R	20574000	20574499	19.5445		chr3L	17636600	17637099	19.5098
chrX	16547000	16547499	19.5347		chr2L	4458000	4458499	19.4914
chr3L	17643500	17643999	19.5098		chr2L	8521500	8521999	19.4621
chr2L	4458000	4458499	19.4914		chr2L	12721500	12721999	19.4606
chr2L	8521500	8521999	19.4621		chr2R	13480005	13480504	19.4561
chr2L	12721500	12721999	19.4606		chr2R	19865523	19866022	19.4503
chr2R	17592500	17592999	19.4561		chr3L	7118600	7119099	19.4499
chr2R	23978000	23978499	19.4503		chr3R	7590222	7590721	19.4461
chr3L	7125500	7125999	19.4499		chrX	6991533	6992032	19.4407
chr3R	11764500	11764999	19.4461		chr3R	1219222	1219721	19.4391
chrX	7097500	7097999	19.4407		chr2R	8524005	8524504	19.4283
chr3R	5393500	5393999	19.4391		chr3L	11516100	11516599	19.4065
chr2R	12636500	12636999	19.4283		chr2L	3633500	3633999	19.4005
chr3L	11523000	11523499	19.4065		chr2R	20422523	20423022	19.3976
chr2L	3633500	3633999	19.4005		chr3L	16378600	16379099	19.3951
chr2R	24535000	24535499	19.3976		chr3L	15516600	15517099	19.3946
chr3L	16385500	16385999	19.3951		chr3R	19157722	19158221	19.3936
chr3L	15523500	15523999	19.3946		chr3L	13015100	13015599	19.3832
chr3R	23332000	23332499	19.3936		chr2R	19770023	19770522	19.3819
chr3L	13022000	13022499	19.3832		chr3R	20948222	20948721	19.3757
chr2R	23882500	23882999	19.3819		chrX	11906533	11907032	19.3557
chr3R	25122500	25122999	19.3757		chr3L	5763100	5763599	19.3392
chrX	12012500	12012999	19.3557		chr2L	5054500	5054999	19.3374
chr3L	5770000	5770499	19.3392		chr3R	20185722	20186221	19.3183
chr2L	5054500	5054999	19.3374		chr2R	12223005	12223504	19.3154
chr3R	24360000	24360499	19.3183		chrX	381033	381532	19.3053
chr2R	16335500	16335999	19.3154		chr3R	1474222	1474721	19.2889
chrX	487000	487499	19.3053		chrX	13190533	13191032	19.2836
chr3R	5648500	5648999	19.2889		chr2R	11398005	11398504	19.2629
chrX	13296500	13296999	19.2836		chr2R	15344505	15345004	19.2466
chr2R	15510500	15510999	19.2629		chr2R	8479505	8480004	19.2268
chr2R	19457000	19457499	19.2466		chr2R	20836023	20836522	19.2247
chr2R	12592000	12592499	19.2268		chr2R	16935005	16935504	19.2049
chr2R	24948500	24948999	19.2247		chr2R	16175005	16175504	19.2042
chr2R	21047500	21047999	19.2049		chr2L	4811000	4811499	19.2013
chr2R	20287500	20287999	19.2042		chrX	16315533	16316032	19.1978
chr2L	4811000	4811499	19.2013		chrX	18264033	18264532	19.1963
chrX	16421500	16421999	19.1978		chr3R	27045722	27046221	19.1944
chrX	18370000	18370499	19.1963		chr3R	1510722	1511221	19.1923
chr3R	31220000	31220499	19.1944		chr3R	24937722	24938221	19.1796
chr3R	5685000	5685499	19.1923		chr3R	23063722	23064221	19.1758
chr3R	29112000	29112499	19.1796		chrX	6909033	6909532	19.1756
chr3R	27238000	27238499	19.1758		chrX	2043033	2043532	19.1688
chrX	7015000	7015499	19.1756		chr2R	11210005	11210504	19.1662
chrX	2149000	2149499	19.1688		chr2R	17503505	17504004	19.1504
chr2R	15322500	15322999	19.1662		chr3L	4108500	4108999	19.1481
chr2R	21616000	21616499	19.1504		chrX	17631533	17632032	19.1363
chr3L	4108500	4108999	19.1481		chr3L	16654600	16655099	19.1279
chrX	17737500	17737999	19.1363		chr3R	27494222	27494721	19.1267
chr3L	16661500	16661999	19.1279		chrX	16190533	16191032	19.1195
chr3R	31668500	31668999	19.1267		chr3L	22872100	22872599	19.1152
chrX	16296500	16296999	19.1195		chr3L	6957100	6957599	19.1079
chr3L	22879000	22879499	19.1152		chr2L	403500	403999	19.1043
chr3L	6964000	6964499	19.1079		chr2L	10850000	10850499	19.0729
chr2L	403500	403999	19.1043		chr2L	6716500	6716999	19.0621
chr2L	10850000	10850499	19.0729		chr3L	2237500	2237999	19.0617
chr2L	6716500	6716999	19.0621		chr2L	15038500	15038999	19.0481
chr3L	2237500	2237999	19.0617		chr2R	7167005	7167504	19.0432
chr2L	15038500	15038999	19.0481		chr2R	13759505	13760004	19.0296
chr2R	11279500	11279999	19.0432		chr3L	3193000	3193499	19.0174
chr2R	17872000	17872499	19.0296		chrX	4572533	4573032	19.0065
chr3L	3193000	3193499	19.0174		chr2L	7799500	7799999	18.9981
chrX	4678500	4678999	19.0065		chr2R	20756023	20756522	18.9972
chr2L	7799500	7799999	18.9981		chr2L	19444000	19444499	18.9925
chr2R	24868500	24868999	18.9972		chr3R	20047222	20047721	18.9822
chr2L	19444000	19444499	18.9925		chr3R	26291722	26292221	18.9798
chr3R	24221500	24221999	18.9822		chrX	5631533	5632032	18.9793
chr3R	30466000	30466499	18.9798		chr3L	21042100	21042599	18.9791
chrX	5737500	5737999	18.9793		chr3R	7774722	7775221	18.9776
chr3L	21049000	21049499	18.9791		chr2L	3530000	3530499	18.954
chr3R	11949000	11949499	18.9776		chr3R	4174722	4175221	18.9453
chr2L	3530000	3530499	18.954		chr3R	46222	46721	18.9432
chr3R	8349000	8349499	18.9453		chr3L	1351500	1351999	18.9347
chr3R	4220500	4220999	18.9432		chr2R	11819005	11819504	18.9195
chr3L	1351500	1351999	18.9347		chr2L	9937500	9937999	18.9165
chr2R	15931500	15931999	18.9195		chr2L	4838000	4838499	18.9132
chr2L	9937500	9937999	18.9165		chr2R	8643505	8644004	18.9122
chr2L	4838000	4838499	18.9132		chrX	17721033	17721532	18.9031
chr2R	12756000	12756499	18.9122		chr3R	731722	732221	18.9029
chrX	17827000	17827499	18.9031		chr2R	5064505	5065004	18.8793
chr3R	4906000	4906499	18.9029		chrX	658533	659032	18.8752
chr2R	9177000	9177499	18.8793		chr3L	21124100	21124599	18.8613
chrX	764500	764999	18.8752		chr3L	361500	361999	18.8153
chr3L	21131000	21131499	18.8613		chrX	5592533	5593032	18.8146
chr3L	361500	361999	18.8153		chr3L	4277500	4277999	18.8005
chrX	5698500	5698999	18.8146		chrX	6149033	6149532	18.7917
chr3L	4277500	4277999	18.8005		chr3R	10451222	10451721	18.7909
chrX	6255000	6255499	18.7917		chr2L	12519000	12519499	18.789
chr3R	14625500	14625999	18.7909		chrX	11041533	11042032	18.785
chr2L	12519000	12519499	18.789		chr3R	12744722	12745221	18.7799
chrX	11147500	11147999	18.785		chr3R	11033722	11034221	18.7796
chr3R	16919000	16919499	18.7799		chr2R	12902505	12903004	18.7526
chr3R	15208000	15208499	18.7796		chr3R	17405222	17405721	18.738
chr2R	17015000	17015499	18.7526		chr2R	6029005	6029504	18.7361
chr3R	21579500	21579999	18.738		chr2R	7791505	7792004	18.7104
chr2R	10141500	10141999	18.7361		chr3R	11311222	11311721	18.7082
chr2R	11904000	11904499	18.7104		chrX	678033	678532	18.7061
chr3R	15485500	15485999	18.7082		chr2L	7891500	7891999	18.6999
chrX	784000	784499	18.7061		chr3R	7233222	7233721	18.6996
chr2L	7891500	7891999	18.6999		chr2R	8207005	8207504	18.6935
chr3R	11407500	11407999	18.6996		chr2L	18448500	18448999	18.6859
chr2R	12319500	12319999	18.6935		chr3L	16371100	16371599	18.6565
chr2L	18448500	18448999	18.6859		chr2L	19527000	19527499	18.6541
chr3L	16378000	16378499	18.6565		chr3R	13431222	13431721	18.647
chr2L	19527000	19527499	18.6541		chr2R	20675523	20676022	18.6349
chr3R	17605500	17605999	18.647		chr3R	15846722	15847221	18.6299
chr2R	24788000	24788499	18.6349		chr3R	9472222	9472721	18.6241
chr3R	20021000	20021499	18.6299		chrX	16165033	16165532	18.6187
chr3R	13646500	13646999	18.6241		chrX	19459533	19460032	18.616
chrX	16271000	16271499	18.6187		chr2R	19253523	19254022	18.5963
chrX	19565500	19565999	18.616		chr3L	20704600	20705099	18.5821
chr2R	23366000	23366499	18.5963		chr3R	8464222	8464721	18.5602
chr3L	20711500	20711999	18.5821		chr3R	773222	773721	18.5556
chr3R	12638500	12638999	18.5602		chr2R	11990005	11990504	18.545
chr3R	4947500	4947999	18.5556		chr2R	21069023	21069522	18.5421
chr2R	16102500	16102999	18.545		chr2L	16486500	16486999	18.5364
chr2R	25181500	25181999	18.5421		chr3R	4830222	4830721	18.5306
chr2L	16486500	16486999	18.5364		chr3R	17959722	17960221	18.5295
chr3R	9004500	9004999	18.5306		chr3L	21026600	21027099	18.5285
chr3R	22134000	22134499	18.5295		chrX	17551533	17552032	18.522
chr3L	21033500	21033999	18.5285		chrX	3730033	3730532	18.5152
chrX	17657500	17657999	18.522		chr3R	16447222	16447721	18.5105
chrX	3836000	3836499	18.5152		chr2L	5071000	5071499	18.5088
chr3R	20621500	20621999	18.5105		chrX	21245027	21245526	18.4874
chr2L	5071000	5071499	18.5088		chr2L	8127000	8127499	18.475
chrX	21374000	21374499	18.4874		chr2L	14094000	14094499	18.4604
chr2L	8127000	8127499	18.475		chr3L	9040100	9040599	18.4383
chr2L	14094000	14094499	18.4604		chrX	16493033	16493532	18.4346
chr3L	9047000	9047499	18.4383		chrX	1129533	1130032	18.4189
chrX	16599000	16599499	18.4346		chr3L	1602000	1602499	18.3687
chrX	1235500	1235999	18.4189		chr3R	20849222	20849721	18.3657
chr3L	1602000	1602499	18.3687		chr2R	3354505	3355004	18.3496
chr3R	25023500	25023999	18.3657		chr2R	1868505	1869004	18.3492
chr2R	7467000	7467499	18.3496		chr3R	9260722	9261221	18.3447
chr2R	5981000	5981499	18.3492		chr2R	13571005	13571504	18.3348
chr3R	13435000	13435499	18.3447		chrX	2364033	2364532	18.3326
chr2R	17683500	17683999	18.3348		chr2R	11985005	11985504	18.3299
chrX	2470000	2470499	18.3326		chr2L	17383500	17383999	18.3255
chr2R	16097500	16097999	18.3299		chr2R	18021005	18021504	18.3221
chr2L	17383500	17383999	18.3255		chr3R	17039722	17040221	18.2831
chr2R	22133500	22133999	18.3221		chr2R	5334505	5335004	18.2637
chr3R	21214000	21214499	18.2831		chr2L	3657500	3657999	18.2614
chr2R	9447000	9447499	18.2637		chr3R	5463722	5464221	18.26
chr2L	3657500	3657999	18.2614		chr2R	9867005	9867504	18.2584
chr3R	9638000	9638499	18.26		chr3L	16124600	16125099	18.2522
chr2R	13979500	13979999	18.2584		chr3R	20770222	20770721	18.2366
chr3L	16131500	16131999	18.2522		chr2R	11197505	11198004	18.2313
chr3R	24944500	24944999	18.2366		chr3L	176000	176499	18.2135
chr2R	15310000	15310499	18.2313		chrX	1935033	1935532	18.2051
chr3L	176000	176499	18.2135		chrX	2519033	2519532	18.1719
chrX	2041000	2041499	18.2051		chrX	15606533	15607032	18.1685
chrX	2625000	2625499	18.1719		chr3R	5959222	5959721	18.164
chrX	15712500	15712999	18.1685		chr2L	21214500	21214999	18.1427
chr3R	10133500	10133999	18.164		chr2L	490000	490499	18.1368
chr2L	21214500	21214999	18.1427		chr2R	7779005	7779504	18.124
chr2L	490000	490499	18.1368		chr3R	15861222	15861721	18.0877
chr2R	11891500	11891999	18.124		chr2R	20972523	20973022	18.0822
chr3R	20035500	20035999	18.0877		chr3R	1584722	1585221	18.0654
chr2R	25085000	25085499	18.0822		chr2R	10821505	10822004	18.0597
chr3R	5759000	5759499	18.0654		chr3R	9604722	9605221	18.0423
chr2R	14934000	14934499	18.0597		chr3L	18891600	18892099	18.0295
chr3R	13779000	13779499	18.0423		chr2L	6024500	6024999	18.0289
chr3L	18898500	18898999	18.0295		chr2R	4881005	4881504	18.0211
chr2L	6024500	6024999	18.0289		chr3L	14530600	14531099	18.018
chr2R	8993500	8993999	18.0211		chr3L	4292000	4292499	18.0094
chr3L	14537500	14537999	18.018		chrX	4000533	4001032	18.0031
chr3L	4292000	4292499	18.0094		chr2R	14071505	14072004	17.9946
chrX	4106500	4106999	18.0031		chr3L	1746500	1746999	17.9904
chr2R	18184000	18184499	17.9946		chr3R	22937222	22937721	17.9889
chr3L	1746500	1746999	17.9904		chr2L	10291500	10291999	17.9831
chr3R	27111500	27111999	17.9889		chr3R	26633222	26633721	17.9724
chr2L	10291500	10291999	17.9831		chr2L	10375500	10375999	17.9499
chr3R	30807500	30807999	17.9724		chr2L	8029500	8029999	17.944
chr2L	10375500	10375999	17.9499		chr3L	11208600	11209099	17.9401
chr2L	8029500	8029999	17.944		chr3R	7707722	7708221	17.915
chr3L	11215500	11215999	17.9401		chr3L	8388100	8388599	17.9041
chr3R	11882000	11882499	17.915		chr3R	20120222	20120721	17.9038
chr3L	8395000	8395499	17.9041		chr2R	11842005	11842504	17.8914
chr3R	24294500	24294999	17.9038		chr2L	15061000	15061499	17.883
chr2R	15954500	15954999	17.8914		chrX	15547533	15548032	17.8809
chr2L	15061000	15061499	17.883		chr2R	4621005	4621504	17.8604
chrX	15653500	15653999	17.8809		chr2R	5953505	5954004	17.8456
chr2R	8733500	8733999	17.8604		chr3R	20158722	20159221	17.8309
chr2R	10066000	10066499	17.8456		chrX	10771533	10772032	17.83
chr3R	24333000	24333499	17.8309		chrX	2233533	2234032	17.8042
chrX	10877500	10877999	17.83		chr2R	18950023	18950522	17.7879
chrX	2339500	2339999	17.8042		chr2R	12482005	12482504	17.7864
chr2R	23062500	23062999	17.7879		chr3R	17444222	17444721	17.7855
chr2R	16594500	16594999	17.7864		chr2L	19425500	19425999	17.7827
chr3R	21618500	21618999	17.7855		chr3R	16589222	16589721	17.7768
chr2L	19425500	19425999	17.7827		chr2R	6446505	6447004	17.7498
chr3R	20763500	20763999	17.7768		chrX	8035533	8036032	17.7444
chr2R	10559000	10559499	17.7498		chr2R	20290023	20290522	17.732
chrX	8141500	8141999	17.7444		chr2R	18811523	18812022	17.7299
chr2R	24402500	24402999	17.732		chr3L	1335000	1335499	17.7259
chr2R	22924000	22924499	17.7299		chr2R	7106505	7107004	17.7255
chr3L	1335000	1335499	17.7259		chr3R	17844722	17845221	17.7217
chr2R	11219000	11219499	17.7255		chr3L	7150100	7150599	17.7126
chr3R	22019000	22019499	17.7217		chr3R	15756222	15756721	17.6999
chr3L	7157000	7157499	17.7126		chr3L	9440100	9440599	17.6907
chr3R	19930500	19930999	17.6999		chr3R	485222	485721	17.6813
chr3L	9447000	9447499	17.6907		chr3L	8190600	8191099	17.6754
chr3R	4659500	4659999	17.6813		chrX	9473533	9474032	17.6706
chr3L	8197500	8197999	17.6754		chr2L	4463000	4463499	17.6675
chrX	9579500	9579999	17.6706		chr2R	1854505	1855004	17.6575
chr2L	4463000	4463499	17.6675		chr3R	23747722	23748221	17.6465
chr2R	5967000	5967499	17.6575		chr3L	1558000	1558499	17.6421
chr3R	27922000	27922499	17.6465		chrX	21221027	21221526	17.6365
chr3L	1558000	1558499	17.6421		chr2R	5780005	5780504	17.6278
chrX	21350000	21350499	17.6365		chr3L	9607600	9608099	17.6241
chr2R	9892500	9892999	17.6278		chrX	11463533	11464032	17.6228
chr3L	9614500	9614999	17.6241		chr3L	6757100	6757599	17.6212
chrX	11569500	11569999	17.6228		chr2L	12434500	12434999	17.6141
chr3L	6764000	6764499	17.6212		chrX	6172533	6173032	17.6079
chr2L	12434500	12434999	17.6141		chr3R	26670222	26670721	17.6063
chrX	6278500	6278999	17.6079		chr2L	10396500	10396999	17.6049
chr3R	30844500	30844999	17.6063		chrX	9149533	9150032	17.5948
chr2L	10396500	10396999	17.6049		chr2L	13793500	13793999	17.5947
chrX	9255500	9255999	17.5948		chr2L	3023000	3023499	17.5932
chr2L	13793500	13793999	17.5947		chr3R	19105722	19106221	17.5726
chr2L	3023000	3023499	17.5932		chr2R	19829523	19830022	17.5579
chr3R	23280000	23280499	17.5726		chr2R	15163005	15163504	17.509
chr2R	23942000	23942499	17.5579		chr3L	1618500	1618999	17.5065
chr2R	19275500	19275999	17.509		chr3R	16899222	16899721	17.5018
chr3L	1618500	1618999	17.5065		chr3L	16846100	16846599	17.5004
chr3R	21073500	21073999	17.5018		chr3R	19083722	19084221	17.493
chr3L	16853000	16853499	17.5004		chr3R	17049222	17049721	17.4929
chr3R	23258000	23258499	17.493		chr3R	13637222	13637721	17.4859
chr3R	21223500	21223999	17.4929		chr2L	2375500	2375999	17.4842
chr3R	17811500	17811999	17.4859		chr3R	23433222	23433721	17.4813
chr2L	2375500	2375999	17.4842		chrX	17596533	17597032	17.4702
chr3R	27607500	27607999	17.4813		chr3R	14809222	14809721	17.4549
chrX	17702500	17702999	17.4702		chr2L	6557000	6557499	17.4462
chr3R	18983500	18983999	17.4549		chrX	7987533	7988032	17.4425
chr2L	6557000	6557499	17.4462		chr3R	11051222	11051721	17.4293
chrX	8093500	8093999	17.4425		chr3L	15137100	15137599	17.4278
chr3R	15225500	15225999	17.4293		chr2R	8931005	8931504	17.4249
chr3L	15144000	15144499	17.4278		chrX	15626533	15627032	17.422
chr2R	13043500	13043999	17.4249		chr2L	5366500	5366999	17.4087
chrX	15732500	15732999	17.422		chrX	6240533	6241032	17.4068
chr2L	5366500	5366999	17.4087		chrX	21210027	21210526	17.4039
chrX	6346500	6346999	17.4068		chr2R	4536005	4536504	17.4029
chrX	21339000	21339499	17.4039		chr2L	18968000	18968499	17.3899
chr2R	8648500	8648999	17.4029		chr2L	13898500	13898999	17.3838
chr2L	18968000	18968499	17.3899		chrX	5640033	5640532	17.3572
chr2L	13898500	13898999	17.3838		chr2R	19916523	19917022	17.3436
chrX	5746000	5746499	17.3572		chr3L	19998100	19998599	17.3188
chr2R	24029000	24029499	17.3436		chrX	14142033	14142532	17.3112
chr3L	20005000	20005499	17.3188		chrX	11685033	11685532	17.3099
chrX	14248000	14248499	17.3112		chrX	19577533	19578032	17.2927
chrX	11791000	11791499	17.3099		chr3L	16463100	16463599	17.2816
chrX	19683500	19683999	17.2927		chr2L	6051000	6051499	17.2794
chr3L	16470000	16470499	17.2816		chr3R	18406222	18406721	17.2731
chr2L	6051000	6051499	17.2794		chr3L	9857600	9858099	17.2699
chr3R	22580500	22580999	17.2731		chr4	445126	445625	17.2578
chr3L	9864500	9864999	17.2699		chr3L	7905100	7905599	17.2403
chr4	424500	424999	17.2578		chr3L	17589600	17590099	17.2383
chr3L	7912000	7912499	17.2403		chr2R	8310005	8310504	17.2032
chr3L	17596500	17596999	17.2383		chr3L	8443100	8443599	17.1781
chr2R	12422500	12422999	17.2032		chr3L	19055600	19056099	17.1717
chr3L	8450000	8450499	17.1781		chrX	3375533	3376032	17.1653
chr3L	19062500	19062999	17.1717		chr3L	12186600	12187099	17.1587
chrX	3481500	3481999	17.1653		chr4	465126	465625	17.1488
chr3L	12193500	12193999	17.1587		chr3R	26878722	26879221	17.1326
chr4	444500	444999	17.1488		chr3R	8181722	8182221	17.1291
chr3R	31053000	31053499	17.1326		chr2R	12058005	12058504	17.1199
chr3R	12356000	12356499	17.1291		chrX	13716033	13716532	17.1106
chr2R	16170500	16170999	17.1199		chr2L	1704000	1704499	17.1099
chrX	13822000	13822499	17.1106		chr2R	18534005	18534504	17.1009
chr2L	1704000	1704499	17.1099		chr2L	6473500	6473999	17.0925
chr2R	22646500	22646999	17.1009		chrX	653033	653532	17.0628
chr2L	6473500	6473999	17.0925		chr2R	7469005	7469504	17.0595
chrX	759000	759499	17.0628		chr2R	5019005	5019504	17.0579
chr2R	11581500	11581999	17.0595		chr3L	12139600	12140099	17.0429
chr2R	9131500	9131999	17.0579		chr3L	7503100	7503599	17.0392
chr3L	12146500	12146999	17.0429		chr2R	20413023	20413522	17.0071
chr3L	7510000	7510499	17.0392		chr3L	19636600	19637099	16.9855
chr2R	24525500	24525999	17.0071		chr3R	25686722	25687221	16.9706
chr3L	19643500	19643999	16.9855		chr2L	6037000	6037499	16.968
chr3R	29861000	29861499	16.9706		chr2R	8416005	8416504	16.961
chr2L	6037000	6037499	16.968		chr3L	2773500	2773999	16.9547
chr2R	12528500	12528999	16.961		chr3R	12464722	12465221	16.9512
chr3L	2773500	2773999	16.9547		chr2R	20200523	20201022	16.9493
chr3R	16639000	16639499	16.9512		chrX	17589033	17589532	16.9421
chr2R	24313000	24313499	16.9493		chr3L	14936100	14936599	16.9324
chrX	17695000	17695499	16.9421		chr2L	1128500	1128999	16.9117
chr3L	14943000	14943499	16.9324		chr3R	25624722	25625221	16.8986
chr2L	1128500	1128999	16.9117		chr3R	16383722	16384221	16.8976
chr3R	29799000	29799499	16.8986		chr3L	3127000	3127499	16.8709
chr3R	20558000	20558499	16.8976		chrX	6714533	6715032	16.8631
chr3L	3127000	3127499	16.8709		chr2R	18449505	18450004	16.854
chrX	6820500	6820999	16.8631		chr2R	9076005	9076504	16.8369
chr2R	22562000	22562499	16.854		chr3L	6118100	6118599	16.8232
chr2R	13188500	13188999	16.8369		chr2R	12755005	12755504	16.822
chr3L	6125000	6125499	16.8232		chr3R	18287722	18288221	16.8194
chr2R	16867500	16867999	16.822		chr3R	24984222	24984721	16.8109
chr3R	22462000	22462499	16.8194		chrX	19415533	19416032	16.8096
chr3R	29158500	29158999	16.8109		chr2R	16772005	16772504	16.7876
chrX	19521500	19521999	16.8096		chr3L	11034600	11035099	16.7614
chr2R	20884500	20884999	16.7876		chr3L	17399600	17400099	16.7608
chr3L	11041500	11041999	16.7614		chr3R	6241722	6242221	16.759
chr3L	17406500	17406999	16.7608		chr2L	5092500	5092999	16.745
chr3R	10416000	10416499	16.759		chr2L	18689000	18689499	16.7438
chr2L	5092500	5092999	16.745		chr3L	14046100	14046599	16.7392
chr2L	18689000	18689499	16.7438		chr2L	1715500	1715999	16.7254
chr3L	14053000	14053499	16.7392		chr3R	15672722	15673221	16.7171
chr2L	1715500	1715999	16.7254		chr2L	20918500	20918999	16.7089
chr3R	19847000	19847499	16.7171		chr2R	11452505	11453004	16.7052
chr2L	20918500	20918999	16.7089		chr3R	11829722	11830221	16.6769
chr2R	15565000	15565499	16.7052		chr3L	4062000	4062499	16.6691
chr3R	16004000	16004499	16.6769		chrX	19170533	19171032	16.6654
chr3L	4062000	4062499	16.6691		chr3L	1964000	1964499	16.6648
chrX	19276500	19276999	16.6654
chr3L	1964000	1964499	16.6648
