# Supplementary material for: Convergence of topological domain boundaries, insulators, and polytene interbands revealed by high-resolution mapping of chromatin contacts in the early Drosophila melanogaster embryo
Source: eLife. 2017 Nov 17;6:e29550. doi: 10.7554/eLife.29550 (PMC5739541; doi:10.7554/eLife.29550)
Supplement: Supplementary file 2. [file elife-29550-supp2.zip]

Archive with 50 entries (49 files):
- ChIP_data_fig3/
- ChIP_data_fig3/BEAF-32:Developmental-Stage=Embryos-0-12-hr:ChIP-chip:Rep-1::Dmel_r5.32:modENCODE_21_w100_b500.txt
- ChIP_data_fig3/Chriz:Cell-Line=Kc167#Developmental-Stage=Late-Embryonic-stage#Tissue=Embryo-derived-cell-line:ChIP-chip:Rep-1::Dmel_r5.32:modENCODE_277_w100_b500.txt
- ChIP_data_fig3/CP190:Developmental-Stage=Embryos-0-12-hr:ChIP-chip:Rep-1::Dmel_r5.32:modENCODE_22_w100_b500.txt
- ChIP_data_fig3/CTCF:Developmental-Stage=Embryos-0-12-hr:ChIP-chip:Rep-1::Dmel_r5.32:modENCODE_769_w100_b500.txt
- ChIP_data_fig3/GAF:Developmental-Stage=Embryos-0-12-hr:ChIP-chip:Rep-1::Dmel_r5.32:modENCODE_23_w100_b500.txt
- ChIP_data_fig3/MBE_XL48_H4K5ac_index2-c79_InpC_500k10k130_peaks_w100_b500.txt
- ChIP_data_fig3/MBE_XL48_H4K5ac_index4-c11_InpC_500k10k130_peaks_w100_b500.txt
- ChIP_data_fig3/MBE_XL48_H4K5ac_index5-c13_InpC_500k10k130_peaks_w100_b500.txt
- ChIP_data_fig3/MBE_XL48_H4K5ac_index6-c14_InpC_500k10k130_peaks_w100_b500.txt
- ChIP_data_fig3/MBE_XL48_H4K8ac_index12-c11_InpC_500k10k130_peaks_w100_b500.txt
- ChIP_data_fig3/MBE_XL48_H4K8ac_index13-c13_InpC_500k10k130_peaks_w100_b500.txt
- ChIP_data_fig3/MBE_XL48_H4K8ac_index14-c14_InpC_500k10k130_peaks_w100_b500.txt
- ChIP_data_fig3/MBE_XL48_H4K8ac_index7-c79_InpC_500k10k130_peaks_w100_b500.txt
- ChIP_data_fig3/MBE_XL49_H3K27ac_index16-c11_InpC_500k10k130_peaks_w100_b500.txt
- ChIP_data_fig3/MBE_XL49_H3K27ac_index18-c13_InpC_500k10k130_peaks_w100_b500.txt
- ChIP_data_fig3/MBE_XL49_H3K27ac_index19-c14_InpC_500k10k130_peaks_w100_b500.txt
- ChIP_data_fig3/MBE_XL49_H3K4me3_Index12-c11_InpC_500k10k130_peaks_w100_b500.txt
- ChIP_data_fig3/MBE_XL49_H3K4me3_Index13-c13_InpC_500k10k130_peaks_w100_b500.txt
- ChIP_data_fig3/MBE_XL49_H3K4me3_Index14-c14_InpC_500k10k130_peaks_w100_b500.txt
- ChIP_data_fig3/MBE_XL49_H3K4me3_Index7-c79_InpC_500k10k130_peaks_w100_b500.txt
- ChIP_data_fig3/MBE_XL51_H3K4me1_Index2-c79_InpC_500k10k130_peaks_w100_b500.txt
- ChIP_data_fig3/MBE_XL51_H3K4me1_Index4-c11_InpC_500k10k130_peaks_w100_b500.txt
- ChIP_data_fig3/MBE_XL51_H3K4me1_Index5-c13_InpC_500k10k130_peaks_w100_b500.txt
- ChIP_data_fig3/MBE_XL51_H3K4me1_Index6-c14_InpC_500k10k130_peaks_w100_b500.txt
- ChIP_data_fig3/MBE_XL51_H3K9ac_index15-c79_InpC_500k10k130_peaks_w100_b500.txt
- ChIP_data_fig3/MBE_XL51_H3K9ac_index16-c11_InpC_500k10k130_peaks_w100_b500.txt
- ChIP_data_fig3/MBE_XL51_H3K9ac_index18-c13_InpC_500k10k130_peaks_w100_b500.txt
- ChIP_data_fig3/MBE_XL51_H3K9ac_index19-c14_InpC_500k10k130_peaks_w100_b500.txt
- ChIP_data_fig3/MBE_XL52_H2AZ_index2-c79_InpC_500k10k130_peaks_w100_b500.txt
- ChIP_data_fig3/MBE_XL52_H2AZ_index4-c11_InpC_500k10k130_peaks_w100_b500.txt
- ChIP_data_fig3/MBE_XL52_H2AZ_index5-c13_InpC_500k10k130_peaks_w100_b500.txt
- ChIP_data_fig3/MBE_XL52_H2AZ_index6-c14_InpC_500k10k130_peaks_w100_b500.txt
- ChIP_data_fig3/MBE_XL53_H3K18ac_index12-c11_InpC_500k10k130_peaks_w100_b500.txt
- ChIP_data_fig3/MBE_XL53_H3K18ac_index13-c13_InpC_500k10k130_peaks_w100_b500.txt
- ChIP_data_fig3/MBE_XL53_H3K18ac_index14-c14_InpC_500k10k130_peaks_w100_b500.txt
- ChIP_data_fig3/MBE_XL53_H3K18ac_index7-c79_InpC_500k10k130_peaks_w100_b500.txt
- ChIP_data_fig3/MBE_XL54_H3K27me3_index2-c11_InpC_500k10k130_peaks_w100_b500.txt
- ChIP_data_fig3/MBE_XL54_H3K27me3_index4-c13_InpC_500k10k130_peaks_w100_b500.txt
- ChIP_data_fig3/MBE_XL54_H3K27me3_index5-c14_InpC_500k10k130_peaks_w100_b500.txt
- ChIP_data_fig3/MBE_XL54_H3K36me3_index12-c14_InpC_500k10k130_peaks_w100_b500.txt
- ChIP_data_fig3/MBE_XL54_H3K36me3_index6-c11_InpC_500k10k130_peaks_w100_b500.txt
- ChIP_data_fig3/MBE_XL54_H3K36me3_index7-c13_InpC_500k10k130_peaks_w100_b500.txt
- ChIP_data_fig3/MBE_XL60N84_H3K27ac_index60N84-c79_InpC_500k10k130_peaks_w100_b500.txt
- ChIP_data_fig3/mod(mdg4):Developmental-Stage=Embryos-0-12-hr:ChIP-chip:Rep-1::Dmel_r5.32:modENCODE_24_w100_b500.txt
- ChIP_data_fig3/nc14_all_dm3_CompressedBinCounts_500bp_weightedDirectionality_w100_b500.txt
- ChIP_data_fig3/nc14_anterior_dm3_CompressedBinCounts_500bp_weightedDirectionality_w100_b500.txt
- ChIP_data_fig3/nc14_posterior_dm3_CompressedBinCounts_500bp_weightedDirectionality_w100_b500.txt
- ChIP_data_fig3/Su(Hw):Developmental-Stage=Embryos-0-12-hr:ChIP-chip:Rep-1::Dmel_r5.32:modENCODE_27_w100_b500.txt
- ChIP_data_fig3/Su(Hw):Developmental-Stage=Embryos-0-12-hr:ChIP-chip:Rep-1::Dmel_r5.32:modENCODE_901_w100_b500.txt
