# Supplementary material for: Convergence of topological domain boundaries, insulators, and polytene interbands revealed by high-resolution mapping of chromatin contacts in the early Drosophila melanogaster embryo
Source: eLife. 2017 Nov 17;6:e29550. doi: 10.7554/eLife.29550 (PMC5739541; doi:10.7554/eLife.29550)
Supplement: Supplementary file 2. [file elife-29550-supp2.zip › ChIP_data_fig3/BEAF-32:Developmental-Stage=Embryos-0-12-hr:ChIP-chip:Rep-1::Dmel_r5.32:modENCODE_21_w100_b500.txt]

chr4:36278-36738	0	0	0	0	0	0	0	0	0	0	0	0	0	0	0	0	0	0	0	0	0	0	0	0	0	0	0	0	0.0	0.0	0.0	0.0	0.0	0.0	0.0	0.0	0.0	0.0	0.0	0.0	0.0	0.0	0.0	0.0	0.0	0.0	0.0	0.0	0.0
chr4:61124-62022	0.0	0.0	0.0	0.0	0.0	0.0	0.0	0.0	0.0	0.0	0.0	0.0	0.0	0.0	0.0	0.0	0.0	0.0	0.0	0.0	0.0	0.0	0.0	0.0	0.0	0.0	14.57500331043156	11.179937160722734	0.0	-1.9229246495807275	0.0	-2.615306279857278	-1.2780642861172016	-0.47712125471966244	0.0	-1.5022269290607766	0.0	-1.4313637641589874	0.0	0.0	0.0	0.0	-1.0668755590631576	-0.9059652567236041	0.0	0.0	-0.7357890626869555	-1.4637527426815689	0.0
chr4:63287-65001	0.0	0.0	0.0	0.0	0.0	0.0	0.0	0.0	0.0	0.0	0.0	0.0	0.0	0.0	0.0	0.0	0.0	0.0	0.0	0.0	0.0	0.0	14.57500331043156	11.179937160722734	0.0	-1.9229246495807275	0.0	-2.615306279857278	-1.2780642861172016	-0.47712125471966244	0.0	-1.5022269290607766	0.0	-1.4313637641589874	0.0	0.0	0.0	0.0	-1.0668755590631576	-0.9059652567236041	0.0	0.0	-0.7357890626869555	-1.4637527426815689	0.0	0.0	-0.7359535705891888	-1.9330516924433963	-0.4547195741423293
chr4:65002-66037	0.0	0.0	0.0	0.0	0.0	0.0	0.0	0.0	0.0	0.0	0.0	0.0	0.0	0.0	0.0	0.0	0.0	0.0	14.57500331043156	11.179937160722734	0.0	-1.9229246495807275	0.0	-2.615306279857278	-1.2780642861172016	-0.47712125471966244	0.0	-1.5022269290607766	0.0	-1.4313637641589874	0.0	0.0	0.0	0.0	-1.0668755590631576	-0.9059652567236041	0.0	0.0	-0.7357890626869555	-1.4637527426815689	0.0	0.0	-0.7359535705891888	-1.9330516924433963	-0.4547195741423293	-1.4637527426815689	0.0	0.0	0.0
chr4:83964-84424	0.0	-0.7357890626869555	-1.4637527426815689	0.0	0.0	-0.7359535705891888	-1.9330516924433963	-0.4547195741423293	-1.4637527426815689	0.0	0.0	0.0	0.0	0.0	1.537197078528956	0.9884928598239788	0.0	0.0	2.0628055570570996	3.8622104928819727	0.0	1.3821770810048504	-0.9884928598239788	-0.5050184077099936	0.0	0.0	0.0	0.0	0.0	0.0	0.0	0.0	3.0643670870356483	0.0	0.47712125471966244	0.0	5.763854314031679	11.220149636936707	8.321857345788471	0.9884928598239788	5.81110559139501	3.4525620940576753	5.505280019982004	7.504085441640076	13.516929917587504	1.1737218734474009	0.0	4.004103488598686	2.4589972098463106
chr4:87104-88424	-0.4547195741423293	-1.4637527426815689	0.0	0.0	0.0	0.0	0.0	1.537197078528956	0.9884928598239788	0.0	0.0	2.0628055570570996	3.8622104928819727	0.0	1.3821770810048504	-0.9884928598239788	-0.5050184077099936	0.0	0.0	0.0	0.0	0.0	0.0	0.0	0.0	3.0643670870356483	0.0	0.47712125471966244	0.0	5.763854314031679	11.220149636936707	8.321857345788471	0.9884928598239788	5.81110559139501	3.4525620940576753	5.505280019982004	7.504085441640076	13.516929917587504	1.1737218734474009	0.0	4.004103488598686	2.4589972098463106	0.0	0.0	0.0	17.605781470053767	8.722126216095177	26.352516538956873	22.42817916221139
chr4:88672-90723	0.0	0.0	0.0	0.0	1.537197078528956	0.9884928598239788	0.0	0.0	2.0628055570570996	3.8622104928819727	0.0	1.3821770810048504	-0.9884928598239788	-0.5050184077099936	0.0	0.0	0.0	0.0	0.0	0.0	0.0	0.0	3.0643670870356483	0.0	0.47712125471966244	0.0	5.763854314031679	11.220149636936707	8.321857345788471	0.9884928598239788	5.81110559139501	3.4525620940576753	5.505280019982004	7.504085441640076	13.516929917587504	1.1737218734474009	0.0	4.004103488598686	2.4589972098463106	0.0	0.0	0.0	17.605781470053767	8.722126216095177	26.352516538956873	22.42817916221139	18.557610347609558	9.850602420870718	5.8899269951809545
chr4:150313-150737	0.0	0.0	0.0	0.0	0.0	-7.201692609736946	-8.901674200804147	-1.9865113958696856	-2.7387557563379077	-1.389300376287166	-7.1583905514835715	-7.502048442830488	-3.7822128790457836	-3.218387326949835	-2.2792462466387757	0.0	-1.9366315780965369	-4.311549022494553	-1.4239307621875812	-1.394423164584678	0.32675222119505476	2.2044471364002667	4.5532817604132205	9.726092203093211	10.528650005133361	5.267766449525939	4.923069358041432	4.37268290204606	2.5247030014378655	1.0587944841826504	1.8930360160855115	0.3534557560121538	-0.543531696714993	-1.1697706536975487	-0.4061893178056272	-1.3799001191692437	-1.1800376690469632	-2.2405091067705385	-1.0140873578125569	-2.568185006423195	1.0318289662363482	-2.4015247565368907	1.049959594802951	-2.240787113702739	0.04533999240140652	1.6410617045319515	0.0	-0.8586617954767658	-1.4561346470857246
chr4:150738-150985	0.0	0.0	0.0	0.0	-7.201692609736946	-8.901674200804147	-1.9865113958696856	-2.7387557563379077	-1.389300376287166	-7.1583905514835715	-7.502048442830488	-3.7822128790457836	-3.218387326949835	-2.2792462466387757	0.0	-1.9366315780965369	-4.311549022494553	-1.4239307621875812	-1.394423164584678	0.32675222119505476	2.2044471364002667	4.5532817604132205	9.726092203093211	10.528650005133361	5.267766449525939	4.923069358041432	4.37268290204606	2.5247030014378655	1.0587944841826504	1.8930360160855115	0.3534557560121538	-0.543531696714993	-1.1697706536975487	-0.4061893178056272	-1.3799001191692437	-1.1800376690469632	-2.2405091067705385	-1.0140873578125569	-2.568185006423195	1.0318289662363482	-2.4015247565368907	1.049959594802951	-2.240787113702739	0.04533999240140652	1.6410617045319515	0.0	-0.8586617954767658	-1.4561346470857246	2.450988799811719
chr4:150986-151194	0.0	0.0	0.0	0.0	-7.201692609736946	-8.901674200804147	-1.9865113958696856	-2.7387557563379077	-1.389300376287166	-7.1583905514835715	-7.502048442830488	-3.7822128790457836	-3.218387326949835	-2.2792462466387757	0.0	-1.9366315780965369	-4.311549022494553	-1.4239307621875812	-1.394423164584678	0.32675222119505476	2.2044471364002667	4.5532817604132205	9.726092203093211	10.528650005133361	5.267766449525939	4.923069358041432	4.37268290204606	2.5247030014378655	1.0587944841826504	1.8930360160855115	0.3534557560121538	-0.543531696714993	-1.1697706536975487	-0.4061893178056272	-1.3799001191692437	-1.1800376690469632	-2.2405091067705385	-1.0140873578125569	-2.568185006423195	1.0318289662363482	-2.4015247565368907	1.049959594802951	-2.240787113702739	0.04533999240140652	1.6410617045319515	0.0	-0.8586617954767658	-1.4561346470857246	2.450988799811719
chr4:199411-200818	-12.070536536340837	-9.322427070527937	-0.35634346102921866	-1.4667300020470255	-1.9542807972074376	-2.8951401108915573	-4.296917496524003	0.9298491949252473	-0.3185280430882709	0.3842533059311557	1.4637527426815686	9.939717811186053	15.37713475965066	7.047127413050791	2.6011763741784892	5.719625999871016	6.0434261447514634	9.211938630813844	6.488720980255978	6.626140429151564	1.8170355638013092	6.222907197294557	8.122552458332647	7.086618004835576	8.426606865233172	3.964987389159911	6.566139168181057	3.2651327804983916	-1.2059450312777025	1.3062722547908554	-0.42911533350780656	1.0306363451616973	-0.2620923296686376	-1.852572800318196	-1.1741825412027957	-5.653807663000303	-1.6328212326821572	-1.6749338632948603	-2.359401822992397	-0.9792721391316548	-8.876644903598628	-2.559644860391175	-1.1789596277591876	-0.24244010355623496	0.5813628905998097	-0.7850726081934087	-1.8950294347170455	-0.964853690511972	1.5744155126014678
chr4:226235-226999	-2.3529177196555797	-2.6790094594691145	-2.644665731225502	0.5417992501836367	0.399192674757224	1.5016642649537113	1.4889622340485815	2.471920113675149	2.597289949962841	0.6178595549676345	1.8094845871029197	-0.5198598518864386	2.9985813033435056	3.768982878817368	-0.19916529609750633	4.846299615505709	0.4041630978552235	5.128433965453218	4.026673073882121	5.821250533527605	5.289092988049796	0.4724541239367261	0.6358459603999882	4.838994325055149	1.9238189168559865	1.1968205028200558	2.503085542172134	1.0937648402098439	-1.363170818309168	-3.675947131075847	-2.3508673485599956	-3.8900267392636816	-2.689936250805805	-4.008995389796248	-4.680685782336573	-11.174168421934509	-8.616559682581293	-5.667991104270389	-3.8814745118779066	-0.47712125471966244	-0.15476836551837433	-7.015621266883583	-3.6175636322510214	-4.995456293109766	-6.551461656701179	-6.981812107350687	-4.299557134121443	-6.82439879706972	-1.749231110610253
chr4:230513-231478	0.6178595549676345	1.8094845871029197	-0.5198598518864386	2.9985813033435056	3.768982878817368	-0.19916529609750633	4.846299615505709	0.4041630978552235	5.128433965453218	4.026673073882121	5.821250533527605	5.289092988049796	0.4724541239367261	0.6358459603999882	4.838994325055149	1.9238189168559865	1.1968205028200558	2.503085542172134	1.0937648402098439	-1.363170818309168	-3.675947131075847	-2.3508673485599956	-3.8900267392636816	-2.689936250805805	-4.008995389796248	-4.680685782336573	-11.174168421934509	-8.616559682581293	-5.667991104270389	-3.8814745118779066	-0.47712125471966244	-0.15476836551837433	-7.015621266883583	-3.6175636322510214	-4.995456293109766	-6.551461656701179	-6.981812107350687	-4.299557134121443	-6.82439879706972	-1.749231110610253	-1.777252055225254	-0.6643398008192601	0.5397100834933587	-4.442130167577232	0.691528896704295	1.0013574816991053	1.4141355120143906	3.0276974959663936	3.9112877243924973
chr4:281840-282928	6.104447772669619	7.26939198958244	4.2687595127607185	3.813495148601925	-0.08170889073756064	4.038164169497603	5.511382135374196	1.8047782509199142	3.4577068470348045	1.916586102981866	2.1552439329363775	2.7391433005279424	0.7160937444760862	3.093681987217217	2.0699413302241374	0.1941265799237927	-0.1750102317225454	1.1551526122962679	0.021223004954203827	-1.1382492362760193	0.9025043482027347	-1.514199076447078	-2.453472430163402	-1.4498073705907342	-2.2902890293274587	-2.0168587627328174	-2.3196865821516424	-2.216798243262295	0.0	0.5552050987676277	2.1263970469929747	3.455979920070239	6.259485943409218	6.3837596803007335	3.2196239376764004	3.5918957891688104	-0.3994637259009864	-2.991834153318664	-3.3721564011751934	-4.020836537044473	-1.774935329966327	1.9084850188786497	-1.2654953053434792	0.18199777441524367	-0.6710516951814025	-1.1734205306446275	-1.265754934855151	0.6179299176850898	3.3956078255556954
chr4:333969-334831	0.10942717793621408	-1.7799221575266413	-1.4537874182623782	2.3249827965767205	-1.3923568445802041	-1.143618272891405	1.9561735546198837	-0.6948035353948026	2.2659914265242724	3.129996803043679	3.6693871292235563	2.3635436059454524	-0.5907678496456239	2.0715308380775506	1.7692267798253454	-0.9652942294281277	-1.631586046280439	-3.9756924574537282	-5.892651957554801	-4.832369470056291	-2.443224773911456	-7.232040901609391	-5.38692967913992	-6.376632979726046	-6.286672588121065	-6.578741420374659	-5.967572248227576	-7.350660654771606	-2.1630190627772334	-0.1528807416087846	-0.9884928598239788	-1.4737249660132001	-2.325159244164618	-0.6010621407397195	0.14818094178448596	1.4816719073685745	-0.6525082365271062	-1.8458554118323485	-3.4997489951526677	-1.805930471249312	-1.2105505683784248	-2.793569376595903	-4.072790671736786	-4.015576539875603	-0.9207074752827707	-5.469429991011625	-4.189282879412797	-2.005656856507662	-0.6365734201217399
chr4:335693-336548	-1.3923568445802041	-1.143618272891405	1.9561735546198837	-0.6948035353948026	2.2659914265242724	3.129996803043679	3.6693871292235563	2.3635436059454524	-0.5907678496456239	2.0715308380775506	1.7692267798253454	-0.9652942294281277	-1.631586046280439	-3.9756924574537282	-5.892651957554801	-4.832369470056291	-2.443224773911456	-7.232040901609391	-5.38692967913992	-6.376632979726046	-6.286672588121065	-6.578741420374659	-5.967572248227576	-7.350660654771606	-2.1630190627772334	-0.1528807416087846	-0.9884928598239788	-1.4737249660132001	-2.325159244164618	-0.6010621407397195	0.14818094178448596	1.4816719073685745	-0.6525082365271062	-1.8458554118323485	-3.4997489951526677	-1.805930471249312	-1.2105505683784248	-2.793569376595903	-4.072790671736786	-4.015576539875603	-0.9207074752827707	-5.469429991011625	-4.189282879412797	-2.005656856507662	-0.6365734201217399	-1.4311889983018862	0.0	0.0	-0.9280262879898021
chr4:336549-336975	1.9561735546198837	-0.6948035353948026	2.2659914265242724	3.129996803043679	3.6693871292235563	2.3635436059454524	-0.5907678496456239	2.0715308380775506	1.7692267798253454	-0.9652942294281277	-1.631586046280439	-3.9756924574537282	-5.892651957554801	-4.832369470056291	-2.443224773911456	-7.232040901609391	-5.38692967913992	-6.376632979726046	-6.286672588121065	-6.578741420374659	-5.967572248227576	-7.350660654771606	-2.1630190627772334	-0.1528807416087846	-0.9884928598239788	-1.4737249660132001	-2.325159244164618	-0.6010621407397195	0.14818094178448596	1.4816719073685745	-0.6525082365271062	-1.8458554118323485	-3.4997489951526677	-1.805930471249312	-1.2105505683784248	-2.793569376595903	-4.072790671736786	-4.015576539875603	-0.9207074752827707	-5.469429991011625	-4.189282879412797	-2.005656856507662	-0.6365734201217399	-1.4311889983018862	0.0	0.0	-0.9280262879898021	-0.9096987481051984	-0.813556454772697
chr4:378493-379455	-3.4912505700029692	-1.082138037857385	3.6605766428535476	4.765265411093255	6.347754996767658	5.38773371011759	1.4965775255598557	-0.5234384870639825	-1.2002433686918916	-5.435768274035641	-2.888771035979984	-9.176472825692516	-8.898165440496745	-4.795346623892416	-4.800849306750641	-7.022983959530144	-1.6790753742102054	0.9837754018892236	-1.4033748450618146	-1.0017122122472584	-2.248929596683127	-1.9498789570320672	-1.4699221728188632	-2.682110876383647	-0.12947044783891842	1.3528435241215888	0.0	0.0	0.0	0.0	0.0	0.0	0.0	0.0	0.0	0.0	0.0	0.0	0.0	0.0	0.0	2.4785338415724647	2.6382767851611546	7.606707871598024	11.07837384867084	7.860760591435959	6.724784640578561	8.71170408657805	5.332357844743678
chr4:379456-379982	3.6605766428535476	4.765265411093255	6.347754996767658	5.38773371011759	1.4965775255598557	-0.5234384870639825	-1.2002433686918916	-5.435768274035641	-2.888771035979984	-9.176472825692516	-8.898165440496745	-4.795346623892416	-4.800849306750641	-7.022983959530144	-1.6790753742102054	0.9837754018892236	-1.4033748450618146	-1.0017122122472584	-2.248929596683127	-1.9498789570320672	-1.4699221728188632	-2.682110876383647	-0.12947044783891842	1.3528435241215888	0.0	0.0	0.0	0.0	0.0	0.0	0.0	0.0	0.0	0.0	0.0	0.0	0.0	0.0	0.0	2.4785338415724647	2.6382767851611546	7.606707871598024	11.07837384867084	7.860760591435959	6.724784640578561	8.71170408657805	5.332357844743678	3.3577132573338186	5.069379211779992
chr4:379983-380143	4.765265411093255	6.347754996767658	5.38773371011759	1.4965775255598557	-0.5234384870639825	-1.2002433686918916	-5.435768274035641	-2.888771035979984	-9.176472825692516	-8.898165440496745	-4.795346623892416	-4.800849306750641	-7.022983959530144	-1.6790753742102054	0.9837754018892236	-1.4033748450618146	-1.0017122122472584	-2.248929596683127	-1.9498789570320672	-1.4699221728188632	-2.682110876383647	-0.12947044783891842	1.3528435241215888	0.0	0.0	0.0	0.0	0.0	0.0	0.0	0.0	0.0	0.0	0.0	0.0	0.0	0.0	0.0	2.4785338415724647	2.6382767851611546	7.606707871598024	11.07837384867084	7.860760591435959	6.724784640578561	8.71170408657805	5.332357844743678	3.3577132573338186	5.069379211779992	8.217455394127976
chr4:380144-381207	6.347754996767658	5.38773371011759	1.4965775255598557	-0.5234384870639825	-1.2002433686918916	-5.435768274035641	-2.888771035979984	-9.176472825692516	-8.898165440496745	-4.795346623892416	-4.800849306750641	-7.022983959530144	-1.6790753742102054	0.9837754018892236	-1.4033748450618146	-1.0017122122472584	-2.248929596683127	-1.9498789570320672	-1.4699221728188632	-2.682110876383647	-0.12947044783891842	1.3528435241215888	0.0	0.0	0.0	0.0	0.0	0.0	0.0	0.0	0.0	0.0	0.0	0.0	0.0	0.0	0.0	2.4785338415724647	2.6382767851611546	7.606707871598024	11.07837384867084	7.860760591435959	6.724784640578561	8.71170408657805	5.332357844743678	3.3577132573338186	5.069379211779992	8.217455394127976	5.616288960391797
chr4:464512-464942	-0.37417953005098314	0.0	-3.9046740033126404	-4.34907357070283	-3.526196163587091	-0.6380172731361781	-3.775936710769692	-3.627356501799281	-0.7962242741119228	-1.485468108993014	-1.1995988424832893	-2.6654668167568167	-5.169729193112027	-6.472629794811888	-9.114108019437882	-5.611448129492591	-6.325118587738682	-4.152423491988695	-7.673279853464636	-6.968530061788688	-13.424234252425883	-7.8474339425047175	-4.3852253537534045	-0.19916529609750633	-9.178397167854646	-5.127336538702988	18.450517820584043	13.982562617626083	11.300571988853116	6.343694503612695	7.8588424806749675	6.609125109210735	0.9714484411535675	3.5620695583629884	0.36262846276485794	0.9325618220134277	-3.355783209926178	-9.12184459842876	-6.218944302268958	-5.946244539586268	-2.133172346825297	-0.9884928598239788	0.0	-5.728316114352233	1.1972886476436857	5.65591503995029	7.491616501001946	13.288732887511355	9.49539489307431
chr4:465814-466907	-3.9046740033126404	-4.34907357070283	-3.526196163587091	-0.6380172731361781	-3.775936710769692	-3.627356501799281	-0.7962242741119228	-1.485468108993014	-1.1995988424832893	-2.6654668167568167	-5.169729193112027	-6.472629794811888	-9.114108019437882	-5.611448129492591	-6.325118587738682	-4.152423491988695	-7.673279853464636	-6.968530061788688	-13.424234252425883	-7.8474339425047175	-4.3852253537534045	-0.19916529609750633	-9.178397167854646	-5.127336538702988	18.450517820584043	13.982562617626083	11.300571988853116	6.343694503612695	7.8588424806749675	6.609125109210735	0.9714484411535675	3.5620695583629884	0.36262846276485794	0.9325618220134277	-3.355783209926178	-9.12184459842876	-6.218944302268958	-5.946244539586268	-2.133172346825297	-0.9884928598239788	0.0	-5.728316114352233	1.1972886476436857	5.65591503995029	7.491616501001946	13.288732887511355	9.49539489307431	0.6816519536376183	2.040364130819043
chr4:486649-487743	1.1972886476436857	5.65591503995029	7.491616501001946	13.288732887511355	9.49539489307431	0.6816519536376183	2.040364130819043	-0.5953510642517107	1.116019251382912	-1.8714174641889099	-5.766713290033498	-5.556110090675996	-7.187826139577722	-13.260552696501895	-10.371176022048774	-13.100756316813428	-17.164328747418914	-11.679943620562394	0.0	4.437014685124534	3.3757008634854277	7.275607800412075	3.7588859934441414	5.9727087083065955	0.9240055832052536	0.7359535705891888	2.942773420192446	6.916591279206141	10.439303266133608	9.754125327925168	10.542664508273786	7.887110861340401	6.043180804661123	0.0	3.305269477427041	1.1056322447779978	3.8147950260077526	5.264865004769115	9.318359806054502	9.981187775950174	12.082453546244277	11.010270818891254	4.574969366066409	11.710872949574847	12.889337714587938	7.771796454127656	2.8000230033538607	-2.6813761659171615	-5.727987793001622
chr4:494688-495382	-17.164328747418914	-11.679943620562394	0.0	4.437014685124534	3.3757008634854277	7.275607800412075	3.7588859934441414	5.9727087083065955	0.9240055832052536	0.7359535705891888	2.942773420192446	6.916591279206141	10.439303266133608	9.754125327925168	10.542664508273786	7.887110861340401	6.043180804661123	0.0	3.305269477427041	1.1056322447779978	3.8147950260077526	5.264865004769115	9.318359806054502	9.981187775950174	12.082453546244277	11.010270818891254	4.574969366066409	11.710872949574847	12.889337714587938	7.771796454127656	2.8000230033538607	-2.6813761659171615	-5.727987793001622	-7.8190178456009605	-9.113502884817786	-10.657935001141649	-13.265061846882567	-20.414760269218963	-21.841736019619532	-17.007727734966544	-3.684395735603511	-2.042563690268706	-0.485811350506116	0.25478811857768224	3.6118161933956716	6.540783370068624	9.026243038399368	8.446807508310128	8.20526203952886
chr4:501779-502669	10.542664508273786	7.887110861340401	6.043180804661123	0.0	3.305269477427041	1.1056322447779978	3.8147950260077526	5.264865004769115	9.318359806054502	9.981187775950174	12.082453546244277	11.010270818891254	4.574969366066409	11.710872949574847	12.889337714587938	7.771796454127656	2.8000230033538607	-2.6813761659171615	-5.727987793001622	-7.8190178456009605	-9.113502884817786	-10.657935001141649	-13.265061846882567	-20.414760269218963	-21.841736019619532	-17.007727734966544	-3.684395735603511	-2.042563690268706	-0.485811350506116	0.25478811857768224	3.6118161933956716	6.540783370068624	9.026243038399368	8.446807508310128	8.20526203952886	6.298317815614767	2.8669740284809566	1.7709661140185553	1.2533082118580858	-0.42666684812076316	-0.025274891863456016	-2.4323259237485657	-2.2543908033645548	-5.913339025436923	-2.465526955035209	-1.1529207461684272	0.7636518225989618	0.0	0.9399771189207907
chr4:502670-503764	6.043180804661123	0.0	3.305269477427041	1.1056322447779978	3.8147950260077526	5.264865004769115	9.318359806054502	9.981187775950174	12.082453546244277	11.010270818891254	4.574969366066409	11.710872949574847	12.889337714587938	7.771796454127656	2.8000230033538607	-2.6813761659171615	-5.727987793001622	-7.8190178456009605	-9.113502884817786	-10.657935001141649	-13.265061846882567	-20.414760269218963	-21.841736019619532	-17.007727734966544	-3.684395735603511	-2.042563690268706	-0.485811350506116	0.25478811857768224	3.6118161933956716	6.540783370068624	9.026243038399368	8.446807508310128	8.20526203952886	6.298317815614767	2.8669740284809566	1.7709661140185553	1.2533082118580858	-0.42666684812076316	-0.025274891863456016	-2.4323259237485657	-2.2543908033645548	-5.913339025436923	-2.465526955035209	-1.1529207461684272	0.7636518225989618	0.0	0.9399771189207907	2.1772068248532968	4.316581556329586
chr4:503765-504123	3.305269477427041	1.1056322447779978	3.8147950260077526	5.264865004769115	9.318359806054502	9.981187775950174	12.082453546244277	11.010270818891254	4.574969366066409	11.710872949574847	12.889337714587938	7.771796454127656	2.8000230033538607	-2.6813761659171615	-5.727987793001622	-7.8190178456009605	-9.113502884817786	-10.657935001141649	-13.265061846882567	-20.414760269218963	-21.841736019619532	-17.007727734966544	-3.684395735603511	-2.042563690268706	-0.485811350506116	0.25478811857768224	3.6118161933956716	6.540783370068624	9.026243038399368	8.446807508310128	8.20526203952886	6.298317815614767	2.8669740284809566	1.7709661140185553	1.2533082118580858	-0.42666684812076316	-0.025274891863456016	-2.4323259237485657	-2.2543908033645548	-5.913339025436923	-2.465526955035209	-1.1529207461684272	0.7636518225989618	0.0	0.9399771189207907	2.1772068248532968	4.316581556329586	6.338345757117166	0.0
chr4:506269-507659	9.981187775950174	12.082453546244277	11.010270818891254	4.574969366066409	11.710872949574847	12.889337714587938	7.771796454127656	2.8000230033538607	-2.6813761659171615	-5.727987793001622	-7.8190178456009605	-9.113502884817786	-10.657935001141649	-13.265061846882567	-20.414760269218963	-21.841736019619532	-17.007727734966544	-3.684395735603511	-2.042563690268706	-0.485811350506116	0.25478811857768224	3.6118161933956716	6.540783370068624	9.026243038399368	8.446807508310128	8.20526203952886	6.298317815614767	2.8669740284809566	1.7709661140185553	1.2533082118580858	-0.42666684812076316	-0.025274891863456016	-2.4323259237485657	-2.2543908033645548	-5.913339025436923	-2.465526955035209	-1.1529207461684272	0.7636518225989618	0.0	0.9399771189207907	2.1772068248532968	4.316581556329586	6.338345757117166	0.0	1.0466924622419154	-8.151285365094513	-3.20470878618985	1.240736153708649	3.370030912166865
chr4:507660-508022	4.574969366066409	11.710872949574847	12.889337714587938	7.771796454127656	2.8000230033538607	-2.6813761659171615	-5.727987793001622	-7.8190178456009605	-9.113502884817786	-10.657935001141649	-13.265061846882567	-20.414760269218963	-21.841736019619532	-17.007727734966544	-3.684395735603511	-2.042563690268706	-0.485811350506116	0.25478811857768224	3.6118161933956716	6.540783370068624	9.026243038399368	8.446807508310128	8.20526203952886	6.298317815614767	2.8669740284809566	1.7709661140185553	1.2533082118580858	-0.42666684812076316	-0.025274891863456016	-2.4323259237485657	-2.2543908033645548	-5.913339025436923	-2.465526955035209	-1.1529207461684272	0.7636518225989618	0.0	0.9399771189207907	2.1772068248532968	4.316581556329586	6.338345757117166	0.0	1.0466924622419154	-8.151285365094513	-3.20470878618985	1.240736153708649	3.370030912166865	3.147051738639432	0.29904638748625045	0.7118429759866232
chr4:510736-511394	-5.727987793001622	-7.8190178456009605	-9.113502884817786	-10.657935001141649	-13.265061846882567	-20.414760269218963	-21.841736019619532	-17.007727734966544	-3.684395735603511	-2.042563690268706	-0.485811350506116	0.25478811857768224	3.6118161933956716	6.540783370068624	9.026243038399368	8.446807508310128	8.20526203952886	6.298317815614767	2.8669740284809566	1.7709661140185553	1.2533082118580858	-0.42666684812076316	-0.025274891863456016	-2.4323259237485657	-2.2543908033645548	-5.913339025436923	-2.465526955035209	-1.1529207461684272	0.7636518225989618	0.0	0.9399771189207907	2.1772068248532968	4.316581556329586	6.338345757117166	0.0	1.0466924622419154	-8.151285365094513	-3.20470878618985	1.240736153708649	3.370030912166865	3.147051738639432	0.29904638748625045	0.7118429759866232	-2.000758307499118	-1.910887542264869	-1.8665319561707256	-5.349274653511031	-3.248366346301528	-8.916146250821521
chr4:511395-511633	-7.8190178456009605	-9.113502884817786	-10.657935001141649	-13.265061846882567	-20.414760269218963	-21.841736019619532	-17.007727734966544	-3.684395735603511	-2.042563690268706	-0.485811350506116	0.25478811857768224	3.6118161933956716	6.540783370068624	9.026243038399368	8.446807508310128	8.20526203952886	6.298317815614767	2.8669740284809566	1.7709661140185553	1.2533082118580858	-0.42666684812076316	-0.025274891863456016	-2.4323259237485657	-2.2543908033645548	-5.913339025436923	-2.465526955035209	-1.1529207461684272	0.7636518225989618	0.0	0.9399771189207907	2.1772068248532968	4.316581556329586	6.338345757117166	0.0	1.0466924622419154	-8.151285365094513	-3.20470878618985	1.240736153708649	3.370030912166865	3.147051738639432	0.29904638748625045	0.7118429759866232	-2.000758307499118	-1.910887542264869	-1.8665319561707256	-5.349274653511031	-3.248366346301528	-8.916146250821521	-5.126185133549119
chr4:511634-512051	-9.113502884817786	-10.657935001141649	-13.265061846882567	-20.414760269218963	-21.841736019619532	-17.007727734966544	-3.684395735603511	-2.042563690268706	-0.485811350506116	0.25478811857768224	3.6118161933956716	6.540783370068624	9.026243038399368	8.446807508310128	8.20526203952886	6.298317815614767	2.8669740284809566	1.7709661140185553	1.2533082118580858	-0.42666684812076316	-0.025274891863456016	-2.4323259237485657	-2.2543908033645548	-5.913339025436923	-2.465526955035209	-1.1529207461684272	0.7636518225989618	0.0	0.9399771189207907	2.1772068248532968	4.316581556329586	6.338345757117166	0.0	1.0466924622419154	-8.151285365094513	-3.20470878618985	1.240736153708649	3.370030912166865	3.147051738639432	0.29904638748625045	0.7118429759866232	-2.000758307499118	-1.910887542264869	-1.8665319561707256	-5.349274653511031	-3.248366346301528	-8.916146250821521	-5.126185133549119	-3.320059232784147
chr4:522416-523499	-2.4323259237485657	-2.2543908033645548	-5.913339025436923	-2.465526955035209	-1.1529207461684272	0.7636518225989618	0.0	0.9399771189207907	2.1772068248532968	4.316581556329586	6.338345757117166	0.0	1.0466924622419154	-8.151285365094513	-3.20470878618985	1.240736153708649	3.370030912166865	3.147051738639432	0.29904638748625045	0.7118429759866232	-2.000758307499118	-1.910887542264869	-1.8665319561707256	-5.349274653511031	-3.248366346301528	-8.916146250821521	-5.126185133549119	-3.320059232784147	-8.357460726183298	-6.347684900679182	-4.216520419057787	0.44722875524441613	6.004166261360157	6.317650226406899	3.920869351851534	5.954335622791786	8.203717174991603	5.597667754849963	8.112266585911662	1.4685685833250075	1.9084850188786497	6.313929508082853	7.290231153924404	5.088621845350955	6.286609147075848	4.13082213724369	7.901666376673798	5.5963789044229735	5.159234896694762
chr4:577618-579450	-1.4688271124174686	-5.031731693582537	-2.1997210317185267	0.7359535705891888	-0.8755309206259294	-1.931543566908126	1.0740302303421476	2.2742589319098547	2.0374417198168286	0.6252873828651146	0.0	0.47712125471966244	1.9643506433110425	7.449447682519407	9.825496431600053	1.9033268274321733	1.0071530935935828	6.5645805501630585	12.005655393677365	7.50376508456982	16.018109453190135	8.185301652695859	9.057897349095084	11.40488150614281	11.258682166656408	3.336174531147283	7.9008611687948695	11.084575370603522	12.655691033479254	17.464021819259013	12.21204542688851	10.254090181897825	7.019782048899793	4.852959138804158	4.795449709639505	3.5117802364330313	-0.41603687896788977	-1.4913090750321165	-3.179054080028437	-2.7122628381075273	-6.904332501995087	-6.450770234979126	-5.959360503609286	-4.014011312152903	-2.7670084247928086	-4.2617069658100535	-6.727083792943842	-8.533977957698754	-5.581579284108591
chr4:590892-591860	7.9008611687948695	11.084575370603522	12.655691033479254	17.464021819259013	12.21204542688851	10.254090181897825	7.019782048899793	4.852959138804158	4.795449709639505	3.5117802364330313	-0.41603687896788977	-1.4913090750321165	-3.179054080028437	-2.7122628381075273	-6.904332501995087	-6.450770234979126	-5.959360503609286	-4.014011312152903	-2.7670084247928086	-4.2617069658100535	-6.727083792943842	-8.533977957698754	-5.581579284108591	-7.9146805263318	-7.7382771882565144	-8.865722081422824	-6.523245680608896	-14.34626219794773	-9.52354092976923	-13.449638376779152	-8.080200261799902	-11.74803785322273	-6.104579526107099	-6.995339071450804	-0.8065359368777398	-5.496893596783073	-2.2182852418711834	-0.15355422125526652	-1.3758046282323055	-1.7303725482962187	0.288769123076823	1.3891769388899318	2.822785427595341	6.844912883234832	7.596279916952747	-0.32675222119505476	3.0666560165148367	7.070383799595321	5.07751194935667
chr4:592196-593008	17.464021819259013	12.21204542688851	10.254090181897825	7.019782048899793	4.852959138804158	4.795449709639505	3.5117802364330313	-0.41603687896788977	-1.4913090750321165	-3.179054080028437	-2.7122628381075273	-6.904332501995087	-6.450770234979126	-5.959360503609286	-4.014011312152903	-2.7670084247928086	-4.2617069658100535	-6.727083792943842	-8.533977957698754	-5.581579284108591	-7.9146805263318	-7.7382771882565144	-8.865722081422824	-6.523245680608896	-14.34626219794773	-9.52354092976923	-13.449638376779152	-8.080200261799902	-11.74803785322273	-6.104579526107099	-6.995339071450804	-0.8065359368777398	-5.496893596783073	-2.2182852418711834	-0.15355422125526652	-1.3758046282323055	-1.7303725482962187	0.288769123076823	1.3891769388899318	2.822785427595341	6.844912883234832	7.596279916952747	-0.32675222119505476	3.0666560165148367	7.070383799595321	5.07751194935667	8.33228709653773	4.271211277722156	7.6261765817099505
chr4:625499-626346	0.288769123076823	-10.795289739198326	-6.728179784627725	-2.3286248352848276	0.0	-0.8065359368777398	0.4670851962739991	-0.785908943059189	0.0	1.0140681992523375	0.8184850253132258	1.6864580192300826	2.70032763644245	-0.3842533059311557	0.0	-1.4637527426815689	0.7875892944361568	3.2823285499445976	5.31690286539347	4.320891844145476	4.677736180905787	4.87039627199435	2.94656837718914	4.93149791186783	3.0736184274638982	2.6615327826954327	4.02348316032153	2.5341759602449394	3.5041928925578323	-2.420742881725264	-1.1541389597873581	-0.6786321796910972	-1.251374606939808	3.7096204233848633	-1.0004410830480635	5.017563284541595	11.435826206678794	6.9600138863268555	12.790471483793286	3.9934779243247696	6.309809849458336	3.2628076525646357	5.292549935572497	3.618419002070612	-0.9910806785137904	-3.4968962654849514	-4.965872028948118	-3.722014971267548	-0.9059438536705108
chr4:631106-631567	2.70032763644245	-0.3842533059311557	0.0	-1.4637527426815689	0.7875892944361568	3.2823285499445976	5.31690286539347	4.320891844145476	4.677736180905787	4.87039627199435	2.94656837718914	4.93149791186783	3.0736184274638982	2.6615327826954327	4.02348316032153	2.5341759602449394	3.5041928925578323	-2.420742881725264	-1.1541389597873581	-0.6786321796910972	-1.251374606939808	3.7096204233848633	-1.0004410830480635	5.017563284541595	11.435826206678794	6.9600138863268555	12.790471483793286	3.9934779243247696	6.309809849458336	3.2628076525646357	5.292549935572497	3.618419002070612	-0.9910806785137904	-3.4968962654849514	-4.965872028948118	-3.722014971267548	-0.9059438536705108	-4.018479222048775	-2.569376589652183	-2.6375107889447533	-1.1631649402432476	-0.8931594859276883	0.264647358186766	0.7437882155675862	4.672864379301499	4.8836208225603475	10.134673760474266	7.020577410565332	7.1364083993983165
chr4:631568-632012	-0.3842533059311557	0.0	-1.4637527426815689	0.7875892944361568	3.2823285499445976	5.31690286539347	4.320891844145476	4.677736180905787	4.87039627199435	2.94656837718914	4.93149791186783	3.0736184274638982	2.6615327826954327	4.02348316032153	2.5341759602449394	3.5041928925578323	-2.420742881725264	-1.1541389597873581	-0.6786321796910972	-1.251374606939808	3.7096204233848633	-1.0004410830480635	5.017563284541595	11.435826206678794	6.9600138863268555	12.790471483793286	3.9934779243247696	6.309809849458336	3.2628076525646357	5.292549935572497	3.618419002070612	-0.9910806785137904	-3.4968962654849514	-4.965872028948118	-3.722014971267548	-0.9059438536705108	-4.018479222048775	-2.569376589652183	-2.6375107889447533	-1.1631649402432476	-0.8931594859276883	0.264647358186766	0.7437882155675862	4.672864379301499	4.8836208225603475	10.134673760474266	7.020577410565332	7.1364083993983165	10.363668152562106
chr4:666504-667826	-2.1990196684968453	1.5714428028719813	-0.7140130986306156	0.17410762351103334	1.6761559184055737	0.9031245568186674	0.6383073482902311	3.6914039907464886	0.705003892469924	3.510205793327371	4.441279754432739	1.6212683248567412	2.766554006832274	2.3165968467800058	-0.2212844858705887	-2.081024620890593	-0.7681286371798972	0.534926780476787	-0.020593317248250646	-1.240928592847106	-3.1123513507313874	-5.651789352133497	-4.625730661330082	-9.455993156092187	-11.516445334953213	-6.7058083737232455	-9.588175288712808	-6.118726322135519	-10.169440326362546	-6.687124772288161	3.6904742075553614	7.8434281050647225	5.692902489066135	4.782726433911753	5.6618970826901105	6.882239978844248	6.2580324565151635	8.072195985425925	5.655326325919198	1.385345608454738	1.0420036105689412	2.1012634336027984	2.0123225823356705	1.0668755590631576	0.9854916893934756	2.7349688815616022	3.5224929276307932	0.24499085473622953	2.757415903839672
chr4:680071-682418	-6.118726322135519	-10.169440326362546	-6.687124772288161	3.6904742075553614	7.8434281050647225	5.692902489066135	4.782726433911753	5.6618970826901105	6.882239978844248	6.2580324565151635	8.072195985425925	5.655326325919198	1.385345608454738	1.0420036105689412	2.1012634336027984	2.0123225823356705	1.0668755590631576	0.9854916893934756	2.7349688815616022	3.5224929276307932	0.24499085473622953	2.757415903839672	-1.2237571011800419	-1.3836034978805847	-1.4132704201996675	-0.09764696676099968	0.7390956661596731	-0.3148888647787244	-2.7977900713901582	1.7027070360605492	0.47767185277374963	-1.1588277057788177	-5.481703554035422	-1.0698322028859957	6.713890597626542	3.7646305490901444	1.0646544617763891	-0.7162520832654816	3.45374352391273	6.219562466888216	1.0513440929552829	0.0	1.5482322889830868	2.1505340764345915	-0.25816789953590646	1.2356420360909026	1.4796666634313747	-0.040586506972983404	-1.7352286939025323
chr4:682419-682657	7.8434281050647225	5.692902489066135	4.782726433911753	5.6618970826901105	6.882239978844248	6.2580324565151635	8.072195985425925	5.655326325919198	1.385345608454738	1.0420036105689412	2.1012634336027984	2.0123225823356705	1.0668755590631576	0.9854916893934756	2.7349688815616022	3.5224929276307932	0.24499085473622953	2.757415903839672	-1.2237571011800419	-1.3836034978805847	-1.4132704201996675	-0.09764696676099968	0.7390956661596731	-0.3148888647787244	-2.7977900713901582	1.7027070360605492	0.47767185277374963	-1.1588277057788177	-5.481703554035422	-1.0698322028859957	6.713890597626542	3.7646305490901444	1.0646544617763891	-0.7162520832654816	3.45374352391273	6.219562466888216	1.0513440929552829	0.0	1.5482322889830868	2.1505340764345915	-0.25816789953590646	1.2356420360909026	1.4796666634313747	-0.040586506972983404	-1.7352286939025323	-1.2695813641019815	-0.3323389408434675	-2.558929952982932	-0.31465731182660467
chr4:683281-685209	4.782726433911753	5.6618970826901105	6.882239978844248	6.2580324565151635	8.072195985425925	5.655326325919198	1.385345608454738	1.0420036105689412	2.1012634336027984	2.0123225823356705	1.0668755590631576	0.9854916893934756	2.7349688815616022	3.5224929276307932	0.24499085473622953	2.757415903839672	-1.2237571011800419	-1.3836034978805847	-1.4132704201996675	-0.09764696676099968	0.7390956661596731	-0.3148888647787244	-2.7977900713901582	1.7027070360605492	0.47767185277374963	-1.1588277057788177	-5.481703554035422	-1.0698322028859957	6.713890597626542	3.7646305490901444	1.0646544617763891	-0.7162520832654816	3.45374352391273	6.219562466888216	1.0513440929552829	0.0	1.5482322889830868	2.1505340764345915	-0.25816789953590646	1.2356420360909026	1.4796666634313747	-0.040586506972983404	-1.7352286939025323	-1.2695813641019815	-0.3323389408434675	-2.558929952982932	-0.31465731182660467	-1.7390781281628722	-1.2573292903136934
chr4:689698-690522	3.5224929276307932	0.24499085473622953	2.757415903839672	-1.2237571011800419	-1.3836034978805847	-1.4132704201996675	-0.09764696676099968	0.7390956661596731	-0.3148888647787244	-2.7977900713901582	1.7027070360605492	0.47767185277374963	-1.1588277057788177	-5.481703554035422	-1.0698322028859957	6.713890597626542	3.7646305490901444	1.0646544617763891	-0.7162520832654816	3.45374352391273	6.219562466888216	1.0513440929552829	0.0	1.5482322889830868	2.1505340764345915	-0.25816789953590646	1.2356420360909026	1.4796666634313747	-0.040586506972983404	-1.7352286939025323	-1.2695813641019815	-0.3323389408434675	-2.558929952982932	-0.31465731182660467	-1.7390781281628722	-1.2573292903136934	-0.9613715194288459	-0.11120627140629023	-0.7589191467106031	-2.800817419115252	-2.349879867335377	-1.5787697738634368	-5.075138262965038	-5.022510215465053	-3.94194891439601	-3.8857244764700756	-1.041562685491579	-5.402999464420006	-5.283657599712989
chr4:691126-692321	-1.2237571011800419	-1.3836034978805847	-1.4132704201996675	-0.09764696676099968	0.7390956661596731	-0.3148888647787244	-2.7977900713901582	1.7027070360605492	0.47767185277374963	-1.1588277057788177	-5.481703554035422	-1.0698322028859957	6.713890597626542	3.7646305490901444	1.0646544617763891	-0.7162520832654816	3.45374352391273	6.219562466888216	1.0513440929552829	0.0	1.5482322889830868	2.1505340764345915	-0.25816789953590646	1.2356420360909026	1.4796666634313747	-0.040586506972983404	-1.7352286939025323	-1.2695813641019815	-0.3323389408434675	-2.558929952982932	-0.31465731182660467	-1.7390781281628722	-1.2573292903136934	-0.9613715194288459	-0.11120627140629023	-0.7589191467106031	-2.800817419115252	-2.349879867335377	-1.5787697738634368	-5.075138262965038	-5.022510215465053	-3.94194891439601	-3.8857244764700756	-1.041562685491579	-5.402999464420006	-5.283657599712989	-4.776804419442344	-1.8288774718557324	-4.173871742999538
chr4:715505-716197	-5.878106596489431	-8.452533514855885	-3.50172454159345	-0.4106493675885908	2.596175311154068	8.545237747830932	6.52487991415801	4.188949971321709	7.591404647824931	7.417684393470235	11.218431002530387	4.81230100245385	5.316156341044863	6.34462416083251	1.2612757666079029	2.650874232796921	1.025172418387854	2.6334110891967697	0.7712274850044812	-1.4338915213362906	0.24062334122190882	-0.9568070777091172	-2.6549081424996968	-7.555460500664437	-7.87787247597479	-14.546315886527776	-21.632437332403214	-13.780771802892582	-13.095888371241934	-10.024479818210526	-0.33416544809795246	0.682398006287416	3.4915842256251777	3.878944222654223	-0.991945941325712	-1.3866320834001744	-8.83044398773681	-0.8749258485727535	-1.1035281519745503	-3.0868508665101	0.8771785095864044	-2.819953993707897	-1.9229246495807275	-5.5022262888033096	-7.673290281293335	-8.09057736864258	-13.093294362934158	-11.016458483196573	-6.8635026768207394
chr4:716473-716978	-8.452533514855885	-3.50172454159345	-0.4106493675885908	2.596175311154068	8.545237747830932	6.52487991415801	4.188949971321709	7.591404647824931	7.417684393470235	11.218431002530387	4.81230100245385	5.316156341044863	6.34462416083251	1.2612757666079029	2.650874232796921	1.025172418387854	2.6334110891967697	0.7712274850044812	-1.4338915213362906	0.24062334122190882	-0.9568070777091172	-2.6549081424996968	-7.555460500664437	-7.87787247597479	-14.546315886527776	-21.632437332403214	-13.780771802892582	-13.095888371241934	-10.024479818210526	-0.33416544809795246	0.682398006287416	3.4915842256251777	3.878944222654223	-0.991945941325712	-1.3866320834001744	-8.83044398773681	-0.8749258485727535	-1.1035281519745503	-3.0868508665101	0.8771785095864044	-2.819953993707897	-1.9229246495807275	-5.5022262888033096	-7.673290281293335	-8.09057736864258	-13.093294362934158	-11.016458483196573	-6.8635026768207394	-0.3842533059311557
chr4:716979-718830	-3.50172454159345	-0.4106493675885908	2.596175311154068	8.545237747830932	6.52487991415801	4.188949971321709	7.591404647824931	7.417684393470235	11.218431002530387	4.81230100245385	5.316156341044863	6.34462416083251	1.2612757666079029	2.650874232796921	1.025172418387854	2.6334110891967697	0.7712274850044812	-1.4338915213362906	0.24062334122190882	-0.9568070777091172	-2.6549081424996968	-7.555460500664437	-7.87787247597479	-14.546315886527776	-21.632437332403214	-13.780771802892582	-13.095888371241934	-10.024479818210526	-0.33416544809795246	0.682398006287416	3.4915842256251777	3.878944222654223	-0.991945941325712	-1.3866320834001744	-8.83044398773681	-0.8749258485727535	-1.1035281519745503	-3.0868508665101	0.8771785095864044	-2.819953993707897	-1.9229246495807275	-5.5022262888033096	-7.673290281293335	-8.09057736864258	-13.093294362934158	-11.016458483196573	-6.8635026768207394	-0.3842533059311557	-5.712701232078583
chr4:742424-743236	5.785693726656938	0.0	0.0	0.0	0.0	0.0	0.0	0.0	0.0	0.0	0.0	0.0	0.0	0.0	0.0	0.0	0.0	1.4690023129833818	15.574101100366727	17.64324183352988	15.500728692318885	18.26582237154059	11.457934563718057	6.396800006322997	6.580351682028313	7.2819918977475115	4.595219719250825	5.178806904229557	2.11785043154358	0.08170889073756069	1.23991842185766	0.0	2.5385084271047624	-1.1684259796378227	-2.776567584215914	-2.9156969147121443	0.6252873828651146	-0.05376417456755793	-2.5680898078806376	-3.048116034253442	-7.113475609834075	-6.4017456401887	-2.9753244648478026	-1.684872899606169	0.5552050987676277	-10.902931119610518	-15.74875947168498	-17.30479149058278	-11.167141485000604
chr4:795312-796250	2.516649548588187	4.574303122304424	3.925276697028625	2.440881856766676	1.7856280911371436	1.4523873538820975	5.60201711268132	1.8352777973873136	1.6308504916018352	1.348304417876663	1.4542125275702626	-0.21143149032988218	-1.859034202013112	-4.018438586288408	-4.342906506281073	-1.9080469681646686	-3.5222334110075613	-4.103274233147374	-3.501081266099695	-4.999938397660731	-4.19566287076403	-5.674466693508506	-7.6641380676817095	-5.774483934935699	-6.427076136808022	-7.540658481914417	-6.653760858544375	-7.295278935439167	0.0	-0.2887691230768229	-0.32675222119505476	-0.7359535705891888	-1.3821770810048504	0.0	1.1965392774129366	7.068844015036039	7.831651968450533	3.2303330011820517	8.515476046585214	5.310837756942531	8.612820258821683	9.118132408787268	14.2672187913202	9.467986806386063	10.04992704702587	8.826039215675575	13.045760514882724	10.374616363901959	14.19943770932851
chr4:807647-809571	-7.540658481914417	-6.653760858544375	-7.295278935439167	0.0	-0.2887691230768229	-0.32675222119505476	-0.7359535705891888	-1.3821770810048504	0.0	1.1965392774129366	7.068844015036039	7.831651968450533	3.2303330011820517	8.515476046585214	5.310837756942531	8.612820258821683	9.118132408787268	14.2672187913202	9.467986806386063	10.04992704702587	8.826039215675575	13.045760514882724	10.374616363901959	14.19943770932851	12.783444932324441	10.900455733814496	9.19804372541199	9.429869276988992	11.95754941818218	8.598855870455846	8.860155971061626	8.941632043328182	9.033452874713126	9.372178812956724	9.851834462093827	9.209322080192118	7.935140632283738	7.986889922611209	6.167922080483811	8.127748994070833	5.5734374931647315	6.027714856747635	5.20397441060123	2.5030110627732345	3.795430719726896	-0.7601121629960523	0.8895220535795736	-1.6150950305450418	-2.810126367993808
chr4:813755-814216	3.2303330011820517	8.515476046585214	5.310837756942531	8.612820258821683	9.118132408787268	14.2672187913202	9.467986806386063	10.04992704702587	8.826039215675575	13.045760514882724	10.374616363901959	14.19943770932851	12.783444932324441	10.900455733814496	9.19804372541199	9.429869276988992	11.95754941818218	8.598855870455846	8.860155971061626	8.941632043328182	9.033452874713126	9.372178812956724	9.851834462093827	9.209322080192118	7.935140632283738	7.986889922611209	6.167922080483811	8.127748994070833	5.5734374931647315	6.027714856747635	5.20397441060123	2.5030110627732345	3.795430719726896	-0.7601121629960523	0.8895220535795736	-1.6150950305450418	-2.810126367993808	-7.069851049645882	-5.032864118742795	-8.373902751660351	-8.924200741232259	-10.043198182166027	-12.338381771897495	-11.154731089991563	-10.651153978916254	-12.671015710781711	-7.657799223998144	-13.46967111033009	-15.765867707294632
chr4:834025-835073	-10.043198182166027	-12.338381771897495	-11.154731089991563	-10.651153978916254	-12.671015710781711	-7.657799223998144	-13.46967111033009	-15.765867707294632	-11.894539668986294	-13.37643798069974	-11.788640676002492	-18.67637597984563	-12.010084390469617	-17.338740270393462	-15.64873796470211	-16.422165528755183	-3.5304175526205186	0.288769123076823	0.9059652567236041	-3.933784385628248	-2.3768643639580014	-0.7415906662479288	-1.4369169634377201	0.4106493675885908	5.931966657560542	4.967188532911322	6.1670962153165885	4.625998307002706	5.656342788580211	1.1742849356836802	1.3198215693940643	-2.545043506038341	-3.0605269165249616	-4.012757228414912	-4.2246927515267	-4.326298235167346	-2.5872264591137477	-4.518221699353219	-1.613710886517654	-3.9462214335585446	-8.95750908529347	-5.466999554151656	-6.007495734201476	-8.459751312200527	-5.570612763716301	-20.240514138628804	-27.92304850349972	-29.273157843850317	-22.068005442414684
chr4:839202-839986	-11.788640676002492	-18.67637597984563	-12.010084390469617	-17.338740270393462	-15.64873796470211	-16.422165528755183	-3.5304175526205186	0.288769123076823	0.9059652567236041	-3.933784385628248	-2.3768643639580014	-0.7415906662479288	-1.4369169634377201	0.4106493675885908	5.931966657560542	4.967188532911322	6.1670962153165885	4.625998307002706	5.656342788580211	1.1742849356836802	1.3198215693940643	-2.545043506038341	-3.0605269165249616	-4.012757228414912	-4.2246927515267	-4.326298235167346	-2.5872264591137477	-4.518221699353219	-1.613710886517654	-3.9462214335585446	-8.95750908529347	-5.466999554151656	-6.007495734201476	-8.459751312200527	-5.570612763716301	-20.240514138628804	-27.92304850349972	-29.273157843850317	-22.068005442414684	-17.693562078932295	-17.02554356131229	-5.991375590689474	-1.5680956148600083	-1.6464326100050977	0.3411449834230643	-2.8829372034406093	-1.4153618150052405	-2.9956618671778714	-0.6669447769226395
chr4:839987-840117	-18.67637597984563	-12.010084390469617	-17.338740270393462	-15.64873796470211	-16.422165528755183	-3.5304175526205186	0.288769123076823	0.9059652567236041	-3.933784385628248	-2.3768643639580014	-0.7415906662479288	-1.4369169634377201	0.4106493675885908	5.931966657560542	4.967188532911322	6.1670962153165885	4.625998307002706	5.656342788580211	1.1742849356836802	1.3198215693940643	-2.545043506038341	-3.0605269165249616	-4.012757228414912	-4.2246927515267	-4.326298235167346	-2.5872264591137477	-4.518221699353219	-1.613710886517654	-3.9462214335585446	-8.95750908529347	-5.466999554151656	-6.007495734201476	-8.459751312200527	-5.570612763716301	-20.240514138628804	-27.92304850349972	-29.273157843850317	-22.068005442414684	-17.693562078932295	-17.02554356131229	-5.991375590689474	-1.5680956148600083	-1.6464326100050977	0.3411449834230643	-2.8829372034406093	-1.4153618150052405	-2.9956618671778714	-0.6669447769226395	0.0
chr4:854403-855262	-8.95750908529347	-5.466999554151656	-6.007495734201476	-8.459751312200527	-5.570612763716301	-20.240514138628804	-27.92304850349972	-29.273157843850317	-22.068005442414684	-17.693562078932295	-17.02554356131229	-5.991375590689474	-1.5680956148600083	-1.6464326100050977	0.3411449834230643	-2.8829372034406093	-1.4153618150052405	-2.9956618671778714	-0.6669447769226395	0.0	0.0	0.0	0.16130308697746265	0.21070289983532975	0.8098151579359418	-0.47712125471966244	0.32675222119505476	0.47712125471966244	0.0	1.4637527426815686	15.088592728393179	28.266806737036905	27.612818981097032	14.690528943303494	6.57476518714955	4.3297998184913284	8.480238840461949	6.2797239156760485	6.017969884349715	2.9828283621214524	5.047050755856869	2.723273893341178	0.5166017239636186	0.0	0.5586660984360844	2.971686686871333	3.0628063704927824	0.0	2.697872952935095
chr4:855563-856265	-8.459751312200527	-5.570612763716301	-20.240514138628804	-27.92304850349972	-29.273157843850317	-22.068005442414684	-17.693562078932295	-17.02554356131229	-5.991375590689474	-1.5680956148600083	-1.6464326100050977	0.3411449834230643	-2.8829372034406093	-1.4153618150052405	-2.9956618671778714	-0.6669447769226395	0.0	0.0	0.0	0.16130308697746265	0.21070289983532975	0.8098151579359418	-0.47712125471966244	0.32675222119505476	0.47712125471966244	0.0	1.4637527426815686	15.088592728393179	28.266806737036905	27.612818981097032	14.690528943303494	6.57476518714955	4.3297998184913284	8.480238840461949	6.2797239156760485	6.017969884349715	2.9828283621214524	5.047050755856869	2.723273893341178	0.5166017239636186	0.0	0.5586660984360844	2.971686686871333	3.0628063704927824	0.0	2.697872952935095	1.500234989332203	5.329791258661333	4.897122342810094
chr4:887106-887814	4.221848452330044	0.08030008345672995	4.395044232673947	4.993172604124804	4.498381119524635	9.774527046453485	7.810500821666876	1.5744155126014678	2.8489433635297807	3.188449538589952	4.9725243330805	3.144243738479532	2.0993652791448616	3.3418564798149015	4.985963777305157	3.6934198599016073	-0.2243224394782165	6.107748854404307	7.267404050913973	8.730312578140836	8.451067974368256	7.172310642545585	4.383301604220624	2.5399059020045818	0.46288626056218607	0.8147009582010863	0.8929126223500927	-0.11569924655409444	-0.9814959810706616	-5.15557611362402	-9.466770024393185	-15.680557923466948	-17.93027515154664	-29.771138269506555	-27.683801387523072	-31.57230727590341	-19.858002461900114	-9.171337581608823	0.5033508094068161	8.052500112356782	20.841528234857083	18.586433268348824	23.46868617483028	19.111486183370133	10.492749113583963	4.86445194495905	5.90479927490579	2.496838246992158	0.0
chr4:899125-900093	0.46288626056218607	0.8147009582010863	0.8929126223500927	-0.11569924655409444	-0.9814959810706616	-5.15557611362402	-9.466770024393185	-15.680557923466948	-17.93027515154664	-29.771138269506555	-27.683801387523072	-31.57230727590341	-19.858002461900114	-9.171337581608823	0.5033508094068161	8.052500112356782	20.841528234857083	18.586433268348824	23.46868617483028	19.111486183370133	10.492749113583963	4.86445194495905	5.90479927490579	2.496838246992158	0.0	0.0	-6.800863466546441	-10.645510153593706	-12.102106208056316	-13.60417317211245	-17.179835728028223	-12.957682053164296	-14.275401806101673	-16.147876230768702	-11.911060698737286	-6.514312473726401	-1.684872899606169	-0.47712125471966244	0.9884928598239788	0.6252873828651146	-0.3842533059311557	-0.47712125471966244	-1.0953276576819089	-0.7572496697500778	0.3332365485385831	0.6371149316965378	4.022448247603851	4.657794269988082	3.650377321732343
chr4:924412-925179	7.467690538386084	2.89072541340004	7.661137018696258	4.217505673734097	7.587056230645196	10.906285439235022	8.158072224267327	10.383533198273305	12.108197818912808	5.231645748899121	6.873142780127762	14.49368839520989	11.04371387754997	10.809812189891657	9.835430041595435	10.481844706702569	6.520441229164906	7.480685338447273	4.01996856320086	-0.0384053364835505	-4.007296235564546	-8.34355774901176	-10.792003941173215	-11.188180310671848	-12.612959223519978	-16.815423703630923	-9.082487814495089	-6.675646113795956	1.9200498927902248	2.481189679986445	2.901173119487678	2.1778655116742045	2.77018311860276	4.02546493228716	2.5197370304777826	1.1076706325075454	-0.6247085550122145	3.015859063320029	3.947760648045446	2.870670771525103	0.7740313345070228	-0.8343485896038483	-0.3670097960755462	-2.2863606932173286	-3.513674967488534	-3.5149063144588832	-2.149720372318261	-1.733273313727979	-3.564888150145605
chr4:925180-925655	7.661137018696258	4.217505673734097	7.587056230645196	10.906285439235022	8.158072224267327	10.383533198273305	12.108197818912808	5.231645748899121	6.873142780127762	14.49368839520989	11.04371387754997	10.809812189891657	9.835430041595435	10.481844706702569	6.520441229164906	7.480685338447273	4.01996856320086	-0.0384053364835505	-4.007296235564546	-8.34355774901176	-10.792003941173215	-11.188180310671848	-12.612959223519978	-16.815423703630923	-9.082487814495089	-6.675646113795956	1.9200498927902248	2.481189679986445	2.901173119487678	2.1778655116742045	2.77018311860276	4.02546493228716	2.5197370304777826	1.1076706325075454	-0.6247085550122145	3.015859063320029	3.947760648045446	2.870670771525103	0.7740313345070228	-0.8343485896038483	-0.3670097960755462	-2.2863606932173286	-3.513674967488534	-3.5149063144588832	-2.149720372318261	-1.733273313727979	-3.564888150145605	-7.355336529378294	-8.71249581652698
chr4:925656-926572	4.217505673734097	7.587056230645196	10.906285439235022	8.158072224267327	10.383533198273305	12.108197818912808	5.231645748899121	6.873142780127762	14.49368839520989	11.04371387754997	10.809812189891657	9.835430041595435	10.481844706702569	6.520441229164906	7.480685338447273	4.01996856320086	-0.0384053364835505	-4.007296235564546	-8.34355774901176	-10.792003941173215	-11.188180310671848	-12.612959223519978	-16.815423703630923	-9.082487814495089	-6.675646113795956	1.9200498927902248	2.481189679986445	2.901173119487678	2.1778655116742045	2.77018311860276	4.02546493228716	2.5197370304777826	1.1076706325075454	-0.6247085550122145	3.015859063320029	3.947760648045446	2.870670771525103	0.7740313345070228	-0.8343485896038483	-0.3670097960755462	-2.2863606932173286	-3.513674967488534	-3.5149063144588832	-2.149720372318261	-1.733273313727979	-3.564888150145605	-7.355336529378294	-8.71249581652698	-5.189638097248834
chr4:950602-951494	0.5050184077099935	3.9446259861214834	1.1013342360524592	4.924570166706366	3.9131150118299565	1.6817101840050865	6.086224461732933	7.720555334026384	9.025506319986832	3.9043925070168592	3.8011282327334914	5.849074313154888	2.664853765366032	4.800806111937849	9.413464386524158	9.869442926548503	1.4635255406772698	2.945306502336605	2.2932587154271373	4.743919859801599	3.247782691047136	1.137829333518097	-0.2887691230768229	-0.5365057806016144	3.911589123361432	1.9123888620288743	3.352271232966474	-0.5492549000694642	-1.6532831025812815	0.28559794983705145	-2.0636603694053153	-2.833322706544424	-0.24811001404628932	0.0	-0.41798196871995336	-1.1304945341890775	-3.670112548521443	0.7031137439824083	-2.5297238087855907	-4.265204360111571	-4.390402947099124	-5.511227333513198	-9.359582075026157	-10.815863272443657	-13.13599687038256	-13.053378627821527	-15.047441139742313	-6.567928770815282	-13.934384379671036
chr4:957055-957721	4.800806111937849	9.413464386524158	9.869442926548503	1.4635255406772698	2.945306502336605	2.2932587154271373	4.743919859801599	3.247782691047136	1.137829333518097	-0.2887691230768229	-0.5365057806016144	3.911589123361432	1.9123888620288743	3.352271232966474	-0.5492549000694642	-1.6532831025812815	0.28559794983705145	-2.0636603694053153	-2.833322706544424	-0.24811001404628932	0.0	-0.41798196871995336	-1.1304945341890775	-3.670112548521443	0.7031137439824083	-2.5297238087855907	-4.265204360111571	-4.390402947099124	-5.511227333513198	-9.359582075026157	-10.815863272443657	-13.13599687038256	-13.053378627821527	-15.047441139742313	-6.567928770815282	-13.934384379671036	-2.8352485578463544	-2.2316224754227987	-1.5872141295487554	2.670494637926318	-1.3680863057350385	-2.43239803648467	-1.2568812699172591	0.0	0.5871840453695247	-9.682176415274373	-6.260047461545761	-3.048945433957837	0.05295868090764806
chr4:966932-967668	-0.24811001404628932	0.0	-0.41798196871995336	-1.1304945341890775	-3.670112548521443	0.7031137439824083	-2.5297238087855907	-4.265204360111571	-4.390402947099124	-5.511227333513198	-9.359582075026157	-10.815863272443657	-13.13599687038256	-13.053378627821527	-15.047441139742313	-6.567928770815282	-13.934384379671036	-2.8352485578463544	-2.2316224754227987	-1.5872141295487554	2.670494637926318	-1.3680863057350385	-2.43239803648467	-1.2568812699172591	0.0	0.5871840453695247	-9.682176415274373	-6.260047461545761	-3.048945433957837	0.05295868090764806	1.9065162804561484	3.947163773979178	4.286166894765546	2.1128923224579985	0.0	8.362068048660406	12.477568716405125	17.38399229333275	10.629295330430176	6.803175031464658	8.95219736789664	6.98696478012211	3.4936238774891977	1.6750618381536804	0.22404051139088016	-2.907500299336009	-2.653744376525788	-2.5232320691075185	-2.252948216552689
chr4:967669-968138	-0.41798196871995336	-1.1304945341890775	-3.670112548521443	0.7031137439824083	-2.5297238087855907	-4.265204360111571	-4.390402947099124	-5.511227333513198	-9.359582075026157	-10.815863272443657	-13.13599687038256	-13.053378627821527	-15.047441139742313	-6.567928770815282	-13.934384379671036	-2.8352485578463544	-2.2316224754227987	-1.5872141295487554	2.670494637926318	-1.3680863057350385	-2.43239803648467	-1.2568812699172591	0.0	0.5871840453695247	-9.682176415274373	-6.260047461545761	-3.048945433957837	0.05295868090764806	1.9065162804561484	3.947163773979178	4.286166894765546	2.1128923224579985	0.0	8.362068048660406	12.477568716405125	17.38399229333275	10.629295330430176	6.803175031464658	8.95219736789664	6.98696478012211	3.4936238774891977	1.6750618381536804	0.22404051139088016	-2.907500299336009	-2.653744376525788	-2.5232320691075185	-2.252948216552689	-2.4913705781912667	-3.850820928316241
chr4:979961-980845	-9.682176415274373	-6.260047461545761	-3.048945433957837	0.05295868090764806	1.9065162804561484	3.947163773979178	4.286166894765546	2.1128923224579985	0.0	8.362068048660406	12.477568716405125	17.38399229333275	10.629295330430176	6.803175031464658	8.95219736789664	6.98696478012211	3.4936238774891977	1.6750618381536804	0.22404051139088016	-2.907500299336009	-2.653744376525788	-2.5232320691075185	-2.252948216552689	-2.4913705781912667	-3.850820928316241	-4.704761703006007	-4.996421995998782	-9.230104516433137	-11.730652496641923	-13.214898066828916	-5.234184493703129	-1.4313637641589874	-0.2887691230768229	-10.361639568990181	-13.150232551219485	-3.2353651514222856	-12.712986540711869	-9.2732483795097	-17.00630150270825	-3.863218720518052	-2.3286248352848276	-0.9884928598239788	-0.9884928598239788	1.4471649609082387	8.046316244318996	8.889909712789763	2.3896073453432467	2.839598030005811	3.3989556369357037
chr4:983985-984724	0.0	8.362068048660406	12.477568716405125	17.38399229333275	10.629295330430176	6.803175031464658	8.95219736789664	6.98696478012211	3.4936238774891977	1.6750618381536804	0.22404051139088016	-2.907500299336009	-2.653744376525788	-2.5232320691075185	-2.252948216552689	-2.4913705781912667	-3.850820928316241	-4.704761703006007	-4.996421995998782	-9.230104516433137	-11.730652496641923	-13.214898066828916	-5.234184493703129	-1.4313637641589874	-0.2887691230768229	-10.361639568990181	-13.150232551219485	-3.2353651514222856	-12.712986540711869	-9.2732483795097	-17.00630150270825	-3.863218720518052	-2.3286248352848276	-0.9884928598239788	-0.9884928598239788	1.4471649609082387	8.046316244318996	8.889909712789763	2.3896073453432467	2.839598030005811	3.3989556369357037	4.629980834317308	5.8777748876203715	1.8818010240021519	0.28972707936814057	0.3211156753379759	4.395927104645941	2.6770605113728285	1.1416133483953088
chr4:994923-995921	-5.234184493703129	-1.4313637641589874	-0.2887691230768229	-10.361639568990181	-13.150232551219485	-3.2353651514222856	-12.712986540711869	-9.2732483795097	-17.00630150270825	-3.863218720518052	-2.3286248352848276	-0.9884928598239788	-0.9884928598239788	1.4471649609082387	8.046316244318996	8.889909712789763	2.3896073453432467	2.839598030005811	3.3989556369357037	4.629980834317308	5.8777748876203715	1.8818010240021519	0.28972707936814057	0.3211156753379759	4.395927104645941	2.6770605113728285	1.1416133483953088	12.328917795112824	8.011272296644675	12.82174023617134	13.498215797274698	7.9627667317874335	4.51472159119624	2.1887341181904643	-3.2382309793331374	3.2598624725698695	2.4219761233695407	4.902153959513373	3.0835089092829535	6.111310551059456	5.222833495347029	0.5584395912421247	4.968476922472629	2.3097371020770665	2.114073399508628	1.5473401791281063	1.6700001052519595	1.845825534325418	-0.8538962447004192
chr4:999120-999698	-3.863218720518052	-2.3286248352848276	-0.9884928598239788	-0.9884928598239788	1.4471649609082387	8.046316244318996	8.889909712789763	2.3896073453432467	2.839598030005811	3.3989556369357037	4.629980834317308	5.8777748876203715	1.8818010240021519	0.28972707936814057	0.3211156753379759	4.395927104645941	2.6770605113728285	1.1416133483953088	12.328917795112824	8.011272296644675	12.82174023617134	13.498215797274698	7.9627667317874335	4.51472159119624	2.1887341181904643	-3.2382309793331374	3.2598624725698695	2.4219761233695407	4.902153959513373	3.0835089092829535	6.111310551059456	5.222833495347029	0.5584395912421247	4.968476922472629	2.3097371020770665	2.114073399508628	1.5473401791281063	1.6700001052519595	1.845825534325418	-0.8538962447004192	-0.5401712395411558	0.48767952776639845	-0.28197937605734136	0.31600835506087405	-0.4845966543666636	-1.832297400550726	-1.3111235524817542	-3.544856878034742	-4.46462260393772
chr4:1005258-1005760	1.8818010240021519	0.28972707936814057	0.3211156753379759	4.395927104645941	2.6770605113728285	1.1416133483953088	12.328917795112824	8.011272296644675	12.82174023617134	13.498215797274698	7.9627667317874335	4.51472159119624	2.1887341181904643	-3.2382309793331374	3.2598624725698695	2.4219761233695407	4.902153959513373	3.0835089092829535	6.111310551059456	5.222833495347029	0.5584395912421247	4.968476922472629	2.3097371020770665	2.114073399508628	1.5473401791281063	1.6700001052519595	1.845825534325418	-0.8538962447004192	-0.5401712395411558	0.48767952776639845	-0.28197937605734136	0.31600835506087405	-0.4845966543666636	-1.832297400550726	-1.3111235524817542	-3.544856878034742	-4.46462260393772	-3.3803492163193685	-0.16130308697746232	-3.8675236283243524	-2.9542840292807178	-3.288104219889731	-0.1324460563010879	-7.89803127554243	-16.41557992262554	-15.561541111146642	-10.132731358545305	-1.897604259904281	-0.2887691230768229
chr4:1046463-1047008	-8.298271178134167	-10.011770459389716	-6.0859234055948	-5.6832084631900255	-10.425905476597084	-4.018673089123025	-7.862511011971634	-14.176018495115661	-5.5733529492408485	19.77081325295087	18.281606795920748	28.204254422408543	17.477624567385707	17.368177370321575	7.748582254407036	4.229837387850529	4.581843796883082	7.866822137489352	2.3871911499207905	3.6327978284757316	3.4670835324954608	3.924584332294455	4.46387530446699	2.7324556179161723	1.8078538428170754	3.7751975924197922	1.3816822987588686	3.821890260209962	9.328166538496227	8.197266099962146	6.964970399830144	4.517971811021809	1.8074849733250782	0.9948679687689339	-2.6109616206302046	-4.662438512536309	-5.783688922759046	-4.703134494749135	-7.82875889921511	-1.7538753675387093	-5.033936432481683	-0.769203383389443	-3.711934939779312	-3.6922662690482606	-0.42872533692580056	-1.0638281576422768	0.8936083154540572	0.37380007311200253	-0.9785856351704505
chr4:1047316-1047977	-6.0859234055948	-5.6832084631900255	-10.425905476597084	-4.018673089123025	-7.862511011971634	-14.176018495115661	-5.5733529492408485	19.77081325295087	18.281606795920748	28.204254422408543	17.477624567385707	17.368177370321575	7.748582254407036	4.229837387850529	4.581843796883082	7.866822137489352	2.3871911499207905	3.6327978284757316	3.4670835324954608	3.924584332294455	4.46387530446699	2.7324556179161723	1.8078538428170754	3.7751975924197922	1.3816822987588686	3.821890260209962	9.328166538496227	8.197266099962146	6.964970399830144	4.517971811021809	1.8074849733250782	0.9948679687689339	-2.6109616206302046	-4.662438512536309	-5.783688922759046	-4.703134494749135	-7.82875889921511	-1.7538753675387093	-5.033936432481683	-0.769203383389443	-3.711934939779312	-3.6922662690482606	-0.42872533692580056	-1.0638281576422768	0.8936083154540572	0.37380007311200253	-0.9785856351704505	2.2754288507254743	-1.270687422474567
chr4:1047978-1048099	-5.6832084631900255	-10.425905476597084	-4.018673089123025	-7.862511011971634	-14.176018495115661	-5.5733529492408485	19.77081325295087	18.281606795920748	28.204254422408543	17.477624567385707	17.368177370321575	7.748582254407036	4.229837387850529	4.581843796883082	7.866822137489352	2.3871911499207905	3.6327978284757316	3.4670835324954608	3.924584332294455	4.46387530446699	2.7324556179161723	1.8078538428170754	3.7751975924197922	1.3816822987588686	3.821890260209962	9.328166538496227	8.197266099962146	6.964970399830144	4.517971811021809	1.8074849733250782	0.9948679687689339	-2.6109616206302046	-4.662438512536309	-5.783688922759046	-4.703134494749135	-7.82875889921511	-1.7538753675387093	-5.033936432481683	-0.769203383389443	-3.711934939779312	-3.6922662690482606	-0.42872533692580056	-1.0638281576422768	0.8936083154540572	0.37380007311200253	-0.9785856351704505	2.2754288507254743	-1.270687422474567	-1.9393052062011502
chr4:1048100-1048842	-10.425905476597084	-4.018673089123025	-7.862511011971634	-14.176018495115661	-5.5733529492408485	19.77081325295087	18.281606795920748	28.204254422408543	17.477624567385707	17.368177370321575	7.748582254407036	4.229837387850529	4.581843796883082	7.866822137489352	2.3871911499207905	3.6327978284757316	3.4670835324954608	3.924584332294455	4.46387530446699	2.7324556179161723	1.8078538428170754	3.7751975924197922	1.3816822987588686	3.821890260209962	9.328166538496227	8.197266099962146	6.964970399830144	4.517971811021809	1.8074849733250782	0.9948679687689339	-2.6109616206302046	-4.662438512536309	-5.783688922759046	-4.703134494749135	-7.82875889921511	-1.7538753675387093	-5.033936432481683	-0.769203383389443	-3.711934939779312	-3.6922662690482606	-0.42872533692580056	-1.0638281576422768	0.8936083154540572	0.37380007311200253	-0.9785856351704505	2.2754288507254743	-1.270687422474567	-1.9393052062011502	-0.7447375055350494
chr4:1048894-1050135	-4.018673089123025	-7.862511011971634	-14.176018495115661	-5.5733529492408485	19.77081325295087	18.281606795920748	28.204254422408543	17.477624567385707	17.368177370321575	7.748582254407036	4.229837387850529	4.581843796883082	7.866822137489352	2.3871911499207905	3.6327978284757316	3.4670835324954608	3.924584332294455	4.46387530446699	2.7324556179161723	1.8078538428170754	3.7751975924197922	1.3816822987588686	3.821890260209962	9.328166538496227	8.197266099962146	6.964970399830144	4.517971811021809	1.8074849733250782	0.9948679687689339	-2.6109616206302046	-4.662438512536309	-5.783688922759046	-4.703134494749135	-7.82875889921511	-1.7538753675387093	-5.033936432481683	-0.769203383389443	-3.711934939779312	-3.6922662690482606	-0.42872533692580056	-1.0638281576422768	0.8936083154540572	0.37380007311200253	-0.9785856351704505	2.2754288507254743	-1.270687422474567	-1.9393052062011502	-0.7447375055350494	-1.4270255829168836
chr4:1050136-1051372	-5.5733529492408485	19.77081325295087	18.281606795920748	28.204254422408543	17.477624567385707	17.368177370321575	7.748582254407036	4.229837387850529	4.581843796883082	7.866822137489352	2.3871911499207905	3.6327978284757316	3.4670835324954608	3.924584332294455	4.46387530446699	2.7324556179161723	1.8078538428170754	3.7751975924197922	1.3816822987588686	3.821890260209962	9.328166538496227	8.197266099962146	6.964970399830144	4.517971811021809	1.8074849733250782	0.9948679687689339	-2.6109616206302046	-4.662438512536309	-5.783688922759046	-4.703134494749135	-7.82875889921511	-1.7538753675387093	-5.033936432481683	-0.769203383389443	-3.711934939779312	-3.6922662690482606	-0.42872533692580056	-1.0638281576422768	0.8936083154540572	0.37380007311200253	-0.9785856351704505	2.2754288507254743	-1.270687422474567	-1.9393052062011502	-0.7447375055350494	-1.4270255829168836	-0.4359239231164445	0.8033028785247526	-4.157660179673556
chr4:1051373-1051899	18.281606795920748	28.204254422408543	17.477624567385707	17.368177370321575	7.748582254407036	4.229837387850529	4.581843796883082	7.866822137489352	2.3871911499207905	3.6327978284757316	3.4670835324954608	3.924584332294455	4.46387530446699	2.7324556179161723	1.8078538428170754	3.7751975924197922	1.3816822987588686	3.821890260209962	9.328166538496227	8.197266099962146	6.964970399830144	4.517971811021809	1.8074849733250782	0.9948679687689339	-2.6109616206302046	-4.662438512536309	-5.783688922759046	-4.703134494749135	-7.82875889921511	-1.7538753675387093	-5.033936432481683	-0.769203383389443	-3.711934939779312	-3.6922662690482606	-0.42872533692580056	-1.0638281576422768	0.8936083154540572	0.37380007311200253	-0.9785856351704505	2.2754288507254743	-1.270687422474567	-1.9393052062011502	-0.7447375055350494	-1.4270255829168836	-0.4359239231164445	0.8033028785247526	-4.157660179673556	-4.678037935275358	-1.463466996459378
chr4:1052144-1052989	17.477624567385707	17.368177370321575	7.748582254407036	4.229837387850529	4.581843796883082	7.866822137489352	2.3871911499207905	3.6327978284757316	3.4670835324954608	3.924584332294455	4.46387530446699	2.7324556179161723	1.8078538428170754	3.7751975924197922	1.3816822987588686	3.821890260209962	9.328166538496227	8.197266099962146	6.964970399830144	4.517971811021809	1.8074849733250782	0.9948679687689339	-2.6109616206302046	-4.662438512536309	-5.783688922759046	-4.703134494749135	-7.82875889921511	-1.7538753675387093	-5.033936432481683	-0.769203383389443	-3.711934939779312	-3.6922662690482606	-0.42872533692580056	-1.0638281576422768	0.8936083154540572	0.37380007311200253	-0.9785856351704505	2.2754288507254743	-1.270687422474567	-1.9393052062011502	-0.7447375055350494	-1.4270255829168836	-0.4359239231164445	0.8033028785247526	-4.157660179673556	-4.678037935275358	-1.463466996459378	-2.1684126071178387	-5.751136731803388
chr4:1053218-1054736	7.748582254407036	4.229837387850529	4.581843796883082	7.866822137489352	2.3871911499207905	3.6327978284757316	3.4670835324954608	3.924584332294455	4.46387530446699	2.7324556179161723	1.8078538428170754	3.7751975924197922	1.3816822987588686	3.821890260209962	9.328166538496227	8.197266099962146	6.964970399830144	4.517971811021809	1.8074849733250782	0.9948679687689339	-2.6109616206302046	-4.662438512536309	-5.783688922759046	-4.703134494749135	-7.82875889921511	-1.7538753675387093	-5.033936432481683	-0.769203383389443	-3.711934939779312	-3.6922662690482606	-0.42872533692580056	-1.0638281576422768	0.8936083154540572	0.37380007311200253	-0.9785856351704505	2.2754288507254743	-1.270687422474567	-1.9393052062011502	-0.7447375055350494	-1.4270255829168836	-0.4359239231164445	0.8033028785247526	-4.157660179673556	-4.678037935275358	-1.463466996459378	-2.1684126071178387	-5.751136731803388	-11.890718374590723	-2.2004101929515643
chr4:1071203-1072250	-1.270687422474567	-1.9393052062011502	-0.7447375055350494	-1.4270255829168836	-0.4359239231164445	0.8033028785247526	-4.157660179673556	-4.678037935275358	-1.463466996459378	-2.1684126071178387	-5.751136731803388	-11.890718374590723	-2.2004101929515643	-3.96948186270366	-2.7095584294871013	-6.541186626903326	-2.6126362236454064	1.149437284878204	1.0069968216444016	0.20781857028788062	-1.226679594734278	1.2392060175533617	3.3527486857148388	2.247967591784198	0.0	1.5744155126014678	1.3115473398445365	-0.5308197278695745	1.5862875949579789	2.2891577085834545	0.0	1.1737218734474009	-1.0514127596182319	-3.6407648952697396	-3.2221755358515947	-7.863707539303413	-10.383712639900331	-13.007482627408761	-13.888961159281362	-5.274589031177908	-2.7615328713806093	-12.461056160182093	-0.7359535705891888	-0.9884928598239788	-2.045845191106952	-6.772916472363504	-3.513626416567558	-2.7527131438112713	-2.974488744922504
chr4:1081229-1082142	-1.226679594734278	1.2392060175533617	3.3527486857148388	2.247967591784198	0.0	1.5744155126014678	1.3115473398445365	-0.5308197278695745	1.5862875949579789	2.2891577085834545	0.0	1.1737218734474009	-1.0514127596182319	-3.6407648952697396	-3.2221755358515947	-7.863707539303413	-10.383712639900331	-13.007482627408761	-13.888961159281362	-5.274589031177908	-2.7615328713806093	-12.461056160182093	-0.7359535705891888	-0.9884928598239788	-2.045845191106952	-6.772916472363504	-3.513626416567558	-2.7527131438112713	-2.974488744922504	-3.4746668053965184	-4.8457546538560825	-3.5515443380556118	-0.5477476090329672	-0.6252873828651145	1.4637527426815686	8.730532628616675	10.510578238635922	10.835551816226491	5.769309315056633	6.142173758727658	2.640509405098437	7.327374210134505	4.700104314410317	1.613710886517654	8.68380493587161	8.82716194577367	11.546305139484407	8.732629841667837	3.3932896251701155
chr4:1104641-1105807	8.732629841667837	3.3932896251701155	0.1110982121232691	-0.740243878839719	4.1350842625406505	1.039511274598865	2.919346912922374	1.67044600579804	3.9659233615193883	2.9029279059123416	2.8132210335162284	0.41469736933359735	-0.2406233412219088	0.47427625967953113	-0.6118662475235087	1.6635538064271418	2.2942512452010635	3.7616606221940754	3.8793749675541145	1.1993648343745984	-0.5827354147361093	-4.301489393517907	-2.475017312239456	-2.8448855908115185	-1.3930658646459981	-0.8828340816705169	-1.6093585493146907	-2.741964893053895	-4.8330091534371284	-1.3249179539013916	-7.2453078979498375	-1.8660824621566272	-12.333867259188763	-13.66195275160636	-10.911617078223376	-5.157279678134199	-2.05661434993083	-0.4437046457444905	-1.4685685833250075	-2.3916384431185356	-0.3629748251651817	0.6167285735418343	-0.12841704910505836	-2.793626106314579	0.27324296096840095	-3.494194097055385	-0.9978029751502935	-7.559492169266466	-7.36741637311026
chr4:1143602-1145430	1.438275006859368	0.8078248045792215	3.083284865057282	-0.6569312848502507	-0.48314147079399433	-4.374388834859845	-0.8838034207522496	-0.08911586438568975	-1.9503773940432036	1.002218800574404	-1.0668755590631576	1.0575118562454215	-1.4806135075530658	-1.1760514275446143	-2.292510582656177	-4.368584753795279	-3.753133752904404	-0.485433315689084	-1.378140395019188	-3.884908372303392	-0.8074614042196859	-3.5157539165961076	-1.2400940254342014	-3.547596806534704	3.6705825651043082	9.862145535208981	4.071190109270219	2.186825009421875	3.084103902990284	3.480216918893745	6.548424907141597	5.849091623463211	4.457676719279792	2.452348138309405	-1.2905744785105304	-0.5465117487316801	0.3807802995619615	-0.5335180237461826	-1.4813876291387138	-6.795490937324931	-5.9088984616173725	-5.524055267806458	-4.619707215508486	-2.6500259403671484	-5.663980957370356	0.2958330142165861	-4.2862460058380165	-3.7647333594074035	-4.159633575076806
chr4:1167047-1167737	-3.7647333594074035	-4.159633575076806	-5.054905377439251	-1.8838391695790326	-0.7466685489814487	-1.4617571774803817	-0.18672279766699695	-0.7554215452717997	-2.5546600077471733	0.6626043705002272	-2.192861390971285	-2.841424991383745	-1.8400809273794865	-0.18324377604476014	0.5304459879500864	0.05979620038330483	1.3809704991390863	2.1993431876420946	1.9734089827307029	3.860882442384926	2.0919731760839704	2.270199840871378	2.556958866746081	3.9631691676784313	0.5848747766981275	-0.3302385998660898	-5.491828141847885	-5.540734140246106	-7.5191539116856205	-10.2792592483373	-7.019372379934143	-1.72954811871417	-8.085100940706448	-3.060825588568258	7.012353681017026	9.990498476021692	7.7143051002608525	5.135728066661428	2.7218350733172514	-1.790442699108148	1.0268868771666333	-2.0229538870625277	-3.259510296109321	-5.696878637645612	-6.466275290800148	-8.125129192832317	-5.407251954339885	-6.120169307095742	-10.444041398787768
chr4:1168480-1168687	-5.054905377439251	-1.8838391695790326	-0.7466685489814487	-1.4617571774803817	-0.18672279766699695	-0.7554215452717997	-2.5546600077471733	0.6626043705002272	-2.192861390971285	-2.841424991383745	-1.8400809273794865	-0.18324377604476014	0.5304459879500864	0.05979620038330483	1.3809704991390863	2.1993431876420946	1.9734089827307029	3.860882442384926	2.0919731760839704	2.270199840871378	2.556958866746081	3.9631691676784313	0.5848747766981275	-0.3302385998660898	-5.491828141847885	-5.540734140246106	-7.5191539116856205	-10.2792592483373	-7.019372379934143	-1.72954811871417	-8.085100940706448	-3.060825588568258	7.012353681017026	9.990498476021692	7.7143051002608525	5.135728066661428	2.7218350733172514	-1.790442699108148	1.0268868771666333	-2.0229538870625277	-3.259510296109321	-5.696878637645612	-6.466275290800148	-8.125129192832317	-5.407251954339885	-6.120169307095742	-10.444041398787768	-13.08458965613538	-7.925514364197738
chr4:1201512-1203555	-0.33518727640619506	1.5317607103250972	-0.2836873725700699	-0.9873687398757148	-1.6819164843152896	-4.462625614873624	-3.0577594084584327	-2.901568829856108	-0.37107205997171755	-1.4637527426815689	0.5237177839679031	0.3866563435393866	-1.4234242368419985	0.7140130986306161	-2.1800349666235292	-1.2231571344843168	-2.369865071487643	-0.6635274659648466	-6.388231484346993	-6.571999174350606	-4.64116032513561	-7.713292891420226	-4.092339516193445	-12.3677900201463	-15.849559204000105	-13.458873003614555	-8.379205820105348	-2.4123394492012182	-0.47712125471966244	0.0	1.654507166568443	0.37565145737276495	0.4891924573663159	2.9736007985719346	1.7451651930085748	5.439733424276983	7.2524107667734	3.691242942157566	10.341578401489583	15.01762037786084	8.266624206095146	4.6021162871352965	6.008308900841537	1.3882864985390546	1.8996633988152858	2.520984501765311	-1.0576900645060432	-2.647112462517367	-2.7196020080435117
chr4:1207755-1208217	-1.4234242368419985	0.7140130986306161	-2.1800349666235292	-1.2231571344843168	-2.369865071487643	-0.6635274659648466	-6.388231484346993	-6.571999174350606	-4.64116032513561	-7.713292891420226	-4.092339516193445	-12.3677900201463	-15.849559204000105	-13.458873003614555	-8.379205820105348	-2.4123394492012182	-0.47712125471966244	0.0	1.654507166568443	0.37565145737276495	0.4891924573663159	2.9736007985719346	1.7451651930085748	5.439733424276983	7.2524107667734	3.691242942157566	10.341578401489583	15.01762037786084	8.266624206095146	4.6021162871352965	6.008308900841537	1.3882864985390546	1.8996633988152858	2.520984501765311	-1.0576900645060432	-2.647112462517367	-2.7196020080435117	-4.182042580222479	-2.6145232230505537	-0.9591312608573317	-0.47712125471966244	-1.2217595346782386	1.916927762345572	1.8351196129305833	1.907713164965677	1.0759905311251827	1.6386458016402576	5.313194859771264	7.16721322155923
chr4:1217923-1218419	0.4891924573663159	2.9736007985719346	1.7451651930085748	5.439733424276983	7.2524107667734	3.691242942157566	10.341578401489583	15.01762037786084	8.266624206095146	4.6021162871352965	6.008308900841537	1.3882864985390546	1.8996633988152858	2.520984501765311	-1.0576900645060432	-2.647112462517367	-2.7196020080435117	-4.182042580222479	-2.6145232230505537	-0.9591312608573317	-0.47712125471966244	-1.2217595346782386	1.916927762345572	1.8351196129305833	1.907713164965677	1.0759905311251827	1.6386458016402576	5.313194859771264	7.16721322155923	1.6964624330249027	1.9065323351090726	3.1052530203243722	3.7028257699555374	3.023719773525401	0.9332772557123735	-0.6225021518452367	0.3487273781763192	0.7827458730598273	-0.5011433380793221	-2.6471194017681174	-2.448719196302567	-0.9154198559514689	1.2373451977821426	0.31317733057254904	-1.0444904895526175	3.6867007539477306	3.8728937672658814	3.5906006397936365	3.484780869387491
chr4:1234113-1236285	3.023719773525401	0.9332772557123735	-0.6225021518452367	0.3487273781763192	0.7827458730598273	-0.5011433380793221	-2.6471194017681174	-2.448719196302567	-0.9154198559514689	1.2373451977821426	0.31317733057254904	-1.0444904895526175	3.6867007539477306	3.8728937672658814	3.5906006397936365	3.484780869387491	2.908595298750135	1.5120319563700464	2.032970528593563	2.636111465121283	2.389524912569754	2.0646754094226916	-0.4869978894703889	-1.8904957986396544	-0.0669026381824216	-1.0913700359841745	0.6234981061048637	-0.6461738161874808	-1.0776578544626014	-4.649383904445078	-3.3091480450169266	-5.569521750719314	-7.969421982283412	-7.9154768473870964	-8.276476968282521	-6.414756472405378	2.4092732931124687	6.1683423885721	4.862897233403142	9.447662899726318	9.558231482120854	10.124524586534749	4.242583021192927	4.569831261904171	2.9078273761902795	1.3999852782819966	0.23798851437113674	-0.7578123823662645	1.5105379907181753
chr4:1236804-1237308	-0.5011433380793221	-2.6471194017681174	-2.448719196302567	-0.9154198559514689	1.2373451977821426	0.31317733057254904	-1.0444904895526175	3.6867007539477306	3.8728937672658814	3.5906006397936365	3.484780869387491	2.908595298750135	1.5120319563700464	2.032970528593563	2.636111465121283	2.389524912569754	2.0646754094226916	-0.4869978894703889	-1.8904957986396544	-0.0669026381824216	-1.0913700359841745	0.6234981061048637	-0.6461738161874808	-1.0776578544626014	-4.649383904445078	-3.3091480450169266	-5.569521750719314	-7.969421982283412	-7.9154768473870964	-8.276476968282521	-6.414756472405378	2.4092732931124687	6.1683423885721	4.862897233403142	9.447662899726318	9.558231482120854	10.124524586534749	4.242583021192927	4.569831261904171	2.9078273761902795	1.3999852782819966	0.23798851437113674	-0.7578123823662645	1.5105379907181753	1.918151280083261	-1.0938218074149353	1.9976497487443543	-1.814985850715143	-0.5480816454564381
chr2L:17863-18526	0	0	0	0	0	0	0	0	0	0	0	0	0	0	0	0	0	0	0	0	0	0	0	0	0	0	0	0	0	0	0	0	0	0	0	0	0	0	0	0	0	0	0	0	0	0	0	0	0
chr2L:21475-22244	0	0	0	0	0	0	0	0	0	0	0	0	0	0	0	0	0	0	0	0	0	0	0	0	0	0	0	0	0	0	0	0	0	0	0	0	0	0	0	0	0	0	0	0	0	0	0	0	0
chr2L:65006-65697	-13.586720364579085	-14.96934647420762	-14.096501429984578	-6.211520569678502	-11.87153754112668	-5.444914661315037	0.19186358645158416	9.141694734238888	2.2969408167403422	4.98464845605357	4.227879379044437	-1.7452190518648174	-0.12407515954955818	10.025797163352365	19.631552883840033	24.078371583546883	8.368723366671789	0.6173067658815127	3.707486888233787	4.796508432790162	5.312255831649389	0.8065359368777398	3.3481760948100128	3.636537637550622	8.464648900895408	5.6496793514142665	10.386167769446953	12.56124917797405	9.957262597152383	7.8757304926980645	3.166338364415756	4.81245036020761	5.224462466426279	0.6315755278089185	-0.6648660573669203	-4.383948431732901	-6.141309943484365	-12.315809857813882	-10.304580906451791	-6.618255872674963	-0.7357890626869555	0.6252873828651146	0.1234585106606405	-0.37571028587632194	-0.5770132251949666	1.0668755590631576	-1.005007315023078	-1.0918598585894341	-1.6171780788615426
chr2L:65827-67372	-14.96934647420762	-14.096501429984578	-6.211520569678502	-11.87153754112668	-5.444914661315037	0.19186358645158416	9.141694734238888	2.2969408167403422	4.98464845605357	4.227879379044437	-1.7452190518648174	-0.12407515954955818	10.025797163352365	19.631552883840033	24.078371583546883	8.368723366671789	0.6173067658815127	3.707486888233787	4.796508432790162	5.312255831649389	0.8065359368777398	3.3481760948100128	3.636537637550622	8.464648900895408	5.6496793514142665	10.386167769446953	12.56124917797405	9.957262597152383	7.8757304926980645	3.166338364415756	4.81245036020761	5.224462466426279	0.6315755278089185	-0.6648660573669203	-4.383948431732901	-6.141309943484365	-12.315809857813882	-10.304580906451791	-6.618255872674963	-0.7357890626869555	0.6252873828651146	0.1234585106606405	-0.37571028587632194	-0.5770132251949666	1.0668755590631576	-1.005007315023078	-1.0918598585894341	-1.6171780788615426	-1.2203464871054786
chr2L:73207-73944	8.368723366671789	0.6173067658815127	3.707486888233787	4.796508432790162	5.312255831649389	0.8065359368777398	3.3481760948100128	3.636537637550622	8.464648900895408	5.6496793514142665	10.386167769446953	12.56124917797405	9.957262597152383	7.8757304926980645	3.166338364415756	4.81245036020761	5.224462466426279	0.6315755278089185	-0.6648660573669203	-4.383948431732901	-6.141309943484365	-12.315809857813882	-10.304580906451791	-6.618255872674963	-0.7357890626869555	0.6252873828651146	0.1234585106606405	-0.37571028587632194	-0.5770132251949666	1.0668755590631576	-1.005007315023078	-1.0918598585894341	-1.6171780788615426	-1.2203464871054786	-7.195277795981695	-8.66814767748717	-7.297107654583067	-9.852585601582517	-9.19566536024166	-0.5511011468531489	-10.912109661278382	-6.316799296403277	-7.630511512341701	-5.806948982400738	-6.134842043084954	1.9956962876115079	1.6096773894190728	-1.5310997621156073	0.21370491804281566
chr2L:93873-94491	-6.316799296403277	-7.630511512341701	-5.806948982400738	-6.134842043084954	1.9956962876115079	1.6096773894190728	-1.5310997621156073	0.21370491804281566	-1.3998312778797593	0.21052632091416779	0.0	0.0	0.0	0.0	0.0	0.0	0.0	0.0	2.31855924553118	2.4395024984750777	5.304384385719038	5.02638043299044	0.0	4.170137748544422	5.092352829684798	5.009698760376772	5.119335979623608	3.893150931416411	4.364205393366389	1.9859162132446282	2.814915703390496	-1.5906707975797865	2.4022748057439633	0.9645389113959693	0.9931449300976852	0.0	-0.9059652567236041	0.19672432677588858	1.5808373746462783	-0.37098667678888	1.1939387804147819	0.32018560075543717	-0.12408685724765907	0.7069294769474692	0.07481796653064664	4.675382175530052	2.9512471231667976	9.233014004483898	12.080357038077448
chr2L:94621-96449	-5.806948982400738	-6.134842043084954	1.9956962876115079	1.6096773894190728	-1.5310997621156073	0.21370491804281566	-1.3998312778797593	0.21052632091416779	0.0	0.0	0.0	0.0	0.0	0.0	0.0	0.0	2.31855924553118	2.4395024984750777	5.304384385719038	5.02638043299044	0.0	4.170137748544422	5.092352829684798	5.009698760376772	5.119335979623608	3.893150931416411	4.364205393366389	1.9859162132446282	2.814915703390496	-1.5906707975797865	2.4022748057439633	0.9645389113959693	0.9931449300976852	0.0	-0.9059652567236041	0.19672432677588858	1.5808373746462783	-0.37098667678888	1.1939387804147819	0.32018560075543717	-0.12408685724765907	0.7069294769474692	0.07481796653064664	4.675382175530052	2.9512471231667976	9.233014004483898	12.080357038077448	9.835596262990917	6.634823581975883
chr2L:100819-104128	0.0	0.0	0.0	0.0	2.31855924553118	2.4395024984750777	5.304384385719038	5.02638043299044	0.0	4.170137748544422	5.092352829684798	5.009698760376772	5.119335979623608	3.893150931416411	4.364205393366389	1.9859162132446282	2.814915703390496	-1.5906707975797865	2.4022748057439633	0.9645389113959693	0.9931449300976852	0.0	-0.9059652567236041	0.19672432677588858	1.5808373746462783	-0.37098667678888	1.1939387804147819	0.32018560075543717	-0.12408685724765907	0.7069294769474692	0.07481796653064664	4.675382175530052	2.9512471231667976	9.233014004483898	12.080357038077448	9.835596262990917	6.634823581975883	5.069815052932902	6.674794495025668	-0.16000589969411544	0.4547195741423294	-1.9563976305089277	-3.226419324534496	-4.367783599068256	-0.5801054635639582	-0.393115943093641	0.8515673009344947	-2.534984060161506	0.2614505271567006
chr2L:106029-107106	5.009698760376772	5.119335979623608	3.893150931416411	4.364205393366389	1.9859162132446282	2.814915703390496	-1.5906707975797865	2.4022748057439633	0.9645389113959693	0.9931449300976852	0.0	-0.9059652567236041	0.19672432677588858	1.5808373746462783	-0.37098667678888	1.1939387804147819	0.32018560075543717	-0.12408685724765907	0.7069294769474692	0.07481796653064664	4.675382175530052	2.9512471231667976	9.233014004483898	12.080357038077448	9.835596262990917	6.634823581975883	5.069815052932902	6.674794495025668	-0.16000589969411544	0.4547195741423294	-1.9563976305089277	-3.226419324534496	-4.367783599068256	-0.5801054635639582	-0.393115943093641	0.8515673009344947	-2.534984060161506	0.2614505271567006	1.388752253448813	-1.0990952844699733	3.4243294003392135	1.3143008496017192	1.9601783318418151	-2.0087405621709027	-3.2965750299028516	-3.821835705944049	-1.3912823486446788	-2.796956675459594	-1.3851990166435546
chr2L:107107-109137	3.893150931416411	4.364205393366389	1.9859162132446282	2.814915703390496	-1.5906707975797865	2.4022748057439633	0.9645389113959693	0.9931449300976852	0.0	-0.9059652567236041	0.19672432677588858	1.5808373746462783	-0.37098667678888	1.1939387804147819	0.32018560075543717	-0.12408685724765907	0.7069294769474692	0.07481796653064664	4.675382175530052	2.9512471231667976	9.233014004483898	12.080357038077448	9.835596262990917	6.634823581975883	5.069815052932902	6.674794495025668	-0.16000589969411544	0.4547195741423294	-1.9563976305089277	-3.226419324534496	-4.367783599068256	-0.5801054635639582	-0.393115943093641	0.8515673009344947	-2.534984060161506	0.2614505271567006	1.388752253448813	-1.0990952844699733	3.4243294003392135	1.3143008496017192	1.9601783318418151	-2.0087405621709027	-3.2965750299028516	-3.821835705944049	-1.3912823486446788	-2.796956675459594	-1.3851990166435546	-0.13045356992014925	-3.524383242558138
chr2L:109413-110162	-1.5906707975797865	2.4022748057439633	0.9645389113959693	0.9931449300976852	0.0	-0.9059652567236041	0.19672432677588858	1.5808373746462783	-0.37098667678888	1.1939387804147819	0.32018560075543717	-0.12408685724765907	0.7069294769474692	0.07481796653064664	4.675382175530052	2.9512471231667976	9.233014004483898	12.080357038077448	9.835596262990917	6.634823581975883	5.069815052932902	6.674794495025668	-0.16000589969411544	0.4547195741423294	-1.9563976305089277	-3.226419324534496	-4.367783599068256	-0.5801054635639582	-0.393115943093641	0.8515673009344947	-2.534984060161506	0.2614505271567006	1.388752253448813	-1.0990952844699733	3.4243294003392135	1.3143008496017192	1.9601783318418151	-2.0087405621709027	-3.2965750299028516	-3.821835705944049	-1.3912823486446788	-2.796956675459594	-1.3851990166435546	-0.13045356992014925	-3.524383242558138	-0.8584344149345161	-0.11931067373464703	-1.1495366762343502	-0.6044393452309226
chr2L:113300-114079	-0.37098667678888	1.1939387804147819	0.32018560075543717	-0.12408685724765907	0.7069294769474692	0.07481796653064664	4.675382175530052	2.9512471231667976	9.233014004483898	12.080357038077448	9.835596262990917	6.634823581975883	5.069815052932902	6.674794495025668	-0.16000589969411544	0.4547195741423294	-1.9563976305089277	-3.226419324534496	-4.367783599068256	-0.5801054635639582	-0.393115943093641	0.8515673009344947	-2.534984060161506	0.2614505271567006	1.388752253448813	-1.0990952844699733	3.4243294003392135	1.3143008496017192	1.9601783318418151	-2.0087405621709027	-3.2965750299028516	-3.821835705944049	-1.3912823486446788	-2.796956675459594	-1.3851990166435546	-0.13045356992014925	-3.524383242558138	-0.8584344149345161	-0.11931067373464703	-1.1495366762343502	-0.6044393452309226	-2.946531518648129	-1.7779359916589463	-2.708298376616146	-3.7356805564974005	-2.9510574703885077	-2.253251255748297	-2.215050006324264	1.021979976098207
chr2L:114080-115044	0.32018560075543717	-0.12408685724765907	0.7069294769474692	0.07481796653064664	4.675382175530052	2.9512471231667976	9.233014004483898	12.080357038077448	9.835596262990917	6.634823581975883	5.069815052932902	6.674794495025668	-0.16000589969411544	0.4547195741423294	-1.9563976305089277	-3.226419324534496	-4.367783599068256	-0.5801054635639582	-0.393115943093641	0.8515673009344947	-2.534984060161506	0.2614505271567006	1.388752253448813	-1.0990952844699733	3.4243294003392135	1.3143008496017192	1.9601783318418151	-2.0087405621709027	-3.2965750299028516	-3.821835705944049	-1.3912823486446788	-2.796956675459594	-1.3851990166435546	-0.13045356992014925	-3.524383242558138	-0.8584344149345161	-0.11931067373464703	-1.1495366762343502	-0.6044393452309226	-2.946531518648129	-1.7779359916589463	-2.708298376616146	-3.7356805564974005	-2.9510574703885077	-2.253251255748297	-2.215050006324264	1.021979976098207	3.134840217575625	3.4032810078530695
chr2L:115045-115931	0.7069294769474692	0.07481796653064664	4.675382175530052	2.9512471231667976	9.233014004483898	12.080357038077448	9.835596262990917	6.634823581975883	5.069815052932902	6.674794495025668	-0.16000589969411544	0.4547195741423294	-1.9563976305089277	-3.226419324534496	-4.367783599068256	-0.5801054635639582	-0.393115943093641	0.8515673009344947	-2.534984060161506	0.2614505271567006	1.388752253448813	-1.0990952844699733	3.4243294003392135	1.3143008496017192	1.9601783318418151	-2.0087405621709027	-3.2965750299028516	-3.821835705944049	-1.3912823486446788	-2.796956675459594	-1.3851990166435546	-0.13045356992014925	-3.524383242558138	-0.8584344149345161	-0.11931067373464703	-1.1495366762343502	-0.6044393452309226	-2.946531518648129	-1.7779359916589463	-2.708298376616146	-3.7356805564974005	-2.9510574703885077	-2.253251255748297	-2.215050006324264	1.021979976098207	3.134840217575625	3.4032810078530695	4.071115004007954	-1.275040877761037
chr2L:142132-143749	1.8043063622805677	2.055538359891168	4.82721012817062	0.9108087471303778	-0.417504549564557	5.939498580483286	20.1920892904676	22.549951160630144	21.002985767491307	11.24768623083477	8.138750471053148	10.198116915388036	8.034351057299537	2.333804602010913	-1.1647680880650118	-4.9880642851934756	-7.62986312148789	-7.611812617540401	-9.972957605250874	-9.603840606197124	-3.7627128261881317	8.539127387772147	5.455587700770808	0.1598364876355947	-1.9534947623878847	-8.11893558111282	-7.816266287632137	-9.526352447474704	-12.92773030005524	-7.021063396573897	-8.999213790439786	-8.689952731142819	-2.694016807113604	-0.32675222119505476	1.0540009413075297	1.2429995135576393	4.151626491085922	2.833987965845525	-1.3386085568272064	-1.7597683219924343	-5.206812108306998	-3.3211625042704003	-2.488810178636422	-0.4693180592170089	-2.7964610403723054	-1.7535626562214939	2.6901809807942847	8.425671152344602	5.1608933349465165
chr2L:143750-144579	0.9108087471303778	-0.417504549564557	5.939498580483286	20.1920892904676	22.549951160630144	21.002985767491307	11.24768623083477	8.138750471053148	10.198116915388036	8.034351057299537	2.333804602010913	-1.1647680880650118	-4.9880642851934756	-7.62986312148789	-7.611812617540401	-9.972957605250874	-9.603840606197124	-3.7627128261881317	8.539127387772147	5.455587700770808	0.1598364876355947	-1.9534947623878847	-8.11893558111282	-7.816266287632137	-9.526352447474704	-12.92773030005524	-7.021063396573897	-8.999213790439786	-8.689952731142819	-2.694016807113604	-0.32675222119505476	1.0540009413075297	1.2429995135576393	4.151626491085922	2.833987965845525	-1.3386085568272064	-1.7597683219924343	-5.206812108306998	-3.3211625042704003	-2.488810178636422	-0.4693180592170089	-2.7964610403723054	-1.7535626562214939	2.6901809807942847	8.425671152344602	5.1608933349465165	3.7481978878552753	7.475707425107868	6.417658731516848
chr2L:154379-157384	-1.9534947623878847	-8.11893558111282	-7.816266287632137	-9.526352447474704	-12.92773030005524	-7.021063396573897	-8.999213790439786	-8.689952731142819	-2.694016807113604	-0.32675222119505476	1.0540009413075297	1.2429995135576393	4.151626491085922	2.833987965845525	-1.3386085568272064	-1.7597683219924343	-5.206812108306998	-3.3211625042704003	-2.488810178636422	-0.4693180592170089	-2.7964610403723054	-1.7535626562214939	2.6901809807942847	8.425671152344602	5.1608933349465165	3.7481978878552753	7.475707425107868	6.417658731516848	5.618659613978807	7.281186710209645	0.1560082299879291	1.8887837031419563	1.7300049165136306	4.065080965415978	0.9250985761645854	4.016958566607805	-0.5652418945841998	-1.101068796429175	-2.0269831380403738	-6.319083337386441	-5.850938914664156	-6.969648549883923	-4.422227142949517	-5.428280415385094	0.10029296151355792	0.0	-0.4666095473949303	-0.27008222866819914	-1.455803957028115
chr2L:157972-159065	-8.689952731142819	-2.694016807113604	-0.32675222119505476	1.0540009413075297	1.2429995135576393	4.151626491085922	2.833987965845525	-1.3386085568272064	-1.7597683219924343	-5.206812108306998	-3.3211625042704003	-2.488810178636422	-0.4693180592170089	-2.7964610403723054	-1.7535626562214939	2.6901809807942847	8.425671152344602	5.1608933349465165	3.7481978878552753	7.475707425107868	6.417658731516848	5.618659613978807	7.281186710209645	0.1560082299879291	1.8887837031419563	1.7300049165136306	4.065080965415978	0.9250985761645854	4.016958566607805	-0.5652418945841998	-1.101068796429175	-2.0269831380403738	-6.319083337386441	-5.850938914664156	-6.969648549883923	-4.422227142949517	-5.428280415385094	0.10029296151355792	0.0	-0.4666095473949303	-0.27008222866819914	-1.455803957028115	1.0886444887808173	1.2128644292453494	1.1446323513338468	0.0	1.171228640609484	5.798165020688555	1.8034647419903833
chr2L:159066-159190	1.0540009413075297	1.2429995135576393	4.151626491085922	2.833987965845525	-1.3386085568272064	-1.7597683219924343	-5.206812108306998	-3.3211625042704003	-2.488810178636422	-0.4693180592170089	-2.7964610403723054	-1.7535626562214939	2.6901809807942847	8.425671152344602	5.1608933349465165	3.7481978878552753	7.475707425107868	6.417658731516848	5.618659613978807	7.281186710209645	0.1560082299879291	1.8887837031419563	1.7300049165136306	4.065080965415978	0.9250985761645854	4.016958566607805	-0.5652418945841998	-1.101068796429175	-2.0269831380403738	-6.319083337386441	-5.850938914664156	-6.969648549883923	-4.422227142949517	-5.428280415385094	0.10029296151355792	0.0	-0.4666095473949303	-0.27008222866819914	-1.455803957028115	1.0886444887808173	1.2128644292453494	1.1446323513338468	0.0	1.171228640609484	5.798165020688555	1.8034647419903833	3.733058623647281	7.506700627498594	7.583792044432328
chr2L:159191-159867	1.0540009413075297	1.2429995135576393	4.151626491085922	2.833987965845525	-1.3386085568272064	-1.7597683219924343	-5.206812108306998	-3.3211625042704003	-2.488810178636422	-0.4693180592170089	-2.7964610403723054	-1.7535626562214939	2.6901809807942847	8.425671152344602	5.1608933349465165	3.7481978878552753	7.475707425107868	6.417658731516848	5.618659613978807	7.281186710209645	0.1560082299879291	1.8887837031419563	1.7300049165136306	4.065080965415978	0.9250985761645854	4.016958566607805	-0.5652418945841998	-1.101068796429175	-2.0269831380403738	-6.319083337386441	-5.850938914664156	-6.969648549883923	-4.422227142949517	-5.428280415385094	0.10029296151355792	0.0	-0.4666095473949303	-0.27008222866819914	-1.455803957028115	1.0886444887808173	1.2128644292453494	1.1446323513338468	0.0	1.171228640609484	5.798165020688555	1.8034647419903833	3.733058623647281	7.506700627498594	7.583792044432328
chr2L:182280-183530	3.733058623647281	7.506700627498594	7.583792044432328	9.98914051856836	5.414217988709322	0.47083453009306675	1.6489471537350044	1.2188413273576495	0.5217513186714854	3.200008487209355	0.6864600998522368	-0.7390632825511071	8.137918041540404	9.99855675135527	10.46048284319978	9.044517140571386	8.295903709864007	4.161498568136415	1.2684028291792444	-2.8527360318221024	-6.202689857178011	-5.466724703154011	-0.26990723064142175	10.28245359349283	10.243377458282763	5.260469410776488	3.4530376003910117	2.514772873646682	1.9441206600312948	0.6893915254436865	0.6037744422867334	-2.0892388873033347	-2.4645670583868333	-1.3831046092216912	-1.8129681758777378	-4.845793393047485	-5.281140232360413	-8.845530050905838	-21.831346375937585	-20.85331959966025	-20.273728688890426	-13.559471146523896	-17.970428239189083	-28.60694847031541	-18.698922166398145	-32.895395262373654	-12.543025992425376	-9.335284404503387	-2.062093746803203
chr2L:203180-208287	-17.970428239189083	-28.60694847031541	-18.698922166398145	-32.895395262373654	-12.543025992425376	-9.335284404503387	-2.062093746803203	0.09055686169801967	-10.128771704972568	-14.001079937033605	-23.7587471655799	-18.42908673400217	-1.4537386246613322	-0.97281299814844	-0.6038485989612387	0.9568070777091172	-0.32675222119505476	0.0	4.846844412008019	3.6801027289342927	4.110117511251296	7.37933478712763	3.669994430907956	5.385944289871079	1.2597571028495211	3.5796815889524534	2.7511078310436208	1.6051187572952976	1.0668755590631576	1.0668755590631576	0.16711877743474865	8.511316879785596	9.807256237668442	5.183658333880861	8.517942010632074	5.648833496852782	4.072506963598892	0.7301931835318509	2.8980003008420834	0.12580810293692404	0.2787408440440073	2.2653721615438545	-0.9253340925497531	-1.3882927393939333	-0.7359535705891888	-0.2240774644457132	0.7359535705891888	0.48270525311591445	1.7852197928690399
chr2L:222744-225441	0.12580810293692404	0.2787408440440073	2.2653721615438545	-0.9253340925497531	-1.3882927393939333	-0.7359535705891888	-0.2240774644457132	0.7359535705891888	0.48270525311591445	1.7852197928690399	-1.3323508290265325	0.020901050466756634	-1.9919491999730181	-4.254393925283097	-7.203232920873335	-7.680105724443375	-6.350522935074645	0.40759060765813954	0.0	-0.6252873828651145	1.922924649580727	2.0123225823356705	23.296751447284105	33.45269376017286	35.77483620163551	29.067606511650602	25.76139535271887	16.628783299167257	15.358338608178387	9.96816477535524	15.248673208534044	15.408703959292822	12.46121791774269	5.362482469249285	5.52357042340699	2.2750801911115	2.667747163548318	-1.8313956504410902	-3.9944956918352825	-3.8570618032624835	-2.2335999313119177	-3.703362048105192	-1.225833462172965	-4.466442886892499	-4.5631458837635455	-2.9349839392464356	-6.597552589494394	-3.138507019097888	-7.430751621134847
chr2L:247197-247780	-5.615579944429249	-9.38365377017472	-9.289741037971346	-4.734189557897541	-8.637271953890297	-1.5704190432189342	-4.887904104512318	-9.288294282281667	-9.28452906149709	-7.375233612209485	-7.472206421128439	-7.791666814485827	-6.9263239999842305	3.1774627365615653	3.0064863476345103	1.556518899258384	3.842221803809573	-1.6910793405625417	-0.2970833565050143	-10.388468855951494	-5.620595361692786	12.564175025876681	9.254423794895677	6.513212343627371	2.8767206751019	0.9877963972343207	2.0017614787715137	0.6002440076944856	1.7923750469699609	-0.07089383708611127	-0.4971471528791606	-1.331911875238711	-4.433663210351916	-11.769598623504708	-16.04239310938902	-19.758623721857234	-15.891592469815293	-15.795790154621047	-13.378348072220739	-8.845660708160832	-27.716416113520214	-12.335142481344906	-19.25062678269007	-19.41244153661537	-11.80291166468998	-10.539445303918427	-0.32675222119505476	-1.6154407595203946	-1.6310099090721502
chr2L:247999-249352	-9.38365377017472	-9.289741037971346	-4.734189557897541	-8.637271953890297	-1.5704190432189342	-4.887904104512318	-9.288294282281667	-9.28452906149709	-7.375233612209485	-7.472206421128439	-7.791666814485827	-6.9263239999842305	3.1774627365615653	3.0064863476345103	1.556518899258384	3.842221803809573	-1.6910793405625417	-0.2970833565050143	-10.388468855951494	-5.620595361692786	12.564175025876681	9.254423794895677	6.513212343627371	2.8767206751019	0.9877963972343207	2.0017614787715137	0.6002440076944856	1.7923750469699609	-0.07089383708611127	-0.4971471528791606	-1.331911875238711	-4.433663210351916	-11.769598623504708	-16.04239310938902	-19.758623721857234	-15.891592469815293	-15.795790154621047	-13.378348072220739	-8.845660708160832	-27.716416113520214	-12.335142481344906	-19.25062678269007	-19.41244153661537	-11.80291166468998	-10.539445303918427	-0.32675222119505476	-1.6154407595203946	-1.6310099090721502	-1.2202113830661714
chr2L:249353-249549	-8.637271953890297	-1.5704190432189342	-4.887904104512318	-9.288294282281667	-9.28452906149709	-7.375233612209485	-7.472206421128439	-7.791666814485827	-6.9263239999842305	3.1774627365615653	3.0064863476345103	1.556518899258384	3.842221803809573	-1.6910793405625417	-0.2970833565050143	-10.388468855951494	-5.620595361692786	12.564175025876681	9.254423794895677	6.513212343627371	2.8767206751019	0.9877963972343207	2.0017614787715137	0.6002440076944856	1.7923750469699609	-0.07089383708611127	-0.4971471528791606	-1.331911875238711	-4.433663210351916	-11.769598623504708	-16.04239310938902	-19.758623721857234	-15.891592469815293	-15.795790154621047	-13.378348072220739	-8.845660708160832	-27.716416113520214	-12.335142481344906	-19.25062678269007	-19.41244153661537	-11.80291166468998	-10.539445303918427	-0.32675222119505476	-1.6154407595203946	-1.6310099090721502	-1.2202113830661714	1.0668755590631576	-2.2890987262375684	2.123869746574087
chr2L:249550-250354	-1.5704190432189342	-4.887904104512318	-9.288294282281667	-9.28452906149709	-7.375233612209485	-7.472206421128439	-7.791666814485827	-6.9263239999842305	3.1774627365615653	3.0064863476345103	1.556518899258384	3.842221803809573	-1.6910793405625417	-0.2970833565050143	-10.388468855951494	-5.620595361692786	12.564175025876681	9.254423794895677	6.513212343627371	2.8767206751019	0.9877963972343207	2.0017614787715137	0.6002440076944856	1.7923750469699609	-0.07089383708611127	-0.4971471528791606	-1.331911875238711	-4.433663210351916	-11.769598623504708	-16.04239310938902	-19.758623721857234	-15.891592469815293	-15.795790154621047	-13.378348072220739	-8.845660708160832	-27.716416113520214	-12.335142481344906	-19.25062678269007	-19.41244153661537	-11.80291166468998	-10.539445303918427	-0.32675222119505476	-1.6154407595203946	-1.6310099090721502	-1.2202113830661714	1.0668755590631576	-2.2890987262375684	2.123869746574087	2.9787924784078506
chr2L:250355-250553	-4.887904104512318	-9.288294282281667	-9.28452906149709	-7.375233612209485	-7.472206421128439	-7.791666814485827	-6.9263239999842305	3.1774627365615653	3.0064863476345103	1.556518899258384	3.842221803809573	-1.6910793405625417	-0.2970833565050143	-10.388468855951494	-5.620595361692786	12.564175025876681	9.254423794895677	6.513212343627371	2.8767206751019	0.9877963972343207	2.0017614787715137	0.6002440076944856	1.7923750469699609	-0.07089383708611127	-0.4971471528791606	-1.331911875238711	-4.433663210351916	-11.769598623504708	-16.04239310938902	-19.758623721857234	-15.891592469815293	-15.795790154621047	-13.378348072220739	-8.845660708160832	-27.716416113520214	-12.335142481344906	-19.25062678269007	-19.41244153661537	-11.80291166468998	-10.539445303918427	-0.32675222119505476	-1.6154407595203946	-1.6310099090721502	-1.2202113830661714	1.0668755590631576	-2.2890987262375684	2.123869746574087	2.9787924784078506	0.2614505271567006
chr2L:250560-252151	-9.288294282281667	-9.28452906149709	-7.375233612209485	-7.472206421128439	-7.791666814485827	-6.9263239999842305	3.1774627365615653	3.0064863476345103	1.556518899258384	3.842221803809573	-1.6910793405625417	-0.2970833565050143	-10.388468855951494	-5.620595361692786	12.564175025876681	9.254423794895677	6.513212343627371	2.8767206751019	0.9877963972343207	2.0017614787715137	0.6002440076944856	1.7923750469699609	-0.07089383708611127	-0.4971471528791606	-1.331911875238711	-4.433663210351916	-11.769598623504708	-16.04239310938902	-19.758623721857234	-15.891592469815293	-15.795790154621047	-13.378348072220739	-8.845660708160832	-27.716416113520214	-12.335142481344906	-19.25062678269007	-19.41244153661537	-11.80291166468998	-10.539445303918427	-0.32675222119505476	-1.6154407595203946	-1.6310099090721502	-1.2202113830661714	1.0668755590631576	-2.2890987262375684	2.123869746574087	2.9787924784078506	0.2614505271567006	0.32675222119505476
chr2L:252152-252313	-7.472206421128439	-7.791666814485827	-6.9263239999842305	3.1774627365615653	3.0064863476345103	1.556518899258384	3.842221803809573	-1.6910793405625417	-0.2970833565050143	-10.388468855951494	-5.620595361692786	12.564175025876681	9.254423794895677	6.513212343627371	2.8767206751019	0.9877963972343207	2.0017614787715137	0.6002440076944856	1.7923750469699609	-0.07089383708611127	-0.4971471528791606	-1.331911875238711	-4.433663210351916	-11.769598623504708	-16.04239310938902	-19.758623721857234	-15.891592469815293	-15.795790154621047	-13.378348072220739	-8.845660708160832	-27.716416113520214	-12.335142481344906	-19.25062678269007	-19.41244153661537	-11.80291166468998	-10.539445303918427	-0.32675222119505476	-1.6154407595203946	-1.6310099090721502	-1.2202113830661714	1.0668755590631576	-2.2890987262375684	2.123869746574087	2.9787924784078506	0.2614505271567006	0.32675222119505476	1.0668755590631576	4.378578807885098	30.31310251969751
chr2L:252314-253022	-7.472206421128439	-7.791666814485827	-6.9263239999842305	3.1774627365615653	3.0064863476345103	1.556518899258384	3.842221803809573	-1.6910793405625417	-0.2970833565050143	-10.388468855951494	-5.620595361692786	12.564175025876681	9.254423794895677	6.513212343627371	2.8767206751019	0.9877963972343207	2.0017614787715137	0.6002440076944856	1.7923750469699609	-0.07089383708611127	-0.4971471528791606	-1.331911875238711	-4.433663210351916	-11.769598623504708	-16.04239310938902	-19.758623721857234	-15.891592469815293	-15.795790154621047	-13.378348072220739	-8.845660708160832	-27.716416113520214	-12.335142481344906	-19.25062678269007	-19.41244153661537	-11.80291166468998	-10.539445303918427	-0.32675222119505476	-1.6154407595203946	-1.6310099090721502	-1.2202113830661714	1.0668755590631576	-2.2890987262375684	2.123869746574087	2.9787924784078506	0.2614505271567006	0.32675222119505476	1.0668755590631576	4.378578807885098	30.31310251969751
chr2L:270901-271784	-1.6154407595203946	-1.6310099090721502	-1.2202113830661714	1.0668755590631576	-2.2890987262375684	2.123869746574087	2.9787924784078506	0.2614505271567006	0.32675222119505476	1.0668755590631576	4.378578807885098	30.31310251969751	20.151384099663208	24.703708186880746	21.638307273121836	20.73710758609797	12.534686131079242	16.315988810501597	11.11260056061538	11.247042894653363	13.03634257355526	10.883767116638237	7.272978139094186	8.73748738256126	8.775246375641338	6.095549173786649	5.796097354372924	1.7908515925609376	1.1502267829001147	-0.7502798284190697	-1.7541936895590673	-1.4762481608705595	-3.692972206447922	-3.8076305738397282	-7.709342305193731	-12.266860242398437	-9.992593592841668	-17.36278051777763	-13.870557300538819	-23.911536446717076	-6.2291977613955325	-20.382029046689656	-28.326135185833525	-24.515804367007668	-21.510250472728448	-10.50011036363733	0.0	-1.2728611075149725	-13.175121103131694
chr2L:271785-272147	-1.2202113830661714	1.0668755590631576	-2.2890987262375684	2.123869746574087	2.9787924784078506	0.2614505271567006	0.32675222119505476	1.0668755590631576	4.378578807885098	30.31310251969751	20.151384099663208	24.703708186880746	21.638307273121836	20.73710758609797	12.534686131079242	16.315988810501597	11.11260056061538	11.247042894653363	13.03634257355526	10.883767116638237	7.272978139094186	8.73748738256126	8.775246375641338	6.095549173786649	5.796097354372924	1.7908515925609376	1.1502267829001147	-0.7502798284190697	-1.7541936895590673	-1.4762481608705595	-3.692972206447922	-3.8076305738397282	-7.709342305193731	-12.266860242398437	-9.992593592841668	-17.36278051777763	-13.870557300538819	-23.911536446717076	-6.2291977613955325	-20.382029046689656	-28.326135185833525	-24.515804367007668	-21.510250472728448	-10.50011036363733	0.0	-1.2728611075149725	-13.175121103131694	-6.098080259117864	-7.193282198912869
chr2L:272229-273092	1.0668755590631576	-2.2890987262375684	2.123869746574087	2.9787924784078506	0.2614505271567006	0.32675222119505476	1.0668755590631576	4.378578807885098	30.31310251969751	20.151384099663208	24.703708186880746	21.638307273121836	20.73710758609797	12.534686131079242	16.315988810501597	11.11260056061538	11.247042894653363	13.03634257355526	10.883767116638237	7.272978139094186	8.73748738256126	8.775246375641338	6.095549173786649	5.796097354372924	1.7908515925609376	1.1502267829001147	-0.7502798284190697	-1.7541936895590673	-1.4762481608705595	-3.692972206447922	-3.8076305738397282	-7.709342305193731	-12.266860242398437	-9.992593592841668	-17.36278051777763	-13.870557300538819	-23.911536446717076	-6.2291977613955325	-20.382029046689656	-28.326135185833525	-24.515804367007668	-21.510250472728448	-10.50011036363733	0.0	-1.2728611075149725	-13.175121103131694	-6.098080259117864	-7.193282198912869	-21.745281186748542
chr2L:273286-273789	2.123869746574087	2.9787924784078506	0.2614505271567006	0.32675222119505476	1.0668755590631576	4.378578807885098	30.31310251969751	20.151384099663208	24.703708186880746	21.638307273121836	20.73710758609797	12.534686131079242	16.315988810501597	11.11260056061538	11.247042894653363	13.03634257355526	10.883767116638237	7.272978139094186	8.73748738256126	8.775246375641338	6.095549173786649	5.796097354372924	1.7908515925609376	1.1502267829001147	-0.7502798284190697	-1.7541936895590673	-1.4762481608705595	-3.692972206447922	-3.8076305738397282	-7.709342305193731	-12.266860242398437	-9.992593592841668	-17.36278051777763	-13.870557300538819	-23.911536446717076	-6.2291977613955325	-20.382029046689656	-28.326135185833525	-24.515804367007668	-21.510250472728448	-10.50011036363733	0.0	-1.2728611075149725	-13.175121103131694	-6.098080259117864	-7.193282198912869	-21.745281186748542	-12.915807340121768	-2.389607345343247
chr2L:273790-275179	2.9787924784078506	0.2614505271567006	0.32675222119505476	1.0668755590631576	4.378578807885098	30.31310251969751	20.151384099663208	24.703708186880746	21.638307273121836	20.73710758609797	12.534686131079242	16.315988810501597	11.11260056061538	11.247042894653363	13.03634257355526	10.883767116638237	7.272978139094186	8.73748738256126	8.775246375641338	6.095549173786649	5.796097354372924	1.7908515925609376	1.1502267829001147	-0.7502798284190697	-1.7541936895590673	-1.4762481608705595	-3.692972206447922	-3.8076305738397282	-7.709342305193731	-12.266860242398437	-9.992593592841668	-17.36278051777763	-13.870557300538819	-23.911536446717076	-6.2291977613955325	-20.382029046689656	-28.326135185833525	-24.515804367007668	-21.510250472728448	-10.50011036363733	0.0	-1.2728611075149725	-13.175121103131694	-6.098080259117864	-7.193282198912869	-21.745281186748542	-12.915807340121768	-2.389607345343247	0.0
chr2L:276812-277945	20.151384099663208	24.703708186880746	21.638307273121836	20.73710758609797	12.534686131079242	16.315988810501597	11.11260056061538	11.247042894653363	13.03634257355526	10.883767116638237	7.272978139094186	8.73748738256126	8.775246375641338	6.095549173786649	5.796097354372924	1.7908515925609376	1.1502267829001147	-0.7502798284190697	-1.7541936895590673	-1.4762481608705595	-3.692972206447922	-3.8076305738397282	-7.709342305193731	-12.266860242398437	-9.992593592841668	-17.36278051777763	-13.870557300538819	-23.911536446717076	-6.2291977613955325	-20.382029046689656	-28.326135185833525	-24.515804367007668	-21.510250472728448	-10.50011036363733	0.0	-1.2728611075149725	-13.175121103131694	-6.098080259117864	-7.193282198912869	-21.745281186748542	-12.915807340121768	-2.389607345343247	0.0	-2.3286248352848276	0.0	-0.32675222119505476	0.0	2.8462223217539444	4.349324879876226
chr2L:277946-278570	21.638307273121836	20.73710758609797	12.534686131079242	16.315988810501597	11.11260056061538	11.247042894653363	13.03634257355526	10.883767116638237	7.272978139094186	8.73748738256126	8.775246375641338	6.095549173786649	5.796097354372924	1.7908515925609376	1.1502267829001147	-0.7502798284190697	-1.7541936895590673	-1.4762481608705595	-3.692972206447922	-3.8076305738397282	-7.709342305193731	-12.266860242398437	-9.992593592841668	-17.36278051777763	-13.870557300538819	-23.911536446717076	-6.2291977613955325	-20.382029046689656	-28.326135185833525	-24.515804367007668	-21.510250472728448	-10.50011036363733	0.0	-1.2728611075149725	-13.175121103131694	-6.098080259117864	-7.193282198912869	-21.745281186748542	-12.915807340121768	-2.389607345343247	0.0	-2.3286248352848276	0.0	-0.32675222119505476	0.0	2.8462223217539444	4.349324879876226	9.299241467465889	24.69590846614162
chr2L:283128-283895	6.095549173786649	5.796097354372924	1.7908515925609376	1.1502267829001147	-0.7502798284190697	-1.7541936895590673	-1.4762481608705595	-3.692972206447922	-3.8076305738397282	-7.709342305193731	-12.266860242398437	-9.992593592841668	-17.36278051777763	-13.870557300538819	-23.911536446717076	-6.2291977613955325	-20.382029046689656	-28.326135185833525	-24.515804367007668	-21.510250472728448	-10.50011036363733	0.0	-1.2728611075149725	-13.175121103131694	-6.098080259117864	-7.193282198912869	-21.745281186748542	-12.915807340121768	-2.389607345343247	0.0	-2.3286248352848276	0.0	-0.32675222119505476	0.0	2.8462223217539444	4.349324879876226	9.299241467465889	24.69590846614162	21.678236166755827	29.835249415118227	22.68964331293123	12.776269131530299	13.858796772075888	7.207458422063159	0.4524933614107842	1.5935596424960181	2.9966906532329656	4.817772599954255	2.3211107492992715
chr2L:285183-287553	-0.7502798284190697	-1.7541936895590673	-1.4762481608705595	-3.692972206447922	-3.8076305738397282	-7.709342305193731	-12.266860242398437	-9.992593592841668	-17.36278051777763	-13.870557300538819	-23.911536446717076	-6.2291977613955325	-20.382029046689656	-28.326135185833525	-24.515804367007668	-21.510250472728448	-10.50011036363733	0.0	-1.2728611075149725	-13.175121103131694	-6.098080259117864	-7.193282198912869	-21.745281186748542	-12.915807340121768	-2.389607345343247	0.0	-2.3286248352848276	0.0	-0.32675222119505476	0.0	2.8462223217539444	4.349324879876226	9.299241467465889	24.69590846614162	21.678236166755827	29.835249415118227	22.68964331293123	12.776269131530299	13.858796772075888	7.207458422063159	0.4524933614107842	1.5935596424960181	2.9966906532329656	4.817772599954255	2.3211107492992715	0.4359239231164445	2.6278148960846126	4.567207565625956	-0.12103732160965751
chr2L:291806-293159	-28.326135185833525	-24.515804367007668	-21.510250472728448	-10.50011036363733	0.0	-1.2728611075149725	-13.175121103131694	-6.098080259117864	-7.193282198912869	-21.745281186748542	-12.915807340121768	-2.389607345343247	0.0	-2.3286248352848276	0.0	-0.32675222119505476	0.0	2.8462223217539444	4.349324879876226	9.299241467465889	24.69590846614162	21.678236166755827	29.835249415118227	22.68964331293123	12.776269131530299	13.858796772075888	7.207458422063159	0.4524933614107842	1.5935596424960181	2.9966906532329656	4.817772599954255	2.3211107492992715	0.4359239231164445	2.6278148960846126	4.567207565625956	-0.12103732160965751	0.288769123076823	0.0	2.3286248352848276	-0.3842533059311557	0.9568070777091172	0.1559742760354114	8.15671268205163	3.3724885932558495	9.233488253782495	8.232865855661725	5.523676300165881	3.2129002612671687	1.622010104610111
chr2L:293757-294902	0.0	-1.2728611075149725	-13.175121103131694	-6.098080259117864	-7.193282198912869	-21.745281186748542	-12.915807340121768	-2.389607345343247	0.0	-2.3286248352848276	0.0	-0.32675222119505476	0.0	2.8462223217539444	4.349324879876226	9.299241467465889	24.69590846614162	21.678236166755827	29.835249415118227	22.68964331293123	12.776269131530299	13.858796772075888	7.207458422063159	0.4524933614107842	1.5935596424960181	2.9966906532329656	4.817772599954255	2.3211107492992715	0.4359239231164445	2.6278148960846126	4.567207565625956	-0.12103732160965751	0.288769123076823	0.0	2.3286248352848276	-0.3842533059311557	0.9568070777091172	0.1559742760354114	8.15671268205163	3.3724885932558495	9.233488253782495	8.232865855661725	5.523676300165881	3.2129002612671687	1.622010104610111	-1.5628733765821603	-0.5750529778068305	0.5985162579857993	1.6806839062132066
chr2L:294903-295786	-13.175121103131694	-6.098080259117864	-7.193282198912869	-21.745281186748542	-12.915807340121768	-2.389607345343247	0.0	-2.3286248352848276	0.0	-0.32675222119505476	0.0	2.8462223217539444	4.349324879876226	9.299241467465889	24.69590846614162	21.678236166755827	29.835249415118227	22.68964331293123	12.776269131530299	13.858796772075888	7.207458422063159	0.4524933614107842	1.5935596424960181	2.9966906532329656	4.817772599954255	2.3211107492992715	0.4359239231164445	2.6278148960846126	4.567207565625956	-0.12103732160965751	0.288769123076823	0.0	2.3286248352848276	-0.3842533059311557	0.9568070777091172	0.1559742760354114	8.15671268205163	3.3724885932558495	9.233488253782495	8.232865855661725	5.523676300165881	3.2129002612671687	1.622010104610111	-1.5628733765821603	-0.5750529778068305	0.5985162579857993	1.6806839062132066	0.21052632091416779	-0.9177247624663548
chr2L:296780-297592	-12.915807340121768	-2.389607345343247	0.0	-2.3286248352848276	0.0	-0.32675222119505476	0.0	2.8462223217539444	4.349324879876226	9.299241467465889	24.69590846614162	21.678236166755827	29.835249415118227	22.68964331293123	12.776269131530299	13.858796772075888	7.207458422063159	0.4524933614107842	1.5935596424960181	2.9966906532329656	4.817772599954255	2.3211107492992715	0.4359239231164445	2.6278148960846126	4.567207565625956	-0.12103732160965751	0.288769123076823	0.0	2.3286248352848276	-0.3842533059311557	0.9568070777091172	0.1559742760354114	8.15671268205163	3.3724885932558495	9.233488253782495	8.232865855661725	5.523676300165881	3.2129002612671687	1.622010104610111	-1.5628733765821603	-0.5750529778068305	0.5985162579857993	1.6806839062132066	0.21052632091416779	-0.9177247624663548	-2.8511567529125657	-2.6068082383935725	-7.407950777217552	-13.089882595960043
chr2L:297593-298539	0.0	-2.3286248352848276	0.0	-0.32675222119505476	0.0	2.8462223217539444	4.349324879876226	9.299241467465889	24.69590846614162	21.678236166755827	29.835249415118227	22.68964331293123	12.776269131530299	13.858796772075888	7.207458422063159	0.4524933614107842	1.5935596424960181	2.9966906532329656	4.817772599954255	2.3211107492992715	0.4359239231164445	2.6278148960846126	4.567207565625956	-0.12103732160965751	0.288769123076823	0.0	2.3286248352848276	-0.3842533059311557	0.9568070777091172	0.1559742760354114	8.15671268205163	3.3724885932558495	9.233488253782495	8.232865855661725	5.523676300165881	3.2129002612671687	1.622010104610111	-1.5628733765821603	-0.5750529778068305	0.5985162579857993	1.6806839062132066	0.21052632091416779	-0.9177247624663548	-2.8511567529125657	-2.6068082383935725	-7.407950777217552	-13.089882595960043	-12.267256999301038	-2.8443234913130184
chr2L:305145-306538	0.4524933614107842	1.5935596424960181	2.9966906532329656	4.817772599954255	2.3211107492992715	0.4359239231164445	2.6278148960846126	4.567207565625956	-0.12103732160965751	0.288769123076823	0.0	2.3286248352848276	-0.3842533059311557	0.9568070777091172	0.1559742760354114	8.15671268205163	3.3724885932558495	9.233488253782495	8.232865855661725	5.523676300165881	3.2129002612671687	1.622010104610111	-1.5628733765821603	-0.5750529778068305	0.5985162579857993	1.6806839062132066	0.21052632091416779	-0.9177247624663548	-2.8511567529125657	-2.6068082383935725	-7.407950777217552	-13.089882595960043	-12.267256999301038	-2.8443234913130184	4.005611144550627	1.1479232398912642	-3.5820087833634844	2.819445723186942	4.412435561656821	3.829580194064818	-1.1413338028550768	-4.13921377883038	-8.337298182719628	-10.662859560446416	-7.429198811482991	5.281678606476375	4.360825045725861	10.339191400711954	12.469617875568595
chr2L:356826-358156	5.305509723758461	3.635334689490492	3.613047764120481	-1.0194951448784686	3.4658337048671077	2.43943195733311	0.9185609794301849	-0.2406233412219088	1.7510990161475428	1.5605711576015462	-0.27482272280677383	1.8659611154587232	1.0527895000619816	1.8334362411624698	6.035409524048203	2.3492997237762787	0.6252873828651146	0.7698079610324814	11.532970251982615	3.3912514538374774	13.455853133084622	15.422201683864706	7.0340838189762485	11.525760884911055	10.053805024968849	9.757242323693808	7.072726640120004	8.293298534146599	4.847937449345549	4.375024039265485	1.1726032533173723	2.0159378629407727	1.466864829745973	2.4429390466284366	0.053008129104581275	0.3116300888927336	-1.1455754846363722	-0.5291351124009448	-1.3821770810048504	-0.5722315223304937	1.22305050405289	2.443662615441325	2.3839066105248445	2.2259864556733757	2.5641878607430257	-0.21824404820295873	-2.463574016760592	-6.425686536287842	-8.025234073403041
chr2L:358157-359174	-1.0194951448784686	3.4658337048671077	2.43943195733311	0.9185609794301849	-0.2406233412219088	1.7510990161475428	1.5605711576015462	-0.27482272280677383	1.8659611154587232	1.0527895000619816	1.8334362411624698	6.035409524048203	2.3492997237762787	0.6252873828651146	0.7698079610324814	11.532970251982615	3.3912514538374774	13.455853133084622	15.422201683864706	7.0340838189762485	11.525760884911055	10.053805024968849	9.757242323693808	7.072726640120004	8.293298534146599	4.847937449345549	4.375024039265485	1.1726032533173723	2.0159378629407727	1.466864829745973	2.4429390466284366	0.053008129104581275	0.3116300888927336	-1.1455754846363722	-0.5291351124009448	-1.3821770810048504	-0.5722315223304937	1.22305050405289	2.443662615441325	2.3839066105248445	2.2259864556733757	2.5641878607430257	-0.21824404820295873	-2.463574016760592	-6.425686536287842	-8.025234073403041	-8.057242515221741	-8.977991760344905	-8.122141006756982
chr2L:403450-404951	0.0	0.0	0.0	-0.47712125471966244	-5.769309315056633	-11.153550942751073	-11.563118690175934	-6.500301752543451	-2.4452717055851085	1.9542807972074376	3.369218116343089	1.8449637325829729	6.918201921909466	0.08558324257943045	2.7694803534173644	0.24964072412890395	1.2994664175175838	5.351173180812695	0.0	2.0027685766756016	0.7121263297071472	2.032358089024581	2.9309859264213385	0.0	0.0	15.059028943342927	23.54308911170402	25.439507668037113	13.102529901867356	12.783910676876799	16.935442698034823	9.707918347932896	16.29457048834553	10.330224141313359	10.774751257122675	7.19819992653823	5.276498151056837	4.084619082211005	3.8766695718095843	3.1328470085710234	2.1902472234879657	3.8463512735620733	0.5672945398528482	4.6195263517300456	6.116820534113349	0.8972722335235049	3.7098556395087443	2.748045533109491	2.919467061213978
chr2L:413680-414252	2.032358089024581	2.9309859264213385	0.0	0.0	15.059028943342927	23.54308911170402	25.439507668037113	13.102529901867356	12.783910676876799	16.935442698034823	9.707918347932896	16.29457048834553	10.330224141313359	10.774751257122675	7.19819992653823	5.276498151056837	4.084619082211005	3.8766695718095843	3.1328470085710234	2.1902472234879657	3.8463512735620733	0.5672945398528482	4.6195263517300456	6.116820534113349	0.8972722335235049	3.7098556395087443	2.748045533109491	2.919467061213978	3.5176983815019542	5.117058556360168	4.939562219707682	1.8760225724655515	2.658167326777121	2.804015682017809	3.1239653368038622	5.938998311221792	1.9847558314096547	0.47361638658811406	0.3452954366129191	1.414708046542775	3.289539538281304	-1.488376308913564	3.6606979549285037	1.673350503748883	2.519998026013822	2.4241895008203733	0.3900708566124976	0.7600095604924517	1.7705125473744248
chr2L:414267-415050	2.9309859264213385	0.0	0.0	15.059028943342927	23.54308911170402	25.439507668037113	13.102529901867356	12.783910676876799	16.935442698034823	9.707918347932896	16.29457048834553	10.330224141313359	10.774751257122675	7.19819992653823	5.276498151056837	4.084619082211005	3.8766695718095843	3.1328470085710234	2.1902472234879657	3.8463512735620733	0.5672945398528482	4.6195263517300456	6.116820534113349	0.8972722335235049	3.7098556395087443	2.748045533109491	2.919467061213978	3.5176983815019542	5.117058556360168	4.939562219707682	1.8760225724655515	2.658167326777121	2.804015682017809	3.1239653368038622	5.938998311221792	1.9847558314096547	0.47361638658811406	0.3452954366129191	1.414708046542775	3.289539538281304	-1.488376308913564	3.6606979549285037	1.673350503748883	2.519998026013822	2.4241895008203733	0.3900708566124976	0.7600095604924517	1.7705125473744248	3.930323871735398
chr2L:415051-415687	0.0	15.059028943342927	23.54308911170402	25.439507668037113	13.102529901867356	12.783910676876799	16.935442698034823	9.707918347932896	16.29457048834553	10.330224141313359	10.774751257122675	7.19819992653823	5.276498151056837	4.084619082211005	3.8766695718095843	3.1328470085710234	2.1902472234879657	3.8463512735620733	0.5672945398528482	4.6195263517300456	6.116820534113349	0.8972722335235049	3.7098556395087443	2.748045533109491	2.919467061213978	3.5176983815019542	5.117058556360168	4.939562219707682	1.8760225724655515	2.658167326777121	2.804015682017809	3.1239653368038622	5.938998311221792	1.9847558314096547	0.47361638658811406	0.3452954366129191	1.414708046542775	3.289539538281304	-1.488376308913564	3.6606979549285037	1.673350503748883	2.519998026013822	2.4241895008203733	0.3900708566124976	0.7600095604924517	1.7705125473744248	3.930323871735398	-1.160317993903071	1.2291461106938835
chr2L:418930-420414	9.707918347932896	16.29457048834553	10.330224141313359	10.774751257122675	7.19819992653823	5.276498151056837	4.084619082211005	3.8766695718095843	3.1328470085710234	2.1902472234879657	3.8463512735620733	0.5672945398528482	4.6195263517300456	6.116820534113349	0.8972722335235049	3.7098556395087443	2.748045533109491	2.919467061213978	3.5176983815019542	5.117058556360168	4.939562219707682	1.8760225724655515	2.658167326777121	2.804015682017809	3.1239653368038622	5.938998311221792	1.9847558314096547	0.47361638658811406	0.3452954366129191	1.414708046542775	3.289539538281304	-1.488376308913564	3.6606979549285037	1.673350503748883	2.519998026013822	2.4241895008203733	0.3900708566124976	0.7600095604924517	1.7705125473744248	3.930323871735398	-1.160317993903071	1.2291461106938835	-1.1302848973624595	1.374175712135169	-1.1556595638236102	-0.9664813862487598	-0.15316327705137103	-1.3636144072207184	-2.3375743087740104
chr2L:420496-420962	10.774751257122675	7.19819992653823	5.276498151056837	4.084619082211005	3.8766695718095843	3.1328470085710234	2.1902472234879657	3.8463512735620733	0.5672945398528482	4.6195263517300456	6.116820534113349	0.8972722335235049	3.7098556395087443	2.748045533109491	2.919467061213978	3.5176983815019542	5.117058556360168	4.939562219707682	1.8760225724655515	2.658167326777121	2.804015682017809	3.1239653368038622	5.938998311221792	1.9847558314096547	0.47361638658811406	0.3452954366129191	1.414708046542775	3.289539538281304	-1.488376308913564	3.6606979549285037	1.673350503748883	2.519998026013822	2.4241895008203733	0.3900708566124976	0.7600095604924517	1.7705125473744248	3.930323871735398	-1.160317993903071	1.2291461106938835	-1.1302848973624595	1.374175712135169	-1.1556595638236102	-0.9664813862487598	-0.15316327705137103	-1.3636144072207184	-2.3375743087740104	-1.7848854129164584	-1.851174601859889	-4.2898821459565655
chr2L:420963-422466	7.19819992653823	5.276498151056837	4.084619082211005	3.8766695718095843	3.1328470085710234	2.1902472234879657	3.8463512735620733	0.5672945398528482	4.6195263517300456	6.116820534113349	0.8972722335235049	3.7098556395087443	2.748045533109491	2.919467061213978	3.5176983815019542	5.117058556360168	4.939562219707682	1.8760225724655515	2.658167326777121	2.804015682017809	3.1239653368038622	5.938998311221792	1.9847558314096547	0.47361638658811406	0.3452954366129191	1.414708046542775	3.289539538281304	-1.488376308913564	3.6606979549285037	1.673350503748883	2.519998026013822	2.4241895008203733	0.3900708566124976	0.7600095604924517	1.7705125473744248	3.930323871735398	-1.160317993903071	1.2291461106938835	-1.1302848973624595	1.374175712135169	-1.1556595638236102	-0.9664813862487598	-0.15316327705137103	-1.3636144072207184	-2.3375743087740104	-1.7848854129164584	-1.851174601859889	-4.2898821459565655	-4.591978565044374
chr2L:430948-432180	3.1239653368038622	5.938998311221792	1.9847558314096547	0.47361638658811406	0.3452954366129191	1.414708046542775	3.289539538281304	-1.488376308913564	3.6606979549285037	1.673350503748883	2.519998026013822	2.4241895008203733	0.3900708566124976	0.7600095604924517	1.7705125473744248	3.930323871735398	-1.160317993903071	1.2291461106938835	-1.1302848973624595	1.374175712135169	-1.1556595638236102	-0.9664813862487598	-0.15316327705137103	-1.3636144072207184	-2.3375743087740104	-1.7848854129164584	-1.851174601859889	-4.2898821459565655	-4.591978565044374	-3.412845688981757	3.666364385675166	-1.5381237010557403	0.21194472230215433	-0.13066694082512004	0.17612210187656233	-1.1806106111935757	-1.516831869828385	0.6281123178045772	-2.389439948471068	-4.799734979753498	-8.847309252575352	-9.575492874303015	-13.10616817008721	-9.038855628302757	-8.931676192341243	-2.08497988986241	0.46660954739493005	3.8453212042543123	16.79932229127632
chr2L:452323-453575	-9.038855628302757	-8.931676192341243	-2.08497988986241	0.46660954739493005	3.8453212042543123	16.79932229127632	18.31955326617183	11.623579282653226	12.238722143737544	10.336897122278483	7.262562050502811	10.380480257211705	6.01543314373173	4.006119607207234	1.2914819143604515	-2.342661407114794	-1.60005406002799	-5.001743015334895	-8.18989278456627	-12.215194057467414	-12.14406988453442	-12.719260868714	-14.715904708457925	-11.816826577703921	0.0	2.664853765366032	4.261628934569972	4.69496769935552	-0.9175251854077294	-5.276560890273607	-11.64380889325435	-13.232899081380678	-23.708919101016154	-23.942619707667564	-33.534632899360496	-10.33290535628082	-6.988481393538166	-3.391649516257639	-0.769203383389443	10.735410573139744	16.158349380776208	6.789129454697135	7.013567642421617	3.154074461382074	7.318412009886216	4.126032336451992	1.621939709406928	1.2876385355611282	0.270650704629849
chr2L:453793-454802	0.46660954739493005	3.8453212042543123	16.79932229127632	18.31955326617183	11.623579282653226	12.238722143737544	10.336897122278483	7.262562050502811	10.380480257211705	6.01543314373173	4.006119607207234	1.2914819143604515	-2.342661407114794	-1.60005406002799	-5.001743015334895	-8.18989278456627	-12.215194057467414	-12.14406988453442	-12.719260868714	-14.715904708457925	-11.816826577703921	0.0	2.664853765366032	4.261628934569972	4.69496769935552	-0.9175251854077294	-5.276560890273607	-11.64380889325435	-13.232899081380678	-23.708919101016154	-23.942619707667564	-33.534632899360496	-10.33290535628082	-6.988481393538166	-3.391649516257639	-0.769203383389443	10.735410573139744	16.158349380776208	6.789129454697135	7.013567642421617	3.154074461382074	7.318412009886216	4.126032336451992	1.621939709406928	1.2876385355611282	0.270650704629849	4.312828878261295	4.354153052051842	0.7184390432389719
chr2L:455425-456158	18.31955326617183	11.623579282653226	12.238722143737544	10.336897122278483	7.262562050502811	10.380480257211705	6.01543314373173	4.006119607207234	1.2914819143604515	-2.342661407114794	-1.60005406002799	-5.001743015334895	-8.18989278456627	-12.215194057467414	-12.14406988453442	-12.719260868714	-14.715904708457925	-11.816826577703921	0.0	2.664853765366032	4.261628934569972	4.69496769935552	-0.9175251854077294	-5.276560890273607	-11.64380889325435	-13.232899081380678	-23.708919101016154	-23.942619707667564	-33.534632899360496	-10.33290535628082	-6.988481393538166	-3.391649516257639	-0.769203383389443	10.735410573139744	16.158349380776208	6.789129454697135	7.013567642421617	3.154074461382074	7.318412009886216	4.126032336451992	1.621939709406928	1.2876385355611282	0.270650704629849	4.312828878261295	4.354153052051842	0.7184390432389719	-1.170041379908726	-0.21630818707899907	-0.018658848388517252
chr2L:472871-473570	6.789129454697135	7.013567642421617	3.154074461382074	7.318412009886216	4.126032336451992	1.621939709406928	1.2876385355611282	0.270650704629849	4.312828878261295	4.354153052051842	0.7184390432389719	-1.170041379908726	-0.21630818707899907	-0.018658848388517252	-0.8843369443026624	-1.184206858971674	0.13113240125265113	7.427292085004944	11.54609460751101	14.735483910771855	16.331718385177034	13.832285603742799	0.9913635211678324	6.802171824997204	6.336049653404375	7.814132892890688	6.715889490926719	2.406869560502716	-0.29010948075399784	3.447032522633031	2.0697418737400834	2.3310134866335566	2.5612160064868266	3.4306238129291877	0.638476605987271	2.2723894212421096	1.6724992027761654	1.935730462784268	3.7084951259097565	2.6466730220709422	10.474134642208456	9.235605870394936	10.962408765666797	6.860806498018915	5.120641775925925	-1.2229436032845447	-3.6985561745848994	-7.658155292968419	-9.430364006217166
chr2L:478746-479871	-0.21630818707899907	-0.018658848388517252	-0.8843369443026624	-1.184206858971674	0.13113240125265113	7.427292085004944	11.54609460751101	14.735483910771855	16.331718385177034	13.832285603742799	0.9913635211678324	6.802171824997204	6.336049653404375	7.814132892890688	6.715889490926719	2.406869560502716	-0.29010948075399784	3.447032522633031	2.0697418737400834	2.3310134866335566	2.5612160064868266	3.4306238129291877	0.638476605987271	2.2723894212421096	1.6724992027761654	1.935730462784268	3.7084951259097565	2.6466730220709422	10.474134642208456	9.235605870394936	10.962408765666797	6.860806498018915	5.120641775925925	-1.2229436032845447	-3.6985561745848994	-7.658155292968419	-9.430364006217166	-8.688886936831397	-2.925889146705772	-0.9061093567316609	-0.5123807687549015	-4.650604064309834	-6.620331734009911	-6.94902020588978	-9.342996234447805	-10.551676378514516	-13.570531002684142	-12.158344812687165	-15.246693212977581
chr2L:489626-491020	0.638476605987271	2.2723894212421096	1.6724992027761654	1.935730462784268	3.7084951259097565	2.6466730220709422	10.474134642208456	9.235605870394936	10.962408765666797	6.860806498018915	5.120641775925925	-1.2229436032845447	-3.6985561745848994	-7.658155292968419	-9.430364006217166	-8.688886936831397	-2.925889146705772	-0.9061093567316609	-0.5123807687549015	-4.650604064309834	-6.620331734009911	-6.94902020588978	-9.342996234447805	-10.551676378514516	-13.570531002684142	-12.158344812687165	-15.246693212977581	0.1318348178209692	6.4619689700379075	3.709962182268668	0.0	3.8206748562873742	8.563887287589035	11.964604839634971	13.066567492912311	12.978981429063891	7.561765133851192	9.813550092167846	2.8593830335966453	2.7508544018586485	0.9568870052362031	1.0364999842968523	3.467507736902185	0.5052160445224394	-0.5762557579897798	-4.69113243703386	-4.2749565227044215	-6.48219582035115	-7.222491173794459
chr2L:491438-492675	1.935730462784268	3.7084951259097565	2.6466730220709422	10.474134642208456	9.235605870394936	10.962408765666797	6.860806498018915	5.120641775925925	-1.2229436032845447	-3.6985561745848994	-7.658155292968419	-9.430364006217166	-8.688886936831397	-2.925889146705772	-0.9061093567316609	-0.5123807687549015	-4.650604064309834	-6.620331734009911	-6.94902020588978	-9.342996234447805	-10.551676378514516	-13.570531002684142	-12.158344812687165	-15.246693212977581	0.1318348178209692	6.4619689700379075	3.709962182268668	0.0	3.8206748562873742	8.563887287589035	11.964604839634971	13.066567492912311	12.978981429063891	7.561765133851192	9.813550092167846	2.8593830335966453	2.7508544018586485	0.9568870052362031	1.0364999842968523	3.467507736902185	0.5052160445224394	-0.5762557579897798	-4.69113243703386	-4.2749565227044215	-6.48219582035115	-7.222491173794459	-9.597154567499526	-11.710788082031945	-12.440212923735963
chr2L:495259-496960	-1.2229436032845447	-3.6985561745848994	-7.658155292968419	-9.430364006217166	-8.688886936831397	-2.925889146705772	-0.9061093567316609	-0.5123807687549015	-4.650604064309834	-6.620331734009911	-6.94902020588978	-9.342996234447805	-10.551676378514516	-13.570531002684142	-12.158344812687165	-15.246693212977581	0.1318348178209692	6.4619689700379075	3.709962182268668	0.0	3.8206748562873742	8.563887287589035	11.964604839634971	13.066567492912311	12.978981429063891	7.561765133851192	9.813550092167846	2.8593830335966453	2.7508544018586485	0.9568870052362031	1.0364999842968523	3.467507736902185	0.5052160445224394	-0.5762557579897798	-4.69113243703386	-4.2749565227044215	-6.48219582035115	-7.222491173794459	-9.597154567499526	-11.710788082031945	-12.440212923735963	-12.82489327708189	-19.391983097334453	-15.901021191057637	-16.72609262692228	-5.782958447760803	-8.393697507518063	-22.39985693627247	-16.56250090435735
chr2L:540030-540640	-1.2780642861172016	5.875417116257379	5.581172242577899	7.471909997847231	8.906780057202834	7.6478123690172515	1.684872899606169	2.023199109623517	3.1584723442781013	4.042843822234211	3.1116668475861973	4.471277517780201	2.0630298654242427	3.4679705443141273	2.94439140520118	-0.26145052715670036	2.5437212007026666	2.6781291257495807	3.869677975885931	4.494394192213653	1.885225948303227	0.5086281733494482	0.0959900466312361	-1.0170392588061532	0.1994860242418286	-5.47531454617192	-7.758029000186251	-7.197965906951304	-7.2901139621607545	-1.4141355120143915	-1.0466924622419154	-0.6252873828651145	-5.064467894065693	-8.382714698799365	-7.6357209368742	-7.019475532594558	-6.065408475981182	-9.26714810759549	-4.056793638730706	-12.745052159737863	-13.332488344919556	-7.620141055176923	-2.7943075779141706	-0.9814959810706616	-1.4539922934670313	-3.8223612045914703	-2.6036150651343792	-2.4532489738990098	-0.2406233412219088
chr2L:540641-542058	5.875417116257379	5.581172242577899	7.471909997847231	8.906780057202834	7.6478123690172515	1.684872899606169	2.023199109623517	3.1584723442781013	4.042843822234211	3.1116668475861973	4.471277517780201	2.0630298654242427	3.4679705443141273	2.94439140520118	-0.26145052715670036	2.5437212007026666	2.6781291257495807	3.869677975885931	4.494394192213653	1.885225948303227	0.5086281733494482	0.0959900466312361	-1.0170392588061532	0.1994860242418286	-5.47531454617192	-7.758029000186251	-7.197965906951304	-7.2901139621607545	-1.4141355120143915	-1.0466924622419154	-0.6252873828651145	-5.064467894065693	-8.382714698799365	-7.6357209368742	-7.019475532594558	-6.065408475981182	-9.26714810759549	-4.056793638730706	-12.745052159737863	-13.332488344919556	-7.620141055176923	-2.7943075779141706	-0.9814959810706616	-1.4539922934670313	-3.8223612045914703	-2.6036150651343792	-2.4532489738990098	-0.2406233412219088	-0.598002268201828
chr2L:542059-542335	8.906780057202834	7.6478123690172515	1.684872899606169	2.023199109623517	3.1584723442781013	4.042843822234211	3.1116668475861973	4.471277517780201	2.0630298654242427	3.4679705443141273	2.94439140520118	-0.26145052715670036	2.5437212007026666	2.6781291257495807	3.869677975885931	4.494394192213653	1.885225948303227	0.5086281733494482	0.0959900466312361	-1.0170392588061532	0.1994860242418286	-5.47531454617192	-7.758029000186251	-7.197965906951304	-7.2901139621607545	-1.4141355120143915	-1.0466924622419154	-0.6252873828651145	-5.064467894065693	-8.382714698799365	-7.6357209368742	-7.019475532594558	-6.065408475981182	-9.26714810759549	-4.056793638730706	-12.745052159737863	-13.332488344919556	-7.620141055176923	-2.7943075779141706	-0.9814959810706616	-1.4539922934670313	-3.8223612045914703	-2.6036150651343792	-2.4532489738990098	-0.2406233412219088	-0.598002268201828	-3.0738112880347135	0.2614505271567006	0.0
chr2L:542336-542463	8.906780057202834	7.6478123690172515	1.684872899606169	2.023199109623517	3.1584723442781013	4.042843822234211	3.1116668475861973	4.471277517780201	2.0630298654242427	3.4679705443141273	2.94439140520118	-0.26145052715670036	2.5437212007026666	2.6781291257495807	3.869677975885931	4.494394192213653	1.885225948303227	0.5086281733494482	0.0959900466312361	-1.0170392588061532	0.1994860242418286	-5.47531454617192	-7.758029000186251	-7.197965906951304	-7.2901139621607545	-1.4141355120143915	-1.0466924622419154	-0.6252873828651145	-5.064467894065693	-8.382714698799365	-7.6357209368742	-7.019475532594558	-6.065408475981182	-9.26714810759549	-4.056793638730706	-12.745052159737863	-13.332488344919556	-7.620141055176923	-2.7943075779141706	-0.9814959810706616	-1.4539922934670313	-3.8223612045914703	-2.6036150651343792	-2.4532489738990098	-0.2406233412219088	-0.598002268201828	-3.0738112880347135	0.2614505271567006	0.0
chr2L:542464-543133	8.906780057202834	7.6478123690172515	1.684872899606169	2.023199109623517	3.1584723442781013	4.042843822234211	3.1116668475861973	4.471277517780201	2.0630298654242427	3.4679705443141273	2.94439140520118	-0.26145052715670036	2.5437212007026666	2.6781291257495807	3.869677975885931	4.494394192213653	1.885225948303227	0.5086281733494482	0.0959900466312361	-1.0170392588061532	0.1994860242418286	-5.47531454617192	-7.758029000186251	-7.197965906951304	-7.2901139621607545	-1.4141355120143915	-1.0466924622419154	-0.6252873828651145	-5.064467894065693	-8.382714698799365	-7.6357209368742	-7.019475532594558	-6.065408475981182	-9.26714810759549	-4.056793638730706	-12.745052159737863	-13.332488344919556	-7.620141055176923	-2.7943075779141706	-0.9814959810706616	-1.4539922934670313	-3.8223612045914703	-2.6036150651343792	-2.4532489738990098	-0.2406233412219088	-0.598002268201828	-3.0738112880347135	0.2614505271567006	0.0
chr2L:543134-543341	1.684872899606169	2.023199109623517	3.1584723442781013	4.042843822234211	3.1116668475861973	4.471277517780201	2.0630298654242427	3.4679705443141273	2.94439140520118	-0.26145052715670036	2.5437212007026666	2.6781291257495807	3.869677975885931	4.494394192213653	1.885225948303227	0.5086281733494482	0.0959900466312361	-1.0170392588061532	0.1994860242418286	-5.47531454617192	-7.758029000186251	-7.197965906951304	-7.2901139621607545	-1.4141355120143915	-1.0466924622419154	-0.6252873828651145	-5.064467894065693	-8.382714698799365	-7.6357209368742	-7.019475532594558	-6.065408475981182	-9.26714810759549	-4.056793638730706	-12.745052159737863	-13.332488344919556	-7.620141055176923	-2.7943075779141706	-0.9814959810706616	-1.4539922934670313	-3.8223612045914703	-2.6036150651343792	-2.4532489738990098	-0.2406233412219088	-0.598002268201828	-3.0738112880347135	0.2614505271567006	0.0	0.0	1.5728296112829785
chr2L:543342-543657	1.684872899606169	2.023199109623517	3.1584723442781013	4.042843822234211	3.1116668475861973	4.471277517780201	2.0630298654242427	3.4679705443141273	2.94439140520118	-0.26145052715670036	2.5437212007026666	2.6781291257495807	3.869677975885931	4.494394192213653	1.885225948303227	0.5086281733494482	0.0959900466312361	-1.0170392588061532	0.1994860242418286	-5.47531454617192	-7.758029000186251	-7.197965906951304	-7.2901139621607545	-1.4141355120143915	-1.0466924622419154	-0.6252873828651145	-5.064467894065693	-8.382714698799365	-7.6357209368742	-7.019475532594558	-6.065408475981182	-9.26714810759549	-4.056793638730706	-12.745052159737863	-13.332488344919556	-7.620141055176923	-2.7943075779141706	-0.9814959810706616	-1.4539922934670313	-3.8223612045914703	-2.6036150651343792	-2.4532489738990098	-0.2406233412219088	-0.598002268201828	-3.0738112880347135	0.2614505271567006	0.0	0.0	1.5728296112829785
chr2L:543658-545424	2.023199109623517	3.1584723442781013	4.042843822234211	3.1116668475861973	4.471277517780201	2.0630298654242427	3.4679705443141273	2.94439140520118	-0.26145052715670036	2.5437212007026666	2.6781291257495807	3.869677975885931	4.494394192213653	1.885225948303227	0.5086281733494482	0.0959900466312361	-1.0170392588061532	0.1994860242418286	-5.47531454617192	-7.758029000186251	-7.197965906951304	-7.2901139621607545	-1.4141355120143915	-1.0466924622419154	-0.6252873828651145	-5.064467894065693	-8.382714698799365	-7.6357209368742	-7.019475532594558	-6.065408475981182	-9.26714810759549	-4.056793638730706	-12.745052159737863	-13.332488344919556	-7.620141055176923	-2.7943075779141706	-0.9814959810706616	-1.4539922934670313	-3.8223612045914703	-2.6036150651343792	-2.4532489738990098	-0.2406233412219088	-0.598002268201828	-3.0738112880347135	0.2614505271567006	0.0	0.0	1.5728296112829785	-0.4686308808104423
chr2L:559092-561174	-4.056793638730706	-12.745052159737863	-13.332488344919556	-7.620141055176923	-2.7943075779141706	-0.9814959810706616	-1.4539922934670313	-3.8223612045914703	-2.6036150651343792	-2.4532489738990098	-0.2406233412219088	-0.598002268201828	-3.0738112880347135	0.2614505271567006	0.0	0.0	1.5728296112829785	-0.4686308808104423	7.501757999051925	10.096224430951073	5.316397790674291	8.356309817012038	1.7053943810568326	2.566226754290258	-0.9033232248393573	-2.5254389284717838	-4.228132953757024	-1.6234008011593475	-4.303172017871794	0.9467400074240724	4.239618363793335	8.610798123684733	1.7802406521121157	0.32675222119505476	-0.32675222119505476	2.6203240982094096	10.833150825548781	3.0268034696889843	13.189844527045256	9.10154088288177	12.907903148405953	7.619681380328685	11.397453127176563	5.567570295411081	9.127919497394132	14.772965710432672	13.240609829897096	7.609911024656693	1.7861675960816232
chr2L:563101-564849	-2.6036150651343792	-2.4532489738990098	-0.2406233412219088	-0.598002268201828	-3.0738112880347135	0.2614505271567006	0.0	0.0	1.5728296112829785	-0.4686308808104423	7.501757999051925	10.096224430951073	5.316397790674291	8.356309817012038	1.7053943810568326	2.566226754290258	-0.9033232248393573	-2.5254389284717838	-4.228132953757024	-1.6234008011593475	-4.303172017871794	0.9467400074240724	4.239618363793335	8.610798123684733	1.7802406521121157	0.32675222119505476	-0.32675222119505476	2.6203240982094096	10.833150825548781	3.0268034696889843	13.189844527045256	9.10154088288177	12.907903148405953	7.619681380328685	11.397453127176563	5.567570295411081	9.127919497394132	14.772965710432672	13.240609829897096	7.609911024656693	1.7861675960816232	4.699599595683115	4.229520696985104	1.617827260933472	-0.23261279407522478	-2.4732456650347387	-2.6572245170535753	-2.6230035300939303	-4.525692741374173
chr2L:565262-566195	-3.0738112880347135	0.2614505271567006	0.0	0.0	1.5728296112829785	-0.4686308808104423	7.501757999051925	10.096224430951073	5.316397790674291	8.356309817012038	1.7053943810568326	2.566226754290258	-0.9033232248393573	-2.5254389284717838	-4.228132953757024	-1.6234008011593475	-4.303172017871794	0.9467400074240724	4.239618363793335	8.610798123684733	1.7802406521121157	0.32675222119505476	-0.32675222119505476	2.6203240982094096	10.833150825548781	3.0268034696889843	13.189844527045256	9.10154088288177	12.907903148405953	7.619681380328685	11.397453127176563	5.567570295411081	9.127919497394132	14.772965710432672	13.240609829897096	7.609911024656693	1.7861675960816232	4.699599595683115	4.229520696985104	1.617827260933472	-0.23261279407522478	-2.4732456650347387	-2.6572245170535753	-2.6230035300939303	-4.525692741374173	-7.725789947992441	-12.843273612579962	-16.35757020797935	-20.727138745570116
chr2L:566788-567722	0.0	1.5728296112829785	-0.4686308808104423	7.501757999051925	10.096224430951073	5.316397790674291	8.356309817012038	1.7053943810568326	2.566226754290258	-0.9033232248393573	-2.5254389284717838	-4.228132953757024	-1.6234008011593475	-4.303172017871794	0.9467400074240724	4.239618363793335	8.610798123684733	1.7802406521121157	0.32675222119505476	-0.32675222119505476	2.6203240982094096	10.833150825548781	3.0268034696889843	13.189844527045256	9.10154088288177	12.907903148405953	7.619681380328685	11.397453127176563	5.567570295411081	9.127919497394132	14.772965710432672	13.240609829897096	7.609911024656693	1.7861675960816232	4.699599595683115	4.229520696985104	1.617827260933472	-0.23261279407522478	-2.4732456650347387	-2.6572245170535753	-2.6230035300939303	-4.525692741374173	-7.725789947992441	-12.843273612579962	-16.35757020797935	-20.727138745570116	-19.974193776572132	-20.78712083770367	-6.63578088913361
chr2L:567723-567925	-0.4686308808104423	7.501757999051925	10.096224430951073	5.316397790674291	8.356309817012038	1.7053943810568326	2.566226754290258	-0.9033232248393573	-2.5254389284717838	-4.228132953757024	-1.6234008011593475	-4.303172017871794	0.9467400074240724	4.239618363793335	8.610798123684733	1.7802406521121157	0.32675222119505476	-0.32675222119505476	2.6203240982094096	10.833150825548781	3.0268034696889843	13.189844527045256	9.10154088288177	12.907903148405953	7.619681380328685	11.397453127176563	5.567570295411081	9.127919497394132	14.772965710432672	13.240609829897096	7.609911024656693	1.7861675960816232	4.699599595683115	4.229520696985104	1.617827260933472	-0.23261279407522478	-2.4732456650347387	-2.6572245170535753	-2.6230035300939303	-4.525692741374173	-7.725789947992441	-12.843273612579962	-16.35757020797935	-20.727138745570116	-19.974193776572132	-20.78712083770367	-6.63578088913361	-0.24476580002409246	3.2487996591429877
chr2L:567926-568442	-0.4686308808104423	7.501757999051925	10.096224430951073	5.316397790674291	8.356309817012038	1.7053943810568326	2.566226754290258	-0.9033232248393573	-2.5254389284717838	-4.228132953757024	-1.6234008011593475	-4.303172017871794	0.9467400074240724	4.239618363793335	8.610798123684733	1.7802406521121157	0.32675222119505476	-0.32675222119505476	2.6203240982094096	10.833150825548781	3.0268034696889843	13.189844527045256	9.10154088288177	12.907903148405953	7.619681380328685	11.397453127176563	5.567570295411081	9.127919497394132	14.772965710432672	13.240609829897096	7.609911024656693	1.7861675960816232	4.699599595683115	4.229520696985104	1.617827260933472	-0.23261279407522478	-2.4732456650347387	-2.6572245170535753	-2.6230035300939303	-4.525692741374173	-7.725789947992441	-12.843273612579962	-16.35757020797935	-20.727138745570116	-19.974193776572132	-20.78712083770367	-6.63578088913361	-0.24476580002409246	3.2487996591429877
chr2L:568443-569356	7.501757999051925	10.096224430951073	5.316397790674291	8.356309817012038	1.7053943810568326	2.566226754290258	-0.9033232248393573	-2.5254389284717838	-4.228132953757024	-1.6234008011593475	-4.303172017871794	0.9467400074240724	4.239618363793335	8.610798123684733	1.7802406521121157	0.32675222119505476	-0.32675222119505476	2.6203240982094096	10.833150825548781	3.0268034696889843	13.189844527045256	9.10154088288177	12.907903148405953	7.619681380328685	11.397453127176563	5.567570295411081	9.127919497394132	14.772965710432672	13.240609829897096	7.609911024656693	1.7861675960816232	4.699599595683115	4.229520696985104	1.617827260933472	-0.23261279407522478	-2.4732456650347387	-2.6572245170535753	-2.6230035300939303	-4.525692741374173	-7.725789947992441	-12.843273612579962	-16.35757020797935	-20.727138745570116	-19.974193776572132	-20.78712083770367	-6.63578088913361	-0.24476580002409246	3.2487996591429877	2.6914372567677103
chr2L:573743-575081	0.9467400074240724	4.239618363793335	8.610798123684733	1.7802406521121157	0.32675222119505476	-0.32675222119505476	2.6203240982094096	10.833150825548781	3.0268034696889843	13.189844527045256	9.10154088288177	12.907903148405953	7.619681380328685	11.397453127176563	5.567570295411081	9.127919497394132	14.772965710432672	13.240609829897096	7.609911024656693	1.7861675960816232	4.699599595683115	4.229520696985104	1.617827260933472	-0.23261279407522478	-2.4732456650347387	-2.6572245170535753	-2.6230035300939303	-4.525692741374173	-7.725789947992441	-12.843273612579962	-16.35757020797935	-20.727138745570116	-19.974193776572132	-20.78712083770367	-6.63578088913361	-0.24476580002409246	3.2487996591429877	2.6914372567677103	0.8731932939300534	8.696526010867927	8.626049037427565	8.397480413781523	2.6096729388443154	16.29405797147471	16.764295029213827	26.227815269694986	9.89273244344402	0.4414123674337495	11.17642071208812
chr2L:602391-602922	12.928218578355136	11.722586164657793	11.550610661344408	8.57686775509223	7.38089595964043	2.500702035013766	-1.451607734579744	-6.657540058308732	-6.007763489041227	-9.18383500426036	-6.5030491394442445	-10.017398705349347	-11.07704977262765	-11.573528947614992	-7.996956545700537	-6.851316353731581	-2.2514505497298725	-1.6281988129123546	-4.437085885893482	-5.13274245411152	-11.83770813238384	-14.75232371807022	-8.979009650182903	-6.172566790693698	1.0614981187194437	6.557082115798182	1.7062581335367424	1.7578385843325381	-4.290679612277298	-3.428609937556282	-12.320214228468538	-15.136283931045353	4.937433967450254	14.596976945679954	9.15380001758419	7.527570809095122	7.668765691427935	1.727721318702209	0.3697060965013928	-1.8252582504322235	-6.647190059124991	-9.232476377385764	-13.23613278157005	-16.83770302113504	-15.501935704093597	3.4249469842500373	1.29047292013746	1.3708775317073392	-0.6198491005811044
chr2L:602923-603120	11.722586164657793	11.550610661344408	8.57686775509223	7.38089595964043	2.500702035013766	-1.451607734579744	-6.657540058308732	-6.007763489041227	-9.18383500426036	-6.5030491394442445	-10.017398705349347	-11.07704977262765	-11.573528947614992	-7.996956545700537	-6.851316353731581	-2.2514505497298725	-1.6281988129123546	-4.437085885893482	-5.13274245411152	-11.83770813238384	-14.75232371807022	-8.979009650182903	-6.172566790693698	1.0614981187194437	6.557082115798182	1.7062581335367424	1.7578385843325381	-4.290679612277298	-3.428609937556282	-12.320214228468538	-15.136283931045353	4.937433967450254	14.596976945679954	9.15380001758419	7.527570809095122	7.668765691427935	1.727721318702209	0.3697060965013928	-1.8252582504322235	-6.647190059124991	-9.232476377385764	-13.23613278157005	-16.83770302113504	-15.501935704093597	3.4249469842500373	1.29047292013746	1.3708775317073392	-0.6198491005811044	-3.994884005647601
chr2L:608141-608765	-11.07704977262765	-11.573528947614992	-7.996956545700537	-6.851316353731581	-2.2514505497298725	-1.6281988129123546	-4.437085885893482	-5.13274245411152	-11.83770813238384	-14.75232371807022	-8.979009650182903	-6.172566790693698	1.0614981187194437	6.557082115798182	1.7062581335367424	1.7578385843325381	-4.290679612277298	-3.428609937556282	-12.320214228468538	-15.136283931045353	4.937433967450254	14.596976945679954	9.15380001758419	7.527570809095122	7.668765691427935	1.727721318702209	0.3697060965013928	-1.8252582504322235	-6.647190059124991	-9.232476377385764	-13.23613278157005	-16.83770302113504	-15.501935704093597	3.4249469842500373	1.29047292013746	1.3708775317073392	-0.6198491005811044	-3.994884005647601	-1.7300658934888842	0.6772760464810625	0.8993282142849917	-0.8124483211244409	-1.154656617274249	-1.2022061282487033	-4.741092543891527	-0.4666095473949303	-5.357080032787591	-7.107340850768705	-4.6929960802198005
chr2L:615124-615832	1.7062581335367424	1.7578385843325381	-4.290679612277298	-3.428609937556282	-12.320214228468538	-15.136283931045353	4.937433967450254	14.596976945679954	9.15380001758419	7.527570809095122	7.668765691427935	1.727721318702209	0.3697060965013928	-1.8252582504322235	-6.647190059124991	-9.232476377385764	-13.23613278157005	-16.83770302113504	-15.501935704093597	3.4249469842500373	1.29047292013746	1.3708775317073392	-0.6198491005811044	-3.994884005647601	-1.7300658934888842	0.6772760464810625	0.8993282142849917	-0.8124483211244409	-1.154656617274249	-1.2022061282487033	-4.741092543891527	-0.4666095473949303	-5.357080032787591	-7.107340850768705	-4.6929960802198005	-4.977165127025885	-12.24213961668655	-6.635874738886884	-8.439783125866338	-1.3182261006525524	0.3842533059311557	-0.6252873828651145	-0.16130308697746232	-2.0630955306356524	-1.808063360167499	0.35674686798570443	5.741499160345658	1.179745271867466	2.2316870603993775
chr2L:724336-725330	1.944723474897305	-1.5786740540057065	-1.1542211580457096	-2.7113189499127976	-3.107251729181504	-1.2298241067312043	-3.5927084540234593	-3.88593410300608	-4.189117487553596	-5.203348024005964	-3.5634093206534128	-4.3841417260879805	-3.1599033493807864	-6.559271747784525	-4.63115905477339	-7.102646622514804	-8.362278899459845	-9.269150845221366	-12.991026843449252	-9.939714405263606	-15.369181271425266	-9.643428233867136	-12.383057144444553	-13.666700090314553	-5.849717861960965	-8.927126048062144	0.0	0.0	0.0	0.0	0.0	0.0	0.0	0.0	0.0	0.0	0.0	0.0	0.0	0.0	0.0	0.0	0.0	-0.7575171693963538	-2.985572867913364	1.6799829771342853	2.271588396551524	-0.4359239231164445	2.494461185794978
chr2L:809714-811104	4.037223878438133	3.5446948028507714	-0.4761266549436613	1.0466924622419154	-4.141275975931515	-3.3082375106344695	-0.5766073835571244	-1.3361028595672475	-0.955995091775184	-2.744993726563695	2.1272896894664313	-4.22000708315899	-3.163814935992717	-0.7526679822629239	-0.5575241806760864	-0.3842533059311557	-0.7359535705891888	0.48688075520208907	-0.974618295342443	0.770469015733479	1.25410389553528	3.340200380038247	0.9884928598239788	0.0	0.0	-2.259982999975834	4.440363002902444	4.839258570804809	7.787199782111282	6.471519828014222	7.150367236018237	4.527266122957154	4.62328593224862	1.379969374194907	2.1241775799861418	2.9898765362936413	6.11283911524788	0.8104803218971602	1.9320336651655252	1.91648479614274	4.102993890384343	3.193837633370248	2.158187571546236	3.647196142690099	2.3441438577723446	2.8716780026599737	1.0634535672695904	0.6900745991758384	-1.692735245328295
chr2L:814609-816693	2.1272896894664313	-4.22000708315899	-3.163814935992717	-0.7526679822629239	-0.5575241806760864	-0.3842533059311557	-0.7359535705891888	0.48688075520208907	-0.974618295342443	0.770469015733479	1.25410389553528	3.340200380038247	0.9884928598239788	0.0	0.0	-2.259982999975834	4.440363002902444	4.839258570804809	7.787199782111282	6.471519828014222	7.150367236018237	4.527266122957154	4.62328593224862	1.379969374194907	2.1241775799861418	2.9898765362936413	6.11283911524788	0.8104803218971602	1.9320336651655252	1.91648479614274	4.102993890384343	3.193837633370248	2.158187571546236	3.647196142690099	2.3441438577723446	2.8716780026599737	1.0634535672695904	0.6900745991758384	-1.692735245328295	4.611889131097897	6.4621613943892795	2.1445045313528177	4.4240498387230245	-0.4531191014096446	-3.2030645819197443	-9.480870924049052	-7.799133928461442	-8.065848593757234	-2.357756426829297
chr2L:816694-817634	-0.5575241806760864	-0.3842533059311557	-0.7359535705891888	0.48688075520208907	-0.974618295342443	0.770469015733479	1.25410389553528	3.340200380038247	0.9884928598239788	0.0	0.0	-2.259982999975834	4.440363002902444	4.839258570804809	7.787199782111282	6.471519828014222	7.150367236018237	4.527266122957154	4.62328593224862	1.379969374194907	2.1241775799861418	2.9898765362936413	6.11283911524788	0.8104803218971602	1.9320336651655252	1.91648479614274	4.102993890384343	3.193837633370248	2.158187571546236	3.647196142690099	2.3441438577723446	2.8716780026599737	1.0634535672695904	0.6900745991758384	-1.692735245328295	4.611889131097897	6.4621613943892795	2.1445045313528177	4.4240498387230245	-0.4531191014096446	-3.2030645819197443	-9.480870924049052	-7.799133928461442	-8.065848593757234	-2.357756426829297	-8.010029525611959	-19.334622077511813	-11.046721072679572	-12.646155050180967
chr2L:818030-821967	0.48688075520208907	-0.974618295342443	0.770469015733479	1.25410389553528	3.340200380038247	0.9884928598239788	0.0	0.0	-2.259982999975834	4.440363002902444	4.839258570804809	7.787199782111282	6.471519828014222	7.150367236018237	4.527266122957154	4.62328593224862	1.379969374194907	2.1241775799861418	2.9898765362936413	6.11283911524788	0.8104803218971602	1.9320336651655252	1.91648479614274	4.102993890384343	3.193837633370248	2.158187571546236	3.647196142690099	2.3441438577723446	2.8716780026599737	1.0634535672695904	0.6900745991758384	-1.692735245328295	4.611889131097897	6.4621613943892795	2.1445045313528177	4.4240498387230245	-0.4531191014096446	-3.2030645819197443	-9.480870924049052	-7.799133928461442	-8.065848593757234	-2.357756426829297	-8.010029525611959	-19.334622077511813	-11.046721072679572	-12.646155050180967	-3.5184253821581133	-1.0466924622419154	-12.118153112476499
chr2L:824769-826841	7.150367236018237	4.527266122957154	4.62328593224862	1.379969374194907	2.1241775799861418	2.9898765362936413	6.11283911524788	0.8104803218971602	1.9320336651655252	1.91648479614274	4.102993890384343	3.193837633370248	2.158187571546236	3.647196142690099	2.3441438577723446	2.8716780026599737	1.0634535672695904	0.6900745991758384	-1.692735245328295	4.611889131097897	6.4621613943892795	2.1445045313528177	4.4240498387230245	-0.4531191014096446	-3.2030645819197443	-9.480870924049052	-7.799133928461442	-8.065848593757234	-2.357756426829297	-8.010029525611959	-19.334622077511813	-11.046721072679572	-12.646155050180967	-3.5184253821581133	-1.0466924622419154	-12.118153112476499	-8.553646335041138	-9.09155474164282	-10.580924848656755	-2.943814282356755	-1.6525945075586288	-5.256762951266791	-1.53172278343657	-3.9457988688804946	-5.176596163089456	-0.9487948033908559	1.1227278195886907	0.47712125471966244	-0.3842533059311557
chr2L:850250-850887	6.7479119917174035	4.151436721231002	0.0	0.0	2.6586780733527684	11.044882639159646	9.298628866042252	-0.7359535705891888	-1.3821770810048504	5.013625352617575	14.036057986327853	12.479375601850652	11.886494573241594	11.747380757312845	9.24271412436748	2.4092732931124687	7.544914873813238	7.061221400333887	10.627678256351453	7.109497187363145	7.74136820979973	19.329872182969947	9.330293441764335	7.132696215392958	15.206277817450522	20.60378920912347	13.273996609251	11.897091223713039	2.7498384506215685	-0.5253710144123359	-5.72151781105708	-2.903601242303119	9.353721687953483	4.051734394580889	0.9716247387560053	-4.3466078207440395	-11.363878611267289	-13.392093195143591	-13.675557470897765	-11.17462321613343	-6.171456631272707	-5.1759901281114145	4.20623899765598	7.756762596410534	6.35528105540811	5.034837012634327	0.7525822297106237	-2.1147046138535033	-7.856796464374681
chr2L:850888-851084	4.151436721231002	0.0	0.0	2.6586780733527684	11.044882639159646	9.298628866042252	-0.7359535705891888	-1.3821770810048504	5.013625352617575	14.036057986327853	12.479375601850652	11.886494573241594	11.747380757312845	9.24271412436748	2.4092732931124687	7.544914873813238	7.061221400333887	10.627678256351453	7.109497187363145	7.74136820979973	19.329872182969947	9.330293441764335	7.132696215392958	15.206277817450522	20.60378920912347	13.273996609251	11.897091223713039	2.7498384506215685	-0.5253710144123359	-5.72151781105708	-2.903601242303119	9.353721687953483	4.051734394580889	0.9716247387560053	-4.3466078207440395	-11.363878611267289	-13.392093195143591	-13.675557470897765	-11.17462321613343	-6.171456631272707	-5.1759901281114145	4.20623899765598	7.756762596410534	6.35528105540811	5.034837012634327	0.7525822297106237	-2.1147046138535033	-7.856796464374681	-15.39497809457508
chr2L:851085-851197	0.0	0.0	2.6586780733527684	11.044882639159646	9.298628866042252	-0.7359535705891888	-1.3821770810048504	5.013625352617575	14.036057986327853	12.479375601850652	11.886494573241594	11.747380757312845	9.24271412436748	2.4092732931124687	7.544914873813238	7.061221400333887	10.627678256351453	7.109497187363145	7.74136820979973	19.329872182969947	9.330293441764335	7.132696215392958	15.206277817450522	20.60378920912347	13.273996609251	11.897091223713039	2.7498384506215685	-0.5253710144123359	-5.72151781105708	-2.903601242303119	9.353721687953483	4.051734394580889	0.9716247387560053	-4.3466078207440395	-11.363878611267289	-13.392093195143591	-13.675557470897765	-11.17462321613343	-6.171456631272707	-5.1759901281114145	4.20623899765598	7.756762596410534	6.35528105540811	5.034837012634327	0.7525822297106237	-2.1147046138535033	-7.856796464374681	-15.39497809457508	-22.203223701649893
chr2L:851198-851672	0.0	0.0	2.6586780733527684	11.044882639159646	9.298628866042252	-0.7359535705891888	-1.3821770810048504	5.013625352617575	14.036057986327853	12.479375601850652	11.886494573241594	11.747380757312845	9.24271412436748	2.4092732931124687	7.544914873813238	7.061221400333887	10.627678256351453	7.109497187363145	7.74136820979973	19.329872182969947	9.330293441764335	7.132696215392958	15.206277817450522	20.60378920912347	13.273996609251	11.897091223713039	2.7498384506215685	-0.5253710144123359	-5.72151781105708	-2.903601242303119	9.353721687953483	4.051734394580889	0.9716247387560053	-4.3466078207440395	-11.363878611267289	-13.392093195143591	-13.675557470897765	-11.17462321613343	-6.171456631272707	-5.1759901281114145	4.20623899765598	7.756762596410534	6.35528105540811	5.034837012634327	0.7525822297106237	-2.1147046138535033	-7.856796464374681	-15.39497809457508	-22.203223701649893
chr2L:852163-853518	2.6586780733527684	11.044882639159646	9.298628866042252	-0.7359535705891888	-1.3821770810048504	5.013625352617575	14.036057986327853	12.479375601850652	11.886494573241594	11.747380757312845	9.24271412436748	2.4092732931124687	7.544914873813238	7.061221400333887	10.627678256351453	7.109497187363145	7.74136820979973	19.329872182969947	9.330293441764335	7.132696215392958	15.206277817450522	20.60378920912347	13.273996609251	11.897091223713039	2.7498384506215685	-0.5253710144123359	-5.72151781105708	-2.903601242303119	9.353721687953483	4.051734394580889	0.9716247387560053	-4.3466078207440395	-11.363878611267289	-13.392093195143591	-13.675557470897765	-11.17462321613343	-6.171456631272707	-5.1759901281114145	4.20623899765598	7.756762596410534	6.35528105540811	5.034837012634327	0.7525822297106237	-2.1147046138535033	-7.856796464374681	-15.39497809457508	-22.203223701649893	-20.340284961694504	0.07147821308566336
chr2L:854521-855471	5.013625352617575	14.036057986327853	12.479375601850652	11.886494573241594	11.747380757312845	9.24271412436748	2.4092732931124687	7.544914873813238	7.061221400333887	10.627678256351453	7.109497187363145	7.74136820979973	19.329872182969947	9.330293441764335	7.132696215392958	15.206277817450522	20.60378920912347	13.273996609251	11.897091223713039	2.7498384506215685	-0.5253710144123359	-5.72151781105708	-2.903601242303119	9.353721687953483	4.051734394580889	0.9716247387560053	-4.3466078207440395	-11.363878611267289	-13.392093195143591	-13.675557470897765	-11.17462321613343	-6.171456631272707	-5.1759901281114145	4.20623899765598	7.756762596410534	6.35528105540811	5.034837012634327	0.7525822297106237	-2.1147046138535033	-7.856796464374681	-15.39497809457508	-22.203223701649893	-20.340284961694504	0.07147821308566336	3.578525334652231	11.446981361946676	12.050583084850837	8.074936886954555	10.497848277970899
chr2L:855472-856249	14.036057986327853	12.479375601850652	11.886494573241594	11.747380757312845	9.24271412436748	2.4092732931124687	7.544914873813238	7.061221400333887	10.627678256351453	7.109497187363145	7.74136820979973	19.329872182969947	9.330293441764335	7.132696215392958	15.206277817450522	20.60378920912347	13.273996609251	11.897091223713039	2.7498384506215685	-0.5253710144123359	-5.72151781105708	-2.903601242303119	9.353721687953483	4.051734394580889	0.9716247387560053	-4.3466078207440395	-11.363878611267289	-13.392093195143591	-13.675557470897765	-11.17462321613343	-6.171456631272707	-5.1759901281114145	4.20623899765598	7.756762596410534	6.35528105540811	5.034837012634327	0.7525822297106237	-2.1147046138535033	-7.856796464374681	-15.39497809457508	-22.203223701649893	-20.340284961694504	0.07147821308566336	3.578525334652231	11.446981361946676	12.050583084850837	8.074936886954555	10.497848277970899	7.788523019121647
chr2L:867063-868434	0.9716247387560053	-4.3466078207440395	-11.363878611267289	-13.392093195143591	-13.675557470897765	-11.17462321613343	-6.171456631272707	-5.1759901281114145	4.20623899765598	7.756762596410534	6.35528105540811	5.034837012634327	0.7525822297106237	-2.1147046138535033	-7.856796464374681	-15.39497809457508	-22.203223701649893	-20.340284961694504	0.07147821308566336	3.578525334652231	11.446981361946676	12.050583084850837	8.074936886954555	10.497848277970899	7.788523019121647	8.559539135850267	3.835796513900097	2.2472908959422706	-3.2296466395323433	-2.6739138726224643	-6.184905886501277	-4.225543191458073	0.7188321326006513	0.05856031915404915	2.568882523526725	-1.2568342149486216	0.7799863043302593	1.8723215202791552	-3.245253038317354	-2.3739566985040725	-6.587329567636202	-3.3424884396717602	-2.329653717475057	-5.2067680440835735	-0.2681854859691827	-2.4797989929280986	-0.7077442727603775	0.6984668145482467	0.18956458884263475
chr2L:869547-872216	-11.17462321613343	-6.171456631272707	-5.1759901281114145	4.20623899765598	7.756762596410534	6.35528105540811	5.034837012634327	0.7525822297106237	-2.1147046138535033	-7.856796464374681	-15.39497809457508	-22.203223701649893	-20.340284961694504	0.07147821308566336	3.578525334652231	11.446981361946676	12.050583084850837	8.074936886954555	10.497848277970899	7.788523019121647	8.559539135850267	3.835796513900097	2.2472908959422706	-3.2296466395323433	-2.6739138726224643	-6.184905886501277	-4.225543191458073	0.7188321326006513	0.05856031915404915	2.568882523526725	-1.2568342149486216	0.7799863043302593	1.8723215202791552	-3.245253038317354	-2.3739566985040725	-6.587329567636202	-3.3424884396717602	-2.329653717475057	-5.2067680440835735	-0.2681854859691827	-2.4797989929280986	-0.7077442727603775	0.6984668145482467	0.18956458884263475	-1.8872400920595551	-2.4856532127710644	-4.51993928999114	-6.897058631042249	-7.443322925486881
chr2L:884820-885520	-1.2568342149486216	0.7799863043302593	1.8723215202791552	-3.245253038317354	-2.3739566985040725	-6.587329567636202	-3.3424884396717602	-2.329653717475057	-5.2067680440835735	-0.2681854859691827	-2.4797989929280986	-0.7077442727603775	0.6984668145482467	0.18956458884263475	-1.8872400920595551	-2.4856532127710644	-4.51993928999114	-6.897058631042249	-7.443322925486881	-11.673912410288029	-3.2911858751596856	-12.110600349285791	-8.769081794221481	-8.091565973854681	-5.908900379184557	-5.056445215694943	-0.8065359368777398	-1.4477763143210869	-10.667235526084633	-14.611746650231106	-12.391269974816412	-5.116703868762797	-1.204517499745037	1.170041379908726	10.85606466203215	17.85604305157533	20.012474664993842	11.06312261803497	15.103523684716638	8.712379489641448	3.4527019135298382	16.374630107090173	35.56894058122873	40.03789153311027	29.580213832362364	27.174401047822208	21.711674612088704	18.318255278353575	16.93791599925775
chr2L:969911-970957	-6.409361797658645	-12.467007782240866	-7.951297885090588	-0.9884928598239788	-0.9884928598239788	-0.3842533059311557	2.3286248352848276	-2.161468839725834	0.0	-0.20625837212190232	-1.9229246495807275	-4.103136110519695	-3.7983123277133064	-2.816890859609901	0.0	0.9884928598239788	-1.736776658343886	-3.0183914600714434	-0.7357890626869555	-2.058282264639426	-5.213081724803616	-3.3762832365613766	-1.9822683280171423	0.288769123076823	0.1203245088419149	-0.7152334432427206	-0.7359535705891888	0.9196676462894914	0.6837018708481746	1.9863267457449405	4.940177721142501	1.0422403902612474	-0.9884928598239788	0.29800261053650823	2.3462994181261614	2.3025407659452344	2.483267901883336	0.8936083154540572	4.371727959835877	2.068504670110824	1.0125888611440934	5.497931376692697	1.8140861660121497	4.485016391346762	4.876460812121355	4.301932632629182	4.089739599691182	2.670274840058822	4.5447032334069615
chr2L:1036431-1037629	14.314849642784695	12.193609144434772	0.47712125471966244	6.587496897446293	7.231153782394356	1.0887076635251651	-0.3689699507790196	-5.853688830759804	-4.212725234979403	-2.774934631236092	0.0	-0.730111116310081	-6.702929407017116	-1.021641598728586	-2.7864249945303334	-2.22291581835319	-7.624392888976975	-8.893850301446326	-5.4238040784758885	-2.639702721634966	-0.3842533059311557	0.65770526704122	0.0	0.0	-2.545192929047948	0.0	-0.47712125471966244	-0.47712125471966244	0.0	0.0	0.0	0.0	0.0	0.0	0.0	0.0	0.0	0.0	0.0	-0.7755821830011665	-1.9391345254044141	-0.9826547152937031	19.0643298373751	16.4557381225044	5.262921024778082	24.306895677660627	14.682606279969908	16.788923485760723	9.69898253830556
chr2L:1057508-1058398	16.4557381225044	5.262921024778082	24.306895677660627	14.682606279969908	16.788923485760723	9.69898253830556	17.530219510626914	14.235555820942839	3.829617520412759	1.4637527426815686	0.3842533059311557	0.24062334122190882	8.747615871312936	10.5134638591278	6.462726504396156	4.589257275258608	-0.35761470711971743	-4.974217313523713	-7.341678231793977	-13.83150398690295	-6.700005523837081	-12.000729497109935	-1.087636782058556	-11.698905125547409	-6.527755738195723	-0.7359535705891888	0.3842533059311557	0.0	-3.8457996353494184	-5.2102553738568265	-2.2044471364002667	-0.3842533059311557	-3.385017182045202	-5.613177262491291	0.046099854304681324	1.7433393240059822	0.7249897682903885	0.288769123076823	-0.3842533059311557	-0.3842533059311557	-0.576462729064982	3.7863176286249525	7.961936626066396	1.5043076796242603	0.32675222119505476	3.2661312856204963	3.8942307921558426	5.997545883748453	4.361627585818757
chr2L:1076148-1077463	0.288769123076823	-0.3842533059311557	-0.3842533059311557	-0.576462729064982	3.7863176286249525	7.961936626066396	1.5043076796242603	0.32675222119505476	3.2661312856204963	3.8942307921558426	5.997545883748453	4.361627585818757	7.740637173558476	5.840891720238427	3.903648509234413	7.144050446959799	4.497461058657449	4.865768393326286	1.3092072329649518	3.1920276390283155	4.0657880153577866	-0.3471871544457265	1.517431754070429	0.09178209016908162	1.3657454133324367	1.9199612966128763	0.19916529609750638	-1.9229246495807275	-1.2334025563797195	-1.6248832566950226	-2.0985031886363923	-1.0960233273784785	-2.843875439786809	-5.866311959294748	-2.638063278874742	-0.5605713682027345	-0.7869235550701423	0.288769123076823	-1.275554451240393	-0.9941887930083539	-1.5185503108145728	0.2741757243309323	-1.924804616881603	2.9625686936330644	2.167281321879722	-0.378206193944579	3.605313505200272	-1.1918100986151403	2.918276336742813
chr2L:1077464-1079744	-0.3842533059311557	-0.576462729064982	3.7863176286249525	7.961936626066396	1.5043076796242603	0.32675222119505476	3.2661312856204963	3.8942307921558426	5.997545883748453	4.361627585818757	7.740637173558476	5.840891720238427	3.903648509234413	7.144050446959799	4.497461058657449	4.865768393326286	1.3092072329649518	3.1920276390283155	4.0657880153577866	-0.3471871544457265	1.517431754070429	0.09178209016908162	1.3657454133324367	1.9199612966128763	0.19916529609750638	-1.9229246495807275	-1.2334025563797195	-1.6248832566950226	-2.0985031886363923	-1.0960233273784785	-2.843875439786809	-5.866311959294748	-2.638063278874742	-0.5605713682027345	-0.7869235550701423	0.288769123076823	-1.275554451240393	-0.9941887930083539	-1.5185503108145728	0.2741757243309323	-1.924804616881603	2.9625686936330644	2.167281321879722	-0.378206193944579	3.605313505200272	-1.1918100986151403	2.918276336742813	11.58770953734822	8.52702982274718
chr2L:1079792-1081563	0.32675222119505476	3.2661312856204963	3.8942307921558426	5.997545883748453	4.361627585818757	7.740637173558476	5.840891720238427	3.903648509234413	7.144050446959799	4.497461058657449	4.865768393326286	1.3092072329649518	3.1920276390283155	4.0657880153577866	-0.3471871544457265	1.517431754070429	0.09178209016908162	1.3657454133324367	1.9199612966128763	0.19916529609750638	-1.9229246495807275	-1.2334025563797195	-1.6248832566950226	-2.0985031886363923	-1.0960233273784785	-2.843875439786809	-5.866311959294748	-2.638063278874742	-0.5605713682027345	-0.7869235550701423	0.288769123076823	-1.275554451240393	-0.9941887930083539	-1.5185503108145728	0.2741757243309323	-1.924804616881603	2.9625686936330644	2.167281321879722	-0.378206193944579	3.605313505200272	-1.1918100986151403	2.918276336742813	11.58770953734822	8.52702982274718	7.292750640308266	9.786175238387214	12.141621051045338	7.854100715330834	0.6750429899863307
chr2L:1107835-1108337	4.614767274523429	6.961079771713088	3.1810553413049383	4.439197105892694	3.551382250729883	1.9018856821467296	0.9320798564404147	-0.8379819174911666	-3.1382902328381395	-2.0592828765343043	-0.39822995674509015	1.0957905864056332	3.7976361794433746	0.45249882393953367	-0.7182480295506831	-3.6845416427371944	-3.367428205631403	-1.2695502038175408	1.1302852451950238	-1.5618510282166909	-2.9538991544151427	-2.005256147808723	1.6915233453146257	4.608614192628611	0.89615097297159	1.3821770810048504	1.4888463877884142	-1.065646251395034	0.7844368232277281	-3.596121320909149	-3.3744361433986363	-7.427624200404806	-7.204541781553828	-17.880552030307822	-15.305137595992237	-17.769039004365276	-7.132682042362906	-17.606852852875193	-10.406886016094864	-13.090063348729851	10.509785445409618	28.23639473656168	20.97969349982715	15.70255416244564	10.48678432189821	3.6355345539206274	0.7355627234788961	9.720394273448306	9.537756990850923
chr2L:1108338-1108507	6.961079771713088	3.1810553413049383	4.439197105892694	3.551382250729883	1.9018856821467296	0.9320798564404147	-0.8379819174911666	-3.1382902328381395	-2.0592828765343043	-0.39822995674509015	1.0957905864056332	3.7976361794433746	0.45249882393953367	-0.7182480295506831	-3.6845416427371944	-3.367428205631403	-1.2695502038175408	1.1302852451950238	-1.5618510282166909	-2.9538991544151427	-2.005256147808723	1.6915233453146257	4.608614192628611	0.89615097297159	1.3821770810048504	1.4888463877884142	-1.065646251395034	0.7844368232277281	-3.596121320909149	-3.3744361433986363	-7.427624200404806	-7.204541781553828	-17.880552030307822	-15.305137595992237	-17.769039004365276	-7.132682042362906	-17.606852852875193	-10.406886016094864	-13.090063348729851	10.509785445409618	28.23639473656168	20.97969349982715	15.70255416244564	10.48678432189821	3.6355345539206274	0.7355627234788961	9.720394273448306	9.537756990850923	7.449152272782386
chr2L:1108508-1108745	3.1810553413049383	4.439197105892694	3.551382250729883	1.9018856821467296	0.9320798564404147	-0.8379819174911666	-3.1382902328381395	-2.0592828765343043	-0.39822995674509015	1.0957905864056332	3.7976361794433746	0.45249882393953367	-0.7182480295506831	-3.6845416427371944	-3.367428205631403	-1.2695502038175408	1.1302852451950238	-1.5618510282166909	-2.9538991544151427	-2.005256147808723	1.6915233453146257	4.608614192628611	0.89615097297159	1.3821770810048504	1.4888463877884142	-1.065646251395034	0.7844368232277281	-3.596121320909149	-3.3744361433986363	-7.427624200404806	-7.204541781553828	-17.880552030307822	-15.305137595992237	-17.769039004365276	-7.132682042362906	-17.606852852875193	-10.406886016094864	-13.090063348729851	10.509785445409618	28.23639473656168	20.97969349982715	15.70255416244564	10.48678432189821	3.6355345539206274	0.7355627234788961	9.720394273448306	9.537756990850923	7.449152272782386	3.200915739198653
chr2L:1108746-1109264	3.1810553413049383	4.439197105892694	3.551382250729883	1.9018856821467296	0.9320798564404147	-0.8379819174911666	-3.1382902328381395	-2.0592828765343043	-0.39822995674509015	1.0957905864056332	3.7976361794433746	0.45249882393953367	-0.7182480295506831	-3.6845416427371944	-3.367428205631403	-1.2695502038175408	1.1302852451950238	-1.5618510282166909	-2.9538991544151427	-2.005256147808723	1.6915233453146257	4.608614192628611	0.89615097297159	1.3821770810048504	1.4888463877884142	-1.065646251395034	0.7844368232277281	-3.596121320909149	-3.3744361433986363	-7.427624200404806	-7.204541781553828	-17.880552030307822	-15.305137595992237	-17.769039004365276	-7.132682042362906	-17.606852852875193	-10.406886016094864	-13.090063348729851	10.509785445409618	28.23639473656168	20.97969349982715	15.70255416244564	10.48678432189821	3.6355345539206274	0.7355627234788961	9.720394273448306	9.537756990850923	7.449152272782386	3.200915739198653
chr2L:1118695-1119826	1.6915233453146257	4.608614192628611	0.89615097297159	1.3821770810048504	1.4888463877884142	-1.065646251395034	0.7844368232277281	-3.596121320909149	-3.3744361433986363	-7.427624200404806	-7.204541781553828	-17.880552030307822	-15.305137595992237	-17.769039004365276	-7.132682042362906	-17.606852852875193	-10.406886016094864	-13.090063348729851	10.509785445409618	28.23639473656168	20.97969349982715	15.70255416244564	10.48678432189821	3.6355345539206274	0.7355627234788961	9.720394273448306	9.537756990850923	7.449152272782386	3.200915739198653	-3.23229363123308	-6.096265503002216	-12.417397775167665	-14.851499383045981	-13.176566306259277	-14.424679004944158	-7.977677963241424	0.32675222119505476	-2.0751210811914094	-7.301319921468151	-0.8146844934204033	-4.330506528428438	-5.27290361187832	-1.0466924622419154	-4.22621620473723	-4.183943297828096	-3.9381197622835407	-1.4093736668590624	-4.727611369970618	-0.42921553516829136
chr2L:1128275-1129092	28.23639473656168	20.97969349982715	15.70255416244564	10.48678432189821	3.6355345539206274	0.7355627234788961	9.720394273448306	9.537756990850923	7.449152272782386	3.200915739198653	-3.23229363123308	-6.096265503002216	-12.417397775167665	-14.851499383045981	-13.176566306259277	-14.424679004944158	-7.977677963241424	0.32675222119505476	-2.0751210811914094	-7.301319921468151	-0.8146844934204033	-4.330506528428438	-5.27290361187832	-1.0466924622419154	-4.22621620473723	-4.183943297828096	-3.9381197622835407	-1.4093736668590624	-4.727611369970618	-0.42921553516829136	-2.267327663748873	-3.2734602439254763	-1.8159021331233145	-1.6983667673409564	-4.347890976371777	-4.283404493195533	-3.4123042886975035	-3.2946918930316995	-0.6383073482902312	0.32675222119505476	0.6252873828651146	-0.6252873828651145	1.6002530583951198	2.322935447397517	0.0	1.4637527426815686	0.0	3.477030445811796	12.867633313738063
chr2L:1129093-1130316	15.70255416244564	10.48678432189821	3.6355345539206274	0.7355627234788961	9.720394273448306	9.537756990850923	7.449152272782386	3.200915739198653	-3.23229363123308	-6.096265503002216	-12.417397775167665	-14.851499383045981	-13.176566306259277	-14.424679004944158	-7.977677963241424	0.32675222119505476	-2.0751210811914094	-7.301319921468151	-0.8146844934204033	-4.330506528428438	-5.27290361187832	-1.0466924622419154	-4.22621620473723	-4.183943297828096	-3.9381197622835407	-1.4093736668590624	-4.727611369970618	-0.42921553516829136	-2.267327663748873	-3.2734602439254763	-1.8159021331233145	-1.6983667673409564	-4.347890976371777	-4.283404493195533	-3.4123042886975035	-3.2946918930316995	-0.6383073482902312	0.32675222119505476	0.6252873828651146	-0.6252873828651145	1.6002530583951198	2.322935447397517	0.0	1.4637527426815686	0.0	3.477030445811796	12.867633313738063	6.419940535287629	9.28256543291046
chr2L:1142745-1143314	-0.42921553516829136	-2.267327663748873	-3.2734602439254763	-1.8159021331233145	-1.6983667673409564	-4.347890976371777	-4.283404493195533	-3.4123042886975035	-3.2946918930316995	-0.6383073482902312	0.32675222119505476	0.6252873828651146	-0.6252873828651145	1.6002530583951198	2.322935447397517	0.0	1.4637527426815686	0.0	3.477030445811796	12.867633313738063	6.419940535287629	9.28256543291046	17.935208512280703	14.865573426667115	18.01239589373653	7.504239460468147	9.642817386646962	4.998113587808143	4.534098527491095	-1.472317076708033	-2.5445010298649056	0.9268731316140679	12.934561166130935	11.785228308037258	10.646882299136115	8.038218326592617	5.053486983024779	3.9334973685385664	0.06362396271647584	-3.278487871942478	-3.540429232016072	-8.508734270232138	-8.704654014329908	-2.553605909250783	-5.10905704459538	-5.967744506547595	-0.8243412360868533	-1.6836302609864755	-11.755550871370145
chr2L:1146940-1148736	-3.2946918930316995	-0.6383073482902312	0.32675222119505476	0.6252873828651146	-0.6252873828651145	1.6002530583951198	2.322935447397517	0.0	1.4637527426815686	0.0	3.477030445811796	12.867633313738063	6.419940535287629	9.28256543291046	17.935208512280703	14.865573426667115	18.01239589373653	7.504239460468147	9.642817386646962	4.998113587808143	4.534098527491095	-1.472317076708033	-2.5445010298649056	0.9268731316140679	12.934561166130935	11.785228308037258	10.646882299136115	8.038218326592617	5.053486983024779	3.9334973685385664	0.06362396271647584	-3.278487871942478	-3.540429232016072	-8.508734270232138	-8.704654014329908	-2.553605909250783	-5.10905704459538	-5.967744506547595	-0.8243412360868533	-1.6836302609864755	-11.755550871370145	-9.56102763311869	-8.313418490423972	-5.746867299993912	0.17107926719032227	-1.5765353936569388	8.291250695766902	8.898335888504143	8.576001955439072
chr2L:1149855-1150401	2.322935447397517	0.0	1.4637527426815686	0.0	3.477030445811796	12.867633313738063	6.419940535287629	9.28256543291046	17.935208512280703	14.865573426667115	18.01239589373653	7.504239460468147	9.642817386646962	4.998113587808143	4.534098527491095	-1.472317076708033	-2.5445010298649056	0.9268731316140679	12.934561166130935	11.785228308037258	10.646882299136115	8.038218326592617	5.053486983024779	3.9334973685385664	0.06362396271647584	-3.278487871942478	-3.540429232016072	-8.508734270232138	-8.704654014329908	-2.553605909250783	-5.10905704459538	-5.967744506547595	-0.8243412360868533	-1.6836302609864755	-11.755550871370145	-9.56102763311869	-8.313418490423972	-5.746867299993912	0.17107926719032227	-1.5765353936569388	8.291250695766902	8.898335888504143	8.576001955439072	10.86375028041098	12.957951450478218	14.40478263020353	10.855258971308702	10.15215570336974	5.23526716364722
chr2L:1150402-1151684	0.0	1.4637527426815686	0.0	3.477030445811796	12.867633313738063	6.419940535287629	9.28256543291046	17.935208512280703	14.865573426667115	18.01239589373653	7.504239460468147	9.642817386646962	4.998113587808143	4.534098527491095	-1.472317076708033	-2.5445010298649056	0.9268731316140679	12.934561166130935	11.785228308037258	10.646882299136115	8.038218326592617	5.053486983024779	3.9334973685385664	0.06362396271647584	-3.278487871942478	-3.540429232016072	-8.508734270232138	-8.704654014329908	-2.553605909250783	-5.10905704459538	-5.967744506547595	-0.8243412360868533	-1.6836302609864755	-11.755550871370145	-9.56102763311869	-8.313418490423972	-5.746867299993912	0.17107926719032227	-1.5765353936569388	8.291250695766902	8.898335888504143	8.576001955439072	10.86375028041098	12.957951450478218	14.40478263020353	10.855258971308702	10.15215570336974	5.23526716364722	2.9900513562334714
chr2L:1157350-1158582	-1.472317076708033	-2.5445010298649056	0.9268731316140679	12.934561166130935	11.785228308037258	10.646882299136115	8.038218326592617	5.053486983024779	3.9334973685385664	0.06362396271647584	-3.278487871942478	-3.540429232016072	-8.508734270232138	-8.704654014329908	-2.553605909250783	-5.10905704459538	-5.967744506547595	-0.8243412360868533	-1.6836302609864755	-11.755550871370145	-9.56102763311869	-8.313418490423972	-5.746867299993912	0.17107926719032227	-1.5765353936569388	8.291250695766902	8.898335888504143	8.576001955439072	10.86375028041098	12.957951450478218	14.40478263020353	10.855258971308702	10.15215570336974	5.23526716364722	2.9900513562334714	2.163994467607949	-1.3643039863638622	-2.11437135897501	-2.857836953775517	-7.673906332347312	-10.241720256169124	-8.718584640514315	-10.733138028923626	-1.447217304621537	2.378252553279825	13.833914821276569	16.887835938880983	9.431357115843463	3.212766015044814
chr2L:1163388-1165137	-8.508734270232138	-8.704654014329908	-2.553605909250783	-5.10905704459538	-5.967744506547595	-0.8243412360868533	-1.6836302609864755	-11.755550871370145	-9.56102763311869	-8.313418490423972	-5.746867299993912	0.17107926719032227	-1.5765353936569388	8.291250695766902	8.898335888504143	8.576001955439072	10.86375028041098	12.957951450478218	14.40478263020353	10.855258971308702	10.15215570336974	5.23526716364722	2.9900513562334714	2.163994467607949	-1.3643039863638622	-2.11437135897501	-2.857836953775517	-7.673906332347312	-10.241720256169124	-8.718584640514315	-10.733138028923626	-1.447217304621537	2.378252553279825	13.833914821276569	16.887835938880983	9.431357115843463	3.212766015044814	2.6183425954210984	0.7799976462989923	-0.7703797964744697	-2.866582875487013	-6.102059679688659	-3.8949296074664566	-4.399605866690411	-1.7114988054515146	0.48204093701581757	-5.676297385314554	-2.126845585910351	-1.0668755590631576
chr2L:1165578-1167355	-0.8243412360868533	-1.6836302609864755	-11.755550871370145	-9.56102763311869	-8.313418490423972	-5.746867299993912	0.17107926719032227	-1.5765353936569388	8.291250695766902	8.898335888504143	8.576001955439072	10.86375028041098	12.957951450478218	14.40478263020353	10.855258971308702	10.15215570336974	5.23526716364722	2.9900513562334714	2.163994467607949	-1.3643039863638622	-2.11437135897501	-2.857836953775517	-7.673906332347312	-10.241720256169124	-8.718584640514315	-10.733138028923626	-1.447217304621537	2.378252553279825	13.833914821276569	16.887835938880983	9.431357115843463	3.212766015044814	2.6183425954210984	0.7799976462989923	-0.7703797964744697	-2.866582875487013	-6.102059679688659	-3.8949296074664566	-4.399605866690411	-1.7114988054515146	0.48204093701581757	-5.676297385314554	-2.126845585910351	-1.0668755590631576	-1.0068966771582453	-1.841775670887343	-0.875586162032513	-0.20204637301885314	-0.6726221414139715
chr2L:1168964-1169557	0.17107926719032227	-1.5765353936569388	8.291250695766902	8.898335888504143	8.576001955439072	10.86375028041098	12.957951450478218	14.40478263020353	10.855258971308702	10.15215570336974	5.23526716364722	2.9900513562334714	2.163994467607949	-1.3643039863638622	-2.11437135897501	-2.857836953775517	-7.673906332347312	-10.241720256169124	-8.718584640514315	-10.733138028923626	-1.447217304621537	2.378252553279825	13.833914821276569	16.887835938880983	9.431357115843463	3.212766015044814	2.6183425954210984	0.7799976462989923	-0.7703797964744697	-2.866582875487013	-6.102059679688659	-3.8949296074664566	-4.399605866690411	-1.7114988054515146	0.48204093701581757	-5.676297385314554	-2.126845585910351	-1.0668755590631576	-1.0068966771582453	-1.841775670887343	-0.875586162032513	-0.20204637301885314	-0.6726221414139715	-0.7414437322500842	-0.6186860663046618	-0.2809606065911792	-3.1903203155073543	-2.116855484414928	0.7876675407603468
chr2L:1169558-1171695	8.291250695766902	8.898335888504143	8.576001955439072	10.86375028041098	12.957951450478218	14.40478263020353	10.855258971308702	10.15215570336974	5.23526716364722	2.9900513562334714	2.163994467607949	-1.3643039863638622	-2.11437135897501	-2.857836953775517	-7.673906332347312	-10.241720256169124	-8.718584640514315	-10.733138028923626	-1.447217304621537	2.378252553279825	13.833914821276569	16.887835938880983	9.431357115843463	3.212766015044814	2.6183425954210984	0.7799976462989923	-0.7703797964744697	-2.866582875487013	-6.102059679688659	-3.8949296074664566	-4.399605866690411	-1.7114988054515146	0.48204093701581757	-5.676297385314554	-2.126845585910351	-1.0668755590631576	-1.0068966771582453	-1.841775670887343	-0.875586162032513	-0.20204637301885314	-0.6726221414139715	-0.7414437322500842	-0.6186860663046618	-0.2809606065911792	-3.1903203155073543	-2.116855484414928	0.7876675407603468	5.48866241765104	3.6699028982224937
chr2L:1171696-1172295	12.957951450478218	14.40478263020353	10.855258971308702	10.15215570336974	5.23526716364722	2.9900513562334714	2.163994467607949	-1.3643039863638622	-2.11437135897501	-2.857836953775517	-7.673906332347312	-10.241720256169124	-8.718584640514315	-10.733138028923626	-1.447217304621537	2.378252553279825	13.833914821276569	16.887835938880983	9.431357115843463	3.212766015044814	2.6183425954210984	0.7799976462989923	-0.7703797964744697	-2.866582875487013	-6.102059679688659	-3.8949296074664566	-4.399605866690411	-1.7114988054515146	0.48204093701581757	-5.676297385314554	-2.126845585910351	-1.0668755590631576	-1.0068966771582453	-1.841775670887343	-0.875586162032513	-0.20204637301885314	-0.6726221414139715	-0.7414437322500842	-0.6186860663046618	-0.2809606065911792	-3.1903203155073543	-2.116855484414928	0.7876675407603468	5.48866241765104	3.6699028982224937	2.835575569333419	1.1488073065419466	2.438685024161799	1.8794854993956855
chr2L:1172296-1174052	14.40478263020353	10.855258971308702	10.15215570336974	5.23526716364722	2.9900513562334714	2.163994467607949	-1.3643039863638622	-2.11437135897501	-2.857836953775517	-7.673906332347312	-10.241720256169124	-8.718584640514315	-10.733138028923626	-1.447217304621537	2.378252553279825	13.833914821276569	16.887835938880983	9.431357115843463	3.212766015044814	2.6183425954210984	0.7799976462989923	-0.7703797964744697	-2.866582875487013	-6.102059679688659	-3.8949296074664566	-4.399605866690411	-1.7114988054515146	0.48204093701581757	-5.676297385314554	-2.126845585910351	-1.0668755590631576	-1.0068966771582453	-1.841775670887343	-0.875586162032513	-0.20204637301885314	-0.6726221414139715	-0.7414437322500842	-0.6186860663046618	-0.2809606065911792	-3.1903203155073543	-2.116855484414928	0.7876675407603468	5.48866241765104	3.6699028982224937	2.835575569333419	1.1488073065419466	2.438685024161799	1.8794854993956855	1.2010809817120303
chr2L:1176627-1177758	-7.673906332347312	-10.241720256169124	-8.718584640514315	-10.733138028923626	-1.447217304621537	2.378252553279825	13.833914821276569	16.887835938880983	9.431357115843463	3.212766015044814	2.6183425954210984	0.7799976462989923	-0.7703797964744697	-2.866582875487013	-6.102059679688659	-3.8949296074664566	-4.399605866690411	-1.7114988054515146	0.48204093701581757	-5.676297385314554	-2.126845585910351	-1.0668755590631576	-1.0068966771582453	-1.841775670887343	-0.875586162032513	-0.20204637301885314	-0.6726221414139715	-0.7414437322500842	-0.6186860663046618	-0.2809606065911792	-3.1903203155073543	-2.116855484414928	0.7876675407603468	5.48866241765104	3.6699028982224937	2.835575569333419	1.1488073065419466	2.438685024161799	1.8794854993956855	1.2010809817120303	-1.0635481018960238	-0.33964815417569466	1.1699199652550891	8.858712704310705	5.187877174436798	2.8973426488267777	-1.1672297959246178	-1.6200670950185008	0.8142112846098178
chr2L:1177759-1178705	-8.718584640514315	-10.733138028923626	-1.447217304621537	2.378252553279825	13.833914821276569	16.887835938880983	9.431357115843463	3.212766015044814	2.6183425954210984	0.7799976462989923	-0.7703797964744697	-2.866582875487013	-6.102059679688659	-3.8949296074664566	-4.399605866690411	-1.7114988054515146	0.48204093701581757	-5.676297385314554	-2.126845585910351	-1.0668755590631576	-1.0068966771582453	-1.841775670887343	-0.875586162032513	-0.20204637301885314	-0.6726221414139715	-0.7414437322500842	-0.6186860663046618	-0.2809606065911792	-3.1903203155073543	-2.116855484414928	0.7876675407603468	5.48866241765104	3.6699028982224937	2.835575569333419	1.1488073065419466	2.438685024161799	1.8794854993956855	1.2010809817120303	-1.0635481018960238	-0.33964815417569466	1.1699199652550891	8.858712704310705	5.187877174436798	2.8973426488267777	-1.1672297959246178	-1.6200670950185008	0.8142112846098178	5.699003859328718	4.314630939710186
chr2L:1183104-1184706	-2.866582875487013	-6.102059679688659	-3.8949296074664566	-4.399605866690411	-1.7114988054515146	0.48204093701581757	-5.676297385314554	-2.126845585910351	-1.0668755590631576	-1.0068966771582453	-1.841775670887343	-0.875586162032513	-0.20204637301885314	-0.6726221414139715	-0.7414437322500842	-0.6186860663046618	-0.2809606065911792	-3.1903203155073543	-2.116855484414928	0.7876675407603468	5.48866241765104	3.6699028982224937	2.835575569333419	1.1488073065419466	2.438685024161799	1.8794854993956855	1.2010809817120303	-1.0635481018960238	-0.33964815417569466	1.1699199652550891	8.858712704310705	5.187877174436798	2.8973426488267777	-1.1672297959246178	-1.6200670950185008	0.8142112846098178	5.699003859328718	4.314630939710186	2.7267000140449897	0.6403325290761285	-0.15199637281764472	-2.498336991628845	-7.948750208562855	-14.452336482163448	-11.000008984489282	-14.757325801276297	-8.281215620049805	-12.267495125545768	-8.254580991236166
chr2L:1349124-1349785	-7.309141758617286	-6.710695489388698	-1.466548562304732	-0.3842533059311557	-0.5050184077099936	-1.4431543474115518	2.3896073453432467	0.0	0.7359535705891888	0.0	3.8867660931710803	5.361724354010395	5.389091189811954	3.906805909010385	4.058326051695693	5.907278551279126	0.7357890626869555	1.4637527426815686	2.0938065047807357	1.6423901137065575	2.1479480243754696	4.007753980381411	0.5234384870639827	4.670283990567255	2.5546849278800488	3.4583935574032156	4.4409588787115855	5.2617554992503175	4.316587526623614	-0.1565704973068834	-0.19916529609750633	-0.1913786884849386	0.5487566486643921	1.5991404493494579	-1.9567088074192152	-2.5210785119634527	-8.752613474522542	-4.668107659061158	-9.340414087715128	-2.3412482454145658	-3.5187677567238116	2.299813925284892	2.4440573581554594	1.3806451516511535	0.0	0.05690297878332176	0.7707522775142982	-1.0668755590631576	0.0
chr2L:1420059-1420601	-7.972449524880117	-4.38945372260183	-3.6662783536377	-2.2371819739817025	-1.532490483662969	-3.031009266808572	-1.431512590948607	-0.736875567308499	-0.4075906076581398	-0.3842533059311557	1.152759917793467	3.170460400786653	0.6934438300804245	4.849761676029733	5.774395817511256	2.796194771303456	0.2349935677707824	2.9212926078806136	1.2024322866154675	3.17170179716336	2.3435889537122154	2.963947621503623	2.5109914309654697	0.360980444466201	0.12654773365247898	0.7387411481941433	-1.337558349229288	1.9995294472755651	-0.6705208384588284	1.5039921618719443	-1.4299963812117518	-0.0933914999672346	-2.072433578503068	-1.6913133657574786	-1.9879058100589873	-3.4672955889931165	1.4305087419759774	-3.861495343308382	-1.7473624742179548	-2.4406620322619794	-2.0493536376292756	-0.8410298706976986	-4.187537000122064	-3.070059304279154	0.3271169780459206	-1.1511553435715165	-1.1416133483953086	-5.707497040063163	-4.169858011397644
chr2L:1420602-1421135	-4.38945372260183	-3.6662783536377	-2.2371819739817025	-1.532490483662969	-3.031009266808572	-1.431512590948607	-0.736875567308499	-0.4075906076581398	-0.3842533059311557	1.152759917793467	3.170460400786653	0.6934438300804245	4.849761676029733	5.774395817511256	2.796194771303456	0.2349935677707824	2.9212926078806136	1.2024322866154675	3.17170179716336	2.3435889537122154	2.963947621503623	2.5109914309654697	0.360980444466201	0.12654773365247898	0.7387411481941433	-1.337558349229288	1.9995294472755651	-0.6705208384588284	1.5039921618719443	-1.4299963812117518	-0.0933914999672346	-2.072433578503068	-1.6913133657574786	-1.9879058100589873	-3.4672955889931165	1.4305087419759774	-3.861495343308382	-1.7473624742179548	-2.4406620322619794	-2.0493536376292756	-0.8410298706976986	-4.187537000122064	-3.070059304279154	0.3271169780459206	-1.1511553435715165	-1.1416133483953086	-5.707497040063163	-4.169858011397644	-1.1721492737867747
chr2L:1444837-1446076	-1.1721492737867747	-2.2000954516128246	0.34372477280069696	-6.520633664376595	-6.3635963138867915	-10.854162243385765	-6.631384273788072	-9.758041657892898	-3.287995543770115	-14.296580035473712	-5.334254896152485	0.47712125471966244	-0.2887691230768229	0.0	0.6252873828651146	0.5552050987676277	-0.3842533059311557	4.577588597803505	4.522116610352218	2.3775809944277326	3.6339688589347494	7.227364218525471	7.3027810362192636	0.16415898976361903	1.9886541609736195	0.8371319047865003	1.1094454239634695	5.362177411901025	0.3603284656341248	2.822963071917316	-0.2862434394267838	1.905016341150532	2.727835547914593	2.389031180007946	1.2780642861172016	4.278832297716297	10.132342004519163	6.139520576306521	14.97229484374442	12.854337001547524	5.421124986957912	8.109793512524252	6.815597288768947	6.77278417162629	1.5741560205958636	0.5660880846433783	-0.08198261815525891	1.2865506101872906	-0.6117663318117593
chr2L:1446077-1447135	-6.520633664376595	-6.3635963138867915	-10.854162243385765	-6.631384273788072	-9.758041657892898	-3.287995543770115	-14.296580035473712	-5.334254896152485	0.47712125471966244	-0.2887691230768229	0.0	0.6252873828651146	0.5552050987676277	-0.3842533059311557	4.577588597803505	4.522116610352218	2.3775809944277326	3.6339688589347494	7.227364218525471	7.3027810362192636	0.16415898976361903	1.9886541609736195	0.8371319047865003	1.1094454239634695	5.362177411901025	0.3603284656341248	2.822963071917316	-0.2862434394267838	1.905016341150532	2.727835547914593	2.389031180007946	1.2780642861172016	4.278832297716297	10.132342004519163	6.139520576306521	14.97229484374442	12.854337001547524	5.421124986957912	8.109793512524252	6.815597288768947	6.77278417162629	1.5741560205958636	0.5660880846433783	-0.08198261815525891	1.2865506101872906	-0.6117663318117593	-4.984040057835596	-4.5513021783477265	-4.083968947973614
chr2L:1460733-1464544	2.727835547914593	2.389031180007946	1.2780642861172016	4.278832297716297	10.132342004519163	6.139520576306521	14.97229484374442	12.854337001547524	5.421124986957912	8.109793512524252	6.815597288768947	6.77278417162629	1.5741560205958636	0.5660880846433783	-0.08198261815525891	1.2865506101872906	-0.6117663318117593	-4.984040057835596	-4.5513021783477265	-4.083968947973614	4.959322062312344	2.439225008506204	4.247068764540036	3.4335461364313016	11.046190176806352	9.403272193314821	2.7605993393035866	4.166226691346472	5.350690995455663	2.82857181920994	4.066090359951162	1.2562749070892003	-0.49948504823632833	-1.3613556762947434	-2.1158018101056846	-0.8628158646556385	-2.826996553120794	-3.5796668229692123	2.1363254982306668	0.35149288534491435	1.8280583920658244	5.34871353695452	4.840717412701129	4.907436573672838	4.758178593507209	1.6541265566903154	0.933493676859932	1.8947326264017148	-2.114093129337576
chr2L:1478051-1479316	-0.8628158646556385	-2.826996553120794	-3.5796668229692123	2.1363254982306668	0.35149288534491435	1.8280583920658244	5.34871353695452	4.840717412701129	4.907436573672838	4.758178593507209	1.6541265566903154	0.933493676859932	1.8947326264017148	-2.114093129337576	-3.014587500581113	-5.803810014658875	-5.374111697094951	-3.9243680982300875	-5.711266090677789	-0.6867325911188109	0.7357890626869555	-1.4313637641589874	-0.24094801131921603	-1.908118522777148	-0.1390903721041377	0.0667707229807135	1.312960569980055	-0.8388634815474396	-2.639316894914921	-2.535406212972231	-2.0468971791164043	-1.0466924622419154	-2.91652305578445	-3.7191007611326237	-3.2047224102788046	-3.4921989168253473	-6.842533058745059	0.665476435185154	2.158910345834416	1.0747342966198214	0.1485271742503329	-0.19428433637348627	-0.28972707936814085	-0.7875317382829148	-0.23071764951928322	-1.2499168689753297	0.0753162954574497	0.3025049322954781	-1.5183911882583
chr2L:1502438-1503440	-1.5183911882583	-0.42300694518684756	-2.755044269676105	-2.7167400287801247	-0.3624383129107805	-3.2593188032090197	-4.034175095661755	-1.7040525797856432	-0.2832679829748822	-0.22129681439313428	2.3155715604779465	4.0770545731705825	6.3951889716921215	0.9425357774899409	1.6630159774698006	0.8431077569726784	-0.23834573446694418	-3.4751006295724665	-1.8437568506942212	2.2442700274124463	2.895659223394531	2.4241917305981837	0.6157358829274646	-1.2629889251625153	3.075241504215704	3.7945120617587267	1.4824775375371464	4.549114408994432	4.794677176979624	3.1901243603777663	4.360089051812191	4.477064429110113	5.36040626441987	5.114804948906671	3.814909315172611	-0.06813785905149913	-1.6598995052626004	-1.853115818336957	-1.536416569463339	-2.6248705785752606	-6.086183512132059	-5.198406940674866	-4.925961327826882	-4.12095995112608	-8.355349945960041	-0.7080463471877108	0.45914139784711255	-0.2887691230768229	-1.4606048817514812
chr2L:1610689-1612092	-1.5060746798981668	-2.137274986991108	-2.4464656184750377	-4.17995072168931	-0.3842533059311557	-6.639640786635801	-4.533007954142624	0.0	-0.3842533059311557	-0.6867325911188109	-4.309383142922401	-4.690610982096725	-2.936254372974272	-2.071207993179414	-1.4313637641589874	-1.1737218734474009	-2.4898537945563564	-1.7149469004622662	-1.1737218734474009	0.8544422034502825	1.944821397403887	0.0	0.0	0.0	0.0	0.0	-1.5754364917418782	0.9527115521825327	4.67636470277065	1.4965222032186591	7.548448759485234	8.942310796844355	12.218247169850084	3.0175865035355183	3.146209269158793	2.6886582923129625	0.7569883895030752	3.1932173915291884	2.272690447761481	3.6830218046057044	4.585891599755017	4.247397257944613	0.5251554870916664	2.4737404344378113	1.9217585576286251	4.94322776384033	0.38054047340964037	1.9127010845184913	0.21897611992890276
chr2L:1614245-1614598	0.0	-0.3842533059311557	-0.6867325911188109	-4.309383142922401	-4.690610982096725	-2.936254372974272	-2.071207993179414	-1.4313637641589874	-1.1737218734474009	-2.4898537945563564	-1.7149469004622662	-1.1737218734474009	0.8544422034502825	1.944821397403887	0.0	0.0	0.0	0.0	0.0	-1.5754364917418782	0.9527115521825327	4.67636470277065	1.4965222032186591	7.548448759485234	8.942310796844355	12.218247169850084	3.0175865035355183	3.146209269158793	2.6886582923129625	0.7569883895030752	3.1932173915291884	2.272690447761481	3.6830218046057044	4.585891599755017	4.247397257944613	0.5251554870916664	2.4737404344378113	1.9217585576286251	4.94322776384033	0.38054047340964037	1.9127010845184913	0.21897611992890276	-1.2340311085368563	-0.7771430807918893	0.673795291582605	-3.3048143702345376	-0.5563979103281769	-6.784085668338627	-2.7009851178394246
chr2L:1651141-1652184	5.055438185279232	5.224533689934285	5.01683519822082	-0.4459724419917112	4.34016022221943	0.7246193243150113	1.3410342721572124	-0.6864289643924706	-0.3571802584269662	-1.0065366762370098	0.24370251987357444	-1.5661769377072141	-1.5515979015732115	-1.5638294836250421	-0.17366747914382874	-0.47712125471966244	-0.3842533059311557	0.0	-0.3801221814729756	-2.0469392812299647	8.59362203153854	10.20455002114257	1.0917878612354959	-10.101064657130513	-20.379027352173814	-22.615970281819116	-16.54621273751998	-0.032759442141352804	-0.06976625415562464	0.288769123076823	-4.175945375336057	-5.048204210101633	-3.7535473513714988	-3.3126883389192354	-9.625643904775716	-4.67179449480495	-7.9580313991046205	2.069877415087142	3.809129443675058	3.8866905367015394	4.4888705772996484	5.726956875310608	2.237800161212461	2.0396589902222773	1.5996484483062035	1.0596149194935087	1.4637527426815686	2.264621323420864	4.618728201655526
chr2L:1703719-1704915	-0.8502677415360834	0.9884928598239788	-0.32675222119505476	1.5121181016784158	7.914800265747162	1.7988667735373363	4.064557957206732	5.002885220996568	4.941987806286756	0.3933982495230332	1.9720996510325282	1.7741504718638414	1.0105903576230257	-0.531348758540465	1.3821770810048504	0.0	-1.1997793252520086	-0.07022141249575613	-0.5234384870639825	3.017048154284037	3.516110099766781	2.8365472688039266	2.972132590099295	0.9884928598239788	-0.23220417679495023	1.9252793036911848	0.1736674791438287	0.8897467808474763	1.4254354170369983	0.560586288341701	1.5517992205173956	-0.5187671002150827	-2.1712804945626214	-5.8632626289814835	-3.816739392357859	-6.339618964300333	-5.762801852661075	-6.2860862439503045	-5.814446652587209	-4.864313921328005	-4.63402613230047	-3.3764086978226966	-0.9884928598239788	1.0466924622419154	-1.442718625193378	-2.2248021302805503	-2.59964619126971	-2.721288374083146	-1.768231438861902
chr2L:1704916-1705041	-0.32675222119505476	1.5121181016784158	7.914800265747162	1.7988667735373363	4.064557957206732	5.002885220996568	4.941987806286756	0.3933982495230332	1.9720996510325282	1.7741504718638414	1.0105903576230257	-0.531348758540465	1.3821770810048504	0.0	-1.1997793252520086	-0.07022141249575613	-0.5234384870639825	3.017048154284037	3.516110099766781	2.8365472688039266	2.972132590099295	0.9884928598239788	-0.23220417679495023	1.9252793036911848	0.1736674791438287	0.8897467808474763	1.4254354170369983	0.560586288341701	1.5517992205173956	-0.5187671002150827	-2.1712804945626214	-5.8632626289814835	-3.816739392357859	-6.339618964300333	-5.762801852661075	-6.2860862439503045	-5.814446652587209	-4.864313921328005	-4.63402613230047	-3.3764086978226966	-0.9884928598239788	1.0466924622419154	-1.442718625193378	-2.2248021302805503	-2.59964619126971	-2.721288374083146	-1.768231438861902	-1.370112365693289	-1.1107612064171013
chr2L:1705042-1705238	1.5121181016784158	7.914800265747162	1.7988667735373363	4.064557957206732	5.002885220996568	4.941987806286756	0.3933982495230332	1.9720996510325282	1.7741504718638414	1.0105903576230257	-0.531348758540465	1.3821770810048504	0.0	-1.1997793252520086	-0.07022141249575613	-0.5234384870639825	3.017048154284037	3.516110099766781	2.8365472688039266	2.972132590099295	0.9884928598239788	-0.23220417679495023	1.9252793036911848	0.1736674791438287	0.8897467808474763	1.4254354170369983	0.560586288341701	1.5517992205173956	-0.5187671002150827	-2.1712804945626214	-5.8632626289814835	-3.816739392357859	-6.339618964300333	-5.762801852661075	-6.2860862439503045	-5.814446652587209	-4.864313921328005	-4.63402613230047	-3.3764086978226966	-0.9884928598239788	1.0466924622419154	-1.442718625193378	-2.2248021302805503	-2.59964619126971	-2.721288374083146	-1.768231438861902	-1.370112365693289	-1.1107612064171013	1.2819810456050587
chr2L:1705239-1705400	1.5121181016784158	7.914800265747162	1.7988667735373363	4.064557957206732	5.002885220996568	4.941987806286756	0.3933982495230332	1.9720996510325282	1.7741504718638414	1.0105903576230257	-0.531348758540465	1.3821770810048504	0.0	-1.1997793252520086	-0.07022141249575613	-0.5234384870639825	3.017048154284037	3.516110099766781	2.8365472688039266	2.972132590099295	0.9884928598239788	-0.23220417679495023	1.9252793036911848	0.1736674791438287	0.8897467808474763	1.4254354170369983	0.560586288341701	1.5517992205173956	-0.5187671002150827	-2.1712804945626214	-5.8632626289814835	-3.816739392357859	-6.339618964300333	-5.762801852661075	-6.2860862439503045	-5.814446652587209	-4.864313921328005	-4.63402613230047	-3.3764086978226966	-0.9884928598239788	1.0466924622419154	-1.442718625193378	-2.2248021302805503	-2.59964619126971	-2.721288374083146	-1.768231438861902	-1.370112365693289	-1.1107612064171013	1.2819810456050587
chr2L:1705401-1705609	1.5121181016784158	7.914800265747162	1.7988667735373363	4.064557957206732	5.002885220996568	4.941987806286756	0.3933982495230332	1.9720996510325282	1.7741504718638414	1.0105903576230257	-0.531348758540465	1.3821770810048504	0.0	-1.1997793252520086	-0.07022141249575613	-0.5234384870639825	3.017048154284037	3.516110099766781	2.8365472688039266	2.972132590099295	0.9884928598239788	-0.23220417679495023	1.9252793036911848	0.1736674791438287	0.8897467808474763	1.4254354170369983	0.560586288341701	1.5517992205173956	-0.5187671002150827	-2.1712804945626214	-5.8632626289814835	-3.816739392357859	-6.339618964300333	-5.762801852661075	-6.2860862439503045	-5.814446652587209	-4.864313921328005	-4.63402613230047	-3.3764086978226966	-0.9884928598239788	1.0466924622419154	-1.442718625193378	-2.2248021302805503	-2.59964619126971	-2.721288374083146	-1.768231438861902	-1.370112365693289	-1.1107612064171013	1.2819810456050587
chr2L:1709592-1710810	1.0105903576230257	-0.531348758540465	1.3821770810048504	0.0	-1.1997793252520086	-0.07022141249575613	-0.5234384870639825	3.017048154284037	3.516110099766781	2.8365472688039266	2.972132590099295	0.9884928598239788	-0.23220417679495023	1.9252793036911848	0.1736674791438287	0.8897467808474763	1.4254354170369983	0.560586288341701	1.5517992205173956	-0.5187671002150827	-2.1712804945626214	-5.8632626289814835	-3.816739392357859	-6.339618964300333	-5.762801852661075	-6.2860862439503045	-5.814446652587209	-4.864313921328005	-4.63402613230047	-3.3764086978226966	-0.9884928598239788	1.0466924622419154	-1.442718625193378	-2.2248021302805503	-2.59964619126971	-2.721288374083146	-1.768231438861902	-1.370112365693289	-1.1107612064171013	1.2819810456050587	0.0	0.0	0.0	0.0	0.0	0.0	0.0	0.0	0.0
chr2L:1710811-1711394	1.3821770810048504	0.0	-1.1997793252520086	-0.07022141249575613	-0.5234384870639825	3.017048154284037	3.516110099766781	2.8365472688039266	2.972132590099295	0.9884928598239788	-0.23220417679495023	1.9252793036911848	0.1736674791438287	0.8897467808474763	1.4254354170369983	0.560586288341701	1.5517992205173956	-0.5187671002150827	-2.1712804945626214	-5.8632626289814835	-3.816739392357859	-6.339618964300333	-5.762801852661075	-6.2860862439503045	-5.814446652587209	-4.864313921328005	-4.63402613230047	-3.3764086978226966	-0.9884928598239788	1.0466924622419154	-1.442718625193378	-2.2248021302805503	-2.59964619126971	-2.721288374083146	-1.768231438861902	-1.370112365693289	-1.1107612064171013	1.2819810456050587	0.0	0.0	0.0	0.0	0.0	0.0	0.0	0.0	0.0	0.0	0.0
chr2L:1714600-1716431	2.972132590099295	0.9884928598239788	-0.23220417679495023	1.9252793036911848	0.1736674791438287	0.8897467808474763	1.4254354170369983	0.560586288341701	1.5517992205173956	-0.5187671002150827	-2.1712804945626214	-5.8632626289814835	-3.816739392357859	-6.339618964300333	-5.762801852661075	-6.2860862439503045	-5.814446652587209	-4.864313921328005	-4.63402613230047	-3.3764086978226966	-0.9884928598239788	1.0466924622419154	-1.442718625193378	-2.2248021302805503	-2.59964619126971	-2.721288374083146	-1.768231438861902	-1.370112365693289	-1.1107612064171013	1.2819810456050587	0.0	0.0	0.0	0.0	0.0	0.0	0.0	0.0	0.0	0.0	0.0	0.0	0.0	2.6268851803521347	4.310756401824208	9.743542342591512	4.733083314153504	11.335041064561306	8.469812970510333
chr2L:1723901-1725178	-4.63402613230047	-3.3764086978226966	-0.9884928598239788	1.0466924622419154	-1.442718625193378	-2.2248021302805503	-2.59964619126971	-2.721288374083146	-1.768231438861902	-1.370112365693289	-1.1107612064171013	1.2819810456050587	0.0	0.0	0.0	0.0	0.0	0.0	0.0	0.0	0.0	0.0	0.0	0.0	0.0	2.6268851803521347	4.310756401824208	9.743542342591512	4.733083314153504	11.335041064561306	8.469812970510333	10.390406852404743	4.273099770964078	5.304711052440749	6.8373164091011125	2.4322934849182642	0.46660954739493005	6.411699707422253	7.185526737353349	0.0	2.0888142266354475	11.260140892234656	10.488903115080833	13.423222227523048	10.321339004466836	9.744088490177262	6.588090320626059	3.005428341825351	4.12515386913617
chr2L:1726552-1727014	-2.59964619126971	-2.721288374083146	-1.768231438861902	-1.370112365693289	-1.1107612064171013	1.2819810456050587	0.0	0.0	0.0	0.0	0.0	0.0	0.0	0.0	0.0	0.0	0.0	0.0	0.0	2.6268851803521347	4.310756401824208	9.743542342591512	4.733083314153504	11.335041064561306	8.469812970510333	10.390406852404743	4.273099770964078	5.304711052440749	6.8373164091011125	2.4322934849182642	0.46660954739493005	6.411699707422253	7.185526737353349	0.0	2.0888142266354475	11.260140892234656	10.488903115080833	13.423222227523048	10.321339004466836	9.744088490177262	6.588090320626059	3.005428341825351	4.12515386913617	0.11405195995283289	1.2981752541211813	-1.7493858349354658	0.04662823375010728	-3.7999263190765857	-1.273545099959386
chr2L:1727015-1727135	-2.721288374083146	-1.768231438861902	-1.370112365693289	-1.1107612064171013	1.2819810456050587	0.0	0.0	0.0	0.0	0.0	0.0	0.0	0.0	0.0	0.0	0.0	0.0	0.0	2.6268851803521347	4.310756401824208	9.743542342591512	4.733083314153504	11.335041064561306	8.469812970510333	10.390406852404743	4.273099770964078	5.304711052440749	6.8373164091011125	2.4322934849182642	0.46660954739493005	6.411699707422253	7.185526737353349	0.0	2.0888142266354475	11.260140892234656	10.488903115080833	13.423222227523048	10.321339004466836	9.744088490177262	6.588090320626059	3.005428341825351	4.12515386913617	0.11405195995283289	1.2981752541211813	-1.7493858349354658	0.04662823375010728	-3.7999263190765857	-1.273545099959386	-0.926962288095706
chr2L:1727136-1729777	-2.721288374083146	-1.768231438861902	-1.370112365693289	-1.1107612064171013	1.2819810456050587	0.0	0.0	0.0	0.0	0.0	0.0	0.0	0.0	0.0	0.0	0.0	0.0	0.0	2.6268851803521347	4.310756401824208	9.743542342591512	4.733083314153504	11.335041064561306	8.469812970510333	10.390406852404743	4.273099770964078	5.304711052440749	6.8373164091011125	2.4322934849182642	0.46660954739493005	6.411699707422253	7.185526737353349	0.0	2.0888142266354475	11.260140892234656	10.488903115080833	13.423222227523048	10.321339004466836	9.744088490177262	6.588090320626059	3.005428341825351	4.12515386913617	0.11405195995283289	1.2981752541211813	-1.7493858349354658	0.04662823375010728	-3.7999263190765857	-1.273545099959386	-0.926962288095706
chr2L:1731610-1732668	0.0	0.0	0.0	0.0	0.0	0.0	0.0	0.0	0.0	2.6268851803521347	4.310756401824208	9.743542342591512	4.733083314153504	11.335041064561306	8.469812970510333	10.390406852404743	4.273099770964078	5.304711052440749	6.8373164091011125	2.4322934849182642	0.46660954739493005	6.411699707422253	7.185526737353349	0.0	2.0888142266354475	11.260140892234656	10.488903115080833	13.423222227523048	10.321339004466836	9.744088490177262	6.588090320626059	3.005428341825351	4.12515386913617	0.11405195995283289	1.2981752541211813	-1.7493858349354658	0.04662823375010728	-3.7999263190765857	-1.273545099959386	-0.926962288095706	-0.8336768268350303	-2.4265544453034313	-3.3120360671661992	-4.642091237697818	-2.5661423122567424	0.7331193120211199	9.223878936019775	19.084606015579045	27.21648047651972
chr2L:1732669-1732876	0.0	0.0	0.0	0.0	0.0	0.0	0.0	2.6268851803521347	4.310756401824208	9.743542342591512	4.733083314153504	11.335041064561306	8.469812970510333	10.390406852404743	4.273099770964078	5.304711052440749	6.8373164091011125	2.4322934849182642	0.46660954739493005	6.411699707422253	7.185526737353349	0.0	2.0888142266354475	11.260140892234656	10.488903115080833	13.423222227523048	10.321339004466836	9.744088490177262	6.588090320626059	3.005428341825351	4.12515386913617	0.11405195995283289	1.2981752541211813	-1.7493858349354658	0.04662823375010728	-3.7999263190765857	-1.273545099959386	-0.926962288095706	-0.8336768268350303	-2.4265544453034313	-3.3120360671661992	-4.642091237697818	-2.5661423122567424	0.7331193120211199	9.223878936019775	19.084606015579045	27.21648047651972	15.510814068490346	1.809633445534136
chr2L:1751032-1752339	-0.926962288095706	-0.8336768268350303	-2.4265544453034313	-3.3120360671661992	-4.642091237697818	-2.5661423122567424	0.7331193120211199	9.223878936019775	19.084606015579045	27.21648047651972	15.510814068490346	1.809633445534136	6.273316385796936	2.8359602529258323	4.8408402354515445	1.522692643048693	-4.986316923010796	-7.438294504326134	-4.652601388974921	12.184143914705217	7.142076622908602	-1.9084850188786497	6.295405423301685	3.2030578914571133	-0.5484048822787956	1.4808183733375777	-7.7814358114506765	-8.5324017363643	-15.929716293739032	-10.095733819972802	7.93087233427166	13.533089574389074	9.586136795292958	5.380841700123351	6.3374984671336065	1.5134837666938088	0.2202075019271965	1.6413062318360354	-3.260035102726309	-3.175806862060007	-1.4089106842249508	-4.072887334860634	-8.187753610264883	-5.196653224569712	-9.532235282010317	-7.480269957000037	-3.049760754267372	5.526135220177817	1.841802510947037
chr2L:1752340-1752950	-2.4265544453034313	-3.3120360671661992	-4.642091237697818	-2.5661423122567424	0.7331193120211199	9.223878936019775	19.084606015579045	27.21648047651972	15.510814068490346	1.809633445534136	6.273316385796936	2.8359602529258323	4.8408402354515445	1.522692643048693	-4.986316923010796	-7.438294504326134	-4.652601388974921	12.184143914705217	7.142076622908602	-1.9084850188786497	6.295405423301685	3.2030578914571133	-0.5484048822787956	1.4808183733375777	-7.7814358114506765	-8.5324017363643	-15.929716293739032	-10.095733819972802	7.93087233427166	13.533089574389074	9.586136795292958	5.380841700123351	6.3374984671336065	1.5134837666938088	0.2202075019271965	1.6413062318360354	-3.260035102726309	-3.175806862060007	-1.4089106842249508	-4.072887334860634	-8.187753610264883	-5.196653224569712	-9.532235282010317	-7.480269957000037	-3.049760754267372	5.526135220177817	1.841802510947037	0.9225053158138357	-0.6242224153334717
chr2L:1752951-1753933	-3.3120360671661992	-4.642091237697818	-2.5661423122567424	0.7331193120211199	9.223878936019775	19.084606015579045	27.21648047651972	15.510814068490346	1.809633445534136	6.273316385796936	2.8359602529258323	4.8408402354515445	1.522692643048693	-4.986316923010796	-7.438294504326134	-4.652601388974921	12.184143914705217	7.142076622908602	-1.9084850188786497	6.295405423301685	3.2030578914571133	-0.5484048822787956	1.4808183733375777	-7.7814358114506765	-8.5324017363643	-15.929716293739032	-10.095733819972802	7.93087233427166	13.533089574389074	9.586136795292958	5.380841700123351	6.3374984671336065	1.5134837666938088	0.2202075019271965	1.6413062318360354	-3.260035102726309	-3.175806862060007	-1.4089106842249508	-4.072887334860634	-8.187753610264883	-5.196653224569712	-9.532235282010317	-7.480269957000037	-3.049760754267372	5.526135220177817	1.841802510947037	0.9225053158138357	-0.6242224153334717	-5.2902589479829984
chr2L:1758409-1759590	4.8408402354515445	1.522692643048693	-4.986316923010796	-7.438294504326134	-4.652601388974921	12.184143914705217	7.142076622908602	-1.9084850188786497	6.295405423301685	3.2030578914571133	-0.5484048822787956	1.4808183733375777	-7.7814358114506765	-8.5324017363643	-15.929716293739032	-10.095733819972802	7.93087233427166	13.533089574389074	9.586136795292958	5.380841700123351	6.3374984671336065	1.5134837666938088	0.2202075019271965	1.6413062318360354	-3.260035102726309	-3.175806862060007	-1.4089106842249508	-4.072887334860634	-8.187753610264883	-5.196653224569712	-9.532235282010317	-7.480269957000037	-3.049760754267372	5.526135220177817	1.841802510947037	0.9225053158138357	-0.6242224153334717	-5.2902589479829984	-5.380183644367526	-11.094459413966666	-5.5882535413482595	3.663842011821851	6.572352762868747	1.1360880273187415	0.350032780389911	-4.825995821651539	-4.746518997785264	-10.6722699314444	-7.39047753754972
chr2L:1759591-1759905	-7.438294504326134	-4.652601388974921	12.184143914705217	7.142076622908602	-1.9084850188786497	6.295405423301685	3.2030578914571133	-0.5484048822787956	1.4808183733375777	-7.7814358114506765	-8.5324017363643	-15.929716293739032	-10.095733819972802	7.93087233427166	13.533089574389074	9.586136795292958	5.380841700123351	6.3374984671336065	1.5134837666938088	0.2202075019271965	1.6413062318360354	-3.260035102726309	-3.175806862060007	-1.4089106842249508	-4.072887334860634	-8.187753610264883	-5.196653224569712	-9.532235282010317	-7.480269957000037	-3.049760754267372	5.526135220177817	1.841802510947037	0.9225053158138357	-0.6242224153334717	-5.2902589479829984	-5.380183644367526	-11.094459413966666	-5.5882535413482595	3.663842011821851	6.572352762868747	1.1360880273187415	0.350032780389911	-4.825995821651539	-4.746518997785264	-10.6722699314444	-7.39047753754972	-1.4444045626603805	8.526744350355164	7.204938868331467
chr2L:1884384-1885005	0.0	0.0	-1.4637527426815689	1.4637527426815686	-1.9084850188786497	0.3842533059311557	-0.5917971542956303	-0.9097354372926553	0.9884928598239788	0.6252873828651146	0.3842533059311557	2.4042211982497816	2.7449477894470333	4.651638520162189	-0.9884928598239788	0.9884928598239788	0.47712125471966244	1.9084850188786497	8.251736663841973	10.715157209145705	7.241993555010112	0.0	2.4989103979315646	2.1615517914333977	1.0668755590631576	-0.32675222119505476	1.967221329436397	1.5725967436246273	4.064518413432151	7.047070949852653	0.6336183312848491	0.32675222119505476	0.0	1.3420392373845556	2.73543947579193	0.42144711750780905	2.062600563660089	1.5447381529385087	-0.19761749500117765	-3.3888979560912933	-4.116515141629741	-1.1523062560820883	0.441818328701712	-0.9884928598239788	-0.3842533059311557	-2.688582385442725	-4.515985758012746	-1.077210743057919	-1.1884343453845914
chr2L:1972604-1973350	0.26926979543526985	-0.5050184077099936	0.27629997452909716	1.4404447737965298	-1.735695204829977	-0.2271311602640033	-1.1998057124010675	-0.40187824916660797	-1.0663436189201043	-0.2047340067046606	0.4262877486422137	0.6252873828651146	0.32675222119505476	-0.6252873828651145	0.9059652567236041	0.7357890626869555	8.74973143369147	13.166454772048906	5.5778293083660815	4.164763152468479	12.221193284832	9.850924937206733	4.006752249942025	11.27031897994608	13.990684937239859	14.739004069950733	11.489208444067208	7.650473895266509	4.232970828916245	1.7390980233374511	0.2322041767949502	7.985723876674883	15.083597849967582	17.62803910489178	9.108953623459524	8.555674625393985	9.660883742537903	6.948948389251263	3.9632323064048673	2.1386313907948753	2.484281660433069	1.7073175659642899	-0.05035830199453489	-0.4868106478678825	-1.3427491764712043	0.24539296183798134	-2.5714525982153504	-2.9950989802737156	-3.0713176729684233
chr2L:1973351-1975023	-0.5050184077099936	0.27629997452909716	1.4404447737965298	-1.735695204829977	-0.2271311602640033	-1.1998057124010675	-0.40187824916660797	-1.0663436189201043	-0.2047340067046606	0.4262877486422137	0.6252873828651146	0.32675222119505476	-0.6252873828651145	0.9059652567236041	0.7357890626869555	8.74973143369147	13.166454772048906	5.5778293083660815	4.164763152468479	12.221193284832	9.850924937206733	4.006752249942025	11.27031897994608	13.990684937239859	14.739004069950733	11.489208444067208	7.650473895266509	4.232970828916245	1.7390980233374511	0.2322041767949502	7.985723876674883	15.083597849967582	17.62803910489178	9.108953623459524	8.555674625393985	9.660883742537903	6.948948389251263	3.9632323064048673	2.1386313907948753	2.484281660433069	1.7073175659642899	-0.05035830199453489	-0.4868106478678825	-1.3427491764712043	0.24539296183798134	-2.5714525982153504	-2.9950989802737156	-3.0713176729684233	-1.76779997487207
chr2L:1975024-1975425	-0.2271311602640033	-1.1998057124010675	-0.40187824916660797	-1.0663436189201043	-0.2047340067046606	0.4262877486422137	0.6252873828651146	0.32675222119505476	-0.6252873828651145	0.9059652567236041	0.7357890626869555	8.74973143369147	13.166454772048906	5.5778293083660815	4.164763152468479	12.221193284832	9.850924937206733	4.006752249942025	11.27031897994608	13.990684937239859	14.739004069950733	11.489208444067208	7.650473895266509	4.232970828916245	1.7390980233374511	0.2322041767949502	7.985723876674883	15.083597849967582	17.62803910489178	9.108953623459524	8.555674625393985	9.660883742537903	6.948948389251263	3.9632323064048673	2.1386313907948753	2.484281660433069	1.7073175659642899	-0.05035830199453489	-0.4868106478678825	-1.3427491764712043	0.24539296183798134	-2.5714525982153504	-2.9950989802737156	-3.0713176729684233	-1.76779997487207	-4.076157868860239	-2.56427332849729	-1.3549351038913138	-3.6281575376820028
chr2L:1979050-1983688	-0.6252873828651145	0.9059652567236041	0.7357890626869555	8.74973143369147	13.166454772048906	5.5778293083660815	4.164763152468479	12.221193284832	9.850924937206733	4.006752249942025	11.27031897994608	13.990684937239859	14.739004069950733	11.489208444067208	7.650473895266509	4.232970828916245	1.7390980233374511	0.2322041767949502	7.985723876674883	15.083597849967582	17.62803910489178	9.108953623459524	8.555674625393985	9.660883742537903	6.948948389251263	3.9632323064048673	2.1386313907948753	2.484281660433069	1.7073175659642899	-0.05035830199453489	-0.4868106478678825	-1.3427491764712043	0.24539296183798134	-2.5714525982153504	-2.9950989802737156	-3.0713176729684233	-1.76779997487207	-4.076157868860239	-2.56427332849729	-1.3549351038913138	-3.6281575376820028	-4.055507911016579	-4.203968739468407	-4.577153143965988	-4.656192030094266	-9.305382537888827	-10.370701214700475	-10.986541141597922	-13.444815988880245
chr2L:1986931-1988127	4.232970828916245	1.7390980233374511	0.2322041767949502	7.985723876674883	15.083597849967582	17.62803910489178	9.108953623459524	8.555674625393985	9.660883742537903	6.948948389251263	3.9632323064048673	2.1386313907948753	2.484281660433069	1.7073175659642899	-0.05035830199453489	-0.4868106478678825	-1.3427491764712043	0.24539296183798134	-2.5714525982153504	-2.9950989802737156	-3.0713176729684233	-1.76779997487207	-4.076157868860239	-2.56427332849729	-1.3549351038913138	-3.6281575376820028	-4.055507911016579	-4.203968739468407	-4.577153143965988	-4.656192030094266	-9.305382537888827	-10.370701214700475	-10.986541141597922	-13.444815988880245	-11.808600113471014	-13.508962948700036	-6.948983593603709	1.72954811871417	1.2818939065210042	0.917404690230822	-0.2887691230768229	0.0	2.7865987232446146	7.188113664004376	6.312526880261693	8.908633947448923	4.372459489964068	2.102155652074036	1.318749452513629
chr2L:2009539-2010428	4.372459489964068	2.102155652074036	1.318749452513629	2.1932825157856977	0.961913777931305	2.612042576393133	-2.1240525720750854	-2.1093158443300095	-3.489618894344155	-3.3955995755172674	-2.959884607305874	-6.5407981516181035	-4.663546856230586	-8.655403154089106	-12.755659209156754	-5.553959599088063	-5.403908600745716	-1.7202851485054578	-1.2778628732773964	-6.795514133890025	-5.026144214803171	-6.651745145786218	-7.380198515931743	-5.910301401960991	-8.331022022506371	-5.24258222658845	-11.731772329201489	1.9022738839639755	2.312423524150008	20.095324188267373	21.675814871705352	14.055160581792006	12.95918747153123	7.262611636586754	7.907477841744706	6.414370906223478	1.4650629419282712	-0.5966752867036389	-5.6338771614065815	-6.108167470141918	-5.118606865671755	-5.740302891842337	-3.920690520712569	6.156910520650691	6.325794499136474	9.159307480170074	14.123001979490256	9.873664058792667	5.864529710237565
chr2L:2036451-2038003	-4.588123059915009	-7.927708368279471	-3.1647422290809843	-7.723302909372168	-6.9408734629859286	-8.835699481807334	-9.09186931295093	-2.721611659348656	-10.676310063900022	-5.761376003130036	-8.460164692708029	-8.802833195648207	-10.643315330317847	-3.6145022723176425	-7.189873272921478	-1.3124749025112545	0.32675222119505476	-3.3215914319614934	-4.687993911637342	-3.652050725502561	-5.068180590829742	-4.032319379685149	-3.768943144936667	-7.202727945908289	-5.309382893161574	-2.8834509112612325	0.0	-5.72020971601615	-9.407682219007786	-3.8198869646289753	-3.58413405014654	-3.248804976686717	-4.79657033937018	-4.732516064543725	-1.256129227469748	-0.3842533059311557	0.0	0.6252873828651146	0.07340936160861833	1.3741561108332456	-2.0414558291568614	-1.5702515793730876	-5.086717581771562	-5.894139428344642	-3.817997389649792	-1.7689298078685871	-0.9096143673879019	-0.3617856882053115	3.7234869273148727
chr2L:2038057-2039186	-6.9408734629859286	-8.835699481807334	-9.09186931295093	-2.721611659348656	-10.676310063900022	-5.761376003130036	-8.460164692708029	-8.802833195648207	-10.643315330317847	-3.6145022723176425	-7.189873272921478	-1.3124749025112545	0.32675222119505476	-3.3215914319614934	-4.687993911637342	-3.652050725502561	-5.068180590829742	-4.032319379685149	-3.768943144936667	-7.202727945908289	-5.309382893161574	-2.8834509112612325	0.0	-5.72020971601615	-9.407682219007786	-3.8198869646289753	-3.58413405014654	-3.248804976686717	-4.79657033937018	-4.732516064543725	-1.256129227469748	-0.3842533059311557	0.0	0.6252873828651146	0.07340936160861833	1.3741561108332456	-2.0414558291568614	-1.5702515793730876	-5.086717581771562	-5.894139428344642	-3.817997389649792	-1.7689298078685871	-0.9096143673879019	-0.3617856882053115	3.7234869273148727	3.823451488256947	4.128060124846668	1.107834378419413	-3.804404887312956
chr2L:2044897-2046351	-3.3215914319614934	-4.687993911637342	-3.652050725502561	-5.068180590829742	-4.032319379685149	-3.768943144936667	-7.202727945908289	-5.309382893161574	-2.8834509112612325	0.0	-5.72020971601615	-9.407682219007786	-3.8198869646289753	-3.58413405014654	-3.248804976686717	-4.79657033937018	-4.732516064543725	-1.256129227469748	-0.3842533059311557	0.0	0.6252873828651146	0.07340936160861833	1.3741561108332456	-2.0414558291568614	-1.5702515793730876	-5.086717581771562	-5.894139428344642	-3.817997389649792	-1.7689298078685871	-0.9096143673879019	-0.3617856882053115	3.7234869273148727	3.823451488256947	4.128060124846668	1.107834378419413	-3.804404887312956	-7.575402637801297	-6.505622252678673	-3.779217469045856	-2.3867323224779198	-2.3286248352848276	1.7303725482962187	0.20968169245261206	2.3099845566660333	1.1812270712651438	1.2456036774209613	1.1668318061344063	0.6199385544865815	-0.3454179141418506
chr2L:2140549-2141289	-8.826946661155505	-4.826577575710479	-6.273311911267482	-7.105377369783974	-0.9884928598239788	-4.561070933889881	-8.447428360036504	-9.573782429828203	-3.7178866913933133	-8.919366549893457	-2.8794811794637467	-0.3842533059311557	-9.798206372795148	-6.983291877955108	-8.828787094361017	-3.789379974362519	-1.3768430568588477	-15.153669530356883	-5.848919155474167	5.423749134741096	0.0	0.0	0.0	0.0	0.0	0.0	0.0	0.0	0.0	0.0	0.0	0.0	0.0	0.0	0.0	0.0	0.0	0.0	0.32644126998982237	0.29329226409088593	0.9884928598239788	5.636674798774986	9.939717811186053	10.288571085549851	0.0	0.0	0.0	0.0	0.0
chr2L:2146686-2148240	-9.798206372795148	-6.983291877955108	-8.828787094361017	-3.789379974362519	-1.3768430568588477	-15.153669530356883	-5.848919155474167	5.423749134741096	0.0	0.0	0.0	0.0	0.0	0.0	0.0	0.0	0.0	0.0	0.0	0.0	0.0	0.0	0.0	0.0	0.0	0.0	0.32644126998982237	0.29329226409088593	0.9884928598239788	5.636674798774986	9.939717811186053	10.288571085549851	0.0	0.0	0.0	0.0	0.0	0.0	0.0	0.0	0.0	0.0	0.0	0.0	0.0	0.0	-2.062805557057099	6.487959073574703	20.768755111077155
chr2L:2151280-2152579	0.0	0.0	0.0	0.0	0.0	0.0	0.0	0.0	0.0	0.0	0.0	0.0	0.0	0.0	0.0	0.0	0.0	0.32644126998982237	0.29329226409088593	0.9884928598239788	5.636674798774986	9.939717811186053	10.288571085549851	0.0	0.0	0.0	0.0	0.0	0.0	0.0	0.0	0.0	0.0	0.0	0.0	0.0	0.0	-2.062805557057099	6.487959073574703	20.768755111077155	17.227396138610903	17.371348968164728	13.725026584063377	11.595503555808307	-0.5552050987676277	1.3821770810048504	0.7359535705891888	1.9084850188786497	7.05560741252399
chr2L:2191450-2193167	-8.285014378686027	-10.39746660167248	-14.766939240890128	-16.077858944286255	-18.233534570223338	-22.00821337491041	-10.66753950059935	-15.256345856132246	-12.028351422553142	1.848029918473954	2.4493041242257982	1.3069947262355988	2.0279835976340976	16.04078142801141	15.166092208558766	6.502440060522456	1.5530517694701906	-3.44790867924013	-7.950905845889962	-7.02013694863841	-5.822419120354302	3.178486230668755	6.170859674604614	3.5621303259546813	3.4314364871392784	0.017031155733170527	-1.8610317601408726	-6.443265860982221	-5.163004060626255	-1.5193608078985676	-1.6087966621069356	1.2140670908315816	1.6070158754460757	1.3965662533631598	2.282852584464047	-0.6008827741533436	-1.9902759239543504	-3.5372737031581205	-9.940692267589773	-9.456597273332784	-7.599772431782187	4.581722905680422	4.262496950340069	1.124556643567417	-3.2778576208235606	-5.10569336525106	-4.629072831275425	-6.221090040152385	1.9176425831726198
chr2L:2193168-2193447	-18.233534570223338	-22.00821337491041	-10.66753950059935	-15.256345856132246	-12.028351422553142	1.848029918473954	2.4493041242257982	1.3069947262355988	2.0279835976340976	16.04078142801141	15.166092208558766	6.502440060522456	1.5530517694701906	-3.44790867924013	-7.950905845889962	-7.02013694863841	-5.822419120354302	3.178486230668755	6.170859674604614	3.5621303259546813	3.4314364871392784	0.017031155733170527	-1.8610317601408726	-6.443265860982221	-5.163004060626255	-1.5193608078985676	-1.6087966621069356	1.2140670908315816	1.6070158754460757	1.3965662533631598	2.282852584464047	-0.6008827741533436	-1.9902759239543504	-3.5372737031581205	-9.940692267589773	-9.456597273332784	-7.599772431782187	4.581722905680422	4.262496950340069	1.124556643567417	-3.2778576208235606	-5.10569336525106	-4.629072831275425	-6.221090040152385	1.9176425831726198	6.942179327834811	6.416173887626747	6.766062625227025	5.132918388261988
chr2L:2193448-2193724	-18.233534570223338	-22.00821337491041	-10.66753950059935	-15.256345856132246	-12.028351422553142	1.848029918473954	2.4493041242257982	1.3069947262355988	2.0279835976340976	16.04078142801141	15.166092208558766	6.502440060522456	1.5530517694701906	-3.44790867924013	-7.950905845889962	-7.02013694863841	-5.822419120354302	3.178486230668755	6.170859674604614	3.5621303259546813	3.4314364871392784	0.017031155733170527	-1.8610317601408726	-6.443265860982221	-5.163004060626255	-1.5193608078985676	-1.6087966621069356	1.2140670908315816	1.6070158754460757	1.3965662533631598	2.282852584464047	-0.6008827741533436	-1.9902759239543504	-3.5372737031581205	-9.940692267589773	-9.456597273332784	-7.599772431782187	4.581722905680422	4.262496950340069	1.124556643567417	-3.2778576208235606	-5.10569336525106	-4.629072831275425	-6.221090040152385	1.9176425831726198	6.942179327834811	6.416173887626747	6.766062625227025	5.132918388261988
chr2L:2194448-2196166	-10.66753950059935	-15.256345856132246	-12.028351422553142	1.848029918473954	2.4493041242257982	1.3069947262355988	2.0279835976340976	16.04078142801141	15.166092208558766	6.502440060522456	1.5530517694701906	-3.44790867924013	-7.950905845889962	-7.02013694863841	-5.822419120354302	3.178486230668755	6.170859674604614	3.5621303259546813	3.4314364871392784	0.017031155733170527	-1.8610317601408726	-6.443265860982221	-5.163004060626255	-1.5193608078985676	-1.6087966621069356	1.2140670908315816	1.6070158754460757	1.3965662533631598	2.282852584464047	-0.6008827741533436	-1.9902759239543504	-3.5372737031581205	-9.940692267589773	-9.456597273332784	-7.599772431782187	4.581722905680422	4.262496950340069	1.124556643567417	-3.2778576208235606	-5.10569336525106	-4.629072831275425	-6.221090040152385	1.9176425831726198	6.942179327834811	6.416173887626747	6.766062625227025	5.132918388261988	0.0	-1.1705303410688386
chr2L:2197464-2197765	2.0279835976340976	16.04078142801141	15.166092208558766	6.502440060522456	1.5530517694701906	-3.44790867924013	-7.950905845889962	-7.02013694863841	-5.822419120354302	3.178486230668755	6.170859674604614	3.5621303259546813	3.4314364871392784	0.017031155733170527	-1.8610317601408726	-6.443265860982221	-5.163004060626255	-1.5193608078985676	-1.6087966621069356	1.2140670908315816	1.6070158754460757	1.3965662533631598	2.282852584464047	-0.6008827741533436	-1.9902759239543504	-3.5372737031581205	-9.940692267589773	-9.456597273332784	-7.599772431782187	4.581722905680422	4.262496950340069	1.124556643567417	-3.2778576208235606	-5.10569336525106	-4.629072831275425	-6.221090040152385	1.9176425831726198	6.942179327834811	6.416173887626747	6.766062625227025	5.132918388261988	0.0	-1.1705303410688386	-5.613651903771291	-2.67526620977409	-3.1962853078142093	-5.6578273073283265	-6.397715420305156	-4.941086871219117
chr2L:2213158-2215239	-3.2778576208235606	-5.10569336525106	-4.629072831275425	-6.221090040152385	1.9176425831726198	6.942179327834811	6.416173887626747	6.766062625227025	5.132918388261988	0.0	-1.1705303410688386	-5.613651903771291	-2.67526620977409	-3.1962853078142093	-5.6578273073283265	-6.397715420305156	-4.941086871219117	-0.3952372768686424	-6.864273022610379	-4.8121271934364565	-0.18946256670265693	1.835931848726939	1.2478595975585691	-0.28058655582004854	2.67855399538341	3.3645560611781375	3.448251114353429	2.415829061120031	3.5493302041030583	3.1379364542946706	-0.25977947464683865	6.739794865435872	12.200971882432574	13.332851068292086	8.990384310291915	7.659543306261178	3.868732698234963	4.404207139730035	1.523908455391773	7.648666113007819	0.963254035651036	0.44927164702443967	0.47465522530312104	-4.871021157556657	-6.805469181800974	-7.419076612538422	-8.74686237343808	-6.630966475013859	-10.947302725236895
chr2L:2215353-2217603	1.9176425831726198	6.942179327834811	6.416173887626747	6.766062625227025	5.132918388261988	0.0	-1.1705303410688386	-5.613651903771291	-2.67526620977409	-3.1962853078142093	-5.6578273073283265	-6.397715420305156	-4.941086871219117	-0.3952372768686424	-6.864273022610379	-4.8121271934364565	-0.18946256670265693	1.835931848726939	1.2478595975585691	-0.28058655582004854	2.67855399538341	3.3645560611781375	3.448251114353429	2.415829061120031	3.5493302041030583	3.1379364542946706	-0.25977947464683865	6.739794865435872	12.200971882432574	13.332851068292086	8.990384310291915	7.659543306261178	3.868732698234963	4.404207139730035	1.523908455391773	7.648666113007819	0.963254035651036	0.44927164702443967	0.47465522530312104	-4.871021157556657	-6.805469181800974	-7.419076612538422	-8.74686237343808	-6.630966475013859	-10.947302725236895	-5.609806661006801	-19.459316958155	-17.99405681386126	-12.731729962441273
chr2L:2217604-2218037	0.0	-1.1705303410688386	-5.613651903771291	-2.67526620977409	-3.1962853078142093	-5.6578273073283265	-6.397715420305156	-4.941086871219117	-0.3952372768686424	-6.864273022610379	-4.8121271934364565	-0.18946256670265693	1.835931848726939	1.2478595975585691	-0.28058655582004854	2.67855399538341	3.3645560611781375	3.448251114353429	2.415829061120031	3.5493302041030583	3.1379364542946706	-0.25977947464683865	6.739794865435872	12.200971882432574	13.332851068292086	8.990384310291915	7.659543306261178	3.868732698234963	4.404207139730035	1.523908455391773	7.648666113007819	0.963254035651036	0.44927164702443967	0.47465522530312104	-4.871021157556657	-6.805469181800974	-7.419076612538422	-8.74686237343808	-6.630966475013859	-10.947302725236895	-5.609806661006801	-19.459316958155	-17.99405681386126	-12.731729962441273	-8.599556589133702	-18.671781000304314	-28.911198657605755	-20.445725460814643	-19.363493491393807
chr2L:2220115-2220619	-5.6578273073283265	-6.397715420305156	-4.941086871219117	-0.3952372768686424	-6.864273022610379	-4.8121271934364565	-0.18946256670265693	1.835931848726939	1.2478595975585691	-0.28058655582004854	2.67855399538341	3.3645560611781375	3.448251114353429	2.415829061120031	3.5493302041030583	3.1379364542946706	-0.25977947464683865	6.739794865435872	12.200971882432574	13.332851068292086	8.990384310291915	7.659543306261178	3.868732698234963	4.404207139730035	1.523908455391773	7.648666113007819	0.963254035651036	0.44927164702443967	0.47465522530312104	-4.871021157556657	-6.805469181800974	-7.419076612538422	-8.74686237343808	-6.630966475013859	-10.947302725236895	-5.609806661006801	-19.459316958155	-17.99405681386126	-12.731729962441273	-8.599556589133702	-18.671781000304314	-28.911198657605755	-20.445725460814643	-19.363493491393807	-14.592579196817372	0.0	0.0	1.0668755590631576	4.215541220702833
chr2L:2220620-2222035	-6.397715420305156	-4.941086871219117	-0.3952372768686424	-6.864273022610379	-4.8121271934364565	-0.18946256670265693	1.835931848726939	1.2478595975585691	-0.28058655582004854	2.67855399538341	3.3645560611781375	3.448251114353429	2.415829061120031	3.5493302041030583	3.1379364542946706	-0.25977947464683865	6.739794865435872	12.200971882432574	13.332851068292086	8.990384310291915	7.659543306261178	3.868732698234963	4.404207139730035	1.523908455391773	7.648666113007819	0.963254035651036	0.44927164702443967	0.47465522530312104	-4.871021157556657	-6.805469181800974	-7.419076612538422	-8.74686237343808	-6.630966475013859	-10.947302725236895	-5.609806661006801	-19.459316958155	-17.99405681386126	-12.731729962441273	-8.599556589133702	-18.671781000304314	-28.911198657605755	-20.445725460814643	-19.363493491393807	-14.592579196817372	0.0	0.0	1.0668755590631576	4.215541220702833	6.15444054943936
chr2L:2224300-2224808	1.2478595975585691	-0.28058655582004854	2.67855399538341	3.3645560611781375	3.448251114353429	2.415829061120031	3.5493302041030583	3.1379364542946706	-0.25977947464683865	6.739794865435872	12.200971882432574	13.332851068292086	8.990384310291915	7.659543306261178	3.868732698234963	4.404207139730035	1.523908455391773	7.648666113007819	0.963254035651036	0.44927164702443967	0.47465522530312104	-4.871021157556657	-6.805469181800974	-7.419076612538422	-8.74686237343808	-6.630966475013859	-10.947302725236895	-5.609806661006801	-19.459316958155	-17.99405681386126	-12.731729962441273	-8.599556589133702	-18.671781000304314	-28.911198657605755	-20.445725460814643	-19.363493491393807	-14.592579196817372	0.0	0.0	1.0668755590631576	4.215541220702833	6.15444054943936	11.551973475784044	13.375981241683602	1.7103848061567064	6.250038415759675	11.406491949209451	13.070779330420452	14.76330877345528
chr2L:2224809-2226855	-0.28058655582004854	2.67855399538341	3.3645560611781375	3.448251114353429	2.415829061120031	3.5493302041030583	3.1379364542946706	-0.25977947464683865	6.739794865435872	12.200971882432574	13.332851068292086	8.990384310291915	7.659543306261178	3.868732698234963	4.404207139730035	1.523908455391773	7.648666113007819	0.963254035651036	0.44927164702443967	0.47465522530312104	-4.871021157556657	-6.805469181800974	-7.419076612538422	-8.74686237343808	-6.630966475013859	-10.947302725236895	-5.609806661006801	-19.459316958155	-17.99405681386126	-12.731729962441273	-8.599556589133702	-18.671781000304314	-28.911198657605755	-20.445725460814643	-19.363493491393807	-14.592579196817372	0.0	0.0	1.0668755590631576	4.215541220702833	6.15444054943936	11.551973475784044	13.375981241683602	1.7103848061567064	6.250038415759675	11.406491949209451	13.070779330420452	14.76330877345528	15.966995209080057
chr2L:2226856-2227709	2.415829061120031	3.5493302041030583	3.1379364542946706	-0.25977947464683865	6.739794865435872	12.200971882432574	13.332851068292086	8.990384310291915	7.659543306261178	3.868732698234963	4.404207139730035	1.523908455391773	7.648666113007819	0.963254035651036	0.44927164702443967	0.47465522530312104	-4.871021157556657	-6.805469181800974	-7.419076612538422	-8.74686237343808	-6.630966475013859	-10.947302725236895	-5.609806661006801	-19.459316958155	-17.99405681386126	-12.731729962441273	-8.599556589133702	-18.671781000304314	-28.911198657605755	-20.445725460814643	-19.363493491393807	-14.592579196817372	0.0	0.0	1.0668755590631576	4.215541220702833	6.15444054943936	11.551973475784044	13.375981241683602	1.7103848061567064	6.250038415759675	11.406491949209451	13.070779330420452	14.76330877345528	15.966995209080057	13.265256522797179	10.982209874446852	14.979121344789736	1.3584471086151695
chr2L:2236404-2237735	-8.74686237343808	-6.630966475013859	-10.947302725236895	-5.609806661006801	-19.459316958155	-17.99405681386126	-12.731729962441273	-8.599556589133702	-18.671781000304314	-28.911198657605755	-20.445725460814643	-19.363493491393807	-14.592579196817372	0.0	0.0	1.0668755590631576	4.215541220702833	6.15444054943936	11.551973475784044	13.375981241683602	1.7103848061567064	6.250038415759675	11.406491949209451	13.070779330420452	14.76330877345528	15.966995209080057	13.265256522797179	10.982209874446852	14.979121344789736	1.3584471086151695	12.151396858710784	8.553247801600131	4.272276600080583	13.178816038164095	7.234030693366334	6.612765478501184	14.726070641823545	13.80884383480542	11.819444968834832	10.541344014265675	2.760215251971541	1.0195681254513564	-0.8168471141113028	-0.7001848413586393	-0.9779698196106554	-1.8079661429989637	-5.157059961583884	-8.472711407803859	-9.967534479813505
chr2L:2356695-2357512	7.163379120890055	2.0065581881314123	2.1685736394468136	1.1010687964291748	0.1569585712946908	-1.8110685953594279	-5.136797910520493	-6.662541396816365	-9.330170236717834	-3.4211411248632952	-14.285444481991314	-10.109596380374324	-2.441380104643193	-1.6806839062132066	0.0	0.0	1.0668755590631576	0.0	0.0	0.47712125471966244	0.0	0.47712125471966244	0.7359535705891888	0.0	0.32675222119505476	4.284789549746958	7.833169240124881	8.559214911777218	7.04259488118125	7.663065351339539	8.899950100741082	3.605674310799649	1.9084850188786497	0.0	3.1853685394679445	8.62398670893278	4.2748739466504215	10.544563273846661	4.745326105820407	9.763418344885064	14.314361015734256	14.296308730222325	7.584071419214895	8.93800776708322	9.961610527318484	7.462568199514635	-0.37107205997171755	3.9647586348903734	4.065554478877612
chr2L:2357513-2358526	2.1685736394468136	1.1010687964291748	0.1569585712946908	-1.8110685953594279	-5.136797910520493	-6.662541396816365	-9.330170236717834	-3.4211411248632952	-14.285444481991314	-10.109596380374324	-2.441380104643193	-1.6806839062132066	0.0	0.0	1.0668755590631576	0.0	0.0	0.47712125471966244	0.0	0.47712125471966244	0.7359535705891888	0.0	0.32675222119505476	4.284789549746958	7.833169240124881	8.559214911777218	7.04259488118125	7.663065351339539	8.899950100741082	3.605674310799649	1.9084850188786497	0.0	3.1853685394679445	8.62398670893278	4.2748739466504215	10.544563273846661	4.745326105820407	9.763418344885064	14.314361015734256	14.296308730222325	7.584071419214895	8.93800776708322	9.961610527318484	7.462568199514635	-0.37107205997171755	3.9647586348903734	4.065554478877612	2.9060480162661855	3.89313984835244
chr2L:2363751-2366072	0.0	0.0	1.0668755590631576	0.0	0.0	0.47712125471966244	0.0	0.47712125471966244	0.7359535705891888	0.0	0.32675222119505476	4.284789549746958	7.833169240124881	8.559214911777218	7.04259488118125	7.663065351339539	8.899950100741082	3.605674310799649	1.9084850188786497	0.0	3.1853685394679445	8.62398670893278	4.2748739466504215	10.544563273846661	4.745326105820407	9.763418344885064	14.314361015734256	14.296308730222325	7.584071419214895	8.93800776708322	9.961610527318484	7.462568199514635	-0.37107205997171755	3.9647586348903734	4.065554478877612	2.9060480162661855	3.89313984835244	0.17960423508197096	0.9511032122711743	-0.4969897131424179	-0.7721192807655561	-3.175837102237826	-3.1282898769803706	-3.656647382822174	-0.296237057586274	-1.3225336059632578	0.22407746444571308	0.0	-0.44567862925099716
chr2L:2374090-2375997	8.62398670893278	4.2748739466504215	10.544563273846661	4.745326105820407	9.763418344885064	14.314361015734256	14.296308730222325	7.584071419214895	8.93800776708322	9.961610527318484	7.462568199514635	-0.37107205997171755	3.9647586348903734	4.065554478877612	2.9060480162661855	3.89313984835244	0.17960423508197096	0.9511032122711743	-0.4969897131424179	-0.7721192807655561	-3.175837102237826	-3.1282898769803706	-3.656647382822174	-0.296237057586274	-1.3225336059632578	0.22407746444571308	0.0	-0.44567862925099716	0.12230069101661226	0.02753611668572018	-0.36313023138043055	-2.8288079686408936	-4.881868790708117	-3.9976750059782513	-3.2367068247401773	0.6173067658815127	-0.32675222119505476	-1.5170786158463865	-0.6319667126095702	-0.12222993377327106	0.2989394112971897	2.1305447485096907	-0.18946256670265693	0.32675222119505476	-0.32675222119505476	2.3255157009339213	6.5907349921920435	6.21137853166885	7.212213287702316
chr2L:2376081-2376739	9.763418344885064	14.314361015734256	14.296308730222325	7.584071419214895	8.93800776708322	9.961610527318484	7.462568199514635	-0.37107205997171755	3.9647586348903734	4.065554478877612	2.9060480162661855	3.89313984835244	0.17960423508197096	0.9511032122711743	-0.4969897131424179	-0.7721192807655561	-3.175837102237826	-3.1282898769803706	-3.656647382822174	-0.296237057586274	-1.3225336059632578	0.22407746444571308	0.0	-0.44567862925099716	0.12230069101661226	0.02753611668572018	-0.36313023138043055	-2.8288079686408936	-4.881868790708117	-3.9976750059782513	-3.2367068247401773	0.6173067658815127	-0.32675222119505476	-1.5170786158463865	-0.6319667126095702	-0.12222993377327106	0.2989394112971897	2.1305447485096907	-0.18946256670265693	0.32675222119505476	-0.32675222119505476	2.3255157009339213	6.5907349921920435	6.21137853166885	7.212213287702316	5.276319567578949	5.771641512060166	5.845833599928421	5.934798068187878
chr2L:2380279-2381582	3.9647586348903734	4.065554478877612	2.9060480162661855	3.89313984835244	0.17960423508197096	0.9511032122711743	-0.4969897131424179	-0.7721192807655561	-3.175837102237826	-3.1282898769803706	-3.656647382822174	-0.296237057586274	-1.3225336059632578	0.22407746444571308	0.0	-0.44567862925099716	0.12230069101661226	0.02753611668572018	-0.36313023138043055	-2.8288079686408936	-4.881868790708117	-3.9976750059782513	-3.2367068247401773	0.6173067658815127	-0.32675222119505476	-1.5170786158463865	-0.6319667126095702	-0.12222993377327106	0.2989394112971897	2.1305447485096907	-0.18946256670265693	0.32675222119505476	-0.32675222119505476	2.3255157009339213	6.5907349921920435	6.21137853166885	7.212213287702316	5.276319567578949	5.771641512060166	5.845833599928421	5.934798068187878	9.297253923809482	9.31637091982703	0.6750429899863307	8.16928826157304	5.228158526648559	4.330463848691079	1.4169330633192578	1.0002655039280515
chr2L:2382602-2383711	0.9511032122711743	-0.4969897131424179	-0.7721192807655561	-3.175837102237826	-3.1282898769803706	-3.656647382822174	-0.296237057586274	-1.3225336059632578	0.22407746444571308	0.0	-0.44567862925099716	0.12230069101661226	0.02753611668572018	-0.36313023138043055	-2.8288079686408936	-4.881868790708117	-3.9976750059782513	-3.2367068247401773	0.6173067658815127	-0.32675222119505476	-1.5170786158463865	-0.6319667126095702	-0.12222993377327106	0.2989394112971897	2.1305447485096907	-0.18946256670265693	0.32675222119505476	-0.32675222119505476	2.3255157009339213	6.5907349921920435	6.21137853166885	7.212213287702316	5.276319567578949	5.771641512060166	5.845833599928421	5.934798068187878	9.297253923809482	9.31637091982703	0.6750429899863307	8.16928826157304	5.228158526648559	4.330463848691079	1.4169330633192578	1.0002655039280515	-0.5232369282316036	-1.9437310604683888	-2.864575347009716	-8.487772970785667	-8.842020288651275
chr2L:2450707-2452249	1.341610390345899	-1.4174514771501299	2.000639348163963	3.5817113939292136	0.04305431294734621	1.621939709406928	3.0532822830452964	1.8600575058006392	5.170521986583591	3.6423803834412034	5.03445284553992	3.712526597536662	5.191386062385921	4.710404684925075	8.0758105885594	5.3047627113458535	3.9209725544337313	4.436278849349507	4.686235002892371	5.53058175062169	3.3565378047740033	3.2475738136437737	6.286405513944673	5.284690130789063	1.0729870160935244	1.0668755590631576	-0.7359535705891888	1.0668755590631576	1.9088805432207399	5.962424677562941	11.621388232866844	11.052682602314375	7.309858083053743	7.87440013524442	5.947008350458644	0.24033340120117877	-0.31691453298419825	-3.282740607218058	-1.9586415063511409	-1.977393653838767	5.848469609369855	3.863508329406594	6.080591513737672	4.054653146423527	3.4240836252687026	0.22488188917602248	1.548042205265168	-0.3823635559935533	0.36253937042629036
chr2L:2460831-2463027	3.3565378047740033	3.2475738136437737	6.286405513944673	5.284690130789063	1.0729870160935244	1.0668755590631576	-0.7359535705891888	1.0668755590631576	1.9088805432207399	5.962424677562941	11.621388232866844	11.052682602314375	7.309858083053743	7.87440013524442	5.947008350458644	0.24033340120117877	-0.31691453298419825	-3.282740607218058	-1.9586415063511409	-1.977393653838767	5.848469609369855	3.863508329406594	6.080591513737672	4.054653146423527	3.4240836252687026	0.22488188917602248	1.548042205265168	-0.3823635559935533	0.36253937042629036	-0.34589265505957645	-0.3043224377144623	0.2503288572367976	-1.3130085044834625	0.6033633922476075	-1.130334879678248	0.021060182248137837	-2.8332205977543934	-1.690011968506777	0.19402337950495482	-1.1632499464765698	-0.3624383129107805	-1.6705069406064594	0.6693236044528079	2.1500029635425566	2.699815079343943	3.9846883943374998	3.608602128916867	2.4638057323568514	2.6585159548506456
chr2L:2492185-2493353	-0.9059652567236041	-1.3442289741692468	-4.554270082761845	-2.0868866484449518	-1.626049850060953	2.2864657931835635	-0.49468696534698003	-3.019569336343054	-3.403826483379523	-1.613101285004003	-7.927033530491399	-2.783647562448772	-4.561255938871889	-2.710167699226121	-0.9092766169667622	3.5399391715316146	-1.4702983749191507	2.805420394905048	3.088864146398715	3.7052442718138456	-0.09101300477074113	-5.5179839166575215	-6.277203400055273	-11.659923008972896	-17.936990993616668	-10.361639568990181	-9.25266720020376	-9.064066326166762	-11.94311347326241	-7.808948982100705	-1.7432372552883841	4.315435909843304	0.06318025245188211	0.9813818468312179	-2.910536427084899	3.8473822154269914	1.6946062101347579	-0.5033948872500084	1.9992507020980939	0.0	2.1387892374372095	1.7336063256550682	2.6033315358922815	3.392105960273767	0.9383106597503169	3.5843420682960585	-0.07314857876258274	-1.0808427342230533	0.39593254911459275
chr2L:2493354-2493648	-4.554270082761845	-2.0868866484449518	-1.626049850060953	2.2864657931835635	-0.49468696534698003	-3.019569336343054	-3.403826483379523	-1.613101285004003	-7.927033530491399	-2.783647562448772	-4.561255938871889	-2.710167699226121	-0.9092766169667622	3.5399391715316146	-1.4702983749191507	2.805420394905048	3.088864146398715	3.7052442718138456	-0.09101300477074113	-5.5179839166575215	-6.277203400055273	-11.659923008972896	-17.936990993616668	-10.361639568990181	-9.25266720020376	-9.064066326166762	-11.94311347326241	-7.808948982100705	-1.7432372552883841	4.315435909843304	0.06318025245188211	0.9813818468312179	-2.910536427084899	3.8473822154269914	1.6946062101347579	-0.5033948872500084	1.9992507020980939	0.0	2.1387892374372095	1.7336063256550682	2.6033315358922815	3.392105960273767	0.9383106597503169	3.5843420682960585	-0.07314857876258274	-1.0808427342230533	0.39593254911459275	3.276421008893372	3.3036415701523305
chr2L:2574273-2575877	-0.3842533059311557	-0.7359535705891888	0.0	-0.47712125471966244	-0.47712125471966244	0.3842533059311557	0.6427383714294621	-0.03968681378873942	0.5045867213081315	0.0	-0.30046069586428814	0.0	-0.3842533059311557	-0.47712125471966244	-0.3842533059311557	1.9330516924433967	0.30893315349466166	1.6606889769390898	2.637451070747821	1.1451916048326531	2.4000123940783284	-0.28349877730603745	1.1249318154383212	0.05842741531249606	-0.5019847563975255	-1.6124501613579323	-0.5929109746022403	0.0	-1.0948570982095023	0.31888810951347485	0.2614505271567006	-0.9884928598239788	0.47712125471966244	0.9884928598239788	0.0	2.604837771905982	2.578189191071822	7.779877175028067	1.3020713725970021	3.0784220841591483	7.066736487564153	5.528571335824036	1.0668755590631576	-0.3842533059311557	0.3842533059311557	5.63638966893148	6.486325544003221	8.574920054281172	8.035987843098596
chr2L:2576556-2578137	0.3842533059311557	0.6427383714294621	-0.03968681378873942	0.5045867213081315	0.0	-0.30046069586428814	0.0	-0.3842533059311557	-0.47712125471966244	-0.3842533059311557	1.9330516924433967	0.30893315349466166	1.6606889769390898	2.637451070747821	1.1451916048326531	2.4000123940783284	-0.28349877730603745	1.1249318154383212	0.05842741531249606	-0.5019847563975255	-1.6124501613579323	-0.5929109746022403	0.0	-1.0948570982095023	0.31888810951347485	0.2614505271567006	-0.9884928598239788	0.47712125471966244	0.9884928598239788	0.0	2.604837771905982	2.578189191071822	7.779877175028067	1.3020713725970021	3.0784220841591483	7.066736487564153	5.528571335824036	1.0668755590631576	-0.3842533059311557	0.3842533059311557	5.63638966893148	6.486325544003221	8.574920054281172	8.035987843098596	13.847723623679782	7.5848842706600434	2.836548834660592	8.19715141301981	9.25983179234216
chr2L:2579445-2580800	-0.30046069586428814	0.0	-0.3842533059311557	-0.47712125471966244	-0.3842533059311557	1.9330516924433967	0.30893315349466166	1.6606889769390898	2.637451070747821	1.1451916048326531	2.4000123940783284	-0.28349877730603745	1.1249318154383212	0.05842741531249606	-0.5019847563975255	-1.6124501613579323	-0.5929109746022403	0.0	-1.0948570982095023	0.31888810951347485	0.2614505271567006	-0.9884928598239788	0.47712125471966244	0.9884928598239788	0.0	2.604837771905982	2.578189191071822	7.779877175028067	1.3020713725970021	3.0784220841591483	7.066736487564153	5.528571335824036	1.0668755590631576	-0.3842533059311557	0.3842533059311557	5.63638966893148	6.486325544003221	8.574920054281172	8.035987843098596	13.847723623679782	7.5848842706600434	2.836548834660592	8.19715141301981	9.25983179234216	5.8366063086409605	6.0272838478083415	1.9023363181203155	3.672820887819797	-0.6800419179821766
chr2L:2584511-2586182	-0.28349877730603745	1.1249318154383212	0.05842741531249606	-0.5019847563975255	-1.6124501613579323	-0.5929109746022403	0.0	-1.0948570982095023	0.31888810951347485	0.2614505271567006	-0.9884928598239788	0.47712125471966244	0.9884928598239788	0.0	2.604837771905982	2.578189191071822	7.779877175028067	1.3020713725970021	3.0784220841591483	7.066736487564153	5.528571335824036	1.0668755590631576	-0.3842533059311557	0.3842533059311557	5.63638966893148	6.486325544003221	8.574920054281172	8.035987843098596	13.847723623679782	7.5848842706600434	2.836548834660592	8.19715141301981	9.25983179234216	5.8366063086409605	6.0272838478083415	1.9023363181203155	3.672820887819797	-0.6800419179821766	-0.919667646289491	-1.7296563708587747	-1.8556932262027666	-0.49363255482714163	-0.846599963331769	-1.2560006192103863	-4.421927285883687	-2.491579769925537	2.1964300633974716	-0.6243615845656451	0.2614505271567006
chr2L:2739571-2740610	0.9884928598239788	2.944376076283509	2.722118067874062	-0.28972707936814085	4.802508346777691	3.920715908454364	5.069661087433038	1.623462601201537	5.602874060482087	3.638134545199044	0.0	-2.0930907112682964	-2.5797559839017357	-3.1068278992377536	-2.728740622850163	-1.9434555856175717	-4.342022135503271	0.21052632091416779	-3.20465775817598	-5.0258034438631825	-0.19916529609750633	-3.982125079959627	-4.246812150708008	0.21304108935244795	-0.17034909143698326	0.0	-2.1589988735008263	-2.499845840699701	2.3979747477990703	1.5444107236455067	-0.3842533059311557	-0.47712125471966244	1.9084850188786497	2.987503145636515	0.2908713347592363	-0.38100049476924586	0.0	2.8277623123028444	-0.6500485400342133	0.47712125471966244	0.965527604125798	-3.3189709673237724	-0.944937942567579	-1.8679940677903581	1.3229532710056917	0.8146844934204033	-2.22540244439979	-2.9706955577747545	-0.5961516463894011
chr2L:2744385-2745697	3.638134545199044	0.0	-2.0930907112682964	-2.5797559839017357	-3.1068278992377536	-2.728740622850163	-1.9434555856175717	-4.342022135503271	0.21052632091416779	-3.20465775817598	-5.0258034438631825	-0.19916529609750633	-3.982125079959627	-4.246812150708008	0.21304108935244795	-0.17034909143698326	0.0	-2.1589988735008263	-2.499845840699701	2.3979747477990703	1.5444107236455067	-0.3842533059311557	-0.47712125471966244	1.9084850188786497	2.987503145636515	0.2908713347592363	-0.38100049476924586	0.0	2.8277623123028444	-0.6500485400342133	0.47712125471966244	0.965527604125798	-3.3189709673237724	-0.944937942567579	-1.8679940677903581	1.3229532710056917	0.8146844934204033	-2.22540244439979	-2.9706955577747545	-0.5961516463894011	-1.714261454317762	-0.5812363876919739	-1.4444045626603805	0.29329226409088593	-3.100613557076952	0.16125860883478288	-0.1316987860573225	-1.7184251577299934	0.03452329749886171
chr2L:2748119-2748816	0.21052632091416779	-3.20465775817598	-5.0258034438631825	-0.19916529609750633	-3.982125079959627	-4.246812150708008	0.21304108935244795	-0.17034909143698326	0.0	-2.1589988735008263	-2.499845840699701	2.3979747477990703	1.5444107236455067	-0.3842533059311557	-0.47712125471966244	1.9084850188786497	2.987503145636515	0.2908713347592363	-0.38100049476924586	0.0	2.8277623123028444	-0.6500485400342133	0.47712125471966244	0.965527604125798	-3.3189709673237724	-0.944937942567579	-1.8679940677903581	1.3229532710056917	0.8146844934204033	-2.22540244439979	-2.9706955577747545	-0.5961516463894011	-1.714261454317762	-0.5812363876919739	-1.4444045626603805	0.29329226409088593	-3.100613557076952	0.16125860883478288	-0.1316987860573225	-1.7184251577299934	0.03452329749886171	-0.5149800420566527	0.0	0.0	0.32675222119505476	0.0	0.288769123076823	0.3842533059311557	0.7359535705891888
chr2L:2749078-2753112	-5.0258034438631825	-0.19916529609750633	-3.982125079959627	-4.246812150708008	0.21304108935244795	-0.17034909143698326	0.0	-2.1589988735008263	-2.499845840699701	2.3979747477990703	1.5444107236455067	-0.3842533059311557	-0.47712125471966244	1.9084850188786497	2.987503145636515	0.2908713347592363	-0.38100049476924586	0.0	2.8277623123028444	-0.6500485400342133	0.47712125471966244	0.965527604125798	-3.3189709673237724	-0.944937942567579	-1.8679940677903581	1.3229532710056917	0.8146844934204033	-2.22540244439979	-2.9706955577747545	-0.5961516463894011	-1.714261454317762	-0.5812363876919739	-1.4444045626603805	0.29329226409088593	-3.100613557076952	0.16125860883478288	-0.1316987860573225	-1.7184251577299934	0.03452329749886171	-0.5149800420566527	0.0	0.0	0.32675222119505476	0.0	0.288769123076823	0.3842533059311557	0.7359535705891888	1.4637527426815686	1.9084850188786497
chr2L:2757183-2758521	-0.38100049476924586	0.0	2.8277623123028444	-0.6500485400342133	0.47712125471966244	0.965527604125798	-3.3189709673237724	-0.944937942567579	-1.8679940677903581	1.3229532710056917	0.8146844934204033	-2.22540244439979	-2.9706955577747545	-0.5961516463894011	-1.714261454317762	-0.5812363876919739	-1.4444045626603805	0.29329226409088593	-3.100613557076952	0.16125860883478288	-0.1316987860573225	-1.7184251577299934	0.03452329749886171	-0.5149800420566527	0.0	0.0	0.32675222119505476	0.0	0.288769123076823	0.3842533059311557	0.7359535705891888	1.4637527426815686	1.9084850188786497	2.7418644723031713	13.11298128492396	26.627348584551232	36.53035145797469	24.984272054407178	19.520182259209175	17.656476122025623	15.363947823702807	13.8211027340298	10.823668067220035	11.160444568017507	11.008979106968777	7.228008507518773	5.482192011420269	7.608946477747943	8.259785067849108
chr2L:2758728-2759048	-0.6500485400342133	0.47712125471966244	0.965527604125798	-3.3189709673237724	-0.944937942567579	-1.8679940677903581	1.3229532710056917	0.8146844934204033	-2.22540244439979	-2.9706955577747545	-0.5961516463894011	-1.714261454317762	-0.5812363876919739	-1.4444045626603805	0.29329226409088593	-3.100613557076952	0.16125860883478288	-0.1316987860573225	-1.7184251577299934	0.03452329749886171	-0.5149800420566527	0.0	0.0	0.32675222119505476	0.0	0.288769123076823	0.3842533059311557	0.7359535705891888	1.4637527426815686	1.9084850188786497	2.7418644723031713	13.11298128492396	26.627348584551232	36.53035145797469	24.984272054407178	19.520182259209175	17.656476122025623	15.363947823702807	13.8211027340298	10.823668067220035	11.160444568017507	11.008979106968777	7.228008507518773	5.482192011420269	7.608946477747943	8.259785067849108	7.554775313722344	6.551747896412451	3.97747025185129
chr2L:2759049-2759753	0.47712125471966244	0.965527604125798	-3.3189709673237724	-0.944937942567579	-1.8679940677903581	1.3229532710056917	0.8146844934204033	-2.22540244439979	-2.9706955577747545	-0.5961516463894011	-1.714261454317762	-0.5812363876919739	-1.4444045626603805	0.29329226409088593	-3.100613557076952	0.16125860883478288	-0.1316987860573225	-1.7184251577299934	0.03452329749886171	-0.5149800420566527	0.0	0.0	0.32675222119505476	0.0	0.288769123076823	0.3842533059311557	0.7359535705891888	1.4637527426815686	1.9084850188786497	2.7418644723031713	13.11298128492396	26.627348584551232	36.53035145797469	24.984272054407178	19.520182259209175	17.656476122025623	15.363947823702807	13.8211027340298	10.823668067220035	11.160444568017507	11.008979106968777	7.228008507518773	5.482192011420269	7.608946477747943	8.259785067849108	7.554775313722344	6.551747896412451	3.97747025185129	2.590520480691268
chr2L:2759754-2759911	0.965527604125798	-3.3189709673237724	-0.944937942567579	-1.8679940677903581	1.3229532710056917	0.8146844934204033	-2.22540244439979	-2.9706955577747545	-0.5961516463894011	-1.714261454317762	-0.5812363876919739	-1.4444045626603805	0.29329226409088593	-3.100613557076952	0.16125860883478288	-0.1316987860573225	-1.7184251577299934	0.03452329749886171	-0.5149800420566527	0.0	0.0	0.32675222119505476	0.0	0.288769123076823	0.3842533059311557	0.7359535705891888	1.4637527426815686	1.9084850188786497	2.7418644723031713	13.11298128492396	26.627348584551232	36.53035145797469	24.984272054407178	19.520182259209175	17.656476122025623	15.363947823702807	13.8211027340298	10.823668067220035	11.160444568017507	11.008979106968777	7.228008507518773	5.482192011420269	7.608946477747943	8.259785067849108	7.554775313722344	6.551747896412451	3.97747025185129	2.590520480691268	4.057785958128209
chr2L:2759912-2760708	0.965527604125798	-3.3189709673237724	-0.944937942567579	-1.8679940677903581	1.3229532710056917	0.8146844934204033	-2.22540244439979	-2.9706955577747545	-0.5961516463894011	-1.714261454317762	-0.5812363876919739	-1.4444045626603805	0.29329226409088593	-3.100613557076952	0.16125860883478288	-0.1316987860573225	-1.7184251577299934	0.03452329749886171	-0.5149800420566527	0.0	0.0	0.32675222119505476	0.0	0.288769123076823	0.3842533059311557	0.7359535705891888	1.4637527426815686	1.9084850188786497	2.7418644723031713	13.11298128492396	26.627348584551232	36.53035145797469	24.984272054407178	19.520182259209175	17.656476122025623	15.363947823702807	13.8211027340298	10.823668067220035	11.160444568017507	11.008979106968777	7.228008507518773	5.482192011420269	7.608946477747943	8.259785067849108	7.554775313722344	6.551747896412451	3.97747025185129	2.590520480691268	4.057785958128209
chr2L:2765712-2769083	0.29329226409088593	-3.100613557076952	0.16125860883478288	-0.1316987860573225	-1.7184251577299934	0.03452329749886171	-0.5149800420566527	0.0	0.0	0.32675222119505476	0.0	0.288769123076823	0.3842533059311557	0.7359535705891888	1.4637527426815686	1.9084850188786497	2.7418644723031713	13.11298128492396	26.627348584551232	36.53035145797469	24.984272054407178	19.520182259209175	17.656476122025623	15.363947823702807	13.8211027340298	10.823668067220035	11.160444568017507	11.008979106968777	7.228008507518773	5.482192011420269	7.608946477747943	8.259785067849108	7.554775313722344	6.551747896412451	3.97747025185129	2.590520480691268	4.057785958128209	1.1868722786020023	1.2573935450114642	0.8129472606330461	1.3731305014031	-0.27298635970503526	-2.53770733964939	-3.503841827856744	-8.247830463601515	-14.84822356510625	-18.703658662010472	-15.850391990439208	-6.983241362561192
chr2L:2769084-2770040	0.0	0.0	0.32675222119505476	0.0	0.288769123076823	0.3842533059311557	0.7359535705891888	1.4637527426815686	1.9084850188786497	2.7418644723031713	13.11298128492396	26.627348584551232	36.53035145797469	24.984272054407178	19.520182259209175	17.656476122025623	15.363947823702807	13.8211027340298	10.823668067220035	11.160444568017507	11.008979106968777	7.228008507518773	5.482192011420269	7.608946477747943	8.259785067849108	7.554775313722344	6.551747896412451	3.97747025185129	2.590520480691268	4.057785958128209	1.1868722786020023	1.2573935450114642	0.8129472606330461	1.3731305014031	-0.27298635970503526	-2.53770733964939	-3.503841827856744	-8.247830463601515	-14.84822356510625	-18.703658662010472	-15.850391990439208	-6.983241362561192	14.257515833268153	12.495409293486553	5.429671152348461	8.71103264979466	6.690361690693022	3.397249019134593	-0.22671175757350234
chr2L:2770041-2770198	0.32675222119505476	0.0	0.288769123076823	0.3842533059311557	0.7359535705891888	1.4637527426815686	1.9084850188786497	2.7418644723031713	13.11298128492396	26.627348584551232	36.53035145797469	24.984272054407178	19.520182259209175	17.656476122025623	15.363947823702807	13.8211027340298	10.823668067220035	11.160444568017507	11.008979106968777	7.228008507518773	5.482192011420269	7.608946477747943	8.259785067849108	7.554775313722344	6.551747896412451	3.97747025185129	2.590520480691268	4.057785958128209	1.1868722786020023	1.2573935450114642	0.8129472606330461	1.3731305014031	-0.27298635970503526	-2.53770733964939	-3.503841827856744	-8.247830463601515	-14.84822356510625	-18.703658662010472	-15.850391990439208	-6.983241362561192	14.257515833268153	12.495409293486553	5.429671152348461	8.71103264979466	6.690361690693022	3.397249019134593	-0.22671175757350234	-8.830907199956233	-13.390905073328797
chr2L:2770199-2770912	0.32675222119505476	0.0	0.288769123076823	0.3842533059311557	0.7359535705891888	1.4637527426815686	1.9084850188786497	2.7418644723031713	13.11298128492396	26.627348584551232	36.53035145797469	24.984272054407178	19.520182259209175	17.656476122025623	15.363947823702807	13.8211027340298	10.823668067220035	11.160444568017507	11.008979106968777	7.228008507518773	5.482192011420269	7.608946477747943	8.259785067849108	7.554775313722344	6.551747896412451	3.97747025185129	2.590520480691268	4.057785958128209	1.1868722786020023	1.2573935450114642	0.8129472606330461	1.3731305014031	-0.27298635970503526	-2.53770733964939	-3.503841827856744	-8.247830463601515	-14.84822356510625	-18.703658662010472	-15.850391990439208	-6.983241362561192	14.257515833268153	12.495409293486553	5.429671152348461	8.71103264979466	6.690361690693022	3.397249019134593	-0.22671175757350234	-8.830907199956233	-13.390905073328797
chr2L:2854946-2855874	12.07214407260781	12.825148196708886	9.670190559760355	10.351029405188912	5.878362637203643	0.9221705566124206	2.471163293631016	11.958978512937486	12.575147774232782	10.59626706218501	13.34480152036655	6.082771392182841	5.5048634812461055	5.376264294309368	0.07213249334642603	-0.6749710120430955	0.10866045395243296	0.32588163787990426	-1.1453211027163466	-3.8806752954788184	-3.3243417653891467	1.0311491412181149	0.8881232239143072	1.9825203043029993	6.644584946692823	7.203995799977353	6.915404792931245	3.4797843014625283	-2.542170191118737	-2.5101561257134395	-4.309271037955693	-4.735674195668586	-9.165662010218425	-9.1095717012694	-5.9416982458430505	-3.2958715238931835	-3.86090898538994	-4.28624549922601	-4.577492976234516	-5.2401403964315065	-3.7172287147408105	-5.423828732360861	-7.758265023970558	-7.247007885768327	-11.439654094790571	-10.230398587611015	-9.69140994990448	-8.744598635990123	-6.960047636800933
chr2L:2855875-2856146	9.670190559760355	10.351029405188912	5.878362637203643	0.9221705566124206	2.471163293631016	11.958978512937486	12.575147774232782	10.59626706218501	13.34480152036655	6.082771392182841	5.5048634812461055	5.376264294309368	0.07213249334642603	-0.6749710120430955	0.10866045395243296	0.32588163787990426	-1.1453211027163466	-3.8806752954788184	-3.3243417653891467	1.0311491412181149	0.8881232239143072	1.9825203043029993	6.644584946692823	7.203995799977353	6.915404792931245	3.4797843014625283	-2.542170191118737	-2.5101561257134395	-4.309271037955693	-4.735674195668586	-9.165662010218425	-9.1095717012694	-5.9416982458430505	-3.2958715238931835	-3.86090898538994	-4.28624549922601	-4.577492976234516	-5.2401403964315065	-3.7172287147408105	-5.423828732360861	-7.758265023970558	-7.247007885768327	-11.439654094790571	-10.230398587611015	-9.69140994990448	-8.744598635990123	-6.960047636800933	-7.594117495453648	-1.126031419905469
chr2L:2856147-2858083	10.351029405188912	5.878362637203643	0.9221705566124206	2.471163293631016	11.958978512937486	12.575147774232782	10.59626706218501	13.34480152036655	6.082771392182841	5.5048634812461055	5.376264294309368	0.07213249334642603	-0.6749710120430955	0.10866045395243296	0.32588163787990426	-1.1453211027163466	-3.8806752954788184	-3.3243417653891467	1.0311491412181149	0.8881232239143072	1.9825203043029993	6.644584946692823	7.203995799977353	6.915404792931245	3.4797843014625283	-2.542170191118737	-2.5101561257134395	-4.309271037955693	-4.735674195668586	-9.165662010218425	-9.1095717012694	-5.9416982458430505	-3.2958715238931835	-3.86090898538994	-4.28624549922601	-4.577492976234516	-5.2401403964315065	-3.7172287147408105	-5.423828732360861	-7.758265023970558	-7.247007885768327	-11.439654094790571	-10.230398587611015	-9.69140994990448	-8.744598635990123	-6.960047636800933	-7.594117495453648	-1.126031419905469	0.1942483424366544
chr2L:2862099-2863119	-0.6749710120430955	0.10866045395243296	0.32588163787990426	-1.1453211027163466	-3.8806752954788184	-3.3243417653891467	1.0311491412181149	0.8881232239143072	1.9825203043029993	6.644584946692823	7.203995799977353	6.915404792931245	3.4797843014625283	-2.542170191118737	-2.5101561257134395	-4.309271037955693	-4.735674195668586	-9.165662010218425	-9.1095717012694	-5.9416982458430505	-3.2958715238931835	-3.86090898538994	-4.28624549922601	-4.577492976234516	-5.2401403964315065	-3.7172287147408105	-5.423828732360861	-7.758265023970558	-7.247007885768327	-11.439654094790571	-10.230398587611015	-9.69140994990448	-8.744598635990123	-6.960047636800933	-7.594117495453648	-1.126031419905469	0.1942483424366544	-6.0810599900556435	-3.7755057761856943	-4.068364712464455	-4.3887017105573225	-3.2240055837743684	-0.32930221547762883	-1.5738942126499833	-0.5135367004545422	4.755284620432324	9.40976972271886	2.1067466847079688	6.192205116105723
chr2L:2873345-2874598	-4.28624549922601	-4.577492976234516	-5.2401403964315065	-3.7172287147408105	-5.423828732360861	-7.758265023970558	-7.247007885768327	-11.439654094790571	-10.230398587611015	-9.69140994990448	-8.744598635990123	-6.960047636800933	-7.594117495453648	-1.126031419905469	0.1942483424366544	-6.0810599900556435	-3.7755057761856943	-4.068364712464455	-4.3887017105573225	-3.2240055837743684	-0.32930221547762883	-1.5738942126499833	-0.5135367004545422	4.755284620432324	9.40976972271886	2.1067466847079688	6.192205116105723	5.8404485662373915	9.453520613411245	10.633276879222413	6.134520891632547	3.6067832692802204	3.065557088416058	0.2963536532887422	3.988548440619626	4.369396487494863	7.384509526258311	2.911292333291266	0.6252873828651146	4.761892344771336	5.464652832828945	5.608915144852891	5.235865890738022	2.6806921572924542	1.381991665495167	-3.5077185392942836	-3.5155149496993143	-8.92037508781574	-6.066932629676425
chr2L:2874613-2875785	-3.7172287147408105	-5.423828732360861	-7.758265023970558	-7.247007885768327	-11.439654094790571	-10.230398587611015	-9.69140994990448	-8.744598635990123	-6.960047636800933	-7.594117495453648	-1.126031419905469	0.1942483424366544	-6.0810599900556435	-3.7755057761856943	-4.068364712464455	-4.3887017105573225	-3.2240055837743684	-0.32930221547762883	-1.5738942126499833	-0.5135367004545422	4.755284620432324	9.40976972271886	2.1067466847079688	6.192205116105723	5.8404485662373915	9.453520613411245	10.633276879222413	6.134520891632547	3.6067832692802204	3.065557088416058	0.2963536532887422	3.988548440619626	4.369396487494863	7.384509526258311	2.911292333291266	0.6252873828651146	4.761892344771336	5.464652832828945	5.608915144852891	5.235865890738022	2.6806921572924542	1.381991665495167	-3.5077185392942836	-3.5155149496993143	-8.92037508781574	-6.066932629676425	-15.235949116845644	-15.425972684618644	-10.968970838431694
chr2L:2877588-2879095	-9.69140994990448	-8.744598635990123	-6.960047636800933	-7.594117495453648	-1.126031419905469	0.1942483424366544	-6.0810599900556435	-3.7755057761856943	-4.068364712464455	-4.3887017105573225	-3.2240055837743684	-0.32930221547762883	-1.5738942126499833	-0.5135367004545422	4.755284620432324	9.40976972271886	2.1067466847079688	6.192205116105723	5.8404485662373915	9.453520613411245	10.633276879222413	6.134520891632547	3.6067832692802204	3.065557088416058	0.2963536532887422	3.988548440619626	4.369396487494863	7.384509526258311	2.911292333291266	0.6252873828651146	4.761892344771336	5.464652832828945	5.608915144852891	5.235865890738022	2.6806921572924542	1.381991665495167	-3.5077185392942836	-3.5155149496993143	-8.92037508781574	-6.066932629676425	-15.235949116845644	-15.425972684618644	-10.968970838431694	-11.924160549495666	-11.3460156904489	-27.34442720663529	-23.666466484608762	-14.065070750495567	0.0
chr2L:2879096-2879305	-7.594117495453648	-1.126031419905469	0.1942483424366544	-6.0810599900556435	-3.7755057761856943	-4.068364712464455	-4.3887017105573225	-3.2240055837743684	-0.32930221547762883	-1.5738942126499833	-0.5135367004545422	4.755284620432324	9.40976972271886	2.1067466847079688	6.192205116105723	5.8404485662373915	9.453520613411245	10.633276879222413	6.134520891632547	3.6067832692802204	3.065557088416058	0.2963536532887422	3.988548440619626	4.369396487494863	7.384509526258311	2.911292333291266	0.6252873828651146	4.761892344771336	5.464652832828945	5.608915144852891	5.235865890738022	2.6806921572924542	1.381991665495167	-3.5077185392942836	-3.5155149496993143	-8.92037508781574	-6.066932629676425	-15.235949116845644	-15.425972684618644	-10.968970838431694	-11.924160549495666	-11.3460156904489	-27.34442720663529	-23.666466484608762	-14.065070750495567	0.0	-1.684872899606169	-14.540669384970727	-22.658566067732433
chr2L:2879306-2879566	-7.594117495453648	-1.126031419905469	0.1942483424366544	-6.0810599900556435	-3.7755057761856943	-4.068364712464455	-4.3887017105573225	-3.2240055837743684	-0.32930221547762883	-1.5738942126499833	-0.5135367004545422	4.755284620432324	9.40976972271886	2.1067466847079688	6.192205116105723	5.8404485662373915	9.453520613411245	10.633276879222413	6.134520891632547	3.6067832692802204	3.065557088416058	0.2963536532887422	3.988548440619626	4.369396487494863	7.384509526258311	2.911292333291266	0.6252873828651146	4.761892344771336	5.464652832828945	5.608915144852891	5.235865890738022	2.6806921572924542	1.381991665495167	-3.5077185392942836	-3.5155149496993143	-8.92037508781574	-6.066932629676425	-15.235949116845644	-15.425972684618644	-10.968970838431694	-11.924160549495666	-11.3460156904489	-27.34442720663529	-23.666466484608762	-14.065070750495567	0.0	-1.684872899606169	-14.540669384970727	-22.658566067732433
chr2L:2882318-2883103	-4.3887017105573225	-3.2240055837743684	-0.32930221547762883	-1.5738942126499833	-0.5135367004545422	4.755284620432324	9.40976972271886	2.1067466847079688	6.192205116105723	5.8404485662373915	9.453520613411245	10.633276879222413	6.134520891632547	3.6067832692802204	3.065557088416058	0.2963536532887422	3.988548440619626	4.369396487494863	7.384509526258311	2.911292333291266	0.6252873828651146	4.761892344771336	5.464652832828945	5.608915144852891	5.235865890738022	2.6806921572924542	1.381991665495167	-3.5077185392942836	-3.5155149496993143	-8.92037508781574	-6.066932629676425	-15.235949116845644	-15.425972684618644	-10.968970838431694	-11.924160549495666	-11.3460156904489	-27.34442720663529	-23.666466484608762	-14.065070750495567	0.0	-1.684872899606169	-14.540669384970727	-22.658566067732433	-10.713297799441811	-18.656017331877724	-20.88401167758233	-25.726494045228172	-6.994062952559679	9.69741803397103
chr2L:2883104-2884306	-0.32930221547762883	-1.5738942126499833	-0.5135367004545422	4.755284620432324	9.40976972271886	2.1067466847079688	6.192205116105723	5.8404485662373915	9.453520613411245	10.633276879222413	6.134520891632547	3.6067832692802204	3.065557088416058	0.2963536532887422	3.988548440619626	4.369396487494863	7.384509526258311	2.911292333291266	0.6252873828651146	4.761892344771336	5.464652832828945	5.608915144852891	5.235865890738022	2.6806921572924542	1.381991665495167	-3.5077185392942836	-3.5155149496993143	-8.92037508781574	-6.066932629676425	-15.235949116845644	-15.425972684618644	-10.968970838431694	-11.924160549495666	-11.3460156904489	-27.34442720663529	-23.666466484608762	-14.065070750495567	0.0	-1.684872899606169	-14.540669384970727	-22.658566067732433	-10.713297799441811	-18.656017331877724	-20.88401167758233	-25.726494045228172	-6.994062952559679	9.69741803397103	8.875539173929498	2.3286248352848276
chr2L:2884307-2885921	-0.5135367004545422	4.755284620432324	9.40976972271886	2.1067466847079688	6.192205116105723	5.8404485662373915	9.453520613411245	10.633276879222413	6.134520891632547	3.6067832692802204	3.065557088416058	0.2963536532887422	3.988548440619626	4.369396487494863	7.384509526258311	2.911292333291266	0.6252873828651146	4.761892344771336	5.464652832828945	5.608915144852891	5.235865890738022	2.6806921572924542	1.381991665495167	-3.5077185392942836	-3.5155149496993143	-8.92037508781574	-6.066932629676425	-15.235949116845644	-15.425972684618644	-10.968970838431694	-11.924160549495666	-11.3460156904489	-27.34442720663529	-23.666466484608762	-14.065070750495567	0.0	-1.684872899606169	-14.540669384970727	-22.658566067732433	-10.713297799441811	-18.656017331877724	-20.88401167758233	-25.726494045228172	-6.994062952559679	9.69741803397103	8.875539173929498	2.3286248352848276	1.1737218734474009	4.016459169599046
chr2L:2885922-2886086	2.1067466847079688	6.192205116105723	5.8404485662373915	9.453520613411245	10.633276879222413	6.134520891632547	3.6067832692802204	3.065557088416058	0.2963536532887422	3.988548440619626	4.369396487494863	7.384509526258311	2.911292333291266	0.6252873828651146	4.761892344771336	5.464652832828945	5.608915144852891	5.235865890738022	2.6806921572924542	1.381991665495167	-3.5077185392942836	-3.5155149496993143	-8.92037508781574	-6.066932629676425	-15.235949116845644	-15.425972684618644	-10.968970838431694	-11.924160549495666	-11.3460156904489	-27.34442720663529	-23.666466484608762	-14.065070750495567	0.0	-1.684872899606169	-14.540669384970727	-22.658566067732433	-10.713297799441811	-18.656017331877724	-20.88401167758233	-25.726494045228172	-6.994062952559679	9.69741803397103	8.875539173929498	2.3286248352848276	1.1737218734474009	4.016459169599046	25.265293596973883	24.443014611073526	7.742515905007272
chr2L:2886087-2886207	6.192205116105723	5.8404485662373915	9.453520613411245	10.633276879222413	6.134520891632547	3.6067832692802204	3.065557088416058	0.2963536532887422	3.988548440619626	4.369396487494863	7.384509526258311	2.911292333291266	0.6252873828651146	4.761892344771336	5.464652832828945	5.608915144852891	5.235865890738022	2.6806921572924542	1.381991665495167	-3.5077185392942836	-3.5155149496993143	-8.92037508781574	-6.066932629676425	-15.235949116845644	-15.425972684618644	-10.968970838431694	-11.924160549495666	-11.3460156904489	-27.34442720663529	-23.666466484608762	-14.065070750495567	0.0	-1.684872899606169	-14.540669384970727	-22.658566067732433	-10.713297799441811	-18.656017331877724	-20.88401167758233	-25.726494045228172	-6.994062952559679	9.69741803397103	8.875539173929498	2.3286248352848276	1.1737218734474009	4.016459169599046	25.265293596973883	24.443014611073526	7.742515905007272	3.3961297307013076
chr2L:2886219-2886643	6.192205116105723	5.8404485662373915	9.453520613411245	10.633276879222413	6.134520891632547	3.6067832692802204	3.065557088416058	0.2963536532887422	3.988548440619626	4.369396487494863	7.384509526258311	2.911292333291266	0.6252873828651146	4.761892344771336	5.464652832828945	5.608915144852891	5.235865890738022	2.6806921572924542	1.381991665495167	-3.5077185392942836	-3.5155149496993143	-8.92037508781574	-6.066932629676425	-15.235949116845644	-15.425972684618644	-10.968970838431694	-11.924160549495666	-11.3460156904489	-27.34442720663529	-23.666466484608762	-14.065070750495567	0.0	-1.684872899606169	-14.540669384970727	-22.658566067732433	-10.713297799441811	-18.656017331877724	-20.88401167758233	-25.726494045228172	-6.994062952559679	9.69741803397103	8.875539173929498	2.3286248352848276	1.1737218734474009	4.016459169599046	25.265293596973883	24.443014611073526	7.742515905007272	3.3961297307013076
chr2L:2886644-2886795	5.8404485662373915	9.453520613411245	10.633276879222413	6.134520891632547	3.6067832692802204	3.065557088416058	0.2963536532887422	3.988548440619626	4.369396487494863	7.384509526258311	2.911292333291266	0.6252873828651146	4.761892344771336	5.464652832828945	5.608915144852891	5.235865890738022	2.6806921572924542	1.381991665495167	-3.5077185392942836	-3.5155149496993143	-8.92037508781574	-6.066932629676425	-15.235949116845644	-15.425972684618644	-10.968970838431694	-11.924160549495666	-11.3460156904489	-27.34442720663529	-23.666466484608762	-14.065070750495567	0.0	-1.684872899606169	-14.540669384970727	-22.658566067732433	-10.713297799441811	-18.656017331877724	-20.88401167758233	-25.726494045228172	-6.994062952559679	9.69741803397103	8.875539173929498	2.3286248352848276	1.1737218734474009	4.016459169599046	25.265293596973883	24.443014611073526	7.742515905007272	3.3961297307013076	12.838265341030857
chr2L:2886808-2887232	5.8404485662373915	9.453520613411245	10.633276879222413	6.134520891632547	3.6067832692802204	3.065557088416058	0.2963536532887422	3.988548440619626	4.369396487494863	7.384509526258311	2.911292333291266	0.6252873828651146	4.761892344771336	5.464652832828945	5.608915144852891	5.235865890738022	2.6806921572924542	1.381991665495167	-3.5077185392942836	-3.5155149496993143	-8.92037508781574	-6.066932629676425	-15.235949116845644	-15.425972684618644	-10.968970838431694	-11.924160549495666	-11.3460156904489	-27.34442720663529	-23.666466484608762	-14.065070750495567	0.0	-1.684872899606169	-14.540669384970727	-22.658566067732433	-10.713297799441811	-18.656017331877724	-20.88401167758233	-25.726494045228172	-6.994062952559679	9.69741803397103	8.875539173929498	2.3286248352848276	1.1737218734474009	4.016459169599046	25.265293596973883	24.443014611073526	7.742515905007272	3.3961297307013076	12.838265341030857
chr2L:2887233-2887704	9.453520613411245	10.633276879222413	6.134520891632547	3.6067832692802204	3.065557088416058	0.2963536532887422	3.988548440619626	4.369396487494863	7.384509526258311	2.911292333291266	0.6252873828651146	4.761892344771336	5.464652832828945	5.608915144852891	5.235865890738022	2.6806921572924542	1.381991665495167	-3.5077185392942836	-3.5155149496993143	-8.92037508781574	-6.066932629676425	-15.235949116845644	-15.425972684618644	-10.968970838431694	-11.924160549495666	-11.3460156904489	-27.34442720663529	-23.666466484608762	-14.065070750495567	0.0	-1.684872899606169	-14.540669384970727	-22.658566067732433	-10.713297799441811	-18.656017331877724	-20.88401167758233	-25.726494045228172	-6.994062952559679	9.69741803397103	8.875539173929498	2.3286248352848276	1.1737218734474009	4.016459169599046	25.265293596973883	24.443014611073526	7.742515905007272	3.3961297307013076	12.838265341030857	10.877130622647455
chr2L:2888643-2888840	3.6067832692802204	3.065557088416058	0.2963536532887422	3.988548440619626	4.369396487494863	7.384509526258311	2.911292333291266	0.6252873828651146	4.761892344771336	5.464652832828945	5.608915144852891	5.235865890738022	2.6806921572924542	1.381991665495167	-3.5077185392942836	-3.5155149496993143	-8.92037508781574	-6.066932629676425	-15.235949116845644	-15.425972684618644	-10.968970838431694	-11.924160549495666	-11.3460156904489	-27.34442720663529	-23.666466484608762	-14.065070750495567	0.0	-1.684872899606169	-14.540669384970727	-22.658566067732433	-10.713297799441811	-18.656017331877724	-20.88401167758233	-25.726494045228172	-6.994062952559679	9.69741803397103	8.875539173929498	2.3286248352848276	1.1737218734474009	4.016459169599046	25.265293596973883	24.443014611073526	7.742515905007272	3.3961297307013076	12.838265341030857	10.877130622647455	10.543864935548905	14.253913943923926	20.594282876300678
chr2L:2889053-2889477	3.065557088416058	0.2963536532887422	3.988548440619626	4.369396487494863	7.384509526258311	2.911292333291266	0.6252873828651146	4.761892344771336	5.464652832828945	5.608915144852891	5.235865890738022	2.6806921572924542	1.381991665495167	-3.5077185392942836	-3.5155149496993143	-8.92037508781574	-6.066932629676425	-15.235949116845644	-15.425972684618644	-10.968970838431694	-11.924160549495666	-11.3460156904489	-27.34442720663529	-23.666466484608762	-14.065070750495567	0.0	-1.684872899606169	-14.540669384970727	-22.658566067732433	-10.713297799441811	-18.656017331877724	-20.88401167758233	-25.726494045228172	-6.994062952559679	9.69741803397103	8.875539173929498	2.3286248352848276	1.1737218734474009	4.016459169599046	25.265293596973883	24.443014611073526	7.742515905007272	3.3961297307013076	12.838265341030857	10.877130622647455	10.543864935548905	14.253913943923926	20.594282876300678	4.240702073576241
chr2L:2897488-2897868	-6.066932629676425	-15.235949116845644	-15.425972684618644	-10.968970838431694	-11.924160549495666	-11.3460156904489	-27.34442720663529	-23.666466484608762	-14.065070750495567	0.0	-1.684872899606169	-14.540669384970727	-22.658566067732433	-10.713297799441811	-18.656017331877724	-20.88401167758233	-25.726494045228172	-6.994062952559679	9.69741803397103	8.875539173929498	2.3286248352848276	1.1737218734474009	4.016459169599046	25.265293596973883	24.443014611073526	7.742515905007272	3.3961297307013076	12.838265341030857	10.877130622647455	10.543864935548905	14.253913943923926	20.594282876300678	4.240702073576241	12.672675587764086	15.154601992751521	9.477510030663689	13.548975104560974	5.674850995875509	2.083404796222906	-1.9318793369104441	0.2745326409184994	-3.9690980148871584	-0.28273532516762456	-6.933963337609587	-10.174157515114613	-16.592076231033456	-20.348185175805906	-16.44990799201133	-6.933957143237374
chr2L:2954101-2955405	-1.1053494624626288	-4.745381282046847	-3.8667621090361757	-4.509470988459562	-7.737833759042793	-4.960854870111838	-10.690352235201113	-5.338751747265997	-2.3286248352848276	-0.9059652567236041	-1.9084850188786497	0.0	1.0668755590631576	-1.4637527426815689	0.9884928598239788	0.9884928598239788	4.094167609202282	2.2439979438027744	2.9763599675790333	0.5511846661020263	0.4861018491359814	0.7835937601916557	-0.3842533059311557	-0.8065359368777398	0.21456256311679242	0.24964072412890395	0.9059652567236041	-1.3825416606778294	2.761203224555022	0.9448888836098369	0.0	0.288769123076823	2.5249465644509406	2.9190336687720926	6.627882363089442	1.8388194564000622	0.0	1.3821770810048504	0.9845001030355904	8.071061658646475	4.257907641373081	0.7357890626869555	4.430691996017418	1.4373625938132244	3.2961059914875275	3.1978870525789507	0.2543556195676974	0.8614667898057395	2.713815242189828
chr2L:2956796-2957529	-4.960854870111838	-10.690352235201113	-5.338751747265997	-2.3286248352848276	-0.9059652567236041	-1.9084850188786497	0.0	1.0668755590631576	-1.4637527426815689	0.9884928598239788	0.9884928598239788	4.094167609202282	2.2439979438027744	2.9763599675790333	0.5511846661020263	0.4861018491359814	0.7835937601916557	-0.3842533059311557	-0.8065359368777398	0.21456256311679242	0.24964072412890395	0.9059652567236041	-1.3825416606778294	2.761203224555022	0.9448888836098369	0.0	0.288769123076823	2.5249465644509406	2.9190336687720926	6.627882363089442	1.8388194564000622	0.0	1.3821770810048504	0.9845001030355904	8.071061658646475	4.257907641373081	0.7357890626869555	4.430691996017418	1.4373625938132244	3.2961059914875275	3.1978870525789507	0.2543556195676974	0.8614667898057395	2.713815242189828	-0.42921553516829136	1.756594782027878	0.15326106102944964	1.3437197327301829	4.26949683291568
chr2L:2968911-2969886	0.9448888836098369	0.0	0.288769123076823	2.5249465644509406	2.9190336687720926	6.627882363089442	1.8388194564000622	0.0	1.3821770810048504	0.9845001030355904	8.071061658646475	4.257907641373081	0.7357890626869555	4.430691996017418	1.4373625938132244	3.2961059914875275	3.1978870525789507	0.2543556195676974	0.8614667898057395	2.713815242189828	-0.42921553516829136	1.756594782027878	0.15326106102944964	1.3437197327301829	4.26949683291568	0.6248742378019824	0.6252873828651146	-0.9568070777091172	-0.27304737269681906	2.40426951447201	0.0	-0.44141236743374945	0.0	3.486029626132557	0.3187507512632382	-0.4359239231164445	6.608868029634795	4.897832292491016	0.32675222119505476	3.1116449905781733	6.381940891235241	8.674064690842556	6.1290108436066815	8.393551767226882	5.959355165638467	5.380946197310924	10.170123150819272	8.742442393920118	5.144174029548211
chr2L:2969887-2970540	0.288769123076823	2.5249465644509406	2.9190336687720926	6.627882363089442	1.8388194564000622	0.0	1.3821770810048504	0.9845001030355904	8.071061658646475	4.257907641373081	0.7357890626869555	4.430691996017418	1.4373625938132244	3.2961059914875275	3.1978870525789507	0.2543556195676974	0.8614667898057395	2.713815242189828	-0.42921553516829136	1.756594782027878	0.15326106102944964	1.3437197327301829	4.26949683291568	0.6248742378019824	0.6252873828651146	-0.9568070777091172	-0.27304737269681906	2.40426951447201	0.0	-0.44141236743374945	0.0	3.486029626132557	0.3187507512632382	-0.4359239231164445	6.608868029634795	4.897832292491016	0.32675222119505476	3.1116449905781733	6.381940891235241	8.674064690842556	6.1290108436066815	8.393551767226882	5.959355165638467	5.380946197310924	10.170123150819272	8.742442393920118	5.144174029548211	6.725318621175825	0.48543331568908393
chr2L:2971867-2973562	1.8388194564000622	0.0	1.3821770810048504	0.9845001030355904	8.071061658646475	4.257907641373081	0.7357890626869555	4.430691996017418	1.4373625938132244	3.2961059914875275	3.1978870525789507	0.2543556195676974	0.8614667898057395	2.713815242189828	-0.42921553516829136	1.756594782027878	0.15326106102944964	1.3437197327301829	4.26949683291568	0.6248742378019824	0.6252873828651146	-0.9568070777091172	-0.27304737269681906	2.40426951447201	0.0	-0.44141236743374945	0.0	3.486029626132557	0.3187507512632382	-0.4359239231164445	6.608868029634795	4.897832292491016	0.32675222119505476	3.1116449905781733	6.381940891235241	8.674064690842556	6.1290108436066815	8.393551767226882	5.959355165638467	5.380946197310924	10.170123150819272	8.742442393920118	5.144174029548211	6.725318621175825	0.48543331568908393	6.7669157295548485	4.583106928269584	8.57049808017592	6.385596419627639
chr2L:2973965-2974307	8.071061658646475	4.257907641373081	0.7357890626869555	4.430691996017418	1.4373625938132244	3.2961059914875275	3.1978870525789507	0.2543556195676974	0.8614667898057395	2.713815242189828	-0.42921553516829136	1.756594782027878	0.15326106102944964	1.3437197327301829	4.26949683291568	0.6248742378019824	0.6252873828651146	-0.9568070777091172	-0.27304737269681906	2.40426951447201	0.0	-0.44141236743374945	0.0	3.486029626132557	0.3187507512632382	-0.4359239231164445	6.608868029634795	4.897832292491016	0.32675222119505476	3.1116449905781733	6.381940891235241	8.674064690842556	6.1290108436066815	8.393551767226882	5.959355165638467	5.380946197310924	10.170123150819272	8.742442393920118	5.144174029548211	6.725318621175825	0.48543331568908393	6.7669157295548485	4.583106928269584	8.57049808017592	6.385596419627639	13.325538515651877	17.720737820991765	2.4825729943334123	3.306582997357962
chr2L:2975339-2978369	4.430691996017418	1.4373625938132244	3.2961059914875275	3.1978870525789507	0.2543556195676974	0.8614667898057395	2.713815242189828	-0.42921553516829136	1.756594782027878	0.15326106102944964	1.3437197327301829	4.26949683291568	0.6248742378019824	0.6252873828651146	-0.9568070777091172	-0.27304737269681906	2.40426951447201	0.0	-0.44141236743374945	0.0	3.486029626132557	0.3187507512632382	-0.4359239231164445	6.608868029634795	4.897832292491016	0.32675222119505476	3.1116449905781733	6.381940891235241	8.674064690842556	6.1290108436066815	8.393551767226882	5.959355165638467	5.380946197310924	10.170123150819272	8.742442393920118	5.144174029548211	6.725318621175825	0.48543331568908393	6.7669157295548485	4.583106928269584	8.57049808017592	6.385596419627639	13.325538515651877	17.720737820991765	2.4825729943334123	3.306582997357962	13.842997902247228	9.707888553294392	6.607950263723961
chr2L:2978498-2979501	2.713815242189828	-0.42921553516829136	1.756594782027878	0.15326106102944964	1.3437197327301829	4.26949683291568	0.6248742378019824	0.6252873828651146	-0.9568070777091172	-0.27304737269681906	2.40426951447201	0.0	-0.44141236743374945	0.0	3.486029626132557	0.3187507512632382	-0.4359239231164445	6.608868029634795	4.897832292491016	0.32675222119505476	3.1116449905781733	6.381940891235241	8.674064690842556	6.1290108436066815	8.393551767226882	5.959355165638467	5.380946197310924	10.170123150819272	8.742442393920118	5.144174029548211	6.725318621175825	0.48543331568908393	6.7669157295548485	4.583106928269584	8.57049808017592	6.385596419627639	13.325538515651877	17.720737820991765	2.4825729943334123	3.306582997357962	13.842997902247228	9.707888553294392	6.607950263723961	4.346451506574808	-0.3424151375101599	-1.219901597239787	-5.437110227342447	-5.944327552414882	-5.367419319534968
chr2L:2986082-2987970	-0.4359239231164445	6.608868029634795	4.897832292491016	0.32675222119505476	3.1116449905781733	6.381940891235241	8.674064690842556	6.1290108436066815	8.393551767226882	5.959355165638467	5.380946197310924	10.170123150819272	8.742442393920118	5.144174029548211	6.725318621175825	0.48543331568908393	6.7669157295548485	4.583106928269584	8.57049808017592	6.385596419627639	13.325538515651877	17.720737820991765	2.4825729943334123	3.306582997357962	13.842997902247228	9.707888553294392	6.607950263723961	4.346451506574808	-0.3424151375101599	-1.219901597239787	-5.437110227342447	-5.944327552414882	-5.367419319534968	0.24062334122190882	0.7359535705891888	0.08642639165624173	-6.115792752738044	-1.3902172680209464	-0.8531344678985772	1.8835090527755496	-0.12407515954955818	1.1737218734474009	4.505516356521738	8.153166828683691	3.581304256326695	8.291776248015683	11.883169095420474	13.935051095022022	6.815116845223371
chr2L:2987971-2988897	0.32675222119505476	3.1116449905781733	6.381940891235241	8.674064690842556	6.1290108436066815	8.393551767226882	5.959355165638467	5.380946197310924	10.170123150819272	8.742442393920118	5.144174029548211	6.725318621175825	0.48543331568908393	6.7669157295548485	4.583106928269584	8.57049808017592	6.385596419627639	13.325538515651877	17.720737820991765	2.4825729943334123	3.306582997357962	13.842997902247228	9.707888553294392	6.607950263723961	4.346451506574808	-0.3424151375101599	-1.219901597239787	-5.437110227342447	-5.944327552414882	-5.367419319534968	0.24062334122190882	0.7359535705891888	0.08642639165624173	-6.115792752738044	-1.3902172680209464	-0.8531344678985772	1.8835090527755496	-0.12407515954955818	1.1737218734474009	4.505516356521738	8.153166828683691	3.581304256326695	8.291776248015683	11.883169095420474	13.935051095022022	6.815116845223371	5.820202913470674	5.028064911695346	5.945810436058722
chr2L:2991652-2993980	10.170123150819272	8.742442393920118	5.144174029548211	6.725318621175825	0.48543331568908393	6.7669157295548485	4.583106928269584	8.57049808017592	6.385596419627639	13.325538515651877	17.720737820991765	2.4825729943334123	3.306582997357962	13.842997902247228	9.707888553294392	6.607950263723961	4.346451506574808	-0.3424151375101599	-1.219901597239787	-5.437110227342447	-5.944327552414882	-5.367419319534968	0.24062334122190882	0.7359535705891888	0.08642639165624173	-6.115792752738044	-1.3902172680209464	-0.8531344678985772	1.8835090527755496	-0.12407515954955818	1.1737218734474009	4.505516356521738	8.153166828683691	3.581304256326695	8.291776248015683	11.883169095420474	13.935051095022022	6.815116845223371	5.820202913470674	5.028064911695346	5.945810436058722	2.97160336956335	2.0222621063722332	-1.3103785832791663	-1.3659212744611355	-4.136647888157258	-3.375176773501459	-2.5347807458138134	-3.6969340389162784
chr2L:2998065-2998734	13.842997902247228	9.707888553294392	6.607950263723961	4.346451506574808	-0.3424151375101599	-1.219901597239787	-5.437110227342447	-5.944327552414882	-5.367419319534968	0.24062334122190882	0.7359535705891888	0.08642639165624173	-6.115792752738044	-1.3902172680209464	-0.8531344678985772	1.8835090527755496	-0.12407515954955818	1.1737218734474009	4.505516356521738	8.153166828683691	3.581304256326695	8.291776248015683	11.883169095420474	13.935051095022022	6.815116845223371	5.820202913470674	5.028064911695346	5.945810436058722	2.97160336956335	2.0222621063722332	-1.3103785832791663	-1.3659212744611355	-4.136647888157258	-3.375176773501459	-2.5347807458138134	-3.6969340389162784	-2.3211107492992715	-7.643115589581198	-4.065218360757716	-1.8006848107524722	0.5886181431702715	-5.79310232305563	-7.267252290117917	3.2062616146686724	8.76044619160668	4.558461010114861	2.2336589495366974	-0.736145006628226	-1.417059514257353
chr2L:2998735-2999958	9.707888553294392	6.607950263723961	4.346451506574808	-0.3424151375101599	-1.219901597239787	-5.437110227342447	-5.944327552414882	-5.367419319534968	0.24062334122190882	0.7359535705891888	0.08642639165624173	-6.115792752738044	-1.3902172680209464	-0.8531344678985772	1.8835090527755496	-0.12407515954955818	1.1737218734474009	4.505516356521738	8.153166828683691	3.581304256326695	8.291776248015683	11.883169095420474	13.935051095022022	6.815116845223371	5.820202913470674	5.028064911695346	5.945810436058722	2.97160336956335	2.0222621063722332	-1.3103785832791663	-1.3659212744611355	-4.136647888157258	-3.375176773501459	-2.5347807458138134	-3.6969340389162784	-2.3211107492992715	-7.643115589581198	-4.065218360757716	-1.8006848107524722	0.5886181431702715	-5.79310232305563	-7.267252290117917	3.2062616146686724	8.76044619160668	4.558461010114861	2.2336589495366974	-0.736145006628226	-1.417059514257353	2.2452870472498843
chr2L:2999959-3000789	4.346451506574808	-0.3424151375101599	-1.219901597239787	-5.437110227342447	-5.944327552414882	-5.367419319534968	0.24062334122190882	0.7359535705891888	0.08642639165624173	-6.115792752738044	-1.3902172680209464	-0.8531344678985772	1.8835090527755496	-0.12407515954955818	1.1737218734474009	4.505516356521738	8.153166828683691	3.581304256326695	8.291776248015683	11.883169095420474	13.935051095022022	6.815116845223371	5.820202913470674	5.028064911695346	5.945810436058722	2.97160336956335	2.0222621063722332	-1.3103785832791663	-1.3659212744611355	-4.136647888157258	-3.375176773501459	-2.5347807458138134	-3.6969340389162784	-2.3211107492992715	-7.643115589581198	-4.065218360757716	-1.8006848107524722	0.5886181431702715	-5.79310232305563	-7.267252290117917	3.2062616146686724	8.76044619160668	4.558461010114861	2.2336589495366974	-0.736145006628226	-1.417059514257353	2.2452870472498843	3.2398169260525442	3.9378611543539495
chr2L:3000790-3000906	-1.219901597239787	-5.437110227342447	-5.944327552414882	-5.367419319534968	0.24062334122190882	0.7359535705891888	0.08642639165624173	-6.115792752738044	-1.3902172680209464	-0.8531344678985772	1.8835090527755496	-0.12407515954955818	1.1737218734474009	4.505516356521738	8.153166828683691	3.581304256326695	8.291776248015683	11.883169095420474	13.935051095022022	6.815116845223371	5.820202913470674	5.028064911695346	5.945810436058722	2.97160336956335	2.0222621063722332	-1.3103785832791663	-1.3659212744611355	-4.136647888157258	-3.375176773501459	-2.5347807458138134	-3.6969340389162784	-2.3211107492992715	-7.643115589581198	-4.065218360757716	-1.8006848107524722	0.5886181431702715	-5.79310232305563	-7.267252290117917	3.2062616146686724	8.76044619160668	4.558461010114861	2.2336589495366974	-0.736145006628226	-1.417059514257353	2.2452870472498843	3.2398169260525442	3.9378611543539495	-2.9393236508985447	-7.152612951221229
chr2L:3000907-3001499	-1.219901597239787	-5.437110227342447	-5.944327552414882	-5.367419319534968	0.24062334122190882	0.7359535705891888	0.08642639165624173	-6.115792752738044	-1.3902172680209464	-0.8531344678985772	1.8835090527755496	-0.12407515954955818	1.1737218734474009	4.505516356521738	8.153166828683691	3.581304256326695	8.291776248015683	11.883169095420474	13.935051095022022	6.815116845223371	5.820202913470674	5.028064911695346	5.945810436058722	2.97160336956335	2.0222621063722332	-1.3103785832791663	-1.3659212744611355	-4.136647888157258	-3.375176773501459	-2.5347807458138134	-3.6969340389162784	-2.3211107492992715	-7.643115589581198	-4.065218360757716	-1.8006848107524722	0.5886181431702715	-5.79310232305563	-7.267252290117917	3.2062616146686724	8.76044619160668	4.558461010114861	2.2336589495366974	-0.736145006628226	-1.417059514257353	2.2452870472498843	3.2398169260525442	3.9378611543539495	-2.9393236508985447	-7.152612951221229
chr2L:3018235-3019126	0.5886181431702715	-5.79310232305563	-7.267252290117917	3.2062616146686724	8.76044619160668	4.558461010114861	2.2336589495366974	-0.736145006628226	-1.417059514257353	2.2452870472498843	3.2398169260525442	3.9378611543539495	-2.9393236508985447	-7.152612951221229	-14.718787866440584	-20.01565641294043	-16.604780725856195	-14.406994608477978	-1.4042416873289214	-0.8881232239143072	-1.3821770810048504	5.402098241811833	10.122047767533866	27.975013176263953	23.746629596595454	27.68121389445403	26.35662204641921	21.836600132221076	13.074363199450003	8.822066609344633	3.137775955963972	0.04801678049045762	-5.6824992731560755	-8.978400803175129	-10.506984685134807	-10.03809757585269	-12.938872754482988	-13.887526869801075	-12.223554313369235	-9.470828755477811	15.312090823067255	9.47284810775546	9.006970554760148	6.189356537768314	5.630684824448418	2.573529045797004	-8.018777476802562	-13.971566968824828	-17.091717116092568
chr2L:3022154-3023703	-1.417059514257353	2.2452870472498843	3.2398169260525442	3.9378611543539495	-2.9393236508985447	-7.152612951221229	-14.718787866440584	-20.01565641294043	-16.604780725856195	-14.406994608477978	-1.4042416873289214	-0.8881232239143072	-1.3821770810048504	5.402098241811833	10.122047767533866	27.975013176263953	23.746629596595454	27.68121389445403	26.35662204641921	21.836600132221076	13.074363199450003	8.822066609344633	3.137775955963972	0.04801678049045762	-5.6824992731560755	-8.978400803175129	-10.506984685134807	-10.03809757585269	-12.938872754482988	-13.887526869801075	-12.223554313369235	-9.470828755477811	15.312090823067255	9.47284810775546	9.006970554760148	6.189356537768314	5.630684824448418	2.573529045797004	-8.018777476802562	-13.971566968824828	-17.091717116092568	-8.575388753652879	6.845760033740831	11.274941767123124	9.247355666259773	8.02836882055867	0.6792708744273335	-8.262532379947466	-10.64652302026338
chr2L:3028480-3030508	-1.3821770810048504	5.402098241811833	10.122047767533866	27.975013176263953	23.746629596595454	27.68121389445403	26.35662204641921	21.836600132221076	13.074363199450003	8.822066609344633	3.137775955963972	0.04801678049045762	-5.6824992731560755	-8.978400803175129	-10.506984685134807	-10.03809757585269	-12.938872754482988	-13.887526869801075	-12.223554313369235	-9.470828755477811	15.312090823067255	9.47284810775546	9.006970554760148	6.189356537768314	5.630684824448418	2.573529045797004	-8.018777476802562	-13.971566968824828	-17.091717116092568	-8.575388753652879	6.845760033740831	11.274941767123124	9.247355666259773	8.02836882055867	0.6792708744273335	-8.262532379947466	-10.64652302026338	-15.877892953436449	-15.986309793600753	-13.832755227117397	-31.382214801728008	-30.192725832124058	-18.076498047628743	2.8667892719757218	8.311359919773537	6.361002463015419	15.552901107773293	15.501276093721255	13.093162840811736
chr2L:3030509-3031128	27.68121389445403	26.35662204641921	21.836600132221076	13.074363199450003	8.822066609344633	3.137775955963972	0.04801678049045762	-5.6824992731560755	-8.978400803175129	-10.506984685134807	-10.03809757585269	-12.938872754482988	-13.887526869801075	-12.223554313369235	-9.470828755477811	15.312090823067255	9.47284810775546	9.006970554760148	6.189356537768314	5.630684824448418	2.573529045797004	-8.018777476802562	-13.971566968824828	-17.091717116092568	-8.575388753652879	6.845760033740831	11.274941767123124	9.247355666259773	8.02836882055867	0.6792708744273335	-8.262532379947466	-10.64652302026338	-15.877892953436449	-15.986309793600753	-13.832755227117397	-31.382214801728008	-30.192725832124058	-18.076498047628743	2.8667892719757218	8.311359919773537	6.361002463015419	15.552901107773293	15.501276093721255	13.093162840811736	13.79415567493331	8.431254263931466	1.8200716168333928	1.763621702660562	0.7739214028772793
chr2L:3036614-3038314	-13.887526869801075	-12.223554313369235	-9.470828755477811	15.312090823067255	9.47284810775546	9.006970554760148	6.189356537768314	5.630684824448418	2.573529045797004	-8.018777476802562	-13.971566968824828	-17.091717116092568	-8.575388753652879	6.845760033740831	11.274941767123124	9.247355666259773	8.02836882055867	0.6792708744273335	-8.262532379947466	-10.64652302026338	-15.877892953436449	-15.986309793600753	-13.832755227117397	-31.382214801728008	-30.192725832124058	-18.076498047628743	2.8667892719757218	8.311359919773537	6.361002463015419	15.552901107773293	15.501276093721255	13.093162840811736	13.79415567493331	8.431254263931466	1.8200716168333928	1.763621702660562	0.7739214028772793	4.528978706881525	5.636762084597453	2.2384407583115578	4.846552200917168	7.376857521561891	10.81334793590809	10.465861583156627	9.400976904636787	9.062090755001062	10.176823310998628	4.2136746328067	5.634246301337764
chr2L:3038765-3040795	9.47284810775546	9.006970554760148	6.189356537768314	5.630684824448418	2.573529045797004	-8.018777476802562	-13.971566968824828	-17.091717116092568	-8.575388753652879	6.845760033740831	11.274941767123124	9.247355666259773	8.02836882055867	0.6792708744273335	-8.262532379947466	-10.64652302026338	-15.877892953436449	-15.986309793600753	-13.832755227117397	-31.382214801728008	-30.192725832124058	-18.076498047628743	2.8667892719757218	8.311359919773537	6.361002463015419	15.552901107773293	15.501276093721255	13.093162840811736	13.79415567493331	8.431254263931466	1.8200716168333928	1.763621702660562	0.7739214028772793	4.528978706881525	5.636762084597453	2.2384407583115578	4.846552200917168	7.376857521561891	10.81334793590809	10.465861583156627	9.400976904636787	9.062090755001062	10.176823310998628	4.2136746328067	5.634246301337764	3.03183914926227	3.0390487136030875	3.5209007943590818	4.293985140349134
chr2L:3055242-3056320	4.528978706881525	5.636762084597453	2.2384407583115578	4.846552200917168	7.376857521561891	10.81334793590809	10.465861583156627	9.400976904636787	9.062090755001062	10.176823310998628	4.2136746328067	5.634246301337764	3.03183914926227	3.0390487136030875	3.5209007943590818	4.293985140349134	-0.7323189456425836	0.6358905132291266	1.6400474062378059	2.5056258855540645	2.5558101229569012	-0.9613734123315636	-1.2520431175075981	-5.857317858760142	-6.425357154670433	-9.264375038615986	-2.1714739730902166	5.201129745287482	3.1135669442681673	-0.14261511071083247	-1.1733504513697384	-1.3649944765707498	-2.3042223686760597	-8.380932699803791	-5.980227121461507	-3.1189221481451948	-3.237098890580701	14.655237781084507	20.053644990622175	16.7530815348823	10.714278382105762	2.768241342607499	4.837755993176813	1.7522080274841656	1.7844380217150586	-7.7482414112240345	-12.720772065769175	-14.87647919647873	-0.7270004029481404
chr2L:3072494-3073112	-5.980227121461507	-3.1189221481451948	-3.237098890580701	14.655237781084507	20.053644990622175	16.7530815348823	10.714278382105762	2.768241342607499	4.837755993176813	1.7522080274841656	1.7844380217150586	-7.7482414112240345	-12.720772065769175	-14.87647919647873	-0.7270004029481404	5.888805473557142	3.2770572303363874	8.694033676958428	10.410497595386879	8.633834603333653	4.341303397712412	-0.13189206701913195	-1.3051681553716254	-2.9188258070744957	-3.7648068155468755	-4.780199440811294	-4.025872660057773	-7.590540335097741	-12.467348989935612	-12.822540766023357	-10.872168125857486	-3.6323346395574885	-7.010041833503038	-8.348743349070562	-13.338106769990919	-10.20293921921338	4.056651653153489	5.60606764817526	10.367034282338839	9.470699800205958	3.0842529102861573	7.900375015801382	7.194062319139744	8.790732857849255	9.034350678630917	8.643488007813541	4.531804635504516	2.7605424007774806	1.4018529228522
chr2L:3143680-3145985	-1.444339536832059	2.1695552625905643	1.0720632048660244	11.662590166108059	12.658295331048585	12.043210850007455	8.72132101840254	1.5744155126014678	3.9178501269312282	2.8224778585866	1.4950894619125854	2.3943743092363245	1.0647344346409535	1.6744519918853493	-0.7359535705891888	-0.2887691230768229	0.35922910157752874	1.4831146665730135	0.9912347807733193	-1.4313637641589874	-1.5744155126014683	-4.769484835790939	-4.052149834607123	-3.53999244783452	-3.5167002976005817	-5.383742079326156	-14.743809015620911	-16.778662062312556	-13.525480998522612	-18.63872731633879	-3.6542963252665768	-1.3343848487428691	-4.251824811796403	-2.3457244927575918	2.347806783226195	0.05181556329032951	-0.47712125471966244	0.3739443795420937	1.5427741455452784	2.1632503507515115	0.9775682541590355	-0.6613277125919024	-3.3931047896183237	0.69658705982571	-1.6330658349288605	-1.2048957693008349	-0.645814540547961	-1.0820623642257503	0.7698079610324814
chr2L:3145986-3146260	12.658295331048585	12.043210850007455	8.72132101840254	1.5744155126014678	3.9178501269312282	2.8224778585866	1.4950894619125854	2.3943743092363245	1.0647344346409535	1.6744519918853493	-0.7359535705891888	-0.2887691230768229	0.35922910157752874	1.4831146665730135	0.9912347807733193	-1.4313637641589874	-1.5744155126014683	-4.769484835790939	-4.052149834607123	-3.53999244783452	-3.5167002976005817	-5.383742079326156	-14.743809015620911	-16.778662062312556	-13.525480998522612	-18.63872731633879	-3.6542963252665768	-1.3343848487428691	-4.251824811796403	-2.3457244927575918	2.347806783226195	0.05181556329032951	-0.47712125471966244	0.3739443795420937	1.5427741455452784	2.1632503507515115	0.9775682541590355	-0.6613277125919024	-3.3931047896183237	0.69658705982571	-1.6330658349288605	-1.2048957693008349	-0.645814540547961	-1.0820623642257503	0.7698079610324814	-0.47712125471966244	0.3842533059311557	-0.5656195010510878	0.0
chr2L:3158015-3159122	-18.63872731633879	-3.6542963252665768	-1.3343848487428691	-4.251824811796403	-2.3457244927575918	2.347806783226195	0.05181556329032951	-0.47712125471966244	0.3739443795420937	1.5427741455452784	2.1632503507515115	0.9775682541590355	-0.6613277125919024	-3.3931047896183237	0.69658705982571	-1.6330658349288605	-1.2048957693008349	-0.645814540547961	-1.0820623642257503	0.7698079610324814	-0.47712125471966244	0.3842533059311557	-0.5656195010510878	0.0	3.361923976837715	3.885337099350387	-0.4106493675885908	2.527403155181734	2.9771064675109393	1.0668755590631576	0.3842533059311557	5.292736241697454	8.676147566876429	6.969675199149923	3.982014177183847	0.532526066585721	-3.463310945706792	-8.85369165437638	-17.41699207952636	-17.76460751278257	-15.775870582911658	-3.1258888878573217	-17.119925820759825	-10.253228093174501	-1.4637527426815689	-3.2163412765416175	-3.9442394158188994	-2.7303534942661347	-7.826428085057248
chr2L:3159150-3159574	-1.3343848487428691	-4.251824811796403	-2.3457244927575918	2.347806783226195	0.05181556329032951	-0.47712125471966244	0.3739443795420937	1.5427741455452784	2.1632503507515115	0.9775682541590355	-0.6613277125919024	-3.3931047896183237	0.69658705982571	-1.6330658349288605	-1.2048957693008349	-0.645814540547961	-1.0820623642257503	0.7698079610324814	-0.47712125471966244	0.3842533059311557	-0.5656195010510878	0.0	3.361923976837715	3.885337099350387	-0.4106493675885908	2.527403155181734	2.9771064675109393	1.0668755590631576	0.3842533059311557	5.292736241697454	8.676147566876429	6.969675199149923	3.982014177183847	0.532526066585721	-3.463310945706792	-8.85369165437638	-17.41699207952636	-17.76460751278257	-15.775870582911658	-3.1258888878573217	-17.119925820759825	-10.253228093174501	-1.4637527426815689	-3.2163412765416175	-3.9442394158188994	-2.7303534942661347	-7.826428085057248	-6.312566347484919	-6.92929164721082
chr2L:3159575-3161263	-4.251824811796403	-2.3457244927575918	2.347806783226195	0.05181556329032951	-0.47712125471966244	0.3739443795420937	1.5427741455452784	2.1632503507515115	0.9775682541590355	-0.6613277125919024	-3.3931047896183237	0.69658705982571	-1.6330658349288605	-1.2048957693008349	-0.645814540547961	-1.0820623642257503	0.7698079610324814	-0.47712125471966244	0.3842533059311557	-0.5656195010510878	0.0	3.361923976837715	3.885337099350387	-0.4106493675885908	2.527403155181734	2.9771064675109393	1.0668755590631576	0.3842533059311557	5.292736241697454	8.676147566876429	6.969675199149923	3.982014177183847	0.532526066585721	-3.463310945706792	-8.85369165437638	-17.41699207952636	-17.76460751278257	-15.775870582911658	-3.1258888878573217	-17.119925820759825	-10.253228093174501	-1.4637527426815689	-3.2163412765416175	-3.9442394158188994	-2.7303534942661347	-7.826428085057248	-6.312566347484919	-6.92929164721082	0.6252873828651146
chr2L:3161264-3162467	0.05181556329032951	-0.47712125471966244	0.3739443795420937	1.5427741455452784	2.1632503507515115	0.9775682541590355	-0.6613277125919024	-3.3931047896183237	0.69658705982571	-1.6330658349288605	-1.2048957693008349	-0.645814540547961	-1.0820623642257503	0.7698079610324814	-0.47712125471966244	0.3842533059311557	-0.5656195010510878	0.0	3.361923976837715	3.885337099350387	-0.4106493675885908	2.527403155181734	2.9771064675109393	1.0668755590631576	0.3842533059311557	5.292736241697454	8.676147566876429	6.969675199149923	3.982014177183847	0.532526066585721	-3.463310945706792	-8.85369165437638	-17.41699207952636	-17.76460751278257	-15.775870582911658	-3.1258888878573217	-17.119925820759825	-10.253228093174501	-1.4637527426815689	-3.2163412765416175	-3.9442394158188994	-2.7303534942661347	-7.826428085057248	-6.312566347484919	-6.92929164721082	0.6252873828651146	1.1737218734474009	-0.2887691230768229	0.0
chr2L:3162468-3162849	0.3739443795420937	1.5427741455452784	2.1632503507515115	0.9775682541590355	-0.6613277125919024	-3.3931047896183237	0.69658705982571	-1.6330658349288605	-1.2048957693008349	-0.645814540547961	-1.0820623642257503	0.7698079610324814	-0.47712125471966244	0.3842533059311557	-0.5656195010510878	0.0	3.361923976837715	3.885337099350387	-0.4106493675885908	2.527403155181734	2.9771064675109393	1.0668755590631576	0.3842533059311557	5.292736241697454	8.676147566876429	6.969675199149923	3.982014177183847	0.532526066585721	-3.463310945706792	-8.85369165437638	-17.41699207952636	-17.76460751278257	-15.775870582911658	-3.1258888878573217	-17.119925820759825	-10.253228093174501	-1.4637527426815689	-3.2163412765416175	-3.9442394158188994	-2.7303534942661347	-7.826428085057248	-6.312566347484919	-6.92929164721082	0.6252873828651146	1.1737218734474009	-0.2887691230768229	0.0	-5.7643497299388775	-8.121419727401198
chr2L:3162850-3163570	1.5427741455452784	2.1632503507515115	0.9775682541590355	-0.6613277125919024	-3.3931047896183237	0.69658705982571	-1.6330658349288605	-1.2048957693008349	-0.645814540547961	-1.0820623642257503	0.7698079610324814	-0.47712125471966244	0.3842533059311557	-0.5656195010510878	0.0	3.361923976837715	3.885337099350387	-0.4106493675885908	2.527403155181734	2.9771064675109393	1.0668755590631576	0.3842533059311557	5.292736241697454	8.676147566876429	6.969675199149923	3.982014177183847	0.532526066585721	-3.463310945706792	-8.85369165437638	-17.41699207952636	-17.76460751278257	-15.775870582911658	-3.1258888878573217	-17.119925820759825	-10.253228093174501	-1.4637527426815689	-3.2163412765416175	-3.9442394158188994	-2.7303534942661347	-7.826428085057248	-6.312566347484919	-6.92929164721082	0.6252873828651146	1.1737218734474009	-0.2887691230768229	0.0	-5.7643497299388775	-8.121419727401198	-5.143731855982187
chr2L:3163571-3164320	0.9775682541590355	-0.6613277125919024	-3.3931047896183237	0.69658705982571	-1.6330658349288605	-1.2048957693008349	-0.645814540547961	-1.0820623642257503	0.7698079610324814	-0.47712125471966244	0.3842533059311557	-0.5656195010510878	0.0	3.361923976837715	3.885337099350387	-0.4106493675885908	2.527403155181734	2.9771064675109393	1.0668755590631576	0.3842533059311557	5.292736241697454	8.676147566876429	6.969675199149923	3.982014177183847	0.532526066585721	-3.463310945706792	-8.85369165437638	-17.41699207952636	-17.76460751278257	-15.775870582911658	-3.1258888878573217	-17.119925820759825	-10.253228093174501	-1.4637527426815689	-3.2163412765416175	-3.9442394158188994	-2.7303534942661347	-7.826428085057248	-6.312566347484919	-6.92929164721082	0.6252873828651146	1.1737218734474009	-0.2887691230768229	0.0	-5.7643497299388775	-8.121419727401198	-5.143731855982187	-0.6816069930958051	-0.9884928598239788
chr2L:3164321-3164517	-0.6613277125919024	-3.3931047896183237	0.69658705982571	-1.6330658349288605	-1.2048957693008349	-0.645814540547961	-1.0820623642257503	0.7698079610324814	-0.47712125471966244	0.3842533059311557	-0.5656195010510878	0.0	3.361923976837715	3.885337099350387	-0.4106493675885908	2.527403155181734	2.9771064675109393	1.0668755590631576	0.3842533059311557	5.292736241697454	8.676147566876429	6.969675199149923	3.982014177183847	0.532526066585721	-3.463310945706792	-8.85369165437638	-17.41699207952636	-17.76460751278257	-15.775870582911658	-3.1258888878573217	-17.119925820759825	-10.253228093174501	-1.4637527426815689	-3.2163412765416175	-3.9442394158188994	-2.7303534942661347	-7.826428085057248	-6.312566347484919	-6.92929164721082	0.6252873828651146	1.1737218734474009	-0.2887691230768229	0.0	-5.7643497299388775	-8.121419727401198	-5.143731855982187	-0.6816069930958051	-0.9884928598239788	-4.22006039709489
chr2L:3164518-3164996	-3.3931047896183237	0.69658705982571	-1.6330658349288605	-1.2048957693008349	-0.645814540547961	-1.0820623642257503	0.7698079610324814	-0.47712125471966244	0.3842533059311557	-0.5656195010510878	0.0	3.361923976837715	3.885337099350387	-0.4106493675885908	2.527403155181734	2.9771064675109393	1.0668755590631576	0.3842533059311557	5.292736241697454	8.676147566876429	6.969675199149923	3.982014177183847	0.532526066585721	-3.463310945706792	-8.85369165437638	-17.41699207952636	-17.76460751278257	-15.775870582911658	-3.1258888878573217	-17.119925820759825	-10.253228093174501	-1.4637527426815689	-3.2163412765416175	-3.9442394158188994	-2.7303534942661347	-7.826428085057248	-6.312566347484919	-6.92929164721082	0.6252873828651146	1.1737218734474009	-0.2887691230768229	0.0	-5.7643497299388775	-8.121419727401198	-5.143731855982187	-0.6816069930958051	-0.9884928598239788	-4.22006039709489	-2.7376826597419237
chr2L:3170643-3171575	3.885337099350387	-0.4106493675885908	2.527403155181734	2.9771064675109393	1.0668755590631576	0.3842533059311557	5.292736241697454	8.676147566876429	6.969675199149923	3.982014177183847	0.532526066585721	-3.463310945706792	-8.85369165437638	-17.41699207952636	-17.76460751278257	-15.775870582911658	-3.1258888878573217	-17.119925820759825	-10.253228093174501	-1.4637527426815689	-3.2163412765416175	-3.9442394158188994	-2.7303534942661347	-7.826428085057248	-6.312566347484919	-6.92929164721082	0.6252873828651146	1.1737218734474009	-0.2887691230768229	0.0	-5.7643497299388775	-8.121419727401198	-5.143731855982187	-0.6816069930958051	-0.9884928598239788	-4.22006039709489	-2.7376826597419237	-0.32675222119505476	0.288769123076823	-0.47712125471966244	0.3842533059311557	0.9059652567236041	4.741771977118382	5.294847353228234	2.7285928155171044	0.9884928598239788	1.4637527426815686	3.0334983336919925	11.510640867228549
chr2L:3171576-3171882	2.527403155181734	2.9771064675109393	1.0668755590631576	0.3842533059311557	5.292736241697454	8.676147566876429	6.969675199149923	3.982014177183847	0.532526066585721	-3.463310945706792	-8.85369165437638	-17.41699207952636	-17.76460751278257	-15.775870582911658	-3.1258888878573217	-17.119925820759825	-10.253228093174501	-1.4637527426815689	-3.2163412765416175	-3.9442394158188994	-2.7303534942661347	-7.826428085057248	-6.312566347484919	-6.92929164721082	0.6252873828651146	1.1737218734474009	-0.2887691230768229	0.0	-5.7643497299388775	-8.121419727401198	-5.143731855982187	-0.6816069930958051	-0.9884928598239788	-4.22006039709489	-2.7376826597419237	-0.32675222119505476	0.288769123076823	-0.47712125471966244	0.3842533059311557	0.9059652567236041	4.741771977118382	5.294847353228234	2.7285928155171044	0.9884928598239788	1.4637527426815686	3.0334983336919925	11.510640867228549	19.632347346246323	21.264385914515586
chr2L:3171934-3173178	2.527403155181734	2.9771064675109393	1.0668755590631576	0.3842533059311557	5.292736241697454	8.676147566876429	6.969675199149923	3.982014177183847	0.532526066585721	-3.463310945706792	-8.85369165437638	-17.41699207952636	-17.76460751278257	-15.775870582911658	-3.1258888878573217	-17.119925820759825	-10.253228093174501	-1.4637527426815689	-3.2163412765416175	-3.9442394158188994	-2.7303534942661347	-7.826428085057248	-6.312566347484919	-6.92929164721082	0.6252873828651146	1.1737218734474009	-0.2887691230768229	0.0	-5.7643497299388775	-8.121419727401198	-5.143731855982187	-0.6816069930958051	-0.9884928598239788	-4.22006039709489	-2.7376826597419237	-0.32675222119505476	0.288769123076823	-0.47712125471966244	0.3842533059311557	0.9059652567236041	4.741771977118382	5.294847353228234	2.7285928155171044	0.9884928598239788	1.4637527426815686	3.0334983336919925	11.510640867228549	19.632347346246323	21.264385914515586
chr2L:3173179-3173683	0.3842533059311557	5.292736241697454	8.676147566876429	6.969675199149923	3.982014177183847	0.532526066585721	-3.463310945706792	-8.85369165437638	-17.41699207952636	-17.76460751278257	-15.775870582911658	-3.1258888878573217	-17.119925820759825	-10.253228093174501	-1.4637527426815689	-3.2163412765416175	-3.9442394158188994	-2.7303534942661347	-7.826428085057248	-6.312566347484919	-6.92929164721082	0.6252873828651146	1.1737218734474009	-0.2887691230768229	0.0	-5.7643497299388775	-8.121419727401198	-5.143731855982187	-0.6816069930958051	-0.9884928598239788	-4.22006039709489	-2.7376826597419237	-0.32675222119505476	0.288769123076823	-0.47712125471966244	0.3842533059311557	0.9059652567236041	4.741771977118382	5.294847353228234	2.7285928155171044	0.9884928598239788	1.4637527426815686	3.0334983336919925	11.510640867228549	19.632347346246323	21.264385914515586	13.118217051444208	21.16869709528828	15.744252922040367
chr2L:3303470-3303799	0.0	0.0	0.0	0.0	0.0	0.0	0.0	0.0	0.0	0.0	0.0	0.0	-0.3842533059311557	0.5162392852303583	3.158162337831675	0.22407746444571308	0.872213254138352	3.8729163955886645	3.1866062478004897	3.9065422491169848	4.638228005143053	-0.32675222119505476	-0.2887691230768229	-0.47712125471966244	4.48459700449546	13.660438214933432	11.401624329746669	0.9884928598239788	7.572139840595729	13.19996922240806	5.402789883941498	18.2285813650273	4.88230672919048	9.61972641556369	14.482041007915942	14.062766398045365	13.807990388375638	3.881347770204787	0.0	2.2903614895816333	8.98842926280236	2.357760926545131	7.450089722464582	1.8233911030260708	0.288769123076823	6.324828386045819	10.562795367582241	10.099646429884103	5.940170639480563
chr2L:3303800-3304118	0.0	0.0	0.0	0.0	0.0	0.0	0.0	0.0	0.0	0.0	0.0	-0.3842533059311557	0.5162392852303583	3.158162337831675	0.22407746444571308	0.872213254138352	3.8729163955886645	3.1866062478004897	3.9065422491169848	4.638228005143053	-0.32675222119505476	-0.2887691230768229	-0.47712125471966244	4.48459700449546	13.660438214933432	11.401624329746669	0.9884928598239788	7.572139840595729	13.19996922240806	5.402789883941498	18.2285813650273	4.88230672919048	9.61972641556369	14.482041007915942	14.062766398045365	13.807990388375638	3.881347770204787	0.0	2.2903614895816333	8.98842926280236	2.357760926545131	7.450089722464582	1.8233911030260708	0.288769123076823	6.324828386045819	10.562795367582241	10.099646429884103	5.940170639480563	1.8468806031657816
chr2L:3319266-3320043	4.88230672919048	9.61972641556369	14.482041007915942	14.062766398045365	13.807990388375638	3.881347770204787	0.0	2.2903614895816333	8.98842926280236	2.357760926545131	7.450089722464582	1.8233911030260708	0.288769123076823	6.324828386045819	10.562795367582241	10.099646429884103	5.940170639480563	1.8468806031657816	0.021858643792711855	-2.4812469542513407	-5.6384697605229555	-5.601008295509649	-4.911623016877927	-4.4398827772658125	-7.616844926190555	-5.013253404898787	-5.170864373523015	-8.395999095221445	-4.54660154156765	-5.552417896438048	-5.938350985013788	-2.2632888069697144	-0.47712125471966244	0.9884928598239788	-1.5946979330779227	0.39857653739568033	0.0	0.3842533059311557	2.168660287396916	3.501691479868931	0.7357890626869555	1.9834348893276441	4.022564974905004	3.917508787728818	7.229121777148503	12.937580574139849	4.821339509754439	7.0636964123020185	4.339658546020415
chr2L:3320044-3320612	14.482041007915942	14.062766398045365	13.807990388375638	3.881347770204787	0.0	2.2903614895816333	8.98842926280236	2.357760926545131	7.450089722464582	1.8233911030260708	0.288769123076823	6.324828386045819	10.562795367582241	10.099646429884103	5.940170639480563	1.8468806031657816	0.021858643792711855	-2.4812469542513407	-5.6384697605229555	-5.601008295509649	-4.911623016877927	-4.4398827772658125	-7.616844926190555	-5.013253404898787	-5.170864373523015	-8.395999095221445	-4.54660154156765	-5.552417896438048	-5.938350985013788	-2.2632888069697144	-0.47712125471966244	0.9884928598239788	-1.5946979330779227	0.39857653739568033	0.0	0.3842533059311557	2.168660287396916	3.501691479868931	0.7357890626869555	1.9834348893276441	4.022564974905004	3.917508787728818	7.229121777148503	12.937580574139849	4.821339509754439	7.0636964123020185	4.339658546020415	6.89335413833995	1.7607835377773418
chr2L:3372807-3374173	4.590152745615568	4.92000780552766	6.915183401087372	7.390275449659307	5.192778385813977	3.9841607286210237	4.397475034722712	3.2603228794733625	4.828285326497988	2.341035949017583	2.1298457448854653	0.7823117713499839	0.6311177580455832	2.9538221204272013	0.6374085297831095	0.8846393232971412	1.684284103104177	2.2276613394438916	-0.43657426460966664	-0.03634932263756164	-2.04107087614671	0.1780816051902439	-1.3115446913455653	-2.739394833664822	-3.2778287932709236	-0.9798660544812998	-3.0598297044898364	-4.19683761447345	-3.658718857125022	-4.856743262123161	-7.695252382555317	-7.8308331118478485	-8.096350413290066	-6.113534721283642	-4.28591730565016	-2.0051446451311925	-2.534864203524012	-1.9464695889053896	-3.548946412281828	-0.8697974180586061	-2.237997274636845	-0.8642378117285205	0.4512804340588906	-1.957076211655355	0.0	-1.581094925174982	-0.8903946426518344	-1.4101028819578827	0.9457922011071394
chr2L:3375553-3378161	4.397475034722712	3.2603228794733625	4.828285326497988	2.341035949017583	2.1298457448854653	0.7823117713499839	0.6311177580455832	2.9538221204272013	0.6374085297831095	0.8846393232971412	1.684284103104177	2.2276613394438916	-0.43657426460966664	-0.03634932263756164	-2.04107087614671	0.1780816051902439	-1.3115446913455653	-2.739394833664822	-3.2778287932709236	-0.9798660544812998	-3.0598297044898364	-4.19683761447345	-3.658718857125022	-4.856743262123161	-7.695252382555317	-7.8308331118478485	-8.096350413290066	-6.113534721283642	-4.28591730565016	-2.0051446451311925	-2.534864203524012	-1.9464695889053896	-3.548946412281828	-0.8697974180586061	-2.237997274636845	-0.8642378117285205	0.4512804340588906	-1.957076211655355	0.0	-1.581094925174982	-0.8903946426518344	-1.4101028819578827	0.9457922011071394	2.5200670943561434	-1.2813406034374712	-0.6169130282336063	0.7801540119626139	3.9101229418777614	3.3584481096792227
chr2L:3456665-3457673	1.7208535351729013	-0.07213249334642678	1.1628988278115182	0.8768927084489612	-0.9884928598239788	-0.2887691230768229	0.47712125471966244	0.9032485217673157	3.1872716970707926	1.1335383567415944	-0.47712125471966244	0.9356759670197776	1.4303147554320879	3.909984679772156	-0.3499878404390129	1.5040165661675613	-0.5952565499763846	0.3570543352727999	1.291517481190709	0.7194079470668077	-0.19985818276815703	-2.8397911370828526	0.02759163306867637	-3.32657450332461	1.2371427602945786	-3.100957456298238	-2.938317476406454	-2.4441216175530425	-1.4991224343170757	-4.581206910849882	-3.73397157135797	-3.5283303280309206	-2.91487547745345	3.1218736149357635	0.14090558452004323	-0.8087250263279164	-0.6962952923956666	-0.5565398264639547	-1.2019872137199528	-1.9298297825798594	-0.3842533059311557	1.346164657436895	0.4081047517406324	0.20476224541537458	-0.19916529609750633	1.244790341634679	-0.19263837197446806	1.2919151460885494	0.9584248050992142
chr2L:3465537-3466871	1.291517481190709	0.7194079470668077	-0.19985818276815703	-2.8397911370828526	0.02759163306867637	-3.32657450332461	1.2371427602945786	-3.100957456298238	-2.938317476406454	-2.4441216175530425	-1.4991224343170757	-4.581206910849882	-3.73397157135797	-3.5283303280309206	-2.91487547745345	3.1218736149357635	0.14090558452004323	-0.8087250263279164	-0.6962952923956666	-0.5565398264639547	-1.2019872137199528	-1.9298297825798594	-0.3842533059311557	1.346164657436895	0.4081047517406324	0.20476224541537458	-0.19916529609750633	1.244790341634679	-0.19263837197446806	1.2919151460885494	0.9584248050992142	-0.5584765577051806	0.25623846698191416	2.166983911349473	-0.5734239273362485	0.0	0.314674423733588	-0.13602246316360772	1.6508312020816038	0.6879325881277828	0.0	-0.9884928598239788	3.742455846641651	3.722032914303589	1.2780642861172016	2.3189604420648156	6.404635155758517	8.791394301144098	3.558920468590294
chr2L:3469180-3471351	-3.100957456298238	-2.938317476406454	-2.4441216175530425	-1.4991224343170757	-4.581206910849882	-3.73397157135797	-3.5283303280309206	-2.91487547745345	3.1218736149357635	0.14090558452004323	-0.8087250263279164	-0.6962952923956666	-0.5565398264639547	-1.2019872137199528	-1.9298297825798594	-0.3842533059311557	1.346164657436895	0.4081047517406324	0.20476224541537458	-0.19916529609750633	1.244790341634679	-0.19263837197446806	1.2919151460885494	0.9584248050992142	-0.5584765577051806	0.25623846698191416	2.166983911349473	-0.5734239273362485	0.0	0.314674423733588	-0.13602246316360772	1.6508312020816038	0.6879325881277828	0.0	-0.9884928598239788	3.742455846641651	3.722032914303589	1.2780642861172016	2.3189604420648156	6.404635155758517	8.791394301144098	3.558920468590294	3.2900533653935353	4.579231170616932	7.389746498091281	3.1089621606003552	5.484036338557279	4.090394710790386	5.750314121470795
chr2L:3476642-3478156	-0.3842533059311557	1.346164657436895	0.4081047517406324	0.20476224541537458	-0.19916529609750633	1.244790341634679	-0.19263837197446806	1.2919151460885494	0.9584248050992142	-0.5584765577051806	0.25623846698191416	2.166983911349473	-0.5734239273362485	0.0	0.314674423733588	-0.13602246316360772	1.6508312020816038	0.6879325881277828	0.0	-0.9884928598239788	3.742455846641651	3.722032914303589	1.2780642861172016	2.3189604420648156	6.404635155758517	8.791394301144098	3.558920468590294	3.2900533653935353	4.579231170616932	7.389746498091281	3.1089621606003552	5.484036338557279	4.090394710790386	5.750314121470795	9.731431516395617	-0.6500485400342133	0.9884928598239788	0.5552050987676277	9.399359886095494	9.273376584083605	12.377497097677775	9.976043523929956	3.8092484729136187	5.422888281013107	3.034571123459653	1.8027107223228733	9.503648765023668	7.330889429368004	4.354935413398199
chr2L:3529440-3531374	-8.260416998204276	-8.214377328489508	-9.26759387404039	6.596420022785281	14.217962077138239	9.285888548103951	5.957621536702641	1.1190135894640119	1.3071673513797966	2.216817173305734	-1.1563196252600403	-0.7221862668622312	-0.9867591741110621	-1.8434493980934983	-2.6552484618179375	-1.0334519095785322	-2.4868863205405844	-0.980444375393605	2.259982999975834	1.7036036592763888	3.167269867296386	1.5037271197692543	-0.5728879780480683	-2.1693779590161335	3.736900743006202	1.3309435075485785	2.357892612551762	0.3071083686291748	0.8807275879539905	-1.5776652409381444	0.7695798653412302	0.1774381932515066	2.0318200539878633	1.2687935242363844	2.0053295783284257	2.5879604382273373	4.7060107822731245	0.7059348247629398	2.233990498893676	4.4488022658513176	3.4988760393315936	4.990510353950828	0.1964692173705344	-0.25618422339126723	-0.9549174024861219	-0.5001162533715396	-1.8086924530549047	0.8807275879539905	-2.6855185392892107
chr2L:3554787-3556207	-0.1447707275606547	-0.4547195741423293	2.483782916258224	2.494427060928053	3.956208697000809	7.205890157646336	8.524533853073098	6.372878157736479	5.978654847397306	9.490013056038203	10.231871739669371	6.425324384337828	12.002596855938503	7.04960906582698	9.131899754704591	5.4965029484706385	4.130106950331027	1.1432861685071154	2.791226293275213	0.7626442332258104	6.338393552456487	10.3687206837439	13.042530619683948	14.460038682237704	9.293796262115151	10.403386254886183	7.777695027851031	6.715526016311839	5.16537913773563	4.1758213510633215	3.6023989091652666	3.3557872698167093	-2.016631040295703	-5.17934583176543	-6.615702222716681	-8.045521491255005	-11.131339463915815	-11.851155681623352	-15.69640189639864	-12.168906748405425	-9.084705926796005	-9.917267761069912	-15.725179815745456	-17.70330183167004	-19.76618548162966	-14.449033908568795	-12.955047309191434	-9.658809566476654	-18.16970801175181
chr2L:3556208-3556322	2.494427060928053	3.956208697000809	7.205890157646336	8.524533853073098	6.372878157736479	5.978654847397306	9.490013056038203	10.231871739669371	6.425324384337828	12.002596855938503	7.04960906582698	9.131899754704591	5.4965029484706385	4.130106950331027	1.1432861685071154	2.791226293275213	0.7626442332258104	6.338393552456487	10.3687206837439	13.042530619683948	14.460038682237704	9.293796262115151	10.403386254886183	7.777695027851031	6.715526016311839	5.16537913773563	4.1758213510633215	3.6023989091652666	3.3557872698167093	-2.016631040295703	-5.17934583176543	-6.615702222716681	-8.045521491255005	-11.131339463915815	-11.851155681623352	-15.69640189639864	-12.168906748405425	-9.084705926796005	-9.917267761069912	-15.725179815745456	-17.70330183167004	-19.76618548162966	-14.449033908568795	-12.955047309191434	-9.658809566476654	-18.16970801175181	-20.183905483268607	-19.907082991277786	-13.99273969571189
chr2L:3556323-3556448	2.494427060928053	3.956208697000809	7.205890157646336	8.524533853073098	6.372878157736479	5.978654847397306	9.490013056038203	10.231871739669371	6.425324384337828	12.002596855938503	7.04960906582698	9.131899754704591	5.4965029484706385	4.130106950331027	1.1432861685071154	2.791226293275213	0.7626442332258104	6.338393552456487	10.3687206837439	13.042530619683948	14.460038682237704	9.293796262115151	10.403386254886183	7.777695027851031	6.715526016311839	5.16537913773563	4.1758213510633215	3.6023989091652666	3.3557872698167093	-2.016631040295703	-5.17934583176543	-6.615702222716681	-8.045521491255005	-11.131339463915815	-11.851155681623352	-15.69640189639864	-12.168906748405425	-9.084705926796005	-9.917267761069912	-15.725179815745456	-17.70330183167004	-19.76618548162966	-14.449033908568795	-12.955047309191434	-9.658809566476654	-18.16970801175181	-20.183905483268607	-19.907082991277786	-13.99273969571189
chr2L:3610724-3611626	-2.7709927364210376	-3.194649436990784	-3.1432628709145076	-2.0990211908357486	-5.496777365110944	-2.7719864756629096	-1.3982695136608267	-2.7170507537725896	-1.8207965678362186	-3.003230531666642	-2.0381691455064033	-5.252094621732027	-4.118720793848573	-3.452324857587134	-2.3948297903213356	-0.29810953228629505	-1.1909795876982912	0.0	-2.337033064280522	-1.4799952535784575	0.324322741154941	-0.7241057360843675	-1.665399731620111	-1.192423499864208	-3.194853378180071	-1.575289079462669	-5.14858936153769	-0.6611051949848744	-2.744528649782478	-0.7130421672632792	0.5582313122048601	-2.5793453366844448	-1.330393318271565	-1.0512151750536414	-0.38038637606457154	-1.3513338011084146	-4.042182886691717	-1.3662048022479583	-4.476160087457102	-3.9565009007202754	0.39967192766106385	5.357915684886597	7.5807346266112825	6.374138959681063	6.96700228381623	4.947054580511888	1.202955954673876	1.5960499859942785	0.35741644578015164
chr2L:3618960-3620361	-1.1909795876982912	0.0	-2.337033064280522	-1.4799952535784575	0.324322741154941	-0.7241057360843675	-1.665399731620111	-1.192423499864208	-3.194853378180071	-1.575289079462669	-5.14858936153769	-0.6611051949848744	-2.744528649782478	-0.7130421672632792	0.5582313122048601	-2.5793453366844448	-1.330393318271565	-1.0512151750536414	-0.38038637606457154	-1.3513338011084146	-4.042182886691717	-1.3662048022479583	-4.476160087457102	-3.9565009007202754	0.39967192766106385	5.357915684886597	7.5807346266112825	6.374138959681063	6.96700228381623	4.947054580511888	1.202955954673876	1.5960499859942785	0.35741644578015164	1.5181721146902647	-2.670344716481232	-0.19916529609750633	-0.9106560163177616	-0.46138476794514566	4.449429773943951	-1.4378112151268925	3.7406559930726413	1.9514724580711518	4.427803103468902	4.76009865466127	4.006291761590539	2.871245303451668	2.048020487686206	1.0590499511785176	1.9451673601875152
chr2L:3634069-3634577	1.5960499859942785	0.35741644578015164	1.5181721146902647	-2.670344716481232	-0.19916529609750633	-0.9106560163177616	-0.46138476794514566	4.449429773943951	-1.4378112151268925	3.7406559930726413	1.9514724580711518	4.427803103468902	4.76009865466127	4.006291761590539	2.871245303451668	2.048020487686206	1.0590499511785176	1.9451673601875152	1.573104401300678	2.423172404269894	0.653045026680528	1.2356352485364792	2.2921652464427478	-1.3369151052639854	1.0824840589769298	-2.3779130860335673	-1.9995294472755656	-2.7114461986104623	-4.016227002959865	-3.3292807172235825	-5.674203684783229	-6.614917572561766	-6.740007123115707	-7.590323834915898	-5.265235504623249	-6.742417618231218	-9.655026293882091	-9.308266168809599	-6.5959605637525405	-7.203392965887271	-9.516701341891627	-10.22068600056436	-12.866395693496202	-11.986236218062752	-7.3741567041565235	-0.9059652567236041	0.32675222119505476	-0.3842533059311557	6.57564777552777
chr2L:3648267-3648774	-4.016227002959865	-3.3292807172235825	-5.674203684783229	-6.614917572561766	-6.740007123115707	-7.590323834915898	-5.265235504623249	-6.742417618231218	-9.655026293882091	-9.308266168809599	-6.5959605637525405	-7.203392965887271	-9.516701341891627	-10.22068600056436	-12.866395693496202	-11.986236218062752	-7.3741567041565235	-0.9059652567236041	0.32675222119505476	-0.3842533059311557	6.57564777552777	14.317346639836433	13.033835046512369	8.330428659448904	5.514166382475976	4.939096917709437	9.099051459558282	9.91790818149326	7.75897953564987	6.615796513157591	2.1689899862243274	-2.7724465448174134	-7.516622922420358	-11.84789300669713	-8.414471018200878	-6.283963395217254	-8.705106644478569	-12.474538592016888	-11.453241813545485	-8.719630974755447	-3.62180880483098	-5.3021213877735764	26.847181970718616	39.65193074105613	36.747766381811296	28.080319868246146	22.54863991301427	14.560293941248199	14.277503978962615
chr2L:3711329-3711986	7.843455658236969	6.198267220959979	4.675213610155651	6.294387790226499	5.927802373131342	9.787779910101063	5.763055687179682	4.797864393785415	3.4212236544119015	0.7712629157975955	1.3359873582314512	0.20197442852421257	0.8155884606686087	-1.2671532894968187	3.4232950282919603	2.2839107652217034	-0.2812262273736433	-0.5016643697361016	-1.769951883169441	-2.2207081090321026	-0.8316005620007362	-0.8120460678498325	-2.7612032245550213	-3.9080213747400063	-2.191093009340384	-4.878105292904363	-4.1392845662894135	-5.641314123334962	-4.372664845034937	-4.493840985054993	-4.163515385108627	-3.5211020942097737	-0.6610055706295627	0.32675222119505476	-3.696530847752934	-5.053765991185706	-2.0973928039029572	-1.092052533532423	-4.72536863088381	-5.562848264649213	-6.342169579555757	-3.556746444407043	0.0	0.3842533059311557	0.7359535705891888	0.21052632091416779	2.8166760469188397	0.8471493370944422	1.3149413758654938
chr2L:3712179-3712986	4.675213610155651	6.294387790226499	5.927802373131342	9.787779910101063	5.763055687179682	4.797864393785415	3.4212236544119015	0.7712629157975955	1.3359873582314512	0.20197442852421257	0.8155884606686087	-1.2671532894968187	3.4232950282919603	2.2839107652217034	-0.2812262273736433	-0.5016643697361016	-1.769951883169441	-2.2207081090321026	-0.8316005620007362	-0.8120460678498325	-2.7612032245550213	-3.9080213747400063	-2.191093009340384	-4.878105292904363	-4.1392845662894135	-5.641314123334962	-4.372664845034937	-4.493840985054993	-4.163515385108627	-3.5211020942097737	-0.6610055706295627	0.32675222119505476	-3.696530847752934	-5.053765991185706	-2.0973928039029572	-1.092052533532423	-4.72536863088381	-5.562848264649213	-6.342169579555757	-3.556746444407043	0.0	0.3842533059311557	0.7359535705891888	0.21052632091416779	2.8166760469188397	0.8471493370944422	1.3149413758654938	1.7889106337841287	0.5874328401438433
chr2L:3712987-3714195	6.294387790226499	5.927802373131342	9.787779910101063	5.763055687179682	4.797864393785415	3.4212236544119015	0.7712629157975955	1.3359873582314512	0.20197442852421257	0.8155884606686087	-1.2671532894968187	3.4232950282919603	2.2839107652217034	-0.2812262273736433	-0.5016643697361016	-1.769951883169441	-2.2207081090321026	-0.8316005620007362	-0.8120460678498325	-2.7612032245550213	-3.9080213747400063	-2.191093009340384	-4.878105292904363	-4.1392845662894135	-5.641314123334962	-4.372664845034937	-4.493840985054993	-4.163515385108627	-3.5211020942097737	-0.6610055706295627	0.32675222119505476	-3.696530847752934	-5.053765991185706	-2.0973928039029572	-1.092052533532423	-4.72536863088381	-5.562848264649213	-6.342169579555757	-3.556746444407043	0.0	0.3842533059311557	0.7359535705891888	0.21052632091416779	2.8166760469188397	0.8471493370944422	1.3149413758654938	1.7889106337841287	0.5874328401438433	2.9248052054677576
chr2L:3802777-3803982	6.382036028110881	4.208844950762772	0.9521771532098382	0.7359535705891888	0.6252873828651146	0.0	2.3286248352848276	1.3821770810048504	0.7359535705891888	6.6801562052417305	11.696966176453175	8.603448703494864	15.908846576928893	17.764977243233602	14.208569931986334	10.048799338682137	6.925083841211082	5.123682964980278	1.1920973285731828	-1.133682537908783	-1.7325930474844202	5.56969017473625	3.5861223162136833	1.4269882383936003	0.5235560752855454	0.5727281186077208	-4.659288414477349	-1.3369910944100898	-1.0004410830480635	-4.104052388332674	-6.162904282205611	-0.027731906540329948	-5.26748391371067	-6.537116815229816	-8.273677844995177	-4.5175810094503515	-2.7702828508963173	-3.265607383617989	5.220034654950522	6.676847392924385	4.304661357228983	5.995756261170648	7.6547132380523975	8.930488852785288	6.51005048391768	5.525875909774267	7.275089257496218	3.0936128660971187	3.9747077896291527
chr2L:3804237-3805241	0.7359535705891888	0.6252873828651146	0.0	2.3286248352848276	1.3821770810048504	0.7359535705891888	6.6801562052417305	11.696966176453175	8.603448703494864	15.908846576928893	17.764977243233602	14.208569931986334	10.048799338682137	6.925083841211082	5.123682964980278	1.1920973285731828	-1.133682537908783	-1.7325930474844202	5.56969017473625	3.5861223162136833	1.4269882383936003	0.5235560752855454	0.5727281186077208	-4.659288414477349	-1.3369910944100898	-1.0004410830480635	-4.104052388332674	-6.162904282205611	-0.027731906540329948	-5.26748391371067	-6.537116815229816	-8.273677844995177	-4.5175810094503515	-2.7702828508963173	-3.265607383617989	5.220034654950522	6.676847392924385	4.304661357228983	5.995756261170648	7.6547132380523975	8.930488852785288	6.51005048391768	5.525875909774267	7.275089257496218	3.0936128660971187	3.9747077896291527	5.182237217629237	4.046914544660292	4.889957755784296
chr2L:3812991-3813967	-1.7325930474844202	5.56969017473625	3.5861223162136833	1.4269882383936003	0.5235560752855454	0.5727281186077208	-4.659288414477349	-1.3369910944100898	-1.0004410830480635	-4.104052388332674	-6.162904282205611	-0.027731906540329948	-5.26748391371067	-6.537116815229816	-8.273677844995177	-4.5175810094503515	-2.7702828508963173	-3.265607383617989	5.220034654950522	6.676847392924385	4.304661357228983	5.995756261170648	7.6547132380523975	8.930488852785288	6.51005048391768	5.525875909774267	7.275089257496218	3.0936128660971187	3.9747077896291527	5.182237217629237	4.046914544660292	4.889957755784296	4.656192030094266	4.310625178137453	7.536847253363835	3.3998184143296855	3.614657761744762	1.2621170752839719	-0.5404576888527404	-3.8331777542418144	-2.8756866431680335	-2.450973858903979	-3.8077967664319567	-6.487113472596642	-4.0660794457880005	-6.094788717370904	-4.665592653879655	-4.263949072581581	3.4048825467336825
chr2L:3861717-3863894	-12.383539883242603	-17.27105877053999	-21.253858523954445	-17.706242442173064	7.350852623167086	10.473935744044224	9.534782165984048	4.014694461011375	5.942014552332841	3.3873934976348523	-0.32675222119505476	4.233592989495445	9.573936514212978	14.330284765284487	4.724752848312546	6.802512429704125	10.0308231422687	7.17563543231326	5.097629980477036	0.04038857627730911	-5.218438624476166	-3.8172732019578204	4.179680437680359	4.3269425434052184	2.3229565871583064	0.5350010367866072	1.620832704767802	3.7222855568651614	14.505398299657799	13.428353937883506	5.499381124607852	3.5622818961652856	2.4606910194575558	5.706010778474602	1.8805148897594934	1.4353478420848467	3.157960382729696	-0.026640821368519182	-1.7155347194895119	-8.341913717618542	-9.385383066860518	-7.709612883605308	-8.109393897632032	-10.666792468960287	-14.767287788939694	-14.213268887656584	-9.665993038468821	-10.415494456489617	-12.705804560284728
chr2L:3867456-3868612	4.233592989495445	9.573936514212978	14.330284765284487	4.724752848312546	6.802512429704125	10.0308231422687	7.17563543231326	5.097629980477036	0.04038857627730911	-5.218438624476166	-3.8172732019578204	4.179680437680359	4.3269425434052184	2.3229565871583064	0.5350010367866072	1.620832704767802	3.7222855568651614	14.505398299657799	13.428353937883506	5.499381124607852	3.5622818961652856	2.4606910194575558	5.706010778474602	1.8805148897594934	1.4353478420848467	3.157960382729696	-0.026640821368519182	-1.7155347194895119	-8.341913717618542	-9.385383066860518	-7.709612883605308	-8.109393897632032	-10.666792468960287	-14.767287788939694	-14.213268887656584	-9.665993038468821	-10.415494456489617	-12.705804560284728	-16.747296220493798	-3.4630293994977333	-3.5990545338222564	0.3484571363432651	-0.2187972951406187	-0.9313992708357572	-0.8735485244891106	-3.6773254140310265	1.4142400012518326	2.867332875850811	1.6819346680181761
chr2L:3870711-3871996	5.097629980477036	0.04038857627730911	-5.218438624476166	-3.8172732019578204	4.179680437680359	4.3269425434052184	2.3229565871583064	0.5350010367866072	1.620832704767802	3.7222855568651614	14.505398299657799	13.428353937883506	5.499381124607852	3.5622818961652856	2.4606910194575558	5.706010778474602	1.8805148897594934	1.4353478420848467	3.157960382729696	-0.026640821368519182	-1.7155347194895119	-8.341913717618542	-9.385383066860518	-7.709612883605308	-8.109393897632032	-10.666792468960287	-14.767287788939694	-14.213268887656584	-9.665993038468821	-10.415494456489617	-12.705804560284728	-16.747296220493798	-3.4630293994977333	-3.5990545338222564	0.3484571363432651	-0.2187972951406187	-0.9313992708357572	-0.8735485244891106	-3.6773254140310265	1.4142400012518326	2.867332875850811	1.6819346680181761	2.800636209766411	3.904769636725395	1.8860960620700267	2.8202033182674024	1.7898457077543466	0.15377247238025357	1.1031771539384936
chr2L:3872049-3874153	-3.8172732019578204	4.179680437680359	4.3269425434052184	2.3229565871583064	0.5350010367866072	1.620832704767802	3.7222855568651614	14.505398299657799	13.428353937883506	5.499381124607852	3.5622818961652856	2.4606910194575558	5.706010778474602	1.8805148897594934	1.4353478420848467	3.157960382729696	-0.026640821368519182	-1.7155347194895119	-8.341913717618542	-9.385383066860518	-7.709612883605308	-8.109393897632032	-10.666792468960287	-14.767287788939694	-14.213268887656584	-9.665993038468821	-10.415494456489617	-12.705804560284728	-16.747296220493798	-3.4630293994977333	-3.5990545338222564	0.3484571363432651	-0.2187972951406187	-0.9313992708357572	-0.8735485244891106	-3.6773254140310265	1.4142400012518326	2.867332875850811	1.6819346680181761	2.800636209766411	3.904769636725395	1.8860960620700267	2.8202033182674024	1.7898457077543466	0.15377247238025357	1.1031771539384936	0.9941798765527259	2.538997891089571	0.2614505271567006
chr2L:4074106-4075473	-1.422733123566253	0.0	-3.960502308313817	-8.397717411999214	-5.7295900689881165	-0.12407515954955818	-3.0274915152515898	-8.099488451794572	-1.152759917793467	-0.8511120575222731	-0.3697028591489056	-0.9263744861379554	4.5357964766509475	-3.8099642386200516	1.0275607948202898	1.3966990840127098	0.21888064018945716	2.846793542511336	-0.7311712657831008	0.7737697809534171	-1.8152319260406802	-0.0984189593218328	1.0466924622419154	0.0	2.974488744922504	4.247186294302195	5.324846163436958	7.7265352749733545	1.5295936075907866	-0.5348690060948657	-2.9129236849633044	-3.258302771968849	-1.0582537612452432	0.32675222119505476	0.32675222119505476	0.0	0.0	1.885457703720064	2.6511009882466907	1.8052804302594891	1.9013394018247685	-2.9811373203921567	-2.7670084247928086	-3.793013104596519	-6.926657514372301	-5.621029632590578	-6.079369043193857	-3.1582932207409904	0.0
chr2L:4132332-4133347	5.586487133510425	4.793680207228739	5.551163064669463	5.146861221304246	8.06942769889618	2.329934115896598	0.47712125471966244	-0.6252873828651145	2.5990538801642358	3.205582086727345	3.0646147985394454	-0.6100512300323009	4.617981364070144	3.83375106188342	0.7359535705891888	2.1159571989241295	5.80824762381958	5.288291502986361	7.627009734584663	5.8275730062684055	0.9484265818783435	4.734442246707225	3.1034186339559575	1.7672535564346894	1.8028335007319822	-0.9975840754243839	1.9085126267276853	-1.404133989642832	0.8795097932004076	-0.3842533059311557	0.5552050987676277	1.4084087571227137	0.1888425709389101	-0.8428962177376585	-1.148072762076393	-4.282933925805687	-5.931685294418875	-11.04007637288774	-13.356104678651965	-3.8312869969617243	0.47712125471966244	-1.774789996930851	-5.287958897506964	-5.558212356099166	-2.016752573704975	-1.0967388413539045	-4.488584189033712	-0.7589320291349142	-0.45755621665115936
chr2L:4187453-4188383	0.0	-1.631165133522637	1.1192648229265227	0.0	0.9059652567236041	5.110125548677438	3.4582797533804013	3.475743906966538	4.344159314946108	6.406352001923965	0.3411449834230643	2.1514405457392947	0.5548337659234632	0.7958915230812827	-1.26289081868568	-0.838484101858315	-1.0110553657368722	-0.11307504788210558	0.3842533059311557	0.7359535705891888	-0.32675222119505476	1.585664734288384	2.2713624124834193	3.17541149967852	3.810008766244682	-2.588424749005946	-0.07954935185536674	-1.2142795637127237	-1.8896441674946016	-0.3842533059311557	-3.2659067632921475	-3.1475413034686595	0.288769123076823	-3.209933226046049	-3.193435260640233	-4.857474117879379	-3.358604493845296	-0.8094370490250483	-0.47712125471966244	1.6806839062132066	0.0	-1.4112989597637617	-0.6509044236219977	-0.48186567033516264	-0.08819025234799617	-0.47712125471966244	1.387533594623335	0.5535525819782848	0.6263759562303002
chr2L:4226053-4227265	0.3842533059311557	1.9084850188786497	1.800473588945077	2.8713739971924817	-0.28369644097753793	0.3441192623699654	-0.43123011472507905	3.3123906538326904	5.492858042670588	7.343000931345183	8.652055127808556	0.0	0.0	0.0	0.0	2.7449477894470333	0.8704498571218005	1.6979609250729193	5.359820393496586	5.937273743920289	9.767505857029812	7.522138097153833	6.908121365116041	6.73996801868915	17.14056303302936	17.13280193171895	13.273064222538478	6.229444737642612	9.356534892032967	8.254821893867659	3.322864055748075	4.01592065479229	5.491260835858257	2.8473575221545953	2.423043991306459	3.899892941681857	4.900348087424275	6.9381856750414235	3.9905050142393086	2.723294643186256	3.916765238437763	1.3935458874614515	4.110318784394989	2.3387826516693733	6.504830880151769	10.6967094041779	12.234416401141562	12.746820824419807	13.383877604373941
chr2L:4227266-4227621	1.800473588945077	2.8713739971924817	-0.28369644097753793	0.3441192623699654	-0.43123011472507905	3.3123906538326904	5.492858042670588	7.343000931345183	8.652055127808556	0.0	0.0	0.0	0.0	2.7449477894470333	0.8704498571218005	1.6979609250729193	5.359820393496586	5.937273743920289	9.767505857029812	7.522138097153833	6.908121365116041	6.73996801868915	17.14056303302936	17.13280193171895	13.273064222538478	6.229444737642612	9.356534892032967	8.254821893867659	3.322864055748075	4.01592065479229	5.491260835858257	2.8473575221545953	2.423043991306459	3.899892941681857	4.900348087424275	6.9381856750414235	3.9905050142393086	2.723294643186256	3.916765238437763	1.3935458874614515	4.110318784394989	2.3387826516693733	6.504830880151769	10.6967094041779	12.234416401141562	12.746820824419807	13.383877604373941	16.526103139451532	17.594239167066956
chr2L:4227622-4227776	2.8713739971924817	-0.28369644097753793	0.3441192623699654	-0.43123011472507905	3.3123906538326904	5.492858042670588	7.343000931345183	8.652055127808556	0.0	0.0	0.0	0.0	2.7449477894470333	0.8704498571218005	1.6979609250729193	5.359820393496586	5.937273743920289	9.767505857029812	7.522138097153833	6.908121365116041	6.73996801868915	17.14056303302936	17.13280193171895	13.273064222538478	6.229444737642612	9.356534892032967	8.254821893867659	3.322864055748075	4.01592065479229	5.491260835858257	2.8473575221545953	2.423043991306459	3.899892941681857	4.900348087424275	6.9381856750414235	3.9905050142393086	2.723294643186256	3.916765238437763	1.3935458874614515	4.110318784394989	2.3387826516693733	6.504830880151769	10.6967094041779	12.234416401141562	12.746820824419807	13.383877604373941	16.526103139451532	17.594239167066956	14.647432305477073
chr2L:4227777-4228061	2.8713739971924817	-0.28369644097753793	0.3441192623699654	-0.43123011472507905	3.3123906538326904	5.492858042670588	7.343000931345183	8.652055127808556	0.0	0.0	0.0	0.0	2.7449477894470333	0.8704498571218005	1.6979609250729193	5.359820393496586	5.937273743920289	9.767505857029812	7.522138097153833	6.908121365116041	6.73996801868915	17.14056303302936	17.13280193171895	13.273064222538478	6.229444737642612	9.356534892032967	8.254821893867659	3.322864055748075	4.01592065479229	5.491260835858257	2.8473575221545953	2.423043991306459	3.899892941681857	4.900348087424275	6.9381856750414235	3.9905050142393086	2.723294643186256	3.916765238437763	1.3935458874614515	4.110318784394989	2.3387826516693733	6.504830880151769	10.6967094041779	12.234416401141562	12.746820824419807	13.383877604373941	16.526103139451532	17.594239167066956	14.647432305477073
chr2L:4314391-4315402	-3.8186456785964933	-0.5050184077099936	-6.693826594329158	-2.2925595372428607	-3.542105651052337	-0.7490429136284136	-4.340400564025461	-2.3218200024021876	1.1457381534745497	-3.1441630181242504	1.4952132644201317	-3.7882165195829263	-0.5852644085016664	-0.45769518959872046	0.22407746444571308	0.4106493675885908	1.2701220612471862	3.5874809066344175	-0.4722012633405769	1.5937467330178896	1.8858827524497277	-0.2406233412219088	2.434130713806976	4.21939517111082	2.273827191390475	2.406157326661173	-0.026741638400333795	0.9789847549423718	-6.394700572051809	-6.160218035554976	-5.9631179558427405	-1.761295480996772	-7.751364065662115	-1.8779353625995188	-2.79090706527161	0.5033508094068161	6.493515200798816	0.48854521526624156	4.052079748119549	7.394331476923132	1.170041379908726	8.031559187874853	7.598750512226118	5.366810146443245	-0.12720631345415126	-4.605731295920973	-4.939502730266263	2.0767055064232602	-0.20798420682528848
chr2L:4322105-4322837	1.2701220612471862	3.5874809066344175	-0.4722012633405769	1.5937467330178896	1.8858827524497277	-0.2406233412219088	2.434130713806976	4.21939517111082	2.273827191390475	2.406157326661173	-0.026741638400333795	0.9789847549423718	-6.394700572051809	-6.160218035554976	-5.9631179558427405	-1.761295480996772	-7.751364065662115	-1.8779353625995188	-2.79090706527161	0.5033508094068161	6.493515200798816	0.48854521526624156	4.052079748119549	7.394331476923132	1.170041379908726	8.031559187874853	7.598750512226118	5.366810146443245	-0.12720631345415126	-4.605731295920973	-4.939502730266263	2.0767055064232602	-0.20798420682528848	-1.0704423053070815	-1.7956532305726194	-0.8407270586667984	0.0	-0.7158051146113907	-0.0525694323514966	-1.1298996827847003	1.7479746266548954	2.3839975787265173	1.0668755590631576	0.8881232239143072	3.2687415118574945	5.563158472825917	6.466715061289931	3.410141886237906	4.734741493007997
chr2L:4381635-4383519	-11.191218874813602	-3.089231458252305	-5.531379462789046	-4.179233294330072	-0.39497496890762923	0.11225193490188871	0.49963676887146646	1.0436763317093378	0.09061844461757058	0.9624359912678083	1.4053557143218953	3.272828164256194	0.652177707501888	-0.32675222119505476	-0.9884928598239788	2.4862431938094196	4.951690286803364	4.588239433355712	0.9059652567236041	4.169667564145264	4.318734467926996	3.4715793730381983	-2.1823335872201195	-9.978595665534211	-18.352193979330856	-24.067598337468507	-23.796291965462395	-15.384481701880656	4.634772633671128	12.289900936661594	15.401130592698339	18.97243412077204	21.666550857347776	22.32295298885936	11.647201651815873	8.086591348373902	16.15569910343807	11.24560968742782	10.590844848814168	10.922770560468877	12.4624475725223	7.718249780628346	13.847812977554291	9.796514503604222	10.425517080546955	7.1316038627464815	5.78285894866852	6.323750831280368	5.156647321856514
chr2L:4385298-4388836	1.0436763317093378	0.09061844461757058	0.9624359912678083	1.4053557143218953	3.272828164256194	0.652177707501888	-0.32675222119505476	-0.9884928598239788	2.4862431938094196	4.951690286803364	4.588239433355712	0.9059652567236041	4.169667564145264	4.318734467926996	3.4715793730381983	-2.1823335872201195	-9.978595665534211	-18.352193979330856	-24.067598337468507	-23.796291965462395	-15.384481701880656	4.634772633671128	12.289900936661594	15.401130592698339	18.97243412077204	21.666550857347776	22.32295298885936	11.647201651815873	8.086591348373902	16.15569910343807	11.24560968742782	10.590844848814168	10.922770560468877	12.4624475725223	7.718249780628346	13.847812977554291	9.796514503604222	10.425517080546955	7.1316038627464815	5.78285894866852	6.323750831280368	5.156647321856514	1.7548680371028589	1.8078949573200762	1.7453426815481696	-0.050269189024256825	5.603007401506996	3.3780626078507145	1.5100379549959606
chr2L:4392939-4395174	-2.1823335872201195	-9.978595665534211	-18.352193979330856	-24.067598337468507	-23.796291965462395	-15.384481701880656	4.634772633671128	12.289900936661594	15.401130592698339	18.97243412077204	21.666550857347776	22.32295298885936	11.647201651815873	8.086591348373902	16.15569910343807	11.24560968742782	10.590844848814168	10.922770560468877	12.4624475725223	7.718249780628346	13.847812977554291	9.796514503604222	10.425517080546955	7.1316038627464815	5.78285894866852	6.323750831280368	5.156647321856514	1.7548680371028589	1.8078949573200762	1.7453426815481696	-0.050269189024256825	5.603007401506996	3.3780626078507145	1.5100379549959606	-0.5099721422306798	-0.3880697793402054	-2.5268022556557357	-5.24837605996198	-4.904148274855005	-7.945688017743187	-8.960222019852125	-10.985250373604597	-4.246250631524783	2.088730125980303	-0.81456110488673	-2.443464139098634	-9.689176831538049	-7.759801975728921	-4.478408790026478
chr2L:4402245-4402708	7.718249780628346	13.847812977554291	9.796514503604222	10.425517080546955	7.1316038627464815	5.78285894866852	6.323750831280368	5.156647321856514	1.7548680371028589	1.8078949573200762	1.7453426815481696	-0.050269189024256825	5.603007401506996	3.3780626078507145	1.5100379549959606	-0.5099721422306798	-0.3880697793402054	-2.5268022556557357	-5.24837605996198	-4.904148274855005	-7.945688017743187	-8.960222019852125	-10.985250373604597	-4.246250631524783	2.088730125980303	-0.81456110488673	-2.443464139098634	-9.689176831538049	-7.759801975728921	-4.478408790026478	-4.133092854384877	-6.114374160160196	-7.972881085338348	-6.104206428638566	-6.155111539637994	-5.115988315210253	-7.058479010054977	-5.756938854401903	-5.775464233365301	-10.075286572686942	-2.0439809571063416	1.3490255776040339	-1.659529226625103	0.288769123076823	0.953131015584572	1.8328360344717487	1.0706114803859852	4.280930105705839	2.237301972924651
chr2L:4402751-4404148	13.847812977554291	9.796514503604222	10.425517080546955	7.1316038627464815	5.78285894866852	6.323750831280368	5.156647321856514	1.7548680371028589	1.8078949573200762	1.7453426815481696	-0.050269189024256825	5.603007401506996	3.3780626078507145	1.5100379549959606	-0.5099721422306798	-0.3880697793402054	-2.5268022556557357	-5.24837605996198	-4.904148274855005	-7.945688017743187	-8.960222019852125	-10.985250373604597	-4.246250631524783	2.088730125980303	-0.81456110488673	-2.443464139098634	-9.689176831538049	-7.759801975728921	-4.478408790026478	-4.133092854384877	-6.114374160160196	-7.972881085338348	-6.104206428638566	-6.155111539637994	-5.115988315210253	-7.058479010054977	-5.756938854401903	-5.775464233365301	-10.075286572686942	-2.0439809571063416	1.3490255776040339	-1.659529226625103	0.288769123076823	0.953131015584572	1.8328360344717487	1.0706114803859852	4.280930105705839	2.237301972924651	-0.464384161205916
chr2L:4441559-4442553	-4.254840922346785	-7.252922609141396	-7.512728390787837	-5.857168967002602	-0.10815333835674627	1.2816462269055808	3.9102668293062415	2.1771985713108313	1.6876991215234445	0.2695472188054205	0.12750496480525098	0.632387861551865	1.1014254241385097	-4.360070493266892	-3.1332348496743694	-3.317575609655983	-0.14615320138552176	-3.7732181415631776	-6.153528422403956	-10.959153089231943	-13.5706043909209	-19.753934883377056	-21.046103347013908	-14.757079124328198	-7.460035011305945	-3.359748640342546	-2.7235456031513356	-1.5256209476181009	-4.998059588965907	-4.145451145065649	-6.7257872043297215	-5.056546449275364	-9.555328206744722	-11.640056832028653	-14.76883034452323	-17.04237644355838	-11.394354988345457	-1.8723803976876439	0.3842533059311557	0.6252873828651146	-6.767182636896883	-4.610130574651038	-2.7285928155171044	-3.061989454580219	-5.4338914664668545	-5.831625054541246	-5.292283484397175	-1.1166386930519974	0.3842533059311557
chr2L:4442554-4442662	-7.512728390787837	-5.857168967002602	-0.10815333835674627	1.2816462269055808	3.9102668293062415	2.1771985713108313	1.6876991215234445	0.2695472188054205	0.12750496480525098	0.632387861551865	1.1014254241385097	-4.360070493266892	-3.1332348496743694	-3.317575609655983	-0.14615320138552176	-3.7732181415631776	-6.153528422403956	-10.959153089231943	-13.5706043909209	-19.753934883377056	-21.046103347013908	-14.757079124328198	-7.460035011305945	-3.359748640342546	-2.7235456031513356	-1.5256209476181009	-4.998059588965907	-4.145451145065649	-6.7257872043297215	-5.056546449275364	-9.555328206744722	-11.640056832028653	-14.76883034452323	-17.04237644355838	-11.394354988345457	-1.8723803976876439	0.3842533059311557	0.6252873828651146	-6.767182636896883	-4.610130574651038	-2.7285928155171044	-3.061989454580219	-5.4338914664668545	-5.831625054541246	-5.292283484397175	-1.1166386930519974	0.3842533059311557	-0.3842533059311557	-1.4155559089962386
chr2L:4442663-4442901	-7.512728390787837	-5.857168967002602	-0.10815333835674627	1.2816462269055808	3.9102668293062415	2.1771985713108313	1.6876991215234445	0.2695472188054205	0.12750496480525098	0.632387861551865	1.1014254241385097	-4.360070493266892	-3.1332348496743694	-3.317575609655983	-0.14615320138552176	-3.7732181415631776	-6.153528422403956	-10.959153089231943	-13.5706043909209	-19.753934883377056	-21.046103347013908	-14.757079124328198	-7.460035011305945	-3.359748640342546	-2.7235456031513356	-1.5256209476181009	-4.998059588965907	-4.145451145065649	-6.7257872043297215	-5.056546449275364	-9.555328206744722	-11.640056832028653	-14.76883034452323	-17.04237644355838	-11.394354988345457	-1.8723803976876439	0.3842533059311557	0.6252873828651146	-6.767182636896883	-4.610130574651038	-2.7285928155171044	-3.061989454580219	-5.4338914664668545	-5.831625054541246	-5.292283484397175	-1.1166386930519974	0.3842533059311557	-0.3842533059311557	-1.4155559089962386
chr2L:4444064-4445443	1.2816462269055808	3.9102668293062415	2.1771985713108313	1.6876991215234445	0.2695472188054205	0.12750496480525098	0.632387861551865	1.1014254241385097	-4.360070493266892	-3.1332348496743694	-3.317575609655983	-0.14615320138552176	-3.7732181415631776	-6.153528422403956	-10.959153089231943	-13.5706043909209	-19.753934883377056	-21.046103347013908	-14.757079124328198	-7.460035011305945	-3.359748640342546	-2.7235456031513356	-1.5256209476181009	-4.998059588965907	-4.145451145065649	-6.7257872043297215	-5.056546449275364	-9.555328206744722	-11.640056832028653	-14.76883034452323	-17.04237644355838	-11.394354988345457	-1.8723803976876439	0.3842533059311557	0.6252873828651146	-6.767182636896883	-4.610130574651038	-2.7285928155171044	-3.061989454580219	-5.4338914664668545	-5.831625054541246	-5.292283484397175	-1.1166386930519974	0.3842533059311557	-0.3842533059311557	-1.4155559089962386	-3.1625203861563795	-3.1920990307222428	-1.4227263237492027
chr2L:4448135-4449250	-4.360070493266892	-3.1332348496743694	-3.317575609655983	-0.14615320138552176	-3.7732181415631776	-6.153528422403956	-10.959153089231943	-13.5706043909209	-19.753934883377056	-21.046103347013908	-14.757079124328198	-7.460035011305945	-3.359748640342546	-2.7235456031513356	-1.5256209476181009	-4.998059588965907	-4.145451145065649	-6.7257872043297215	-5.056546449275364	-9.555328206744722	-11.640056832028653	-14.76883034452323	-17.04237644355838	-11.394354988345457	-1.8723803976876439	0.3842533059311557	0.6252873828651146	-6.767182636896883	-4.610130574651038	-2.7285928155171044	-3.061989454580219	-5.4338914664668545	-5.831625054541246	-5.292283484397175	-1.1166386930519974	0.3842533059311557	-0.3842533059311557	-1.4155559089962386	-3.1625203861563795	-3.1920990307222428	-1.4227263237492027	-2.651052152264939	-0.8720550121232833	1.3818740643635852	1.4877083541051315	0.5461807351831428	-0.5703447660690747	-1.677767975002442	-0.5371106826518169
chr2L:4452287-4455493	-19.753934883377056	-21.046103347013908	-14.757079124328198	-7.460035011305945	-3.359748640342546	-2.7235456031513356	-1.5256209476181009	-4.998059588965907	-4.145451145065649	-6.7257872043297215	-5.056546449275364	-9.555328206744722	-11.640056832028653	-14.76883034452323	-17.04237644355838	-11.394354988345457	-1.8723803976876439	0.3842533059311557	0.6252873828651146	-6.767182636896883	-4.610130574651038	-2.7285928155171044	-3.061989454580219	-5.4338914664668545	-5.831625054541246	-5.292283484397175	-1.1166386930519974	0.3842533059311557	-0.3842533059311557	-1.4155559089962386	-3.1625203861563795	-3.1920990307222428	-1.4227263237492027	-2.651052152264939	-0.8720550121232833	1.3818740643635852	1.4877083541051315	0.5461807351831428	-0.5703447660690747	-1.677767975002442	-0.5371106826518169	1.056387145289688	-0.979483883601869	-0.1151744488190977	-0.19111454962912203	-1.9431069349378005	0.3842533059311557	0.5810988475050405	-2.485024731961072
chr2L:4457853-4460576	-9.555328206744722	-11.640056832028653	-14.76883034452323	-17.04237644355838	-11.394354988345457	-1.8723803976876439	0.3842533059311557	0.6252873828651146	-6.767182636896883	-4.610130574651038	-2.7285928155171044	-3.061989454580219	-5.4338914664668545	-5.831625054541246	-5.292283484397175	-1.1166386930519974	0.3842533059311557	-0.3842533059311557	-1.4155559089962386	-3.1625203861563795	-3.1920990307222428	-1.4227263237492027	-2.651052152264939	-0.8720550121232833	1.3818740643635852	1.4877083541051315	0.5461807351831428	-0.5703447660690747	-1.677767975002442	-0.5371106826518169	1.056387145289688	-0.979483883601869	-0.1151744488190977	-0.19111454962912203	-1.9431069349378005	0.3842533059311557	0.5810988475050405	-2.485024731961072	-1.4220121595124833	-5.007690810022045	-2.5038817104121813	-6.199509550457558	-3.0542067143702374	-2.188082499992193	-1.170041379908726	-1.176184659109863	-0.9211925873168783	0.47712125471966244	-1.0668755590631576
chr2L:4462388-4466111	-4.610130574651038	-2.7285928155171044	-3.061989454580219	-5.4338914664668545	-5.831625054541246	-5.292283484397175	-1.1166386930519974	0.3842533059311557	-0.3842533059311557	-1.4155559089962386	-3.1625203861563795	-3.1920990307222428	-1.4227263237492027	-2.651052152264939	-0.8720550121232833	1.3818740643635852	1.4877083541051315	0.5461807351831428	-0.5703447660690747	-1.677767975002442	-0.5371106826518169	1.056387145289688	-0.979483883601869	-0.1151744488190977	-0.19111454962912203	-1.9431069349378005	0.3842533059311557	0.5810988475050405	-2.485024731961072	-1.4220121595124833	-5.007690810022045	-2.5038817104121813	-6.199509550457558	-3.0542067143702374	-2.188082499992193	-1.170041379908726	-1.176184659109863	-0.9211925873168783	0.47712125471966244	-1.0668755590631576	5.527741561887387	9.548889247647894	4.956540546492537	9.722038854752116	7.809987744502823	4.802508346777691	4.171762977741091	1.0250697133538176	-1.2329420837574783
chr2L:4575840-4576493	-10.891013797741332	-10.689117374375632	-12.806424122286872	-13.736805611362396	-16.459498750257797	-16.389281203510564	-18.202133857409343	-15.299208373037672	-16.231451894891602	-25.232062287276364	-22.20614698988815	-18.520809310768296	-19.2694774119304	-30.1649698708974	-21.429753698363342	-22.264641799027324	-8.036346335303502	-17.015840088291124	-5.427418841124348	-11.261551670513912	-4.43664376126467	-8.95584006337412	-17.050474345768084	-13.260427311277475	0.0	0.0	0.0	-1.488481697334029	0.47712125471966244	0.0	-0.9884928598239788	-2.0088730324150004	0.0	-0.28197937605734136	1.3124749025112545	-0.6252873828651145	0.47712125471966244	0.0	1.1629596201062282	3.6811556945855397	5.44034765390546	19.709635564181408	25.33468132821338	24.574093557825417	21.16369394909405	24.280895564281867	19.115170912604302	9.195599814554637	14.186001944112462
chr2L:4576494-4576852	-10.689117374375632	-12.806424122286872	-13.736805611362396	-16.459498750257797	-16.389281203510564	-18.202133857409343	-15.299208373037672	-16.231451894891602	-25.232062287276364	-22.20614698988815	-18.520809310768296	-19.2694774119304	-30.1649698708974	-21.429753698363342	-22.264641799027324	-8.036346335303502	-17.015840088291124	-5.427418841124348	-11.261551670513912	-4.43664376126467	-8.95584006337412	-17.050474345768084	-13.260427311277475	0.0	0.0	0.0	-1.488481697334029	0.47712125471966244	0.0	-0.9884928598239788	-2.0088730324150004	0.0	-0.28197937605734136	1.3124749025112545	-0.6252873828651145	0.47712125471966244	0.0	1.1629596201062282	3.6811556945855397	5.44034765390546	19.709635564181408	25.33468132821338	24.574093557825417	21.16369394909405	24.280895564281867	19.115170912604302	9.195599814554637	14.186001944112462	13.194812606359578
chr2L:4578008-4578848	-16.389281203510564	-18.202133857409343	-15.299208373037672	-16.231451894891602	-25.232062287276364	-22.20614698988815	-18.520809310768296	-19.2694774119304	-30.1649698708974	-21.429753698363342	-22.264641799027324	-8.036346335303502	-17.015840088291124	-5.427418841124348	-11.261551670513912	-4.43664376126467	-8.95584006337412	-17.050474345768084	-13.260427311277475	0.0	0.0	0.0	-1.488481697334029	0.47712125471966244	0.0	-0.9884928598239788	-2.0088730324150004	0.0	-0.28197937605734136	1.3124749025112545	-0.6252873828651145	0.47712125471966244	0.0	1.1629596201062282	3.6811556945855397	5.44034765390546	19.709635564181408	25.33468132821338	24.574093557825417	21.16369394909405	24.280895564281867	19.115170912604302	9.195599814554637	14.186001944112462	13.194812606359578	16.703549745323876	13.187215193660673	5.0523934778992725	10.25042694964731
chr2L:4811032-4813669	3.306793376773542	1.4420104536569711	0.0	-0.5922039584866372	-0.9510696399763895	-0.4005092602070916	1.6148265781794697	-0.0590317747678153	-2.4352085265623478	-2.8256532892291717	-5.540035422541314	-1.970398866156499	0.4294242079009884	0.9884928598239788	0.19672432677588858	0.10523563339370051	0.5134945978048435	0.8737091084181327	-1.3916578184368082	-1.559894147865699	-1.7301211454636234	-0.7426198654202812	-4.976713172465486	-4.48268685502086	-3.4945101416098594	-8.316578190697824	-3.0703779166090523	0.0	-0.3842533059311557	-1.343153397137051	-5.653385962368714	-0.2105263209141679	-0.4722012633405769	-1.3242690919190763	-3.0554371095655752	-0.9952676385747966	-1.62620101006804	-0.07588822168858336	-1.9300283843138444	-0.7158051146113907	0.22432243947821665	-1.5977633573367	-3.3511197266653014	0.2537408590163086	-1.4817247491696377	-0.7275475737908184	0.0	-0.9292741784848739	-2.6476618116859543
chr2L:4817647-4818737	0.9884928598239788	0.19672432677588858	0.10523563339370051	0.5134945978048435	0.8737091084181327	-1.3916578184368082	-1.559894147865699	-1.7301211454636234	-0.7426198654202812	-4.976713172465486	-4.48268685502086	-3.4945101416098594	-8.316578190697824	-3.0703779166090523	0.0	-0.3842533059311557	-1.343153397137051	-5.653385962368714	-0.2105263209141679	-0.4722012633405769	-1.3242690919190763	-3.0554371095655752	-0.9952676385747966	-1.62620101006804	-0.07588822168858336	-1.9300283843138444	-0.7158051146113907	0.22432243947821665	-1.5977633573367	-3.3511197266653014	0.2537408590163086	-1.4817247491696377	-0.7275475737908184	0.0	-0.9292741784848739	-2.6476618116859543	-0.9670162803285552	-1.2130423370964032	-4.541024111804231	-1.0656570429748211	0.7359535705891888	1.5302650979667352	0.0	1.9084850188786497	3.7123849116564007	8.519198808132598	5.992134119691563	4.702562012677945	6.498232944421402
chr2L:4821444-4821868	-1.7301211454636234	-0.7426198654202812	-4.976713172465486	-4.48268685502086	-3.4945101416098594	-8.316578190697824	-3.0703779166090523	0.0	-0.3842533059311557	-1.343153397137051	-5.653385962368714	-0.2105263209141679	-0.4722012633405769	-1.3242690919190763	-3.0554371095655752	-0.9952676385747966	-1.62620101006804	-0.07588822168858336	-1.9300283843138444	-0.7158051146113907	0.22432243947821665	-1.5977633573367	-3.3511197266653014	0.2537408590163086	-1.4817247491696377	-0.7275475737908184	0.0	-0.9292741784848739	-2.6476618116859543	-0.9670162803285552	-1.2130423370964032	-4.541024111804231	-1.0656570429748211	0.7359535705891888	1.5302650979667352	0.0	1.9084850188786497	3.7123849116564007	8.519198808132598	5.992134119691563	4.702562012677945	6.498232944421402	4.225516621327687	7.511052895059048	2.6143282947791993	2.3286248352848276	0.9884928598239788	4.990983911684146	27.89114225661842
chr2L:4829833-4831599	-0.07588822168858336	-1.9300283843138444	-0.7158051146113907	0.22432243947821665	-1.5977633573367	-3.3511197266653014	0.2537408590163086	-1.4817247491696377	-0.7275475737908184	0.0	-0.9292741784848739	-2.6476618116859543	-0.9670162803285552	-1.2130423370964032	-4.541024111804231	-1.0656570429748211	0.7359535705891888	1.5302650979667352	0.0	1.9084850188786497	3.7123849116564007	8.519198808132598	5.992134119691563	4.702562012677945	6.498232944421402	4.225516621327687	7.511052895059048	2.6143282947791993	2.3286248352848276	0.9884928598239788	4.990983911684146	27.89114225661842	17.416693242516352	24.920579726838405	20.010422020640604	17.56812496023904	11.701524945767428	7.611361907078778	7.369756633998218	6.719330870225753	3.936401336156937	9.760758674283014	8.428145018724717	2.8171246808538832	1.2417203437958086	3.8994180671214402	2.3842111940076616	2.236882831030616	0.5017550452224704
chr2L:4837073-4839427	-1.0656570429748211	0.7359535705891888	1.5302650979667352	0.0	1.9084850188786497	3.7123849116564007	8.519198808132598	5.992134119691563	4.702562012677945	6.498232944421402	4.225516621327687	7.511052895059048	2.6143282947791993	2.3286248352848276	0.9884928598239788	4.990983911684146	27.89114225661842	17.416693242516352	24.920579726838405	20.010422020640604	17.56812496023904	11.701524945767428	7.611361907078778	7.369756633998218	6.719330870225753	3.936401336156937	9.760758674283014	8.428145018724717	2.8171246808538832	1.2417203437958086	3.8994180671214402	2.3842111940076616	2.236882831030616	0.5017550452224704	-1.8400692275507045	-1.7350653860695981	-3.7273301677224637	-4.4214536670343625	-7.402333709703855	-11.723639768674524	-14.908895388195877	-11.82002882956483	-12.628597468190971	-21.601566933328122	-16.718387052965642	-10.782970740539607	-11.13439298120756	-11.401899287396654	-7.373639693317823
chr2L:4845745-4848182	17.416693242516352	24.920579726838405	20.010422020640604	17.56812496023904	11.701524945767428	7.611361907078778	7.369756633998218	6.719330870225753	3.936401336156937	9.760758674283014	8.428145018724717	2.8171246808538832	1.2417203437958086	3.8994180671214402	2.3842111940076616	2.236882831030616	0.5017550452224704	-1.8400692275507045	-1.7350653860695981	-3.7273301677224637	-4.4214536670343625	-7.402333709703855	-11.723639768674524	-14.908895388195877	-11.82002882956483	-12.628597468190971	-21.601566933328122	-16.718387052965642	-10.782970740539607	-11.13439298120756	-11.401899287396654	-7.373639693317823	-5.040314069472094	4.570881302778178	15.651650778691522	16.558616709902577	5.583076459883001	1.9605410061658564	-1.0470946306121776	1.3631850203687834	-3.9179424031935906	-8.081989034127288	-20.37672753197209	-31.87567521022122	-25.911719458092893	-14.484215974409127	-4.281201227475952	-10.625270364370225	0.32675222119505476
chr2L:4848183-4848772	7.611361907078778	7.369756633998218	6.719330870225753	3.936401336156937	9.760758674283014	8.428145018724717	2.8171246808538832	1.2417203437958086	3.8994180671214402	2.3842111940076616	2.236882831030616	0.5017550452224704	-1.8400692275507045	-1.7350653860695981	-3.7273301677224637	-4.4214536670343625	-7.402333709703855	-11.723639768674524	-14.908895388195877	-11.82002882956483	-12.628597468190971	-21.601566933328122	-16.718387052965642	-10.782970740539607	-11.13439298120756	-11.401899287396654	-7.373639693317823	-5.040314069472094	4.570881302778178	15.651650778691522	16.558616709902577	5.583076459883001	1.9605410061658564	-1.0470946306121776	1.3631850203687834	-3.9179424031935906	-8.081989034127288	-20.37672753197209	-31.87567521022122	-25.911719458092893	-14.484215974409127	-4.281201227475952	-10.625270364370225	0.32675222119505476	-1.4637527426815689	0.0	-0.6252873828651145	0.288769123076823	8.83262565614321
chr2L:4852516-4853289	2.3842111940076616	2.236882831030616	0.5017550452224704	-1.8400692275507045	-1.7350653860695981	-3.7273301677224637	-4.4214536670343625	-7.402333709703855	-11.723639768674524	-14.908895388195877	-11.82002882956483	-12.628597468190971	-21.601566933328122	-16.718387052965642	-10.782970740539607	-11.13439298120756	-11.401899287396654	-7.373639693317823	-5.040314069472094	4.570881302778178	15.651650778691522	16.558616709902577	5.583076459883001	1.9605410061658564	-1.0470946306121776	1.3631850203687834	-3.9179424031935906	-8.081989034127288	-20.37672753197209	-31.87567521022122	-25.911719458092893	-14.484215974409127	-4.281201227475952	-10.625270364370225	0.32675222119505476	-1.4637527426815689	0.0	-0.6252873828651145	0.288769123076823	8.83262565614321	6.471247318853549	6.416381384065375	11.94638462254265	14.483453005340616	5.522457659790319	1.3821770810048504	4.6929770318572315	13.205212512066177	18.909807756099212
chr2L:4882725-4883190	15.518575807564789	10.69529527429793	4.3304987970549895	1.5983135778205773	-1.7678382018760554	-2.973635693223948	-3.3244396226586748	-6.114363390387814	-9.864515003830622	-16.867962607849353	-17.13405565084563	3.4604455254647566	9.484750222122786	8.992531692839139	11.915567936249417	7.4073771685515455	7.150373956356469	4.2014743892412865	2.449839851625333	-0.0659107900906091	-1.6148025078694903	-2.3633775941594215	-6.799635683708166	-8.61093272356255	-15.487494530361916	-18.201562848171722	-21.5575096007707	-26.75776520001947	-20.379772988500275	-18.302607779438148	-11.291997047296388	0.32675222119505476	-3.674182711287386	-9.012432573697154	-7.094443498070587	-6.590655296596158	-2.950203301401367	-5.275366696614456	-15.59482886205013	-14.637794731336935	-13.245048058892056	-2.0750540404820605	0.0	0.0	-1.551483065422515	-4.438083921140988	-2.1101471076916725	-0.19916529609750633	-3.852643483470313
chr2L:4883191-4884559	10.69529527429793	4.3304987970549895	1.5983135778205773	-1.7678382018760554	-2.973635693223948	-3.3244396226586748	-6.114363390387814	-9.864515003830622	-16.867962607849353	-17.13405565084563	3.4604455254647566	9.484750222122786	8.992531692839139	11.915567936249417	7.4073771685515455	7.150373956356469	4.2014743892412865	2.449839851625333	-0.0659107900906091	-1.6148025078694903	-2.3633775941594215	-6.799635683708166	-8.61093272356255	-15.487494530361916	-18.201562848171722	-21.5575096007707	-26.75776520001947	-20.379772988500275	-18.302607779438148	-11.291997047296388	0.32675222119505476	-3.674182711287386	-9.012432573697154	-7.094443498070587	-6.590655296596158	-2.950203301401367	-5.275366696614456	-15.59482886205013	-14.637794731336935	-13.245048058892056	-2.0750540404820605	0.0	0.0	-1.551483065422515	-4.438083921140988	-2.1101471076916725	-0.19916529609750633	-3.852643483470313	-0.48478932623440407
chr2L:4884560-4885273	-1.7678382018760554	-2.973635693223948	-3.3244396226586748	-6.114363390387814	-9.864515003830622	-16.867962607849353	-17.13405565084563	3.4604455254647566	9.484750222122786	8.992531692839139	11.915567936249417	7.4073771685515455	7.150373956356469	4.2014743892412865	2.449839851625333	-0.0659107900906091	-1.6148025078694903	-2.3633775941594215	-6.799635683708166	-8.61093272356255	-15.487494530361916	-18.201562848171722	-21.5575096007707	-26.75776520001947	-20.379772988500275	-18.302607779438148	-11.291997047296388	0.32675222119505476	-3.674182711287386	-9.012432573697154	-7.094443498070587	-6.590655296596158	-2.950203301401367	-5.275366696614456	-15.59482886205013	-14.637794731336935	-13.245048058892056	-2.0750540404820605	0.0	0.0	-1.551483065422515	-4.438083921140988	-2.1101471076916725	-0.19916529609750633	-3.852643483470313	-0.48478932623440407	0.12243110665909408	0.6252873828651146	1.3821770810048504
chr2L:4944901-4946024	5.38463423909577	3.07420948264821	4.087850512201047	5.340100905052032	3.2131431946223805	0.8065359368777398	2.087482550791736	5.415389693911133	4.499254132407344	0.9737717087970807	-0.07006885812778385	-1.9760500266969896	-0.7799285474037376	0.03128145864326974	-3.0951005674689487	-2.7761172043651863	-1.000626958892557	-0.6624793699808891	-1.709208532186692	6.285567275588256	2.480265689848935	-1.0264790442753522	0.3038518438858674	-0.41019593498052853	-4.316238476628268	0.18105088102972228	-3.147817057650194	-3.3557263239782635	0.0	-3.3777026140041135	-3.4511187875746665	-6.260506510507225	-15.222575011021004	-17.32322048943597	-19.325992148853423	-6.140566316360778	-17.800604274444435	-2.1479480243754696	-0.17366747914382874	-17.688781649932853	-5.322117665722422	-23.605608737251014	-19.18200895692186	-16.162873549678825	-3.7058535818318417	-9.97905086146348	-8.316939435070044	4.181224537580663	0.0
chr2L:4949861-4950163	-0.07006885812778385	-1.9760500266969896	-0.7799285474037376	0.03128145864326974	-3.0951005674689487	-2.7761172043651863	-1.000626958892557	-0.6624793699808891	-1.709208532186692	6.285567275588256	2.480265689848935	-1.0264790442753522	0.3038518438858674	-0.41019593498052853	-4.316238476628268	0.18105088102972228	-3.147817057650194	-3.3557263239782635	0.0	-3.3777026140041135	-3.4511187875746665	-6.260506510507225	-15.222575011021004	-17.32322048943597	-19.325992148853423	-6.140566316360778	-17.800604274444435	-2.1479480243754696	-0.17366747914382874	-17.688781649932853	-5.322117665722422	-23.605608737251014	-19.18200895692186	-16.162873549678825	-3.7058535818318417	-9.97905086146348	-8.316939435070044	4.181224537580663	0.0	0.0	0.0	0.0	0.0	0.0	0.0	0.0	0.0	-2.534984060161506	-3.1116449905781733
chr2L:4965019-4965527	-23.605608737251014	-19.18200895692186	-16.162873549678825	-3.7058535818318417	-9.97905086146348	-8.316939435070044	4.181224537580663	0.0	0.0	0.0	0.0	0.0	0.0	0.0	0.0	0.0	-2.534984060161506	-3.1116449905781733	0.7359535705891888	-0.47712125471966244	5.553864357002609	8.193417163372677	7.782253174902732	12.518044802198704	2.7422118086850276	11.784800247063513	11.437827198200228	12.836714112084499	0.32675222119505476	4.266766702730524	14.891742129001504	2.947005175605207	0.0	21.653663428939126	16.142252903363737	13.363238336332621	16.240571743339327	20.491933075647008	21.98531035877808	18.53746098924867	8.905415894493643	11.700771582666958	8.067359351049154	5.519181195797226	1.8658310253658612	1.1225597524727793	0.2831810961124469	4.410052033549216	5.647130906238419
chr2L:4965528-4965969	-19.18200895692186	-16.162873549678825	-3.7058535818318417	-9.97905086146348	-8.316939435070044	4.181224537580663	0.0	0.0	0.0	0.0	0.0	0.0	0.0	0.0	0.0	-2.534984060161506	-3.1116449905781733	0.7359535705891888	-0.47712125471966244	5.553864357002609	8.193417163372677	7.782253174902732	12.518044802198704	2.7422118086850276	11.784800247063513	11.437827198200228	12.836714112084499	0.32675222119505476	4.266766702730524	14.891742129001504	2.947005175605207	0.0	21.653663428939126	16.142252903363737	13.363238336332621	16.240571743339327	20.491933075647008	21.98531035877808	18.53746098924867	8.905415894493643	11.700771582666958	8.067359351049154	5.519181195797226	1.8658310253658612	1.1225597524727793	0.2831810961124469	4.410052033549216	5.647130906238419	0.0
chr2L:4967258-4969628	-9.97905086146348	-8.316939435070044	4.181224537580663	0.0	0.0	0.0	0.0	0.0	0.0	0.0	0.0	0.0	-2.534984060161506	-3.1116449905781733	0.7359535705891888	-0.47712125471966244	5.553864357002609	8.193417163372677	7.782253174902732	12.518044802198704	2.7422118086850276	11.784800247063513	11.437827198200228	12.836714112084499	0.32675222119505476	4.266766702730524	14.891742129001504	2.947005175605207	0.0	21.653663428939126	16.142252903363737	13.363238336332621	16.240571743339327	20.491933075647008	21.98531035877808	18.53746098924867	8.905415894493643	11.700771582666958	8.067359351049154	5.519181195797226	1.8658310253658612	1.1225597524727793	0.2831810961124469	4.410052033549216	5.647130906238419	0.0	-0.7179794433140771	-12.283133309758304	-2.473949944452094
chr2L:4970834-4971964	0.0	0.0	0.0	0.0	0.0	-2.534984060161506	-3.1116449905781733	0.7359535705891888	-0.47712125471966244	5.553864357002609	8.193417163372677	7.782253174902732	12.518044802198704	2.7422118086850276	11.784800247063513	11.437827198200228	12.836714112084499	0.32675222119505476	4.266766702730524	14.891742129001504	2.947005175605207	0.0	21.653663428939126	16.142252903363737	13.363238336332621	16.240571743339327	20.491933075647008	21.98531035877808	18.53746098924867	8.905415894493643	11.700771582666958	8.067359351049154	5.519181195797226	1.8658310253658612	1.1225597524727793	0.2831810961124469	4.410052033549216	5.647130906238419	0.0	-0.7179794433140771	-12.283133309758304	-2.473949944452094	-0.059795904274158346	0.7359535705891888	-2.2844343426562457	-1.150834287867649	-3.852631282339253	-0.46607556629032376	2.5636327436338435
[truncated: 7,389 more rows]
[truncated: 151 more columns]
