# Supplementary material for: Convergence of topological domain boundaries, insulators, and polytene interbands revealed by high-resolution mapping of chromatin contacts in the early Drosophila melanogaster embryo
Source: eLife. 2017 Nov 17;6:e29550. doi: 10.7554/eLife.29550 (PMC5739541; doi:10.7554/eLife.29550)
Supplement: Supplementary file 2. [file elife-29550-supp2.zip › ChIP_data_fig3/Chriz:Cell-Line=Kc167#Developmental-Stage=Late-Embryonic-stage#Tissue=Embryo-derived-cell-line:ChIP-chip:Rep-1::Dmel_r5.32:modENCODE_277_w100_b500.txt]

chr3R:20906-22115	0	0	0	0	0	0	0	0	0	0	0	0	0	0	0	0	0	0	0	0	0	0	0	0	0	0	0	0	0	0	0	0	0	0	0	0	0	0	0	0	0	0	0	0	0	0	0	0	0
chr3R:45568-47594	0	0	0	0	0	0	0	0	0	102.93789205126404	77.43143274233549	96.70025897385158	30.347175920344448	21.581459099854662	16.041852434784744	2.527495220486036	11.773868828697918	8.48294596850034	8.440653545587814	6.73874267634285	1.3789112568992774	2.026863560729515	-4.261847784395951	-1.1874169641852226	0.2515255726010904	-0.7121263297071474	0.0	-9.445009068376052	-8.922591659513431	-8.314183364816802	-8.192090302496085	-6.767833097199135	-5.96814359343504	0.5552050987676277	-0.7357890626869555	-1.291607942702976	-1.0542106724600793	0.0	0.6919102729958372	-0.5396597917983952	-0.5931571095583589	0.8741547027334868	4.214746496994447	0.5993223932459909	-0.9884928598239788	0.9059652567236041	-2.6326997904636036	-1.0636934796285447	-1.001670451391369
chr3R:54004-55932	8.48294596850034	8.440653545587814	6.73874267634285	1.3789112568992774	2.026863560729515	-4.261847784395951	-1.1874169641852226	0.2515255726010904	-0.7121263297071474	0.0	-9.445009068376052	-8.922591659513431	-8.314183364816802	-8.192090302496085	-6.767833097199135	-5.96814359343504	0.5552050987676277	-0.7357890626869555	-1.291607942702976	-1.0542106724600793	0.0	0.6919102729958372	-0.5396597917983952	-0.5931571095583589	0.8741547027334868	4.214746496994447	0.5993223932459909	-0.9884928598239788	0.9059652567236041	-2.6326997904636036	-1.0636934796285447	-1.001670451391369	1.1053494624626292	0.0	2.694246970523904	5.7779040122909375	1.2475289680029742	12.197615622509723	11.638254396590442	13.979668208687258	9.581896470732662	7.334200705819327	2.3553767705132844	2.0287683931655223	0.5606269758443042	-3.182383417558058	-2.891001397691289	-2.021116336700672	-0.562031713254257
chr3R:56083-60541	2.026863560729515	-4.261847784395951	-1.1874169641852226	0.2515255726010904	-0.7121263297071474	0.0	-9.445009068376052	-8.922591659513431	-8.314183364816802	-8.192090302496085	-6.767833097199135	-5.96814359343504	0.5552050987676277	-0.7357890626869555	-1.291607942702976	-1.0542106724600793	0.0	0.6919102729958372	-0.5396597917983952	-0.5931571095583589	0.8741547027334868	4.214746496994447	0.5993223932459909	-0.9884928598239788	0.9059652567236041	-2.6326997904636036	-1.0636934796285447	-1.001670451391369	1.1053494624626292	0.0	2.694246970523904	5.7779040122909375	1.2475289680029742	12.197615622509723	11.638254396590442	13.979668208687258	9.581896470732662	7.334200705819327	2.3553767705132844	2.0287683931655223	0.5606269758443042	-3.182383417558058	-2.891001397691289	-2.021116336700672	-0.562031713254257	0.8461744874413317	-2.2903614895816333	-6.681441683979365	-1.2930123739446078
chr3R:107303-109052	-5.587982613721464	-4.287458580083498	2.9542648569711694	11.961334115336618	12.280051379042451	14.999885756007313	8.42428324486022	3.66262269497138	2.6090913272439997	2.77521259200739	2.11786966867943	1.5996511521492502	1.9912368282053317	3.08659360685914	1.7916921844378815	2.689329095340715	0.3662708546092637	-0.0711576410609276	-1.809320525985727	-1.8320420877747843	-0.8590312250870779	-1.8424624924383652	-0.7848756331434741	-0.8908901324416422	0.5032548849792287	0.32340315505577744	1.64971787734245	-0.40076641804460106	0.802680210480471	-0.5508476679836503	-3.0931671775970395	-2.6844180715273787	-4.547864644505193	-3.763450508838223	-1.3821770810048504	-4.089988891793344	-8.214724004951925	-5.122752186241642	-7.129444300191289	-6.696948657043593	-5.818009909521064	-4.909253848947682	-9.79839748032989	-8.44886360627826	-5.779893490086325	-7.482291272367909	-1.8501394480073379	-8.687553501041618	-9.11874620300449
chr3R:131341-132399	-9.11874620300449	-8.580478190731862	-7.755615560686904	-14.343575506713965	-12.283668501953567	-12.58309928353794	-3.4045257628038232	0.0	0.0	0.0	0.0	0.0	0.0	0.0	0.0	0.0	0.0	0.0	0.0	0.0	0.0	-4.3852253537534045	-5.278458617245781	-7.7416224225639265	-10.104724029285054	-9.570423283187873	-9.082050631924236	-7.963793731860077	-13.688782577128363	-8.217756807623257	-5.217108782518421	0.0	0.0	0.0	0.0	0.0	0.0	0.0	0.0	0.0	0.0	0.0	0.0	-0.06252211903177499	-0.47724673171014925	0.0	0.0	4.96786402123495	5.486145199664573
chr3R:132971-134098	-14.343575506713965	-12.283668501953567	-12.58309928353794	-3.4045257628038232	0.0	0.0	0.0	0.0	0.0	0.0	0.0	0.0	0.0	0.0	0.0	0.0	0.0	0.0	-4.3852253537534045	-5.278458617245781	-7.7416224225639265	-10.104724029285054	-9.570423283187873	-9.082050631924236	-7.963793731860077	-13.688782577128363	-8.217756807623257	-5.217108782518421	0.0	0.0	0.0	0.0	0.0	0.0	0.0	0.0	0.0	0.0	0.0	0.0	-0.06252211903177499	-0.47724673171014925	0.0	0.0	4.96786402123495	5.486145199664573	0.3842533059311557	3.949578521366049	8.728940382181834
chr3R:135986-137030	0.0	0.0	0.0	0.0	0.0	0.0	0.0	0.0	0.0	0.0	0.0	0.0	-4.3852253537534045	-5.278458617245781	-7.7416224225639265	-10.104724029285054	-9.570423283187873	-9.082050631924236	-7.963793731860077	-13.688782577128363	-8.217756807623257	-5.217108782518421	0.0	0.0	0.0	0.0	0.0	0.0	0.0	0.0	0.0	0.0	0.0	0.0	-0.06252211903177499	-0.47724673171014925	0.0	0.0	4.96786402123495	5.486145199664573	0.3842533059311557	3.949578521366049	8.728940382181834	3.6816918397562044	9.635034045667615	5.1328193013641314	13.91043599719424	7.482583549379269	10.268157959573825
chr3R:137146-138417	0.0	0.0	0.0	0.0	0.0	0.0	0.0	0.0	0.0	-4.3852253537534045	-5.278458617245781	-7.7416224225639265	-10.104724029285054	-9.570423283187873	-9.082050631924236	-7.963793731860077	-13.688782577128363	-8.217756807623257	-5.217108782518421	0.0	0.0	0.0	0.0	0.0	0.0	0.0	0.0	0.0	0.0	0.0	0.0	-0.06252211903177499	-0.47724673171014925	0.0	0.0	4.96786402123495	5.486145199664573	0.3842533059311557	3.949578521366049	8.728940382181834	3.6816918397562044	9.635034045667615	5.1328193013641314	13.91043599719424	7.482583549379269	10.268157959573825	4.244343472970458	7.0865163412220165	11.183354167328433
chr3R:143793-146283	-9.570423283187873	-9.082050631924236	-7.963793731860077	-13.688782577128363	-8.217756807623257	-5.217108782518421	0.0	0.0	0.0	0.0	0.0	0.0	0.0	0.0	0.0	0.0	0.0	0.0	-0.06252211903177499	-0.47724673171014925	0.0	0.0	4.96786402123495	5.486145199664573	0.3842533059311557	3.949578521366049	8.728940382181834	3.6816918397562044	9.635034045667615	5.1328193013641314	13.91043599719424	7.482583549379269	10.268157959573825	4.244343472970458	7.0865163412220165	11.183354167328433	10.141555257980885	7.00342153222187	4.632504115909359	3.679763761439923	5.333366246396972	3.575982156016651	-0.9568070777091172	1.3821770810048504	0.8065359368777398	4.8819902303408	6.728672177036468	1.3821770810048504	3.347548798143335
chr3R:158762-160057	13.91043599719424	7.482583549379269	10.268157959573825	4.244343472970458	7.0865163412220165	11.183354167328433	10.141555257980885	7.00342153222187	4.632504115909359	3.679763761439923	5.333366246396972	3.575982156016651	-0.9568070777091172	1.3821770810048504	0.8065359368777398	4.8819902303408	6.728672177036468	1.3821770810048504	3.347548798143335	6.248434689595832	4.89879150581145	3.2682742898697303	-0.4078901454305893	-1.6178993208319845	0.5703447660690736	-1.060008632768606	-2.6571134852571965	-1.4940855140868423	-1.0593878578085547	-1.2950516554138778	-1.494051948349921	-2.446270232151797	-2.5848084578051993	-3.1711933109712467	-0.7072241749044279	0.15545647678750846	0.7495391332736779	0.0	2.049957243906024	1.2124474539954218	0.537535615317129	4.888669758372699	2.0919362666481423	1.7758189592549438	3.9285892153566953	0.730111116310081	-0.40376017707760065	4.063654056293659	4.268409522760872
chr3R:160416-164235	4.244343472970458	7.0865163412220165	11.183354167328433	10.141555257980885	7.00342153222187	4.632504115909359	3.679763761439923	5.333366246396972	3.575982156016651	-0.9568070777091172	1.3821770810048504	0.8065359368777398	4.8819902303408	6.728672177036468	1.3821770810048504	3.347548798143335	6.248434689595832	4.89879150581145	3.2682742898697303	-0.4078901454305893	-1.6178993208319845	0.5703447660690736	-1.060008632768606	-2.6571134852571965	-1.4940855140868423	-1.0593878578085547	-1.2950516554138778	-1.494051948349921	-2.446270232151797	-2.5848084578051993	-3.1711933109712467	-0.7072241749044279	0.15545647678750846	0.7495391332736779	0.0	2.049957243906024	1.2124474539954218	0.537535615317129	4.888669758372699	2.0919362666481423	1.7758189592549438	3.9285892153566953	0.730111116310081	-0.40376017707760065	4.063654056293659	4.268409522760872	3.2587852787341136	3.7982084660027984	5.253089815561184
chr3R:204287-208355	-2.1667813311282664	-3.8243080580951667	-1.7640309691753768	-3.1556412095027637	-3.0401698991402633	-3.139410607327592	-7.016780962537728	-12.518960184779518	-11.757199961549938	-18.971662760435375	-21.15973108384071	-18.150258890401506	5.17423642170685	0.46432950987293325	-3.345597969825013	-5.795539912082991	-7.414796498500851	-4.901987764544861	-9.448735748209373	12.745282624206865	18.37973751137161	6.830893433352397	10.568407032734406	8.00886126926664	10.056056942758708	15.312681217131594	15.844506738321435	11.99047224624176	6.8682519837257265	5.289259690850221	1.962631037964182	-2.996910057081071	-1.8662892430190532	-3.8089623249576223	-6.233190676742297	-4.891623765002755	-6.280872292615412	-1.5535581095313964	-1.5838459212695901	0.0	-0.15681519601149946	11.006145564002889	6.364983249222865	7.248222710109125	4.0115694472777905	6.989123006354581	2.3456094868634785	1.59660566505993	-1.1684212231910567
chr3R:211266-212813	-3.345597969825013	-5.795539912082991	-7.414796498500851	-4.901987764544861	-9.448735748209373	12.745282624206865	18.37973751137161	6.830893433352397	10.568407032734406	8.00886126926664	10.056056942758708	15.312681217131594	15.844506738321435	11.99047224624176	6.8682519837257265	5.289259690850221	1.962631037964182	-2.996910057081071	-1.8662892430190532	-3.8089623249576223	-6.233190676742297	-4.891623765002755	-6.280872292615412	-1.5535581095313964	-1.5838459212695901	0.0	-0.15681519601149946	11.006145564002889	6.364983249222865	7.248222710109125	4.0115694472777905	6.989123006354581	2.3456094868634785	1.59660566505993	-1.1684212231910567	-0.9515197044970711	0.021970239350756055	-0.782162267147758	-2.4801642071009566	-3.279812104037599	0.21719286652404052	-1.912585337384888	-4.562606066902796	-3.2512172279797857	-5.263812481912773	-6.637436469054623	-5.47837659164778	-9.076828531939768	-5.671499134917182
chr3R:213167-217482	-9.448735748209373	12.745282624206865	18.37973751137161	6.830893433352397	10.568407032734406	8.00886126926664	10.056056942758708	15.312681217131594	15.844506738321435	11.99047224624176	6.8682519837257265	5.289259690850221	1.962631037964182	-2.996910057081071	-1.8662892430190532	-3.8089623249576223	-6.233190676742297	-4.891623765002755	-6.280872292615412	-1.5535581095313964	-1.5838459212695901	0.0	-0.15681519601149946	11.006145564002889	6.364983249222865	7.248222710109125	4.0115694472777905	6.989123006354581	2.3456094868634785	1.59660566505993	-1.1684212231910567	-0.9515197044970711	0.021970239350756055	-0.782162267147758	-2.4801642071009566	-3.279812104037599	0.21719286652404052	-1.912585337384888	-4.562606066902796	-3.2512172279797857	-5.263812481912773	-6.637436469054623	-5.47837659164778	-9.076828531939768	-5.671499134917182	-2.6649369031929098	-0.15117730789243075	-0.17549701715444316	-6.2339442575150485
chr3R:218511-223991	5.289259690850221	1.962631037964182	-2.996910057081071	-1.8662892430190532	-3.8089623249576223	-6.233190676742297	-4.891623765002755	-6.280872292615412	-1.5535581095313964	-1.5838459212695901	0.0	-0.15681519601149946	11.006145564002889	6.364983249222865	7.248222710109125	4.0115694472777905	6.989123006354581	2.3456094868634785	1.59660566505993	-1.1684212231910567	-0.9515197044970711	0.021970239350756055	-0.782162267147758	-2.4801642071009566	-3.279812104037599	0.21719286652404052	-1.912585337384888	-4.562606066902796	-3.2512172279797857	-5.263812481912773	-6.637436469054623	-5.47837659164778	-9.076828531939768	-5.671499134917182	-2.6649369031929098	-0.15117730789243075	-0.17549701715444316	-6.2339442575150485	-4.441279754432738	-3.334361023003838	-6.134827321089369	-8.220179774846663	-10.812679760345953	-12.10472592997163	-15.613125651794885	-14.20150367760684	-11.899221314623261	-9.963410341217529	1.0466924622419154
chr3R:224102-227739	-0.15681519601149946	11.006145564002889	6.364983249222865	7.248222710109125	4.0115694472777905	6.989123006354581	2.3456094868634785	1.59660566505993	-1.1684212231910567	-0.9515197044970711	0.021970239350756055	-0.782162267147758	-2.4801642071009566	-3.279812104037599	0.21719286652404052	-1.912585337384888	-4.562606066902796	-3.2512172279797857	-5.263812481912773	-6.637436469054623	-5.47837659164778	-9.076828531939768	-5.671499134917182	-2.6649369031929098	-0.15117730789243075	-0.17549701715444316	-6.2339442575150485	-4.441279754432738	-3.334361023003838	-6.134827321089369	-8.220179774846663	-10.812679760345953	-12.10472592997163	-15.613125651794885	-14.20150367760684	-11.899221314623261	-9.963410341217529	1.0466924622419154	0.0	0.0	0.0	0.0	0.0	0.0	0.0	0.0	0.0	0.0	0.0
chr3R:228314-230624	-1.1684212231910567	-0.9515197044970711	0.021970239350756055	-0.782162267147758	-2.4801642071009566	-3.279812104037599	0.21719286652404052	-1.912585337384888	-4.562606066902796	-3.2512172279797857	-5.263812481912773	-6.637436469054623	-5.47837659164778	-9.076828531939768	-5.671499134917182	-2.6649369031929098	-0.15117730789243075	-0.17549701715444316	-6.2339442575150485	-4.441279754432738	-3.334361023003838	-6.134827321089369	-8.220179774846663	-10.812679760345953	-12.10472592997163	-15.613125651794885	-14.20150367760684	-11.899221314623261	-9.963410341217529	1.0466924622419154	0.0	0.0	0.0	0.0	0.0	0.0	0.0	0.0	0.0	0.0	0.0	0.0	0.0	0.0	0.0	-1.0466924622419154	1.9030520622071903	2.6287417108113824	1.9632578916663095
chr3R:253656-256153	0.7788081007011641	-1.7342057072570016	-0.335076436759423	4.048742567827584	-0.5006022031705298	4.81435344611386	4.310213406862171	18.79445243199061	21.113806906733068	14.890066779682892	11.044078931346569	8.36807973694194	2.483933915539969	-0.5050184077099936	-5.031143920149037	-13.62912802960379	-6.773816493903235	-4.69439278068746	-7.095282005015724	0.23685661725686183	13.614729455202228	9.381426576509558	9.36335482229947	2.913916670441201	4.7509351796945944	10.847666986553113	9.28047317868544	10.928342495290208	7.260565456378928	4.193009900938655	1.4195456715774053	-0.7756935721587258	0.23634353208163594	-0.562201201311208	-0.6864289643924706	-6.409353947250236	-6.4620735969520275	-10.319133270974055	-15.332137259659234	-17.182271362332404	-7.382840616166558	-9.00388188742689	-9.704277444657606	-9.852774070079544	-0.18956458884263497	-1.2718735439589592	-1.2338863123401764	-0.32902743019439595	-2.2724645444641847
chr3R:258560-260092	11.044078931346569	8.36807973694194	2.483933915539969	-0.5050184077099936	-5.031143920149037	-13.62912802960379	-6.773816493903235	-4.69439278068746	-7.095282005015724	0.23685661725686183	13.614729455202228	9.381426576509558	9.36335482229947	2.913916670441201	4.7509351796945944	10.847666986553113	9.28047317868544	10.928342495290208	7.260565456378928	4.193009900938655	1.4195456715774053	-0.7756935721587258	0.23634353208163594	-0.562201201311208	-0.6864289643924706	-6.409353947250236	-6.4620735969520275	-10.319133270974055	-15.332137259659234	-17.182271362332404	-7.382840616166558	-9.00388188742689	-9.704277444657606	-9.852774070079544	-0.18956458884263497	-1.2718735439589592	-1.2338863123401764	-0.32902743019439595	-2.2724645444641847	-4.720437487625018	-5.857536762679556	-0.7158051146113907	5.271848049999116	13.099832445103047	8.31538360404888	9.301962838272777	7.129548866435838	1.8052709750169444	-0.6558541829617227
chr3R:260219-265019	-0.5050184077099936	-5.031143920149037	-13.62912802960379	-6.773816493903235	-4.69439278068746	-7.095282005015724	0.23685661725686183	13.614729455202228	9.381426576509558	9.36335482229947	2.913916670441201	4.7509351796945944	10.847666986553113	9.28047317868544	10.928342495290208	7.260565456378928	4.193009900938655	1.4195456715774053	-0.7756935721587258	0.23634353208163594	-0.562201201311208	-0.6864289643924706	-6.409353947250236	-6.4620735969520275	-10.319133270974055	-15.332137259659234	-17.182271362332404	-7.382840616166558	-9.00388188742689	-9.704277444657606	-9.852774070079544	-0.18956458884263497	-1.2718735439589592	-1.2338863123401764	-0.32902743019439595	-2.2724645444641847	-4.720437487625018	-5.857536762679556	-0.7158051146113907	5.271848049999116	13.099832445103047	8.31538360404888	9.301962838272777	7.129548866435838	1.8052709750169444	-0.6558541829617227	2.880003266347856	5.108749249559681	5.932211560656775
chr3R:278370-280285	-4.720437487625018	-5.857536762679556	-0.7158051146113907	5.271848049999116	13.099832445103047	8.31538360404888	9.301962838272777	7.129548866435838	1.8052709750169444	-0.6558541829617227	2.880003266347856	5.108749249559681	5.932211560656775	0.0	0.0	0.0	0.0	0.0	0.0	0.0	1.3162168985821734	4.185374659368771	1.1096670455303024	6.258674644151521	4.303778947674177	6.045430102670127	1.4548969674018568	0.01833184261057506	-1.8069846800944718	-3.6004381897866957	-3.636428405042616	-1.9005063560400217	-0.9670162803285552	-3.8159604177388857	-3.549938807599428	-1.012928264306205	2.740629624790777	1.6856408850715203	0.8526405704718831	1.1025039742613163	2.9794759299785927	4.4990567345844745	2.885013785650563	2.3424557126248664	3.6050034712167562	1.5226129567907598	-1.3425607532156456	-6.644797046365709	-6.973639153287566
chr3R:287372-288450	0.0	0.0	1.3162168985821734	4.185374659368771	1.1096670455303024	6.258674644151521	4.303778947674177	6.045430102670127	1.4548969674018568	0.01833184261057506	-1.8069846800944718	-3.6004381897866957	-3.636428405042616	-1.9005063560400217	-0.9670162803285552	-3.8159604177388857	-3.549938807599428	-1.012928264306205	2.740629624790777	1.6856408850715203	0.8526405704718831	1.1025039742613163	2.9794759299785927	4.4990567345844745	2.885013785650563	2.3424557126248664	3.6050034712167562	1.5226129567907598	-1.3425607532156456	-6.644797046365709	-6.973639153287566	-9.698615375225717	-6.822725284051451	-9.04337269515516	-3.7870322181506673	-5.686954617859248	-0.23467219307274031	4.675750363429028	2.7208792528245445	-0.8671503576467227	-1.4409538854295656	-9.316520969940525	-6.687356235697886	-9.774840883842703	-5.2424741023428965	-3.194111290355498	5.809721220536367	10.639219537123473	6.139128515687234
chr3R:304016-305543	-3.7870322181506673	-5.686954617859248	-0.23467219307274031	4.675750363429028	2.7208792528245445	-0.8671503576467227	-1.4409538854295656	-9.316520969940525	-6.687356235697886	-9.774840883842703	-5.2424741023428965	-3.194111290355498	5.809721220536367	10.639219537123473	6.139128515687234	-3.0113603562475952	-7.22000493365351	-12.16473763411245	0.34131505555270253	2.7669024063941086	-0.5552050987676277	0.288769123076823	1.217715948431996	4.205803395388966	6.361989513638443	4.24138994792072	5.862467484387963	0.7321532923177233	1.4190591410564966	2.6257825084032436	1.6781590848024357	3.0582639916303043	1.5635218475868138	1.2081648659744129	0.8058317252290672	-4.445361324980196	-1.951040541722745	-4.1063418824904545	-5.95992004365514	-3.7956300759554615	-1.2952132055268264	0.6252873828651146	-1.2780642861172016	-2.1109582898061725	-6.242307644342915	-3.1625203861563795	-9.410666084035075	-7.468629135441089	-5.58922188035822
chr3R:310117-311702	5.809721220536367	10.639219537123473	6.139128515687234	-3.0113603562475952	-7.22000493365351	-12.16473763411245	0.34131505555270253	2.7669024063941086	-0.5552050987676277	0.288769123076823	1.217715948431996	4.205803395388966	6.361989513638443	4.24138994792072	5.862467484387963	0.7321532923177233	1.4190591410564966	2.6257825084032436	1.6781590848024357	3.0582639916303043	1.5635218475868138	1.2081648659744129	0.8058317252290672	-4.445361324980196	-1.951040541722745	-4.1063418824904545	-5.95992004365514	-3.7956300759554615	-1.2952132055268264	0.6252873828651146	-1.2780642861172016	-2.1109582898061725	-6.242307644342915	-3.1625203861563795	-9.410666084035075	-7.468629135441089	-5.58922188035822	-1.6806839062132066	1.979582162936518	2.3896073453432467	0.46660954739493005	10.836092431015778	14.934368979352751	18.663077598536937	14.452222829943684	9.36703133533848	6.7955134407232185	6.555388292355527	10.139918002586985
chr3R:466604-469334	0.1905663193002577	-0.09726358037333298	1.687260903642509	-0.12003737137067354	-0.4655930102228288	-0.8248380636237211	-1.4571640772950465	-5.597748235123369	-8.722384444991011	-3.51474519621146	-5.049102628294803	-2.2829508664707356	-2.999839999648524	-0.47712125471966244	0.0	-1.5914876501123962	2.2603461933605224	2.6806361545768125	5.553472725294684	5.677713280296501	4.068032213221874	1.3530079183022206	3.9774005985821024	5.330093112723844	5.801640739612973	5.982769404446701	6.085410459575707	4.698452209885269	4.14531245441086	2.0460783195336587	3.9138439306410624	-0.15863705539895545	-1.047539965336828	-2.936711473441382	-3.613190440257142	-1.8132872922236425	-1.406844742362216	0.08107489975764023	0.0	-1.3912399352125009	-8.358955557402853	-6.400497054451008	-3.2832204899438437	-2.4270808044098997	-0.3079247338544136	-3.0589062858916316	0.10773081724754507	0.0	-0.7099300521170457
chr3R:470498-476301	-5.597748235123369	-8.722384444991011	-3.51474519621146	-5.049102628294803	-2.2829508664707356	-2.999839999648524	-0.47712125471966244	0.0	-1.5914876501123962	2.2603461933605224	2.6806361545768125	5.553472725294684	5.677713280296501	4.068032213221874	1.3530079183022206	3.9774005985821024	5.330093112723844	5.801640739612973	5.982769404446701	6.085410459575707	4.698452209885269	4.14531245441086	2.0460783195336587	3.9138439306410624	-0.15863705539895545	-1.047539965336828	-2.936711473441382	-3.613190440257142	-1.8132872922236425	-1.406844742362216	0.08107489975764023	0.0	-1.3912399352125009	-8.358955557402853	-6.400497054451008	-3.2832204899438437	-2.4270808044098997	-0.3079247338544136	-3.0589062858916316	0.10773081724754507	0.0	-0.7099300521170457	0.8415854100365471	1.1346497797056538	1.9749922899231063	1.073725988982737	-0.28301820318375104	3.731029596917483	2.16385940653117
chr3R:479062-481169	5.982769404446701	6.085410459575707	4.698452209885269	4.14531245441086	2.0460783195336587	3.9138439306410624	-0.15863705539895545	-1.047539965336828	-2.936711473441382	-3.613190440257142	-1.8132872922236425	-1.406844742362216	0.08107489975764023	0.0	-1.3912399352125009	-8.358955557402853	-6.400497054451008	-3.2832204899438437	-2.4270808044098997	-0.3079247338544136	-3.0589062858916316	0.10773081724754507	0.0	-0.7099300521170457	0.8415854100365471	1.1346497797056538	1.9749922899231063	1.073725988982737	-0.28301820318375104	3.731029596917483	2.16385940653117	5.1572745388266945	5.52710864980251	0.596529691132363	-0.4488658065166379	-1.378140395019188	1.9455940883080345	2.989911822345697	2.7285928155171044	1.9522308277269633	1.569443340338724	-0.3044435268424024	-0.08123232838251418	7.365956970642043	6.968807538486474	10.38612898959838	4.117052100723043	6.738365383786873	3.627356501799281
chr3R:530117-532450	-15.807729525686392	-9.848578864937869	-8.756463174156012	-19.539553081199983	-19.938631957922215	-24.120966736488135	-15.22644901421424	-10.454357051710753	-15.516681151753795	-5.651114422787147	-2.228163275516917	1.2668178919989337	5.734478781702656	4.989161278056162	4.229488784506849	5.210451744675811	2.1151274614597577	1.1856027693708817	2.116107283302155	0.0	7.237189984100002	10.420618858975102	14.257693080839683	13.927051941447305	5.608071238521375	10.461389978813468	7.2297045822235555	12.233139115166543	7.4896892802680775	8.703294441248705	3.1777674591097314	4.474063597179406	3.248112643741716	2.7027296810789925	1.5223952868594057	1.565447500048149	3.584471590433595	2.8262173591254878	0.47235581190942905	1.081809721135529	-1.2410245294472477	-0.9486953505649617	-3.4780168160532083	-4.641330012701937	-6.378665436971916	-7.051083224857821	-3.437764601503685	-2.3993862373202814	-2.106347678411919
chr3R:538678-540314	1.1856027693708817	2.116107283302155	0.0	7.237189984100002	10.420618858975102	14.257693080839683	13.927051941447305	5.608071238521375	10.461389978813468	7.2297045822235555	12.233139115166543	7.4896892802680775	8.703294441248705	3.1777674591097314	4.474063597179406	3.248112643741716	2.7027296810789925	1.5223952868594057	1.565447500048149	3.584471590433595	2.8262173591254878	0.47235581190942905	1.081809721135529	-1.2410245294472477	-0.9486953505649617	-3.4780168160532083	-4.641330012701937	-6.378665436971916	-7.051083224857821	-3.437764601503685	-2.3993862373202814	-2.106347678411919	-2.329565160046843	-3.9252167005857372	-0.9564148715051812	-3.2864241507185588	-6.5690567685307295	-3.923562628675699	-3.08185804030146	-0.46817012770790395	-0.8548638872494588	-0.9761204326292244	-3.057762145136094	-1.2822683090761038	-1.23671315661973	1.3921765163265465	4.732254884835405	2.8243501129019695	6.521350465144311
chr3R:557201-558603	-3.923562628675699	-3.08185804030146	-0.46817012770790395	-0.8548638872494588	-0.9761204326292244	-3.057762145136094	-1.2822683090761038	-1.23671315661973	1.3921765163265465	4.732254884835405	2.8243501129019695	6.521350465144311	5.13914793544123	7.826934645714459	0.8315523130180141	3.1767245718682857	4.632604535071887	4.9684913151139805	3.0269839786248767	3.511997974967026	5.730642471000926	8.033951624525137	7.110280770639972	6.2511974408108735	7.607599746538553	8.310633017787445	4.61354751643416	7.598268691087034	6.304439733959835	10.692939828702922	8.439688383170967	6.575704262667053	10.905454069374906	8.014111875995752	3.1535100538659173	6.691058671575717	4.583092032820656	5.3514887515146325	3.4490195085101245	1.910599337190932	0.6046540995963934	-1.182971507471723	-1.5456670906979866	-6.478677586400076	-10.053068297497445	-9.02100614712755	-12.603440209014726	-2.602204984426908	2.2798096089344235
chr3R:564675-565676	3.1767245718682857	4.632604535071887	4.9684913151139805	3.0269839786248767	3.511997974967026	5.730642471000926	8.033951624525137	7.110280770639972	6.2511974408108735	7.607599746538553	8.310633017787445	4.61354751643416	7.598268691087034	6.304439733959835	10.692939828702922	8.439688383170967	6.575704262667053	10.905454069374906	8.014111875995752	3.1535100538659173	6.691058671575717	4.583092032820656	5.3514887515146325	3.4490195085101245	1.910599337190932	0.6046540995963934	-1.182971507471723	-1.5456670906979866	-6.478677586400076	-10.053068297497445	-9.02100614712755	-12.603440209014726	-2.602204984426908	2.2798096089344235	3.1321931564902785	3.1309087665202364	2.495715673364156	2.3866128007037513	-2.9534856162836562	-0.8042660030159272	-3.9815314742331496	-7.917719742123095	-10.623743791508705	-9.121757491786225	-9.10847685402225	-5.416907923368821	-9.877251253607323	-11.836120394839178	-9.34531489927841
chr3R:573204-575658	10.905454069374906	8.014111875995752	3.1535100538659173	6.691058671575717	4.583092032820656	5.3514887515146325	3.4490195085101245	1.910599337190932	0.6046540995963934	-1.182971507471723	-1.5456670906979866	-6.478677586400076	-10.053068297497445	-9.02100614712755	-12.603440209014726	-2.602204984426908	2.2798096089344235	3.1321931564902785	3.1309087665202364	2.495715673364156	2.3866128007037513	-2.9534856162836562	-0.8042660030159272	-3.9815314742331496	-7.917719742123095	-10.623743791508705	-9.121757491786225	-9.10847685402225	-5.416907923368821	-9.877251253607323	-11.836120394839178	-9.34531489927841	-10.33631944319746	-9.548711583909242	2.864660654053959	7.347129276728357	2.000705419153841	3.1103104926404543	4.968210930384795	5.5122993738283474	5.4147403526974065	2.671992637796523	2.7888557020366767	6.595455220036142	1.3571505098409924	5.451221456835733	3.3581770268282254	4.305756907698634	1.7137569259043914
chr3R:599400-602469	-1.7171626130124011	-3.847819897359948	-5.468650764989253	-5.077420596114776	-4.605377023692999	-2.5070275360185175	-3.2814660317309836	-6.409291889154748	-2.4754232097080835	-9.164538348695284	-7.557330652808736	-4.361622617550034	-4.875337480910921	-1.3103543105146316	-3.9527901585438867	-1.4225743383903713	-2.434569356960298	-3.5756965855371896	0.8601655253721391	2.5984295454138158	3.508438057007251	0.92899121250251	0.4886455305750138	-1.828350969529046	0.6000691888105917	-1.8841524988936404	-3.6670631782564045	-7.236864761404818	-6.595890677290843	-4.319572301214175	-3.6431307169734755	0.2614505271567006	0.3552705472968985	5.71894723505459	2.9877862873830003	0.0	4.922059053665683	7.844580111982181	9.71132080655584	8.284747624276232	3.0796674658579692	1.2943452584936503	-1.664127684320303	-3.195648418280937	-1.1451916048326531	-8.385468392302954	-12.65970152100355	-10.844291692754423	-6.872021946746362
chr3R:629736-631198	0.0	0.0	0.0	0.0	0.0	0.0	0.0	-11.821688214459824	-15.395778647229196	-0.6059555989499502	-1.1737218734474009	-0.2240774644457132	0.0	0.0	0.0	0.5461807351831428	7.574457656966356	11.41286947392002	2.7437346231283426	-1.3821770810048504	-1.0668755590631576	4.9701873009196165	10.204116239850643	3.5489018623889694	-0.32675222119505476	7.923050065619086	18.45553661405035	3.1248622325984714	17.300900503476196	15.756713521999625	11.302909838312996	19.034003500517994	4.144170949526956	14.795102382409391	10.722301359173812	8.81577098301139	6.8578429318609215	3.532286964185383	6.045810468062326	1.7732951201375313	2.2397196882485173	-6.732203053911429	-8.342642588797156	10.572196438698471	23.16220750318637	24.38468211328774	24.442728732495592	16.811975660435397	13.239492251566691
chr3R:635635-637903	0.0	0.0	0.0	0.5461807351831428	7.574457656966356	11.41286947392002	2.7437346231283426	-1.3821770810048504	-1.0668755590631576	4.9701873009196165	10.204116239850643	3.5489018623889694	-0.32675222119505476	7.923050065619086	18.45553661405035	3.1248622325984714	17.300900503476196	15.756713521999625	11.302909838312996	19.034003500517994	4.144170949526956	14.795102382409391	10.722301359173812	8.81577098301139	6.8578429318609215	3.532286964185383	6.045810468062326	1.7732951201375313	2.2397196882485173	-6.732203053911429	-8.342642588797156	10.572196438698471	23.16220750318637	24.38468211328774	24.442728732495592	16.811975660435397	13.239492251566691	11.16582898858271	9.640767356973448	5.477412294776902	6.071784653141012	3.323463404388325	5.78432480814045	6.1604188089683065	2.351097899058299	1.2994022195329937	-0.3628910193170647	-4.931859084592688	-2.8327326300111473
chr3R:638017-639787	11.41286947392002	2.7437346231283426	-1.3821770810048504	-1.0668755590631576	4.9701873009196165	10.204116239850643	3.5489018623889694	-0.32675222119505476	7.923050065619086	18.45553661405035	3.1248622325984714	17.300900503476196	15.756713521999625	11.302909838312996	19.034003500517994	4.144170949526956	14.795102382409391	10.722301359173812	8.81577098301139	6.8578429318609215	3.532286964185383	6.045810468062326	1.7732951201375313	2.2397196882485173	-6.732203053911429	-8.342642588797156	10.572196438698471	23.16220750318637	24.38468211328774	24.442728732495592	16.811975660435397	13.239492251566691	11.16582898858271	9.640767356973448	5.477412294776902	6.071784653141012	3.323463404388325	5.78432480814045	6.1604188089683065	2.351097899058299	1.2994022195329937	-0.3628910193170647	-4.931859084592688	-2.8327326300111473	-6.262853108366042	-5.595303536937949	-2.184247708729824	-4.1817726135699	-0.1337617191537825
chr3R:646566-648320	10.722301359173812	8.81577098301139	6.8578429318609215	3.532286964185383	6.045810468062326	1.7732951201375313	2.2397196882485173	-6.732203053911429	-8.342642588797156	10.572196438698471	23.16220750318637	24.38468211328774	24.442728732495592	16.811975660435397	13.239492251566691	11.16582898858271	9.640767356973448	5.477412294776902	6.071784653141012	3.323463404388325	5.78432480814045	6.1604188089683065	2.351097899058299	1.2994022195329937	-0.3628910193170647	-4.931859084592688	-2.8327326300111473	-6.262853108366042	-5.595303536937949	-2.184247708729824	-4.1817726135699	-0.1337617191537825	0.5986440117829138	0.07297618203785163	-0.08806592355619787	1.3968983177885002	-1.4362780137523488	-1.4307791235409189	-2.276222371625098	-3.114380502628361	-2.1365343885930472	-3.639442062237071	-7.229874039148941	-9.244174792242795	-8.573312008792437	-10.207097722180485	-7.267888221608012	-9.028144297696793	-22.26554458074964
chr3R:731365-733802	3.196717972660355	0.665036473482376	4.01996856320086	3.987069021977715	1.799982088989883	-0.24760958744828993	1.8588031771790063	2.6028063219641187	1.7187624769357126	-1.1658190102567454	-4.478208481076101	-5.0331035308661995	-5.032541824707042	-2.5735058131811095	-1.967221329436397	0.37107205997171755	-4.42235342824978	-1.936433328684403	0.6082334310704088	0.6688365081901083	1.9084850188786497	1.2118351976565962	4.238791665847492	7.214828907649859	6.192189892854651	6.479880376832591	5.893343484088347	5.9817482385771585	3.4528009261724235	2.9245487005870423	9.535173382785542	9.639266737376332	17.28415384949507	5.837961542830562	9.205192245287574	13.235093018721122	20.443189640590024	20.916610250228423	14.040116293962704	7.45123062869793	11.382959559190567	5.529636365925867	5.223463994203849	6.2036779981844195	2.280157900549372	-1.3203161547058937	-5.899342128258583	-8.970311196248446	-15.632214429136832
chr3R:735126-737597	1.7187624769357126	-1.1658190102567454	-4.478208481076101	-5.0331035308661995	-5.032541824707042	-2.5735058131811095	-1.967221329436397	0.37107205997171755	-4.42235342824978	-1.936433328684403	0.6082334310704088	0.6688365081901083	1.9084850188786497	1.2118351976565962	4.238791665847492	7.214828907649859	6.192189892854651	6.479880376832591	5.893343484088347	5.9817482385771585	3.4528009261724235	2.9245487005870423	9.535173382785542	9.639266737376332	17.28415384949507	5.837961542830562	9.205192245287574	13.235093018721122	20.443189640590024	20.916610250228423	14.040116293962704	7.45123062869793	11.382959559190567	5.529636365925867	5.223463994203849	6.2036779981844195	2.280157900549372	-1.3203161547058937	-5.899342128258583	-8.970311196248446	-15.632214429136832	-15.291646090341574	-14.993635750509629	-12.771715918848837	-19.34703735204049	-23.053639921768802	-17.740290339848762	-25.746556601053175	-26.646770385861977
chr3R:777409-779757	7.087514874074962	1.243759997103147	1.8063875489610839	1.1468922230079623	-2.4665150301466827	-3.2125986655148817	-11.884594964997133	-13.839170096637181	-7.302603322235922	2.744965278028605	1.9721050419103172	20.749001084253138	20.102118203851287	10.340014480131039	0.7853076487164788	-10.266159798429477	-15.747985216553518	-16.646003708885548	-6.030382445615353	-1.2372870357267154	1.3002245738244331	-1.1986765866980205	2.466786810425549	5.015151141010211	1.09908825794015	0.288769123076823	0.6383073482902311	6.642641694838817	3.7385267026413014	9.071823018110505	6.937299129613162	10.755068572052346	10.013481302732874	14.088969495924902	9.67277983079816	5.924589006564484	6.607346544241183	9.91648028224176	9.15473671429191	1.251293698979397	4.978153859454445	6.154686331515016	6.375241113847084	9.600232357243675	10.168448265229681	9.44427220797403	6.5722329983495005	9.178766201101627	8.554761799068235
chr3R:794858-795901	5.924589006564484	6.607346544241183	9.91648028224176	9.15473671429191	1.251293698979397	4.978153859454445	6.154686331515016	6.375241113847084	9.600232357243675	10.168448265229681	9.44427220797403	6.5722329983495005	9.178766201101627	8.554761799068235	19.318278567587466	16.26326937846677	20.499304452695732	16.95544016575917	12.949075757030824	9.480096003570385	7.484391160265892	7.593598420433321	3.1612668987057613	4.2198653974686104	1.815596383389198	0.6257439072464647	-1.7554922177078136	-1.476466517596155	-6.629084714352731	-7.052540068550394	-8.162134028863289	-12.957621030023327	-10.612628644037782	-14.683559470575444	-8.418457887630206	-2.7865987232446146	-14.76546247682632	-19.431331917935953	-22.457417096916853	-15.886925178784425	-16.29907148315574	-12.784671886020835	-19.277373376238405	-20.263702959126565	-25.378508794987404	-20.307651879102398	-5.681139140642155	-18.88469462309763	-15.459712158479645
chr3R:952680-954577	-0.33760734816291466	0.10456205398768052	0.08467628294079012	0.8776899544805173	2.6412669889959712	1.6806839062132066	-0.7033382568210276	-2.087007600474277	-0.2105263209141679	-1.2962450649133332	-0.6573685470170365	0.18105088102972228	-0.3842533059311557	1.3528435241215888	2.6014393392228627	3.1313545830548137	3.994893197809085	4.854002918657282	5.93828615336105	8.281447694586927	6.962819195490258	13.216834236909431	4.968694730830998	9.905630102571797	12.41678651934783	15.703494929424668	11.21408070217335	8.984835921715785	9.057046897085877	10.29055904502762	5.978476020306797	3.7374838317465113	2.5986915759008804	0.18025508162484688	0.5722315223304937	3.984737659857189	5.904533386201929	7.563245398787403	5.111530584398167	7.647872080692648	3.8815948895875563	2.9877862873830003	2.806952088698959	0.3222246837515184	2.500520706434527	-3.0787627811230336	-2.7417389076862775	-3.870773871159128	-2.2074253400753285
chr3R:1042005-1051510	-4.512603221578403	-5.42132347505684	-4.372522709099457	-3.6820222050075606	-1.6024763869688816	-2.9161045183112653	-0.4676310425478697	-1.0668755590631576	-0.3546503345598342	-1.4842562474749224	1.0052013422911241	-0.503350809406816	-0.9059652567236041	0.7359535705891888	3.8266572819128077	5.561789973218856	3.762229217940036	6.256611792089152	3.7918682292299546	1.3740654100455731	1.0668755590631576	0.6383073482902311	0.4220719170992707	3.040834917265476	1.3821770810048504	0.6827202064713115	-0.6408104628791458	2.924876165513655	0.30255291764333986	1.0419564605871743	-0.6248499034466155	-5.395503726495559	-3.1733411556520057	-2.927009649502609	-0.2406233412219088	-8.81559580326292	-16.867838536128627	-6.67387257536223	-8.300378160939571	-3.1654559978248087	-11.276760213380127	-8.044630490458797	-12.136841533803675	-10.493663192175825	-4.603548224294323	-2.515567966014938	-12.162977528728929	-4.85085584799327	-7.718198774425073
chr3R:1056435-1059422	0.30255291764333986	1.0419564605871743	-0.6248499034466155	-5.395503726495559	-3.1733411556520057	-2.927009649502609	-0.2406233412219088	-8.81559580326292	-16.867838536128627	-6.67387257536223	-8.300378160939571	-3.1654559978248087	-11.276760213380127	-8.044630490458797	-12.136841533803675	-10.493663192175825	-4.603548224294323	-2.515567966014938	-12.162977528728929	-4.85085584799327	-7.718198774425073	0.2614505271567006	-0.6252873828651145	-1.9084850188786497	-0.20197442852421285	1.3821770810048504	5.1309738177859865	5.833027099549114	1.5721477784411282	11.391497037256725	13.937126114219653	3.7714162378017395	3.0241930320658517	7.252786295222057	6.343912639515591	13.614729455202228	2.265111574250747	5.77660912142734	6.39082561374143	7.322198197365482	13.13476595338032	7.796449553299099	6.2141369172111345	11.405447989162841	10.046212999651296	9.859751968549126	8.522653889098091	6.592878978352302	1.8289239693717887
chr3R:1076245-1077940	13.13476595338032	7.796449553299099	6.2141369172111345	11.405447989162841	10.046212999651296	9.859751968549126	8.522653889098091	6.592878978352302	1.8289239693717887	2.6091527309761937	2.7017928276604795	3.501269256501732	3.4306558618007372	1.7445990191804592	-0.996026887414306	-7.789860039363452	-4.716389209872425	-6.438570023548767	-3.1240075069203943	-8.6291105416893	-8.31772728769886	-6.616915612867109	-8.880177820551106	-3.4072145539276644	1.5221913259523985	4.01055966104802	1.686553652840634	-0.7253605314941906	-3.3779165085334557	-8.712852902624833	-12.048179774438267	-5.399648957335873	-14.319045302347481	-8.32815843292812	7.267318372166159	21.517647027072634	18.993006853941615	6.499885920402459	14.121889857020856	26.870451966234782	26.615691822203576	11.480105094019242	11.273905956564318	6.33962266302851	5.712438792552666	4.982765288279954	7.1587248481958925	4.554400926471791	2.62855014332588
chr3R:1081202-1083460	2.7017928276604795	3.501269256501732	3.4306558618007372	1.7445990191804592	-0.996026887414306	-7.789860039363452	-4.716389209872425	-6.438570023548767	-3.1240075069203943	-8.6291105416893	-8.31772728769886	-6.616915612867109	-8.880177820551106	-3.4072145539276644	1.5221913259523985	4.01055966104802	1.686553652840634	-0.7253605314941906	-3.3779165085334557	-8.712852902624833	-12.048179774438267	-5.399648957335873	-14.319045302347481	-8.32815843292812	7.267318372166159	21.517647027072634	18.993006853941615	6.499885920402459	14.121889857020856	26.870451966234782	26.615691822203576	11.480105094019242	11.273905956564318	6.33962266302851	5.712438792552666	4.982765288279954	7.1587248481958925	4.554400926471791	2.62855014332588	-0.7624954008696844	-4.779007827315218	-3.169933933368211	3.054832797169685	3.146496587635682	0.5132951515833237	2.33572424367196	-0.9225536617460052	-0.6375506515049705	-7.9135482287744265
chr3R:1089668-1090981	-0.7253605314941906	-3.3779165085334557	-8.712852902624833	-12.048179774438267	-5.399648957335873	-14.319045302347481	-8.32815843292812	7.267318372166159	21.517647027072634	18.993006853941615	6.499885920402459	14.121889857020856	26.870451966234782	26.615691822203576	11.480105094019242	11.273905956564318	6.33962266302851	5.712438792552666	4.982765288279954	7.1587248481958925	4.554400926471791	2.62855014332588	-0.7624954008696844	-4.779007827315218	-3.169933933368211	3.054832797169685	3.146496587635682	0.5132951515833237	2.33572424367196	-0.9225536617460052	-0.6375506515049705	-7.9135482287744265	-13.596659330129715	-19.308700568631984	-18.010364354475172	-12.11247084398529	-7.770994713612564	8.091809554975894	10.437295818207012	15.650483590493577	12.938662758732566	9.891385762816094	3.9709156755396293	0.8440009943907997	1.1075692202800151	3.4863692801625725	0.2651018050502416	-1.1092402229009788	-1.3711336040911821
chr3R:1095971-1098258	26.870451966234782	26.615691822203576	11.480105094019242	11.273905956564318	6.33962266302851	5.712438792552666	4.982765288279954	7.1587248481958925	4.554400926471791	2.62855014332588	-0.7624954008696844	-4.779007827315218	-3.169933933368211	3.054832797169685	3.146496587635682	0.5132951515833237	2.33572424367196	-0.9225536617460052	-0.6375506515049705	-7.9135482287744265	-13.596659330129715	-19.308700568631984	-18.010364354475172	-12.11247084398529	-7.770994713612564	8.091809554975894	10.437295818207012	15.650483590493577	12.938662758732566	9.891385762816094	3.9709156755396293	0.8440009943907997	1.1075692202800151	3.4863692801625725	0.2651018050502416	-1.1092402229009788	-1.3711336040911821	-2.5918493045845246	-0.1421331514196079	-2.2956485333676024	-2.9824219698701864	-7.174442969375702	-2.0307662878035884	-3.7055843629321497	-1.45197386246005	-3.04085308214145	-2.5256901599651513	-6.894847927044241	-9.728999867185495
chr3R:1122330-1125574	-8.724692691642243	-5.2443808097766205	-11.196897732909866	-5.391864651211181	-6.397141699247598	-6.555992219393059	-2.780752838027579	-11.307655725704652	-6.427682415124007	-4.366759520558018	7.588636059949627	14.649146414285232	17.73050259981977	12.239775283408962	4.803048857102938	5.11102639272261	0.9300070576459298	-2.0560748936650026	-9.760717074390156	-10.299904837279858	-13.963332155446082	-3.115738919145582	2.701538758954365	-0.7581324812896005	1.1944290798839219	3.638184604000766	0.24166617303273819	0.18519105489048054	0.3583317802510046	-1.1550292387683347	-0.9769141156876338	-4.631240775749417	-3.7916077517155666	-5.057707586513329	-7.577088361645939	0.512307808020646	-2.625782508403245	1.1977990539792565	2.330500829330396	0.43755586272742464	-0.8157262480770974	-3.2702527185737114	-1.0298115237593033	-1.8453057774952815	-2.13096357482469	-2.5174538540444664	-3.3530205802973296	-1.6268838607149798	-2.048253723653836
chr3R:1179945-1184875	5.913640424781423	7.506267799168434	6.000512375722847	8.109309052133593	5.864192063958528	6.777544100010059	-0.1208891596765964	1.7921186596136882	1.7012459951498453	1.2803576884007672	1.578558829117318	-0.40900847736286305	4.14469528739008	2.8687924160870297	1.1239666981278558	-3.6100338655899735	-1.9676828316634292	-3.476197005277151	-1.730204725173242	-4.013200007794732	-3.6734133963406728	-10.121100793077245	-12.93416835380774	-11.969241546213086	-15.653887197676084	-13.987905896524206	-12.671972739527407	-5.868856324315073	-1.6525945075586288	-9.228355806645883	-10.756093403639461	-11.599621037563676	-9.341473041045155	-6.2233015328881995	-0.9059652567236041	-2.6637844443061685	-6.854123854292779	-3.990655416109495	0.3842533059311557	-4.666158007334899	-4.356712377488488	-1.5955298189584521	-0.7359535705891888	-0.2887691230768229	-3.0099847671831212	-3.914883325317246	-3.0117048612378734	-3.2985402336687053	1.81033590333861
chr3R:1192736-1195340	-12.671972739527407	-5.868856324315073	-1.6525945075586288	-9.228355806645883	-10.756093403639461	-11.599621037563676	-9.341473041045155	-6.2233015328881995	-0.9059652567236041	-2.6637844443061685	-6.854123854292779	-3.990655416109495	0.3842533059311557	-4.666158007334899	-4.356712377488488	-1.5955298189584521	-0.7359535705891888	-0.2887691230768229	-3.0099847671831212	-3.914883325317246	-3.0117048612378734	-3.2985402336687053	1.81033590333861	-0.4458685983022415	1.8854098707154492	2.1385712973631392	1.0305227246267525	2.5644314479796457	-0.7531820024193868	1.3535731949946708	1.2618768292259848	7.220744981506789	10.039345390069725	3.7280290690405473	5.176055081128193	6.346020476956021	0.6735972048895144	-1.7699873135334394	-4.490384760302021	-1.9003392252418982	-3.2610194982713487	-1.295332214205754	1.654507166568443	8.537850880489682	0.0	0.0	2.3286248352848276	0.0	0.47712125471966244
chr3R:1196251-1200421	-6.2233015328881995	-0.9059652567236041	-2.6637844443061685	-6.854123854292779	-3.990655416109495	0.3842533059311557	-4.666158007334899	-4.356712377488488	-1.5955298189584521	-0.7359535705891888	-0.2887691230768229	-3.0099847671831212	-3.914883325317246	-3.0117048612378734	-3.2985402336687053	1.81033590333861	-0.4458685983022415	1.8854098707154492	2.1385712973631392	1.0305227246267525	2.5644314479796457	-0.7531820024193868	1.3535731949946708	1.2618768292259848	7.220744981506789	10.039345390069725	3.7280290690405473	5.176055081128193	6.346020476956021	0.6735972048895144	-1.7699873135334394	-4.490384760302021	-1.9003392252418982	-3.2610194982713487	-1.295332214205754	1.654507166568443	8.537850880489682	0.0	0.0	2.3286248352848276	0.0	0.47712125471966244	-0.9884928598239788	0.0	-1.4637527426815689	0.0	-4.534717344319636	-3.0643670870356483	0.6783250385186248
chr3R:1200535-1201553	-0.7359535705891888	-0.2887691230768229	-3.0099847671831212	-3.914883325317246	-3.0117048612378734	-3.2985402336687053	1.81033590333861	-0.4458685983022415	1.8854098707154492	2.1385712973631392	1.0305227246267525	2.5644314479796457	-0.7531820024193868	1.3535731949946708	1.2618768292259848	7.220744981506789	10.039345390069725	3.7280290690405473	5.176055081128193	6.346020476956021	0.6735972048895144	-1.7699873135334394	-4.490384760302021	-1.9003392252418982	-3.2610194982713487	-1.295332214205754	1.654507166568443	8.537850880489682	0.0	0.0	2.3286248352848276	0.0	0.47712125471966244	-0.9884928598239788	0.0	-1.4637527426815689	0.0	-4.534717344319636	-3.0643670870356483	0.6783250385186248	6.816989416673842	5.611189748987298	3.77863444843227	3.5593122405576243	2.57717816085496	2.8694677086269436	2.9277168050162508	4.24991224831166	3.3924470637436435
chr3R:1218427-1220296	-1.4637527426815689	0.0	-4.534717344319636	-3.0643670870356483	0.6783250385186248	6.816989416673842	5.611189748987298	3.77863444843227	3.5593122405576243	2.57717816085496	2.8694677086269436	2.9277168050162508	4.24991224831166	3.3924470637436435	4.843575935904061	0.7025819145228699	1.593736316498224	2.8641886265069973	2.493675621783516	4.712034675031835	3.761660498643876	3.248081361647431	-0.2887691230768229	0.13053391598863748	-0.26255830660327945	8.029931745105278	8.148498028143967	11.357949850396881	7.364609458002234	3.7367708455939836	1.549181408516368	-1.0085673692064414	5.856803743142062	5.995808346068379	4.288508162202723	4.716677519202888	1.346246777596033	0.40822792427752347	-1.9162226373829985	-2.349034033107243	-2.7534497412703414	-11.982798987008978	-12.568196721686881	-10.551362359164116	-8.957585223885246	-5.644761391297446	-2.8765827685871277	-12.45672544723299	-11.256562767141915
chr3R:1287879-1291376	-9.23352275042283	-7.620196569733473	-6.59635325199407	-8.52916867511438	-4.474170374832312	-3.9131031413686785	0.18946256670265715	-1.0668755590631576	-0.6252873828651145	-2.696865529045471	-2.5018120907770274	0.2340157585357906	1.8868499552258988	-0.46081782063424825	-0.6225442656849791	1.522582039174525	0.2620076431622543	4.529427703103988	2.068814826771129	0.0	2.3286248352848276	-1.0466924622419154	3.8362608028584866	8.321941510017306	5.933017503931002	10.779548346700798	13.148845832038427	12.299038557711757	16.711740315150966	14.931972372272016	18.154702409989714	9.499823105362067	9.415578950198134	7.1669865334621115	6.4239022875237595	1.6519436305215898	2.307059016043019	5.420349512747558	2.05614818068865	4.259153992180229	3.6757187461395047	5.047800147722575	1.492751490291685	0.1362631591170019	-0.25790110205282335	-1.120264521686123	-5.095467578984327	-5.284184852506534	-8.163763860360834
chr3R:1291679-1294184	-0.6252873828651145	-2.696865529045471	-2.5018120907770274	0.2340157585357906	1.8868499552258988	-0.46081782063424825	-0.6225442656849791	1.522582039174525	0.2620076431622543	4.529427703103988	2.068814826771129	0.0	2.3286248352848276	-1.0466924622419154	3.8362608028584866	8.321941510017306	5.933017503931002	10.779548346700798	13.148845832038427	12.299038557711757	16.711740315150966	14.931972372272016	18.154702409989714	9.499823105362067	9.415578950198134	7.1669865334621115	6.4239022875237595	1.6519436305215898	2.307059016043019	5.420349512747558	2.05614818068865	4.259153992180229	3.6757187461395047	5.047800147722575	1.492751490291685	0.1362631591170019	-0.25790110205282335	-1.120264521686123	-5.095467578984327	-5.284184852506534	-8.163763860360834	-5.996760004305374	-8.956890566887356	-19.396908727816715	-14.769699176612102	-15.11652867390206	-10.538195099626632	-7.015760320782832	-10.139648604632642
chr3R:1295059-1297926	1.522582039174525	0.2620076431622543	4.529427703103988	2.068814826771129	0.0	2.3286248352848276	-1.0466924622419154	3.8362608028584866	8.321941510017306	5.933017503931002	10.779548346700798	13.148845832038427	12.299038557711757	16.711740315150966	14.931972372272016	18.154702409989714	9.499823105362067	9.415578950198134	7.1669865334621115	6.4239022875237595	1.6519436305215898	2.307059016043019	5.420349512747558	2.05614818068865	4.259153992180229	3.6757187461395047	5.047800147722575	1.492751490291685	0.1362631591170019	-0.25790110205282335	-1.120264521686123	-5.095467578984327	-5.284184852506534	-8.163763860360834	-5.996760004305374	-8.956890566887356	-19.396908727816715	-14.769699176612102	-15.11652867390206	-10.538195099626632	-7.015760320782832	-10.139648604632642	-15.107824303784158	-12.81091342662494	-11.101448502696492	-10.602324813063055	-7.857558162563341	-2.7020510692410022	-7.184856987785215
chr3R:1299148-1301300	8.321941510017306	5.933017503931002	10.779548346700798	13.148845832038427	12.299038557711757	16.711740315150966	14.931972372272016	18.154702409989714	9.499823105362067	9.415578950198134	7.1669865334621115	6.4239022875237595	1.6519436305215898	2.307059016043019	5.420349512747558	2.05614818068865	4.259153992180229	3.6757187461395047	5.047800147722575	1.492751490291685	0.1362631591170019	-0.25790110205282335	-1.120264521686123	-5.095467578984327	-5.284184852506534	-8.163763860360834	-5.996760004305374	-8.956890566887356	-19.396908727816715	-14.769699176612102	-15.11652867390206	-10.538195099626632	-7.015760320782832	-10.139648604632642	-15.107824303784158	-12.81091342662494	-11.101448502696492	-10.602324813063055	-7.857558162563341	-2.7020510692410022	-7.184856987785215	-0.7158051146113907	-5.806148475027322	-2.9363227499528395	0.0	-0.9725842097237654	0.0	0.0	0.0
chr3R:1308672-1309890	1.492751490291685	0.1362631591170019	-0.25790110205282335	-1.120264521686123	-5.095467578984327	-5.284184852506534	-8.163763860360834	-5.996760004305374	-8.956890566887356	-19.396908727816715	-14.769699176612102	-15.11652867390206	-10.538195099626632	-7.015760320782832	-10.139648604632642	-15.107824303784158	-12.81091342662494	-11.101448502696492	-10.602324813063055	-7.857558162563341	-2.7020510692410022	-7.184856987785215	-0.7158051146113907	-5.806148475027322	-2.9363227499528395	0.0	-0.9725842097237654	0.0	0.0	0.0	0.0	0.0	0.0	0.0	0.0	0.0	0.0	0.0	0.0	7.751590882988325	3.5658067469817696	0.3842533059311557	-1.4637527426815689	8.90686258506922	8.962750554024009	10.15811478037503	9.855133294100632	9.429242003226117	7.61799474415666
chr3R:1309991-1312212	-0.25790110205282335	-1.120264521686123	-5.095467578984327	-5.284184852506534	-8.163763860360834	-5.996760004305374	-8.956890566887356	-19.396908727816715	-14.769699176612102	-15.11652867390206	-10.538195099626632	-7.015760320782832	-10.139648604632642	-15.107824303784158	-12.81091342662494	-11.101448502696492	-10.602324813063055	-7.857558162563341	-2.7020510692410022	-7.184856987785215	-0.7158051146113907	-5.806148475027322	-2.9363227499528395	0.0	-0.9725842097237654	0.0	0.0	0.0	0.0	0.0	0.0	0.0	0.0	0.0	0.0	0.0	0.0	7.751590882988325	3.5658067469817696	0.3842533059311557	-1.4637527426815689	8.90686258506922	8.962750554024009	10.15811478037503	9.855133294100632	9.429242003226117	7.61799474415666	6.172312187617136	3.8502433635099793
chr3R:1341156-1343979	-3.5065119179753297	-2.1906990743526222	-1.8888303320298154	-2.731713694562522	5.263717151983476	16.198347831622407	18.342164890719932	3.3811738890229877	3.0206077938867657	3.819369278290658	7.302616039153173	2.3675035255891146	3.6627562981539628	11.512439571695305	10.625914213176568	11.41031172525302	3.4462110465743616	1.9425360543957473	-0.13498111007017166	9.368534138266714	18.620398236829306	7.835260119288544	14.51883638665851	8.087412233759462	11.47343954900208	6.947267206169409	2.9668204623132604	2.052544287697803	0.01903135258450568	-1.7224710677830355	-1.9853773636165637	-6.312159789651269	-10.28806159298821	-11.569493554536217	-19.97550081200703	-19.926629532635157	-23.83141266797867	-6.485744463271127	-5.502079816624171	-5.860712534949376	2.290407071994887	6.886949355892781	2.7512878230915025	2.5435974661718377	6.005768736883496	8.556288148094799	14.199608706103918	8.777761802209296	7.323336452958357
chr3R:1372676-1373747	0.02154703895692599	2.453828562080218	0.7601264411376178	0.8512056541346591	2.070586392414355	-2.182172468203999	-0.780667547740542	0.2306364082741157	-3.300011474892975	-3.7501508154654246	0.5894812625338806	-0.16186475672998663	-1.4208432846418393	-2.1411477376961074	1.1961757206020336	1.5457123923603113	4.96503325651913	3.305925815108449	2.6703163054551995	4.805845838656711	4.03189847638998	1.4869219426349465	0.19520248979594046	3.7695344455780093	2.403820438028705	2.568865398526087	-0.09858591313079824	-2.47686351140877	-0.8918674149288167	-3.271702407898439	-8.465010187629822	-10.660655806201438	-11.566824347609689	-8.614911613167616	-4.5705127312344915	-10.419736754276402	-11.681309046711464	-2.6993827290179655	-9.93272740103976	-12.420214710455356	-2.325998558825666	2.696459145121608	3.594365074901684	3.303834053398495	4.020483293744494	2.098543588738482	0.5346537949190744	-0.7321551297165692	2.594358773174018
chr3R:1373865-1377127	0.7601264411376178	0.8512056541346591	2.070586392414355	-2.182172468203999	-0.780667547740542	0.2306364082741157	-3.300011474892975	-3.7501508154654246	0.5894812625338806	-0.16186475672998663	-1.4208432846418393	-2.1411477376961074	1.1961757206020336	1.5457123923603113	4.96503325651913	3.305925815108449	2.6703163054551995	4.805845838656711	4.03189847638998	1.4869219426349465	0.19520248979594046	3.7695344455780093	2.403820438028705	2.568865398526087	-0.09858591313079824	-2.47686351140877	-0.8918674149288167	-3.271702407898439	-8.465010187629822	-10.660655806201438	-11.566824347609689	-8.614911613167616	-4.5705127312344915	-10.419736754276402	-11.681309046711464	-2.6993827290179655	-9.93272740103976	-12.420214710455356	-2.325998558825666	2.696459145121608	3.594365074901684	3.303834053398495	4.020483293744494	2.098543588738482	0.5346537949190744	-0.7321551297165692	2.594358773174018	1.535494042052041	4.755556178791941
chr3R:1378960-1380273	-1.4208432846418393	-2.1411477376961074	1.1961757206020336	1.5457123923603113	4.96503325651913	3.305925815108449	2.6703163054551995	4.805845838656711	4.03189847638998	1.4869219426349465	0.19520248979594046	3.7695344455780093	2.403820438028705	2.568865398526087	-0.09858591313079824	-2.47686351140877	-0.8918674149288167	-3.271702407898439	-8.465010187629822	-10.660655806201438	-11.566824347609689	-8.614911613167616	-4.5705127312344915	-10.419736754276402	-11.681309046711464	-2.6993827290179655	-9.93272740103976	-12.420214710455356	-2.325998558825666	2.696459145121608	3.594365074901684	3.303834053398495	4.020483293744494	2.098543588738482	0.5346537949190744	-0.7321551297165692	2.594358773174018	1.535494042052041	4.755556178791941	3.586347322533842	1.61886626440363	5.38773371011759	2.9521032323698653	0.2614505271567006	4.886928664143484	10.089272146092453	9.006906688497068	6.603938378808433	0.0
chr3R:1380635-1382466	4.96503325651913	3.305925815108449	2.6703163054551995	4.805845838656711	4.03189847638998	1.4869219426349465	0.19520248979594046	3.7695344455780093	2.403820438028705	2.568865398526087	-0.09858591313079824	-2.47686351140877	-0.8918674149288167	-3.271702407898439	-8.465010187629822	-10.660655806201438	-11.566824347609689	-8.614911613167616	-4.5705127312344915	-10.419736754276402	-11.681309046711464	-2.6993827290179655	-9.93272740103976	-12.420214710455356	-2.325998558825666	2.696459145121608	3.594365074901684	3.303834053398495	4.020483293744494	2.098543588738482	0.5346537949190744	-0.7321551297165692	2.594358773174018	1.535494042052041	4.755556178791941	3.586347322533842	1.61886626440363	5.38773371011759	2.9521032323698653	0.2614505271567006	4.886928664143484	10.089272146092453	9.006906688497068	6.603938378808433	0.0	6.070183232119341	14.917655002997842	18.57448770981587	16.095466003118577
chr3R:1388014-1392404	-10.660655806201438	-11.566824347609689	-8.614911613167616	-4.5705127312344915	-10.419736754276402	-11.681309046711464	-2.6993827290179655	-9.93272740103976	-12.420214710455356	-2.325998558825666	2.696459145121608	3.594365074901684	3.303834053398495	4.020483293744494	2.098543588738482	0.5346537949190744	-0.7321551297165692	2.594358773174018	1.535494042052041	4.755556178791941	3.586347322533842	1.61886626440363	5.38773371011759	2.9521032323698653	0.2614505271567006	4.886928664143484	10.089272146092453	9.006906688497068	6.603938378808433	0.0	6.070183232119341	14.917655002997842	18.57448770981587	16.095466003118577	15.998325006197852	14.705407749417589	10.208678274920747	9.639625758490928	9.500348808394294	6.02947356361556	4.9409368179932756	8.002860565394775	3.770063531832939	2.8526702623124387	1.2903053521788022	0.6822107783289458	-0.976399787985472	-2.2814096966940323	-4.697303187869877
chr3R:1392516-1397954	-2.325998558825666	2.696459145121608	3.594365074901684	3.303834053398495	4.020483293744494	2.098543588738482	0.5346537949190744	-0.7321551297165692	2.594358773174018	1.535494042052041	4.755556178791941	3.586347322533842	1.61886626440363	5.38773371011759	2.9521032323698653	0.2614505271567006	4.886928664143484	10.089272146092453	9.006906688497068	6.603938378808433	0.0	6.070183232119341	14.917655002997842	18.57448770981587	16.095466003118577	15.998325006197852	14.705407749417589	10.208678274920747	9.639625758490928	9.500348808394294	6.02947356361556	4.9409368179932756	8.002860565394775	3.770063531832939	2.8526702623124387	1.2903053521788022	0.6822107783289458	-0.976399787985472	-2.2814096966940323	-4.697303187869877	-7.372026896900882	-8.704666360216848	-11.778329415168017	-9.598705454716864	-8.270993195792451	-2.789290833224222	-7.619111178899688	-4.3961441689349385	-4.013390581003731
chr3R:1413353-1418558	-8.704666360216848	-11.778329415168017	-9.598705454716864	-8.270993195792451	-2.789290833224222	-7.619111178899688	-4.3961441689349385	-4.013390581003731	-3.700842736611214	-5.755433092975399	-8.52484120415363	-11.323925485713827	-13.234330749600817	-12.087109816062226	-10.502648559197647	-13.263834125029877	-10.273575064920212	-17.578159822519723	-20.407202831026712	-16.943288646811293	-8.772081552836113	1.4199062677447933	3.858646053612645	-0.3379649770371427	-1.760918911535165	-4.9972377330347815	-5.545246856623349	1.4313637641589874	-0.6816519536376183	3.8760078410455927	10.606559555065475	7.638408921884107	12.456436100370762	10.451945330182605	10.149812219697724	21.819413523733186	17.54647693029343	9.721869310855036	11.496562532151117	9.78541339691094	3.871606165212225	5.421607886112052	2.2921742682345787	-0.7594875187518242	-2.0082962981555923	-2.4726505660861258	-1.9330155216849552	-3.511266565418798	-8.691621450604519
chr3R:1424824-1428186	-0.3379649770371427	-1.760918911535165	-4.9972377330347815	-5.545246856623349	1.4313637641589874	-0.6816519536376183	3.8760078410455927	10.606559555065475	7.638408921884107	12.456436100370762	10.451945330182605	10.149812219697724	21.819413523733186	17.54647693029343	9.721869310855036	11.496562532151117	9.78541339691094	3.871606165212225	5.421607886112052	2.2921742682345787	-0.7594875187518242	-2.0082962981555923	-2.4726505660861258	-1.9330155216849552	-3.511266565418798	-8.691621450604519	-11.222726469962621	-14.946297318216994	-17.303320364150625	-14.52069405175584	-10.286185313665067	-10.714630285052205	-4.563380938904383	-3.651128381367277	-2.9648075919637042	-1.2192905476671736	-0.2406233412219088	0.32675222119505476	-3.972630657684957	-8.888308488076728	9.713167169685786	8.973220726923664	6.682993823766189	2.072626137161015	4.40125530641737	12.061604331046233	15.455183156762713	20.426313300410424	25.060748596852022
chr3R:1431437-1434201	17.54647693029343	9.721869310855036	11.496562532151117	9.78541339691094	3.871606165212225	5.421607886112052	2.2921742682345787	-0.7594875187518242	-2.0082962981555923	-2.4726505660861258	-1.9330155216849552	-3.511266565418798	-8.691621450604519	-11.222726469962621	-14.946297318216994	-17.303320364150625	-14.52069405175584	-10.286185313665067	-10.714630285052205	-4.563380938904383	-3.651128381367277	-2.9648075919637042	-1.2192905476671736	-0.2406233412219088	0.32675222119505476	-3.972630657684957	-8.888308488076728	9.713167169685786	8.973220726923664	6.682993823766189	2.072626137161015	4.40125530641737	12.061604331046233	15.455183156762713	20.426313300410424	25.060748596852022	17.27105686153848	8.79359370907676	20.388153107311187	19.996883266979324	12.065871277171215	3.522187504515047	12.610678797743882	11.317566324144552	16.6352594311349	11.557747896950206	12.314159333888655	6.407602673762054	4.158249122186115
chr3R:1436609-1440057	-3.511266565418798	-8.691621450604519	-11.222726469962621	-14.946297318216994	-17.303320364150625	-14.52069405175584	-10.286185313665067	-10.714630285052205	-4.563380938904383	-3.651128381367277	-2.9648075919637042	-1.2192905476671736	-0.2406233412219088	0.32675222119505476	-3.972630657684957	-8.888308488076728	9.713167169685786	8.973220726923664	6.682993823766189	2.072626137161015	4.40125530641737	12.061604331046233	15.455183156762713	20.426313300410424	25.060748596852022	17.27105686153848	8.79359370907676	20.388153107311187	19.996883266979324	12.065871277171215	3.522187504515047	12.610678797743882	11.317566324144552	16.6352594311349	11.557747896950206	12.314159333888655	6.407602673762054	4.158249122186115	5.630302474167562	4.508255398133268	3.271237034892565	0.783554142108237	-0.36039710173057043	-4.07667422433124	-10.229918533146073	-11.393649742794764	-16.038379111455175	-13.49986378998075	-2.0098993249934445
chr3R:1447733-1451443	15.455183156762713	20.426313300410424	25.060748596852022	17.27105686153848	8.79359370907676	20.388153107311187	19.996883266979324	12.065871277171215	3.522187504515047	12.610678797743882	11.317566324144552	16.6352594311349	11.557747896950206	12.314159333888655	6.407602673762054	4.158249122186115	5.630302474167562	4.508255398133268	3.271237034892565	0.783554142108237	-0.36039710173057043	-4.07667422433124	-10.229918533146073	-11.393649742794764	-16.038379111455175	-13.49986378998075	-2.0098993249934445	-9.82816949821265	-23.069128455199685	-26.22128988749659	-25.49845949555539	-25.542600259371756	-13.132970591290308	0.0	-0.1637321011816039	-5.690335212056449	-8.35215412740549	-10.352811585073002	-10.039217623801692	-7.129680615097282	5.745931898066054	9.315894068610135	6.833880791662661	3.520333821105036	-2.274426559084807	-3.317622245743364	-2.6120210074527805	0.2427921199745347	-1.7358556500488482
chr3R:1457279-1460140	0.783554142108237	-0.36039710173057043	-4.07667422433124	-10.229918533146073	-11.393649742794764	-16.038379111455175	-13.49986378998075	-2.0098993249934445	-9.82816949821265	-23.069128455199685	-26.22128988749659	-25.49845949555539	-25.542600259371756	-13.132970591290308	0.0	-0.1637321011816039	-5.690335212056449	-8.35215412740549	-10.352811585073002	-10.039217623801692	-7.129680615097282	5.745931898066054	9.315894068610135	6.833880791662661	3.520333821105036	-2.274426559084807	-3.317622245743364	-2.6120210074527805	0.2427921199745347	-1.7358556500488482	-2.2321482815742852	-15.145709915939038	-11.565985343312633	-11.877936199765362	-10.041229578112045	-15.336063454502494	-12.307542752174665	-2.2051596035898453	-5.679540976338891	0.7359535705891888	18.497150798305945	30.864791767109534	27.842949143241995	18.94540807341922	17.71224055955651	13.596905702983642	9.394637087876148	1.674699202459402	-5.75870024146426
chr3R:1461769-1462808	-23.069128455199685	-26.22128988749659	-25.49845949555539	-25.542600259371756	-13.132970591290308	0.0	-0.1637321011816039	-5.690335212056449	-8.35215412740549	-10.352811585073002	-10.039217623801692	-7.129680615097282	5.745931898066054	9.315894068610135	6.833880791662661	3.520333821105036	-2.274426559084807	-3.317622245743364	-2.6120210074527805	0.2427921199745347	-1.7358556500488482	-2.2321482815742852	-15.145709915939038	-11.565985343312633	-11.877936199765362	-10.041229578112045	-15.336063454502494	-12.307542752174665	-2.2051596035898453	-5.679540976338891	0.7359535705891888	18.497150798305945	30.864791767109534	27.842949143241995	18.94540807341922	17.71224055955651	13.596905702983642	9.394637087876148	1.674699202459402	-5.75870024146426	-12.425798554046446	-5.449615793041799	9.793675135173316	7.103547184908103	6.998774688711338	3.099483525220618	-0.3904149486317256	-1.255186884787189	-2.6423328757367766
chr3R:1462914-1463968	-25.49845949555539	-25.542600259371756	-13.132970591290308	0.0	-0.1637321011816039	-5.690335212056449	-8.35215412740549	-10.352811585073002	-10.039217623801692	-7.129680615097282	5.745931898066054	9.315894068610135	6.833880791662661	3.520333821105036	-2.274426559084807	-3.317622245743364	-2.6120210074527805	0.2427921199745347	-1.7358556500488482	-2.2321482815742852	-15.145709915939038	-11.565985343312633	-11.877936199765362	-10.041229578112045	-15.336063454502494	-12.307542752174665	-2.2051596035898453	-5.679540976338891	0.7359535705891888	18.497150798305945	30.864791767109534	27.842949143241995	18.94540807341922	17.71224055955651	13.596905702983642	9.394637087876148	1.674699202459402	-5.75870024146426	-12.425798554046446	-5.449615793041799	9.793675135173316	7.103547184908103	6.998774688711338	3.099483525220618	-0.3904149486317256	-1.255186884787189	-2.6423328757367766	-2.6909320102722734	-9.07738919550068
chr3R:1472910-1474062	-15.145709915939038	-11.565985343312633	-11.877936199765362	-10.041229578112045	-15.336063454502494	-12.307542752174665	-2.2051596035898453	-5.679540976338891	0.7359535705891888	18.497150798305945	30.864791767109534	27.842949143241995	18.94540807341922	17.71224055955651	13.596905702983642	9.394637087876148	1.674699202459402	-5.75870024146426	-12.425798554046446	-5.449615793041799	9.793675135173316	7.103547184908103	6.998774688711338	3.099483525220618	-0.3904149486317256	-1.255186884787189	-2.6423328757367766	-2.6909320102722734	-9.07738919550068	-8.375971293709814	-4.9809070241153375	-1.207316326791953	3.726534315881601	15.966021804424397	19.18712787218596	11.359105550503099	9.849918186771076	3.1165456674533685	-2.0683657008122815	-3.3094811480293234	-2.1024042231740965	-3.3647802342593924	-0.24517880602731876	-10.298471700255938	-6.132542401193245	-7.511077714511678	-3.676399430248123	-9.43751580154057	-15.839720389198007
chr3R:1474179-1475608	-10.041229578112045	-15.336063454502494	-12.307542752174665	-2.2051596035898453	-5.679540976338891	0.7359535705891888	18.497150798305945	30.864791767109534	27.842949143241995	18.94540807341922	17.71224055955651	13.596905702983642	9.394637087876148	1.674699202459402	-5.75870024146426	-12.425798554046446	-5.449615793041799	9.793675135173316	7.103547184908103	6.998774688711338	3.099483525220618	-0.3904149486317256	-1.255186884787189	-2.6423328757367766	-2.6909320102722734	-9.07738919550068	-8.375971293709814	-4.9809070241153375	-1.207316326791953	3.726534315881601	15.966021804424397	19.18712787218596	11.359105550503099	9.849918186771076	3.1165456674533685	-2.0683657008122815	-3.3094811480293234	-2.1024042231740965	-3.3647802342593924	-0.24517880602731876	-10.298471700255938	-6.132542401193245	-7.511077714511678	-3.676399430248123	-9.43751580154057	-15.839720389198007	-16.23734622759374	-12.545882672896909	-29.095709367801692
chr3R:1479671-1482331	13.596905702983642	9.394637087876148	1.674699202459402	-5.75870024146426	-12.425798554046446	-5.449615793041799	9.793675135173316	7.103547184908103	6.998774688711338	3.099483525220618	-0.3904149486317256	-1.255186884787189	-2.6423328757367766	-2.6909320102722734	-9.07738919550068	-8.375971293709814	-4.9809070241153375	-1.207316326791953	3.726534315881601	15.966021804424397	19.18712787218596	11.359105550503099	9.849918186771076	3.1165456674533685	-2.0683657008122815	-3.3094811480293234	-2.1024042231740965	-3.3647802342593924	-0.24517880602731876	-10.298471700255938	-6.132542401193245	-7.511077714511678	-3.676399430248123	-9.43751580154057	-15.839720389198007	-16.23734622759374	-12.545882672896909	-29.095709367801692	-19.335373889501398	-7.974840063737948	-7.387549028761558	5.09513260350674	21.959079312444278	27.769758755854234	29.907688505286156	25.14058133387499	13.182880544892122	16.440523961516625	16.825925748202163
chr3R:1483434-1487486	7.103547184908103	6.998774688711338	3.099483525220618	-0.3904149486317256	-1.255186884787189	-2.6423328757367766	-2.6909320102722734	-9.07738919550068	-8.375971293709814	-4.9809070241153375	-1.207316326791953	3.726534315881601	15.966021804424397	19.18712787218596	11.359105550503099	9.849918186771076	3.1165456674533685	-2.0683657008122815	-3.3094811480293234	-2.1024042231740965	-3.3647802342593924	-0.24517880602731876	-10.298471700255938	-6.132542401193245	-7.511077714511678	-3.676399430248123	-9.43751580154057	-15.839720389198007	-16.23734622759374	-12.545882672896909	-29.095709367801692	-19.335373889501398	-7.974840063737948	-7.387549028761558	5.09513260350674	21.959079312444278	27.769758755854234	29.907688505286156	25.14058133387499	13.182880544892122	16.440523961516625	16.825925748202163	11.835935547578977	13.092024961299817	8.486955880856515	7.001582913774714	6.236224253986712	0.986178161096891	-2.722820712245071
chr3R:1494227-1495552	-10.298471700255938	-6.132542401193245	-7.511077714511678	-3.676399430248123	-9.43751580154057	-15.839720389198007	-16.23734622759374	-12.545882672896909	-29.095709367801692	-19.335373889501398	-7.974840063737948	-7.387549028761558	5.09513260350674	21.959079312444278	27.769758755854234	29.907688505286156	25.14058133387499	13.182880544892122	16.440523961516625	16.825925748202163	11.835935547578977	13.092024961299817	8.486955880856515	7.001582913774714	6.236224253986712	0.986178161096891	-2.722820712245071	-4.598504076416683	-7.292866121379557	-6.920237479016918	-8.546227543640319	-4.360757594340291	-7.528667612156792	-10.258497397627746	-13.726986762907268	-10.020345188885305	-14.94929551980736	-10.815026798297183	2.602302607788822	6.053950987096878	5.329389999619986	5.189204665100887	1.9335206543268417	3.2709234435545977	2.4151687273403164	5.4472137518888015	2.390894703712301	-0.7950325475735259	-3.534669297801833
chr3R:1495699-1499400	-3.676399430248123	-9.43751580154057	-15.839720389198007	-16.23734622759374	-12.545882672896909	-29.095709367801692	-19.335373889501398	-7.974840063737948	-7.387549028761558	5.09513260350674	21.959079312444278	27.769758755854234	29.907688505286156	25.14058133387499	13.182880544892122	16.440523961516625	16.825925748202163	11.835935547578977	13.092024961299817	8.486955880856515	7.001582913774714	6.236224253986712	0.986178161096891	-2.722820712245071	-4.598504076416683	-7.292866121379557	-6.920237479016918	-8.546227543640319	-4.360757594340291	-7.528667612156792	-10.258497397627746	-13.726986762907268	-10.020345188885305	-14.94929551980736	-10.815026798297183	2.602302607788822	6.053950987096878	5.329389999619986	5.189204665100887	1.9335206543268417	3.2709234435545977	2.4151687273403164	5.4472137518888015	2.390894703712301	-0.7950325475735259	-3.534669297801833	-6.392802454331528	-8.820429369851421	-9.126442883752304
chr3R:1509760-1512068	-4.360757594340291	-7.528667612156792	-10.258497397627746	-13.726986762907268	-10.020345188885305	-14.94929551980736	-10.815026798297183	2.602302607788822	6.053950987096878	5.329389999619986	5.189204665100887	1.9335206543268417	3.2709234435545977	2.4151687273403164	5.4472137518888015	2.390894703712301	-0.7950325475735259	-3.534669297801833	-6.392802454331528	-8.820429369851421	-9.126442883752304	-6.939359329451086	-2.9729012121741163	-14.36697529345543	-14.966381288671203	-12.557427492895693	-13.816880129928917	-4.165212290365584	-7.009245139912507	-1.278476059836221	2.141147737696108	12.570216409134476	13.1931261360022	15.00016315381664	13.923007662610523	12.111822910491345	4.494451501771708	-0.4319698717075859	-6.2739650316519615	-11.265003175688937	-6.101149918269428	-9.322359886821843	-7.168800710010168	11.899882916273942	7.467289177986908	3.3202901808980405	3.578440275778602	-6.151282680483885	-4.567648433662535
chr3R:1558862-1562230	-8.673528150938415	-7.573556675517344	-18.486052982790877	-19.263712254634953	-10.435551220913181	-9.063448226451387	0.7875892944361568	1.3761405748402997	10.479360668781734	7.279648474266475	9.486367803329598	8.737924281237945	6.961639915096529	1.6806839062132066	4.940051594654782	9.566516203384515	5.137259627922778	4.597878409506661	4.782329995945172	6.384146129375761	2.4871464418699722	-1.076697745514295	-2.401411587548011	-4.365908769270846	-0.35745556757350255	1.1737218734474009	-0.7359535705891888	0.7359535705891888	1.5482327425807536	3.1884429158284533	2.6454201302171687	0.9527115521825327	0.7359535705891888	1.3821770810048504	1.7083487806465105	4.476048584573349	7.562370910449782	4.934975576571519	10.14131238139939	9.139355743883092	8.645415470117177	1.1118959155158696	7.388796602316016	7.359947865740053	0.4547195741423294	9.497430403649185	13.765774654045789	12.276694362906028	12.846953090713056
chr3R:1562350-1563638	1.3761405748402997	10.479360668781734	7.279648474266475	9.486367803329598	8.737924281237945	6.961639915096529	1.6806839062132066	4.940051594654782	9.566516203384515	5.137259627922778	4.597878409506661	4.782329995945172	6.384146129375761	2.4871464418699722	-1.076697745514295	-2.401411587548011	-4.365908769270846	-0.35745556757350255	1.1737218734474009	-0.7359535705891888	0.7359535705891888	1.5482327425807536	3.1884429158284533	2.6454201302171687	0.9527115521825327	0.7359535705891888	1.3821770810048504	1.7083487806465105	4.476048584573349	7.562370910449782	4.934975576571519	10.14131238139939	9.139355743883092	8.645415470117177	1.1118959155158696	7.388796602316016	7.359947865740053	0.4547195741423294	9.497430403649185	13.765774654045789	12.276694362906028	12.846953090713056	11.25405379807221	7.700235972956003	11.008052876373192	8.722401035853744	3.7368193949250763	3.0476808836074327	2.288796029343173
chr3R:1565732-1566921	4.940051594654782	9.566516203384515	5.137259627922778	4.597878409506661	4.782329995945172	6.384146129375761	2.4871464418699722	-1.076697745514295	-2.401411587548011	-4.365908769270846	-0.35745556757350255	1.1737218734474009	-0.7359535705891888	0.7359535705891888	1.5482327425807536	3.1884429158284533	2.6454201302171687	0.9527115521825327	0.7359535705891888	1.3821770810048504	1.7083487806465105	4.476048584573349	7.562370910449782	4.934975576571519	10.14131238139939	9.139355743883092	8.645415470117177	1.1118959155158696	7.388796602316016	7.359947865740053	0.4547195741423294	9.497430403649185	13.765774654045789	12.276694362906028	12.846953090713056	11.25405379807221	7.700235972956003	11.008052876373192	8.722401035853744	3.7368193949250763	3.0476808836074327	2.288796029343173	0.8628532970111228	-0.6960298035417796	0.3459216206585494	-0.19916529609750633	1.6929203103260693	0.03559372886597226	0.39248206932572577
chr3R:1567037-1569545	4.597878409506661	4.782329995945172	6.384146129375761	2.4871464418699722	-1.076697745514295	-2.401411587548011	-4.365908769270846	-0.35745556757350255	1.1737218734474009	-0.7359535705891888	0.7359535705891888	1.5482327425807536	3.1884429158284533	2.6454201302171687	0.9527115521825327	0.7359535705891888	1.3821770810048504	1.7083487806465105	4.476048584573349	7.562370910449782	4.934975576571519	10.14131238139939	9.139355743883092	8.645415470117177	1.1118959155158696	7.388796602316016	7.359947865740053	0.4547195741423294	9.497430403649185	13.765774654045789	12.276694362906028	12.846953090713056	11.25405379807221	7.700235972956003	11.008052876373192	8.722401035853744	3.7368193949250763	3.0476808836074327	2.288796029343173	0.8628532970111228	-0.6960298035417796	0.3459216206585494	-0.19916529609750633	1.6929203103260693	0.03559372886597226	0.39248206932572577	0.11299108125558602	-2.0849106299280593	-3.823484375530382
chr3R:1579083-1581869	1.1118959155158696	7.388796602316016	7.359947865740053	0.4547195741423294	9.497430403649185	13.765774654045789	12.276694362906028	12.846953090713056	11.25405379807221	7.700235972956003	11.008052876373192	8.722401035853744	3.7368193949250763	3.0476808836074327	2.288796029343173	0.8628532970111228	-0.6960298035417796	0.3459216206585494	-0.19916529609750633	1.6929203103260693	0.03559372886597226	0.39248206932572577	0.11299108125558602	-2.0849106299280593	-3.823484375530382	-7.629397827605236	-8.496972563496996	-2.198580082287327	3.1949662531714016	1.2524413532304062	0.020524211976401082	1.5288952238921116	-5.1460233688539345	-5.504283927184649	-2.4645670583868333	-2.0555693454156323	-3.608969378380344	1.4748798015787346	-0.7204556520401288	1.8350334906084866	0.7202574848080916	-0.18209479864718744	-2.843456960132369	-6.993515801014128	-4.066700163343785	-4.8252229531944195	-2.383195778091837	-7.603678015966855	-8.684774538650775
chr3R:1583533-1585822	7.700235972956003	11.008052876373192	8.722401035853744	3.7368193949250763	3.0476808836074327	2.288796029343173	0.8628532970111228	-0.6960298035417796	0.3459216206585494	-0.19916529609750633	1.6929203103260693	0.03559372886597226	0.39248206932572577	0.11299108125558602	-2.0849106299280593	-3.823484375530382	-7.629397827605236	-8.496972563496996	-2.198580082287327	3.1949662531714016	1.2524413532304062	0.020524211976401082	1.5288952238921116	-5.1460233688539345	-5.504283927184649	-2.4645670583868333	-2.0555693454156323	-3.608969378380344	1.4748798015787346	-0.7204556520401288	1.8350334906084866	0.7202574848080916	-0.18209479864718744	-2.843456960132369	-6.993515801014128	-4.066700163343785	-4.8252229531944195	-2.383195778091837	-7.603678015966855	-8.684774538650775	-4.863062217449368	0.06681414112055903	-7.304427698442158	-8.50022203783316	-6.694494069761912	-6.33048955809211	-9.52980466258521	-10.678051818928115	-14.242604851270642
chr3R:1604235-1605586	0.06681414112055903	-7.304427698442158	-8.50022203783316	-6.694494069761912	-6.33048955809211	-9.52980466258521	-10.678051818928115	-14.242604851270642	-17.980611658611604	-11.446416742741249	-0.264647358186766	15.6730654488594	15.685018985664643	12.06492980505097	7.2714569235594375	2.3242021868202882	2.111572245546327	11.776370670438169	11.54380689813199	11.491889941030605	7.267445317821183	2.935409286526098	-1.1462436317360427	-5.753516409776543	-8.889296059545917	-13.353428227017334	-19.29508091816024	-15.4435583381502	-2.8863746681749305	-2.9460428664328595	-2.3982280659682247	-1.8251237987617064	-1.778231825990568	-1.6096181825249074	-7.025250446482145	-2.051175773299944	-4.871807108025521	-1.026270143926047	0.0	0.0	0.0	0.0	0.0	0.0	0.0	0.0	0.0	0.0	0.0
chr3R:1613783-1616250	11.491889941030605	7.267445317821183	2.935409286526098	-1.1462436317360427	-5.753516409776543	-8.889296059545917	-13.353428227017334	-19.29508091816024	-15.4435583381502	-2.8863746681749305	-2.9460428664328595	-2.3982280659682247	-1.8251237987617064	-1.778231825990568	-1.6096181825249074	-7.025250446482145	-2.051175773299944	-4.871807108025521	-1.026270143926047	0.0	0.0	0.0	0.0	0.0	0.0	0.0	0.0	0.0	0.0	0.0	-3.4131340985386305	-13.289278379990233	-13.006223414018187	-1.7741504718638414	3.124501577701913	4.442418173645111	0.5599304527975296	-1.5668634604650173	-4.503014272409114	-10.609279178692473	-6.638881139067814	-7.192537670688331	-0.5461807351831426	0.288769123076823	10.29894315402569	20.458938089960775	16.804960796308794	11.68646940445509	7.68889534290568
chr3R:1616372-1621782	-8.889296059545917	-13.353428227017334	-19.29508091816024	-15.4435583381502	-2.8863746681749305	-2.9460428664328595	-2.3982280659682247	-1.8251237987617064	-1.778231825990568	-1.6096181825249074	-7.025250446482145	-2.051175773299944	-4.871807108025521	-1.026270143926047	0.0	0.0	0.0	0.0	0.0	0.0	0.0	0.0	0.0	0.0	0.0	-3.4131340985386305	-13.289278379990233	-13.006223414018187	-1.7741504718638414	3.124501577701913	4.442418173645111	0.5599304527975296	-1.5668634604650173	-4.503014272409114	-10.609279178692473	-6.638881139067814	-7.192537670688331	-0.5461807351831426	0.288769123076823	10.29894315402569	20.458938089960775	16.804960796308794	11.68646940445509	7.68889534290568	4.921686975315538	0.5657445078002333	2.809678372127838	0.7830892731142508	1.322843590863612
chr3R:1646149-1648126	-0.354790076403706	-1.8795514173822032	-0.2004613654134924	1.8842148962695606	0.8331037697083299	0.2619576397404775	6.26360057022778	6.725855348432991	3.2795523751749345	0.5591694730347092	-5.395273526766907	-8.639106932785465	-14.2428353545073	-18.107416774033446	-11.893790794764437	-11.169547437135915	-10.082950241046056	3.0550666702898424	17.886537149454792	14.508603411796829	14.531989189063516	16.677310771199373	12.638385537851217	4.056961756458441	3.8412000990097397	13.606900235862131	17.662962842942044	10.009004122112287	9.540913636374844	15.173648934405684	10.241255783370427	4.7770379003009635	2.120047887429431	-1.7397910025721237	-2.710786023956673	-3.1164219901463732	-5.74051037518731	-7.429629891559648	1.6937782335394078	0.42407892573550854	-1.4570303325267113	1.8284589558418685	-3.567058371985789	0.30430108191357935	-7.017613926470977	-7.309144711549689	-13.682642109261177	-18.59451521182166	-5.072952449289029
chr3R:1649253-1651747	6.26360057022778	6.725855348432991	3.2795523751749345	0.5591694730347092	-5.395273526766907	-8.639106932785465	-14.2428353545073	-18.107416774033446	-11.893790794764437	-11.169547437135915	-10.082950241046056	3.0550666702898424	17.886537149454792	14.508603411796829	14.531989189063516	16.677310771199373	12.638385537851217	4.056961756458441	3.8412000990097397	13.606900235862131	17.662962842942044	10.009004122112287	9.540913636374844	15.173648934405684	10.241255783370427	4.7770379003009635	2.120047887429431	-1.7397910025721237	-2.710786023956673	-3.1164219901463732	-5.74051037518731	-7.429629891559648	1.6937782335394078	0.42407892573550854	-1.4570303325267113	1.8284589558418685	-3.567058371985789	0.30430108191357935	-7.017613926470977	-7.309144711549689	-13.682642109261177	-18.59451521182166	-5.072952449289029	4.467536097710668	1.3939124016314812	0.17776509823752787	-1.663178302428258	-7.710984216610481	-4.564119790776658
chr3R:1681417-1683757	3.9775887314836504	2.68042216408015	2.261683648343752	1.4394464318712943	0.7663085707994415	1.851394198771653	-0.46656608303395036	1.4637527426815686	0.4581991019869582	-0.46921657023545865	0.2508761831196998	3.2139565278853124	0.06483100954977669	1.2220321070061042	1.2550897722955308	1.499656409112982	4.176154741371268	-1.1298821393231362	1.6226337327214166	1.8208444541884823	3.055312035146387	3.7046991318254383	-0.05295868090764811	3.1337832348297985	1.4958779108829168	0.06629362621062908	0.4516796972073594	-2.390629138050881	-5.070713739490879	-4.6300625546102365	-12.402497483392882	-12.466051924556767	-6.196701996975195	0.25623846698191416	1.753536428138856	-0.9059652567236041	0.3174792021990947	1.4304681932232175	5.228787196145686	8.357601971664959	10.706504434781305	8.904928740829774	6.582136142841536	7.416234405648694	2.6781647361664995	4.049366891500221	1.7710910193429767	5.605489152658985	1.6671367001329673
chr3R:1686729-1689054	3.2139565278853124	0.06483100954977669	1.2220321070061042	1.2550897722955308	1.499656409112982	4.176154741371268	-1.1298821393231362	1.6226337327214166	1.8208444541884823	3.055312035146387	3.7046991318254383	-0.05295868090764811	3.1337832348297985	1.4958779108829168	0.06629362621062908	0.4516796972073594	-2.390629138050881	-5.070713739490879	-4.6300625546102365	-12.402497483392882	-12.466051924556767	-6.196701996975195	0.25623846698191416	1.753536428138856	-0.9059652567236041	0.3174792021990947	1.4304681932232175	5.228787196145686	8.357601971664959	10.706504434781305	8.904928740829774	6.582136142841536	7.416234405648694	2.6781647361664995	4.049366891500221	1.7710910193429767	5.605489152658985	1.6671367001329673	3.7322308909683586	4.973191991692977	2.132801891693159	4.7246063867703745	2.9150244285001263	6.207116814635882	10.329549920134216	5.2575614415521885	6.035816403070781	4.379708286444551	4.0454117418940365
chr3R:1832385-1836552	2.2945653530380534	2.0533138873965577	4.665555270735862	1.887095682786762	-0.5050184077099936	1.9800614733795974	1.8205221680626014	3.143370612038581	0.6426586887572322	2.284240663012015	2.053956986943908	0.32675222119505476	-1.4637527426815689	-0.3842533059311557	2.267886530648887	3.6671054944090664	1.809633445534136	1.9084850188786497	-0.6252873828651145	2.3516053377840502	2.4258325580127194	0.32675222119505476	1.9084850188786497	3.3482769895046918	3.8128499670747633	6.289190198142333	3.274839409080492	1.373812516516205	1.861320332166566	0.743481877505264	-1.452834434006685	-1.6259720127604627	-1.2487571497185697	-0.8628461521674671	-1.3801618529993456	-0.794755915882814	-0.4005940446674448	-0.8881232239143072	0.3842533059311557	0.0	0.9649816693497333	2.0556886796386107	2.4658709208891185	2.861545621954998	1.7445679305952457	0.47712125471966244	0.47712125471966244	1.5371528299604758	3.424040782514215
chr3R:2170655-2173249	-0.22067126500299553	0.8065359368777398	-0.47712125471966244	-0.9674375468128817	5.781007273795057	4.363847062026614	2.544813796440726	5.212943811910869	2.7249384827771763	0.7111372470628539	2.8290687372782477	1.642014051387522	2.666356456899385	1.5964386866978564	0.7555023719868802	1.154643132890212	2.086980850725473	0.08030138495052809	2.100716537330204	-0.059375586888209875	-0.7780444370306838	-0.23382032637151862	-1.0029087016132625	-2.871003440166476	-3.391431912798709	-4.962066797509396	0.2494765891578429	-0.7359535705891888	-1.2780642861172016	-4.606039299284392	-2.5139038718825573	-0.07640935056107855	-0.5765268753417623	-0.09930874188594341	3.0328668173032933	3.4143824884357756	3.93130460305813	-0.26145052715670036	-0.5599214553859985	0.2532917091983232	-0.34862029366243436	1.0656538446457355	2.4361380204856187	1.4068758187431256	-0.02370152337471385	-1.2167021344460678	-3.226399856817688	-1.607439263139528	0.6816519536376183
chr3R:2175406-2177700	0.7111372470628539	2.8290687372782477	1.642014051387522	2.666356456899385	1.5964386866978564	0.7555023719868802	1.154643132890212	2.086980850725473	0.08030138495052809	2.100716537330204	-0.059375586888209875	-0.7780444370306838	-0.23382032637151862	-1.0029087016132625	-2.871003440166476	-3.391431912798709	-4.962066797509396	0.2494765891578429	-0.7359535705891888	-1.2780642861172016	-4.606039299284392	-2.5139038718825573	-0.07640935056107855	-0.5765268753417623	-0.09930874188594341	3.0328668173032933	3.4143824884357756	3.93130460305813	-0.26145052715670036	-0.5599214553859985	0.2532917091983232	-0.34862029366243436	1.0656538446457355	2.4361380204856187	1.4068758187431256	-0.02370152337471385	-1.2167021344460678	-3.226399856817688	-1.607439263139528	0.6816519536376183	-0.7359535705891888	-0.5162392852303587	-3.394095117867692	-3.0689337480015664	0.5785749982873518	1.6674814104408433	-0.7427845136403514	-1.4637527426815689	0.5270893585171345
chr3R:2194436-2195840	-1.607439263139528	0.6816519536376183	-0.7359535705891888	-0.5162392852303587	-3.394095117867692	-3.0689337480015664	0.5785749982873518	1.6674814104408433	-0.7427845136403514	-1.4637527426815689	0.5270893585171345	1.360726569441386	0.834163037636356	-0.41798196871995336	-0.4736013538536034	1.0369744480949417	1.3842485251738685	3.1311204001745754	0.16415898976361903	0.0	4.202497363206724	4.595869779713845	6.037383216850445	2.4365541513850246	1.1516284678858235	-2.7711171466290496	-4.6415424706086155	-0.7911118660401842	-2.5335031969864694	0.11504130334269605	0.6168468308796077	1.4637527426815686	0.0	4.324710936709231	12.355578381191235	11.604005056231266	15.168493558599835	11.560067068431453	9.377189000590356	4.621263807392939	7.536520451967017	1.7668445652351437	0.2614505271567006	4.870397801755718	10.007934367551389	8.789223968633133	6.092925104201668	6.880031754249688	1.1650465762214945
chr3R:2198758-2201229	-1.4637527426815689	0.5270893585171345	1.360726569441386	0.834163037636356	-0.41798196871995336	-0.4736013538536034	1.0369744480949417	1.3842485251738685	3.1311204001745754	0.16415898976361903	0.0	4.202497363206724	4.595869779713845	6.037383216850445	2.4365541513850246	1.1516284678858235	-2.7711171466290496	-4.6415424706086155	-0.7911118660401842	-2.5335031969864694	0.11504130334269605	0.6168468308796077	1.4637527426815686	0.0	4.324710936709231	12.355578381191235	11.604005056231266	15.168493558599835	11.560067068431453	9.377189000590356	4.621263807392939	7.536520451967017	1.7668445652351437	0.2614505271567006	4.870397801755718	10.007934367551389	8.789223968633133	6.092925104201668	6.880031754249688	1.1650465762214945	1.040848634130151	-4.077259855582592	-2.8506092806655396	-9.640066632463949	-4.99871882890483	-6.888698567132443	1.1454100174710948	0.5802761245755621	0.6015889139767603
chr3R:2204571-2207083	4.595869779713845	6.037383216850445	2.4365541513850246	1.1516284678858235	-2.7711171466290496	-4.6415424706086155	-0.7911118660401842	-2.5335031969864694	0.11504130334269605	0.6168468308796077	1.4637527426815686	0.0	4.324710936709231	12.355578381191235	11.604005056231266	15.168493558599835	11.560067068431453	9.377189000590356	4.621263807392939	7.536520451967017	1.7668445652351437	0.2614505271567006	4.870397801755718	10.007934367551389	8.789223968633133	6.092925104201668	6.880031754249688	1.1650465762214945	1.040848634130151	-4.077259855582592	-2.8506092806655396	-9.640066632463949	-4.99871882890483	-6.888698567132443	1.1454100174710948	0.5802761245755621	0.6015889139767603	0.36608774816624273	-1.6040261953366362	-8.865430423111924	-8.585159983579942	-16.746213477067396	-9.336588211883866	-5.228154233495449	-0.4359239231164445	1.3016166698136762	18.57278557113379	20.609158786072342	21.899610457316562
chr3R:2207286-2209284	-4.6415424706086155	-0.7911118660401842	-2.5335031969864694	0.11504130334269605	0.6168468308796077	1.4637527426815686	0.0	4.324710936709231	12.355578381191235	11.604005056231266	15.168493558599835	11.560067068431453	9.377189000590356	4.621263807392939	7.536520451967017	1.7668445652351437	0.2614505271567006	4.870397801755718	10.007934367551389	8.789223968633133	6.092925104201668	6.880031754249688	1.1650465762214945	1.040848634130151	-4.077259855582592	-2.8506092806655396	-9.640066632463949	-4.99871882890483	-6.888698567132443	1.1454100174710948	0.5802761245755621	0.6015889139767603	0.36608774816624273	-1.6040261953366362	-8.865430423111924	-8.585159983579942	-16.746213477067396	-9.336588211883866	-5.228154233495449	-0.4359239231164445	1.3016166698136762	18.57278557113379	20.609158786072342	21.899610457316562	25.246378942374573	21.350860450128707	13.860027466730667	20.37335778035806	18.6456636824581
chr3R:2209399-2210588	0.6168468308796077	1.4637527426815686	0.0	4.324710936709231	12.355578381191235	11.604005056231266	15.168493558599835	11.560067068431453	9.377189000590356	4.621263807392939	7.536520451967017	1.7668445652351437	0.2614505271567006	4.870397801755718	10.007934367551389	8.789223968633133	6.092925104201668	6.880031754249688	1.1650465762214945	1.040848634130151	-4.077259855582592	-2.8506092806655396	-9.640066632463949	-4.99871882890483	-6.888698567132443	1.1454100174710948	0.5802761245755621	0.6015889139767603	0.36608774816624273	-1.6040261953366362	-8.865430423111924	-8.585159983579942	-16.746213477067396	-9.336588211883866	-5.228154233495449	-0.4359239231164445	1.3016166698136762	18.57278557113379	20.609158786072342	21.899610457316562	25.246378942374573	21.350860450128707	13.860027466730667	20.37335778035806	18.6456636824581	15.914730058590376	17.00881994979605	12.161775963910499	7.77214253954524
chr3R:2230894-2233463	20.37335778035806	18.6456636824581	15.914730058590376	17.00881994979605	12.161775963910499	7.77214253954524	7.538183581503502	7.179498834086925	6.446531416499233	2.850799434925259	1.4720533011821848	0.9763725899500113	0.6158905950684671	0.9958562835213762	-3.0618048892143723	-3.7488056666477463	-3.856718557377278	-5.954291827515707	-7.708583369131496	-12.664979148233215	-11.569564064555474	-20.947150270796683	-24.813475772773245	-21.40063940231556	-24.704227823686367	-12.8185248961449	-13.32881203090096	-3.7621690024694154	12.59614588985933	14.148965687619349	17.85426921065905	13.22375208941392	9.096195010372075	7.3580422595969015	-0.22939560124275402	-1.8723694906315946	-6.097688302731152	-4.160397536628454	2.7088500838279015	3.4545335358343583	0.144266854587848	0.06932047124102698	3.695401717402944	5.979921670218948	3.902773439043239	2.3361582789700757	-0.1663006862842613	-5.140664245246204	-7.621240731630991
chr3R:2281401-2282568	-10.742689561331167	-1.5835692135036061	-0.05471600662617626	7.348175092569938	7.399156601338225	8.252035960796459	4.227678849134008	-0.06318025245188186	0.7371235292759929	-0.4643295098729343	-0.7215931337682062	-0.8706151750417815	-0.922112276934984	-3.4841932276527428	-0.06642227512024386	-6.069781225975569	-2.8277125528300227	-8.177771212378905	-3.2857376000973653	-7.52019022062178	-6.300865661975564	-9.866411845924013	2.1864442654251595	0.0	0.0	0.0	0.0	-6.074055759511549	-0.3842533059311557	0.6252873828651146	-1.5381237010557403	-3.5201529762623367	-2.4753243875518396	-3.4545992012490974	-5.858703260851472	-4.973227171909875	-1.215340334805915	1.7139370783946086	-0.22428126697748413	0.43817941607654065	-1.894373005247187	0.9519999972986917	6.2072885367328725	1.4846980470986522	0.7359535705891888	0.2614505271567006	1.3821770810048504	7.204926684941127	5.806290557235812
chr3R:2282686-2284361	7.348175092569938	7.399156601338225	8.252035960796459	4.227678849134008	-0.06318025245188186	0.7371235292759929	-0.4643295098729343	-0.7215931337682062	-0.8706151750417815	-0.922112276934984	-3.4841932276527428	-0.06642227512024386	-6.069781225975569	-2.8277125528300227	-8.177771212378905	-3.2857376000973653	-7.52019022062178	-6.300865661975564	-9.866411845924013	2.1864442654251595	0.0	0.0	0.0	0.0	-6.074055759511549	-0.3842533059311557	0.6252873828651146	-1.5381237010557403	-3.5201529762623367	-2.4753243875518396	-3.4545992012490974	-5.858703260851472	-4.973227171909875	-1.215340334805915	1.7139370783946086	-0.22428126697748413	0.43817941607654065	-1.894373005247187	0.9519999972986917	6.2072885367328725	1.4846980470986522	0.7359535705891888	0.2614505271567006	1.3821770810048504	7.204926684941127	5.806290557235812	-0.32675222119505476	0.7359535705891888	3.943641817502481
chr3R:2472113-2473385	-0.7249897682903883	4.960485665567851	5.37199947506374	5.938174473376284	5.600638824332205	4.258559153486232	0.0	4.136537516995128	2.8039433900768462	4.041263369755145	1.2707062429478888	1.3991957146120682	2.5788811463431816	0.6733664541253259	3.2522944113679313	0.8526405704718831	2.263778740930644	4.335366267543726	1.0550213985137384	0.8331037697083299	3.7221245351629886	5.159462090499962	-0.4539101549952761	2.1843826811932847	5.090081892013622	0.7764413779946999	1.4042416873289216	2.144973184379704	-0.36524608165550093	2.157067990243732	2.3745439318079593	2.436262482872251	3.475547498896544	2.3316832320670224	1.5140100419184421	0.2472028705596442	1.6981856472524974	-2.522869627435261	-2.2336589495366996	-3.711813418108781	-3.2141104300078904	-2.1258845418791505	-0.7817167557553756	-1.772888901494189	-2.0076137373169076	-7.425704169102828	-3.0757851321296736	-1.980865318400675	0.07831715235242608
chr3R:2482288-2487034	3.7221245351629886	5.159462090499962	-0.4539101549952761	2.1843826811932847	5.090081892013622	0.7764413779946999	1.4042416873289216	2.144973184379704	-0.36524608165550093	2.157067990243732	2.3745439318079593	2.436262482872251	3.475547498896544	2.3316832320670224	1.5140100419184421	0.2472028705596442	1.6981856472524974	-2.522869627435261	-2.2336589495366996	-3.711813418108781	-3.2141104300078904	-2.1258845418791505	-0.7817167557553756	-1.772888901494189	-2.0076137373169076	-7.425704169102828	-3.0757851321296736	-1.980865318400675	0.07831715235242608	-1.7903919668667307	-2.459090100121049	-2.428636964996171	-0.919667646289491	0.0	0.7359535705891888	0.9884928598239788	0.18946256670265715	3.747367447782104	4.807910751233781	6.579661916557547	4.328790660421088	7.660111596043186	3.4259073931425332	5.03429921353507	5.501371691898692	2.5928545473419473	-0.06351720971198728	0.08671475891671633	-0.5721829141062663
chr3R:2532194-2533225	-20.283748662442783	-22.350833373370016	-14.03459122026988	-3.158375169562269	-4.9475594353197465	-8.746595331139003	-12.061604331046235	-13.523664230011697	-1.809752667406666	1.2908170614658778	4.64888726007883	8.663742936045104	6.863693838602731	8.708725702503218	8.41395861445633	9.004020151155913	6.645160224592576	2.2287056879807863	0.8582254777519814	-0.3187477093359194	0.1361947699850962	0.7869847425016394	1.2897492936109032	1.9201804605784645	3.2419681318726474	0.288769123076823	2.5013090620065035	6.403614823429808	3.2172217959372045	5.04729464723996	3.5709048913811055	2.9047738024203906	4.174061148080402	3.516480340784859	2.285487340852407	-0.4166559662123894	-2.6280202820312324	-4.532046892362243	-4.6361776138670265	-6.647543896666275	-9.794730824292765	-8.318821511997145	-13.274635589512481	-7.516729289565744	-0.7541100283420835	-3.981211199188574	-2.296522086263327	-1.3146179649722929	-8.534345085732076
chr3R:2534335-2535717	-4.9475594353197465	-8.746595331139003	-12.061604331046235	-13.523664230011697	-1.809752667406666	1.2908170614658778	4.64888726007883	8.663742936045104	6.863693838602731	8.708725702503218	8.41395861445633	9.004020151155913	6.645160224592576	2.2287056879807863	0.8582254777519814	-0.3187477093359194	0.1361947699850962	0.7869847425016394	1.2897492936109032	1.9201804605784645	3.2419681318726474	0.288769123076823	2.5013090620065035	6.403614823429808	3.2172217959372045	5.04729464723996	3.5709048913811055	2.9047738024203906	4.174061148080402	3.516480340784859	2.285487340852407	-0.4166559662123894	-2.6280202820312324	-4.532046892362243	-4.6361776138670265	-6.647543896666275	-9.794730824292765	-8.318821511997145	-13.274635589512481	-7.516729289565744	-0.7541100283420835	-3.981211199188574	-2.296522086263327	-1.3146179649722929	-8.534345085732076	-8.125780850719934	-11.087226175586013	-9.863342605256122	-9.437518427164541
chr3R:2891819-2894198	-0.8411255941997078	1.5914876501123962	-4.302623300180961	-1.7892895318933255	-1.6683582553447922	-1.7489368089315929	-3.113746221984088	2.379513426170249	-0.8065359368777398	-2.441899976234685	-2.965140638451558	-2.5455634593571115	-2.2564147813823188	-0.9453179880875415	-0.20177696500914954	1.030390194027117	0.9059652567236041	0.0	0.1553809335526215	-1.0232410527804503	0.9932255103079637	0.5591996136256243	-2.44856280302743	-0.1406990479568721	-1.1168127727539092	-1.8803998849038173	0.31465731182660484	2.943596597624045	-0.16647833761559835	2.7298384392324864	2.0132822783508386	3.3317136331650574	2.9874875228176094	0.6498872709592004	0.0	0.389684868206513	-1.0801564671341493	2.109378544406287	0.1270221763330596	0.7841348399645692	-2.0633837328058293	-4.104576480533183	-4.890767495728625	2.177003172384584	7.048356331423357	8.471539775864285	5.351180527609943	6.330193350361886	6.9807530163278475
chr3R:2898619-2901599	-0.20177696500914954	1.030390194027117	0.9059652567236041	0.0	0.1553809335526215	-1.0232410527804503	0.9932255103079637	0.5591996136256243	-2.44856280302743	-0.1406990479568721	-1.1168127727539092	-1.8803998849038173	0.31465731182660484	2.943596597624045	-0.16647833761559835	2.7298384392324864	2.0132822783508386	3.3317136331650574	2.9874875228176094	0.6498872709592004	0.0	0.389684868206513	-1.0801564671341493	2.109378544406287	0.1270221763330596	0.7841348399645692	-2.0633837328058293	-4.104576480533183	-4.890767495728625	2.177003172384584	7.048356331423357	8.471539775864285	5.351180527609943	6.330193350361886	6.9807530163278475	1.6726659186580606	6.779837511692792	4.401973712777823	7.015563202337922	5.781462245325764	2.8879856964477946	2.101950695448422	-0.3476588250069849	3.785163311915232	7.031741944466807	7.0850090718364624	5.546224392949035	1.743695692465778	4.620879909796377
chr3R:2907807-2909304	2.9874875228176094	0.6498872709592004	0.0	0.389684868206513	-1.0801564671341493	2.109378544406287	0.1270221763330596	0.7841348399645692	-2.0633837328058293	-4.104576480533183	-4.890767495728625	2.177003172384584	7.048356331423357	8.471539775864285	5.351180527609943	6.330193350361886	6.9807530163278475	1.6726659186580606	6.779837511692792	4.401973712777823	7.015563202337922	5.781462245325764	2.8879856964477946	2.101950695448422	-0.3476588250069849	3.785163311915232	7.031741944466807	7.0850090718364624	5.546224392949035	1.743695692465778	4.620879909796377	5.673430682347398	5.977937448496311	7.3936241920735135	4.9524156206565975	9.339892557895643	13.10253264095865	10.595187047528963	0.8457119955017671	8.70929911288274	11.749563182863946	15.372914863191575	6.105342825598859	6.0437892265251865	11.933232739742012	9.903321936223925	13.251389737618247	9.155892923525911	1.1337709951695234
chr3R:2909848-2913377	-1.0801564671341493	2.109378544406287	0.1270221763330596	0.7841348399645692	-2.0633837328058293	-4.104576480533183	-4.890767495728625	2.177003172384584	7.048356331423357	8.471539775864285	5.351180527609943	6.330193350361886	6.9807530163278475	1.6726659186580606	6.779837511692792	4.401973712777823	7.015563202337922	5.781462245325764	2.8879856964477946	2.101950695448422	-0.3476588250069849	3.785163311915232	7.031741944466807	7.0850090718364624	5.546224392949035	1.743695692465778	4.620879909796377	5.673430682347398	5.977937448496311	7.3936241920735135	4.9524156206565975	9.339892557895643	13.10253264095865	10.595187047528963	0.8457119955017671	8.70929911288274	11.749563182863946	15.372914863191575	6.105342825598859	6.0437892265251865	11.933232739742012	9.903321936223925	13.251389737618247	9.155892923525911	1.1337709951695234	2.2590189216015064	4.577200076718967	6.493498630345483	1.8114887750764912
chr3R:2915027-2916064	6.330193350361886	6.9807530163278475	1.6726659186580606	6.779837511692792	4.401973712777823	7.015563202337922	5.781462245325764	2.8879856964477946	2.101950695448422	-0.3476588250069849	3.785163311915232	7.031741944466807	7.0850090718364624	5.546224392949035	1.743695692465778	4.620879909796377	5.673430682347398	5.977937448496311	7.3936241920735135	4.9524156206565975	9.339892557895643	13.10253264095865	10.595187047528963	0.8457119955017671	8.70929911288274	11.749563182863946	15.372914863191575	6.105342825598859	6.0437892265251865	11.933232739742012	9.903321936223925	13.251389737618247	9.155892923525911	1.1337709951695234	2.2590189216015064	4.577200076718967	6.493498630345483	1.8114887750764912	1.7095248879631941	1.489739635518928	1.6548510505161402	-0.1645482614775972	-0.2795753296109495	-4.0431000460778	-8.547361631538877	-7.4998263742657905	-6.638828726029718	-9.329059392370844	-10.751295120528187
chr3R:2917333-2921734	4.401973712777823	7.015563202337922	5.781462245325764	2.8879856964477946	2.101950695448422	-0.3476588250069849	3.785163311915232	7.031741944466807	7.0850090718364624	5.546224392949035	1.743695692465778	4.620879909796377	5.673430682347398	5.977937448496311	7.3936241920735135	4.9524156206565975	9.339892557895643	13.10253264095865	10.595187047528963	0.8457119955017671	8.70929911288274	11.749563182863946	15.372914863191575	6.105342825598859	6.0437892265251865	11.933232739742012	9.903321936223925	13.251389737618247	9.155892923525911	1.1337709951695234	2.2590189216015064	4.577200076718967	6.493498630345483	1.8114887750764912	1.7095248879631941	1.489739635518928	1.6548510505161402	-0.1645482614775972	-0.2795753296109495	-4.0431000460778	-8.547361631538877	-7.4998263742657905	-6.638828726029718	-9.329059392370844	-10.751295120528187	-12.786937471570077	-12.955291009343929	-18.554236514230194	-18.101163216016026
chr3R:2948003-2950799	-16.914778726794747	-14.06964639276994	-37.41029203280223	-38.633820808722376	-16.2580455675857	-1.687579782996742	4.245450297313581	7.409025594380381	2.1997210317185267	11.41927961969497	3.8156550602035066	5.666104261200449	-0.9539002475373183	-4.277413845233242	-6.495102726541699	-7.2032772502474876	0.9954228520296727	6.214708115945614	3.8152092971863896	1.1627586065255737	9.314641148611232	5.107438010302716	0.195598050631987	-3.217094852420828	-14.065258014408972	-19.512656583758467	-21.51733904451396	-22.642197991492246	-1.6179717777061067	3.0015329706229052	3.8598938688859397	2.942629294503551	4.548278195094142	-0.3912642712319601	-0.5722315223304937	0.34187370169289644	-2.0822450182903465	8.265516597995333	4.889583048893919	3.824975786448429	13.692045666201428	13.17714060475704	6.147076259777416	15.68223840495212	8.848008704708885	2.3211107492992715	11.336851430238658	14.244081421010351	15.726700432748913
chr3R:2952555-2954846	11.41927961969497	3.8156550602035066	5.666104261200449	-0.9539002475373183	-4.277413845233242	-6.495102726541699	-7.2032772502474876	0.9954228520296727	6.214708115945614	3.8152092971863896	1.1627586065255737	9.314641148611232	5.107438010302716	0.195598050631987	-3.217094852420828	-14.065258014408972	-19.512656583758467	-21.51733904451396	-22.642197991492246	-1.6179717777061067	3.0015329706229052	3.8598938688859397	2.942629294503551	4.548278195094142	-0.3912642712319601	-0.5722315223304937	0.34187370169289644	-2.0822450182903465	8.265516597995333	4.889583048893919	3.824975786448429	13.692045666201428	13.17714060475704	6.147076259777416	15.68223840495212	8.848008704708885	2.3211107492992715	11.336851430238658	14.244081421010351	15.726700432748913	12.698798567108039	3.777190261952387	4.0450828602762625	0.10881224374519069	-0.58396657139885	-6.548263308085985	-4.218929476847987	-15.18879289790036	-12.378320444736932
chr3R:2956688-2957799	6.214708115945614	3.8152092971863896	1.1627586065255737	9.314641148611232	5.107438010302716	0.195598050631987	-3.217094852420828	-14.065258014408972	-19.512656583758467	-21.51733904451396	-22.642197991492246	-1.6179717777061067	3.0015329706229052	3.8598938688859397	2.942629294503551	4.548278195094142	-0.3912642712319601	-0.5722315223304937	0.34187370169289644	-2.0822450182903465	8.265516597995333	4.889583048893919	3.824975786448429	13.692045666201428	13.17714060475704	6.147076259777416	15.68223840495212	8.848008704708885	2.3211107492992715	11.336851430238658	14.244081421010351	15.726700432748913	12.698798567108039	3.777190261952387	4.0450828602762625	0.10881224374519069	-0.58396657139885	-6.548263308085985	-4.218929476847987	-15.18879289790036	-12.378320444736932	-14.098370650652708	-4.773652092338956	-12.471869639475042	-7.519389405068358	1.899282128705264	2.230543485860681	0.908944454146762	-0.3534012622962137
chr3R:2969677-2971533	15.68223840495212	8.848008704708885	2.3211107492992715	11.336851430238658	14.244081421010351	15.726700432748913	12.698798567108039	3.777190261952387	4.0450828602762625	0.10881224374519069	-0.58396657139885	-6.548263308085985	-4.218929476847987	-15.18879289790036	-12.378320444736932	-14.098370650652708	-4.773652092338956	-12.471869639475042	-7.519389405068358	1.899282128705264	2.230543485860681	0.908944454146762	-0.3534012622962137	-0.7901802894656424	0.06545176480732749	-0.045652040570452156	-3.5402673081153284	-4.381008831011738	-0.2406233412219088	-0.3767505249574494	2.2672529341086265	0.31465731182660484	1.6806839062132066	6.792931179586132	9.018936116258738	11.561876020634324	17.925075568282853	17.677727053771324	17.384662680197057	10.802039912260534	10.075646845264357	10.888931463710875	5.95614273617508	2.1329465266594725	1.0575630650387542	-1.5013475580720517	-0.9952257258523213	-5.429489160679715	-5.518615110932995
chr3R:2973718-2978657	4.0450828602762625	0.10881224374519069	-0.58396657139885	-6.548263308085985	-4.218929476847987	-15.18879289790036	-12.378320444736932	-14.098370650652708	-4.773652092338956	-12.471869639475042	-7.519389405068358	1.899282128705264	2.230543485860681	0.908944454146762	-0.3534012622962137	-0.7901802894656424	0.06545176480732749	-0.045652040570452156	-3.5402673081153284	-4.381008831011738	-0.2406233412219088	-0.3767505249574494	2.2672529341086265	0.31465731182660484	1.6806839062132066	6.792931179586132	9.018936116258738	11.561876020634324	17.925075568282853	17.677727053771324	17.384662680197057	10.802039912260534	10.075646845264357	10.888931463710875	5.95614273617508	2.1329465266594725	1.0575630650387542	-1.5013475580720517	-0.9952257258523213	-5.429489160679715	-5.518615110932995	-8.489065386691873	-8.416118347309915	-14.360147635963454	-19.24311762728811	-10.675935659334606	-12.809724524181922	-2.836548834660592	-16.282247131860892
chr3R:2980001-2981899	0.908944454146762	-0.3534012622962137	-0.7901802894656424	0.06545176480732749	-0.045652040570452156	-3.5402673081153284	-4.381008831011738	-0.2406233412219088	-0.3767505249574494	2.2672529341086265	0.31465731182660484	1.6806839062132066	6.792931179586132	9.018936116258738	11.561876020634324	17.925075568282853	17.677727053771324	17.384662680197057	10.802039912260534	10.075646845264357	10.888931463710875	5.95614273617508	2.1329465266594725	1.0575630650387542	-1.5013475580720517	-0.9952257258523213	-5.429489160679715	-5.518615110932995	-8.489065386691873	-8.416118347309915	-14.360147635963454	-19.24311762728811	-10.675935659334606	-12.809724524181922	-2.836548834660592	-16.282247131860892	-14.207879032455807	-8.102275608038969	-0.7357890626869555	-1.612146006847094	8.934866800704421	9.998965907849623	6.3126907777249945	2.0622210275354758	-0.7370148081827798	-3.362320932705045	-6.6474960357540045	-4.7562783384310325	5.7204621931101425
chr3R:3011223-3012465	6.008404474902476	6.60291143078189	1.3598565958898747	6.212134237042122	2.782123819224619	4.401550668382285	3.571263636913695	2.6735425483061945	0.7730281844506826	-0.3956455853296457	-4.824242663860035	-4.5584279418153235	-5.226206432627602	-3.4603233415028614	-2.82298556914321	-10.245117357802892	-5.436756470495453	-9.551950814389832	-0.278994826893269	12.80769480833997	8.446884138436529	5.0462107056171766	4.125963629736322	3.4444656081042546	2.578969130538522	-1.7401422513739528	-6.206538118395922	-4.189337744976128	-10.96291144686202	-6.615472845933702	-8.507869186792341	0.49189474596525135	6.380489997416673	1.0168153164334666	0.4522694434481785	-6.3717906925809205	-10.564949428061142	-19.755646720157856	-24.513732807449156	-19.03893545476193	-1.127990971277152	2.598903515350929	-1.7638611711730234	1.0470885931574339	-2.2864657931835635	-3.563897449941067	-4.188285377400345	-3.7318384386739023	0.5552050987676277
chr3R:3071483-3076502	-2.8998575148890096	-11.300375500020918	-4.592037170956987	-5.063862747440039	-5.192090526214595	-1.2048957693008349	-1.5760621028748705	-1.0428975901810795	-0.681419584694932	2.1420874731200876	9.747070400467134	12.355713509797038	16.62012193160122	12.457980251867685	6.647293102132781	4.783623814722677	2.5654279273275806	4.200309310501712	1.166248801461065	0.8180591536516525	0.6165463120910559	-0.4170090827432366	4.141543043093947	0.8092113801930718	1.6059067276474117	5.174832239953475	2.9446908797922475	1.669934220176422	0.06460143957195037	2.0751210811914094	-0.7359535705891888	1.307415503860101	4.175165596933801	5.3960806500497895	1.5611471256373182	4.800557005971195	2.8333944703052176	0.673623273088324	0.042611706210367535	0.3177858788711054	-3.2701120474407377	0.3246872289936752	-3.4678842490412025	-6.428671466123936	-1.2784381364158337	-3.8759864884080297	-5.447809093832716	-7.989192989083747	-9.185327781446507
chr3R:3298229-3300533	1.0528252491279475	-1.5869397064470354	-1.396636537840782	-3.8787614078102988	-1.6456160970338571	-3.4598399338695396	-2.60288346956447	-4.310619605581578	-4.077095148609832	-0.5473238466371645	-6.60740540008167	-5.316859533308972	-4.669796339476212	-6.285437440042684	-4.674256004551407	-0.5050184077099936	-3.6410309932175395	-3.8437799807067496	-0.3842533059311557	0.3842533059311557	-0.5050184077099936	0.5530960837136742	-1.2472598989147488	-1.537459316928925	-2.1509041011505277	-1.8033864405430093	-1.6410617045319504	-0.05276290133889929	-2.308153576568455	-0.07662387625916231	0.362782993288224	0.19916529609750638	0.26288122634799144	0.5584294694518843	-0.6493826395469019	-1.2705450296729872	-0.9969595573255997	-0.998160101830469	-0.9946033292605165	0.32675222119505476	-3.6176339246217393	-4.656568160214097	-2.1864442654251595	0.4736158704743798	-5.982690892658232	0.1559742760354114	-2.5012349936579925	-0.6786321796910972	-0.7406896533804269
chr3R:3317021-3318349	-0.9946033292605165	0.32675222119505476	-3.6176339246217393	-4.656568160214097	-2.1864442654251595	0.4736158704743798	-5.982690892658232	0.1559742760354114	-2.5012349936579925	-0.6786321796910972	-0.7406896533804269	-0.32675222119505476	-2.0414919164519305	-1.1482198139630502	-1.5643304843816488	1.369706220280664	0.5520540934994919	0.0	2.1007516545701126	0.0	1.4313637641589874	0.0	-0.6127720246461558	0.5949247732809014	-1.0970331340769721	-1.0752722563038324	-3.6431307169734755	-3.543055698321941	-2.841812208899876	-2.7488450643402005	-0.5358432340778476	0.47712125471966244	1.9084850188786497	0.7359535705891888	0.47712125471966244	-0.6192548259413536	-3.7135682219192336	-3.0716898141658704	-4.78796820998804	-0.44013535824043465	-0.32675222119505476	-1.4637527426815689	0.0	-5.817525453520335	-5.643843029590821	-4.572140598236289	-0.8044569425441327	0.0	0.0
chr3R:3354924-3357394	11.051464910455339	11.626923954328042	12.647330144180106	6.074640256248148	6.912583973631411	8.107163416012812	3.8525952565940056	5.600168153659375	7.44718266602679	8.084256592169979	4.808920930498474	3.7893495846398157	2.7677109471775316	6.734867117219397	3.8099243859448317	1.874826951035073	4.93754894210464	3.042944561369545	2.9887430098760324	-1.7736871467233453	-0.7103705500790792	-0.5192482938002797	-0.44013535824043465	-1.1737218734474009	-0.8324482535580285	-3.2849744900503426	0.8521802888970901	0.70856189437791	5.355786934752387	1.6216404451321587	1.7530262612328962	-0.3956455853296457	0.17510803212838436	-2.511352942244209	-3.687409431079582	-7.66416839982661	-7.336600537213985	-6.413492133841615	-5.419273255086201	-7.426433593246931	-0.9207074752827707	-2.432974679379528	-0.9591312608573317	-3.412198396973716	-5.592340626186117	-7.41673319555781	-5.704017016561344	-1.0663436189201043	-5.114228415353384
chr3R:3366486-3367827	-1.1737218734474009	-0.8324482535580285	-3.2849744900503426	0.8521802888970901	0.70856189437791	5.355786934752387	1.6216404451321587	1.7530262612328962	-0.3956455853296457	0.17510803212838436	-2.511352942244209	-3.687409431079582	-7.66416839982661	-7.336600537213985	-6.413492133841615	-5.419273255086201	-7.426433593246931	-0.9207074752827707	-2.432974679379528	-0.9591312608573317	-3.412198396973716	-5.592340626186117	-7.41673319555781	-5.704017016561344	-1.0663436189201043	-5.114228415353384	-4.559845349522033	-6.388427714568128	-8.29388964016664	-1.2417203437958086	-3.9222583712097845	-2.8473649360467257	-2.433721214104711	-1.563771450278943	0.0	-2.3859696943574606	-0.06537966338947925	2.8219921265098886	2.800066229477893	6.510844425278531	1.0834948571724292	5.399465595020501	5.7288471477767295	2.8289351320687275	1.6878837203754777	4.701370970979675	1.7705719170689203	4.412815362448445	5.56268264053872
chr3R:3469307-3470934	-1.2048957693008349	1.6179717777061067	2.24864709881302	0.14679715401781124	0.5552050987676277	2.184112502857152	0.38977844357203645	1.7222081316804418	-1.4641439704445305	-5.204625414618762	-2.3386201098318495	-3.627309820694142	-2.1216821352078643	1.3775703198003906	1.6060543536604388	0.47712125471966244	0.0	-0.7875892944361567	2.9885640337162718	5.229406077837946	5.5463493292246415	-0.6816519536376183	-2.418693315440423	-5.370758844507947	-2.641756451214733	-4.105627227754914	-3.320059232784147	-2.5264873955647555	-6.0535886401922125	-0.2620076431622541	0.3842533059311557	-4.552608653834014	-3.112602120534975	0.2614505271567006	1.0009102260028648	3.992145035244314	1.6525945075586288	1.4637527426815686	2.593311530390532	3.31467693118981	4.792075543681234	2.110242609449484	0.0	0.4891620052807141	0.6933282748864565	-0.9469544987866972	-0.17638938731700818	0.5378530811319878	-1.7557126806444479
chr3R:3634673-3636915	9.177171773873008	5.8239818842775115	2.4466745315189957	2.266235805341082	1.9356141379857494	0.0	-3.6618509331271065	-6.864055178636059	-9.121986761366284	-7.679279437114647	-9.47257493002497	-8.235551396094953	-2.9359201531363026	-5.477577892473792	-5.55700226636161	-0.3842533059311557	-1.684872899606169	-0.47712125471966244	0.0	-2.0937755000966574	-1.3643144483062384	-1.2417203437958086	1.9084850188786497	-1.5660549153150463	-3.1807696322026247	-1.9013379448099441	-3.0600900940994236	-4.996294782116051	-6.612936940221784	-2.239940168212685	0.3842533059311557	0.47712125471966244	-0.47712125471966244	0.0	0.0	1.797850633718548	5.503141601837527	1.204895769300835	4.802508346777691	4.678211309090154	9.927402747372335	2.9994128749923923	1.9084850188786497	0.9884928598239788	3.668548870880873	18.014076240525732	23.301870819919902	17.98845035048612	7.948913816763354
chr3R:3711110-3713666	2.925922428253148	9.166405914280404	2.265111574250747	-0.9884928598239788	0.9884928598239788	3.8847679259086036	9.117134939802854	3.7975668780753953	10.077633723180297	10.02657644258973	10.883537035976415	5.235871269600716	12.483284861329892	8.331494974136035	15.493116866632185	5.267644180989418	10.679888154220206	4.464643864521992	10.625705033927979	12.375728808073248	11.177527524381803	9.112340730236353	4.558673985154917	2.6462953159069187	1.2790116930406443	1.2890474181916778	1.1239746246429598	2.6974973497134016	2.668048097714771	0.0	0.0	-5.223114212298556	-0.42460703764779106	-1.1674333085307176	-2.215050006324264	-3.3991301425441205	-6.39368768763763	-2.945766846590873	-4.62636232214254	-2.605739312441431	-2.1141375251776107	-1.0964392218390075	-3.0107356340918994	-3.352376867937055	-5.172854011671555	-4.999789504453459	-6.36991619784148	-4.529153749422283	-5.5901937901126315
chr3R:3727160-3729444	-0.42460703764779106	-1.1674333085307176	-2.215050006324264	-3.3991301425441205	-6.39368768763763	-2.945766846590873	-4.62636232214254	-2.605739312441431	-2.1141375251776107	-1.0964392218390075	-3.0107356340918994	-3.352376867937055	-5.172854011671555	-4.999789504453459	-6.36991619784148	-4.529153749422283	-5.5901937901126315	-1.5937363164982237	-0.3842533059311557	0.060962745015289775	-2.6273931982069287	-2.5089543081430685	-2.9832161844575236	-2.1141199988504518	-3.726926101646317	-4.645145008500606	-8.073811808942692	-5.735060089244578	-2.417382103324589	-4.419624869496086	-1.4462723840887655	-3.0630098843057376	-2.5144383396063494	-0.6867325911188109	-3.9866803953502714	-0.5440965156952564	-2.7317514050871203	-0.5303366712194213	-1.1613156836201568	0.0	-0.9531828369391779	-3.7493071555000785	-0.30735967257511815	-2.320552427254152	-1.7749909116614666	-3.7450550141031944	0.8881232239143072	0.42296892893581794	-2.6399484718924295
chr3R:3731423-3735067	-2.1141375251776107	-1.0964392218390075	-3.0107356340918994	-3.352376867937055	-5.172854011671555	-4.999789504453459	-6.36991619784148	-4.529153749422283	-5.5901937901126315	-1.5937363164982237	-0.3842533059311557	0.060962745015289775	-2.6273931982069287	-2.5089543081430685	-2.9832161844575236	-2.1141199988504518	-3.726926101646317	-4.645145008500606	-8.073811808942692	-5.735060089244578	-2.417382103324589	-4.419624869496086	-1.4462723840887655	-3.0630098843057376	-2.5144383396063494	-0.6867325911188109	-3.9866803953502714	-0.5440965156952564	-2.7317514050871203	-0.5303366712194213	-1.1613156836201568	0.0	-0.9531828369391779	-3.7493071555000785	-0.30735967257511815	-2.320552427254152	-1.7749909116614666	-3.7450550141031944	0.8881232239143072	0.42296892893581794	-2.6399484718924295	-1.8277855271258228	-3.0385876303163117	-1.917497594869481	-0.6992410207988732	-0.3842533059311557	0.6252873828651146	-0.6867325911188109	-2.5827814667846307
chr3R:3735921-3737238	-1.5937363164982237	-0.3842533059311557	0.060962745015289775	-2.6273931982069287	-2.5089543081430685	-2.9832161844575236	-2.1141199988504518	-3.726926101646317	-4.645145008500606	-8.073811808942692	-5.735060089244578	-2.417382103324589	-4.419624869496086	-1.4462723840887655	-3.0630098843057376	-2.5144383396063494	-0.6867325911188109	-3.9866803953502714	-0.5440965156952564	-2.7317514050871203	-0.5303366712194213	-1.1613156836201568	0.0	-0.9531828369391779	-3.7493071555000785	-0.30735967257511815	-2.320552427254152	-1.7749909116614666	-3.7450550141031944	0.8881232239143072	0.42296892893581794	-2.6399484718924295	-1.8277855271258228	-3.0385876303163117	-1.917497594869481	-0.6992410207988732	-0.3842533059311557	0.6252873828651146	-0.6867325911188109	-2.5827814667846307	-1.865687541133327	-0.40398239559263366	0.6520276305083348	-0.4491619997197331	-0.32675222119505476	-0.32675222119505476	-0.47712125471966244	0.6788797735775352	0.23750884569368347
chr3R:3737352-3740955	-2.6273931982069287	-2.5089543081430685	-2.9832161844575236	-2.1141199988504518	-3.726926101646317	-4.645145008500606	-8.073811808942692	-5.735060089244578	-2.417382103324589	-4.419624869496086	-1.4462723840887655	-3.0630098843057376	-2.5144383396063494	-0.6867325911188109	-3.9866803953502714	-0.5440965156952564	-2.7317514050871203	-0.5303366712194213	-1.1613156836201568	0.0	-0.9531828369391779	-3.7493071555000785	-0.30735967257511815	-2.320552427254152	-1.7749909116614666	-3.7450550141031944	0.8881232239143072	0.42296892893581794	-2.6399484718924295	-1.8277855271258228	-3.0385876303163117	-1.917497594869481	-0.6992410207988732	-0.3842533059311557	0.6252873828651146	-0.6867325911188109	-2.5827814667846307	-1.865687541133327	-0.40398239559263366	0.6520276305083348	-0.4491619997197331	-0.32675222119505476	-0.32675222119505476	-0.47712125471966244	0.6788797735775352	0.23750884569368347	-0.9207074752827707	4.82039093256873	-0.1171225471053743
chr3R:3745078-3747497	-2.7317514050871203	-0.5303366712194213	-1.1613156836201568	0.0	-0.9531828369391779	-3.7493071555000785	-0.30735967257511815	-2.320552427254152	-1.7749909116614666	-3.7450550141031944	0.8881232239143072	0.42296892893581794	-2.6399484718924295	-1.8277855271258228	-3.0385876303163117	-1.917497594869481	-0.6992410207988732	-0.3842533059311557	0.6252873828651146	-0.6867325911188109	-2.5827814667846307	-1.865687541133327	-0.40398239559263366	0.6520276305083348	-0.4491619997197331	-0.32675222119505476	-0.32675222119505476	-0.47712125471966244	0.6788797735775352	0.23750884569368347	-0.9207074752827707	4.82039093256873	-0.1171225471053743	9.91185600087981	7.971548777345458	0.47712125471966244	6.598223844674048	26.26345343763807	32.4381647724512	22.714252047706744	18.295961024335067	7.898164803742572	8.168052713821723	5.862120093131189	4.434569977790296	6.08985856014705	10.458346487233483	3.6390792630252724	1.0668755590631576
chr3R:3796743-3799068	9.7312891032018	3.7777365491546417	3.1445511627264486	1.330380033344107	1.3148612290300092	0.27203400665858163	-1.663850357080625	-5.0769071150065725	-3.1006661938597135	-3.662136579794152	0.3314017100043084	-2.161411941323797	-7.529910398251477	-7.6702340427788185	-6.292482755724896	-5.754786433313253	-1.8371405951950812	-4.1352239618653055	-3.4275970681083057	-2.532924208998541	0.6249320561878885	-3.059286368180054	-0.5511011468531489	-3.0496671833426237	-7.144058451918291	-4.012897387989918	-4.097972876384632	-5.636302524783499	-10.735060623393187	-12.135379693461772	-11.656506947693579	-9.14890902587005	-0.6383073482902312	-1.398411955798039	-4.355864494839464	-1.169049123415361	1.1299301379146123	0.21052632091416779	-0.08964142080106785	1.340213902341679	0.0	1.6521038278446576	2.1935494410881042	5.312795483390125	3.8857239083502977	4.217541652999867	3.874437198576122	6.660957128436325	8.26075022174588
chr3R:3800116-3801551	-5.0769071150065725	-3.1006661938597135	-3.662136579794152	0.3314017100043084	-2.161411941323797	-7.529910398251477	-7.6702340427788185	-6.292482755724896	-5.754786433313253	-1.8371405951950812	-4.1352239618653055	-3.4275970681083057	-2.532924208998541	0.6249320561878885	-3.059286368180054	-0.5511011468531489	-3.0496671833426237	-7.144058451918291	-4.012897387989918	-4.097972876384632	-5.636302524783499	-10.735060623393187	-12.135379693461772	-11.656506947693579	-9.14890902587005	-0.6383073482902312	-1.398411955798039	-4.355864494839464	-1.169049123415361	1.1299301379146123	0.21052632091416779	-0.08964142080106785	1.340213902341679	0.0	1.6521038278446576	2.1935494410881042	5.312795483390125	3.8857239083502977	4.217541652999867	3.874437198576122	6.660957128436325	8.26075022174588	0.08476429707159522	7.247946835817561	2.000002849933086	3.003027725475641	7.490876914713722	6.567683009365288	4.584534125784685
chr3R:3802504-3805245	-7.529910398251477	-7.6702340427788185	-6.292482755724896	-5.754786433313253	-1.8371405951950812	-4.1352239618653055	-3.4275970681083057	-2.532924208998541	0.6249320561878885	-3.059286368180054	-0.5511011468531489	-3.0496671833426237	-7.144058451918291	-4.012897387989918	-4.097972876384632	-5.636302524783499	-10.735060623393187	-12.135379693461772	-11.656506947693579	-9.14890902587005	-0.6383073482902312	-1.398411955798039	-4.355864494839464	-1.169049123415361	1.1299301379146123	0.21052632091416779	-0.08964142080106785	1.340213902341679	0.0	1.6521038278446576	2.1935494410881042	5.312795483390125	3.8857239083502977	4.217541652999867	3.874437198576122	6.660957128436325	8.26075022174588	0.08476429707159522	7.247946835817561	2.000002849933086	3.003027725475641	7.490876914713722	6.567683009365288	4.584534125784685	6.47155570585862	5.2589403260750345	8.672636110477063	7.551855068578427	7.544819397025748
chr3R:3824364-3828385	4.584534125784685	6.47155570585862	5.2589403260750345	8.672636110477063	7.551855068578427	7.544819397025748	8.650362432705162	4.691325584452424	5.637341272026255	3.458248392145677	2.248542358246738	0.803334598676742	1.6434778160940189	0.5407192994173882	2.0243483318288726	1.729880495391059	-0.03368242257411569	0.6724474294886787	-1.2103358935955728	-1.6798752238040326	-2.6868951962157093	-5.412077274195015	-8.55505395538959	-7.515803410012684	-4.518450877119975	-5.765250256814853	-6.454766090657904	-7.876302601708911	-7.950475532904068	-5.876156495451928	-4.524155895670032	0.22407746444571308	0.5552050987676277	1.2682056153800105	2.9813979004761455	2.3819761204057945	1.5176955957249227	-0.3857663735687214	-0.36942140472149865	-2.688373630294451	-5.7584836483628585	-2.8812121700685758	-5.4343752440987005	-5.786472529814173	-9.269485587538227	-7.698154447746425	-5.787208882171173	-8.31494203886221	0.5552050987676277
chr3R:3833004-3835917	-1.2103358935955728	-1.6798752238040326	-2.6868951962157093	-5.412077274195015	-8.55505395538959	-7.515803410012684	-4.518450877119975	-5.765250256814853	-6.454766090657904	-7.876302601708911	-7.950475532904068	-5.876156495451928	-4.524155895670032	0.22407746444571308	0.5552050987676277	1.2682056153800105	2.9813979004761455	2.3819761204057945	1.5176955957249227	-0.3857663735687214	-0.36942140472149865	-2.688373630294451	-5.7584836483628585	-2.8812121700685758	-5.4343752440987005	-5.786472529814173	-9.269485587538227	-7.698154447746425	-5.787208882171173	-8.31494203886221	0.5552050987676277	1.204895769300835	0.9325618220134277	0.0	1.1546977203182252	-3.629823118297863	-2.5864195413618676	-8.113038405341186	-5.281870455103767	-10.106033161693823	-0.8097316386735297	7.375918617030834	5.781317645687477	11.703362100146139	6.1758960468693305	3.8351890808692803	0.20835030811477126	-2.0684467265585478	7.022191386425448
chr3R:3837906-3841391	-7.876302601708911	-7.950475532904068	-5.876156495451928	-4.524155895670032	0.22407746444571308	0.5552050987676277	1.2682056153800105	2.9813979004761455	2.3819761204057945	1.5176955957249227	-0.3857663735687214	-0.36942140472149865	-2.688373630294451	-5.7584836483628585	-2.8812121700685758	-5.4343752440987005	-5.786472529814173	-9.269485587538227	-7.698154447746425	-5.787208882171173	-8.31494203886221	0.5552050987676277	1.204895769300835	0.9325618220134277	0.0	1.1546977203182252	-3.629823118297863	-2.5864195413618676	-8.113038405341186	-5.281870455103767	-10.106033161693823	-0.8097316386735297	7.375918617030834	5.781317645687477	11.703362100146139	6.1758960468693305	3.8351890808692803	0.20835030811477126	-2.0684467265585478	7.022191386425448	16.598788758987958	14.010896256801919	15.794522341971266	6.261498986165912	6.988350092024383	5.526021032608467	5.904652968732983	1.0694532976632034	0.5050184077099935
chr3R:3855340-3859850	6.1758960468693305	3.8351890808692803	0.20835030811477126	-2.0684467265585478	7.022191386425448	16.598788758987958	14.010896256801919	15.794522341971266	6.261498986165912	6.988350092024383	5.526021032608467	5.904652968732983	1.0694532976632034	0.5050184077099935	0.3285466803447279	0.9545109412538205	3.661681022480789	2.5213353268350067	2.2961872473319422	2.168660287396916	0.5984238307053448	0.5233456739746213	-0.502582320872773	0.0	-0.6562950301347764	3.8082055704331697	0.7391432066674666	0.3842533059311557	1.1162264339997485	1.184073138196739	2.22336399764955	1.1344769009897369	-0.020489919207717193	-2.6995764143454255	-1.821438367914357	-5.249147256118544	-7.0788066926697955	-10.556921409611919	-7.278949373616234	-14.458031953379217	-5.6646369773604475	7.094646103839413	6.96584103112748	7.953510835423666	6.40855526685204	13.751848508623434	10.893462302885494	6.804925478505825	4.445387695074367
chr3R:3926406-3927507	5.0795236237903545	3.481424678801935	-0.3842533059311557	0.3842533059311557	4.110876788940983	3.500623989359704	2.755816908707791	1.8432832687693674	-0.5985162579857991	1.4263185485083911	1.7782828217465214	3.4901064012943395	0.5507817429585373	-0.1969937302619046	-1.468546998997525	-0.3624383129107805	0.7570830053457589	0.0	-0.8130988515048884	-0.12537104806434804	0.13315074948422098	0.9240346118070873	-0.2120610093764454	0.7359535705891888	-0.32675222119505476	-0.3842533059311557	-1.9084850188786497	-1.936433967911969	-0.20913522808277477	0.4057950394860978	0.32867254487501063	-0.2895981214764894	-3.3924470637436452	-2.5727335753697442	-2.0261809858973643	0.10456205398768052	-0.7359535705891888	0.260595514690911	1.0210234464813002	-1.5231435557350494	0.4713993995936024	-1.9073341489228084	0.7039395423058505	0.513899977198238	-0.6252873828651145	1.4637527426815686	1.967221329436397	6.334050979950948	2.943482074793794
chr3R:3946648-3949337	-1.9073341489228084	0.7039395423058505	0.513899977198238	-0.6252873828651145	1.4637527426815686	1.967221329436397	6.334050979950948	2.943482074793794	10.115129492422904	4.6607361857753045	9.89989558853483	4.838012130014196	8.769072609361688	2.7067355546137297	0.9884928598239788	2.376270380737143	9.024916875859075	9.222033506377715	11.786108025225978	1.1737218734474009	0.7359535705891888	6.728656212721887	8.380036321074913	12.274600273958075	12.135237427438124	9.892882998339362	8.471198850862631	0.1871520263410188	-0.1264000181176634	-3.2182421423381253	-2.747580018053819	0.0	-2.740494773521733	-10.649093165058249	-13.451807219188975	-14.415019119865468	-20.034447599706972	-17.669142144281505	-4.144702907502224	1.0119235228981156	0.0	0.0	0.0	0.0	0.0	0.0	-6.944830948678499	-3.307863362211285	0.0
chr3R:3950979-3953439	10.115129492422904	4.6607361857753045	9.89989558853483	4.838012130014196	8.769072609361688	2.7067355546137297	0.9884928598239788	2.376270380737143	9.024916875859075	9.222033506377715	11.786108025225978	1.1737218734474009	0.7359535705891888	6.728656212721887	8.380036321074913	12.274600273958075	12.135237427438124	9.892882998339362	8.471198850862631	0.1871520263410188	-0.1264000181176634	-3.2182421423381253	-2.747580018053819	0.0	-2.740494773521733	-10.649093165058249	-13.451807219188975	-14.415019119865468	-20.034447599706972	-17.669142144281505	-4.144702907502224	1.0119235228981156	0.0	0.0	0.0	0.0	0.0	0.0	-6.944830948678499	-3.307863362211285	0.0	0.0	0.0	0.0	0.0	0.0	0.0	0.0	0.0
chr3R:4042604-4045236	1.6621304713628446	-0.4879048136259703	-1.0389004410724274	-2.3081165074462984	-5.641614850145734	-9.03771789282464	-5.382503205002897	-4.412751925549258	-2.2231996692860876	-4.781050226025021	-4.000196332234148	-1.7367957864398744	-1.7353626985013086	-4.105287923072722	-4.834665436482916	-1.3020713725970023	-2.7050108235271284	-1.8498126078562256	0.0	0.3842533059311557	-0.9633466030767887	-1.6776155008134641	1.378816301514833	2.1364887105180475	-0.895409643874784	-2.1485899392693364	0.21715002952851573	-1.444600092851566	0.3345236712022749	1.497653167455463	15.617063746914802	11.055589730670206	12.8658475236261	9.728816996050009	5.294454526317562	1.696455721560772	1.1285194297232382	0.8555856113139118	-1.8101062963573498	-7.4415897997701235	-9.169452964261923	-19.93572806711833	-16.827137563501875	-10.41484668582239	-0.7359535705891888	-3.1116449905781733	-2.01232258233567	-11.200000168281013	-6.75558450719609
chr3R:4058817-4060082	12.8658475236261	9.728816996050009	5.294454526317562	1.696455721560772	1.1285194297232382	0.8555856113139118	-1.8101062963573498	-7.4415897997701235	-9.169452964261923	-19.93572806711833	-16.827137563501875	-10.41484668582239	-0.7359535705891888	-3.1116449905781733	-2.01232258233567	-11.200000168281013	-6.75558450719609	0.32675222119505476	0.0	1.37212687530791	3.7763804165977364	7.500724938349554	7.512021556044472	6.465974987892585	5.188817887962224	5.687923220910977	1.1682147458673848	0.4547195741423294	2.2537596833058577	-1.1042089968439859	1.552451249438031	0.30663420601545854	-0.5187671002150827	0.13648716400690244	-2.9149974752964956	-0.632885975017976	1.335982330264722	-0.41675000867014544	0.47712125471966244	2.28759848436006	1.7126921992523672	6.725371128649664	-0.1738616205634291	-0.3266445426592842	-2.777559281941142	-1.1278955206047587	0.6990874710644331	3.1941024776304574	6.507181221014429
chr3R:4066579-4067751	-6.75558450719609	0.32675222119505476	0.0	1.37212687530791	3.7763804165977364	7.500724938349554	7.512021556044472	6.465974987892585	5.188817887962224	5.687923220910977	1.1682147458673848	0.4547195741423294	2.2537596833058577	-1.1042089968439859	1.552451249438031	0.30663420601545854	-0.5187671002150827	0.13648716400690244	-2.9149974752964956	-0.632885975017976	1.335982330264722	-0.41675000867014544	0.47712125471966244	2.28759848436006	1.7126921992523672	6.725371128649664	-0.1738616205634291	-0.3266445426592842	-2.777559281941142	-1.1278955206047587	0.6990874710644331	3.1941024776304574	6.507181221014429	0.6919349918545951	0.0	4.769317879809814	5.191493323800178	4.662201255895447	6.249429873328361	5.171895438394899	5.021582375751476	4.69768890841301	4.9520632408893555	4.120179575560528	0.6867325911188109	-0.6252873828651145	-0.6358459603999882	5.503973690379772	6.880072500661474
chr3R:4068568-4070655	3.7763804165977364	7.500724938349554	7.512021556044472	6.465974987892585	5.188817887962224	5.687923220910977	1.1682147458673848	0.4547195741423294	2.2537596833058577	-1.1042089968439859	1.552451249438031	0.30663420601545854	-0.5187671002150827	0.13648716400690244	-2.9149974752964956	-0.632885975017976	1.335982330264722	-0.41675000867014544	0.47712125471966244	2.28759848436006	1.7126921992523672	6.725371128649664	-0.1738616205634291	-0.3266445426592842	-2.777559281941142	-1.1278955206047587	0.6990874710644331	3.1941024776304574	6.507181221014429	0.6919349918545951	0.0	4.769317879809814	5.191493323800178	4.662201255895447	6.249429873328361	5.171895438394899	5.021582375751476	4.69768890841301	4.9520632408893555	4.120179575560528	0.6867325911188109	-0.6252873828651145	-0.6358459603999882	5.503973690379772	6.880072500661474	7.249638848851191	4.195731696225837	0.19680236698695802	-2.4824510117310603
chr3R:4089201-4092095	-0.6252873828651145	-0.6358459603999882	5.503973690379772	6.880072500661474	7.249638848851191	4.195731696225837	0.19680236698695802	-2.4824510117310603	-5.403485284864695	4.417268245396128	15.903450698788898	11.439795269941538	1.4208432846418395	5.2743028992818575	7.956301336261042	6.841105636861136	7.384805572143586	2.5347994412200756	0.288769123076823	-0.5552050987676277	-0.49931695016598554	-0.40812714701334835	1.1780179640365476	1.5793357568113395	-2.3375063566839374	-3.980221871099236	-6.031686641095119	-6.5692113620043235	-11.219006919319364	-8.207390860552492	-14.46510420806005	-18.24076711704975	-16.568203658185183	-24.89052566975089	-16.24531471224438	-17.86306199188482	-11.976437278494037	-26.718965215102063	-22.37290546440477	-8.848306250537322	-2.191613866854509	10.598750449481344	20.844451451154196	18.454044912293373	18.206634442613208	13.338577170801292	6.303721678405805	3.922717495729088	1.064783985678585
chr3R:4093735-4096922	4.417268245396128	15.903450698788898	11.439795269941538	1.4208432846418395	5.2743028992818575	7.956301336261042	6.841105636861136	7.384805572143586	2.5347994412200756	0.288769123076823	-0.5552050987676277	-0.49931695016598554	-0.40812714701334835	1.1780179640365476	1.5793357568113395	-2.3375063566839374	-3.980221871099236	-6.031686641095119	-6.5692113620043235	-11.219006919319364	-8.207390860552492	-14.46510420806005	-18.24076711704975	-16.568203658185183	-24.89052566975089	-16.24531471224438	-17.86306199188482	-11.976437278494037	-26.718965215102063	-22.37290546440477	-8.848306250537322	-2.191613866854509	10.598750449481344	20.844451451154196	18.454044912293373	18.206634442613208	13.338577170801292	6.303721678405805	3.922717495729088	1.064783985678585	-3.050847488952894	-3.7639159688852946	-10.882970659261735	-9.264092477768589	0.24827508068938758	-1.119930682753642	3.311057527471726	9.364870462172384	8.606858429321807
chr3R:4112563-4114021	3.922717495729088	1.064783985678585	-3.050847488952894	-3.7639159688852946	-10.882970659261735	-9.264092477768589	0.24827508068938758	-1.119930682753642	3.311057527471726	9.364870462172384	8.606858429321807	6.712737790822379	2.5130237299592335	-0.8142112846098194	0.1279004937764067	9.19193786597272	8.930276065450611	10.262783835428912	4.930180523532574	9.854812113814921	6.631168393360584	10.400936836303336	8.952709905387344	1.712654799456369	-0.09621366072704284	3.126959555942613	2.3228610921274355	4.624462258978455	1.4288231200057482	2.010149615554451	4.241764523578268	6.817303407705231	7.931439124712837	2.7285228456751742	2.772295979579562	4.091871724153237	2.5532724686869828	4.845051549582248	1.1864504053704865	1.570427157160361	-1.6945172078722373	-2.7688570744228853	-5.938023030216248	-0.2762359471809862	-5.592116977922988	-5.876492051240523	-8.01914949965381	-9.78795200524994	-8.05318120793127
chr3R:4126336-4128102	4.624462258978455	1.4288231200057482	2.010149615554451	4.241764523578268	6.817303407705231	7.931439124712837	2.7285228456751742	2.772295979579562	4.091871724153237	2.5532724686869828	4.845051549582248	1.1864504053704865	1.570427157160361	-1.6945172078722373	-2.7688570744228853	-5.938023030216248	-0.2762359471809862	-5.592116977922988	-5.876492051240523	-8.01914949965381	-9.78795200524994	-8.05318120793127	-2.0573552556315784	-0.2105263209141679	-5.090099859714021	-8.35184820909588	-7.231617664254515	-3.7275962269459644	-1.1351039308747026	14.772265314196094	14.776251019172893	10.662382263408144	6.127553066730704	-1.0622971032455386	-6.769461866897953	-7.765657638206019	-22.998466578310637	-15.416274061226028	-16.900477298310086	-1.2105505683784248	10.182493069183158	13.441698628788922	20.48637568534568	19.09822749265767	14.250394045881045	9.168698346391201	4.311638410619814	0.26588808857678864	1.274925663101955
chr3R:4128497-4137233	6.817303407705231	7.931439124712837	2.7285228456751742	2.772295979579562	4.091871724153237	2.5532724686869828	4.845051549582248	1.1864504053704865	1.570427157160361	-1.6945172078722373	-2.7688570744228853	-5.938023030216248	-0.2762359471809862	-5.592116977922988	-5.876492051240523	-8.01914949965381	-9.78795200524994	-8.05318120793127	-2.0573552556315784	-0.2105263209141679	-5.090099859714021	-8.35184820909588	-7.231617664254515	-3.7275962269459644	-1.1351039308747026	14.772265314196094	14.776251019172893	10.662382263408144	6.127553066730704	-1.0622971032455386	-6.769461866897953	-7.765657638206019	-22.998466578310637	-15.416274061226028	-16.900477298310086	-1.2105505683784248	10.182493069183158	13.441698628788922	20.48637568534568	19.09822749265767	14.250394045881045	9.168698346391201	4.311638410619814	0.26588808857678864	1.274925663101955	0.49207835140215644	-1.1568013372877513	-3.5841674953228333	-7.451056852517147
chr3R:4138004-4140494	-5.090099859714021	-8.35184820909588	-7.231617664254515	-3.7275962269459644	-1.1351039308747026	14.772265314196094	14.776251019172893	10.662382263408144	6.127553066730704	-1.0622971032455386	-6.769461866897953	-7.765657638206019	-22.998466578310637	-15.416274061226028	-16.900477298310086	-1.2105505683784248	10.182493069183158	13.441698628788922	20.48637568534568	19.09822749265767	14.250394045881045	9.168698346391201	4.311638410619814	0.26588808857678864	1.274925663101955	0.49207835140215644	-1.1568013372877513	-3.5841674953228333	-7.451056852517147	-3.9876648331804585	0.9144595542438799	16.109918347375853	17.43763644606887	16.775263997488004	7.0820139789446825	5.124139720357415	3.881343976614842	0.07276244414990535	-0.827430147459753	-2.410025299054201	4.773262720516854	1.1583053737483706	3.0521112371012618	-0.525737149360227	-0.4363466987286306	2.5188045514122996	2.111694337826189	2.500293466836079	2.0947819685894227
chr3R:4141757-4142975	10.662382263408144	6.127553066730704	-1.0622971032455386	-6.769461866897953	-7.765657638206019	-22.998466578310637	-15.416274061226028	-16.900477298310086	-1.2105505683784248	10.182493069183158	13.441698628788922	20.48637568534568	19.09822749265767	14.250394045881045	9.168698346391201	4.311638410619814	0.26588808857678864	1.274925663101955	0.49207835140215644	-1.1568013372877513	-3.5841674953228333	-7.451056852517147	-3.9876648331804585	0.9144595542438799	16.109918347375853	17.43763644606887	16.775263997488004	7.0820139789446825	5.124139720357415	3.881343976614842	0.07276244414990535	-0.827430147459753	-2.410025299054201	4.773262720516854	1.1583053737483706	3.0521112371012618	-0.525737149360227	-0.4363466987286306	2.5188045514122996	2.111694337826189	2.500293466836079	2.0947819685894227	3.179778789079236	-0.10212866082832327	4.324045852811373	1.8712463698259598	5.706867656142575	10.869891715486563	9.912462910315618
chr3R:4165512-4171760	9.912462910315618	5.889460589853427	4.839577081324957	3.0486204950179343	1.1189419109581893	-1.9686791475970515	-2.677992593228941	-1.7010374430883983	0.01952501568187079	-1.813066994786988	-1.8965405222522032	-5.245679172848096	-7.13331638383682	-8.357589933905684	-14.443238853509138	-16.40669009691763	-19.07827906529478	-24.042016832510807	-25.64202954989642	-33.56563290726222	-28.20653581636842	-29.301454094601983	-20.881485113955844	-4.707714080354311	-2.4791948676074145	-7.021209425844538	-11.388570901706405	-15.83373780838414	-17.370283431070323	-13.34022670971091	-17.50820304280206	1.8948912846652062	1.3828578468790418	2.1589988735008263	4.3353870070694915	11.890423452068887	15.85599511635694	18.83110317830938	27.504377127291896	28.741027321376734	19.061829787576993	13.460137853684856	3.7790605300285356	-1.427061431565605	-8.138728121915163	-9.248709251855258	-10.863709054723214	4.7198125688200605	8.774769505490246
chr3R:4171952-4176848	-7.13331638383682	-8.357589933905684	-14.443238853509138	-16.40669009691763	-19.07827906529478	-24.042016832510807	-25.64202954989642	-33.56563290726222	-28.20653581636842	-29.301454094601983	-20.881485113955844	-4.707714080354311	-2.4791948676074145	-7.021209425844538	-11.388570901706405	-15.83373780838414	-17.370283431070323	-13.34022670971091	-17.50820304280206	1.8948912846652062	1.3828578468790418	2.1589988735008263	4.3353870070694915	11.890423452068887	15.85599511635694	18.83110317830938	27.504377127291896	28.741027321376734	19.061829787576993	13.460137853684856	3.7790605300285356	-1.427061431565605	-8.138728121915163	-9.248709251855258	-10.863709054723214	4.7198125688200605	8.774769505490246	3.5125572114401353	3.143551851039988	0.37179757067043084	-2.5309981345619827	4.966460705056702	17.68932534358068	22.329006193113234	15.72743263142557	16.01575507964928	14.34510726976877	12.551663575927135	9.790499532314032
chr3R:4181584-4184199	1.3828578468790418	2.1589988735008263	4.3353870070694915	11.890423452068887	15.85599511635694	18.83110317830938	27.504377127291896	28.741027321376734	19.061829787576993	13.460137853684856	3.7790605300285356	-1.427061431565605	-8.138728121915163	-9.248709251855258	-10.863709054723214	4.7198125688200605	8.774769505490246	3.5125572114401353	3.143551851039988	0.37179757067043084	-2.5309981345619827	4.966460705056702	17.68932534358068	22.329006193113234	15.72743263142557	16.01575507964928	14.34510726976877	12.551663575927135	9.790499532314032	10.729528624309957	3.323001321488485	4.445664432185481	6.061571474098136	5.199776169655012	6.337165770891553	4.258770062578852	2.360959435801799	-1.0392856960174568	1.6618869947370773	-1.7246233143921401	-5.059813098099177	-3.3442043496804605	-4.705719563872473	-2.629058050221615	-0.45046033713091593	-0.8941417753244515	-2.3414976291777556	-3.779217469045856	-4.6780866043164
chr3R:4187274-4189652	-1.427061431565605	-8.138728121915163	-9.248709251855258	-10.863709054723214	4.7198125688200605	8.774769505490246	3.5125572114401353	3.143551851039988	0.37179757067043084	-2.5309981345619827	4.966460705056702	17.68932534358068	22.329006193113234	15.72743263142557	16.01575507964928	14.34510726976877	12.551663575927135	9.790499532314032	10.729528624309957	3.323001321488485	4.445664432185481	6.061571474098136	5.199776169655012	6.337165770891553	4.258770062578852	2.360959435801799	-1.0392856960174568	1.6618869947370773	-1.7246233143921401	-5.059813098099177	-3.3442043496804605	-4.705719563872473	-2.629058050221615	-0.45046033713091593	-0.8941417753244515	-2.3414976291777556	-3.779217469045856	-4.6780866043164	-4.6191755079712715	-4.672563997010798	-7.885807930833623	-8.38723971882309	-15.369343740957591	-14.052237309117043	-18.317069460081512	-15.961995757344658	-7.633006163750315	-4.505821856746385	1.0507104818706463
chr3R:4342163-4344708	0.3886428860348966	6.900830185231101	-0.07707399794267979	8.76065079020633	8.451878966536139	6.936908870101591	10.889613828208136	9.833944660952817	6.123455493845387	0.5397100834933587	2.5926580609224747	1.0902115164043253	0.7189742639374077	-3.870598366686497	-2.9156969147121443	-11.712831983516502	-8.830363362757572	-13.143421190110237	-4.96571162208782	-12.964247943535202	-14.22846347996173	-8.157586486867908	-19.550572387810487	-5.41153570294066	0.9670162803285552	4.864459639933868	1.7879458217111177	0.4106493675885908	6.136349748294871	2.796807744542638	1.5022269290607766	6.117745768147948	3.641382306985137	1.8253248062722476	3.389950878292152	4.333818490191162	2.9933364651791443	2.7568674999746303	-0.3842533059311557	-0.970002809325943	1.8912813833456845	0.7953235719989745	3.025255833868385	0.4533593553518848	-0.7738405389278964	-0.18015893038928904	-2.0006393481639635	-0.3842533059311557	-0.3516633754692447
chr3R:4386879-4390859	14.696672599759662	2.653424731121464	5.171037859718482	11.476414071090662	7.498872690337897	4.577068410225814	4.846908084010438	2.8983196269293003	1.2612919972266279	0.5923136052043342	2.4256881527425	0.823355136273993	-0.7359535705891888	0.288769123076823	4.347207549145662	8.345973663991465	10.698489776707046	12.105991628743382	9.657910622593269	8.25491501180848	5.877202744930801	4.5719937784345355	0.8289464030864224	2.229922779153172	0.6257000100815496	-1.7873794816782977	-4.70119631975793	-9.329701746849043	-11.372323435193493	-11.593536013174507	-12.46360723736197	-5.884045192705923	-11.240763428410341	-1.9229246495807275	-0.9884928598239788	-7.212280983368063	-8.48142031498023	-2.0405881940852817	-2.8079323940401366	0.288769123076823	-3.924546731328294	-5.169233919202737	-2.3468053321344726	-1.5782522599509254	-4.73199339460868	-2.3450628965789218	-3.779363693604617	-8.36592814082802	-4.669376017618303
chr3R:4412422-4414265	-4.264734816607762	-2.058282264639426	0.7359535705891888	-2.1927533898644804	-5.010727992321835	-1.3237193929161726	-1.7811541863714322	1.922924649580727	0.0	-0.4106493675885908	0.1451700579642236	1.6995822231133222	3.3934873559808003	0.7878472760053189	-1.1338095860809352	-2.3386329457804753	-1.1197591913357718	0.2375273844037125	-1.5741560205958631	-0.5552050987676277	2.154261856004707	-0.4285692722465123	0.0	0.19916529609750638	-0.5016325915144072	-0.5985162579857991	0.5050184077099935	3.2285742553553924	4.235422956727603	1.0668755590631576	4.212165328230467	8.43193962250809	6.438469989583435	5.899781317362897	2.459608235115349	4.201229819888268	3.1820068325064543	1.555036603294907	0.5050184077099935	0.05040054772808135	2.3990518878757845	2.9978797261726595	2.7117482378459017	3.8140862263737114	8.225566625395082	0.9350390031513978	4.861772572961862	6.40868409101948	5.653483733513493
chr3R:4475793-4480131	-13.398494091378035	-6.0909745322402	-6.343736281685032	-4.893160477049043	0.47712125471966244	0.0	0.0	0.0	0.0	0.0	0.0	0.0	0.0	0.0	0.0	0.0	0.0	0.0	0.0	0.0	0.0	0.0	-6.36635563999708	8.1064024992645	7.4069611203699175	4.893694108865057	11.254672902365296	4.056793638730706	2.569376589652183	12.632680240922184	2.876582768587128	3.0643670870356483	14.569794488873972	8.229555159538082	12.307679263769932	8.62238316653387	7.276681150145326	14.339829274550075	13.49685959296597	6.401141683598331	11.993983351123958	6.94508129690595	6.335987520585838	7.582980261738271	3.1843906624523117	4.422010492637645	3.3169987557126333	3.5908388379565195	0.9884928598239788
chr3R:4484773-4490965	0.0	0.0	0.0	0.0	-6.36635563999708	8.1064024992645	7.4069611203699175	4.893694108865057	11.254672902365296	4.056793638730706	2.569376589652183	12.632680240922184	2.876582768587128	3.0643670870356483	14.569794488873972	8.229555159538082	12.307679263769932	8.62238316653387	7.276681150145326	14.339829274550075	13.49685959296597	6.401141683598331	11.993983351123958	6.94508129690595	6.335987520585838	7.582980261738271	3.1843906624523117	4.422010492637645	3.3169987557126333	3.5908388379565195	0.9884928598239788	6.052945974544202	3.829832507497479	1.343063614951246	5.337173287631873	4.667936461883537	2.2702946633163337	0.4236462160609352	-2.426710029121068	-2.371626877456512	-2.6961275413464816	-4.033630885144701	-1.9955596975930312	-3.2960296958477002	0.46660954739493005	-0.9059652567236041	0.0	0.7032875037076342	-1.6185959780116974
chr3R:4494791-4496158	13.49685959296597	6.401141683598331	11.993983351123958	6.94508129690595	6.335987520585838	7.582980261738271	3.1843906624523117	4.422010492637645	3.3169987557126333	3.5908388379565195	0.9884928598239788	6.052945974544202	3.829832507497479	1.343063614951246	5.337173287631873	4.667936461883537	2.2702946633163337	0.4236462160609352	-2.426710029121068	-2.371626877456512	-2.6961275413464816	-4.033630885144701	-1.9955596975930312	-3.2960296958477002	0.46660954739493005	-0.9059652567236041	0.0	0.7032875037076342	-1.6185959780116974	-1.8101467285041049	-1.06141126795679	2.58782258384972	4.017605891007242	3.259551762561828	1.3165082992085797	-0.8454378260898107	-1.2439088764370034	1.4991224343170766	-3.6004579775546772	-1.6942413203997895	-1.7545301092043246	-0.8097316386735297	-1.172864730489465	0.16098650505503828	3.6651320075706026	0.6252873828651146	0.9059652567236041	9.376980025345208	13.446331060901455
chr3R:4499628-4503510	0.9884928598239788	6.052945974544202	3.829832507497479	1.343063614951246	5.337173287631873	4.667936461883537	2.2702946633163337	0.4236462160609352	-2.426710029121068	-2.371626877456512	-2.6961275413464816	-4.033630885144701	-1.9955596975930312	-3.2960296958477002	0.46660954739493005	-0.9059652567236041	0.0	0.7032875037076342	-1.6185959780116974	-1.8101467285041049	-1.06141126795679	2.58782258384972	4.017605891007242	3.259551762561828	1.3165082992085797	-0.8454378260898107	-1.2439088764370034	1.4991224343170766	-3.6004579775546772	-1.6942413203997895	-1.7545301092043246	-0.8097316386735297	-1.172864730489465	0.16098650505503828	3.6651320075706026	0.6252873828651146	0.9059652567236041	9.376980025345208	13.446331060901455	13.319352500520178	15.481132472824543	10.462137843473595	6.997227616879332	4.228816962648609	0.0	0.9230038491088758	2.3274680813573716	2.1609869980105456	0.5552050987676277
chr3R:4539760-4542190	0.20538325990451917	7.763008529795657	7.112835269512629	6.896799571024693	1.8986668949194396	-6.204452881487264	-6.525040335790181	-10.804867828986099	-10.450118181386166	-2.0095826674614794	-1.3831650459648817	7.052942248637476	9.179131254140767	11.034811451226288	10.62388707812361	7.78602499830508	-0.9213872203413562	-5.902380115474363	-12.695255125301577	-13.80221031474808	0.09996368838010204	6.404573615106358	-0.07441260246669865	0.32547235250150247	-2.206789832877172	-0.5868909078435178	5.266872225200743	8.250795063653749	12.143541070969855	16.446027340842214	9.306193126278215	2.4864296284358542	2.023617142405179	2.660927763581299	6.401977145949388	1.8219013469670315	0.1302522342013954	-3.0930682905413867	-3.9200702740642055	-4.880045636901485	-5.584884919233959	-3.30487051677979	-7.409245032512961	-1.789948299909352	-1.0301785253805602	-3.8536549612561735	-0.10165738000822684	-3.303806963833541	-2.981611892006758
chr3R:4542309-4543365	-6.204452881487264	-6.525040335790181	-10.804867828986099	-10.450118181386166	-2.0095826674614794	-1.3831650459648817	7.052942248637476	9.179131254140767	11.034811451226288	10.62388707812361	7.78602499830508	-0.9213872203413562	-5.902380115474363	-12.695255125301577	-13.80221031474808	0.09996368838010204	6.404573615106358	-0.07441260246669865	0.32547235250150247	-2.206789832877172	-0.5868909078435178	5.266872225200743	8.250795063653749	12.143541070969855	16.446027340842214	9.306193126278215	2.4864296284358542	2.023617142405179	2.660927763581299	6.401977145949388	1.8219013469670315	0.1302522342013954	-3.0930682905413867	-3.9200702740642055	-4.880045636901485	-5.584884919233959	-3.30487051677979	-7.409245032512961	-1.789948299909352	-1.0301785253805602	-3.8536549612561735	-0.10165738000822684	-3.303806963833541	-2.981611892006758	-3.474772596827097	-4.609111222079292	-6.289294094901885	-8.18218107622893	-7.399280284507007
chr3R:4547177-4550485	7.78602499830508	-0.9213872203413562	-5.902380115474363	-12.695255125301577	-13.80221031474808	0.09996368838010204	6.404573615106358	-0.07441260246669865	0.32547235250150247	-2.206789832877172	-0.5868909078435178	5.266872225200743	8.250795063653749	12.143541070969855	16.446027340842214	9.306193126278215	2.4864296284358542	2.023617142405179	2.660927763581299	6.401977145949388	1.8219013469670315	0.1302522342013954	-3.0930682905413867	-3.9200702740642055	-4.880045636901485	-5.584884919233959	-3.30487051677979	-7.409245032512961	-1.789948299909352	-1.0301785253805602	-3.8536549612561735	-0.10165738000822684	-3.303806963833541	-2.981611892006758	-3.474772596827097	-4.609111222079292	-6.289294094901885	-8.18218107622893	-7.399280284507007	-5.507972024999495	-4.773861380893944	-1.9815743063572138	-10.029933349151522	-6.646882207953811	-14.386903472481686	-13.308280728802172	-5.093045157642029	-6.252002606612623	-1.364445647341275
chr3R:4551044-4554542	0.32547235250150247	-2.206789832877172	-0.5868909078435178	5.266872225200743	8.250795063653749	12.143541070969855	16.446027340842214	9.306193126278215	2.4864296284358542	2.023617142405179	2.660927763581299	6.401977145949388	1.8219013469670315	0.1302522342013954	-3.0930682905413867	-3.9200702740642055	-4.880045636901485	-5.584884919233959	-3.30487051677979	-7.409245032512961	-1.789948299909352	-1.0301785253805602	-3.8536549612561735	-0.10165738000822684	-3.303806963833541	-2.981611892006758	-3.474772596827097	-4.609111222079292	-6.289294094901885	-8.18218107622893	-7.399280284507007	-5.507972024999495	-4.773861380893944	-1.9815743063572138	-10.029933349151522	-6.646882207953811	-14.386903472481686	-13.308280728802172	-5.093045157642029	-6.252002606612623	-1.364445647341275	-7.437308320292692	-9.538350232162431	-5.996765341997589	0.8065359368777398	0.0	-2.0537528934926095	-9.123532810517029	-7.62036578613142
chr3R:4554699-4557546	9.306193126278215	2.4864296284358542	2.023617142405179	2.660927763581299	6.401977145949388	1.8219013469670315	0.1302522342013954	-3.0930682905413867	-3.9200702740642055	-4.880045636901485	-5.584884919233959	-3.30487051677979	-7.409245032512961	-1.789948299909352	-1.0301785253805602	-3.8536549612561735	-0.10165738000822684	-3.303806963833541	-2.981611892006758	-3.474772596827097	-4.609111222079292	-6.289294094901885	-8.18218107622893	-7.399280284507007	-5.507972024999495	-4.773861380893944	-1.9815743063572138	-10.029933349151522	-6.646882207953811	-14.386903472481686	-13.308280728802172	-5.093045157642029	-6.252002606612623	-1.364445647341275	-7.437308320292692	-9.538350232162431	-5.996765341997589	0.8065359368777398	0.0	-2.0537528934926095	-9.123532810517029	-7.62036578613142	-3.471116948777641	-2.052877982092919	-3.8126328093017245	-6.5067839340549405	-0.7360443292111046	-1.609012206625444	1.1181566385051962
chr3R:4565084-4566561	-6.289294094901885	-8.18218107622893	-7.399280284507007	-5.507972024999495	-4.773861380893944	-1.9815743063572138	-10.029933349151522	-6.646882207953811	-14.386903472481686	-13.308280728802172	-5.093045157642029	-6.252002606612623	-1.364445647341275	-7.437308320292692	-9.538350232162431	-5.996765341997589	0.8065359368777398	0.0	-2.0537528934926095	-9.123532810517029	-7.62036578613142	-3.471116948777641	-2.052877982092919	-3.8126328093017245	-6.5067839340549405	-0.7360443292111046	-1.609012206625444	1.1181566385051962	-0.7359535705891888	-0.6816519536376183	-1.691954429954583	-0.023880001154547355	0.9034043916225996	0.3842533059311557	1.0550213985137384	5.407872479825588	6.610609782222168	-0.8331037697083299	0.0	1.7026506734662747	3.9933049034814876	7.455952072278965	12.000655231242451	6.087917088533027	7.830590962128544	8.093329867484705	6.564553248436746	9.187690299586897	9.002252543086001
chr3R:4572375-4574738	-9.538350232162431	-5.996765341997589	0.8065359368777398	0.0	-2.0537528934926095	-9.123532810517029	-7.62036578613142	-3.471116948777641	-2.052877982092919	-3.8126328093017245	-6.5067839340549405	-0.7360443292111046	-1.609012206625444	1.1181566385051962	-0.7359535705891888	-0.6816519536376183	-1.691954429954583	-0.023880001154547355	0.9034043916225996	0.3842533059311557	1.0550213985137384	5.407872479825588	6.610609782222168	-0.8331037697083299	0.0	1.7026506734662747	3.9933049034814876	7.455952072278965	12.000655231242451	6.087917088533027	7.830590962128544	8.093329867484705	6.564553248436746	9.187690299586897	9.002252543086001	1.4835281705871448	2.5435416091293592	-3.909815654216736	1.0873540680574696	5.263789808577254	2.2254141056195644	17.362541883313977	19.363348969919688	27.97072293879828	22.595228769469053	18.976666229046344	21.06221807478362	14.650300494924753	6.925759463270345
chr3R:4625608-4628574	7.117644029922084	14.208409571168264	6.945921050432437	7.7361167467647975	3.0385223318650834	1.541999510344977	3.4805057769999577	1.1611630084552558	0.0	-4.330588602705687	-6.579843692260672	-4.230857390847677	-1.3184405699924777	-0.7647680817417803	-0.49846360859642996	-5.221350837742519	-0.3394118467738526	-1.4968043810312972	2.4546760856708594	0.8310523724265076	0.4414123674337495	0.6252873828651146	0.8135523694506172	0.4447627705698765	2.6992000699605843	4.689389072410488	3.2634233431699737	0.32675222119505476	4.2377381918163755	6.16026344994584	1.6516921332982888	7.481541457887866	5.772186983758709	9.649421280489774	3.829617520412759	7.64780850841404	12.072798032005618	8.296944914722365	11.517683462496096	15.17192106987733	17.706724633867655	20.203222298716792	13.924999173454061	15.747158662539459	12.89525972729882	11.285148434137659	8.353403011327723	12.817674090493368	10.33331735621245
chr3R:4630555-4633182	-6.579843692260672	-4.230857390847677	-1.3184405699924777	-0.7647680817417803	-0.49846360859642996	-5.221350837742519	-0.3394118467738526	-1.4968043810312972	2.4546760856708594	0.8310523724265076	0.4414123674337495	0.6252873828651146	0.8135523694506172	0.4447627705698765	2.6992000699605843	4.689389072410488	3.2634233431699737	0.32675222119505476	4.2377381918163755	6.16026344994584	1.6516921332982888	7.481541457887866	5.772186983758709	9.649421280489774	3.829617520412759	7.64780850841404	12.072798032005618	8.296944914722365	11.517683462496096	15.17192106987733	17.706724633867655	20.203222298716792	13.924999173454061	15.747158662539459	12.89525972729882	11.285148434137659	8.353403011327723	12.817674090493368	10.33331735621245	12.172728364440252	7.179578434345111	9.130437448675078	8.329582280333302	7.617578686539213	10.393002758204902	7.087373082325681	4.25549183479443	3.974549234389196	-0.12686246736449847
chr3R:4640869-4642468	1.6516921332982888	7.481541457887866	5.772186983758709	9.649421280489774	3.829617520412759	7.64780850841404	12.072798032005618	8.296944914722365	11.517683462496096	15.17192106987733	17.706724633867655	20.203222298716792	13.924999173454061	15.747158662539459	12.89525972729882	11.285148434137659	8.353403011327723	12.817674090493368	10.33331735621245	12.172728364440252	7.179578434345111	9.130437448675078	8.329582280333302	7.617578686539213	10.393002758204902	7.087373082325681	4.25549183479443	3.974549234389196	-0.12686246736449847	1.348994838210197	0.7543625098296195	-0.35446343783909245	-0.780410433798529	0.9913556519375515	-2.488254280406357	-1.0425642671874213	-3.918754754036045	-5.211249629402144	-6.751843548647367	-8.187986865860047	-2.54474247045788	-6.581371511105402	-3.7385033006148163	-8.49504297475196	-4.777354994296463	-6.536357482710169	-7.1176350766513625	-6.6751951456022125	-6.528948920092028
chr3R:4644889-4648215	11.517683462496096	15.17192106987733	17.706724633867655	20.203222298716792	13.924999173454061	15.747158662539459	12.89525972729882	11.285148434137659	8.353403011327723	12.817674090493368	10.33331735621245	12.172728364440252	7.179578434345111	9.130437448675078	8.329582280333302	7.617578686539213	10.393002758204902	7.087373082325681	4.25549183479443	3.974549234389196	-0.12686246736449847	1.348994838210197	0.7543625098296195	-0.35446343783909245	-0.780410433798529	0.9913556519375515	-2.488254280406357	-1.0425642671874213	-3.918754754036045	-5.211249629402144	-6.751843548647367	-8.187986865860047	-2.54474247045788	-6.581371511105402	-3.7385033006148163	-8.49504297475196	-4.777354994296463	-6.536357482710169	-7.1176350766513625	-6.6751951456022125	-6.528948920092028	-7.822867874703713	-6.449141290920571	-4.886192929119988	-7.757959680923741	-7.361828635308742	-9.655546942523504	-5.8215240416987575	-0.24831288354688322
chr3R:4648687-4651112	8.353403011327723	12.817674090493368	10.33331735621245	12.172728364440252	7.179578434345111	9.130437448675078	8.329582280333302	7.617578686539213	10.393002758204902	7.087373082325681	4.25549183479443	3.974549234389196	-0.12686246736449847	1.348994838210197	0.7543625098296195	-0.35446343783909245	-0.780410433798529	0.9913556519375515	-2.488254280406357	-1.0425642671874213	-3.918754754036045	-5.211249629402144	-6.751843548647367	-8.187986865860047	-2.54474247045788	-6.581371511105402	-3.7385033006148163	-8.49504297475196	-4.777354994296463	-6.536357482710169	-7.1176350766513625	-6.6751951456022125	-6.528948920092028	-7.822867874703713	-6.449141290920571	-4.886192929119988	-7.757959680923741	-7.361828635308742	-9.655546942523504	-5.8215240416987575	-0.24831288354688322	-1.683517321917788	-1.5849484857926803	-0.6327952436658608	-6.016658421689707	-6.721626976797844	-5.305387030071049	-13.24764327416511	-9.179677001757447
chr3R:4757281-4759193	6.097959610636879	8.177613503782217	6.3399246963269285	5.651878581072104	3.4562409849232165	3.244716186776828	-0.7570678015068807	-1.6828578482068521	-0.5178322507987878	-0.7102759585145129	-4.451642822679874	-6.021503716439458	-10.865145064170468	-11.63784686171215	-11.53480593867974	-6.061215855624992	-11.03978701740743	-2.448406376312256	-14.548920771948579	-11.196698550612044	-13.652192637481594	-16.69709298842549	-14.444864432274233	-7.7081297689565496	-16.523189651917814	-21.081333285777323	-2.7703147467347002	-6.338073003271537	-3.053711974251749	-25.41877532312315	-39.02828631479521	-56.63110492013691	-28.692640594338794	-39.79294566847512	-1.4637527426815689	-2.802873109792044	0.0	0.0	0.0	0.0	0.0	-4.8656392679984934	0.0	0.0	-4.999667429265455	0.0	-1.6525945075586288	1.3836034978805847	0.0
chr3R:4762900-4765541	-6.021503716439458	-10.865145064170468	-11.63784686171215	-11.53480593867974	-6.061215855624992	-11.03978701740743	-2.448406376312256	-14.548920771948579	-11.196698550612044	-13.652192637481594	-16.69709298842549	-14.444864432274233	-7.7081297689565496	-16.523189651917814	-21.081333285777323	-2.7703147467347002	-6.338073003271537	-3.053711974251749	-25.41877532312315	-39.02828631479521	-56.63110492013691	-28.692640594338794	-39.79294566847512	-1.4637527426815689	-2.802873109792044	0.0	0.0	0.0	0.0	0.0	-4.8656392679984934	0.0	0.0	-4.999667429265455	0.0	-1.6525945075586288	1.3836034978805847	0.0	0.8065359368777398	-1.9229246495807275	0.0	0.0	0.0	0.0	0.0	0.0	0.0	0.0	0.0
chr3R:4769429-4770900	-16.523189651917814	-21.081333285777323	-2.7703147467347002	-6.338073003271537	-3.053711974251749	-25.41877532312315	-39.02828631479521	-56.63110492013691	-28.692640594338794	-39.79294566847512	-1.4637527426815689	-2.802873109792044	0.0	0.0	0.0	0.0	0.0	-4.8656392679984934	0.0	0.0	-4.999667429265455	0.0	-1.6525945075586288	1.3836034978805847	0.0	0.8065359368777398	-1.9229246495807275	0.0	0.0	0.0	0.0	0.0	0.0	0.0	0.0	0.0	0.0	1.4637527426815686	3.320059232784147	0.0	0.47712125471966244	18.17274153698292	1.4637527426815686	19.394269048164425	38.3559370222544	7.75425402894918	1.9769857196479577	2.3286248352848276	1.9084850188786497
chr3R:4808826-4811857	17.230432509939444	8.05722696720767	10.265434370878062	7.277267202529928	15.958368569304433	12.79542532042007	10.53685272889296	5.572448137451447	7.595160693579752	4.568102904103452	2.79204685800438	6.02687632448515	11.624713034075983	7.7886515675451236	7.957261444821129	3.6903311900573246	4.320475666655417	3.078796272545833	-0.39887535079762954	-5.198541219005619	-14.041949408598	-22.476140440180497	-27.081491864520434	-21.832841484700246	-13.921323825871909	2.427572347303209	4.870786057913115	3.961557459081693	8.742170018656076	3.2373841721491976	6.479778741649677	5.878401379795064	1.8195646976366113	0.288769123076823	-0.3174792021990947	2.74532348401194	3.3706246951855574	4.878513841143798	5.4567900400447344	1.1233295084682404	-2.4439401255358972	-8.128240359572025	-10.597174237395915	-7.117922179398785	-10.003866802990382	-7.6478000217524045	-4.470911136646955	-6.275714730535047	-7.900197513871807
chr3R:4816957-4820058	4.320475666655417	3.078796272545833	-0.39887535079762954	-5.198541219005619	-14.041949408598	-22.476140440180497	-27.081491864520434	-21.832841484700246	-13.921323825871909	2.427572347303209	4.870786057913115	3.961557459081693	8.742170018656076	3.2373841721491976	6.479778741649677	5.878401379795064	1.8195646976366113	0.288769123076823	-0.3174792021990947	2.74532348401194	3.3706246951855574	4.878513841143798	5.4567900400447344	1.1233295084682404	-2.4439401255358972	-8.128240359572025	-10.597174237395915	-7.117922179398785	-10.003866802990382	-7.6478000217524045	-4.470911136646955	-6.275714730535047	-7.900197513871807	-3.0084553768860354	-0.5050184077099936	2.5349840601615057	-8.306116556899925	-12.989317738416789	-10.198795599873673	-11.479187821944485	-11.160660348067191	-15.020002291037688	-10.612430642718284	-1.774789996930851	-4.174575640555439	0.16711877743474865	2.2225022893351007	-1.4174514771501299	-1.1334767581424423
chr3R:4828028-4835503	1.1233295084682404	-2.4439401255358972	-8.128240359572025	-10.597174237395915	-7.117922179398785	-10.003866802990382	-7.6478000217524045	-4.470911136646955	-6.275714730535047	-7.900197513871807	-3.0084553768860354	-0.5050184077099936	2.5349840601615057	-8.306116556899925	-12.989317738416789	-10.198795599873673	-11.479187821944485	-11.160660348067191	-15.020002291037688	-10.612430642718284	-1.774789996930851	-4.174575640555439	0.16711877743474865	2.2225022893351007	-1.4174514771501299	-1.1334767581424423	-2.2036045481172795	-1.8179706478960604	-1.9324177639804865	-2.152702179502856	0.0	0.8065359368777398	-0.4666095473949303	-2.6618871929669843	1.2874971366586316	0.6533397802400579	-3.8431204651214874	0.27637074003757595	-0.43164543668331573	-0.7349911457550486	1.7747899969308505	-0.571320832380594	-4.516664618049113	0.11875321975176696	-6.322066087040679	-5.034967117426229	-1.3473244509160707	-10.140281461007662	-1.8447911902644203
chr3R:4838642-4842459	-4.174575640555439	0.16711877743474865	2.2225022893351007	-1.4174514771501299	-1.1334767581424423	-2.2036045481172795	-1.8179706478960604	-1.9324177639804865	-2.152702179502856	0.0	0.8065359368777398	-0.4666095473949303	-2.6618871929669843	1.2874971366586316	0.6533397802400579	-3.8431204651214874	0.27637074003757595	-0.43164543668331573	-0.7349911457550486	1.7747899969308505	-0.571320832380594	-4.516664618049113	0.11875321975176696	-6.322066087040679	-5.034967117426229	-1.3473244509160707	-10.140281461007662	-1.8447911902644203	2.8110018566034953	-0.8236791214854913	-0.6610055706295627	1.470083736888542	2.767727107987818	0.38054047340964037	9.804674998506727	11.31160726322316	2.5349840601615057	0.7357890626869555	14.105430112474606	14.676125882311268	8.215441325671282	6.548396484723738	1.1610439107987276	3.5881440867441077	20.100016771701583	13.683345726369474	10.690251788639163	15.013688945183905	9.513675463847306
chr3R:4844069-4847213	-0.4666095473949303	-2.6618871929669843	1.2874971366586316	0.6533397802400579	-3.8431204651214874	0.27637074003757595	-0.43164543668331573	-0.7349911457550486	1.7747899969308505	-0.571320832380594	-4.516664618049113	0.11875321975176696	-6.322066087040679	-5.034967117426229	-1.3473244509160707	-10.140281461007662	-1.8447911902644203	2.8110018566034953	-0.8236791214854913	-0.6610055706295627	1.470083736888542	2.767727107987818	0.38054047340964037	9.804674998506727	11.31160726322316	2.5349840601615057	0.7357890626869555	14.105430112474606	14.676125882311268	8.215441325671282	6.548396484723738	1.1610439107987276	3.5881440867441077	20.100016771701583	13.683345726369474	10.690251788639163	15.013688945183905	9.513675463847306	9.699262727734851	3.1332348496743667	2.7074120352071107	2.3734866743062186	-1.6662633538807459	-2.0073159348559355	-3.160699106291675	-1.8412048425984726	-1.5474151936727185	-3.1332742220027185	-6.010327536291242
chr3R:4859107-4860357	6.548396484723738	1.1610439107987276	3.5881440867441077	20.100016771701583	13.683345726369474	10.690251788639163	15.013688945183905	9.513675463847306	9.699262727734851	3.1332348496743667	2.7074120352071107	2.3734866743062186	-1.6662633538807459	-2.0073159348559355	-3.160699106291675	-1.8412048425984726	-1.5474151936727185	-3.1332742220027185	-6.010327536291242	2.465493939058609	11.932499672963733	18.281228661962388	15.943966613922939	7.2855928696144465	5.374520075072436	5.413731402317399	5.695159580021634	4.480807379324958	-0.12609624138683853	1.746869651029685	-2.557548687338504	-3.4094652461293657	-6.611847461401258	-5.084779354054902	-7.520011766120589	-1.0638281576422768	-7.9959929817750295	-9.037624045131805	-13.262879219803725	-9.634095109295522	-12.410251051254184	10.350748618935816	12.236819978735202	8.105679439098555	5.63204807890963	3.865644499886406	13.81735768239526	12.12356409392923	11.273180882569905
chr3R:4863368-4866771	9.699262727734851	3.1332348496743667	2.7074120352071107	2.3734866743062186	-1.6662633538807459	-2.0073159348559355	-3.160699106291675	-1.8412048425984726	-1.5474151936727185	-3.1332742220027185	-6.010327536291242	2.465493939058609	11.932499672963733	18.281228661962388	15.943966613922939	7.2855928696144465	5.374520075072436	5.413731402317399	5.695159580021634	4.480807379324958	-0.12609624138683853	1.746869651029685	-2.557548687338504	-3.4094652461293657	-6.611847461401258	-5.084779354054902	-7.520011766120589	-1.0638281576422768	-7.9959929817750295	-9.037624045131805	-13.262879219803725	-9.634095109295522	-12.410251051254184	10.350748618935816	12.236819978735202	8.105679439098555	5.63204807890963	3.865644499886406	13.81735768239526	12.12356409392923	11.273180882569905	2.8760149286737295	1.91532627439241	5.095764944754125	3.31433315600087	2.3632538329356043	-1.3725977114282613	-4.870729626865933	-8.804942790310518
chr3R:4869081-4870816	11.932499672963733	18.281228661962388	15.943966613922939	7.2855928696144465	5.374520075072436	5.413731402317399	5.695159580021634	4.480807379324958	-0.12609624138683853	1.746869651029685	-2.557548687338504	-3.4094652461293657	-6.611847461401258	-5.084779354054902	-7.520011766120589	-1.0638281576422768	-7.9959929817750295	-9.037624045131805	-13.262879219803725	-9.634095109295522	-12.410251051254184	10.350748618935816	12.236819978735202	8.105679439098555	5.63204807890963	3.865644499886406	13.81735768239526	12.12356409392923	11.273180882569905	2.8760149286737295	1.91532627439241	5.095764944754125	3.31433315600087	2.3632538329356043	-1.3725977114282613	-4.870729626865933	-8.804942790310518	-14.271915702786348	-15.593424852218803	-12.277990725785841	-19.201230424859656	-3.193354874348997	-14.663065173811859	-7.015485483177132	-1.5336562256083024	2.0074479117277035	1.894450132781652	-1.7662545681792439	-6.399902155200162
chr3R:4872150-4873817	5.695159580021634	4.480807379324958	-0.12609624138683853	1.746869651029685	-2.557548687338504	-3.4094652461293657	-6.611847461401258	-5.084779354054902	-7.520011766120589	-1.0638281576422768	-7.9959929817750295	-9.037624045131805	-13.262879219803725	-9.634095109295522	-12.410251051254184	10.350748618935816	12.236819978735202	8.105679439098555	5.63204807890963	3.865644499886406	13.81735768239526	12.12356409392923	11.273180882569905	2.8760149286737295	1.91532627439241	5.095764944754125	3.31433315600087	2.3632538329356043	-1.3725977114282613	-4.870729626865933	-8.804942790310518	-14.271915702786348	-15.593424852218803	-12.277990725785841	-19.201230424859656	-3.193354874348997	-14.663065173811859	-7.015485483177132	-1.5336562256083024	2.0074479117277035	1.894450132781652	-1.7662545681792439	-6.399902155200162	-22.15534233923798	-22.601490953575766	-27.005908086891843	-19.853467933350423	0.06565926597897116	2.506635801227774
chr3R:4874079-4878861	-2.557548687338504	-3.4094652461293657	-6.611847461401258	-5.084779354054902	-7.520011766120589	-1.0638281576422768	-7.9959929817750295	-9.037624045131805	-13.262879219803725	-9.634095109295522	-12.410251051254184	10.350748618935816	12.236819978735202	8.105679439098555	5.63204807890963	3.865644499886406	13.81735768239526	12.12356409392923	11.273180882569905	2.8760149286737295	1.91532627439241	5.095764944754125	3.31433315600087	2.3632538329356043	-1.3725977114282613	-4.870729626865933	-8.804942790310518	-14.271915702786348	-15.593424852218803	-12.277990725785841	-19.201230424859656	-3.193354874348997	-14.663065173811859	-7.015485483177132	-1.5336562256083024	2.0074479117277035	1.894450132781652	-1.7662545681792439	-6.399902155200162	-22.15534233923798	-22.601490953575766	-27.005908086891843	-19.853467933350423	0.06565926597897116	2.506635801227774	5.288419805269086	3.0064990998139023	6.757216272153695	0.9747817801337835
chr3R:4890217-4891964	-14.663065173811859	-7.015485483177132	-1.5336562256083024	2.0074479117277035	1.894450132781652	-1.7662545681792439	-6.399902155200162	-22.15534233923798	-22.601490953575766	-27.005908086891843	-19.853467933350423	0.06565926597897116	2.506635801227774	5.288419805269086	3.0064990998139023	6.757216272153695	0.9747817801337835	-2.073414214189836	-2.345215447302732	-1.2498288641517383	0.4300290953922842	2.9638489603832245	7.061543541759636	5.129431928932768	1.0985912951070198	1.781185837353743	-0.6688633949709644	-3.761184143337054	-2.8969644739965585	-9.048686539974796	-5.395989415654871	-3.940984965187801	0.08396841892339624	0.3842533059311557	3.823795068685455	5.155407178232423	5.765675448344538	8.326582849816768	3.4862446814787855	10.392173286774964	13.894526728596572	12.790626062381586	7.838827392446484	4.083618343598058	-1.2188469758279252	-7.332992514173205	-12.164830188580579	-13.186412777473613	-5.6676056338666285
chr3R:5060376-5063056	-3.912498675945427	-4.831854629716424	-0.7184390432389722	-0.7359535705891888	0.32675222119505476	0.7359535705891888	0.0	0.4579032583635546	0.9914737287545341	1.084507172267565	5.912007818564502	0.0	-0.26145052715670036	0.5285918559797005	-0.7261824545831262	1.7580707427693767	-0.7693001602458592	0.8331037697083299	-0.3774590576413527	-0.8961112713047917	0.1731679895411136	-0.5743734592422843	-2.1327384077445983	-2.255099479538319	-5.627306085645177	-6.110650295704951	-6.9800198567313085	-4.226356994287705	-0.9884928598239788	0.0	1.4637527426815686	-0.7359535705891888	0.0	1.9084850188786497	0.3842533059311557	-0.11454794076652432	2.9956668583335557	3.066105637066666	0.7960211468920065	3.264967331225913	0.5050476883409762	1.8549020769106088	1.568095614860008	-0.3493186417531785	0.49033576452690014	0.7869235550701423	-0.3842533059311557	-0.6252873828651145	-0.47712125471966244
chr3R:5064990-5067055	1.084507172267565	5.912007818564502	0.0	-0.26145052715670036	0.5285918559797005	-0.7261824545831262	1.7580707427693767	-0.7693001602458592	0.8331037697083299	-0.3774590576413527	-0.8961112713047917	0.1731679895411136	-0.5743734592422843	-2.1327384077445983	-2.255099479538319	-5.627306085645177	-6.110650295704951	-6.9800198567313085	-4.226356994287705	-0.9884928598239788	0.0	1.4637527426815686	-0.7359535705891888	0.0	1.9084850188786497	0.3842533059311557	-0.11454794076652432	2.9956668583335557	3.066105637066666	0.7960211468920065	3.264967331225913	0.5050476883409762	1.8549020769106088	1.568095614860008	-0.3493186417531785	0.49033576452690014	0.7869235550701423	-0.3842533059311557	-0.6252873828651145	-0.47712125471966244	0.8182311240989194	2.3633587883085942	4.199126943575192	2.37376318069434	4.239684533152774	-1.000910226002865	1.3197504034470002	4.06301923308007	2.3472714665395844
chr3R:5069974-5072785	-0.8961112713047917	0.1731679895411136	-0.5743734592422843	-2.1327384077445983	-2.255099479538319	-5.627306085645177	-6.110650295704951	-6.9800198567313085	-4.226356994287705	-0.9884928598239788	0.0	1.4637527426815686	-0.7359535705891888	0.0	1.9084850188786497	0.3842533059311557	-0.11454794076652432	2.9956668583335557	3.066105637066666	0.7960211468920065	3.264967331225913	0.5050476883409762	1.8549020769106088	1.568095614860008	-0.3493186417531785	0.49033576452690014	0.7869235550701423	-0.3842533059311557	-0.6252873828651145	-0.47712125471966244	0.8182311240989194	2.3633587883085942	4.199126943575192	2.37376318069434	4.239684533152774	-1.000910226002865	1.3197504034470002	4.06301923308007	2.3472714665395844	1.5709030994054676	-5.139161513472262	2.684916360696487	8.66823417471594	5.979978318141507	1.3576653259912086	4.225774357458137	1.507590423873707	-0.4082445902549116	-1.9283364761146715
chr3R:5079321-5081491	0.7960211468920065	3.264967331225913	0.5050476883409762	1.8549020769106088	1.568095614860008	-0.3493186417531785	0.49033576452690014	0.7869235550701423	-0.3842533059311557	-0.6252873828651145	-0.47712125471966244	0.8182311240989194	2.3633587883085942	4.199126943575192	2.37376318069434	4.239684533152774	-1.000910226002865	1.3197504034470002	4.06301923308007	2.3472714665395844	1.5709030994054676	-5.139161513472262	2.684916360696487	8.66823417471594	5.979978318141507	1.3576653259912086	4.225774357458137	1.507590423873707	-0.4082445902549116	-1.9283364761146715	-3.6270340252676356	-3.66422413384767	-4.079621832970725	-7.204463317202574	-2.164685037855946	0.28972707936814057	0.9884928598239788	-1.0668755590631576	2.3286248352848276	-0.47712125471966244	-1.0668755590631576	7.119971830259368	6.537456331892031	2.5579481635249413	3.5261559698334954	-2.5946835301819458	-4.2845551290493225	-6.561977618108031	-8.539204290198901
chr3R:5083135-5087200	-0.3842533059311557	-0.6252873828651145	-0.47712125471966244	0.8182311240989194	2.3633587883085942	4.199126943575192	2.37376318069434	4.239684533152774	-1.000910226002865	1.3197504034470002	4.06301923308007	2.3472714665395844	1.5709030994054676	-5.139161513472262	2.684916360696487	8.66823417471594	5.979978318141507	1.3576653259912086	4.225774357458137	1.507590423873707	-0.4082445902549116	-1.9283364761146715	-3.6270340252676356	-3.66422413384767	-4.079621832970725	-7.204463317202574	-2.164685037855946	0.28972707936814057	0.9884928598239788	-1.0668755590631576	2.3286248352848276	-0.47712125471966244	-1.0668755590631576	7.119971830259368	6.537456331892031	2.5579481635249413	3.5261559698334954	-2.5946835301819458	-4.2845551290493225	-6.561977618108031	-8.539204290198901	-3.4797213164434346	-1.9229246495807275	0.47712125471966244	-2.389607345343247	-0.6252873828651145	-0.9300725741501721	0.6541100947312072	4.178042576836491
chr3R:5091946-5093780	1.3576653259912086	4.225774357458137	1.507590423873707	-0.4082445902549116	-1.9283364761146715	-3.6270340252676356	-3.66422413384767	-4.079621832970725	-7.204463317202574	-2.164685037855946	0.28972707936814057	0.9884928598239788	-1.0668755590631576	2.3286248352848276	-0.47712125471966244	-1.0668755590631576	7.119971830259368	6.537456331892031	2.5579481635249413	3.5261559698334954	-2.5946835301819458	-4.2845551290493225	-6.561977618108031	-8.539204290198901	-3.4797213164434346	-1.9229246495807275	0.47712125471966244	-2.389607345343247	-0.6252873828651145	-0.9300725741501721	0.6541100947312072	4.178042576836491	0.32675222119505476	-0.32675222119505476	-0.7239237292841192	-2.6686865071814165	-0.5825412699622536	-2.406695887902625	-2.7865616430634277	-4.537064644750848	-2.3875511729161536	-0.6252873828651145	0.3172721745518752	7.643443618955854	1.9852313186341646	16.996580906669234	20.225176472887586	20.29293927651059	16.448516635230348
chr3R:5154059-5155645	4.5163402986529615	0.9884928598239788	0.0	0.0	0.0	0.0	0.0	0.0	0.0	0.0	0.0	-3.8362608028584866	-0.1958772438744032	5.414528474838365	7.7441238612253445	3.1564369189807313	2.3286248352848276	0.3842533059311557	0.08796590818595842	3.3033569048598475	4.471640307314253	-0.47712125471966244	0.47712125471966244	-0.2887691230768229	0.7359535705891888	5.365119754098038	4.044504510151477	3.296235016661813	6.348529094705014	0.9670162803285552	2.790436839229123	0.768122341072838	0.6387547020765136	0.21217625108781568	-1.3379517547984132	0.9059652567236041	-4.201965066680616	-7.442250240470866	-5.037264291084297	-8.561128788095541	-2.9622575878141046	0.0	-4.070919655094434	-9.456543390529927	-6.505876045963134	-4.601190751163186	-1.0466924622419154	-7.092667349886698	-1.4283893853520333
chr3R:5159314-5161963	0.0	-3.8362608028584866	-0.1958772438744032	5.414528474838365	7.7441238612253445	3.1564369189807313	2.3286248352848276	0.3842533059311557	0.08796590818595842	3.3033569048598475	4.471640307314253	-0.47712125471966244	0.47712125471966244	-0.2887691230768229	0.7359535705891888	5.365119754098038	4.044504510151477	3.296235016661813	6.348529094705014	0.9670162803285552	2.790436839229123	0.768122341072838	0.6387547020765136	0.21217625108781568	-1.3379517547984132	0.9059652567236041	-4.201965066680616	-7.442250240470866	-5.037264291084297	-8.561128788095541	-2.9622575878141046	0.0	-4.070919655094434	-9.456543390529927	-6.505876045963134	-4.601190751163186	-1.0466924622419154	-7.092667349886698	-1.4283893853520333	-2.589224134930135	-5.483749280243783	0.5552050987676277	0.7722327465620283	0.0	0.0	0.0	0.0	0.0	0.0
chr3R:5165536-5168409	-0.2887691230768229	0.7359535705891888	5.365119754098038	4.044504510151477	3.296235016661813	6.348529094705014	0.9670162803285552	2.790436839229123	0.768122341072838	0.6387547020765136	0.21217625108781568	-1.3379517547984132	0.9059652567236041	-4.201965066680616	-7.442250240470866	-5.037264291084297	-8.561128788095541	-2.9622575878141046	0.0	-4.070919655094434	-9.456543390529927	-6.505876045963134	-4.601190751163186	-1.0466924622419154	-7.092667349886698	-1.4283893853520333	-2.589224134930135	-5.483749280243783	0.5552050987676277	0.7722327465620283	0.0	0.0	0.0	0.0	0.0	0.0	0.0	0.0	0.0	0.0	0.0	0.0	0.0	0.0	4.2081198866991	4.628766747010087	12.208710665887173	2.3155715604779465	0.0
chr3R:5225013-5228131	0.15158645614062508	2.7965236947073193	-0.21423165336576278	3.2924943479344893	1.8846905489544996	-0.6252873828651145	-0.9059652567236041	4.653685483080804	8.263351214828683	11.599793666825972	12.307119614595763	10.058353579788188	9.687626234474648	5.302288337363325	4.436931109725249	4.925707079255477	2.8408137138552134	1.3174672929231261	-0.12045395988350635	1.6043581432665888	0.5982874332953676	3.5304175526205186	8.47270185767409	6.4452795311841085	8.31811415101711	8.860189824119455	15.016157916975207	9.675084165851816	11.490332663609157	9.979386239832648	8.430616191463079	4.361621495626405	8.05407294628312	5.534897761717782	9.096863521214948	3.3679113935803353	-0.2073978035635709	-0.3065006916752744	-2.442782973690295	-0.7524646610624018	-0.3406968869364643	-4.2144587662967625	-4.672916075266234	-7.389154381215533	-12.32112957826096	-13.937078518752584	-16.283247353726672	-13.046721236783107	-12.337412666936856
chr3R:5228441-5230869	-0.9059652567236041	4.653685483080804	8.263351214828683	11.599793666825972	12.307119614595763	10.058353579788188	9.687626234474648	5.302288337363325	4.436931109725249	4.925707079255477	2.8408137138552134	1.3174672929231261	-0.12045395988350635	1.6043581432665888	0.5982874332953676	3.5304175526205186	8.47270185767409	6.4452795311841085	8.31811415101711	8.860189824119455	15.016157916975207	9.675084165851816	11.490332663609157	9.979386239832648	8.430616191463079	4.361621495626405	8.05407294628312	5.534897761717782	9.096863521214948	3.3679113935803353	-0.2073978035635709	-0.3065006916752744	-2.442782973690295	-0.7524646610624018	-0.3406968869364643	-4.2144587662967625	-4.672916075266234	-7.389154381215533	-12.32112957826096	-13.937078518752584	-16.283247353726672	-13.046721236783107	-12.337412666936856	-4.253442241973985	-15.518133911260433	-13.953105428272163	-11.2308156461949	-5.471601873982964	-6.781504822785506
chr3R:5235876-5239212	3.5304175526205186	8.47270185767409	6.4452795311841085	8.31811415101711	8.860189824119455	15.016157916975207	9.675084165851816	11.490332663609157	9.979386239832648	8.430616191463079	4.361621495626405	8.05407294628312	5.534897761717782	9.096863521214948	3.3679113935803353	-0.2073978035635709	-0.3065006916752744	-2.442782973690295	-0.7524646610624018	-0.3406968869364643	-4.2144587662967625	-4.672916075266234	-7.389154381215533	-12.32112957826096	-13.937078518752584	-16.283247353726672	-13.046721236783107	-12.337412666936856	-4.253442241973985	-15.518133911260433	-13.953105428272163	-11.2308156461949	-5.471601873982964	-6.781504822785506	-5.7711822629043334	-9.380418469191392	-7.359741980250342	-7.568714790830421	-5.652328166856915	-7.219719954114219	-9.86188857693327	-7.9812111181523075	-6.5961236946918556	-0.8331037697083299	1.9084850188786497	-0.5552050987676277	-1.0466924622419154	-3.6305473098099377	-0.25009837227541293
chr3R:5321561-5323861	-3.375176773501459	-4.065073073733003	-5.392027641059496	-2.289241151100155	-0.6951178795374154	-3.8637178123312856	-2.6141662347226156	1.2069094583339692	1.0466924622419154	-1.7426708706786649	-1.9865265561951955	0.408158196826604	1.7513182711584583	0.12916502847261116	-4.376995670885539	-3.0274227702439207	-1.7659423632596147	-0.24964072412890387	-4.875417250349082	-5.10770294346355	-4.216467051321852	-1.4025207816164391	1.8881302675580598	5.170302954098812	5.999874775451921	5.87574538394534	3.025255833868385	0.9059652567236041	1.1919057782772495	1.4760553219495811	3.742886972368544	4.828697271638864	1.2216434861224235	2.734860105286024	4.143083987597055	1.0375122033088073	0.0	1.5655547360956243	5.693102230777945	5.656508060604568	4.7158589221893426	5.469466008662281	4.265059073296608	5.849273688988515	4.14467200079989	0.8126429329474891	6.921185704551931	3.789994812724073	4.201407843389713
chr3R:5328086-5331574	0.12916502847261116	-4.376995670885539	-3.0274227702439207	-1.7659423632596147	-0.24964072412890387	-4.875417250349082	-5.10770294346355	-4.216467051321852	-1.4025207816164391	1.8881302675580598	5.170302954098812	5.999874775451921	5.87574538394534	3.025255833868385	0.9059652567236041	1.1919057782772495	1.4760553219495811	3.742886972368544	4.828697271638864	1.2216434861224235	2.734860105286024	4.143083987597055	1.0375122033088073	0.0	1.5655547360956243	5.693102230777945	5.656508060604568	4.7158589221893426	5.469466008662281	4.265059073296608	5.849273688988515	4.14467200079989	0.8126429329474891	6.921185704551931	3.789994812724073	4.201407843389713	1.581621492861556	-2.7381500800323852	-5.12876852898004	-13.40102808914261	-14.373825740124838	-13.245308717797863	-10.529187890195157	-6.3072534127327975	-10.238765302735182	-10.422747949342433	-15.789486087510145	-13.625266448719154	-0.10942717793621395
chr3R:5335538-5337034	1.1919057782772495	1.4760553219495811	3.742886972368544	4.828697271638864	1.2216434861224235	2.734860105286024	4.143083987597055	1.0375122033088073	0.0	1.5655547360956243	5.693102230777945	5.656508060604568	4.7158589221893426	5.469466008662281	4.265059073296608	5.849273688988515	4.14467200079989	0.8126429329474891	6.921185704551931	3.789994812724073	4.201407843389713	1.581621492861556	-2.7381500800323852	-5.12876852898004	-13.40102808914261	-14.373825740124838	-13.245308717797863	-10.529187890195157	-6.3072534127327975	-10.238765302735182	-10.422747949342433	-15.789486087510145	-13.625266448719154	-0.10942717793621395	-13.394790357831917	-6.653329697827681	-0.47712125471966244	0.3842533059311557	-0.32675222119505476	-1.0668755590631576	-0.9845001030355904	-4.462572076861575	-0.7868243821426302	-0.7235242930422701	0.7975615772136332	-1.196837718880918	-2.8117613379921687	-2.7222023112075546	-2.2272997266172814
chr3R:5337356-5343394	4.828697271638864	1.2216434861224235	2.734860105286024	4.143083987597055	1.0375122033088073	0.0	1.5655547360956243	5.693102230777945	5.656508060604568	4.7158589221893426	5.469466008662281	4.265059073296608	5.849273688988515	4.14467200079989	0.8126429329474891	6.921185704551931	3.789994812724073	4.201407843389713	1.581621492861556	-2.7381500800323852	-5.12876852898004	-13.40102808914261	-14.373825740124838	-13.245308717797863	-10.529187890195157	-6.3072534127327975	-10.238765302735182	-10.422747949342433	-15.789486087510145	-13.625266448719154	-0.10942717793621395	-13.394790357831917	-6.653329697827681	-0.47712125471966244	0.3842533059311557	-0.32675222119505476	-1.0668755590631576	-0.9845001030355904	-4.462572076861575	-0.7868243821426302	-0.7235242930422701	0.7975615772136332	-1.196837718880918	-2.8117613379921687	-2.7222023112075546	-2.2272997266172814	-0.2674217332019527	-4.198164741130698	-1.3337314537865648
chr3R:5376487-5378211	1.6744618218526375	1.6600763112894383	-4.597517037552178	0.4526944396374215	-0.19792015100783153	-0.5400627358002533	-1.922069307103161	-4.069849518631699	7.113676475019654	11.497974889245782	11.743554118127339	7.0519349417440145	6.198707907708518	6.948878463902231	3.3828627874120576	1.0513440929552829	-1.9422977436341993	-4.770378332569126	-5.495133311623774	-3.2050990830597015	6.652453099660108	5.308807615448977	2.434120112082777	0.9264976261496999	-1.4996435060251885	3.6581982538942275	2.2548604677156505	-0.6992980892026026	-7.660686661440907	-10.542969144352524	-12.360789310027547	-5.706129981873403	14.141120604744115	12.45895832385872	2.7285928155171044	21.416792528333072	27.586831689755297	25.77178206880083	25.287412200439945	14.607745663177681	12.837083042875536	10.184907654290788	8.11005875988043	5.047237814264175	5.140869036434555	4.529646314365387	4.3541953493685615	2.8494895595961576	0.7313839797105849
chr3R:5379660-5385630	-4.069849518631699	7.113676475019654	11.497974889245782	11.743554118127339	7.0519349417440145	6.198707907708518	6.948878463902231	3.3828627874120576	1.0513440929552829	-1.9422977436341993	-4.770378332569126	-5.495133311623774	-3.2050990830597015	6.652453099660108	5.308807615448977	2.434120112082777	0.9264976261496999	-1.4996435060251885	3.6581982538942275	2.2548604677156505	-0.6992980892026026	-7.660686661440907	-10.542969144352524	-12.360789310027547	-5.706129981873403	14.141120604744115	12.45895832385872	2.7285928155171044	21.416792528333072	27.586831689755297	25.77178206880083	25.287412200439945	14.607745663177681	12.837083042875536	10.184907654290788	8.11005875988043	5.047237814264175	5.140869036434555	4.529646314365387	4.3541953493685615	2.8494895595961576	0.7313839797105849	-1.7919679441855934	-2.466310499170166	-5.4867844762182685	-4.363803145153294	-5.070962558975125	-4.525324713780779	-4.883340335241128
chr3R:5388092-5390690	-1.4996435060251885	3.6581982538942275	2.2548604677156505	-0.6992980892026026	-7.660686661440907	-10.542969144352524	-12.360789310027547	-5.706129981873403	14.141120604744115	12.45895832385872	2.7285928155171044	21.416792528333072	27.586831689755297	25.77178206880083	25.287412200439945	14.607745663177681	12.837083042875536	10.184907654290788	8.11005875988043	5.047237814264175	5.140869036434555	4.529646314365387	4.3541953493685615	2.8494895595961576	0.7313839797105849	-1.7919679441855934	-2.466310499170166	-5.4867844762182685	-4.363803145153294	-5.070962558975125	-4.525324713780779	-4.883340335241128	-4.680299249321231	-5.734236267430192	-6.490215874181816	-3.2644153079439504	0.27324296096840095	-9.361965391941222	-7.144403982728441	-7.1878044600591275	-2.39634907171292	-4.000793948076232	-8.763227134993038	-9.397243523358014	-5.45683385639439	-5.160392376709113	-7.663746544374942	-3.3360773376029718	-9.682888952467616
chr3R:5394631-5396000	25.77178206880083	25.287412200439945	14.607745663177681	12.837083042875536	10.184907654290788	8.11005875988043	5.047237814264175	5.140869036434555	4.529646314365387	4.3541953493685615	2.8494895595961576	0.7313839797105849	-1.7919679441855934	-2.466310499170166	-5.4867844762182685	-4.363803145153294	-5.070962558975125	-4.525324713780779	-4.883340335241128	-4.680299249321231	-5.734236267430192	-6.490215874181816	-3.2644153079439504	0.27324296096840095	-9.361965391941222	-7.144403982728441	-7.1878044600591275	-2.39634907171292	-4.000793948076232	-8.763227134993038	-9.397243523358014	-5.45683385639439	-5.160392376709113	-7.663746544374942	-3.3360773376029718	-9.682888952467616	-7.549772811584017	-7.845343762611807	-9.750111537533353	-3.0146435758978942	-8.525171906512691	-4.953357702188777	-5.820304575727671	-1.4690023129833825	-4.56127065250408	-19.835286729116575	-14.65294772779967	-11.714840790796167	-5.643080713831006
chr3R:5396109-5397437	12.837083042875536	10.184907654290788	8.11005875988043	5.047237814264175	5.140869036434555	4.529646314365387	4.3541953493685615	2.8494895595961576	0.7313839797105849	-1.7919679441855934	-2.466310499170166	-5.4867844762182685	-4.363803145153294	-5.070962558975125	-4.525324713780779	-4.883340335241128	-4.680299249321231	-5.734236267430192	-6.490215874181816	-3.2644153079439504	0.27324296096840095	-9.361965391941222	-7.144403982728441	-7.1878044600591275	-2.39634907171292	-4.000793948076232	-8.763227134993038	-9.397243523358014	-5.45683385639439	-5.160392376709113	-7.663746544374942	-3.3360773376029718	-9.682888952467616	-7.549772811584017	-7.845343762611807	-9.750111537533353	-3.0146435758978942	-8.525171906512691	-4.953357702188777	-5.820304575727671	-1.4690023129833825	-4.56127065250408	-19.835286729116575	-14.65294772779967	-11.714840790796167	-5.643080713831006	-4.877416975575231	-9.941013022586255	-8.479807864440104
chr3R:5399110-5400687	4.3541953493685615	2.8494895595961576	0.7313839797105849	-1.7919679441855934	-2.466310499170166	-5.4867844762182685	-4.363803145153294	-5.070962558975125	-4.525324713780779	-4.883340335241128	-4.680299249321231	-5.734236267430192	-6.490215874181816	-3.2644153079439504	0.27324296096840095	-9.361965391941222	-7.144403982728441	-7.1878044600591275	-2.39634907171292	-4.000793948076232	-8.763227134993038	-9.397243523358014	-5.45683385639439	-5.160392376709113	-7.663746544374942	-3.3360773376029718	-9.682888952467616	-7.549772811584017	-7.845343762611807	-9.750111537533353	-3.0146435758978942	-8.525171906512691	-4.953357702188777	-5.820304575727671	-1.4690023129833825	-4.56127065250408	-19.835286729116575	-14.65294772779967	-11.714840790796167	-5.643080713831006	-4.877416975575231	-9.941013022586255	-8.479807864440104	-6.355744273792516	-4.939798030706144	-10.025613127629951	-15.288113180542878	-6.2766434215104505	-8.961815543007683
chr3R:5402001-5404238	-4.363803145153294	-5.070962558975125	-4.525324713780779	-4.883340335241128	-4.680299249321231	-5.734236267430192	-6.490215874181816	-3.2644153079439504	0.27324296096840095	-9.361965391941222	-7.144403982728441	-7.1878044600591275	-2.39634907171292	-4.000793948076232	-8.763227134993038	-9.397243523358014	-5.45683385639439	-5.160392376709113	-7.663746544374942	-3.3360773376029718	-9.682888952467616	-7.549772811584017	-7.845343762611807	-9.750111537533353	-3.0146435758978942	-8.525171906512691	-4.953357702188777	-5.820304575727671	-1.4690023129833825	-4.56127065250408	-19.835286729116575	-14.65294772779967	-11.714840790796167	-5.643080713831006	-4.877416975575231	-9.941013022586255	-8.479807864440104	-6.355744273792516	-4.939798030706144	-10.025613127629951	-15.288113180542878	-6.2766434215104505	-8.961815543007683	-3.413066283379444	-14.33259677094034	-6.73984993230341	2.5506131223393687	5.36802014611462	3.2285742553553924
chr3R:5404356-5405558	-4.680299249321231	-5.734236267430192	-6.490215874181816	-3.2644153079439504	0.27324296096840095	-9.361965391941222	-7.144403982728441	-7.1878044600591275	-2.39634907171292	-4.000793948076232	-8.763227134993038	-9.397243523358014	-5.45683385639439	-5.160392376709113	-7.663746544374942	-3.3360773376029718	-9.682888952467616	-7.549772811584017	-7.845343762611807	-9.750111537533353	-3.0146435758978942	-8.525171906512691	-4.953357702188777	-5.820304575727671	-1.4690023129833825	-4.56127065250408	-19.835286729116575	-14.65294772779967	-11.714840790796167	-5.643080713831006	-4.877416975575231	-9.941013022586255	-8.479807864440104	-6.355744273792516	-4.939798030706144	-10.025613127629951	-15.288113180542878	-6.2766434215104505	-8.961815543007683	-3.413066283379444	-14.33259677094034	-6.73984993230341	2.5506131223393687	5.36802014611462	3.2285742553553924	1.537197078528956	1.6806839062132066	9.89144843615902	28.45770500242509
chr3R:5407015-5409429	-7.144403982728441	-7.1878044600591275	-2.39634907171292	-4.000793948076232	-8.763227134993038	-9.397243523358014	-5.45683385639439	-5.160392376709113	-7.663746544374942	-3.3360773376029718	-9.682888952467616	-7.549772811584017	-7.845343762611807	-9.750111537533353	-3.0146435758978942	-8.525171906512691	-4.953357702188777	-5.820304575727671	-1.4690023129833825	-4.56127065250408	-19.835286729116575	-14.65294772779967	-11.714840790796167	-5.643080713831006	-4.877416975575231	-9.941013022586255	-8.479807864440104	-6.355744273792516	-4.939798030706144	-10.025613127629951	-15.288113180542878	-6.2766434215104505	-8.961815543007683	-3.413066283379444	-14.33259677094034	-6.73984993230341	2.5506131223393687	5.36802014611462	3.2285742553553924	1.537197078528956	1.6806839062132066	9.89144843615902	28.45770500242509	36.02156926906428	34.08739668488901	24.647009673281293	13.914188593682246	9.56796337228757	7.73189479353906
chr3R:5411453-5413391	-7.663746544374942	-3.3360773376029718	-9.682888952467616	-7.549772811584017	-7.845343762611807	-9.750111537533353	-3.0146435758978942	-8.525171906512691	-4.953357702188777	-5.820304575727671	-1.4690023129833825	-4.56127065250408	-19.835286729116575	-14.65294772779967	-11.714840790796167	-5.643080713831006	-4.877416975575231	-9.941013022586255	-8.479807864440104	-6.355744273792516	-4.939798030706144	-10.025613127629951	-15.288113180542878	-6.2766434215104505	-8.961815543007683	-3.413066283379444	-14.33259677094034	-6.73984993230341	2.5506131223393687	5.36802014611462	3.2285742553553924	1.537197078528956	1.6806839062132066	9.89144843615902	28.45770500242509	36.02156926906428	34.08739668488901	24.647009673281293	13.914188593682246	9.56796337228757	7.73189479353906	19.505788354661913	12.226205842840558	9.664231429243888	4.2194389358567115	-2.429319471642363	-3.7943114298368266	-7.217924333779148	-3.904535636116767
chr3R:5415578-5418119	-5.820304575727671	-1.4690023129833825	-4.56127065250408	-19.835286729116575	-14.65294772779967	-11.714840790796167	-5.643080713831006	-4.877416975575231	-9.941013022586255	-8.479807864440104	-6.355744273792516	-4.939798030706144	-10.025613127629951	-15.288113180542878	-6.2766434215104505	-8.961815543007683	-3.413066283379444	-14.33259677094034	-6.73984993230341	2.5506131223393687	5.36802014611462	3.2285742553553924	1.537197078528956	1.6806839062132066	9.89144843615902	28.45770500242509	36.02156926906428	34.08739668488901	24.647009673281293	13.914188593682246	9.56796337228757	7.73189479353906	19.505788354661913	12.226205842840558	9.664231429243888	4.2194389358567115	-2.429319471642363	-3.7943114298368266	-7.217924333779148	-3.904535636116767	4.9751608171116555	7.015886116414135	8.6843350424278	8.632707876504485	3.6361730452998646	1.0475491843867222	1.2183539904552478	-0.112172141437911	10.957830455659145
chr3R:5452034-5454793	9.889690905175769	3.515273503397494	2.9409523196840235	14.638392806222614	18.89283009505289	17.78128066377035	10.76071089476739	5.208412477767944	2.292725132412538	-0.6636152791435473	-0.3893487198707884	1.1247893670978326	-0.909947317080079	-1.945776755821597	-4.821717599845088	-5.306013193556918	-10.142445503245947	-12.759029644379583	-21.330178558912912	-26.47725562177945	-16.910333177454167	-4.7929872601186405	-0.16741482287705287	-1.08248701874695	-6.3641969436388015	-13.490086387841492	-19.67702353310672	-32.171568762589445	-27.891922349338266	-15.955865451925009	3.276665695953376	9.562445580652732	5.261372848175655	1.0668755590631576	5.9251685521960935	13.498813987215824	13.662690330660363	19.963795007218422	11.193452928866833	9.344445926563187	9.206563933398433	7.935368401627912	7.53995813917702	5.998046218804923	9.00212216745409	7.745671717419094	0.8807275879539905	2.5930834260391364	3.8128010570167867
chr3R:5454945-5458453	17.78128066377035	10.76071089476739	5.208412477767944	2.292725132412538	-0.6636152791435473	-0.3893487198707884	1.1247893670978326	-0.909947317080079	-1.945776755821597	-4.821717599845088	-5.306013193556918	-10.142445503245947	-12.759029644379583	-21.330178558912912	-26.47725562177945	-16.910333177454167	-4.7929872601186405	-0.16741482287705287	-1.08248701874695	-6.3641969436388015	-13.490086387841492	-19.67702353310672	-32.171568762589445	-27.891922349338266	-15.955865451925009	3.276665695953376	9.562445580652732	5.261372848175655	1.0668755590631576	5.9251685521960935	13.498813987215824	13.662690330660363	19.963795007218422	11.193452928866833	9.344445926563187	9.206563933398433	7.935368401627912	7.53995813917702	5.998046218804923	9.00212216745409	7.745671717419094	0.8807275879539905	2.5930834260391364	3.8128010570167867	3.3267823805132513	0.7444892303020214	0.5222170376905995	-3.4663223509505654	-3.1425860657086466
chr3R:5462623-5464786	-4.7929872601186405	-0.16741482287705287	-1.08248701874695	-6.3641969436388015	-13.490086387841492	-19.67702353310672	-32.171568762589445	-27.891922349338266	-15.955865451925009	3.276665695953376	9.562445580652732	5.261372848175655	1.0668755590631576	5.9251685521960935	13.498813987215824	13.662690330660363	19.963795007218422	11.193452928866833	9.344445926563187	9.206563933398433	7.935368401627912	7.53995813917702	5.998046218804923	9.00212216745409	7.745671717419094	0.8807275879539905	2.5930834260391364	3.8128010570167867	3.3267823805132513	0.7444892303020214	0.5222170376905995	-3.4663223509505654	-3.1425860657086466	-6.051277747884038	-7.478995487460773	-2.2881717402361503	-2.3319059306045893	-1.066968373403155	-0.2475459320846263	-0.38894127594755934	-1.2695813641019815	0.2106702570298198	-1.3569792728020058	-0.026716326873245565	-3.0750090381688557	-5.6634437680342815	-2.7521646546275287	-3.1453641848720193	-1.4240789126524092
chr3R:5501946-5506597	-8.131041368341618	-9.186770370235804	-1.8228272998387536	-4.815203373847477	-3.918092685136442	-3.5240325996794546	-1.110863646812593	-5.5039736903797705	-7.275160582821759	-5.892119410693444	-4.434181637009383	9.026830109108948	11.700593498023263	15.75627518317856	8.061949502806444	-0.26145052715670036	0.6316629465930411	2.3832643358337675	-2.035763585630113	-2.8812263257364354	-9.559807913840087	-16.71550768054536	-16.959850001721662	-15.482440734075338	-2.493722042723422	0.9884928598239788	1.9212665296557787	6.446220117633319	8.465463214535236	11.063657630419078	7.9753092628104065	11.150607414505611	5.557623169691916	6.439684093173005	4.083958517059784	7.951388255104584	11.115140697683676	3.5225495859401006	1.1737218734474009	5.556947426996675	6.04711809625518	10.873258748132873	3.36481825844145	9.441832753325903	8.068823574243131	7.712615549328471	10.13288447107789	0.9292741784848736	9.225540399261629
chr3R:5509583-5512297	0.6316629465930411	2.3832643358337675	-2.035763585630113	-2.8812263257364354	-9.559807913840087	-16.71550768054536	-16.959850001721662	-15.482440734075338	-2.493722042723422	0.9884928598239788	1.9212665296557787	6.446220117633319	8.465463214535236	11.063657630419078	7.9753092628104065	11.150607414505611	5.557623169691916	6.439684093173005	4.083958517059784	7.951388255104584	11.115140697683676	3.5225495859401006	1.1737218734474009	5.556947426996675	6.04711809625518	10.873258748132873	3.36481825844145	9.441832753325903	8.068823574243131	7.712615549328471	10.13288447107789	0.9292741784848736	9.225540399261629	5.755996996115725	3.7305086606353886	8.3549115087345	8.242079086769133	5.213222388126412	12.46271267742609	10.30109649837194	12.738669157220452	8.619147748309157	7.798585795536405	7.932165504900292	10.9171869638298	9.835396587390228	6.0536295995231875	7.119125543359358	16.106869238944906
chr3R:5517781-5519617	5.557623169691916	6.439684093173005	4.083958517059784	7.951388255104584	11.115140697683676	3.5225495859401006	1.1737218734474009	5.556947426996675	6.04711809625518	10.873258748132873	3.36481825844145	9.441832753325903	8.068823574243131	7.712615549328471	10.13288447107789	0.9292741784848736	9.225540399261629	5.755996996115725	3.7305086606353886	8.3549115087345	8.242079086769133	5.213222388126412	12.46271267742609	10.30109649837194	12.738669157220452	8.619147748309157	7.798585795536405	7.932165504900292	10.9171869638298	9.835396587390228	6.0536295995231875	7.119125543359358	16.106869238944906	9.661565975617902	10.540443992981817	9.333007720632457	8.960349889629049	2.97827690514042	1.734044581884785	2.5951527588351433	3.8252696298048137	0.8142262470228054	-0.5215881742914195	0.26626072658352967	0.8664042214678321	-1.1304516559121591	-0.13953396194821738	1.8843987872526702	-0.44496868927979244
chr3R:5529880-5531396	12.738669157220452	8.619147748309157	7.798585795536405	7.932165504900292	10.9171869638298	9.835396587390228	6.0536295995231875	7.119125543359358	16.106869238944906	9.661565975617902	10.540443992981817	9.333007720632457	8.960349889629049	2.97827690514042	1.734044581884785	2.5951527588351433	3.8252696298048137	0.8142262470228054	-0.5215881742914195	0.26626072658352967	0.8664042214678321	-1.1304516559121591	-0.13953396194821738	1.8843987872526702	-0.44496868927979244	-4.1361134317745805	-5.100001781036675	-4.247204929157394	-6.846499467274079	-7.050162798723058	-7.061218324506062	-9.661149833019643	-5.033411793103158	-5.144348074835759	-7.583826698201437	-11.740389354043366	-12.057170343143593	-14.764635372127879	-18.3409027377848	-16.49192947850115	-12.730707004603307	-5.9147312602951665	-16.107244873065277	-9.204440259284791	-16.30827025859402	-19.434843248749086	-21.701405365932875	-26.95087013285612	-11.896924848670817
chr3R:5535557-5538205	8.960349889629049	2.97827690514042	1.734044581884785	2.5951527588351433	3.8252696298048137	0.8142262470228054	-0.5215881742914195	0.26626072658352967	0.8664042214678321	-1.1304516559121591	-0.13953396194821738	1.8843987872526702	-0.44496868927979244	-4.1361134317745805	-5.100001781036675	-4.247204929157394	-6.846499467274079	-7.050162798723058	-7.061218324506062	-9.661149833019643	-5.033411793103158	-5.144348074835759	-7.583826698201437	-11.740389354043366	-12.057170343143593	-14.764635372127879	-18.3409027377848	-16.49192947850115	-12.730707004603307	-5.9147312602951665	-16.107244873065277	-9.204440259284791	-16.30827025859402	-19.434843248749086	-21.701405365932875	-26.95087013285612	-11.896924848670817	7.2505476256235655	4.04309630970792	-0.43601274962681114	3.899573555160544	-2.8484699034693683	-3.7780846279053435	-8.362004941339492	-22.007229382770852	-21.3649327004253	-35.96437246452047	-26.61526919665405	-46.20335559709297
chr3R:5550219-5553230	-5.9147312602951665	-16.107244873065277	-9.204440259284791	-16.30827025859402	-19.434843248749086	-21.701405365932875	-26.95087013285612	-11.896924848670817	7.2505476256235655	4.04309630970792	-0.43601274962681114	3.899573555160544	-2.8484699034693683	-3.7780846279053435	-8.362004941339492	-22.007229382770852	-21.3649327004253	-35.96437246452047	-26.61526919665405	-46.20335559709297	-58.0214819358231	-7.283797112493269	-11.52094216406201	0.0	0.0	0.0	0.0	0.0	0.0	0.0	0.0	0.0	0.0	0.0	0.0	0.0	0.0	0.0	0.0	0.0	0.0	2.722645043507708	2.5898584865631578	0.0	0.0	0.0	0.0	0.0	0.0
chr3R:5565449-5567717	0.0	0.0	0.0	0.0	0.0	0.0	0.0	0.0	0.0	0.0	0.0	2.722645043507708	2.5898584865631578	0.0	0.0	0.0	0.0	0.0	0.0	0.0	0.0	20.40514070396063	22.5257145614459	21.154463689865395	13.92776777834319	10.283386726199474	3.834349844442409	1.8197372834877523	3.799962419098691	1.66882305052431	1.906694102960147	5.693190382038646	1.5849827486444814	10.265903011351497	31.200604586590984	19.100693311873925	23.793756639720737	15.966349890660213	5.37448231330477	3.02548885200686	-5.745165405750187	-2.547023782377994	-1.405127353278214	-0.2651128679693427	21.244267875312527	29.077286634977458	29.336985174671803	15.943848326458067	13.933434276375618
chr3R:5572585-5575555	0.0	0.0	0.0	0.0	0.0	0.0	20.40514070396063	22.5257145614459	21.154463689865395	13.92776777834319	10.283386726199474	3.834349844442409	1.8197372834877523	3.799962419098691	1.66882305052431	1.906694102960147	5.693190382038646	1.5849827486444814	10.265903011351497	31.200604586590984	19.100693311873925	23.793756639720737	15.966349890660213	5.37448231330477	3.02548885200686	-5.745165405750187	-2.547023782377994	-1.405127353278214	-0.2651128679693427	21.244267875312527	29.077286634977458	29.336985174671803	15.943848326458067	13.933434276375618	17.096852076800317	6.81801753098765	1.3768430568588477	9.940362614443528	18.704214099159667	22.25799902586347	10.55621440675572	10.569731170833757	9.950389712839483	7.654196657931203	5.954882715187417	0.5177395770407605	-2.753091176424709	-5.040220789665418	-7.274686968997725
chr3R:5578888-5583207	1.8197372834877523	3.799962419098691	1.66882305052431	1.906694102960147	5.693190382038646	1.5849827486444814	10.265903011351497	31.200604586590984	19.100693311873925	23.793756639720737	15.966349890660213	5.37448231330477	3.02548885200686	-5.745165405750187	-2.547023782377994	-1.405127353278214	-0.2651128679693427	21.244267875312527	29.077286634977458	29.336985174671803	15.943848326458067	13.933434276375618	17.096852076800317	6.81801753098765	1.3768430568588477	9.940362614443528	18.704214099159667	22.25799902586347	10.55621440675572	10.569731170833757	9.950389712839483	7.654196657931203	5.954882715187417	0.5177395770407605	-2.753091176424709	-5.040220789665418	-7.274686968997725	-11.481779814005082	-17.732922812837806	-20.091935380459987	-25.459854481192913	-24.280580883207833	-22.569387481960185	-16.119571620038077	-14.610770543330506	-15.687089417245001	3.732518254566288	9.67343903149527	14.98984660267874
chr3R:5583719-5587053	15.966349890660213	5.37448231330477	3.02548885200686	-5.745165405750187	-2.547023782377994	-1.405127353278214	-0.2651128679693427	21.244267875312527	29.077286634977458	29.336985174671803	15.943848326458067	13.933434276375618	17.096852076800317	6.81801753098765	1.3768430568588477	9.940362614443528	18.704214099159667	22.25799902586347	10.55621440675572	10.569731170833757	9.950389712839483	7.654196657931203	5.954882715187417	0.5177395770407605	-2.753091176424709	-5.040220789665418	-7.274686968997725	-11.481779814005082	-17.732922812837806	-20.091935380459987	-25.459854481192913	-24.280580883207833	-22.569387481960185	-16.119571620038077	-14.610770543330506	-15.687089417245001	3.732518254566288	9.67343903149527	14.98984660267874	15.391044769140462	10.842652326285886	11.578587460418706	10.632522149614582	8.216759540284498	5.495003698782306	2.483562405555255	2.7159224814094634	6.891919285141355	3.318969775740824
chr3R:5587741-5590884	29.077286634977458	29.336985174671803	15.943848326458067	13.933434276375618	17.096852076800317	6.81801753098765	1.3768430568588477	9.940362614443528	18.704214099159667	22.25799902586347	10.55621440675572	10.569731170833757	9.950389712839483	7.654196657931203	5.954882715187417	0.5177395770407605	-2.753091176424709	-5.040220789665418	-7.274686968997725	-11.481779814005082	-17.732922812837806	-20.091935380459987	-25.459854481192913	-24.280580883207833	-22.569387481960185	-16.119571620038077	-14.610770543330506	-15.687089417245001	3.732518254566288	9.67343903149527	14.98984660267874	15.391044769140462	10.842652326285886	11.578587460418706	10.632522149614582	8.216759540284498	5.495003698782306	2.483562405555255	2.7159224814094634	6.891919285141355	3.318969775740824	2.5027758466026455	-1.32883213962339	-2.9956919782597624	-0.889746780847476	-4.8645718184120605	-9.915058901531909	-8.349730147636283	-8.116234678352047
chr3R:5592199-5595674	22.25799902586347	10.55621440675572	10.569731170833757	9.950389712839483	7.654196657931203	5.954882715187417	0.5177395770407605	-2.753091176424709	-5.040220789665418	-7.274686968997725	-11.481779814005082	-17.732922812837806	-20.091935380459987	-25.459854481192913	-24.280580883207833	-22.569387481960185	-16.119571620038077	-14.610770543330506	-15.687089417245001	3.732518254566288	9.67343903149527	14.98984660267874	15.391044769140462	10.842652326285886	11.578587460418706	10.632522149614582	8.216759540284498	5.495003698782306	2.483562405555255	2.7159224814094634	6.891919285141355	3.318969775740824	2.5027758466026455	-1.32883213962339	-2.9956919782597624	-0.889746780847476	-4.8645718184120605	-9.915058901531909	-8.349730147636283	-8.116234678352047	-4.795588573898507	-5.091681388888298	-11.033659355166446	-10.47351220001099	-5.2891412112436615	0.0	-1.087636782058556	0.0	0.2762221757961814
chr3R:5596525-5598040	-7.274686968997725	-11.481779814005082	-17.732922812837806	-20.091935380459987	-25.459854481192913	-24.280580883207833	-22.569387481960185	-16.119571620038077	-14.610770543330506	-15.687089417245001	3.732518254566288	9.67343903149527	14.98984660267874	15.391044769140462	10.842652326285886	11.578587460418706	10.632522149614582	8.216759540284498	5.495003698782306	2.483562405555255	2.7159224814094634	6.891919285141355	3.318969775740824	2.5027758466026455	-1.32883213962339	-2.9956919782597624	-0.889746780847476	-4.8645718184120605	-9.915058901531909	-8.349730147636283	-8.116234678352047	-4.795588573898507	-5.091681388888298	-11.033659355166446	-10.47351220001099	-5.2891412112436615	0.0	-1.087636782058556	0.0	0.2762221757961814	9.921616891392906	16.919163943017562	13.722347482474309	8.119549909868864	8.25685226868548	8.42569419034508	5.6977202096755555	2.923737966947721	1.534827167088853
chr3R:5601883-5604832	3.732518254566288	9.67343903149527	14.98984660267874	15.391044769140462	10.842652326285886	11.578587460418706	10.632522149614582	8.216759540284498	5.495003698782306	2.483562405555255	2.7159224814094634	6.891919285141355	3.318969775740824	2.5027758466026455	-1.32883213962339	-2.9956919782597624	-0.889746780847476	-4.8645718184120605	-9.915058901531909	-8.349730147636283	-8.116234678352047	-4.795588573898507	-5.091681388888298	-11.033659355166446	-10.47351220001099	-5.2891412112436615	0.0	-1.087636782058556	0.0	0.2762221757961814	9.921616891392906	16.919163943017562	13.722347482474309	8.119549909868864	8.25685226868548	8.42569419034508	5.6977202096755555	2.923737966947721	1.534827167088853	2.491523528014695	-1.152416548185839	-0.750211031197057	-1.7711493156555613	2.914732933087715	3.183021548231233	13.810637010972101	9.587195007317064	9.390384594770563	8.11000620588885
chr3R:5608655-5611092	-1.32883213962339	-2.9956919782597624	-0.889746780847476	-4.8645718184120605	-9.915058901531909	-8.349730147636283	-8.116234678352047	-4.795588573898507	-5.091681388888298	-11.033659355166446	-10.47351220001099	-5.2891412112436615	0.0	-1.087636782058556	0.0	0.2762221757961814	9.921616891392906	16.919163943017562	13.722347482474309	8.119549909868864	8.25685226868548	8.42569419034508	5.6977202096755555	2.923737966947721	1.534827167088853	2.491523528014695	-1.152416548185839	-0.750211031197057	-1.7711493156555613	2.914732933087715	3.183021548231233	13.810637010972101	9.587195007317064	9.390384594770563	8.11000620588885	4.402323935105575	1.97813228425042	-1.9533454090839197	-3.877212500741173	-5.749861636421669	-7.809653748991211	-3.977393960090655	-7.860342846043429	-1.840036773276907	-1.587314624543366	-4.978367732560645	-8.081360991411563	-5.425984653854665	-3.1756166725942765
chr3R:5615761-5620165	0.0	0.2762221757961814	9.921616891392906	16.919163943017562	13.722347482474309	8.119549909868864	8.25685226868548	8.42569419034508	5.6977202096755555	2.923737966947721	1.534827167088853	2.491523528014695	-1.152416548185839	-0.750211031197057	-1.7711493156555613	2.914732933087715	3.183021548231233	13.810637010972101	9.587195007317064	9.390384594770563	8.11000620588885	4.402323935105575	1.97813228425042	-1.9533454090839197	-3.877212500741173	-5.749861636421669	-7.809653748991211	-3.977393960090655	-7.860342846043429	-1.840036773276907	-1.587314624543366	-4.978367732560645	-8.081360991411563	-5.425984653854665	-3.1756166725942765	-4.193690525579948	-2.963798064859363	-7.653584492475613	-14.123637676416287	-1.347616193479185	-3.1575043356493624	-5.732714866641647	-5.0905951343405915	-8.999644914603516	-9.773245224632213	-15.711988169255257	-11.99383866988213	1.1897758510238747	16.327819369011266
chr3R:5625212-5628231	9.390384594770563	8.11000620588885	4.402323935105575	1.97813228425042	-1.9533454090839197	-3.877212500741173	-5.749861636421669	-7.809653748991211	-3.977393960090655	-7.860342846043429	-1.840036773276907	-1.587314624543366	-4.978367732560645	-8.081360991411563	-5.425984653854665	-3.1756166725942765	-4.193690525579948	-2.963798064859363	-7.653584492475613	-14.123637676416287	-1.347616193479185	-3.1575043356493624	-5.732714866641647	-5.0905951343405915	-8.999644914603516	-9.773245224632213	-15.711988169255257	-11.99383866988213	1.1897758510238747	16.327819369011266	15.102469154231638	17.990065439186743	8.973841791045436	1.30233237860622	1.8727967929048206	1.2403109020965588	0.5317060778290411	4.566664832514301	12.38058562145241	16.309035908860192	13.532100555849745	7.972977427712774	4.321444911881192	4.598253464509734	2.716804946905957	3.4015247308415106	4.625397454154834	5.053087393784073	1.6118570038937923
chr3R:5634211-5635831	-7.653584492475613	-14.123637676416287	-1.347616193479185	-3.1575043356493624	-5.732714866641647	-5.0905951343405915	-8.999644914603516	-9.773245224632213	-15.711988169255257	-11.99383866988213	1.1897758510238747	16.327819369011266	15.102469154231638	17.990065439186743	8.973841791045436	1.30233237860622	1.8727967929048206	1.2403109020965588	0.5317060778290411	4.566664832514301	12.38058562145241	16.309035908860192	13.532100555849745	7.972977427712774	4.321444911881192	4.598253464509734	2.716804946905957	3.4015247308415106	4.625397454154834	5.053087393784073	1.6118570038937923	2.9798710217619795	-3.3758762501235573	-3.617094234887835	-12.72779351368355	-15.196486962450194	-12.376981009952788	-16.829012534605674	-18.98488978471012	-9.06747702733817	12.509694621768377	13.176536944199425	6.0422816179768555	8.921843141975826	12.48255196581096	10.646011281913042	8.730140155102907	5.550235417368802	4.912634970539016
chr3R:5699229-5700642	-12.792597421140293	-8.036346335303502	-17.781970553867563	-25.301548893174736	-17.840712442956367	-22.80887618214837	-19.683563311538677	-24.93463031048883	-38.048898784898654	-33.270728947210145	-45.03840882347557	-12.288782573782846	-1.4637527426815689	-1.4637527426815689	-0.9884928598239788	-0.47712125471966244	-1.9084850188786497	-0.47712125471966244	-8.288614913817847	-5.816632202903408	0.0	-0.32675222119505476	0.0	-0.47712125471966244	0.47712125471966244	0.0	-0.47712125471966244	-9.477959150563414	-7.328353781148187	-4.321042114017895	0.0	0.0	0.0	0.0	0.0	0.0	0.0	0.0	0.0	0.0	0.0	0.0	0.0	0.0	1.1448870952583254	0.0	0.0	0.0	0.0
chr3R:5811044-5812954	0.4967502164372929	0.6993348836352868	-0.38985666191862484	-1.5911308454425066	-3.5621247028034375	-2.2923278609003184	-0.3842533059311557	-0.5552050987676277	0.9884928598239788	-0.9884928598239788	0.6108116413110208	4.579174292489366	1.0668755590631576	4.986686287562386	5.330093112723844	4.847867738110546	6.026503203979988	3.0143767337927865	3.836349483671827	5.347123061957561	6.0841709575241	5.912358703524607	3.1311509614577675	1.9559333563450039	0.6658259056854244	1.1921717994230936	-2.2571251538890227	-0.9389589022596482	-2.4176953689710876	-2.6313311929422643	-3.137951508112604	-5.189494887685816	-3.2163875513577285	-1.5546183734020167	2.4517487123645143	0.7359535705891888	0.7618815166581685	2.6269389831717365	0.9373777458927126	2.84404698894527	0.7440163948755402	2.6719914225775736	2.9017553884181306	1.9807298552571893	-0.10308361769748443	0.9927568543225993	-0.8656391179416849	-0.6414411587114368	-1.6358558365244351
chr3R:5826284-5828103	-3.137951508112604	-5.189494887685816	-3.2163875513577285	-1.5546183734020167	2.4517487123645143	0.7359535705891888	0.7618815166581685	2.6269389831717365	0.9373777458927126	2.84404698894527	0.7440163948755402	2.6719914225775736	2.9017553884181306	1.9807298552571893	-0.10308361769748443	0.9927568543225993	-0.8656391179416849	-0.6414411587114368	-1.6358558365244351	0.32541795292033565	2.1828330053331246	2.252948216552689	1.8759912552492526	0.7041131956757494	-0.5050184077099936	0.6534673565899688	-1.842141432894835	0.7274579448349563	-3.670219817161369	-3.7026254183281893	-5.730294632001967	-6.853097570535008	-7.031168239460723	-12.43499321013264	-11.31620315829993	-2.040798121852448	-0.7359535705891888	-5.533118483077143	-5.1997823783706005	-1.0743129029751919	-5.1115983835525665	2.6888200278814116	3.3288808376234886	1.3112851180801697	0.22407746444571308	-1.215340334805915	1.2726287937148175	-0.18520418549323964	0.369736003215289
chr3R:5868853-5872878	6.201699137496797	7.75873758411609	5.722245454935409	7.058610375304304	5.158845062465843	3.832592058943759	5.636100503937922	2.6674461896459816	1.6716544530982878	0.08538598753923003	-1.8705826719669811	-2.3332865017268527	-4.044493629045395	-7.248926132035507	-5.1837989415128005	-3.2700559251295385	-4.926063706490137	6.886179701210833	6.161312254078368	14.051430778193712	18.957699715111104	12.908880426636449	3.742045465865226	9.174427349171928	12.772139929723435	12.836351758225087	11.230086131189895	6.912725687044866	5.3331683899773985	3.1995814372745235	6.1361520393758	3.073441303194327	1.3749883263394374	1.4545985283088156	-1.9532298898521514	-2.2450487628686537	-4.282170200235499	-5.709678921039982	-6.72515677706073	-6.7699111990060326	-7.940820031425129	-5.353378002816058	-6.081739649205482	-3.261132143852856	-0.05595057176942901	-11.032601924381748	-6.994762760278391	-9.495330834388671	-10.602899536293744
chr3R:5873190-5876553	0.08538598753923003	-1.8705826719669811	-2.3332865017268527	-4.044493629045395	-7.248926132035507	-5.1837989415128005	-3.2700559251295385	-4.926063706490137	6.886179701210833	6.161312254078368	14.051430778193712	18.957699715111104	12.908880426636449	3.742045465865226	9.174427349171928	12.772139929723435	12.836351758225087	11.230086131189895	6.912725687044866	5.3331683899773985	3.1995814372745235	6.1361520393758	3.073441303194327	1.3749883263394374	1.4545985283088156	-1.9532298898521514	-2.2450487628686537	-4.282170200235499	-5.709678921039982	-6.72515677706073	-6.7699111990060326	-7.940820031425129	-5.353378002816058	-6.081739649205482	-3.261132143852856	-0.05595057176942901	-11.032601924381748	-6.994762760278391	-9.495330834388671	-10.602899536293744	-10.732788193338848	-8.745727924882358	-3.5953042776839266	-13.476392119754701	-19.5949944473086	-18.85510751292573	-18.13766381214465	-16.125694969573683	-5.821083289882873
chr3R:5877321-5880061	6.886179701210833	6.161312254078368	14.051430778193712	18.957699715111104	12.908880426636449	3.742045465865226	9.174427349171928	12.772139929723435	12.836351758225087	11.230086131189895	6.912725687044866	5.3331683899773985	3.1995814372745235	6.1361520393758	3.073441303194327	1.3749883263394374	1.4545985283088156	-1.9532298898521514	-2.2450487628686537	-4.282170200235499	-5.709678921039982	-6.72515677706073	-6.7699111990060326	-7.940820031425129	-5.353378002816058	-6.081739649205482	-3.261132143852856	-0.05595057176942901	-11.032601924381748	-6.994762760278391	-9.495330834388671	-10.602899536293744	-10.732788193338848	-8.745727924882358	-3.5953042776839266	-13.476392119754701	-19.5949944473086	-18.85510751292573	-18.13766381214465	-16.125694969573683	-5.821083289882873	-10.291826965578682	-14.975934383912001	-19.150295658836523	-17.217446547319607	-11.19471231578366	-12.716118827054602	-17.754389477084437	-13.90528911112618
chr3R:5890914-5894065	-0.05595057176942901	-11.032601924381748	-6.994762760278391	-9.495330834388671	-10.602899536293744	-10.732788193338848	-8.745727924882358	-3.5953042776839266	-13.476392119754701	-19.5949944473086	-18.85510751292573	-18.13766381214465	-16.125694969573683	-5.821083289882873	-10.291826965578682	-14.975934383912001	-19.150295658836523	-17.217446547319607	-11.19471231578366	-12.716118827054602	-17.754389477084437	-13.90528911112618	-9.220705203779684	0.3842533059311557	-1.3821770810048504	-0.8065359368777398	-0.2887691230768229	-0.9884928598239788	-0.6252873828651145	0.5261367533997342	1.585455270632731	-0.17366747914382874	0.49290410768406384	1.0766991594783935	-0.36524608165550093	1.0959576300216356	2.8189833075811705	1.4571640772950463	0.9884928598239788	0.5552050987676277	2.4800756786251927	5.431077539462575	8.312243427814739	6.4585417282844455	4.24441174275278	-0.681419584694932	3.571631719740087	1.290378233720464	2.5367201708316798
chr3R:5902440-5903452	0.3842533059311557	-1.3821770810048504	-0.8065359368777398	-0.2887691230768229	-0.9884928598239788	-0.6252873828651145	0.5261367533997342	1.585455270632731	-0.17366747914382874	0.49290410768406384	1.0766991594783935	-0.36524608165550093	1.0959576300216356	2.8189833075811705	1.4571640772950463	0.9884928598239788	0.5552050987676277	2.4800756786251927	5.431077539462575	8.312243427814739	6.4585417282844455	4.24441174275278	-0.681419584694932	3.571631719740087	1.290378233720464	2.5367201708316798	0.26967509410191026	-0.18312149949366066	0.4828952199508473	1.6419099141668536	-0.4766444955950647	-4.214421350050964	-2.5345114697834306	6.762134441630434	20.629545952659242	10.472476538791094	11.520127324573913	6.160455833025688	1.7586968055552092	10.949262515474206	8.117222239727708	4.727764071888918	-1.3393354500842574	-3.414583537599158	-7.631483302317055	1.7565477461422683	10.903236498933328	5.78031319600041	3.3357858873320363
chr3R:5934258-5937068	-1.0668755590631576	0.6324005433792613	4.395736255086191	8.031700719081435	8.795410548071487	5.590541046417732	5.981383198484099	4.915446959174572	5.270928667995436	0.7406901904701219	-3.680754276777685	-5.9303124274043055	-6.537963099104677	-4.001810981603776	-0.32867254487501096	-0.8065359368777398	-3.39140050615221	-3.814220144957004	-5.3675311041140805	-1.994652113485813	-2.1057553741360104	-3.136002548885911	-0.6016507141089383	0.9059652567236041	0.9059652567236041	0.2331567503539556	1.4554276506326667	1.9030112258460306	-0.5410549449354649	-1.6999106059225946	-6.041608977531038	-6.192171611972371	-10.538333823566447	-11.05374394124068	-10.457750638475773	-2.8829737873708408	-1.4112246161388995	-7.460007122847936	-2.180234657160075	0.0	-0.47712125471966244	0.0	0.5050184077099935	1.864045146928838	1.9532431194576383	3.723487095583678	2.214282693095589	1.3120223027252604	3.569901825266045
chr3R:5946345-5947975	0.9059652567236041	0.2331567503539556	1.4554276506326667	1.9030112258460306	-0.5410549449354649	-1.6999106059225946	-6.041608977531038	-6.192171611972371	-10.538333823566447	-11.05374394124068	-10.457750638475773	-2.8829737873708408	-1.4112246161388995	-7.460007122847936	-2.180234657160075	0.0	-0.47712125471966244	0.0	0.5050184077099935	1.864045146928838	1.9532431194576383	3.723487095583678	2.214282693095589	1.3120223027252604	3.569901825266045	2.738365206166383	1.8155983911851508	1.3927300820861983	2.343746288891881	0.5488105694020099	-2.173729984157511	-7.624670079107626	-6.652538672168416	-4.323928016237373	0.21052632091416779	-3.7904524026688775	-2.8600491544827835	-0.32675222119505476	-0.7359535705891888	0.11244811976939481	2.674162145275096	3.589364229861654	3.909869146733373	4.1105010285316865	-0.9059652567236041	3.032815952069801	2.3754107969475755	2.9660611550837763	2.8010686018979474
chr3R:5959062-5961089	1.8155983911851508	1.3927300820861983	2.343746288891881	0.5488105694020099	-2.173729984157511	-7.624670079107626	-6.652538672168416	-4.323928016237373	0.21052632091416779	-3.7904524026688775	-2.8600491544827835	-0.32675222119505476	-0.7359535705891888	0.11244811976939481	2.674162145275096	3.589364229861654	3.909869146733373	4.1105010285316865	-0.9059652567236041	3.032815952069801	2.3754107969475755	2.9660611550837763	2.8010686018979474	0.8065359368777398	0.49353173277802126	4.057661887455476	1.3754968084317083	0.8691374215032787	-1.2960469591602464	0.9088232280885933	0.0	-1.6198272479569908	-1.0141096638243914	-0.16530174198448422	0.5050184077099935	0.0	0.3842533059311557	0.0	2.900702774122445	7.294649586221617	3.2353435781227966	6.463389470336476	6.066319355040527	3.6286858866673866	0.15994907072357745	-3.5805234210835817	-6.454148054054518	-3.540260821262492	-0.9059652567236041
chr3R:5964666-5966338	-0.32675222119505476	-0.7359535705891888	0.11244811976939481	2.674162145275096	3.589364229861654	3.909869146733373	4.1105010285316865	-0.9059652567236041	3.032815952069801	2.3754107969475755	2.9660611550837763	2.8010686018979474	0.8065359368777398	0.49353173277802126	4.057661887455476	1.3754968084317083	0.8691374215032787	-1.2960469591602464	0.9088232280885933	0.0	-1.6198272479569908	-1.0141096638243914	-0.16530174198448422	0.5050184077099935	0.0	0.3842533059311557	0.0	2.900702774122445	7.294649586221617	3.2353435781227966	6.463389470336476	6.066319355040527	3.6286858866673866	0.15994907072357745	-3.5805234210835817	-6.454148054054518	-3.540260821262492	-0.9059652567236041	-12.45606996656295	-14.2886433168689	-7.264650199406658	1.3836034978805847	8.659153929441763	10.223340521122074	7.866577155741999	8.280037196375151	4.937056410530959	3.7092366493943745	8.76790353146693
chr3R:5968639-5971256	3.032815952069801	2.3754107969475755	2.9660611550837763	2.8010686018979474	0.8065359368777398	0.49353173277802126	4.057661887455476	1.3754968084317083	0.8691374215032787	-1.2960469591602464	0.9088232280885933	0.0	-1.6198272479569908	-1.0141096638243914	-0.16530174198448422	0.5050184077099935	0.0	0.3842533059311557	0.0	2.900702774122445	7.294649586221617	3.2353435781227966	6.463389470336476	6.066319355040527	3.6286858866673866	0.15994907072357745	-3.5805234210835817	-6.454148054054518	-3.540260821262492	-0.9059652567236041	-12.45606996656295	-14.2886433168689	-7.264650199406658	1.3836034978805847	8.659153929441763	10.223340521122074	7.866577155741999	8.280037196375151	4.937056410530959	3.7092366493943745	8.76790353146693	9.770816768089341	12.146404161790807	2.5053649118015886	0.288769123076823	-0.8065359368777398	5.078214215583536	11.391956679768747	11.187840068214806
chr3R:5985808-5988062	8.659153929441763	10.223340521122074	7.866577155741999	8.280037196375151	4.937056410530959	3.7092366493943745	8.76790353146693	9.770816768089341	12.146404161790807	2.5053649118015886	0.288769123076823	-0.8065359368777398	5.078214215583536	11.391956679768747	11.187840068214806	7.1782525959269785	5.0350978915463624	3.837679830613612	1.9330022716601905	-0.5080956767716455	-0.6082334310704076	7.968398767591992	4.916211917029503	7.982406881214369	16.82919558293777	13.662751626246486	12.01969994619217	7.889640337186052	5.196676277407286	2.2698894872898365	0.38054047340964037	1.790603560124792	0.16563413612692257	2.5842871875114732	1.6352722990602273	1.358300037747452	-4.0415761095122615	-6.454823323327011	-4.647013521656624	-7.391365052982693	-5.626616717258196	-7.909696477882726	-11.73313075375226	-10.758161338162793	-16.913206725943322	-17.33999550411554	-15.090626950947172	-2.9597060063940632	-4.37164247639074
chr3R:6086534-6091184	8.756506884159315	3.6769913414584	8.57072357544496	2.4765108153339415	6.35538226545791	2.9479594605363264	6.133261091624461	0.4091968838983459	-0.1041901399970437	4.1271728543924535	0.4126666901237264	-0.2674217332019527	-1.4058335310004735	-2.868560863572398	-0.4793761681900822	-3.948156479483355	-4.018838223274432	-7.851101119993602	-13.61454226097484	-7.723889538396984	-9.428340515958634	-7.968412387293084	-13.285007033619364	-5.3472567391889925	-5.858339792311184	-0.8198199728458502	-4.238215331268162	-1.7837199945243307	-2.2038340991873855	-5.245968152910221	-4.693740480500849	-2.3964073512076043	-1.717061104495327	-1.6692316772533178	-3.759389363902066	0.09206826434304906	-1.0205094060912747	-1.037454951632121	1.8433559239052315	-0.16935188436219448	-0.28191173859923363	1.2153403348059149	0.9183320090576667	0.0	0.0	0.0	0.0	0.0	0.0
chr3R:6156456-6160404	1.0668755590631576	0.0	6.322920439641576	7.426685821909903	8.718007579403396	7.791890330370724	2.5303713098898157	4.584783056223762	1.8688852814393242	4.921721036429004	5.927861215449211	1.9605523250565686	0.0	3.678446233152976	4.78666911498973	0.9648536905119721	3.349489383286944	5.790934168685401	13.415525750129502	1.3124749025112545	0.8065359368777398	9.611763390024755	11.246476884692036	12.353209882719408	11.99201885454933	9.753927241766332	7.437216453297405	0.7494780125413312	0.854716488900527	0.023916182981365476	-0.7545236021947348	0.288769123076823	1.0516445787437458	2.727415638026033	3.2438129983809922	2.024430798741572	4.478895271789124	3.3753203528242692	4.325589835003461	5.6262333813002865	1.6127753727275136	0.6380172731361782	5.669768375124757	2.0881491426267775	1.7026506734662747	7.313302296903604	6.78142876071391	11.887765012807215	11.405467175542821
chr3R:6174581-6177838	3.3753203528242692	4.325589835003461	5.6262333813002865	1.6127753727275136	0.6380172731361782	5.669768375124757	2.0881491426267775	1.7026506734662747	7.313302296903604	6.78142876071391	11.887765012807215	11.405467175542821	5.751059369297771	5.383237484892873	0.20186329408442102	3.0778238737552446	1.6570652317129049	-2.7866093719255987	1.332115027975729	-2.1526365147529853	-1.3097069272353836	-2.28016679572798	-0.42273552808819037	-2.0986778348427215	-3.558219954537902	-2.9695803042460467	2.6531580113365125	0.1858469098868807	4.316885199596614	6.968349003925481	3.5054905206797256	0.9568070777091172	3.9029479467818753	6.149529260602542	5.709456152149751	2.644675244351473	4.375024039265485	4.453606444635939	6.118596814985178	4.369724835808176	2.545108316122742	4.065000887820432	1.9111212831960092	3.704074873042791	1.563173924491426	4.375442587811741	2.4457250144873712	0.9655337520281031	1.6408900156024282
chr3R:6182164-6183313	3.0778238737552446	1.6570652317129049	-2.7866093719255987	1.332115027975729	-2.1526365147529853	-1.3097069272353836	-2.28016679572798	-0.42273552808819037	-2.0986778348427215	-3.558219954537902	-2.9695803042460467	2.6531580113365125	0.1858469098868807	4.316885199596614	6.968349003925481	3.5054905206797256	0.9568070777091172	3.9029479467818753	6.149529260602542	5.709456152149751	2.644675244351473	4.375024039265485	4.453606444635939	6.118596814985178	4.369724835808176	2.545108316122742	4.065000887820432	1.9111212831960092	3.704074873042791	1.563173924491426	4.375442587811741	2.4457250144873712	0.9655337520281031	1.6408900156024282	-0.2996659262757365	-0.5294885591310237	-1.8607203312247753	-4.686494015893859	-7.252026165836145	-6.124777980372061	-10.118782924834848	-12.684455549292151	-9.004243417560552	-16.334810531352602	-19.783769872919702	-21.400116987094496	-24.46942147993033	-28.950319901666234	-18.927499713595697
chr3R:6203049-6204812	-9.004243417560552	-16.334810531352602	-19.783769872919702	-21.400116987094496	-24.46942147993033	-28.950319901666234	-18.927499713595697	-2.545192929047948	-9.330287075649995	-13.766729511353258	-7.373374359421254	-1.606408885356601	-11.195489453824274	-13.613676343362865	-13.084251049504045	-17.064693515738554	-15.080264609600198	-15.801309607171953	0.0	-18.465516734483955	-5.734202056762465	-8.948441367988412	-8.805284663958156	-11.613505138914828	0.0	-3.2795565616053124	-3.6816918397562044	-6.15139789794174	-14.134723507810742	0.0	0.0	0.0	0.0	0.0	0.0	0.0	0.0	0.0	0.0	0.0	0.0	0.0	-0.6383073482902312	-0.7359535705891888	-1.1629596201062278	3.0227150988570455	25.18663924080457	24.744233986750828	0.18105088102972228
chr3R:6232352-6234758	9.446473538434786	14.08857556934096	22.039103311740842	19.649280319553807	25.676231824697737	20.995599989739773	18.350563017666623	8.172880838165817	5.216647152622695	6.180787754141821	5.348209248677662	5.201561554075447	12.974395825539663	9.820216996849926	12.212291646853677	10.921904351795337	3.197028402561855	4.498976912098073	2.400921749042697	0.10696115574849303	-0.7253426829154903	-1.8081015650422563	-5.288646729041279	-5.078028972641837	-9.483466595850723	-4.544405904243055	-6.295192460833192	-8.191601418293036	-5.538326445957056	-14.109881347063425	-14.576723477026515	-11.592342924862308	-15.38247470530167	-18.344970333896036	-21.084030389004635	-6.372932645339987	-22.589236325472758	-23.19693331750011	-11.981096872281832	-3.5985051254758886	-28.256871280614682	-22.79379016203331	-24.04353246432902	-6.905624144852252	-2.5405026717636496	-3.0513691380759798	0.7359535705891888	-4.334243914112817	-2.5448035781102774
chr3R:6237570-6242533	5.201561554075447	12.974395825539663	9.820216996849926	12.212291646853677	10.921904351795337	3.197028402561855	4.498976912098073	2.400921749042697	0.10696115574849303	-0.7253426829154903	-1.8081015650422563	-5.288646729041279	-5.078028972641837	-9.483466595850723	-4.544405904243055	-6.295192460833192	-8.191601418293036	-5.538326445957056	-14.109881347063425	-14.576723477026515	-11.592342924862308	-15.38247470530167	-18.344970333896036	-21.084030389004635	-6.372932645339987	-22.589236325472758	-23.19693331750011	-11.981096872281832	-3.5985051254758886	-28.256871280614682	-22.79379016203331	-24.04353246432902	-6.905624144852252	-2.5405026717636496	-3.0513691380759798	0.7359535705891888	-4.334243914112817	-2.5448035781102774	0.435589952725785	-0.32675222119505476	0.0	0.0	0.0	0.0	0.0	0.0	1.388292739393933	0.0	3.1150724069505915
chr3R:6500670-6502162	2.6383700634390856	-2.790726736102024	-4.683668857400351	-6.409135668745344	-0.6106662594537254	3.5878885685913273	2.2911682175433032	-2.259982999975834	0.7336558775452074	3.8783656158275086	6.01827558997016	5.0007854119686685	2.197322697212811	1.622337384684475	3.46633913128199	-0.9977852080035304	0.5564720208962936	-2.9985654857204342	-3.518540731206854	-3.6814643566296392	-5.791693083710426	-5.720593056740219	-10.937477237038886	-11.085545295647169	-12.541784119079201	-12.205861987006411	-9.214631861283737	-6.840228840908232	0.0	0.0	-0.47712125471966244	0.9884928598239788	0.41798196871995347	-1.3981724083789597	-0.8932578042599306	2.5557655534891484	1.1187189629991854	1.4313637641589874	1.684872899606169	0.8156098494722199	2.7574690511109354	4.177251851638289	2.060683332355973	7.309937569487943	10.946390844044434	14.991594449565971	8.20580684853675	10.411844158798669	6.881252770740516
chr3R:6521003-6523878	4.177251851638289	2.060683332355973	7.309937569487943	10.946390844044434	14.991594449565971	8.20580684853675	10.411844158798669	6.881252770740516	3.9112800047401266	5.744439481602692	4.834206158394807	5.034491362107441	6.947806924648881	6.833782115652986	5.721708264252953	4.59489178490216	2.519746740748682	4.355432077216165	1.6836212253022087	1.2417203437958086	-2.88955917496843	-2.48437817585932	-1.0406939936858786	0.6209828697215453	0.25382283768169206	1.289886681105268	-2.568027751363616	-0.1316987860573225	-1.596105994012739	-1.9380903279567985	-2.7446034418740712	-4.17253670850383	-6.066703178826621	-4.54365692053273	-7.527013369878374	-6.450427990319957	-1.7363837146557404	-5.9263459355583485	-3.3138862613438143	1.035656817781635	-2.293297084464531	-1.2236300377577685	-1.728556389006577	-3.533526368534647	-5.431557476938499	-6.587089003081108	-5.880069893886989	-5.144865545964501	-5.927955647369232
chr3R:6532575-6536233	0.6209828697215453	0.25382283768169206	1.289886681105268	-2.568027751363616	-0.1316987860573225	-1.596105994012739	-1.9380903279567985	-2.7446034418740712	-4.17253670850383	-6.066703178826621	-4.54365692053273	-7.527013369878374	-6.450427990319957	-1.7363837146557404	-5.9263459355583485	-3.3138862613438143	1.035656817781635	-2.293297084464531	-1.2236300377577685	-1.728556389006577	-3.533526368534647	-5.431557476938499	-6.587089003081108	-5.880069893886989	-5.144865545964501	-5.927955647369232	-7.264529809572503	-1.5781838836615223	-15.832400608010172	-29.028683624997615	-18.501542921147177	-16.999074139520495	-3.4734951648705437	0.0	-0.32675222119505476	-1.4637527426815689	0.0	13.212761268506387	12.571935755659927	7.632967365854982	4.662120964728882	4.620434444353178	17.44058782161049	20.730902971598468	15.083815167904215	12.226028806117334	3.2886678867368704	5.115502229606825	2.5747605412595993
chr3R:6585844-6587825	-10.028484281438649	-9.808402530019363	-10.779805498235147	-7.059047471476104	-1.0466924622419154	-1.4637527426815689	-0.5656195010510878	-6.612670907561597	-5.017875766744343	-3.3329476161424734	-8.592123798011842	-7.538991043061554	-6.704379980030466	-6.3623880649323326	-9.912391068950544	-10.936562769845496	-5.454344072399389	-1.0466924622419154	-4.898328557210546	-12.377552901960192	-5.408110957648336	-5.912770350240133	-3.6428006793347487	-7.563447060132743	-5.398276582746743	-6.142712805588096	0.32675222119505476	-3.6039409982604167	-2.636283309750994	-1.7758189592549438	-0.6031095245962658	-1.7247564512923756	-0.5626719316213119	-1.5944296743005653	-2.6346832894761407	-1.1716351205090592	-2.8773595653350887	-3.781819859679106	-1.7474610313161296	-0.3842533059311557	1.0668755590631576	-3.5092321166612703	-2.747513418434545	1.2773084042314233	3.110752557522845	-0.47712125471966244	0.0	0.0	0.0
chr3R:6592301-6593716	-6.3623880649323326	-9.912391068950544	-10.936562769845496	-5.454344072399389	-1.0466924622419154	-4.898328557210546	-12.377552901960192	-5.408110957648336	-5.912770350240133	-3.6428006793347487	-7.563447060132743	-5.398276582746743	-6.142712805588096	0.32675222119505476	-3.6039409982604167	-2.636283309750994	-1.7758189592549438	-0.6031095245962658	-1.7247564512923756	-0.5626719316213119	-1.5944296743005653	-2.6346832894761407	-1.1716351205090592	-2.8773595653350887	-3.781819859679106	-1.7474610313161296	-0.3842533059311557	1.0668755590631576	-3.5092321166612703	-2.747513418434545	1.2773084042314233	3.110752557522845	-0.47712125471966244	0.0	0.0	0.0	1.3821770810048504	1.8887555363857518	8.07823252420716	6.147185135073338	0.4359239231164445	0.32675222119505476	0.5552050987676277	1.6590342004998848	3.748205196751026	5.527587388426101	4.763035977259714	5.540813818459556	-0.15476836551837433
chr3R:6608893-6611379	0.0	0.0	0.0	1.3821770810048504	1.8887555363857518	8.07823252420716	6.147185135073338	0.4359239231164445	0.32675222119505476	0.5552050987676277	1.6590342004998848	3.748205196751026	5.527587388426101	4.763035977259714	5.540813818459556	-0.15476836551837433	2.381403813156292	0.2924869563500515	2.2326749734430975	4.224583785215419	1.6856193356040952	3.439697726995156	3.017829106376209	-0.9059652567236041	1.4637527426815686	3.9803899654169848	6.19714460603386	-0.20411886159734718	5.264848652858021	5.61535141189653	4.4164773875423435	0.7359535705891888	0.288769123076823	3.0840872870783493	4.451231526361522	7.462867102046374	2.0098993249934445	6.116457376981108	12.63606629030237	8.6446150506765	6.876176347340008	9.36510096554479	12.732450670124601	11.991579927833152	8.554097459131745	5.828280920707845	4.891539368039141	2.3138081480635173	0.9184781355189957
chr3R:6611921-6614893	6.147185135073338	0.4359239231164445	0.32675222119505476	0.5552050987676277	1.6590342004998848	3.748205196751026	5.527587388426101	4.763035977259714	5.540813818459556	-0.15476836551837433	2.381403813156292	0.2924869563500515	2.2326749734430975	4.224583785215419	1.6856193356040952	3.439697726995156	3.017829106376209	-0.9059652567236041	1.4637527426815686	3.9803899654169848	6.19714460603386	-0.20411886159734718	5.264848652858021	5.61535141189653	4.4164773875423435	0.7359535705891888	0.288769123076823	3.0840872870783493	4.451231526361522	7.462867102046374	2.0098993249934445	6.116457376981108	12.63606629030237	8.6446150506765	6.876176347340008	9.36510096554479	12.732450670124601	11.991579927833152	8.554097459131745	5.828280920707845	4.891539368039141	2.3138081480635173	0.9184781355189957	-3.5937191370848973	-0.7381339349064254	-1.4993753431398167	-2.0471962535044095	-8.411123725301664	-7.838933219125067
chr3R:6640352-6641674	-0.66432706924966	-2.8865785595015696	-7.673576264051089	-5.254443313621047	-7.197931277526049	-10.957097483606418	-9.925690912597785	4.908055840076506	10.020629623813269	6.913226130400645	7.390639549006348	6.175058193019908	4.2728317598924335	3.2744152407482514	0.7637822784523078	2.3707021388678333	4.012353411676343	3.8066172980365467	4.912392230971489	-0.12966302798875173	1.0792256680997443	0.0	2.0762095882485347	1.5152954524522957	-2.4744703439462463	-1.7576986157493515	1.2952962948372801	-0.22690268715349823	1.4822339169289778	-0.539292367658807	-3.5553441785038307	-1.6981338597419529	-1.8622225545647333	-0.12162709133872117	-0.2198835689884661	-4.717845927804243	-2.666422379362165	-11.77892421031293	-12.824222178199076	-6.642347174089342	6.747976994825277	6.343712233691164	6.5642757346521785	0.6786110836222884	-1.1076449543776066	-7.396758948894271	-6.2706037765066265	-6.230868259604956	2.6174545531729922
chr3R:6677347-6683148	-7.594990236825622	-7.488614447563675	-6.128986516910703	-5.939278352504587	-4.3747187479881635	1.2242117576453335	0.0	0.0	0.0	0.0	0.0	0.0	0.0	0.0	0.0	0.0	0.0	0.0	0.0	0.0	1.9800614733795974	3.3318559487185615	7.402758134033685	9.05506908647271	8.761441434274955	3.7672122794983594	3.0360378804801527	4.007886371487284	11.880352599360485	11.114561587267104	7.748880761227475	7.222633864928376	4.426558667177856	3.4356197325618565	0.4469174575069643	1.3769504425109778	-1.1786049100258806	-1.593852217262337	-1.519110286789241	-2.507040095098526	0.5671774380522723	-3.72496582725999	-1.654507166568443	-2.240972903111563	-2.7417874529200046	-0.3336449650374877	0.1494521451841354	-2.259982999975834	0.47729592513109564
chr3R:6687486-6689205	1.9800614733795974	3.3318559487185615	7.402758134033685	9.05506908647271	8.761441434274955	3.7672122794983594	3.0360378804801527	4.007886371487284	11.880352599360485	11.114561587267104	7.748880761227475	7.222633864928376	4.426558667177856	3.4356197325618565	0.4469174575069643	1.3769504425109778	-1.1786049100258806	-1.593852217262337	-1.519110286789241	-2.507040095098526	0.5671774380522723	-3.72496582725999	-1.654507166568443	-2.240972903111563	-2.7417874529200046	-0.3336449650374877	0.1494521451841354	-2.259982999975834	0.47729592513109564	-0.25032885723679843	-0.8768927084489615	2.262883364328539	2.371270220718422	1.8535759983954179	2.235709142195418	4.89360839905629	3.829812729096624	0.610703685866515	4.717157145095431	6.351554169088594	1.3937190782399151	-0.7357890626869555	6.302204252571627	8.969833324604469	6.980163771912988	8.130225336383155	9.339314094946447	6.16263289281541	5.940306257420429
chr3R:6693185-6695946	4.426558667177856	3.4356197325618565	0.4469174575069643	1.3769504425109778	-1.1786049100258806	-1.593852217262337	-1.519110286789241	-2.507040095098526	0.5671774380522723	-3.72496582725999	-1.654507166568443	-2.240972903111563	-2.7417874529200046	-0.3336449650374877	0.1494521451841354	-2.259982999975834	0.47729592513109564	-0.25032885723679843	-0.8768927084489615	2.262883364328539	2.371270220718422	1.8535759983954179	2.235709142195418	4.89360839905629	3.829812729096624	0.610703685866515	4.717157145095431	6.351554169088594	1.3937190782399151	-0.7357890626869555	6.302204252571627	8.969833324604469	6.980163771912988	8.130225336383155	9.339314094946447	6.16263289281541	5.940306257420429	6.851896513748008	7.042752108076389	6.92740030795489	6.1568041470531965	4.682103759796247	-0.2903966963028097	1.9144787765498603	3.0406724800920686	2.6433704441465045	1.4313637641589874	1.170041379908726	2.357879250244596
chr3R:6697586-6699412	-3.72496582725999	-1.654507166568443	-2.240972903111563	-2.7417874529200046	-0.3336449650374877	0.1494521451841354	-2.259982999975834	0.47729592513109564	-0.25032885723679843	-0.8768927084489615	2.262883364328539	2.371270220718422	1.8535759983954179	2.235709142195418	4.89360839905629	3.829812729096624	0.610703685866515	4.717157145095431	6.351554169088594	1.3937190782399151	-0.7357890626869555	6.302204252571627	8.969833324604469	6.980163771912988	8.130225336383155	9.339314094946447	6.16263289281541	5.940306257420429	6.851896513748008	7.042752108076389	6.92740030795489	6.1568041470531965	4.682103759796247	-0.2903966963028097	1.9144787765498603	3.0406724800920686	2.6433704441465045	1.4313637641589874	1.170041379908726	2.357879250244596	3.6886663608038996	1.0361760418252286	1.945133606650919	0.04239963768108691	-1.9292461401100083	-3.298139439653962	-4.52122324456855	-4.798673256982268	-12.541520013450654
chr3R:6706757-6712458	6.351554169088594	1.3937190782399151	-0.7357890626869555	6.302204252571627	8.969833324604469	6.980163771912988	8.130225336383155	9.339314094946447	6.16263289281541	5.940306257420429	6.851896513748008	7.042752108076389	6.92740030795489	6.1568041470531965	4.682103759796247	-0.2903966963028097	1.9144787765498603	3.0406724800920686	2.6433704441465045	1.4313637641589874	1.170041379908726	2.357879250244596	3.6886663608038996	1.0361760418252286	1.945133606650919	0.04239963768108691	-1.9292461401100083	-3.298139439653962	-4.52122324456855	-4.798673256982268	-12.541520013450654	-13.092844949814102	-15.567673223870063	-22.591886247986277	-21.703242715618117	-27.87854022775955	-18.39764513684584	-1.778415346152348	-3.996833143367063	0.5640753137957188	-0.7359535705891888	0.9059652567236041	2.6134800859224034	5.325330393703227	10.556724738230114	10.736373095823678	12.691517792069956	13.06806044889636	15.818087062046772
chr3R:6718324-6720163	1.0361760418252286	1.945133606650919	0.04239963768108691	-1.9292461401100083	-3.298139439653962	-4.52122324456855	-4.798673256982268	-12.541520013450654	-13.092844949814102	-15.567673223870063	-22.591886247986277	-21.703242715618117	-27.87854022775955	-18.39764513684584	-1.778415346152348	-3.996833143367063	0.5640753137957188	-0.7359535705891888	0.9059652567236041	2.6134800859224034	5.325330393703227	10.556724738230114	10.736373095823678	12.691517792069956	13.06806044889636	15.818087062046772	12.064323863218755	7.6915142624145405	2.022496207586754	10.943806882698764	13.7405245842807	7.162470252952614	9.605625391184082	1.2368201982374647	0.735698901212032	0.26874680103146004	-1.5528834120057866	-5.788432828084165	-11.891444663398538	-14.251040163837018	-12.83918077826852	-14.081199199773012	0.61153889365818	-2.395364085255829	-1.5855533558223265	-4.662018840144391	-7.778719621284436	-8.217472530620995	-6.852644911444238
chr3R:6970758-6971766	5.213222388126412	8.393364486542898	1.9084850188786497	0.6252873828651146	-0.47712125471966244	6.78716628920604	12.108183825096683	8.27706632497537	10.795961841148134	3.1116449905781733	1.4283893853520333	8.26251785310962	3.372017570903538	4.486847169685226	2.4767042682604434	1.5909915419036365	1.898606265357522	-0.854372618803514	2.4380277448296677	-0.7009131906577168	0.0	-1.0820865230333545	-1.8607566455036355	-0.0947715293265188	-0.03177999876492004	0.0	0.2619167571787278	0.7325892548359175	1.4126835181854223	2.815485485098498	1.910715644219451	0.9884928598239788	1.4637527426815686	0.7158051146113907	5.291383452122358	4.2118124727775115	3.5527270786359026	4.067198527067882	-0.3126292770926375	0.7902225883423855	-1.6827674907272807	-4.188280046498714	-0.9798926557626326	-3.179617991766635	-1.8834067806682209	0.0	-3.1150724069505915	-1.2627774232426092	-1.256129227469748
chr3R:7034475-7037553	6.451288543526046	5.751947415463914	1.7712516230528517	1.1449270807090381	2.4768931624497226	1.0172604634895062	2.0948951138742813	-0.6800178750710162	1.4730059855566806	0.19512987724037192	-0.8807275879539905	-1.3768430568588477	1.814817546908313	4.0296434034612485	0.09105307189201707	-0.12110167582796424	-1.132710317933036	-0.687105920789336	1.340838032927983	-1.1064770844568605	-2.881369674294503	-4.777138521232842	-1.5921209427106136	-3.3894434518564958	-5.033934132986481	-6.912770736066253	-10.204963698848065	-8.97793763362269	-4.828517904255088	-1.0421790870559455	-7.978900177595223	-12.267429607740617	-10.582195626111623	-7.117597672307167	-10.175187034403821	-10.938738018010419	-24.717321026651668	-16.6709194364702	-17.293192300911343	-12.072898480967615	-19.938773118083876	-2.600722668102656	-1.0668755590631576	-1.9084850188786497	-5.910467922061643	-15.9045533196472	-5.365958373137861	-11.053343606337378	-3.129359140198285
chr3R:7037711-7043144	-0.6800178750710162	1.4730059855566806	0.19512987724037192	-0.8807275879539905	-1.3768430568588477	1.814817546908313	4.0296434034612485	0.09105307189201707	-0.12110167582796424	-1.132710317933036	-0.687105920789336	1.340838032927983	-1.1064770844568605	-2.881369674294503	-4.777138521232842	-1.5921209427106136	-3.3894434518564958	-5.033934132986481	-6.912770736066253	-10.204963698848065	-8.97793763362269	-4.828517904255088	-1.0421790870559455	-7.978900177595223	-12.267429607740617	-10.582195626111623	-7.117597672307167	-10.175187034403821	-10.938738018010419	-24.717321026651668	-16.6709194364702	-17.293192300911343	-12.072898480967615	-19.938773118083876	-2.600722668102656	-1.0668755590631576	-1.9084850188786497	-5.910467922061643	-15.9045533196472	-5.365958373137861	-11.053343606337378	-3.129359140198285	0.0	0.0	-0.32675222119505476	-11.094544966904134	-11.988046283799337	-1.3768430568588477	-2.989130109090395
chr3R:7043888-7048081	-1.1064770844568605	-2.881369674294503	-4.777138521232842	-1.5921209427106136	-3.3894434518564958	-5.033934132986481	-6.912770736066253	-10.204963698848065	-8.97793763362269	-4.828517904255088	-1.0421790870559455	-7.978900177595223	-12.267429607740617	-10.582195626111623	-7.117597672307167	-10.175187034403821	-10.938738018010419	-24.717321026651668	-16.6709194364702	-17.293192300911343	-12.072898480967615	-19.938773118083876	-2.600722668102656	-1.0668755590631576	-1.9084850188786497	-5.910467922061643	-15.9045533196472	-5.365958373137861	-11.053343606337378	-3.129359140198285	0.0	0.0	-0.32675222119505476	-11.094544966904134	-11.988046283799337	-1.3768430568588477	-2.989130109090395	-11.17092829885623	-2.1589988735008263	3.6290512175436604	2.4517487123645143	1.3120223027252604	4.836341430686157	4.829500587405154	6.7754182863311945	0.0	6.11174834217722	3.928916931521309	20.260339048088078
chr3R:7051055-7053262	-10.175187034403821	-10.938738018010419	-24.717321026651668	-16.6709194364702	-17.293192300911343	-12.072898480967615	-19.938773118083876	-2.600722668102656	-1.0668755590631576	-1.9084850188786497	-5.910467922061643	-15.9045533196472	-5.365958373137861	-11.053343606337378	-3.129359140198285	0.0	0.0	-0.32675222119505476	-11.094544966904134	-11.988046283799337	-1.3768430568588477	-2.989130109090395	-11.17092829885623	-2.1589988735008263	3.6290512175436604	2.4517487123645143	1.3120223027252604	4.836341430686157	4.829500587405154	6.7754182863311945	0.0	6.11174834217722	3.928916931521309	20.260339048088078	19.171202916037892	2.8028731097920434	1.4637527426815686	0.9059652567236041	11.465538481798701	27.861020312242058	2.6995316240276117	23.622571699320666	26.002988807950015	17.905592943096227	1.4313637641589874	9.638621299432433	17.429151240526906	15.272973175528994	18.728968273529276
chr3R:7053458-7055339	-17.293192300911343	-12.072898480967615	-19.938773118083876	-2.600722668102656	-1.0668755590631576	-1.9084850188786497	-5.910467922061643	-15.9045533196472	-5.365958373137861	-11.053343606337378	-3.129359140198285	0.0	0.0	-0.32675222119505476	-11.094544966904134	-11.988046283799337	-1.3768430568588477	-2.989130109090395	-11.17092829885623	-2.1589988735008263	3.6290512175436604	2.4517487123645143	1.3120223027252604	4.836341430686157	4.829500587405154	6.7754182863311945	0.0	6.11174834217722	3.928916931521309	20.260339048088078	19.171202916037892	2.8028731097920434	1.4637527426815686	0.9059652567236041	11.465538481798701	27.861020312242058	2.6995316240276117	23.622571699320666	26.002988807950015	17.905592943096227	1.4313637641589874	9.638621299432433	17.429151240526906	15.272973175528994	18.728968273529276	11.744403963288661	10.706999610804132	10.677009310683125	10.572876406715677
chr3R:7056464-7058626	-5.910467922061643	-15.9045533196472	-5.365958373137861	-11.053343606337378	-3.129359140198285	0.0	0.0	-0.32675222119505476	-11.094544966904134	-11.988046283799337	-1.3768430568588477	-2.989130109090395	-11.17092829885623	-2.1589988735008263	3.6290512175436604	2.4517487123645143	1.3120223027252604	4.836341430686157	4.829500587405154	6.7754182863311945	0.0	6.11174834217722	3.928916931521309	20.260339048088078	19.171202916037892	2.8028731097920434	1.4637527426815686	0.9059652567236041	11.465538481798701	27.861020312242058	2.6995316240276117	23.622571699320666	26.002988807950015	17.905592943096227	1.4313637641589874	9.638621299432433	17.429151240526906	15.272973175528994	18.728968273529276	11.744403963288661	10.706999610804132	10.677009310683125	10.572876406715677	2.6812100031322164	4.963443648822319	7.916604516008515	9.181673847443045	8.228414331360439	1.8645661089137129
chr3R:7060381-7064664	-11.094544966904134	-11.988046283799337	-1.3768430568588477	-2.989130109090395	-11.17092829885623	-2.1589988735008263	3.6290512175436604	2.4517487123645143	1.3120223027252604	4.836341430686157	4.829500587405154	6.7754182863311945	0.0	6.11174834217722	3.928916931521309	20.260339048088078	19.171202916037892	2.8028731097920434	1.4637527426815686	0.9059652567236041	11.465538481798701	27.861020312242058	2.6995316240276117	23.622571699320666	26.002988807950015	17.905592943096227	1.4313637641589874	9.638621299432433	17.429151240526906	15.272973175528994	18.728968273529276	11.744403963288661	10.706999610804132	10.677009310683125	10.572876406715677	2.6812100031322164	4.963443648822319	7.916604516008515	9.181673847443045	8.228414331360439	1.8645661089137129	-1.1838909168337415	-4.3247558219329605	-4.278544110920072	-3.2127045993867562	-9.379800901444717	-13.748908283969682	-23.22675627314593	-24.306516658314333
chr3R:7065800-7070759	6.7754182863311945	0.0	6.11174834217722	3.928916931521309	20.260339048088078	19.171202916037892	2.8028731097920434	1.4637527426815686	0.9059652567236041	11.465538481798701	27.861020312242058	2.6995316240276117	23.622571699320666	26.002988807950015	17.905592943096227	1.4313637641589874	9.638621299432433	17.429151240526906	15.272973175528994	18.728968273529276	11.744403963288661	10.706999610804132	10.677009310683125	10.572876406715677	2.6812100031322164	4.963443648822319	7.916604516008515	9.181673847443045	8.228414331360439	1.8645661089137129	-1.1838909168337415	-4.3247558219329605	-4.278544110920072	-3.2127045993867562	-9.379800901444717	-13.748908283969682	-23.22675627314593	-24.306516658314333	-16.42399098069143	-20.727686313890768	-5.38678902848076	12.52080478290178	11.870008999895301	2.5003190718744635	-0.32675222119505476	6.204597547586329	8.247156369972272	1.3742276089149663	1.3473525402230622
chr3R:7232791-7235604	1.3530079183022206	8.610396948298503	5.990081107829618	12.73012041607297	0.5050184077099935	1.087636782058556	12.850430193757253	7.368616303658928	1.933294620115003	9.467185195172762	5.096443487744678	7.608941465386262	8.296791025609533	1.2655816325627125	2.9417910315562974	3.737118781598695	0.07707399794267998	3.120074471267971	0.16953587422284083	0.10350002270275094	-1.327296060211671	-0.2887691230768229	0.0	-6.963566784349882	-6.784879832527472	-7.493421087090259	-12.014994121392206	-16.944881473502864	-10.375069662533914	-4.987884168021205	-0.4666095473949303	1.7537681830980572	1.90930360375981	2.239867980675815	-1.0308077405590146	-6.655622285242401	-12.49992936067932	-15.221018799625147	-21.974317730272933	-17.20677628743686	-17.071914247953902	-11.197315443775375	-17.17814065784947	-12.37937874481747	-3.6951004578931927	-0.6225442656849791	0.0	0.0	0.0
chr3R:7235751-7237306	12.850430193757253	7.368616303658928	1.933294620115003	9.467185195172762	5.096443487744678	7.608941465386262	8.296791025609533	1.2655816325627125	2.9417910315562974	3.737118781598695	0.07707399794267998	3.120074471267971	0.16953587422284083	0.10350002270275094	-1.327296060211671	-0.2887691230768229	0.0	-6.963566784349882	-6.784879832527472	-7.493421087090259	-12.014994121392206	-16.944881473502864	-10.375069662533914	-4.987884168021205	-0.4666095473949303	1.7537681830980572	1.90930360375981	2.239867980675815	-1.0308077405590146	-6.655622285242401	-12.49992936067932	-15.221018799625147	-21.974317730272933	-17.20677628743686	-17.071914247953902	-11.197315443775375	-17.17814065784947	-12.37937874481747	-3.6951004578931927	-0.6225442656849791	0.0	0.0	0.0	0.0	0.0	0.0	0.0	0.0	0.0
chr3R:7237463-7239292	9.467185195172762	5.096443487744678	7.608941465386262	8.296791025609533	1.2655816325627125	2.9417910315562974	3.737118781598695	0.07707399794267998	3.120074471267971	0.16953587422284083	0.10350002270275094	-1.327296060211671	-0.2887691230768229	0.0	-6.963566784349882	-6.784879832527472	-7.493421087090259	-12.014994121392206	-16.944881473502864	-10.375069662533914	-4.987884168021205	-0.4666095473949303	1.7537681830980572	1.90930360375981	2.239867980675815	-1.0308077405590146	-6.655622285242401	-12.49992936067932	-15.221018799625147	-21.974317730272933	-17.20677628743686	-17.071914247953902	-11.197315443775375	-17.17814065784947	-12.37937874481747	-3.6951004578931927	-0.6225442656849791	0.0	0.0	0.0	0.0	0.0	0.0	0.0	0.0	0.0	0.0	0.0	0.0
chr3R:7245450-7248719	-7.493421087090259	-12.014994121392206	-16.944881473502864	-10.375069662533914	-4.987884168021205	-0.4666095473949303	1.7537681830980572	1.90930360375981	2.239867980675815	-1.0308077405590146	-6.655622285242401	-12.49992936067932	-15.221018799625147	-21.974317730272933	-17.20677628743686	-17.071914247953902	-11.197315443775375	-17.17814065784947	-12.37937874481747	-3.6951004578931927	-0.6225442656849791	0.0	0.0	0.0	0.0	0.0	0.0	0.0	0.0	0.0	0.0	0.0	0.0	0.0	0.0	0.0	0.0	0.0	0.5402722163414766	4.941830983858342	8.205167727512464	17.536760564377776	16.136706104972795	5.423749134741096	13.951455404317242	12.28242537170034	13.544089895415377	22.399329862508466	21.72979466047518
chr3R:7254245-7255569	-12.37937874481747	-3.6951004578931927	-0.6225442656849791	0.0	0.0	0.0	0.0	0.0	0.0	0.0	0.0	0.0	0.0	0.0	0.0	0.0	0.0	0.0	0.0	0.0	0.5402722163414766	4.941830983858342	8.205167727512464	17.536760564377776	16.136706104972795	5.423749134741096	13.951455404317242	12.28242537170034	13.544089895415377	22.399329862508466	21.72979466047518	26.184811441947627	18.620672151051785	11.046959301553423	7.778397489261992	15.62382622729185	17.791892139041725	12.962987686852994	6.786081244264357	7.7339999221280396	4.099706976960733	3.157504579626524	0.6882932328751136	-1.4639177473852472	-1.6022020212672352	-4.238893736638791	-6.598173355522846	-7.120040670732088	-5.819190580267448
chr3R:7255693-7258155	0.0	0.0	0.0	0.0	0.0	0.0	0.0	0.0	0.0	0.0	0.0	0.0	0.0	0.0	0.0	0.0	0.0	0.5402722163414766	4.941830983858342	8.205167727512464	17.536760564377776	16.136706104972795	5.423749134741096	13.951455404317242	12.28242537170034	13.544089895415377	22.399329862508466	21.72979466047518	26.184811441947627	18.620672151051785	11.046959301553423	7.778397489261992	15.62382622729185	17.791892139041725	12.962987686852994	6.786081244264357	7.7339999221280396	4.099706976960733	3.157504579626524	0.6882932328751136	-1.4639177473852472	-1.6022020212672352	-4.238893736638791	-6.598173355522846	-7.120040670732088	-5.819190580267448	-6.90748899936402	-1.2512936989793975	-7.122888124801595
chr3R:7258314-7263914	0.0	0.0	0.0	0.0	0.0	0.0	0.0	0.0	0.0	0.0	0.0	0.0	0.5402722163414766	4.941830983858342	8.205167727512464	17.536760564377776	16.136706104972795	5.423749134741096	13.951455404317242	12.28242537170034	13.544089895415377	22.399329862508466	21.72979466047518	26.184811441947627	18.620672151051785	11.046959301553423	7.778397489261992	15.62382622729185	17.791892139041725	12.962987686852994	6.786081244264357	7.7339999221280396	4.099706976960733	3.157504579626524	0.6882932328751136	-1.4639177473852472	-1.6022020212672352	-4.238893736638791	-6.598173355522846	-7.120040670732088	-5.819190580267448	-6.90748899936402	-1.2512936989793975	-7.122888124801595	-12.03950082878235	-10.971354578695177	-10.037096181328742	-9.976378593927752	-4.267649081921971
chr3R:7381918-7384521	-9.631011036221643	-1.484105680921109	-7.650157337382561	-3.7486493438422057	-5.161172376574524	0.4359239231164445	-1.6051187572952985	-7.271638618596236	-3.6722440599557875	-2.4324117783208785	-7.549195169261832	-9.831156918261332	-7.4519193216759	-0.32675222119505476	-0.5552050987676277	-1.4637527426815689	-2.616360548681454	-5.311308965754065	-1.2109179453973655	-3.083368388330893	-6.845422342995702	0.21070289983532975	-4.378760876984694	-0.8813585935591102	-0.3842533059311557	-0.991954162253564	1.082285548959366	-0.2887691230768229	-0.6406634979326955	-0.03216995150580734	-1.016716737417182	-1.136342845964111	-6.358327118474144	-2.9283739959358974	-3.009549710823519	-1.39797564482416	0.9884928598239788	0.6252873828651146	1.4637527426815686	-0.9884928598239788	-1.9084850188786497	0.0	-0.9884928598239788	-0.7359535705891888	2.3286248352848276	6.132364032413689	3.051369138075979	8.188117015554457	5.490699686571207
chr3R:7388467-7389474	-0.32675222119505476	-0.5552050987676277	-1.4637527426815689	-2.616360548681454	-5.311308965754065	-1.2109179453973655	-3.083368388330893	-6.845422342995702	0.21070289983532975	-4.378760876984694	-0.8813585935591102	-0.3842533059311557	-0.991954162253564	1.082285548959366	-0.2887691230768229	-0.6406634979326955	-0.03216995150580734	-1.016716737417182	-1.136342845964111	-6.358327118474144	-2.9283739959358974	-3.009549710823519	-1.39797564482416	0.9884928598239788	0.6252873828651146	1.4637527426815686	-0.9884928598239788	-1.9084850188786497	0.0	-0.9884928598239788	-0.7359535705891888	2.3286248352848276	6.132364032413689	3.051369138075979	8.188117015554457	5.490699686571207	3.143296440230375	2.3567691651326466	0.7728105171935836	5.2582944909352305	0.33949450367647754	3.7741688200611385	5.233892584859721	3.0797683073807653	5.992023870461122	-0.42921553516829136	0.3035790041103283	1.5555007849206122	2.133591001907218
chr3R:7392607-7393670	-4.378760876984694	-0.8813585935591102	-0.3842533059311557	-0.991954162253564	1.082285548959366	-0.2887691230768229	-0.6406634979326955	-0.03216995150580734	-1.016716737417182	-1.136342845964111	-6.358327118474144	-2.9283739959358974	-3.009549710823519	-1.39797564482416	0.9884928598239788	0.6252873828651146	1.4637527426815686	-0.9884928598239788	-1.9084850188786497	0.0	-0.9884928598239788	-0.7359535705891888	2.3286248352848276	6.132364032413689	3.051369138075979	8.188117015554457	5.490699686571207	3.143296440230375	2.3567691651326466	0.7728105171935836	5.2582944909352305	0.33949450367647754	3.7741688200611385	5.233892584859721	3.0797683073807653	5.992023870461122	-0.42921553516829136	0.3035790041103283	1.5555007849206122	2.133591001907218	0.288769123076823	1.0668755590631576	1.1780392737656693	3.8015320401186465	4.698037275849935	3.9470864193142554	1.188088352482712	2.6526573394945756	1.7874610473389443
chr3R:7405724-7408340	5.490699686571207	3.143296440230375	2.3567691651326466	0.7728105171935836	5.2582944909352305	0.33949450367647754	3.7741688200611385	5.233892584859721	3.0797683073807653	5.992023870461122	-0.42921553516829136	0.3035790041103283	1.5555007849206122	2.133591001907218	0.288769123076823	1.0668755590631576	1.1780392737656693	3.8015320401186465	4.698037275849935	3.9470864193142554	1.188088352482712	2.6526573394945756	1.7874610473389443	1.2780642861172016	2.5537578162438113	3.101660585508176	2.3619318092551254	3.704507446805453	2.1529260397605725	7.707976916374913	7.412647939984986	3.2317051601308973	4.738897442599252	2.437759870341901	2.5659118134771584	0.8913593513565177	2.107004136839554	0.6213980654879545	-0.32675222119505476	-1.4313637641589874	0.618882470381701	2.4620806729321143	0.288769123076823	0.0	5.199416609759768	5.644634143509178	3.201404614403728	0.5182635599621674	5.196996928246614
chr3R:7414944-7416648	4.698037275849935	3.9470864193142554	1.188088352482712	2.6526573394945756	1.7874610473389443	1.2780642861172016	2.5537578162438113	3.101660585508176	2.3619318092551254	3.704507446805453	2.1529260397605725	7.707976916374913	7.412647939984986	3.2317051601308973	4.738897442599252	2.437759870341901	2.5659118134771584	0.8913593513565177	2.107004136839554	0.6213980654879545	-0.32675222119505476	-1.4313637641589874	0.618882470381701	2.4620806729321143	0.288769123076823	0.0	5.199416609759768	5.644634143509178	3.201404614403728	0.5182635599621674	5.196996928246614	4.612379439617144	0.27004443164375563	2.682693551332723	-2.0043921565239318	0.08719893822934974	-2.004227621611469	-3.4946218382851395	10.063435164513006	19.585359343462024	11.879161427317518	17.365926570612924	10.609046381534124	12.859667078873242	8.883887481424862	7.9307616015091975	6.332423352749973	4.54416401509439	2.592277270130861
chr3R:7444782-7450475	6.907276511564712	11.40863369990895	9.91383651787982	3.949271387928356	7.503250078124126	7.035580179531709	10.137616781538881	10.586222366646428	10.467705008053077	10.732271350330217	9.135055245155142	6.676874615234768	6.220947740475278	1.9617087850266426	1.941623355469365	1.840541191389226	-3.2124999139404995	-3.831371448870214	-3.0038458055409984	-6.162606373734686	-9.010332346859395	-9.553366014266764	-10.102854708885436	-11.956604349203388	-9.16607611903397	-0.485433315689084	3.629402562959301	0.33163466232595107	-0.024230518035875736	0.6488219279564014	-1.050575370504946	1.6010191254697579	-0.6564196745499158	-2.273504274104946	-2.4026354603244204	-4.543482022394064	-6.523437889392597	-10.333063124996164	-15.428604689326862	-15.395483815264514	-20.160166121728743	-22.70744391227802	-17.977085410132478	1.3852887470732211	2.3046079160654886	-0.9115246006925704	-0.2493053498572506	-3.663115549085815	-0.794755915882814
chr3R:7451119-7455983	1.9617087850266426	1.941623355469365	1.840541191389226	-3.2124999139404995	-3.831371448870214	-3.0038458055409984	-6.162606373734686	-9.010332346859395	-9.553366014266764	-10.102854708885436	-11.956604349203388	-9.16607611903397	-0.485433315689084	3.629402562959301	0.33163466232595107	-0.024230518035875736	0.6488219279564014	-1.050575370504946	1.6010191254697579	-0.6564196745499158	-2.273504274104946	-2.4026354603244204	-4.543482022394064	-6.523437889392597	-10.333063124996164	-15.428604689326862	-15.395483815264514	-20.160166121728743	-22.70744391227802	-17.977085410132478	1.3852887470732211	2.3046079160654886	-0.9115246006925704	-0.2493053498572506	-3.663115549085815	-0.794755915882814	-3.334166488680088	-4.083437248388793	-2.6303356732854435	-6.034138146905659	-0.9604632440122042	-3.1079427774134527	-1.2501311066266303	-1.1481572321728928	-2.019325442427682	-2.396559540636128	-2.6626103504405947	-4.926299653493177	-3.185563803974046
chr3R:7475937-7477632	-4.511246741718415	-1.2749192251785635	-5.801006827511336	-5.5269841741577155	-3.513470518533467	1.4768339389772196	-0.5017071800625896	-2.434994440756607	-2.060683332355973	-0.6292526781442059	-1.7774768255918907	-1.2568663917263911	1.4011289488550622	-1.160292054734504	1.9330516924433967	1.3791529130245876	0.5463233341610947	1.2780642861172016	3.331949307347669	2.853067098946223	0.4141541095745186	1.2378029214365533	-3.901664697140324	-4.430001215650544	-8.604550936539658	-8.323796184277406	-7.55138183721731	4.848436885502913	15.671572964201747	12.452081343134221	12.02118112323383	1.5686107197771926	3.328647941571573	-1.7516037367324213	-3.0874597447353684	-5.373069108501733	-9.418380537515446	-14.078001885330192	-9.970139190460939	-17.723646864234908	1.72284450586911	22.08513055214764	15.579990874160194	4.566921155373549	1.469282858044929	2.224030735092406	3.3546926644203117	-0.355161630000432	3.3447801598312177
chr3R:7498843-7500704	3.3546926644203117	-0.355161630000432	3.3447801598312177	7.420620075264651	2.6018316258669554	4.121333602663769	3.5715688263688055	-1.3679687449146198	-0.5640477205522348	-1.940856791911316	-2.8732130060150545	-2.840740343395683	1.979133850268333	7.462498118374002	4.893295102368295	1.0668755590631576	0.0	0.3987605902865085	3.7136235527097026	6.204598917575672	-0.32675222119505476	-0.5134945978048434	2.95211067120406	1.9479941858409833	3.8772892008099964	2.951792075446421	2.4318492624164647	0.0	-4.0920432076981506	-3.8909425292624085	-1.8136388532444885	-2.4029902744816902	0.0	-2.762083653998097	-2.6428575958625786	1.5583365492391525	0.8724256027787617	0.5048062094038961	-2.02454116308516	-2.452135057201543	-0.693121575237088	-0.6646033624665864	1.3821770810048504	-0.05276290133889929	-3.0738253420998354	-3.975411216981239	-7.001597529650995	-9.25213452038468	-10.850517254116225
chr3R:7501006-7506760	4.121333602663769	3.5715688263688055	-1.3679687449146198	-0.5640477205522348	-1.940856791911316	-2.8732130060150545	-2.840740343395683	1.979133850268333	7.462498118374002	4.893295102368295	1.0668755590631576	0.0	0.3987605902865085	3.7136235527097026	6.204598917575672	-0.32675222119505476	-0.5134945978048434	2.95211067120406	1.9479941858409833	3.8772892008099964	2.951792075446421	2.4318492624164647	0.0	-4.0920432076981506	-3.8909425292624085	-1.8136388532444885	-2.4029902744816902	0.0	-2.762083653998097	-2.6428575958625786	1.5583365492391525	0.8724256027787617	0.5048062094038961	-2.02454116308516	-2.452135057201543	-0.693121575237088	-0.6646033624665864	1.3821770810048504	-0.05276290133889929	-3.0738253420998354	-3.975411216981239	-7.001597529650995	-9.25213452038468	-10.850517254116225	-11.412893333304435	-10.328687185146391	-7.95466547886642	-0.599030904144682	-1.9084850188786497
chr3R:7560080-7562164	0.8065425939957909	0.3504083192764701	-2.2759196746220978	-1.681668812801197	-1.1158858605276114	-4.648734732200349	-5.8629945923792635	-8.361328891829691	-9.630276125542775	-14.210770877894321	-12.649661948962867	-20.430118430359887	-17.07334466520864	-23.568839834298043	-22.480713122725614	-21.101116975127805	-28.804173584283358	-11.479087385625666	-17.696866133114135	-10.016392222679144	-14.817369532732396	-2.060683332355973	0.0	0.24062334122190882	-3.2023584046643476	-0.9985924343809947	0.829223299275176	-0.5376554423359661	-0.7359535705891888	-1.3528435241215888	-2.565057807311492	-3.2783596685700727	0.8511034648925215	-2.612002863170384	-1.2622609722412437	-1.6147112256500078	-0.9672141910592927	-0.9670162803285552	-1.4637527426815689	-2.758950572646042	-1.4694295764237102	0.30295428725626533	0.11492214373640347	0.549546496252592	-1.2094145884858098	-0.45967507969377835	-0.6720701331435313	0.33931103189411266	-0.7357890626869555
chr3R:7566162-7568831	-17.07334466520864	-23.568839834298043	-22.480713122725614	-21.101116975127805	-28.804173584283358	-11.479087385625666	-17.696866133114135	-10.016392222679144	-14.817369532732396	-2.060683332355973	0.0	0.24062334122190882	-3.2023584046643476	-0.9985924343809947	0.829223299275176	-0.5376554423359661	-0.7359535705891888	-1.3528435241215888	-2.565057807311492	-3.2783596685700727	0.8511034648925215	-2.612002863170384	-1.2622609722412437	-1.6147112256500078	-0.9672141910592927	-0.9670162803285552	-1.4637527426815689	-2.758950572646042	-1.4694295764237102	0.30295428725626533	0.11492214373640347	0.549546496252592	-1.2094145884858098	-0.45967507969377835	-0.6720701331435313	0.33931103189411266	-0.7357890626869555	2.489607830302325	2.7964831134331654	0.2614505271567006	3.49644910698237	0.13211981999670377	1.8934209876116221	0.2223200446639773	2.426062910670921	0.9892907916506359	-0.5206442342562801	-0.6252873828651145	-0.32675222119505476
chr3R:7574081-7578009	-0.7359535705891888	-1.3528435241215888	-2.565057807311492	-3.2783596685700727	0.8511034648925215	-2.612002863170384	-1.2622609722412437	-1.6147112256500078	-0.9672141910592927	-0.9670162803285552	-1.4637527426815689	-2.758950572646042	-1.4694295764237102	0.30295428725626533	0.11492214373640347	0.549546496252592	-1.2094145884858098	-0.45967507969377835	-0.6720701331435313	0.33931103189411266	-0.7357890626869555	2.489607830302325	2.7964831134331654	0.2614505271567006	3.49644910698237	0.13211981999670377	1.8934209876116221	0.2223200446639773	2.426062910670921	0.9892907916506359	-0.5206442342562801	-0.6252873828651145	-0.32675222119505476	-0.5552050987676277	1.9822683280171423	2.2534597480534284	1.8525468045694709	2.2176968460521356	5.670511578690001	6.489654426721033	0.29800261053650823	-0.7179389573893344	-2.03054211167901	0.0	-0.6473093753593371	-1.374306191138875	1.1014254241385097	-0.45058525804804855	0.3817389592058162
chr3R:7583836-7584872	0.33931103189411266	-0.7357890626869555	2.489607830302325	2.7964831134331654	0.2614505271567006	3.49644910698237	0.13211981999670377	1.8934209876116221	0.2223200446639773	2.426062910670921	0.9892907916506359	-0.5206442342562801	-0.6252873828651145	-0.32675222119505476	-0.5552050987676277	1.9822683280171423	2.2534597480534284	1.8525468045694709	2.2176968460521356	5.670511578690001	6.489654426721033	0.29800261053650823	-0.7179389573893344	-2.03054211167901	0.0	-0.6473093753593371	-1.374306191138875	1.1014254241385097	-0.45058525804804855	0.3817389592058162	1.2941958582277726	0.8742314379016312	-0.908112057615955	2.4708679701193947	0.341859941627239	0.6252873828651146	2.343329024555369	0.46033352007767314	2.0245411630851597	3.9110924702634273	1.2638932613106404	-0.21742993777975814	-0.7998957575713138	1.0545657608646268	1.7176572515906146	1.043142308438011	1.4573906760378816	-0.5552050987676277	1.02173308514562
chr3R:7586727-7588613	0.13211981999670377	1.8934209876116221	0.2223200446639773	2.426062910670921	0.9892907916506359	-0.5206442342562801	-0.6252873828651145	-0.32675222119505476	-0.5552050987676277	1.9822683280171423	2.2534597480534284	1.8525468045694709	2.2176968460521356	5.670511578690001	6.489654426721033	0.29800261053650823	-0.7179389573893344	-2.03054211167901	0.0	-0.6473093753593371	-1.374306191138875	1.1014254241385097	-0.45058525804804855	0.3817389592058162	1.2941958582277726	0.8742314379016312	-0.908112057615955	2.4708679701193947	0.341859941627239	0.6252873828651146	2.343329024555369	0.46033352007767314	2.0245411630851597	3.9110924702634273	1.2638932613106404	-0.21742993777975814	-0.7998957575713138	1.0545657608646268	1.7176572515906146	1.043142308438011	1.4573906760378816	-0.5552050987676277	1.02173308514562	1.296134693067414	3.892527147699578	3.10220523988171	-1.9084850188786497	3.9889139258571724	4.767640176981175
chr3R:7589945-7591045	-0.6252873828651145	-0.32675222119505476	-0.5552050987676277	1.9822683280171423	2.2534597480534284	1.8525468045694709	2.2176968460521356	5.670511578690001	6.489654426721033	0.29800261053650823	-0.7179389573893344	-2.03054211167901	0.0	-0.6473093753593371	-1.374306191138875	1.1014254241385097	-0.45058525804804855	0.3817389592058162	1.2941958582277726	0.8742314379016312	-0.908112057615955	2.4708679701193947	0.341859941627239	0.6252873828651146	2.343329024555369	0.46033352007767314	2.0245411630851597	3.9110924702634273	1.2638932613106404	-0.21742993777975814	-0.7998957575713138	1.0545657608646268	1.7176572515906146	1.043142308438011	1.4573906760378816	-0.5552050987676277	1.02173308514562	1.296134693067414	3.892527147699578	3.10220523988171	-1.9084850188786497	3.9889139258571724	4.767640176981175	13.333167487237747	17.766962637382093	16.52330214714694	7.915002774780642	8.156774796689938	5.710417054072386
chr3R:7611465-7614793	13.333167487237747	17.766962637382093	16.52330214714694	7.915002774780642	8.156774796689938	5.710417054072386	2.793348449767398	6.279275470153889	-1.2143315573356754	-0.28488963422376884	-1.3189132127024725	-3.8632201784347635	-2.0774400613397073	3.6077282118343406	5.227556543483426	6.009941587997469	4.369380224061901	-1.6109302120355398	-0.33884525710213587	-2.539905482519137	-0.2746149710354587	-5.1074400442243135	-8.54230706465741	-13.111492037986578	-16.656276138604916	-13.609804674003763	-12.376036198322389	-2.1589988735008263	-1.3821770810048504	-1.4787494158918897	-5.69941037757322	-2.443224773911456	-0.8065359368777398	0.9059652567236041	-0.27629997452909727	-4.083780538500595	-3.3444351938850914	-1.942750524623322	-2.3781040711951777	-5.717031860825718	-5.91387991993844	-18.39352500961954	-13.953638053087978	-13.624838804358351	-10.692325449642306	-8.513627253222243	-11.797531349652772	-3.558920468590294	0.8588933327218622
chr3R:7621660-7623945	-5.1074400442243135	-8.54230706465741	-13.111492037986578	-16.656276138604916	-13.609804674003763	-12.376036198322389	-2.1589988735008263	-1.3821770810048504	-1.4787494158918897	-5.69941037757322	-2.443224773911456	-0.8065359368777398	0.9059652567236041	-0.27629997452909727	-4.083780538500595	-3.3444351938850914	-1.942750524623322	-2.3781040711951777	-5.717031860825718	-5.91387991993844	-18.39352500961954	-13.953638053087978	-13.624838804358351	-10.692325449642306	-8.513627253222243	-11.797531349652772	-3.558920468590294	0.8588933327218622	-0.29600438791159783	4.056408096414005	0.24093041437898285	3.176108093724455	0.9039474634396211	-1.6858233870024055	0.3582612510021721	-8.669972214688636	-3.055035747583918	-2.0573868895901546	16.68630560501255	22.342468748483917	23.635881765881724	6.289665614605765	12.279578039937727	5.02250510233252	1.4248706657571537	1.4445877426813125	-4.3044656998013	-1.0485417074446672	-5.659434295999628
chr3R:7644197-7646908	1.4445877426813125	-4.3044656998013	-1.0485417074446672	-5.659434295999628	-3.5188573338833753	-6.366451268337366	-10.981976948738364	-2.5376537724420087	-6.8047686263577365	-5.050926706488789	2.053587605179096	1.20332128170476	0.0	3.730778709504621	9.21184668194685	4.947274145387326	8.592909333505286	5.474311885741463	3.1972401627997358	-0.7546674063475236	0.20367348440755131	-0.4713020891684692	1.403735900997821	2.8221542193281657	3.9892278218051667	11.353629606407383	18.727625592008184	16.2113599424835	13.137066418839554	13.926191047689992	11.396492568822563	5.167778216525344	3.805319872943863	0.8237905589493546	-0.017952030891295875	-1.3814767259486558	-1.329177620499737	-1.6450988738290504	11.349562830522753	16.205365174978585	12.621349484562751	10.72062974129399	7.152160832345111	7.865238514648008	4.707182768492294	8.67689428540066	5.830566830627477	3.4547983643303954	0.5266759965551803
chr3R:7647111-7648649	-10.981976948738364	-2.5376537724420087	-6.8047686263577365	-5.050926706488789	2.053587605179096	1.20332128170476	0.0	3.730778709504621	9.21184668194685	4.947274145387326	8.592909333505286	5.474311885741463	3.1972401627997358	-0.7546674063475236	0.20367348440755131	-0.4713020891684692	1.403735900997821	2.8221542193281657	3.9892278218051667	11.353629606407383	18.727625592008184	16.2113599424835	13.137066418839554	13.926191047689992	11.396492568822563	5.167778216525344	3.805319872943863	0.8237905589493546	-0.017952030891295875	-1.3814767259486558	-1.329177620499737	-1.6450988738290504	11.349562830522753	16.205365174978585	12.621349484562751	10.72062974129399	7.152160832345111	7.865238514648008	4.707182768492294	8.67689428540066	5.830566830627477	3.4547983643303954	0.5266759965551803	-2.7383217215091147	-1.5418339923897222	-9.271663047136819	-9.978221189320013	-12.922528351415227	-7.978900177595223
chr3R:7706995-7709456	-3.974248090326028	-5.474956925869186	-11.710817290404448	-12.307452315833102	-8.743862760271574	-7.480457513831869	-14.60728351614146	-7.122360878650697	-11.1837554006205	-1.774789996930851	-11.839664573778682	-13.221752877323114	-7.952459219949225	-9.692333977786511	-5.061505281202366	0.47712125471966244	-0.47712125471966244	-5.938540529186968	-3.5048679277088333	-0.4666095473949303	1.2780642861172016	0.0	0.0	0.0	0.0	0.0	0.0	0.0	0.0	0.0	-0.47712125471966244	-0.7357890626869555	1.9084850188786497	0.47712125471966244	5.019976605854841	9.898458651337252	3.9026097523923844	6.938670784278846	2.0403369790215673	1.5304902941977876	1.6612334157773805	-0.3842533059311557	2.09529733879779	2.889457462136549	1.2545183106710267	2.3256436205848017	0.7793363966624001	0.0	-2.2446766411463193
chr3R:7773502-7775724	-12.059377623433196	-21.751114382131245	-24.26421756132595	-19.753599659242003	-20.711399614163653	-18.00463922843833	-34.69870597368464	-26.30232288820205	-30.21981462784383	-13.920042430246669	-5.398251111959929	-24.581876312579485	-25.051399687175554	-8.345179829275468	-10.864327818238158	-10.80786784535929	-1.3821770810048504	-0.7359535705891888	-0.7359535705891888	-0.7359535705891888	-5.459516884369565	-6.752968032710904	-9.463985059591987	-0.9098745468107312	-0.9059652567236041	-0.3842533059311557	-0.7359535705891888	-0.47712125471966244	2.3601011025285126	4.707017463695748	1.8996185933960172	-0.7490429136284136	1.8013501315414324	3.737806326986899	2.283931493896462	1.2784760598362215	3.115392370523951	5.684863565455966	2.150284670602145	9.58500558657848	1.8038982702729427	-0.3842533059311557	0.288769123076823	8.069356728831714	7.227837709016911	13.063344728783276	3.2353651514222856	7.221163177317669	9.621662483766688
chr3R:7780134-7782061	-8.345179829275468	-10.864327818238158	-10.80786784535929	-1.3821770810048504	-0.7359535705891888	-0.7359535705891888	-0.7359535705891888	-5.459516884369565	-6.752968032710904	-9.463985059591987	-0.9098745468107312	-0.9059652567236041	-0.3842533059311557	-0.7359535705891888	-0.47712125471966244	2.3601011025285126	4.707017463695748	1.8996185933960172	-0.7490429136284136	1.8013501315414324	3.737806326986899	2.283931493896462	1.2784760598362215	3.115392370523951	5.684863565455966	2.150284670602145	9.58500558657848	1.8038982702729427	-0.3842533059311557	0.288769123076823	8.069356728831714	7.227837709016911	13.063344728783276	3.2353651514222856	7.221163177317669	9.621662483766688	3.2791662461133524	6.142204092715404	8.72054927286967	6.256866921273781	7.669425746576278	7.64467963848937	0.7490429136284138	0.8949863586148588	4.97541269895678	5.6560126224057505	2.0791894969821083	6.9742741939698165	3.3672948687342825
chr3R:7785136-7786274	-0.9098745468107312	-0.9059652567236041	-0.3842533059311557	-0.7359535705891888	-0.47712125471966244	2.3601011025285126	4.707017463695748	1.8996185933960172	-0.7490429136284136	1.8013501315414324	3.737806326986899	2.283931493896462	1.2784760598362215	3.115392370523951	5.684863565455966	2.150284670602145	9.58500558657848	1.8038982702729427	-0.3842533059311557	0.288769123076823	8.069356728831714	7.227837709016911	13.063344728783276	3.2353651514222856	7.221163177317669	9.621662483766688	3.2791662461133524	6.142204092715404	8.72054927286967	6.256866921273781	7.669425746576278	7.64467963848937	0.7490429136284138	0.8949863586148588	4.97541269895678	5.6560126224057505	2.0791894969821083	6.9742741939698165	3.3672948687342825	2.2480114681587855	2.2944525551216173	4.2729353547448765	2.6011613773782107	2.941236514420939	-2.78187024428864	-0.726998603539307	-8.989111287271504	-12.332610149395425	-9.940858793856878
chr3R:7787847-7790246	2.3601011025285126	4.707017463695748	1.8996185933960172	-0.7490429136284136	1.8013501315414324	3.737806326986899	2.283931493896462	1.2784760598362215	3.115392370523951	5.684863565455966	2.150284670602145	9.58500558657848	1.8038982702729427	-0.3842533059311557	0.288769123076823	8.069356728831714	7.227837709016911	13.063344728783276	3.2353651514222856	7.221163177317669	9.621662483766688	3.2791662461133524	6.142204092715404	8.72054927286967	6.256866921273781	7.669425746576278	7.64467963848937	0.7490429136284138	0.8949863586148588	4.97541269895678	5.6560126224057505	2.0791894969821083	6.9742741939698165	3.3672948687342825	2.2480114681587855	2.2944525551216173	4.2729353547448765	2.6011613773782107	2.941236514420939	-2.78187024428864	-0.726998603539307	-8.989111287271504	-12.332610149395425	-9.940858793856878	0.0	-1.0668755590631576	0.0	-0.6432506966154488	-4.273634429411606
chr3R:7791928-7794434	3.115392370523951	5.684863565455966	2.150284670602145	9.58500558657848	1.8038982702729427	-0.3842533059311557	0.288769123076823	8.069356728831714	7.227837709016911	13.063344728783276	3.2353651514222856	7.221163177317669	9.621662483766688	3.2791662461133524	6.142204092715404	8.72054927286967	6.256866921273781	7.669425746576278	7.64467963848937	0.7490429136284138	0.8949863586148588	4.97541269895678	5.6560126224057505	2.0791894969821083	6.9742741939698165	3.3672948687342825	2.2480114681587855	2.2944525551216173	4.2729353547448765	2.6011613773782107	2.941236514420939	-2.78187024428864	-0.726998603539307	-8.989111287271504	-12.332610149395425	-9.940858793856878	0.0	-1.0668755590631576	0.0	-0.6432506966154488	-4.273634429411606	-0.6455635045797175	0.0	0.0	-3.2688323040066005	-3.2614955156481975	-1.1567401606230407	-2.1049158591063772	-2.6844942441601187
chr3R:7799309-7802145	8.72054927286967	6.256866921273781	7.669425746576278	7.64467963848937	0.7490429136284138	0.8949863586148588	4.97541269895678	5.6560126224057505	2.0791894969821083	6.9742741939698165	3.3672948687342825	2.2480114681587855	2.2944525551216173	4.2729353547448765	2.6011613773782107	2.941236514420939	-2.78187024428864	-0.726998603539307	-8.989111287271504	-12.332610149395425	-9.940858793856878	0.0	-1.0668755590631576	0.0	-0.6432506966154488	-4.273634429411606	-0.6455635045797175	0.0	0.0	-3.2688323040066005	-3.2614955156481975	-1.1567401606230407	-2.1049158591063772	-2.6844942441601187	-4.780838392730696	-4.969424242233892	-3.401977523734098	-8.62951330910722	-2.678455076967757	-1.0668755590631576	1.0668755590631576	-0.5982874332953674	-8.072278693424023	-6.456943512626676	-8.207953407567667	-0.58136289059981	-7.21541115093256	-3.5260881195677505	-3.054091490350699
chr3R:7834927-7838125	0.0	0.0	0.0	0.0	11.102659622705719	12.047563375702355	8.665930065515775	5.776606472408584	11.969343511392081	11.142155913478772	9.913506084401792	2.4957161910870815	-0.7309539750950733	-1.4267066141421259	-2.68977314151809	-4.091708394986759	-5.124715006298511	0.18105088102972228	6.778908570895441	9.792458120354764	5.241351594260083	5.087636354176862	11.86983412555672	11.68123029826963	8.216763605404639	2.259982999975834	2.414625903646912	3.101260974092415	4.395273861870302	3.7810330686674485	-0.10810565712651592	-0.47919965197862935	5.173495804791969	8.66195554725529	8.507485682919906	4.071056557050966	6.345572522840239	-0.4042526733115108	3.1800609774803097	7.881348921467865	9.17568695127234	9.183066525769577	8.14990052878621	6.42640580238056	7.0070943522858204	6.707355353277591	5.486198623799905	3.7723172462196373	4.284483303412149
chr3R:7841391-7843536	-1.4267066141421259	-2.68977314151809	-4.091708394986759	-5.124715006298511	0.18105088102972228	6.778908570895441	9.792458120354764	5.241351594260083	5.087636354176862	11.86983412555672	11.68123029826963	8.216763605404639	2.259982999975834	2.414625903646912	3.101260974092415	4.395273861870302	3.7810330686674485	-0.10810565712651592	-0.47919965197862935	5.173495804791969	8.66195554725529	8.507485682919906	4.071056557050966	6.345572522840239	-0.4042526733115108	3.1800609774803097	7.881348921467865	9.17568695127234	9.183066525769577	8.14990052878621	6.42640580238056	7.0070943522858204	6.707355353277591	5.486198623799905	3.7723172462196373	4.284483303412149	2.3813088676093717	1.1191766619989407	-5.134576443422981	-6.187690003429709	-4.749269339159739	-6.661767270085322	-7.757267413236563	-12.247077660431504	-7.904582726469344	-5.465863241565396	-1.447164960908239	-6.703453312451297	-6.435249950230747
chr3R:8044733-8048153	-1.9252205335979073	0.3891603227478323	0.24098050307966537	0.9884928598239788	1.0668755590631576	0.4133502105494772	-2.027418805546765	0.7123704716351622	-0.12891071762041664	-0.8471903712231923	-0.21947315812856488	-2.5385668297875466	-1.8961323705805853	-2.608654770426341	-1.8609477739734137	-1.5225169135688699	-1.0712135138691528	-0.9091834924345942	-0.32675222119505476	0.6252873828651146	1.9217597211938466	2.524213935048593	2.4429206058927666	3.199413965236124	3.980417720299719	4.451746902036513	2.4937220427234226	3.691460457571649	6.744615909023988	10.014198787366043	3.364383925149124	7.342736299556189	3.058029336511529	3.5562850726421176	4.243644806068848	4.282525737605804	5.472131649756148	4.531776700701607	7.477686712678409	5.919533493832519	5.310068367264438	6.851453347452428	1.5639767680064058	2.0848989901572708	6.330102204189329	6.8767142266495265	4.408999594334834	5.728881135515554	6.136625333189082
chr3R:8175417-8177715	-5.752770903640254	-3.4171508546991207	-6.532872994623376	-4.859561968789175	-2.394621075490989	-1.0466924622419154	0.8065359368777398	-0.6533397802400579	-3.1585578366124127	-3.296589355980202	-0.9309445496169982	-2.545185097798783	-1.2632972191487923	-3.3373472941628073	-5.676961885721238	-6.819280062635727	-5.802328805727479	-3.736840712197797	-4.130238096611089	0.288769123076823	0.1736674791438287	-1.2445194225868934	0.9448888836098369	0.7023157715278809	1.2208610700955007	-0.06447282214194157	0.36350852826446856	0.5936355504421361	3.017829106376209	-0.4313698962981875	0.4428368989601811	-2.8250882418463354	-1.5696982177953054	-4.2030979392680585	-2.2992104658289887	-2.8121638414589323	-0.5722315223304937	-0.6252873828651145	0.6025013259654013	-3.4417782070583645	-2.5423769489688386	0.6170397930487835	-0.2398420934811895	-0.8667467532610112	3.2562817455211186	1.8982641729839491	2.2847998261643965	2.1419405241629437	0.6923366239939555
chr3R:8181312-8183853	-1.2632972191487923	-3.3373472941628073	-5.676961885721238	-6.819280062635727	-5.802328805727479	-3.736840712197797	-4.130238096611089	0.288769123076823	0.1736674791438287	-1.2445194225868934	0.9448888836098369	0.7023157715278809	1.2208610700955007	-0.06447282214194157	0.36350852826446856	0.5936355504421361	3.017829106376209	-0.4313698962981875	0.4428368989601811	-2.8250882418463354	-1.5696982177953054	-4.2030979392680585	-2.2992104658289887	-2.8121638414589323	-0.5722315223304937	-0.6252873828651145	0.6025013259654013	-3.4417782070583645	-2.5423769489688386	0.6170397930487835	-0.2398420934811895	-0.8667467532610112	3.2562817455211186	1.8982641729839491	2.2847998261643965	2.1419405241629437	0.6923366239939555	1.6156763696551721	-1.060593699139379	-2.640753750660569	-5.661102815661908	-6.624927400933214	-8.48386894903208	-3.894670829948466	-2.534984060161506	-4.42486193269833	-4.592495545889144	-1.9769857196479577	-1.5249726765334328
chr3R:8222540-8223750	2.8991971310576017	6.091218203175207	-0.6500485400342133	1.979582162936518	5.255167212530963	5.892516577991456	7.963971618249023	7.714737305351812	15.214636182379765	12.355508453641026	8.129660357920201	9.892385297228127	8.78530427556381	8.203972777342258	3.981382498983711	-3.2895606597260185	-4.511966521018825	-11.481148020702095	-13.991156733299505	11.239462720235204	10.761284309926351	8.770000014003145	11.922625347343843	10.123091862185317	10.92289121183383	6.57071525174833	10.707669583259067	9.952331899736512	6.321012380805513	7.4606243011460265	3.388490003824214	3.9539130553269572	1.7758751248357223	5.280052153407131	9.512566421583502	3.735932651668219	3.6962667371216673	0.6114736415731985	1.4972977875572278	0.3563507587817437	-1.1098210298839042	-0.2992111934366114	-2.8570975996306767	-3.7636285400268634	-1.306953359862965	-1.9663359623301437	-4.280061381937525	-3.0990884565354153	-4.656322850206477
chr3R:8226800-8235600	15.214636182379765	12.355508453641026	8.129660357920201	9.892385297228127	8.78530427556381	8.203972777342258	3.981382498983711	-3.2895606597260185	-4.511966521018825	-11.481148020702095	-13.991156733299505	11.239462720235204	10.761284309926351	8.770000014003145	11.922625347343843	10.123091862185317	10.92289121183383	6.57071525174833	10.707669583259067	9.952331899736512	6.321012380805513	7.4606243011460265	3.388490003824214	3.9539130553269572	1.7758751248357223	5.280052153407131	9.512566421583502	3.735932651668219	3.6962667371216673	0.6114736415731985	1.4972977875572278	0.3563507587817437	-1.1098210298839042	-0.2992111934366114	-2.8570975996306767	-3.7636285400268634	-1.306953359862965	-1.9663359623301437	-4.280061381937525	-3.0990884565354153	-4.656322850206477	-0.3099050278638528	-2.8591438610383313	-8.416964801300267	-8.822182143974127	-10.964304461854951	-10.25711710612623	-12.423626206929539	-11.366997519159831
chr3R:8238098-8241574	3.9539130553269572	1.7758751248357223	5.280052153407131	9.512566421583502	3.735932651668219	3.6962667371216673	0.6114736415731985	1.4972977875572278	0.3563507587817437	-1.1098210298839042	-0.2992111934366114	-2.8570975996306767	-3.7636285400268634	-1.306953359862965	-1.9663359623301437	-4.280061381937525	-3.0990884565354153	-4.656322850206477	-0.3099050278638528	-2.8591438610383313	-8.416964801300267	-8.822182143974127	-10.964304461854951	-10.25711710612623	-12.423626206929539	-11.366997519159831	-8.01742953529513	-5.538570229830053	-5.464440930724244	-3.780292106972929	-9.656305359882968	-3.7556395887715484	-10.164602925723125	-15.505373403976643	-6.1020691146459045	-15.40112388533324	-10.456513034103144	-9.344733467523188	-8.62938495129301	-9.61160054053359	-3.1859715720840627	1.0737083675947718	3.5535540749525487	13.647472354137104	21.866924000359912	22.903980329155132	25.34318463407209	14.891684593394972	19.633680631648506
chr3R:8247376-8253754	-0.3099050278638528	-2.8591438610383313	-8.416964801300267	-8.822182143974127	-10.964304461854951	-10.25711710612623	-12.423626206929539	-11.366997519159831	-8.01742953529513	-5.538570229830053	-5.464440930724244	-3.780292106972929	-9.656305359882968	-3.7556395887715484	-10.164602925723125	-15.505373403976643	-6.1020691146459045	-15.40112388533324	-10.456513034103144	-9.344733467523188	-8.62938495129301	-9.61160054053359	-3.1859715720840627	1.0737083675947718	3.5535540749525487	13.647472354137104	21.866924000359912	22.903980329155132	25.34318463407209	14.891684593394972	19.633680631648506	14.657905898201301	15.721400480839824	21.384738329583257	16.196298127056693	6.072527298062056	12.335829324596723	10.39373220850467	1.4842185285036666	10.939094277967358	8.308483997078222	10.469481101342046	5.9345233242347994	6.159250376718901	2.1193592150555403	-1.0725067342987524	-2.1751831900346374	-3.592601613409147	-2.943840947628165
chr3R:8253946-8260555	-3.7556395887715484	-10.164602925723125	-15.505373403976643	-6.1020691146459045	-15.40112388533324	-10.456513034103144	-9.344733467523188	-8.62938495129301	-9.61160054053359	-3.1859715720840627	1.0737083675947718	3.5535540749525487	13.647472354137104	21.866924000359912	22.903980329155132	25.34318463407209	14.891684593394972	19.633680631648506	14.657905898201301	15.721400480839824	21.384738329583257	16.196298127056693	6.072527298062056	12.335829324596723	10.39373220850467	1.4842185285036666	10.939094277967358	8.308483997078222	10.469481101342046	5.9345233242347994	6.159250376718901	2.1193592150555403	-1.0725067342987524	-2.1751831900346374	-3.592601613409147	-2.943840947628165	-0.6965270944727862	0.6514773769840033	-0.5830571958739192	-0.7288090047042856	-1.6371144078319473	-2.132052388168785	-5.499149538358194	-6.99534180180657	-10.715131124094894	-11.435771056840224	-11.328135200115717	-14.044328443899046	0.48878124862474004
chr3R:8263301-8268016	15.721400480839824	21.384738329583257	16.196298127056693	6.072527298062056	12.335829324596723	10.39373220850467	1.4842185285036666	10.939094277967358	8.308483997078222	10.469481101342046	5.9345233242347994	6.159250376718901	2.1193592150555403	-1.0725067342987524	-2.1751831900346374	-3.592601613409147	-2.943840947628165	-0.6965270944727862	0.6514773769840033	-0.5830571958739192	-0.7288090047042856	-1.6371144078319473	-2.132052388168785	-5.499149538358194	-6.99534180180657	-10.715131124094894	-11.435771056840224	-11.328135200115717	-14.044328443899046	0.48878124862474004	-1.8580209631683962	0.4241005527204063	-14.81952099046569	-19.070583669768965	-2.3041678518989417	-3.89917798858499	-9.075010249048939	-12.937594426246234	-4.861739542630133	-2.9662539509587575	-4.329140357868538	-0.8048557121137778	15.995127686378613	4.888820243758583	0.0	7.765344341378144	15.458479994121484	13.922430466002579	8.119181001272928
chr3R:8268389-8270148	5.9345233242347994	6.159250376718901	2.1193592150555403	-1.0725067342987524	-2.1751831900346374	-3.592601613409147	-2.943840947628165	-0.6965270944727862	0.6514773769840033	-0.5830571958739192	-0.7288090047042856	-1.6371144078319473	-2.132052388168785	-5.499149538358194	-6.99534180180657	-10.715131124094894	-11.435771056840224	-11.328135200115717	-14.044328443899046	0.48878124862474004	-1.8580209631683962	0.4241005527204063	-14.81952099046569	-19.070583669768965	-2.3041678518989417	-3.89917798858499	-9.075010249048939	-12.937594426246234	-4.861739542630133	-2.9662539509587575	-4.329140357868538	-0.8048557121137778	15.995127686378613	4.888820243758583	0.0	7.765344341378144	15.458479994121484	13.922430466002579	8.119181001272928	2.5386924714799672	-4.62477453671296	-3.0344840606931367	-5.917675716171923	11.569445441334533	6.649164492327246	11.171269444396849	14.9959414771957	19.603892775811104	14.04042750825379
chr3R:8273067-8276031	-0.7288090047042856	-1.6371144078319473	-2.132052388168785	-5.499149538358194	-6.99534180180657	-10.715131124094894	-11.435771056840224	-11.328135200115717	-14.044328443899046	0.48878124862474004	-1.8580209631683962	0.4241005527204063	-14.81952099046569	-19.070583669768965	-2.3041678518989417	-3.89917798858499	-9.075010249048939	-12.937594426246234	-4.861739542630133	-2.9662539509587575	-4.329140357868538	-0.8048557121137778	15.995127686378613	4.888820243758583	0.0	7.765344341378144	15.458479994121484	13.922430466002579	8.119181001272928	2.5386924714799672	-4.62477453671296	-3.0344840606931367	-5.917675716171923	11.569445441334533	6.649164492327246	11.171269444396849	14.9959414771957	19.603892775811104	14.04042750825379	14.374006568040125	3.7267352119729544	2.0970637106954437	1.5526171248072087	-1.6796161556554394	-4.884247543395872	-6.916443832734962	-18.026424365202146	-18.614346088737708	-24.098912302096693
chr3R:8280709-8283736	-3.89917798858499	-9.075010249048939	-12.937594426246234	-4.861739542630133	-2.9662539509587575	-4.329140357868538	-0.8048557121137778	15.995127686378613	4.888820243758583	0.0	7.765344341378144	15.458479994121484	13.922430466002579	8.119181001272928	2.5386924714799672	-4.62477453671296	-3.0344840606931367	-5.917675716171923	11.569445441334533	6.649164492327246	11.171269444396849	14.9959414771957	19.603892775811104	14.04042750825379	14.374006568040125	3.7267352119729544	2.0970637106954437	1.5526171248072087	-1.6796161556554394	-4.884247543395872	-6.916443832734962	-18.026424365202146	-18.614346088737708	-24.098912302096693	-19.14560869116588	3.0290171637719205	0.8755195332108427	-0.8732641139218227	1.736795786439874	-8.663820083048844	-13.661612781432945	-13.022692942189721	-3.977512697372792	7.94632026598478	13.138297492961106	4.855323092900076	1.3928212817493717	-3.580268905300191	-3.548134221915616
chr3R:8284330-8286906	15.995127686378613	4.888820243758583	0.0	7.765344341378144	15.458479994121484	13.922430466002579	8.119181001272928	2.5386924714799672	-4.62477453671296	-3.0344840606931367	-5.917675716171923	11.569445441334533	6.649164492327246	11.171269444396849	14.9959414771957	19.603892775811104	14.04042750825379	14.374006568040125	3.7267352119729544	2.0970637106954437	1.5526171248072087	-1.6796161556554394	-4.884247543395872	-6.916443832734962	-18.026424365202146	-18.614346088737708	-24.098912302096693	-19.14560869116588	3.0290171637719205	0.8755195332108427	-0.8732641139218227	1.736795786439874	-8.663820083048844	-13.661612781432945	-13.022692942189721	-3.977512697372792	7.94632026598478	13.138297492961106	4.855323092900076	1.3928212817493717	-3.580268905300191	-3.548134221915616	0.98575066932245	-0.8619994118348041	-3.699264659170026	-2.5677205341057907	2.818504909443823	-0.7836656076359435	1.0305414744675117
chr3R:8288732-8289971	-3.0344840606931367	-5.917675716171923	11.569445441334533	6.649164492327246	11.171269444396849	14.9959414771957	19.603892775811104	14.04042750825379	14.374006568040125	3.7267352119729544	2.0970637106954437	1.5526171248072087	-1.6796161556554394	-4.884247543395872	-6.916443832734962	-18.026424365202146	-18.614346088737708	-24.098912302096693	-19.14560869116588	3.0290171637719205	0.8755195332108427	-0.8732641139218227	1.736795786439874	-8.663820083048844	-13.661612781432945	-13.022692942189721	-3.977512697372792	7.94632026598478	13.138297492961106	4.855323092900076	1.3928212817493717	-3.580268905300191	-3.548134221915616	0.98575066932245	-0.8619994118348041	-3.699264659170026	-2.5677205341057907	2.818504909443823	-0.7836656076359435	1.0305414744675117	-0.7025789875455115	0.0	5.413086927331454	11.487466736391363	9.177148187482691	11.16335096393039	3.392097163159893	-0.7840626548548291	-3.013353072498108
chr3R:8452260-8457204	1.8232548167410985	4.190880059407254	-0.45450735733049347	-2.5818466692287543	-3.8232122430227418	-1.5275679883032371	0.0	-0.9884928598239788	-2.789290833224222	-4.01727200419761	-2.929772289261087	-3.375263275089993	-4.3369182419692995	1.0668755590631576	-3.629037396206919	-1.6163773308154465	-1.5074270140401695	-1.9641550715801086	-1.7577774897902068	-5.04924346836536	-2.1710903002470863	-1.9153588706657354	-2.3347103229241584	-5.099580219649625	-1.8213931208673435	0.0	-0.2887691230768229	-3.152825947785206	-3.6585734895322006	-3.1240075069203943	-0.9448888836098366	-4.118690412915344	-1.774789996930851	-1.6241878019386788	-1.1831301794560771	-1.5040165661675615	-4.500303547219751	0.391796451307747	2.5432055624431302	-0.58136289059981	0.7359535705891888	0.32675222119505476	-1.1737218734474009	1.215446770389807	-1.104175836219326	3.5643646928672377	-0.9080975386057955	0.2681854859691828	-1.0500209546839967
chr3R:8463036-8464858	-2.3347103229241584	-5.099580219649625	-1.8213931208673435	0.0	-0.2887691230768229	-3.152825947785206	-3.6585734895322006	-3.1240075069203943	-0.9448888836098366	-4.118690412915344	-1.774789996930851	-1.6241878019386788	-1.1831301794560771	-1.5040165661675615	-4.500303547219751	0.391796451307747	2.5432055624431302	-0.58136289059981	0.7359535705891888	0.32675222119505476	-1.1737218734474009	1.215446770389807	-1.104175836219326	3.5643646928672377	-0.9080975386057955	0.2681854859691828	-1.0500209546839967	-1.2673031394409708	0.3723033799327735	1.0992475489308389	1.0466924622419154	-0.554177921433174	0.7371235292759929	3.147246052810217	-0.6252873828651145	0.3842533059311557	1.113003799217295	2.8775170043971197	1.0009102260028648	1.9771080949281425	6.659602751875147	5.435768274035641	0.16125860883478288	0.6745932997883084	1.5476803382823858	0.14137141406225112	2.6895983040340803	3.842811258425279	0.5948716293045501
chr3R:8503823-8506593	16.107364591451702	35.4957425342869	24.122740089446893	20.947315806643495	16.90706467093735	14.190963534834362	14.992801601360389	9.984545567766823	14.456159601834793	12.502500212376756	13.6003462566347	7.405990905579298	7.618338299692396	3.6107817175882952	3.388050145724162	-0.9149794721429193	-7.5262812543711	-11.095678155686903	-16.16583851235459	-12.693072151091549	-10.871749089219543	1.7222081316804418	12.223241515767427	5.5424388332226435	6.483161829441632	6.713429549729492	3.4015602615110887	2.1386313907948753	-1.304221863954969	-3.229566795369068	-6.245657446784073	-9.823910850361708	-14.102963757357184	-5.260077761984332	-17.488775232968536	-14.62411702230789	-7.56452255450841	-0.8146844934204033	-4.556498280010767	-9.585932719387653	-10.777121248900722	-4.002381637145744	-5.558274098559405	-1.4556677562864317	-0.43180613510903715	-0.03050027601394232	13.519500910257294	13.363943528656408	15.570766034072543
chr3R:8515678-8518653	6.483161829441632	6.713429549729492	3.4015602615110887	2.1386313907948753	-1.304221863954969	-3.229566795369068	-6.245657446784073	-9.823910850361708	-14.102963757357184	-5.260077761984332	-17.488775232968536	-14.62411702230789	-7.56452255450841	-0.8146844934204033	-4.556498280010767	-9.585932719387653	-10.777121248900722	-4.002381637145744	-5.558274098559405	-1.4556677562864317	-0.43180613510903715	-0.03050027601394232	13.519500910257294	13.363943528656408	15.570766034072543	8.299483125149068	5.284299555425914	13.028158851600592	5.746897448109228	7.010429921215934	14.202395853375398	9.283513985787998	1.613710886517654	15.45979340357469	16.664551220481663	8.742442393920118	6.949133657963645	8.98290960877714	7.4843826926024715	2.634821113923063	2.716296406159753	-3.789078971053119	4.81130734174453	11.660769133998672	6.11018889548572	3.294192897597328	4.458968069259734	4.734763242642242	2.7970004375292286
chr3R:8520984-8521996	-17.488775232968536	-14.62411702230789	-7.56452255450841	-0.8146844934204033	-4.556498280010767	-9.585932719387653	-10.777121248900722	-4.002381637145744	-5.558274098559405	-1.4556677562864317	-0.43180613510903715	-0.03050027601394232	13.519500910257294	13.363943528656408	15.570766034072543	8.299483125149068	5.284299555425914	13.028158851600592	5.746897448109228	7.010429921215934	14.202395853375398	9.283513985787998	1.613710886517654	15.45979340357469	16.664551220481663	8.742442393920118	6.949133657963645	8.98290960877714	7.4843826926024715	2.634821113923063	2.716296406159753	-3.789078971053119	4.81130734174453	11.660769133998672	6.11018889548572	3.294192897597328	4.458968069259734	4.734763242642242	2.7970004375292286	4.1737142653193615	1.2067834965080906	0.5698129514876243	0.5136951501255559	1.500689612667323	2.200480609506758	-0.6100512300323009	2.4246047153975576	4.38340024174456	7.302616039153173
chr3R:8522279-8524310	-0.8146844934204033	-4.556498280010767	-9.585932719387653	-10.777121248900722	-4.002381637145744	-5.558274098559405	-1.4556677562864317	-0.43180613510903715	-0.03050027601394232	13.519500910257294	13.363943528656408	15.570766034072543	8.299483125149068	5.284299555425914	13.028158851600592	5.746897448109228	7.010429921215934	14.202395853375398	9.283513985787998	1.613710886517654	15.45979340357469	16.664551220481663	8.742442393920118	6.949133657963645	8.98290960877714	7.4843826926024715	2.634821113923063	2.716296406159753	-3.789078971053119	4.81130734174453	11.660769133998672	6.11018889548572	3.294192897597328	4.458968069259734	4.734763242642242	2.7970004375292286	4.1737142653193615	1.2067834965080906	0.5698129514876243	0.5136951501255559	1.500689612667323	2.200480609506758	-0.6100512300323009	2.4246047153975576	4.38340024174456	7.302616039153173	1.7643977895952803	5.744460992320623	3.1934756648523788
chr3R:8529679-8531562	5.746897448109228	7.010429921215934	14.202395853375398	9.283513985787998	1.613710886517654	15.45979340357469	16.664551220481663	8.742442393920118	6.949133657963645	8.98290960877714	7.4843826926024715	2.634821113923063	2.716296406159753	-3.789078971053119	4.81130734174453	11.660769133998672	6.11018889548572	3.294192897597328	4.458968069259734	4.734763242642242	2.7970004375292286	4.1737142653193615	1.2067834965080906	0.5698129514876243	0.5136951501255559	1.500689612667323	2.200480609506758	-0.6100512300323009	2.4246047153975576	4.38340024174456	7.302616039153173	1.7643977895952803	5.744460992320623	3.1934756648523788	3.787874745591118	2.1865818322215684	3.8281068858187783	0.7072051476496823	1.5251504883810532	-1.269235325940478	-1.7498534845300548	-0.8460593319205689	-4.8408151393161205	-3.142961671796911	-4.805206403588037	-4.544457827941119	-6.491387608214076	-6.891075252407067	-7.183773285082394
chr3R:8536921-8539817	4.81130734174453	11.660769133998672	6.11018889548572	3.294192897597328	4.458968069259734	4.734763242642242	2.7970004375292286	4.1737142653193615	1.2067834965080906	0.5698129514876243	0.5136951501255559	1.500689612667323	2.200480609506758	-0.6100512300323009	2.4246047153975576	4.38340024174456	7.302616039153173	1.7643977895952803	5.744460992320623	3.1934756648523788	3.787874745591118	2.1865818322215684	3.8281068858187783	0.7072051476496823	1.5251504883810532	-1.269235325940478	-1.7498534845300548	-0.8460593319205689	-4.8408151393161205	-3.142961671796911	-4.805206403588037	-4.544457827941119	-6.491387608214076	-6.891075252407067	-7.183773285082394	-4.947055011929522	-3.6629412721413463	10.318654134653247	7.2694201697886	10.26024367607798	7.078038724156188	5.722028524947785	5.652557479655756	3.701421150610732	-0.9821849184197607	-0.5593720399274482	-2.242244773960004	0.8233027534264147	-3.872041717639431
chr3R:8786732-8788392	-6.532389510952966	-4.597681502367315	-4.630917872395757	-4.8916989076666635	-9.202512877039668	-2.27976655863728	-9.477357567658265	-8.238119569019766	-11.616726091076908	-1.9229246495807275	-5.9945021010995765	-6.9193874227802485	-5.973281471837723	-5.344268407019269	-6.751288787100639	-7.816067668661382	-4.2567110390130924	0.47712125471966244	1.922924649580727	0.0	0.0	0.0	0.0	0.0	0.0	0.0	0.0	0.0	0.0	-2.1038884355764536	-0.6783250385186248	1.9444315434453767	0.0	0.9884928598239788	1.4637527426815686	0.0	-0.47712125471966244	0.7359535705891888	4.270088903956483	7.579929307579349	2.8185235802024824	9.219126710722962	6.941062120417717	12.391402334624813	8.297040246198781	14.817109094826288	10.407132696892448	6.457877650848924	0.7359535705891888
chr3R:8805537-8808820	4.270088903956483	7.579929307579349	2.8185235802024824	9.219126710722962	6.941062120417717	12.391402334624813	8.297040246198781	14.817109094826288	10.407132696892448	6.457877650848924	0.7359535705891888	3.904713186122883	4.849118367553846	3.207440325322715	2.9937026223799403	1.6152106157222055	0.2957771088475151	0.5839124357920226	1.9033268274321733	0.0	1.5972678807590799	0.9104490832095179	4.325807672603316	0.92599669179249	-0.424676019103893	-0.9534310082288373	-0.5985042088181514	0.057650086226403906	-0.9884928598239788	0.47712125471966244	-0.3842533059311557	2.5351722863690385	3.4746576048735256	2.584092847836926	0.37358385800853106	3.0849137506023405	1.801323642786547	1.5830892065061635	0.10490491615571562	1.1933864329425896	0.7777339920282204	0.3788230126739188	-0.2681854859691827	0.9568070777091172	-0.9159127884533739	2.316369973601426	3.569312019500965	0.44774575546762235	1.5022269290607766
chr3R:8810203-8812557	6.457877650848924	0.7359535705891888	3.904713186122883	4.849118367553846	3.207440325322715	2.9937026223799403	1.6152106157222055	0.2957771088475151	0.5839124357920226	1.9033268274321733	0.0	1.5972678807590799	0.9104490832095179	4.325807672603316	0.92599669179249	-0.424676019103893	-0.9534310082288373	-0.5985042088181514	0.057650086226403906	-0.9884928598239788	0.47712125471966244	-0.3842533059311557	2.5351722863690385	3.4746576048735256	2.584092847836926	0.37358385800853106	3.0849137506023405	1.801323642786547	1.5830892065061635	0.10490491615571562	1.1933864329425896	0.7777339920282204	0.3788230126739188	-0.2681854859691827	0.9568070777091172	-0.9159127884533739	2.316369973601426	3.569312019500965	0.44774575546762235	1.5022269290607766	3.0646562292826833	-0.6009300545806464	3.2491195915985664	4.899347217456374	0.21052632091416779	1.4313637641589874	1.0668755590631576	-0.1671187774347485	4.3646152358514385
chr3R:8820466-8824038	0.47712125471966244	-0.3842533059311557	2.5351722863690385	3.4746576048735256	2.584092847836926	0.37358385800853106	3.0849137506023405	1.801323642786547	1.5830892065061635	0.10490491615571562	1.1933864329425896	0.7777339920282204	0.3788230126739188	-0.2681854859691827	0.9568070777091172	-0.9159127884533739	2.316369973601426	3.569312019500965	0.44774575546762235	1.5022269290607766	3.0646562292826833	-0.6009300545806464	3.2491195915985664	4.899347217456374	0.21052632091416779	1.4313637641589874	1.0668755590631576	-0.1671187774347485	4.3646152358514385	6.358985146797847	3.9370296129229945	4.726197332072669	2.6093300194971225	1.684872899606169	2.341248245414566	16.591138429163177	20.285571650193777	20.174900213390274	14.976978582068877	20.74012382355281	14.84077957859602	16.83301683581498	9.136426786279413	6.618068033203112	5.097558653497663	1.6279340553767307	-0.025168560387019888	-4.3481656164313245	-5.678812894463356
chr3R:8836398-8838792	2.6093300194971225	1.684872899606169	2.341248245414566	16.591138429163177	20.285571650193777	20.174900213390274	14.976978582068877	20.74012382355281	14.84077957859602	16.83301683581498	9.136426786279413	6.618068033203112	5.097558653497663	1.6279340553767307	-0.025168560387019888	-4.3481656164313245	-5.678812894463356	-7.54669523934809	-6.66109657367037	-14.039287288853723	-11.305839428482745	-7.949798915753724	-10.415151070205683	-1.170041379908726	0.9059652567236041	-0.32675222119505476	-10.720747753160724	-6.148380841230262	-6.81502210195772	-0.5722315223304937	1.1737218734474009	-1.9229246495807275	-0.9640408492637469	-5.082715415000875	-9.10777641512996	-10.434395831576465	-13.568014073491883	-23.84432150566672	-20.156103295329007	-18.16668574831722	-19.867246191891063	0.8099258278262055	5.831815490954277	3.644054962703099	0.0	1.0466924622419154	11.191932446816882	18.08447574481754	7.940895397389065
chr3R:8855404-8857481	-20.156103295329007	-18.16668574831722	-19.867246191891063	0.8099258278262055	5.831815490954277	3.644054962703099	0.0	1.0466924622419154	11.191932446816882	18.08447574481754	7.940895397389065	13.595304356439732	13.531030492756905	6.6576611254657525	13.501008742898	28.747649983378164	27.1429269382593	33.92540980307822	24.874738120528285	12.765558866202575	4.838462358097621	11.870645029988967	14.259547157076272	11.79146795582934	9.508671875610561	7.789861434599191	8.037485875792452	4.370327089538882	-0.289727217512797	-5.270608053525198	-6.355905327291101	-4.5152896462487595	0.17854704073555205	3.0968439335652835	0.6380564136401886	1.8712087016884396	-0.514230453155791	1.161473838795389	15.317210365420427	17.389533349480143	15.811757338931837	13.568522425316475	5.7589628445114425	2.9940555384301146	-0.013228947460711632	-2.20221043110728	-0.3455260472453601	-1.9110201983670942	-1.4242034465525613
chr3R:8877017-8878690	-0.013228947460711632	-2.20221043110728	-0.3455260472453601	-1.9110201983670942	-1.4242034465525613	-3.6932926549297904	-5.150513025664231	-7.710194530569676	-13.9859095270103	-15.848420865963183	-16.068942964881224	-15.861327993838312	-19.03466824766716	-22.0454108308591	-18.926405553326276	-29.297040893026203	-35.81069988287882	-34.58242123646124	-55.460042767151876	-46.902457355933564	-18.15694201268702	-1.5781838836615223	-2.1926669569106867	-4.426779395547373	-1.654507166568443	0.5313487585404655	-1.45622836153595	0.3842533059311557	-0.3842533059311557	-0.6252873828651145	2.259982999975834	2.1589988735008263	0.5050184077099935	11.211397985473695	14.724836641216907	1.684872899606169	13.410471692491669	22.340375293194633	8.114786140247721	22.89853713217827	17.968718525876252	17.342155833142904	10.703590853208071	9.356671796277931	7.785012481682578	8.353584557318467	12.219437543718893	3.049221526007841	2.5260090740173515
chr3R:8913431-8915038	13.828407318787768	8.598356188371625	8.725384133259011	6.138906406392519	7.952275753636172	4.218145706079089	6.844971535829522	5.1217182645371695	3.8714322073164293	2.3649491452153066	1.097703098138366	-0.14538987010094848	-0.1507916912279716	-0.7575171693963538	-0.6846820923892556	-2.0267309587671667	-1.6642346897805789	6.58421488404799	6.26507062532595	2.7103513728707	-3.6909483465340043	-3.9426134932929724	-10.9259024779195	-1.505556311831212	-11.358957656915091	-25.240529435636695	-20.441738550704713	-23.008234389207264	-17.85557121843527	-15.590514962169756	-13.896382230014488	-9.005433352381118	8.502749126785	1.770110114958379	-5.490030313568883	-11.810509392489527	-14.658242301443423	-18.976501802574678	-16.14248401723883	-3.4539251839390106	-4.7133714370569475	-0.9059652567236041	0.32867254487501063	-2.1072959062087318	-2.601926618710183	-2.6146508914096014	-5.265484414360612	-5.161863725511637	-6.289485560386445
chr3R:9084572-9086455	11.121850861499764	12.017152825671857	8.668723293658042	7.62876079695144	4.500006577703697	2.952199649529414	5.410845389905923	2.247934840882721	2.2255321866784366	2.938291790339705	1.9486213539377495	3.669234466824627	3.7934371304218493	4.262956952957026	3.9621538185666094	1.594304686208933	2.4103970227639437	-0.08348357817270716	0.40368317583622537	-0.8341053591725053	-5.3414735050646565	-3.657297197019521	-6.4435608398916395	-6.815088327337121	-4.981572933064895	-5.6465446818133325	-1.264537214432162	-2.936122788865201	-5.923775046849342	-3.2038382335441793	-1.139228962362968	-2.7615051256718384	-0.9721098085370004	-1.0849584483689094	-3.931662744279082	-2.51073028227933	-2.837464427239582	-2.126588985062204	-3.31602400882892	-5.074644303198314	-2.9836434356945767	-2.004498536390349	-4.9565387115741215	-4.9352260290212016	-8.333839032295911	-6.986299937683259	-5.080857736199257	-5.458973464046889	-8.783235218887656
chr3R:9088051-9091871	2.247934840882721	2.2255321866784366	2.938291790339705	1.9486213539377495	3.669234466824627	3.7934371304218493	4.262956952957026	3.9621538185666094	1.594304686208933	2.4103970227639437	-0.08348357817270716	0.40368317583622537	-0.8341053591725053	-5.3414735050646565	-3.657297197019521	-6.4435608398916395	-6.815088327337121	-4.981572933064895	-5.6465446818133325	-1.264537214432162	-2.936122788865201	-5.923775046849342	-3.2038382335441793	-1.139228962362968	-2.7615051256718384	-0.9721098085370004	-1.0849584483689094	-3.931662744279082	-2.51073028227933	-2.837464427239582	-2.126588985062204	-3.31602400882892	-5.074644303198314	-2.9836434356945767	-2.004498536390349	-4.9565387115741215	-4.9352260290212016	-8.333839032295911	-6.986299937683259	-5.080857736199257	-5.458973464046889	-8.783235218887656	-2.478028987190327	0.0	-8.973345846625783	-4.900379765567986	-6.408077561034967	-4.742004203624989	-8.656123141530978
chr3R:9096591-9098703	-4.981572933064895	-5.6465446818133325	-1.264537214432162	-2.936122788865201	-5.923775046849342	-3.2038382335441793	-1.139228962362968	-2.7615051256718384	-0.9721098085370004	-1.0849584483689094	-3.931662744279082	-2.51073028227933	-2.837464427239582	-2.126588985062204	-3.31602400882892	-5.074644303198314	-2.9836434356945767	-2.004498536390349	-4.9565387115741215	-4.9352260290212016	-8.333839032295911	-6.986299937683259	-5.080857736199257	-5.458973464046889	-8.783235218887656	-2.478028987190327	0.0	-8.973345846625783	-4.900379765567986	-6.408077561034967	-4.742004203624989	-8.656123141530978	-8.221230591031023	-12.434109237193118	-5.008002692460214	-0.9884928598239788	-4.778332879442466	-5.007248465310668	-2.114158029716507	0.9884928598239788	0.0	0.9884928598239788	-0.5552050987676277	1.1737218734474009	-2.5096402591832794	1.1052620022811976	3.998765029548459	-0.6885541204554105	-1.5781838836615223
chr3R:9129637-9130877	0.7195857479812133	0.9555260417189537	-1.1448870952583252	0.3842533059311557	0.47712125471966244	0.8153647056964378	1.8505785857027999	2.04516867540684	3.5163865496383835	2.553832101580921	2.828086374354925	0.46047122308459054	12.250709690066083	14.096853685194423	9.751862080543589	15.955404506162834	1.6312820826466912	3.875511318553831	6.4648760971767985	8.789967502987071	9.41383701442284	25.49480804678503	22.128878455958507	13.925551547261662	8.630452853177877	8.33662522440237	4.312054908251188	4.346307838067423	-0.39571778579256106	0.7088819103756592	-5.111942194450353	-6.545084186428551	-6.499241048201513	-9.50889196852103	-14.56933003713284	-18.45888760612652	-8.24383766676907	6.354540218525598	7.8611679425010745	3.9961189038968126	3.106733603883585	1.4324348502555255	6.043427099031997	3.9944967446982247	4.590555941621324	4.438025210608179	2.6317544609938825	4.58623627964434	7.098475417419976
chr3R:9133758-9136582	3.5163865496383835	2.553832101580921	2.828086374354925	0.46047122308459054	12.250709690066083	14.096853685194423	9.751862080543589	15.955404506162834	1.6312820826466912	3.875511318553831	6.4648760971767985	8.789967502987071	9.41383701442284	25.49480804678503	22.128878455958507	13.925551547261662	8.630452853177877	8.33662522440237	4.312054908251188	4.346307838067423	-0.39571778579256106	0.7088819103756592	-5.111942194450353	-6.545084186428551	-6.499241048201513	-9.50889196852103	-14.56933003713284	-18.45888760612652	-8.24383766676907	6.354540218525598	7.8611679425010745	3.9961189038968126	3.106733603883585	1.4324348502555255	6.043427099031997	3.9944967446982247	4.590555941621324	4.438025210608179	2.6317544609938825	4.58623627964434	7.098475417419976	3.996069622184099	9.119553052393657	11.212371664761793	9.87366361627072	7.956289006017016	6.098040627332766	8.240891395167264	3.850504447159677
chr3R:9189531-9190733	-10.734145654823571	0.0	0.0	0.0	0.0	0.0	0.0	0.0	0.0	0.0	-9.302515350491069	-7.304468174792026	-2.937471429034554	-2.411787413799693	-1.3086435112090529	-1.8207179272788574	-1.3825119618141943	-0.3102269588406107	-0.5375454966095894	0.5722315223304937	1.5591743898075672	1.864916484421173	1.9104182396394451	2.3647571010051194	1.6621743641057585	-0.5747059668351173	1.5033362381710527	2.785488086537716	-0.6660825449734009	0.7018909800867386	0.0	1.6714978687008024	3.942500461314575	3.752244543220791	4.426794217312195	1.09960626944778	-1.62433058062852	-1.3343926133771034	-5.759833243465452	-4.203845749179543	-3.324914021064566	-2.962913841421146	-4.200612328410002	-0.4359239231164445	-0.32675222119505476	-1.3969263470836353	-2.3708047630864417	-1.0845071722675648	-2.2727385256948196
chr3R:9191947-9193710	0.0	0.0	0.0	0.0	0.0	0.0	-9.302515350491069	-7.304468174792026	-2.937471429034554	-2.411787413799693	-1.3086435112090529	-1.8207179272788574	-1.3825119618141943	-0.3102269588406107	-0.5375454966095894	0.5722315223304937	1.5591743898075672	1.864916484421173	1.9104182396394451	2.3647571010051194	1.6621743641057585	-0.5747059668351173	1.5033362381710527	2.785488086537716	-0.6660825449734009	0.7018909800867386	0.0	1.6714978687008024	3.942500461314575	3.752244543220791	4.426794217312195	1.09960626944778	-1.62433058062852	-1.3343926133771034	-5.759833243465452	-4.203845749179543	-3.324914021064566	-2.962913841421146	-4.200612328410002	-0.4359239231164445	-0.32675222119505476	-1.3969263470836353	-2.3708047630864417	-1.0845071722675648	-2.2727385256948196	-0.38143264178307207	-0.8105471912625122	0.9519999972986917	-0.10135316717708902
chr3R:9201795-9203112	1.6621743641057585	-0.5747059668351173	1.5033362381710527	2.785488086537716	-0.6660825449734009	0.7018909800867386	0.0	1.6714978687008024	3.942500461314575	3.752244543220791	4.426794217312195	1.09960626944778	-1.62433058062852	-1.3343926133771034	-5.759833243465452	-4.203845749179543	-3.324914021064566	-2.962913841421146	-4.200612328410002	-0.4359239231164445	-0.32675222119505476	-1.3969263470836353	-2.3708047630864417	-1.0845071722675648	-2.2727385256948196	-0.38143264178307207	-0.8105471912625122	0.9519999972986917	-0.10135316717708902	-1.0948570982095023	0.5354090459583443	1.1784627333960676	1.6937782335394078	1.053675508087418	2.609355174360252	2.552674458966763	-0.6566826764160207	-1.0294383443813069	-0.354794284289863	0.10943337087789187	0.5552050987676277	-0.998296635888917	-2.6147110702401646	0.0950548614205835	-2.2071354166633466	-1.2901298840098712	-0.4499913573746347	0.9271976853830552	-0.8712309974113638
chr3R:9206307-9209205	3.752244543220791	4.426794217312195	1.09960626944778	-1.62433058062852	-1.3343926133771034	-5.759833243465452	-4.203845749179543	-3.324914021064566	-2.962913841421146	-4.200612328410002	-0.4359239231164445	-0.32675222119505476	-1.3969263470836353	-2.3708047630864417	-1.0845071722675648	-2.2727385256948196	-0.38143264178307207	-0.8105471912625122	0.9519999972986917	-0.10135316717708902	-1.0948570982095023	0.5354090459583443	1.1784627333960676	1.6937782335394078	1.053675508087418	2.609355174360252	2.552674458966763	-0.6566826764160207	-1.0294383443813069	-0.354794284289863	0.10943337087789187	0.5552050987676277	-0.998296635888917	-2.6147110702401646	0.0950548614205835	-2.2071354166633466	-1.2901298840098712	-0.4499913573746347	0.9271976853830552	-0.8712309974113638	-1.061789568423229	3.21978587966307	0.0	0.0	0.3544444847466381	0.7443497163042253	-0.8303377751134307	-3.6498019375825477	-1.1081955474953429
chr3R:9213278-9215218	-1.0845071722675648	-2.2727385256948196	-0.38143264178307207	-0.8105471912625122	0.9519999972986917	-0.10135316717708902	-1.0948570982095023	0.5354090459583443	1.1784627333960676	1.6937782335394078	1.053675508087418	2.609355174360252	2.552674458966763	-0.6566826764160207	-1.0294383443813069	-0.354794284289863	0.10943337087789187	0.5552050987676277	-0.998296635888917	-2.6147110702401646	0.0950548614205835	-2.2071354166633466	-1.2901298840098712	-0.4499913573746347	0.9271976853830552	-0.8712309974113638	-1.061789568423229	3.21978587966307	0.0	0.0	0.3544444847466381	0.7443497163042253	-0.8303377751134307	-3.6498019375825477	-1.1081955474953429	-2.7548542901732103	-0.9628718965908746	-3.968342443536686	0.3889479166041756	0.47712125471966244	1.0443156884714992	4.736761438819153	6.11520124855942	0.9325618220134277	0.18946256670265715	3.316161569629246	3.553990429962138	0.5050184077099935	5.05147775434623
chr3R:9226686-9229966	3.21978587966307	0.0	0.0	0.3544444847466381	0.7443497163042253	-0.8303377751134307	-3.6498019375825477	-1.1081955474953429	-2.7548542901732103	-0.9628718965908746	-3.968342443536686	0.3889479166041756	0.47712125471966244	1.0443156884714992	4.736761438819153	6.11520124855942	0.9325618220134277	0.18946256670265715	3.316161569629246	3.553990429962138	0.5050184077099935	5.05147775434623	8.4015719412455	11.640837979477366	7.304904960897844	0.6252873828651146	2.9771064675109393	5.0291068379011685	5.0410215518988455	6.697864706930307	5.398890827929986	5.13517228339762	6.926461391807893	8.899507433868239	13.068617707267773	16.448624283325056	6.538999694945138	12.879929190636236	6.414843030461029	5.339069318201866	1.802039669443375	-0.4765158046647791	-1.3930658646459981	1.8378384426940635	-1.2251458779072542	-3.000999744113774	-3.213926081071857	-6.76206400174157	-0.6774296129377276
chr3R:9259972-9262327	23.231229640834375	19.05075442306998	11.759122768806316	3.81898892674371	0.3721167276349504	-5.065209392216226	-7.855073162224989	-14.937784043200153	-20.66459199738697	-17.567237460444094	-2.8624145009716444	0.7357890626869555	2.3803695674954617	3.8741222778124738	4.742159017623346	3.9319299675079926	2.4907630724827454	2.2069604501620472	2.0054284749458278	1.4058934958911764	3.6947978194746973	-0.37107205997171755	0.0	0.9211925873168786	3.3189270332199925	3.595770700067683	2.052877982092918	0.34259012040680537	-4.996211353242563	-3.8069106203417564	-2.865236908877665	-2.27976655863728	-6.88679948206517	-8.012862546170307	-12.028145553240654	-8.322878448426389	-5.9958568389064855	-4.4693997387824576	2.5950371268893444	11.91478907878204	13.426733130240972	8.90449686510109	4.811641406932148	10.146422014950637	10.814802214249184	6.868713078370694	7.552516388585374	8.776784992199927	9.090902902007885
chr3R:9470571-9474089	0.9884928598239788	0.9743368538697978	4.551124087194124	5.2148829581544325	4.319789486348128	4.610415262973926	2.912433647859779	1.2496572079740351	0.6743596154704163	1.8049718192967532	2.896215132538508	1.178708338144877	1.1737218734474009	0.8097316386735293	0.6181368662270865	-0.9787667227889016	-0.24913198175893092	-0.3077188724446376	0.3933982495230332	-0.7624759038143865	1.002218800574404	-1.167831902670722	-0.6648882536726342	1.3775703198003906	0.47712125471966244	-0.5276934093934909	-2.3638539710193105	-1.8404509493703616	-2.0118549708410387	-1.3473307521935447	-0.3454179141418506	-1.5867481520002256	-1.3020713725970023	0.0	-4.307851823376832	-2.566455017738226	0.15544843784751103	2.1832232294032137	-0.32675222119505476	0.9884928598239788	0.3842533059311557	0.47712125471966244	0.1736674791438287	4.527698766354545	0.9978029751502935	2.329934115896598	0.8769792075980536	-0.03673737915921959	3.712389507998527
chr3R:9485626-9487639	-0.3454179141418506	-1.5867481520002256	-1.3020713725970023	0.0	-4.307851823376832	-2.566455017738226	0.15544843784751103	2.1832232294032137	-0.32675222119505476	0.9884928598239788	0.3842533059311557	0.47712125471966244	0.1736674791438287	4.527698766354545	0.9978029751502935	2.329934115896598	0.8769792075980536	-0.03673737915921959	3.712389507998527	0.8612711450785876	0.12876937276796538	-0.2664224405259622	1.9699625370478677	2.4034613370821485	1.2382038668977193	0.7066526289112255	1.0668755590631576	-0.3842533059311557	1.306378598811669	6.970428679273533	3.2911068077297667	2.8348989563915996	1.6102152223321775	-1.5312645655784967	-1.8558223221797794	-2.736525135063359	-3.3123405115582623	4.542399238893559	-0.13648997644225533	5.112332183870352	8.882175025338652	1.3836034978805847	0.0	-0.32675222119505476	6.592560812395506	8.156389151636423	2.100206217829531	-2.814216264918586	-9.542978132561204
chr3R:9499084-9503001	-0.3842533059311557	1.306378598811669	6.970428679273533	3.2911068077297667	2.8348989563915996	1.6102152223321775	-1.5312645655784967	-1.8558223221797794	-2.736525135063359	-3.3123405115582623	4.542399238893559	-0.13648997644225533	5.112332183870352	8.882175025338652	1.3836034978805847	0.0	-0.32675222119505476	6.592560812395506	8.156389151636423	2.100206217829531	-2.814216264918586	-9.542978132561204	-5.954186797544444	-4.055689982044001	-1.087636782058556	-1.0668755590631576	-0.9884928598239788	2.1554238297413426	2.3854211334798134	3.3249608100393124	4.423140744995077	1.6990984625444434	-1.169351894825662	2.1869111621176764	1.0166626859558572	0.0	0.0	0.6060298312333403	-0.05842765347130495	2.172354691994836	-0.8909251755411773	-3.6996663636018092	-7.833211715220928	-8.636359098391306	-0.3673406309489083	0.024656326317415544	2.928968231411968	15.085216032052246	3.1048330082692455
chr3R:9507924-9511467	6.592560812395506	8.156389151636423	2.100206217829531	-2.814216264918586	-9.542978132561204	-5.954186797544444	-4.055689982044001	-1.087636782058556	-1.0668755590631576	-0.9884928598239788	2.1554238297413426	2.3854211334798134	3.3249608100393124	4.423140744995077	1.6990984625444434	-1.169351894825662	2.1869111621176764	1.0166626859558572	0.0	0.0	0.6060298312333403	-0.05842765347130495	2.172354691994836	-0.8909251755411773	-3.6996663636018092	-7.833211715220928	-8.636359098391306	-0.3673406309489083	0.024656326317415544	2.928968231411968	15.085216032052246	3.1048330082692455	19.036093587148297	23.22002285166978	32.77877701006813	31.248101561839828	10.263872869484384	13.504594607648642	12.065875386766441	4.998392059304274	7.184352033854714	5.875686060177016	5.506891278542965	4.421865747470665	2.5586631320898117	1.1678319026707211	-1.963266143431054	-5.811288900583802	-5.798714190435792
chr3R:9524420-9526410	23.22002285166978	32.77877701006813	31.248101561839828	10.263872869484384	13.504594607648642	12.065875386766441	4.998392059304274	7.184352033854714	5.875686060177016	5.506891278542965	4.421865747470665	2.5586631320898117	1.1678319026707211	-1.963266143431054	-5.811288900583802	-5.798714190435792	-5.968986136109202	-7.079610768352709	-11.877278830191718	-13.844604084538714	-14.931643106257914	-19.175439526123327	-25.302927445857364	-8.67381931456518	-7.383055307280977	-2.177576564854214	8.222625661011747	13.323525586103127	16.412288579475536	20.29951804440937	14.512290804175853	14.727986148624478	11.043646425622601	4.313079954309062	4.535594274579706	2.599956009357425	1.1531546386005895	1.1447302515313151	-0.8487836296259121	1.0666258781466187	0.015468646483115911	-1.429313575009005	-3.7385033006148163	-2.5767556707914463	-5.693686057200737	-3.2076418361379697	-0.9917648663794184	-6.12572644603588	-6.125848245172626
chr3R:9536024-9537610	-7.383055307280977	-2.177576564854214	8.222625661011747	13.323525586103127	16.412288579475536	20.29951804440937	14.512290804175853	14.727986148624478	11.043646425622601	4.313079954309062	4.535594274579706	2.599956009357425	1.1531546386005895	1.1447302515313151	-0.8487836296259121	1.0666258781466187	0.015468646483115911	-1.429313575009005	-3.7385033006148163	-2.5767556707914463	-5.693686057200737	-3.2076418361379697	-0.9917648663794184	-6.12572644603588	-6.125848245172626	-6.24293039869574	-2.9411243477541555	0.48856365121995005	-6.6822016233657076	0.07022074917428056	3.5992310162827335	3.8739698514259673	8.521013228774962	17.036901803720866	16.218872365680152	10.677593807028682	5.599374088971622	-2.301765335542462	-5.606648714831063	-11.951314799270582	-9.946156450049603	-14.085096425847777	-12.209062119873272	-24.916062988226106	-29.300896193660257	-22.71574102888402	-7.687408100712008	-0.727085973401309	4.289960174894484
chr3R:9598960-9600185	-0.04415280900623085	-3.358820946312845	-1.7227017470051034	-0.07984757239980744	-0.977927188611781	-0.8130988515048884	-0.8398128315997102	-0.45442593807081405	-0.8918558345302496	-6.787580156031602	-5.142794828391904	0.0	-13.130966784034195	-17.861058114310374	-5.08540383542976	-15.161460372692769	-2.3155715604779465	-5.479512256658272	-2.278074563114377	-0.8065359368777398	-1.0668755590631576	1.9571837538596601	4.933396502806492	1.2153403348059149	6.529155490596082	4.720437487625017	2.8028731097920434	5.3601464299062584	2.709486935852116	2.3412427333650987	3.8884774265128037	3.636627484338151	1.447883514749595	0.0	0.3893487198707885	-1.0249554914420596	1.4637765583161402	3.004829894414513	2.9859781099830194	0.7357890626869555	-0.32675222119505476	0.0	0.47712125471966244	2.27573125129075	9.473008097357186	11.113229551134323	9.665982036551947	5.98362249215393	8.326555387468556
chr3R:9603728-9608548	-5.142794828391904	0.0	-13.130966784034195	-17.861058114310374	-5.08540383542976	-15.161460372692769	-2.3155715604779465	-5.479512256658272	-2.278074563114377	-0.8065359368777398	-1.0668755590631576	1.9571837538596601	4.933396502806492	1.2153403348059149	6.529155490596082	4.720437487625017	2.8028731097920434	5.3601464299062584	2.709486935852116	2.3412427333650987	3.8884774265128037	3.636627484338151	1.447883514749595	0.0	0.3893487198707885	-1.0249554914420596	1.4637765583161402	3.004829894414513	2.9859781099830194	0.7357890626869555	-0.32675222119505476	0.0	0.47712125471966244	2.27573125129075	9.473008097357186	11.113229551134323	9.665982036551947	5.98362249215393	8.326555387468556	8.031469859206355	2.0624647457129237	0.0	0.3780294475580679	0.671931584551967	1.9566492322756501	3.7073688298154335	1.170041379908726	0.6816519536376183	6.3340382847081536
chr3R:9645802-9647171	-3.829565386916642	-2.6353589596911084	-4.043066067956187	-2.760981320822294	-1.6099019593760742	-1.3124749025112545	0.32675222119505476	0.5552050987676277	1.0422735358335964	-0.04885337371119348	2.7142543250023254	2.2977465369314527	0.6892415322881931	-3.174952245087882	-7.293349701166859	-5.258865570799871	-11.10089089918467	-9.951714231299428	-9.606332648278892	1.4869219426349465	7.435746466203639	5.313155524380231	9.944637222931739	15.80190971430454	9.886198180342316	8.439970003861834	7.343498721793222	3.1746827265970428	5.279972209030122	2.850469973555549	5.663618385114248	2.0741651075264262	0.19477953235236087	-0.21954455031766523	-3.557662415908802	-1.936210146787963	-3.57198655558193	-1.8614674950259833	-2.517492943069067	-5.096900478386724	-5.674212109177599	-7.951919759919329	-4.630458439810575	-7.340408929069981	-5.590632231901951	-6.162418594369298	-10.949810112340707	-8.64632586633673	-13.323689285411671
chr3R:9658841-9661601	7.343498721793222	3.1746827265970428	5.279972209030122	2.850469973555549	5.663618385114248	2.0741651075264262	0.19477953235236087	-0.21954455031766523	-3.557662415908802	-1.936210146787963	-3.57198655558193	-1.8614674950259833	-2.517492943069067	-5.096900478386724	-5.674212109177599	-7.951919759919329	-4.630458439810575	-7.340408929069981	-5.590632231901951	-6.162418594369298	-10.949810112340707	-8.64632586633673	-13.323689285411671	-10.147389212176332	-4.418325366113615	-5.767834486874073	-1.987854881296182	-2.8073189413920656	-0.6252873828651145	-0.946075484042156	-0.9033034665680592	1.3960265155090372	4.198004524144331	3.25185263269377	0.9700028093259427	0.7632751197846486	0.8196428661371379	-2.394232863335262	1.2541796795993738	0.8302399689183612	3.6670770395207497	-0.6380172731361781	-1.564011671491669	-0.39220199941574974	2.6348682259662777	0.9759660979290792	0.9059652567236041	1.3768430568588477	1.7369237244166995
chr3R:9662654-9664103	-3.557662415908802	-1.936210146787963	-3.57198655558193	-1.8614674950259833	-2.517492943069067	-5.096900478386724	-5.674212109177599	-7.951919759919329	-4.630458439810575	-7.340408929069981	-5.590632231901951	-6.162418594369298	-10.949810112340707	-8.64632586633673	-13.323689285411671	-10.147389212176332	-4.418325366113615	-5.767834486874073	-1.987854881296182	-2.8073189413920656	-0.6252873828651145	-0.946075484042156	-0.9033034665680592	1.3960265155090372	4.198004524144331	3.25185263269377	0.9700028093259427	0.7632751197846486	0.8196428661371379	-2.394232863335262	1.2541796795993738	0.8302399689183612	3.6670770395207497	-0.6380172731361781	-1.564011671491669	-0.39220199941574974	2.6348682259662777	0.9759660979290792	0.9059652567236041	1.3768430568588477	1.7369237244166995	1.6037663665486896	3.9234009530527993	2.0392478339959834	2.011591033058547	3.118897678894964	0.4872909997547062	-1.780888654343945	-4.227570627890783
chr3R:9664417-9666853	-1.8614674950259833	-2.517492943069067	-5.096900478386724	-5.674212109177599	-7.951919759919329	-4.630458439810575	-7.340408929069981	-5.590632231901951	-6.162418594369298	-10.949810112340707	-8.64632586633673	-13.323689285411671	-10.147389212176332	-4.418325366113615	-5.767834486874073	-1.987854881296182	-2.8073189413920656	-0.6252873828651145	-0.946075484042156	-0.9033034665680592	1.3960265155090372	4.198004524144331	3.25185263269377	0.9700028093259427	0.7632751197846486	0.8196428661371379	-2.394232863335262	1.2541796795993738	0.8302399689183612	3.6670770395207497	-0.6380172731361781	-1.564011671491669	-0.39220199941574974	2.6348682259662777	0.9759660979290792	0.9059652567236041	1.3768430568588477	1.7369237244166995	1.6037663665486896	3.9234009530527993	2.0392478339959834	2.011591033058547	3.118897678894964	0.4872909997547062	-1.780888654343945	-4.227570627890783	-7.248065213521549	-5.747311221044389	-2.5911689173950148
chr3R:9783778-9786223	-0.6790843793990432	-0.14248869360626698	-1.421112484579782	-0.7958915230812824	2.2332370646638307	4.89054818131438	3.8666099669185954	5.389309723683017	6.926940894298711	8.725041693146563	7.225642861321847	6.147035588769891	2.7820645484437794	4.582247520992197	6.494965729378632	3.9168590971882846	3.3464822485595263	2.05858316360611	0.6482575465865383	2.027852935262219	-2.332964854655856	-1.9298235774269468	-0.5452079938751029	-0.5792664710489057	-0.6046811205293405	0.8578420879711437	-2.368030794783839	-4.4922925770273245	-3.434492341620646	-2.0158211992074713	-1.7641049329064495	-2.2015007851277	-1.6550570780689169	-1.3951480025232745	-3.4617345575813703	-3.5013136750902514	-3.8171713012858577	-3.690203428277635	-3.7219519026033865	-2.376076635796904	-1.852515982248291	-3.2738208910067503	-2.45308184744304	-0.47955616078199154	-1.6201425446063693	0.38021524166404286	3.034266895628275	1.477466934435092	-0.4201075915374009
chr3R:9789094-9791685	6.147035588769891	2.7820645484437794	4.582247520992197	6.494965729378632	3.9168590971882846	3.3464822485595263	2.05858316360611	0.6482575465865383	2.027852935262219	-2.332964854655856	-1.9298235774269468	-0.5452079938751029	-0.5792664710489057	-0.6046811205293405	0.8578420879711437	-2.368030794783839	-4.4922925770273245	-3.434492341620646	-2.0158211992074713	-1.7641049329064495	-2.2015007851277	-1.6550570780689169	-1.3951480025232745	-3.4617345575813703	-3.5013136750902514	-3.8171713012858577	-3.690203428277635	-3.7219519026033865	-2.376076635796904	-1.852515982248291	-3.2738208910067503	-2.45308184744304	-0.47955616078199154	-1.6201425446063693	0.38021524166404286	3.034266895628275	1.477466934435092	-0.4201075915374009	2.9187040813237317	3.728407747402301	0.9660115377084235	1.476752542163936	-0.6123775905314072	-4.029946498061071	-7.452309727041549	-6.75174710459084	-5.366095279323773	-2.784275432878472	-3.275998585067036
chr3R:9850700-9851868	-1.893271047082618	-5.535967573873834	-0.9372953353379723	-2.243015933594745	3.0413619011838233	-2.22540244439979	1.275554451240393	0.9779148442687119	0.8146844934204033	0.0	0.0	0.0	-3.031475691972178	-4.4750321161192375	-1.9065162804561484	-0.04792331257998425	-3.104345681181684	1.6198272479569908	5.389602365606734	5.553240798429319	5.823563766308399	4.946465692032687	7.4529314320574045	3.719530835123654	6.655066262439994	3.546282468800035	1.5456688218265715	2.112219980611084	4.768601814619232	1.563811994683402	-0.17939129381457422	-0.2019447716070055	-1.7198268680754196	0.24237164417042273	1.5558910581028123	0.5655532844153827	-0.3842533059311557	0.32675222119505476	-1.2721975167500912	-0.7409619968878958	4.354016993071112	1.0781944540813997	0.18105088102972228	0.7245735176883568	0.8856852510762151	3.0684589124224573	0.10752909200329971	0.10074533283374164	-1.1763694045796718
chr3R:9856720-9857895	-3.031475691972178	-4.4750321161192375	-1.9065162804561484	-0.04792331257998425	-3.104345681181684	1.6198272479569908	5.389602365606734	5.553240798429319	5.823563766308399	4.946465692032687	7.4529314320574045	3.719530835123654	6.655066262439994	3.546282468800035	1.5456688218265715	2.112219980611084	4.768601814619232	1.563811994683402	-0.17939129381457422	-0.2019447716070055	-1.7198268680754196	0.24237164417042273	1.5558910581028123	0.5655532844153827	-0.3842533059311557	0.32675222119505476	-1.2721975167500912	-0.7409619968878958	4.354016993071112	1.0781944540813997	0.18105088102972228	0.7245735176883568	0.8856852510762151	3.0684589124224573	0.10752909200329971	0.10074533283374164	-1.1763694045796718	-1.144026486398805	-0.6383073482902312	0.11121299042606425	-2.3169202512079403	-2.8846075146964982	-2.886563746583741	-4.724676879360252	-4.475280995673458	-3.658302038791262	-1.473741371489741	-0.7359535705891888	0.0
chr3R:9858009-9859297	-0.04792331257998425	-3.104345681181684	1.6198272479569908	5.389602365606734	5.553240798429319	5.823563766308399	4.946465692032687	7.4529314320574045	3.719530835123654	6.655066262439994	3.546282468800035	1.5456688218265715	2.112219980611084	4.768601814619232	1.563811994683402	-0.17939129381457422	-0.2019447716070055	-1.7198268680754196	0.24237164417042273	1.5558910581028123	0.5655532844153827	-0.3842533059311557	0.32675222119505476	-1.2721975167500912	-0.7409619968878958	4.354016993071112	1.0781944540813997	0.18105088102972228	0.7245735176883568	0.8856852510762151	3.0684589124224573	0.10752909200329971	0.10074533283374164	-1.1763694045796718	-1.144026486398805	-0.6383073482902312	0.11121299042606425	-2.3169202512079403	-2.8846075146964982	-2.886563746583741	-4.724676879360252	-4.475280995673458	-3.658302038791262	-1.473741371489741	-0.7359535705891888	0.0	0.3467448536307792	-2.926612123963981	-2.796993903677406
chr3R:9861153-9863191	4.946465692032687	7.4529314320574045	3.719530835123654	6.655066262439994	3.546282468800035	1.5456688218265715	2.112219980611084	4.768601814619232	1.563811994683402	-0.17939129381457422	-0.2019447716070055	-1.7198268680754196	0.24237164417042273	1.5558910581028123	0.5655532844153827	-0.3842533059311557	0.32675222119505476	-1.2721975167500912	-0.7409619968878958	4.354016993071112	1.0781944540813997	0.18105088102972228	0.7245735176883568	0.8856852510762151	3.0684589124224573	0.10752909200329971	0.10074533283374164	-1.1763694045796718	-1.144026486398805	-0.6383073482902312	0.11121299042606425	-2.3169202512079403	-2.8846075146964982	-2.886563746583741	-4.724676879360252	-4.475280995673458	-3.658302038791262	-1.473741371489741	-0.7359535705891888	0.0	0.3467448536307792	-2.926612123963981	-2.796993903677406	-0.8818727770360826	-3.4944944272325036	-1.1008129342000579	-0.6762939136477789	-2.7613350875545093	2.3286248352848276
chr3R:9947003-9952665	-6.552230616155823	-8.903694731427294	-8.201409088076256	-6.6474266290918225	-5.769307824115042	-0.5552050987676277	-8.048447533759699	-10.440606146096238	-9.01917298400394	-5.3375386716246185	-8.927170108667358	-1.4728178222663377	-3.8515995055843906	-1.3821770810048504	-0.2887691230768229	-0.2105263209141679	-4.516615154990613	-3.1596123542822863	-1.3369780937580378	-4.925241943518831	-2.7283768756812816	-6.907197354821158	-1.9979027199045165	0.4359239231164445	-3.9890607228235133	-0.23248754517743392	0.0	0.47712125471966244	1.0668755590631576	1.1094454239634695	6.772092373156086	3.670112548521444	3.70490302932093	3.785963455089136	4.778614992257564	0.8565201024318695	7.2279106565558235	10.950123732577923	10.798677275545833	7.42980876511052	4.774058020865716	3.049683024825913	2.207930778648187	2.046224422745746	-0.2887691230768229	-0.5872708222371487	-2.982302685012695	-2.167395366424457	-3.036482774852308
chr3R:10111801-10113496	-13.58134046134966	-5.490547477112361	-1.2512936989793975	0.0	0.0	0.0	0.0	0.0	0.0	0.44916199971973325	0.0	-0.47712125471966244	2.928968231411968	0.0	0.0	1.9435009301995327	0.9884928598239788	11.264345844419584	12.963558737845919	7.285068621539366	9.399542525040163	5.88536176215304	0.0	1.3598565958898747	6.526957009410413	8.91736006985294	6.548896146964167	7.350317742383992	6.946828345071843	5.498485754890268	0.3551616300004318	-0.9884928598239788	0.6252873828651146	5.527952108470967	4.653685483080804	4.678916937267153	8.282802412453425	1.72954811871417	0.9059652567236041	0.32675222119505476	5.54946533518668	13.005707759709175	8.472917078244725	11.851678030171039	1.3739534338308657	9.072976467654218	6.890234023028552	11.279788420037745	13.58888439950477
chr3R:10123048-10124950	1.3598565958898747	6.526957009410413	8.91736006985294	6.548896146964167	7.350317742383992	6.946828345071843	5.498485754890268	0.3551616300004318	-0.9884928598239788	0.6252873828651146	5.527952108470967	4.653685483080804	4.678916937267153	8.282802412453425	1.72954811871417	0.9059652567236041	0.32675222119505476	5.54946533518668	13.005707759709175	8.472917078244725	11.851678030171039	1.3739534338308657	9.072976467654218	6.890234023028552	11.279788420037745	13.58888439950477	24.918314782662062	27.904831186144577	24.76299310376767	26.439372049682365	20.52742734265954	19.19833239677141	9.760246491548259	9.17720198563199	8.657034473852567	11.26875530341342	12.215711634052536	7.231477586577705	10.853322940516199	4.371352922408707	7.437484762479895	7.787215556439821	4.779208424193614	2.049957243906024	0.523881228127492	1.191123213694726	-0.3392949104686316	-3.4051201140896232	-4.602534057185709
chr3R:10133348-10135598	11.851678030171039	1.3739534338308657	9.072976467654218	6.890234023028552	11.279788420037745	13.58888439950477	24.918314782662062	27.904831186144577	24.76299310376767	26.439372049682365	20.52742734265954	19.19833239677141	9.760246491548259	9.17720198563199	8.657034473852567	11.26875530341342	12.215711634052536	7.231477586577705	10.853322940516199	4.371352922408707	7.437484762479895	7.787215556439821	4.779208424193614	2.049957243906024	0.523881228127492	1.191123213694726	-0.3392949104686316	-3.4051201140896232	-4.602534057185709	-5.737114940832134	-11.366018059918153	-14.248066218181389	-12.929630931912728	-17.822695619831926	-21.614576920599244	-24.010047151763935	-16.114032278206732	-14.686275114734157	-24.814572109986987	-35.13791158434667	-20.62712987580601	-13.303609674637983	-8.527561966182628	-0.34114498342306415	3.382070850192872	0.6350492198339129	1.3079686580507313	-1.7389806987376852	-0.9621883519133332
chr3R:10140204-10142912	8.657034473852567	11.26875530341342	12.215711634052536	7.231477586577705	10.853322940516199	4.371352922408707	7.437484762479895	7.787215556439821	4.779208424193614	2.049957243906024	0.523881228127492	1.191123213694726	-0.3392949104686316	-3.4051201140896232	-4.602534057185709	-5.737114940832134	-11.366018059918153	-14.248066218181389	-12.929630931912728	-17.822695619831926	-21.614576920599244	-24.010047151763935	-16.114032278206732	-14.686275114734157	-24.814572109986987	-35.13791158434667	-20.62712987580601	-13.303609674637983	-8.527561966182628	-0.34114498342306415	3.382070850192872	0.6350492198339129	1.3079686580507313	-1.7389806987376852	-0.9621883519133332	-0.5057603810115799	-5.093274119672628	-5.6259735750570075	-9.814240104717445	-12.179876140721182	-12.479375601850654	-20.049686894001056	-12.440544665534699	-11.442934727238901	-10.0663145918947	1.4637527426815686	3.016690534675035	27.884401702655893	26.595376822759555
chr3R:10151542-10154556	-14.686275114734157	-24.814572109986987	-35.13791158434667	-20.62712987580601	-13.303609674637983	-8.527561966182628	-0.34114498342306415	3.382070850192872	0.6350492198339129	1.3079686580507313	-1.7389806987376852	-0.9621883519133332	-0.5057603810115799	-5.093274119672628	-5.6259735750570075	-9.814240104717445	-12.179876140721182	-12.479375601850654	-20.049686894001056	-12.440544665534699	-11.442934727238901	-10.0663145918947	1.4637527426815686	3.016690534675035	27.884401702655893	26.595376822759555	23.66889495536	19.53126320703842	7.782288522591509	11.51597376379891	15.227569611016703	19.53524351966698	19.41221235582065	15.675378609370146	11.18818797386535	6.493225618769622	7.520585016028032	9.6455067391494	0.7960463162957755	4.6219289251579365	1.5855681570980642	2.7389904600213004	1.0508922673716683	1.6216404451321587	9.316071996325531	19.035586356672262	17.39256252583064	13.855023771903447	16.76620388789728
chr3R:10187034-10188215	-1.6610229885930292	-7.504896692762892	-8.74111696707431	-11.689663085728023	-6.887459406978757	-5.740093750212971	-11.914852791175447	-16.222949016600563	-12.270419979777916	5.037938194306584	14.990340759487852	10.788345939150101	16.430869199829218	8.892459819819226	6.0463405508956045	5.962181839260898	0.07260339977691348	0.9299678206788935	-3.9440585820667473	-3.95183391250119	-3.7787611159473156	-4.744027732719924	-4.3764049198253865	-5.732484897494397	-10.957997932068949	-16.280377652910268	-16.12173383046819	-14.678935623771205	-6.461781544090241	-25.779684004548393	-25.0377791823471	1.472140304014829	-1.1603954308950224	0.6577393205714253	1.8538369046796586	-0.8428524439909275	-4.413562274088987	-4.980954849340716	-10.65118355484017	-3.0376170152144173	-1.7103848061567064	0.06284860149925627	-3.7836441494531834	-2.3363072852626567	-1.4910821919666928	-0.7359535705891888	-3.9146886783217645	-1.0408942385816347	-3.228423019378577
chr3R:10335854-10339865	-4.841370987030647	-5.359820393496586	-3.853421421297125	-2.2357614045903893	-0.7359535705891888	1.9084850188786497	0.24062334122190882	0.0	2.1252363742159086	3.8298504154224586	5.642428863818847	3.200179636115175	3.739011632429235	6.574905459224458	3.645139849777958	4.797699747847787	1.122855427702157	3.6244713921066802	4.278192825359732	2.6664076741758542	4.94267306820738	6.807809700390048	3.64257053599331	2.4018301923756975	2.438513561071126	2.143608473674253	2.1187092302951642	1.0735710850373907	-0.3513754025033423	-2.476364850716976	-4.23988460839777	-2.295267867403384	-1.4480290019712823	-0.8936083154540573	-4.71608706761996	-3.5748595398068397	-2.978081528044495	-0.8271030808889411	-3.4832328590052044	-2.901617414083441	-7.931018279220384	-9.722822711792174	-2.5288349802460375	-10.360763782993564	-4.59860912992585	-1.2589441995288995	3.2881042198897323	-0.3653384995082173	-0.44141236743374945
chr3R:10401113-10403498	-8.93756111817207	-10.252053335254804	-6.537074899841628	-0.6816519536376183	-7.554910655737159	-3.8905567499844165	-0.2406233412219088	-4.8750614697001025	-7.159769409499245	-6.956974751209102	-7.226328297141691	-8.165129240659576	-9.274593517364892	-3.307843635288626	-2.7285928155171044	-9.80514767843077	-9.517963815221302	-1.3394965078064107	0.0	-3.8069777461697747	-4.587199887245494	-1.8423016150716072	-5.3021213877735764	-0.9207074752827707	-1.0668755590631576	-4.109339265168286	-2.6189309279430084	-2.6462135689765414	-4.441452699528916	-3.8299383564372285	-3.892105217557789	0.9884928598239788	-2.499809403344722	-3.1126724639627605	-2.534984060161506	-5.44536216547259	-2.80569553595146	-5.616733385862737	-1.3922396705155056	0.47712125471966244	0.0	-0.5234384870639825	-0.9715700309623136	0.17549701715444257	0.3842533059311557	-0.3033815390152594	2.1316399343351238	6.340477325120799	4.040572368805433
chr3R:10450047-10452389	-19.451220200716495	-15.072518150476482	-3.971072081619527	3.77562102930647	6.3110938354505395	12.62059469872513	16.2377504537451	10.35335125616008	7.040674680730151	5.820979876272359	4.418646235624944	3.1046310052699098	5.896714674200296	4.124667650157067	5.87991357669162	4.2220414372716375	0.6491548913989951	-0.9527497831333475	1.4942435789011668	1.6876991215234445	1.4446188555873485	-2.5478860638470193	-2.3739344789582697	-6.4731852288308565	-7.711517391600932	-4.066964994925909	0.8187263019879454	3.326930593608812	-0.870994973069909	-3.1372480878280293	-2.2561768043450408	-3.8465524147515486	0.17925660538889313	-3.8546885339089294	-0.5555734293424546	3.070170103202802	6.689172703920556	4.414069133960903	1.7159984762253497	1.9019858010307293	2.2811722542900887	0.2809606065911789	1.1536550852580099	-2.0704720689566476	-1.473615524867261	0.5758556284196654	-0.6162498646789363	-3.2682647614126927	-0.4182588107635342
chr3R:10479806-10481825	3.2886535243408708	3.254230423985911	4.306354928188067	0.6255741483813189	-1.943363212279892	-4.90908545351215	-8.029327410563226	-8.230290785320427	-7.188023960331916	-5.025402102725633	-6.503637115466059	-1.5844895615015442	-1.182846600773823	-1.965748019319903	-0.4547195741423293	-3.2133023894202974	-0.030277100487349124	0.7394665862547756	-0.6025013259654013	-0.7359535705891888	1.7242632134205476	2.476265003454782	3.8362608028584866	6.01419934210005	5.9747675487632135	6.402114646731083	4.020366351706406	3.8774647985222637	2.837709543173442	2.5204923161988093	2.2189485576878454	0.29202737812433244	0.26431065895194816	0.344407386946749	-0.22697290666295286	1.894810263759442	2.4987361580628855	-1.4463827974069694	-5.1303936929677265	-8.24455074374797	-6.779140536848652	-4.17325620043458	-2.016487892985246	-1.0801797349782558	9.780632234816498	16.204189599595548	18.918306136498686	17.96711723529449	11.229979665695272
chr3R:10482065-10486258	-4.90908545351215	-8.029327410563226	-8.230290785320427	-7.188023960331916	-5.025402102725633	-6.503637115466059	-1.5844895615015442	-1.182846600773823	-1.965748019319903	-0.4547195741423293	-3.2133023894202974	-0.030277100487349124	0.7394665862547756	-0.6025013259654013	-0.7359535705891888	1.7242632134205476	2.476265003454782	3.8362608028584866	6.01419934210005	5.9747675487632135	6.402114646731083	4.020366351706406	3.8774647985222637	2.837709543173442	2.5204923161988093	2.2189485576878454	0.29202737812433244	0.26431065895194816	0.344407386946749	-0.22697290666295286	1.894810263759442	2.4987361580628855	-1.4463827974069694	-5.1303936929677265	-8.24455074374797	-6.779140536848652	-4.17325620043458	-2.016487892985246	-1.0801797349782558	9.780632234816498	16.204189599595548	18.918306136498686	17.96711723529449	11.229979665695272	12.324538520212416	9.111208403192633	12.09086700644878	6.999338915895148	6.818686974634287
chr3R:10486529-10489821	-0.4547195741423293	-3.2133023894202974	-0.030277100487349124	0.7394665862547756	-0.6025013259654013	-0.7359535705891888	1.7242632134205476	2.476265003454782	3.8362608028584866	6.01419934210005	5.9747675487632135	6.402114646731083	4.020366351706406	3.8774647985222637	2.837709543173442	2.5204923161988093	2.2189485576878454	0.29202737812433244	0.26431065895194816	0.344407386946749	-0.22697290666295286	1.894810263759442	2.4987361580628855	-1.4463827974069694	-5.1303936929677265	-8.24455074374797	-6.779140536848652	-4.17325620043458	-2.016487892985246	-1.0801797349782558	9.780632234816498	16.204189599595548	18.918306136498686	17.96711723529449	11.229979665695272	12.324538520212416	9.111208403192633	12.09086700644878	6.999338915895148	6.818686974634287	7.214374025193403	9.543627593137156	8.441284936550348	6.307765674816036	4.664654482184972	6.070897286167531	5.865799545259294	6.688197469805577	2.4366797370603726
chr3R:10549257-10551719	-3.742731644790565	-8.397218071258926	-5.514938310023936	-8.860433387437508	-0.7869235550701423	1.4313637641589874	-0.3842533059311557	-2.0065559989325443	-2.6895933460427885	-1.9219860321271727	-4.338448250037829	-5.423107887560548	-4.6330695842994825	-1.8014827036459868	1.9799803208680142	-1.7129883556190966	-0.2138358237982393	-2.3741727933729115	-1.4438432384487505	-2.8316167256176428	-5.960756720404863	-3.260633264554462	-0.47361638658811417	-0.8204192254650764	-3.9851431981316487	-3.8537732513202716	-2.0980027206634064	-3.2811588332851636	-3.3902959049788577	-4.723275590053369	-0.4674717994398391	0.24460310793558995	0.9884928598239788	0.2614505271567006	0.9884928598239788	-1.5111911273383138	-0.918293595910372	2.574271066412625	-0.12161867248595881	-2.7285928155171044	-5.478465716306148	-3.3854358753682576	-3.7058535818318417	-2.4652155574996186	-11.517208116474777	-5.100433831555608	-5.300345770706203	-2.6054638176841	2.259982999975834
chr3R:10554289-10555884	-4.338448250037829	-5.423107887560548	-4.6330695842994825	-1.8014827036459868	1.9799803208680142	-1.7129883556190966	-0.2138358237982393	-2.3741727933729115	-1.4438432384487505	-2.8316167256176428	-5.960756720404863	-3.260633264554462	-0.47361638658811417	-0.8204192254650764	-3.9851431981316487	-3.8537732513202716	-2.0980027206634064	-3.2811588332851636	-3.3902959049788577	-4.723275590053369	-0.4674717994398391	0.24460310793558995	0.9884928598239788	0.2614505271567006	0.9884928598239788	-1.5111911273383138	-0.918293595910372	2.574271066412625	-0.12161867248595881	-2.7285928155171044	-5.478465716306148	-3.3854358753682576	-3.7058535818318417	-2.4652155574996186	-11.517208116474777	-5.100433831555608	-5.300345770706203	-2.6054638176841	2.259982999975834	19.65622628994573	25.278983624523793	31.63257208943512	43.955027928116074	33.045246101569894	20.15424564676821	14.138278716631026	8.451360445948751	1.7824375041886742	-0.6635227988858344
chr3R:10564081-10566104	-0.4674717994398391	0.24460310793558995	0.9884928598239788	0.2614505271567006	0.9884928598239788	-1.5111911273383138	-0.918293595910372	2.574271066412625	-0.12161867248595881	-2.7285928155171044	-5.478465716306148	-3.3854358753682576	-3.7058535818318417	-2.4652155574996186	-11.517208116474777	-5.100433831555608	-5.300345770706203	-2.6054638176841	2.259982999975834	19.65622628994573	25.278983624523793	31.63257208943512	43.955027928116074	33.045246101569894	20.15424564676821	14.138278716631026	8.451360445948751	1.7824375041886742	-0.6635227988858344	-2.819829093356625	-1.4680574192492875	-5.071776697426628	-2.9907795778434636	-3.4673835887510984	-4.108984134987488	-1.233008489771276	1.0466924622419154	-3.262647209124659	-2.3053127864098486	-3.370694430101504	-1.8183496072667473	-5.932919840483212	-5.844620451271605	-4.680206656351955	-6.204991440718353	-9.381027406688636	-11.417309784413616	-9.198454764099102	-7.66412785570407
chr3R:10566222-10567957	0.9884928598239788	-1.5111911273383138	-0.918293595910372	2.574271066412625	-0.12161867248595881	-2.7285928155171044	-5.478465716306148	-3.3854358753682576	-3.7058535818318417	-2.4652155574996186	-11.517208116474777	-5.100433831555608	-5.300345770706203	-2.6054638176841	2.259982999975834	19.65622628994573	25.278983624523793	31.63257208943512	43.955027928116074	33.045246101569894	20.15424564676821	14.138278716631026	8.451360445948751	1.7824375041886742	-0.6635227988858344	-2.819829093356625	-1.4680574192492875	-5.071776697426628	-2.9907795778434636	-3.4673835887510984	-4.108984134987488	-1.233008489771276	1.0466924622419154	-3.262647209124659	-2.3053127864098486	-3.370694430101504	-1.8183496072667473	-5.932919840483212	-5.844620451271605	-4.680206656351955	-6.204991440718353	-9.381027406688636	-11.417309784413616	-9.198454764099102	-7.66412785570407	-2.614607742348488	-1.9542807972074376	-5.970903272080607	-1.7988373425943194
chr3R:10699054-10700657	0.8146844934204033	4.375646763880468	2.825717816374798	4.351539316251215	-2.349879867335377	-1.6542458541892449	-6.40899118146962	-10.008672645728799	-13.1434257639968	-5.487385252121051	0.7359535705891888	0.32675222119505476	-0.3842533059311557	-1.9084850188786497	-1.9084850188786497	-0.7359535705891888	0.0	-0.0947715293265188	-1.9606585045813147	-0.7936025598862582	0.3501044022729227	-0.43154576446889203	0.47712125471966244	-0.889661236012099	-0.6614702846254469	-0.12407515954955818	-0.47712125471966244	0.3842533059311557	1.3821770810048504	0.6252873828651146	0.3842533059311557	3.425039300509635	6.469486341795413	5.8840621018345765	5.073075607578764	8.853195065506565	10.968599307668358	5.485820152555876	-0.47712125471966244	-0.3842533059311557	1.684872899606169	8.56779818362758	12.279657538336023	9.067310330511344	12.81788064660122	12.389402816265848	8.406936098080381	2.2470579269828503	0.021337966372107595
chr3R:10703786-10706188	-5.487385252121051	0.7359535705891888	0.32675222119505476	-0.3842533059311557	-1.9084850188786497	-1.9084850188786497	-0.7359535705891888	0.0	-0.0947715293265188	-1.9606585045813147	-0.7936025598862582	0.3501044022729227	-0.43154576446889203	0.47712125471966244	-0.889661236012099	-0.6614702846254469	-0.12407515954955818	-0.47712125471966244	0.3842533059311557	1.3821770810048504	0.6252873828651146	0.3842533059311557	3.425039300509635	6.469486341795413	5.8840621018345765	5.073075607578764	8.853195065506565	10.968599307668358	5.485820152555876	-0.47712125471966244	-0.3842533059311557	1.684872899606169	8.56779818362758	12.279657538336023	9.067310330511344	12.81788064660122	12.389402816265848	8.406936098080381	2.2470579269828503	0.021337966372107595	-2.8804150159345765	-0.9604623125042847	-3.473017782545966	-2.8286872121732087	-2.7022264221984194	-4.501925799965405	-5.5248604484057955	-3.737664305135147	-2.7170398807896414
chr3R:10710720-10717261	-0.889661236012099	-0.6614702846254469	-0.12407515954955818	-0.47712125471966244	0.3842533059311557	1.3821770810048504	0.6252873828651146	0.3842533059311557	3.425039300509635	6.469486341795413	5.8840621018345765	5.073075607578764	8.853195065506565	10.968599307668358	5.485820152555876	-0.47712125471966244	-0.3842533059311557	1.684872899606169	8.56779818362758	12.279657538336023	9.067310330511344	12.81788064660122	12.389402816265848	8.406936098080381	2.2470579269828503	0.021337966372107595	-2.8804150159345765	-0.9604623125042847	-3.473017782545966	-2.8286872121732087	-2.7022264221984194	-4.501925799965405	-5.5248604484057955	-3.737664305135147	-2.7170398807896414	-0.32675222119505476	-4.9381881094227795	-6.570995769773675	-7.008338984349931	-2.739437332734653	1.6049909883267481	-1.9586891613258226	-1.2813406034374712	1.0004410830480637	-4.194893257770612	-1.9684759114997832	-2.2603461933605224	0.0	-4.735508700744814
chr3R:10718496-10719825	-0.47712125471966244	-0.3842533059311557	1.684872899606169	8.56779818362758	12.279657538336023	9.067310330511344	12.81788064660122	12.389402816265848	8.406936098080381	2.2470579269828503	0.021337966372107595	-2.8804150159345765	-0.9604623125042847	-3.473017782545966	-2.8286872121732087	-2.7022264221984194	-4.501925799965405	-5.5248604484057955	-3.737664305135147	-2.7170398807896414	-0.32675222119505476	-4.9381881094227795	-6.570995769773675	-7.008338984349931	-2.739437332734653	1.6049909883267481	-1.9586891613258226	-1.2813406034374712	1.0004410830480637	-4.194893257770612	-1.9684759114997832	-2.2603461933605224	0.0	-4.735508700744814	-6.47472575370338	-2.797149961414088	-3.2392855019711657	-1.5558886446357354	-2.812347947227954	-4.851252398864477	-6.105267615565492	-5.4987071460559385	-0.9826281922316868	0.0	-4.839353834052872	-3.192470469437019	-0.7359535705891888	-0.32675222119505476	-2.4803400440414247
chr3R:10719976-10721141	8.56779818362758	12.279657538336023	9.067310330511344	12.81788064660122	12.389402816265848	8.406936098080381	2.2470579269828503	0.021337966372107595	-2.8804150159345765	-0.9604623125042847	-3.473017782545966	-2.8286872121732087	-2.7022264221984194	-4.501925799965405	-5.5248604484057955	-3.737664305135147	-2.7170398807896414	-0.32675222119505476	-4.9381881094227795	-6.570995769773675	-7.008338984349931	-2.739437332734653	1.6049909883267481	-1.9586891613258226	-1.2813406034374712	1.0004410830480637	-4.194893257770612	-1.9684759114997832	-2.2603461933605224	0.0	-4.735508700744814	-6.47472575370338	-2.797149961414088	-3.2392855019711657	-1.5558886446357354	-2.812347947227954	-4.851252398864477	-6.105267615565492	-5.4987071460559385	-0.9826281922316868	0.0	-4.839353834052872	-3.192470469437019	-0.7359535705891888	-0.32675222119505476	-2.4803400440414247	2.3494698135642946	-0.3842533059311557	1.6420305061792517
chr3R:10721992-10724213	12.389402816265848	8.406936098080381	2.2470579269828503	0.021337966372107595	-2.8804150159345765	-0.9604623125042847	-3.473017782545966	-2.8286872121732087	-2.7022264221984194	-4.501925799965405	-5.5248604484057955	-3.737664305135147	-2.7170398807896414	-0.32675222119505476	-4.9381881094227795	-6.570995769773675	-7.008338984349931	-2.739437332734653	1.6049909883267481	-1.9586891613258226	-1.2813406034374712	1.0004410830480637	-4.194893257770612	-1.9684759114997832	-2.2603461933605224	0.0	-4.735508700744814	-6.47472575370338	-2.797149961414088	-3.2392855019711657	-1.5558886446357354	-2.812347947227954	-4.851252398864477	-6.105267615565492	-5.4987071460559385	-0.9826281922316868	0.0	-4.839353834052872	-3.192470469437019	-0.7359535705891888	-0.32675222119505476	-2.4803400440414247	2.3494698135642946	-0.3842533059311557	1.6420305061792517	1.1747276046052482	6.307413555129319	8.007516163374905	10.14250170767182
chr3R:10727005-10730791	-3.737664305135147	-2.7170398807896414	-0.32675222119505476	-4.9381881094227795	-6.570995769773675	-7.008338984349931	-2.739437332734653	1.6049909883267481	-1.9586891613258226	-1.2813406034374712	1.0004410830480637	-4.194893257770612	-1.9684759114997832	-2.2603461933605224	0.0	-4.735508700744814	-6.47472575370338	-2.797149961414088	-3.2392855019711657	-1.5558886446357354	-2.812347947227954	-4.851252398864477	-6.105267615565492	-5.4987071460559385	-0.9826281922316868	0.0	-4.839353834052872	-3.192470469437019	-0.7359535705891888	-0.32675222119505476	-2.4803400440414247	2.3494698135642946	-0.3842533059311557	1.6420305061792517	1.1747276046052482	6.307413555129319	8.007516163374905	10.14250170767182	0.0	4.220777799395265	7.095942863879512	3.2530048621573897	7.762214161546164	6.090337507434656	-0.44141236743374945	8.025021402868012	4.877841030670728	9.395890370649555	2.1336550416747477
chr3R:10919620-10922060	0.0	0.0	-0.5134945978048434	-2.4324117783208785	1.0466924622419154	0.7993801239847357	2.4246382274886846	1.1508208032312959	3.0990280986494136	1.096174650566734	2.673661932659274	-2.2153153130698593	-2.5086685114754044	-2.19936126752975	-3.530728877247166	0.19916529609750638	0.0	0.3842533059311557	0.4976209203080454	1.6719333590859025	1.0668755590631576	-0.9884928598239788	1.4112246161388995	1.7170776636035818	1.9428532736124082	2.8049041897210802	3.2313102584738234	4.390139637676993	0.46660954739493005	2.239851596335869	1.8332046111711149	0.5807106926321185	0.5050184077099935	-1.1351243229441494	-2.051494358270699	-2.3755851428465995	-0.5948716293045497	-4.500753558110526	-2.764759124296494	0.04233239586513426	0.0	0.7359535705891888	1.2019497735814177	-0.14248869360626698	0.7041131956757494	2.2474264534871775	-0.262613823261709	0.9913635211678324	3.9037056216609853
chr3R:10972272-10974825	7.369350848395644	5.608071238521375	19.296895054967486	8.131800350966563	8.337829023383785	8.650371356213727	1.6712873300153581	2.9185632938493438	-2.9679697102756006	-4.046555443727945	-5.026014139978017	-4.625632294391847	2.8028731097920434	0.0	0.0	0.0	0.0	0.0	0.0	0.0	0.0	0.0	0.0	0.0	0.0	0.0	-0.47712125471966244	-2.1589988735008263	-0.6252873828651145	0.0	2.411901044369146	3.269094565075771	7.906756704607702	6.103592652518402	3.5445815209577267	-0.02807748855423955	0.3224827504609531	1.5338539793615755	0.22407746444571308	0.3658043837881925	-0.7723815436109005	1.814118421559441	1.7451651930085748	-0.42594199198599764	-0.3842533059311557	1.0668755590631576	0.0	2.418978129924787	0.03798072030586402
chr3R:11021100-11024561	-26.47104446803702	-21.07332311297314	-3.1116449905781733	-5.213542076859518	-14.510664379719644	-2.1711283087649105	-6.936198880760464	-4.9611716977579805	-11.36589496435975	-5.658890756908416	-8.054393281512757	-3.7105219966063543	1.4637527426815686	-0.47712125471966244	0.9884928598239788	-0.47712125471966244	0.0	-2.6938241473177094	-2.6631576941829946	-1.2584556448834814	-0.988985785794434	-2.0244307987415726	-1.9236149473256074	0.28972707936814057	-0.27482272280677383	-2.788029937591739	0.4327444294571435	1.6822512026816827	0.5420095162449671	-1.9084850188786497	2.12151514686321	1.8237128797061175	3.5761867467828656	0.4292155351682914	2.3896073453432467	0.0	0.0	0.0	0.0	0.0	0.0	0.0	0.0	0.0	3.4090067874638823	4.959197698400032	6.055605539320138	7.640791806815384	9.152895968401042
chr3R:11031947-11036906	-2.0244307987415726	-1.9236149473256074	0.28972707936814057	-0.27482272280677383	-2.788029937591739	0.4327444294571435	1.6822512026816827	0.5420095162449671	-1.9084850188786497	2.12151514686321	1.8237128797061175	3.5761867467828656	0.4292155351682914	2.3896073453432467	0.0	0.0	0.0	0.0	0.0	0.0	0.0	0.0	0.0	3.4090067874638823	4.959197698400032	6.055605539320138	7.640791806815384	9.152895968401042	13.299749803768728	8.14468315064068	7.865795206296889	6.381848133807659	3.698233518703462	9.525922957732318	11.42015933439399	8.746692108961394	8.536575897425813	4.895198563852304	9.352552691931761	6.834315444366308	6.499841482377583	10.589274027445567	8.0843616875977	5.189318730156043	7.7881601597581245	5.401300693281072	7.3423654414583215	5.745016600704009	7.507132156186732
chr3R:11037186-11042167	3.5761867467828656	0.4292155351682914	2.3896073453432467	0.0	0.0	0.0	0.0	0.0	0.0	0.0	0.0	0.0	3.4090067874638823	4.959197698400032	6.055605539320138	7.640791806815384	9.152895968401042	13.299749803768728	8.14468315064068	7.865795206296889	6.381848133807659	3.698233518703462	9.525922957732318	11.42015933439399	8.746692108961394	8.536575897425813	4.895198563852304	9.352552691931761	6.834315444366308	6.499841482377583	10.589274027445567	8.0843616875977	5.189318730156043	7.7881601597581245	5.401300693281072	7.3423654414583215	5.745016600704009	7.507132156186732	6.575406035891756	5.082302552765231	4.102993890384343	-0.2887691230768229	3.5387878944779994	5.948481888735928	5.5778293083660815	-0.2406233412219088	10.838302399735037	11.677419689420415	11.926028767257913
chr3R:11043627-11046196	4.959197698400032	6.055605539320138	7.640791806815384	9.152895968401042	13.299749803768728	8.14468315064068	7.865795206296889	6.381848133807659	3.698233518703462	9.525922957732318	11.42015933439399	8.746692108961394	8.536575897425813	4.895198563852304	9.352552691931761	6.834315444366308	6.499841482377583	10.589274027445567	8.0843616875977	5.189318730156043	7.7881601597581245	5.401300693281072	7.3423654414583215	5.745016600704009	7.507132156186732	6.575406035891756	5.082302552765231	4.102993890384343	-0.2887691230768229	3.5387878944779994	5.948481888735928	5.5778293083660815	-0.2406233412219088	10.838302399735037	11.677419689420415	11.926028767257913	4.665771509298121	7.8902897067203535	8.410745219265069	8.704615878818029	6.28205390369039	4.240833221712691	1.1911139467525214	4.999729523602079	1.811007218541238	1.5096974396215979	0.5825412699622514	-2.5854103544158207	0.6388529273327272
chr3R:11048052-11052399	9.525922957732318	11.42015933439399	8.746692108961394	8.536575897425813	4.895198563852304	9.352552691931761	6.834315444366308	6.499841482377583	10.589274027445567	8.0843616875977	5.189318730156043	7.7881601597581245	5.401300693281072	7.3423654414583215	5.745016600704009	7.507132156186732	6.575406035891756	5.082302552765231	4.102993890384343	-0.2887691230768229	3.5387878944779994	5.948481888735928	5.5778293083660815	-0.2406233412219088	10.838302399735037	11.677419689420415	11.926028767257913	4.665771509298121	7.8902897067203535	8.410745219265069	8.704615878818029	6.28205390369039	4.240833221712691	1.1911139467525214	4.999729523602079	1.811007218541238	1.5096974396215979	0.5825412699622514	-2.5854103544158207	0.6388529273327272	2.751241893368101	-3.5743077106425174	-5.586379518058169	-11.15525786448826	-12.964208092123165	-14.054690411611487	-17.51118750173239	-13.310902642870053	8.236872419672968
chr3R:11052675-11056603	8.0843616875977	5.189318730156043	7.7881601597581245	5.401300693281072	7.3423654414583215	5.745016600704009	7.507132156186732	6.575406035891756	5.082302552765231	4.102993890384343	-0.2887691230768229	3.5387878944779994	5.948481888735928	5.5778293083660815	-0.2406233412219088	10.838302399735037	11.677419689420415	11.926028767257913	4.665771509298121	7.8902897067203535	8.410745219265069	8.704615878818029	6.28205390369039	4.240833221712691	1.1911139467525214	4.999729523602079	1.811007218541238	1.5096974396215979	0.5825412699622514	-2.5854103544158207	0.6388529273327272	2.751241893368101	-3.5743077106425174	-5.586379518058169	-11.15525786448826	-12.964208092123165	-14.054690411611487	-17.51118750173239	-13.310902642870053	8.236872419672968	9.171339185107362	13.68054418361174	12.688874167522728	11.892589177630951	13.586720364579083	14.313504528004106	12.27135723591218	12.265217676747147	11.085491322259319
chr3R:11066867-11069434	0.5825412699622514	-2.5854103544158207	0.6388529273327272	2.751241893368101	-3.5743077106425174	-5.586379518058169	-11.15525786448826	-12.964208092123165	-14.054690411611487	-17.51118750173239	-13.310902642870053	8.236872419672968	9.171339185107362	13.68054418361174	12.688874167522728	11.892589177630951	13.586720364579083	14.313504528004106	12.27135723591218	12.265217676747147	11.085491322259319	7.493448915849647	7.6866606104327335	5.405617411133407	5.782597183227057	2.887320280961252	0.2483288464963742	-0.975445063591723	-1.2154376479617472	-5.190691707176507	-8.404522249788025	-9.830022050659487	-13.518900481235697	-12.78149586644246	-8.184720435080322	-3.8187915026334003	-5.720967897633114	8.850165474573279	12.962539108926702	11.74005537039266	9.900984324275248	6.2246565000285115	3.5164899006901775	0.9609354296452697	-1.1192290189298084	-0.3976120735507527	12.220881099009222	12.1836404696535	8.345676153718047
chr3R:11074964-11076099	13.586720364579083	14.313504528004106	12.27135723591218	12.265217676747147	11.085491322259319	7.493448915849647	7.6866606104327335	5.405617411133407	5.782597183227057	2.887320280961252	0.2483288464963742	-0.975445063591723	-1.2154376479617472	-5.190691707176507	-8.404522249788025	-9.830022050659487	-13.518900481235697	-12.78149586644246	-8.184720435080322	-3.8187915026334003	-5.720967897633114	8.850165474573279	12.962539108926702	11.74005537039266	9.900984324275248	6.2246565000285115	3.5164899006901775	0.9609354296452697	-1.1192290189298084	-0.3976120735507527	12.220881099009222	12.1836404696535	8.345676153718047	7.370748746390903	1.699814136491853	1.7651565772926217	-2.466974887480981	-5.42915985959859	-4.048309004929565	-8.359036526687717	-1.0224366415224984	2.4038966772276393	-0.7818516535680169	-1.7864263796558864	-6.286539028412075	-6.946610141833542	-16.060565025696345	-12.26997432115923	-12.464897019708546
chr3R:11087731-11090556	3.5164899006901775	0.9609354296452697	-1.1192290189298084	-0.3976120735507527	12.220881099009222	12.1836404696535	8.345676153718047	7.370748746390903	1.699814136491853	1.7651565772926217	-2.466974887480981	-5.42915985959859	-4.048309004929565	-8.359036526687717	-1.0224366415224984	2.4038966772276393	-0.7818516535680169	-1.7864263796558864	-6.286539028412075	-6.946610141833542	-16.060565025696345	-12.26997432115923	-12.464897019708546	-3.744918445101675	-6.167303049366561	-4.609220601898738	-10.712778547328453	2.7696455322950264	11.738810626781966	12.880499390112327	15.32514339090105	6.092297866037373	3.8300447556642405	1.272267686800831	1.9332835539147397	1.9465414831535044	6.322140732804165	6.749627122391752	11.354631139539624	4.936276989417995	4.109270577096854	3.723746743596813	2.382246513544687	2.198847862361626	3.22772809187345	0.876413183428786	0.780044730037902	-1.5310268109344833	0.5237669304877487
chr3R:11091111-11096139	7.370748746390903	1.699814136491853	1.7651565772926217	-2.466974887480981	-5.42915985959859	-4.048309004929565	-8.359036526687717	-1.0224366415224984	2.4038966772276393	-0.7818516535680169	-1.7864263796558864	-6.286539028412075	-6.946610141833542	-16.060565025696345	-12.26997432115923	-12.464897019708546	-3.744918445101675	-6.167303049366561	-4.609220601898738	-10.712778547328453	2.7696455322950264	11.738810626781966	12.880499390112327	15.32514339090105	6.092297866037373	3.8300447556642405	1.272267686800831	1.9332835539147397	1.9465414831535044	6.322140732804165	6.749627122391752	11.354631139539624	4.936276989417995	4.109270577096854	3.723746743596813	2.382246513544687	2.198847862361626	3.22772809187345	0.876413183428786	0.780044730037902	-1.5310268109344833	0.5237669304877487	-5.23859430850929	-5.770738761170934	-8.056746658532528	-8.839098829271132	-7.881204661613765	-4.196423614990322	-14.817826768827157
chr3R:11098984-11105327	-12.464897019708546	-3.744918445101675	-6.167303049366561	-4.609220601898738	-10.712778547328453	2.7696455322950264	11.738810626781966	12.880499390112327	15.32514339090105	6.092297866037373	3.8300447556642405	1.272267686800831	1.9332835539147397	1.9465414831535044	6.322140732804165	6.749627122391752	11.354631139539624	4.936276989417995	4.109270577096854	3.723746743596813	2.382246513544687	2.198847862361626	3.22772809187345	0.876413183428786	0.780044730037902	-1.5310268109344833	0.5237669304877487	-5.23859430850929	-5.770738761170934	-8.056746658532528	-8.839098829271132	-7.881204661613765	-4.196423614990322	-14.817826768827157	-22.089585474791896	-23.708524114976598	-21.238825724857353	-24.320604100362317	-29.69338216273563	-12.033654921825697	4.689463963273425	8.822224579502338	14.538139757124487	21.164470260040673	15.880740872833869	17.133133865476363	9.986403169345957	1.2917063423499715	0.45174254086195414
chr3R:11111065-11113204	-1.5310268109344833	0.5237669304877487	-5.23859430850929	-5.770738761170934	-8.056746658532528	-8.839098829271132	-7.881204661613765	-4.196423614990322	-14.817826768827157	-22.089585474791896	-23.708524114976598	-21.238825724857353	-24.320604100362317	-29.69338216273563	-12.033654921825697	4.689463963273425	8.822224579502338	14.538139757124487	21.164470260040673	15.880740872833869	17.133133865476363	9.986403169345957	1.2917063423499715	0.45174254086195414	-3.6788403753117795	-5.932947359667392	-3.827897006599799	-8.24453902634892	-8.594690016529128	0.7115883635517177	0.2681854859691828	1.684872899606169	4.229946446788619	16.316226555812687	15.25343262642191	15.09490383700724	11.578124266461469	7.285344982438923	4.585157210339585	0.6800741295664222	0.30505958296294333	-1.4342192950068084	-3.4720310475543537	-1.6332479667333215	-1.1997793252520086	-2.8176322541247067	-7.588818144689913	-8.021826268318378	-6.659606687519242
chr3R:11113395-11114864	-8.056746658532528	-8.839098829271132	-7.881204661613765	-4.196423614990322	-14.817826768827157	-22.089585474791896	-23.708524114976598	-21.238825724857353	-24.320604100362317	-29.69338216273563	-12.033654921825697	4.689463963273425	8.822224579502338	14.538139757124487	21.164470260040673	15.880740872833869	17.133133865476363	9.986403169345957	1.2917063423499715	0.45174254086195414	-3.6788403753117795	-5.932947359667392	-3.827897006599799	-8.24453902634892	-8.594690016529128	0.7115883635517177	0.2681854859691828	1.684872899606169	4.229946446788619	16.316226555812687	15.25343262642191	15.09490383700724	11.578124266461469	7.285344982438923	4.585157210339585	0.6800741295664222	0.30505958296294333	-1.4342192950068084	-3.4720310475543537	-1.6332479667333215	-1.1997793252520086	-2.8176322541247067	-7.588818144689913	-8.021826268318378	-6.659606687519242	-10.529065925557703	-17.641544405742952	-16.94961723696817	-15.202795617161959
chr3R:11115183-11117333	-14.817826768827157	-22.089585474791896	-23.708524114976598	-21.238825724857353	-24.320604100362317	-29.69338216273563	-12.033654921825697	4.689463963273425	8.822224579502338	14.538139757124487	21.164470260040673	15.880740872833869	17.133133865476363	9.986403169345957	1.2917063423499715	0.45174254086195414	-3.6788403753117795	-5.932947359667392	-3.827897006599799	-8.24453902634892	-8.594690016529128	0.7115883635517177	0.2681854859691828	1.684872899606169	4.229946446788619	16.316226555812687	15.25343262642191	15.09490383700724	11.578124266461469	7.285344982438923	4.585157210339585	0.6800741295664222	0.30505958296294333	-1.4342192950068084	-3.4720310475543537	-1.6332479667333215	-1.1997793252520086	-2.8176322541247067	-7.588818144689913	-8.021826268318378	-6.659606687519242	-10.529065925557703	-17.641544405742952	-16.94961723696817	-15.202795617161959	-14.370216340559491	-18.694383964736268	-16.682149807203825	-0.2804052835884438
chr3R:11144451-11147790	0.8454578384498009	8.54678345701535	4.429197187577153	0.5243052287404525	-0.9593384826629373	-2.499506113291158	-1.1784605343775147	-1.2422333951941373	-7.094760835097678	-17.469458119490923	-21.11207534516986	-11.72824856498614	-7.479441795819414	-0.8065359368777398	-2.325923686505588	-5.102074883646642	-4.256109196485204	-6.834042186401518	-7.038284265808326	-10.11961284040452	-6.67785528758608	9.970885980970516	8.281557301125188	9.541098802041464	8.37604593352532	3.47763213185217	5.248982299702579	0.4448633658426397	-3.034876730919799	-7.245940863819079	-8.651338841782458	-20.061002059333223	-16.205269272157434	-15.535477663956774	-15.827415076525627	-4.144170949526956	-16.84793431405595	-17.629051197342374	-11.352548556868783	-11.517711872737998	-2.4324117783208785	-8.229198766448032	-7.4947710677948844	-0.2887691230768229	-1.0668755590631576	0.9059652567236041	0.24062334122190882	1.1737218734474009	2.7285928155171044
chr3R:11153075-11157951	-7.038284265808326	-10.11961284040452	-6.67785528758608	9.970885980970516	8.281557301125188	9.541098802041464	8.37604593352532	3.47763213185217	5.248982299702579	0.4448633658426397	-3.034876730919799	-7.245940863819079	-8.651338841782458	-20.061002059333223	-16.205269272157434	-15.535477663956774	-15.827415076525627	-4.144170949526956	-16.84793431405595	-17.629051197342374	-11.352548556868783	-11.517711872737998	-2.4324117783208785	-8.229198766448032	-7.4947710677948844	-0.2887691230768229	-1.0668755590631576	0.9059652567236041	0.24062334122190882	1.1737218734474009	2.7285928155171044	3.8873224270350164	22.59972994121143	20.48299332105578	25.201549130942393	23.062380002988384	16.264996941780904	8.982809497919215	8.700727151645678	15.734437238943924	7.760504505830798	16.59907689302926	14.434620343456489	9.062915963070143	10.759711310889466	12.290982420737514	11.180073880270184	5.90070175310942	7.5800862066223775
chr3R:11158150-11159609	-3.034876730919799	-7.245940863819079	-8.651338841782458	-20.061002059333223	-16.205269272157434	-15.535477663956774	-15.827415076525627	-4.144170949526956	-16.84793431405595	-17.629051197342374	-11.352548556868783	-11.517711872737998	-2.4324117783208785	-8.229198766448032	-7.4947710677948844	-0.2887691230768229	-1.0668755590631576	0.9059652567236041	0.24062334122190882	1.1737218734474009	2.7285928155171044	3.8873224270350164	22.59972994121143	20.48299332105578	25.201549130942393	23.062380002988384	16.264996941780904	8.982809497919215	8.700727151645678	15.734437238943924	7.760504505830798	16.59907689302926	14.434620343456489	9.062915963070143	10.759711310889466	12.290982420737514	11.180073880270184	5.90070175310942	7.5800862066223775	8.14134086941403	7.516823327815806	3.2993845636434562	5.6072082572334985	4.739357885774221	4.740262719480323	9.958520951123608	3.510825320662338	5.365283169814304	4.146943405482003
chr3R:11165612-11167699	-0.2887691230768229	-1.0668755590631576	0.9059652567236041	0.24062334122190882	1.1737218734474009	2.7285928155171044	3.8873224270350164	22.59972994121143	20.48299332105578	25.201549130942393	23.062380002988384	16.264996941780904	8.982809497919215	8.700727151645678	15.734437238943924	7.760504505830798	16.59907689302926	14.434620343456489	9.062915963070143	10.759711310889466	12.290982420737514	11.180073880270184	5.90070175310942	7.5800862066223775	8.14134086941403	7.516823327815806	3.2993845636434562	5.6072082572334985	4.739357885774221	4.740262719480323	9.958520951123608	3.510825320662338	5.365283169814304	4.146943405482003	1.4950604810217871	1.6365618519289422	1.2082930535016638	0.6580234691134474	1.0550642289061505	1.3339968140799412	2.421983982726978	1.1743411114362206	0.34005156474629855	0.5134325870148945	-0.10465031252319873	1.0367131819396886	-3.1052176069549993	-1.64554868090824	-1.9552483366179196
chr3R:11167852-11178705	1.1737218734474009	2.7285928155171044	3.8873224270350164	22.59972994121143	20.48299332105578	25.201549130942393	23.062380002988384	16.264996941780904	8.982809497919215	8.700727151645678	15.734437238943924	7.760504505830798	16.59907689302926	14.434620343456489	9.062915963070143	10.759711310889466	12.290982420737514	11.180073880270184	5.90070175310942	7.5800862066223775	8.14134086941403	7.516823327815806	3.2993845636434562	5.6072082572334985	4.739357885774221	4.740262719480323	9.958520951123608	3.510825320662338	5.365283169814304	4.146943405482003	1.4950604810217871	1.6365618519289422	1.2082930535016638	0.6580234691134474	1.0550642289061505	1.3339968140799412	2.421983982726978	1.1743411114362206	0.34005156474629855	0.5134325870148945	-0.10465031252319873	1.0367131819396886	-3.1052176069549993	-1.64554868090824	-1.9552483366179196	-2.494469806156476	-2.4283029517160264	-0.8603305919856168	-0.9089444541467617
chr3R:11181722-11184390	5.365283169814304	4.146943405482003	1.4950604810217871	1.6365618519289422	1.2082930535016638	0.6580234691134474	1.0550642289061505	1.3339968140799412	2.421983982726978	1.1743411114362206	0.34005156474629855	0.5134325870148945	-0.10465031252319873	1.0367131819396886	-3.1052176069549993	-1.64554868090824	-1.9552483366179196	-2.494469806156476	-2.4283029517160264	-0.8603305919856168	-0.9089444541467617	-5.402988499564995	-7.053611128404532	-8.327876436371696	-8.51090036418163	-8.166638099126653	-4.616309694840295	-2.194220236020646	-6.634807850747192	-3.017731535807306	9.511365147233812	12.587080735026682	15.35641037810845	9.33720510120133	10.387191876737061	4.6071124719684455	4.206585739148948	2.5072043104769106	1.6185645050895612	-1.2991272373808807	-5.208161864381299	-7.379292674383123	-10.354561397231759	-14.768253366747066	-13.694254556595778	-7.56941473136563	-3.5522588764684193	-7.2256964588959445	-5.014189613275509
chr3R:11186182-11195062	1.1743411114362206	0.34005156474629855	0.5134325870148945	-0.10465031252319873	1.0367131819396886	-3.1052176069549993	-1.64554868090824	-1.9552483366179196	-2.494469806156476	-2.4283029517160264	-0.8603305919856168	-0.9089444541467617	-5.402988499564995	-7.053611128404532	-8.327876436371696	-8.51090036418163	-8.166638099126653	-4.616309694840295	-2.194220236020646	-6.634807850747192	-3.017731535807306	9.511365147233812	12.587080735026682	15.35641037810845	9.33720510120133	10.387191876737061	4.6071124719684455	4.206585739148948	2.5072043104769106	1.6185645050895612	-1.2991272373808807	-5.208161864381299	-7.379292674383123	-10.354561397231759	-14.768253366747066	-13.694254556595778	-7.56941473136563	-3.5522588764684193	-7.2256964588959445	-5.014189613275509	5.168318209860993	3.2262116918013666	2.7992776850760035	-0.06850766000775083	-3.2000482552128795	-1.85878012451223	22.87300922769758	24.245564136800038	23.64389942169228
chr3R:11195372-11198552	-2.194220236020646	-6.634807850747192	-3.017731535807306	9.511365147233812	12.587080735026682	15.35641037810845	9.33720510120133	10.387191876737061	4.6071124719684455	4.206585739148948	2.5072043104769106	1.6185645050895612	-1.2991272373808807	-5.208161864381299	-7.379292674383123	-10.354561397231759	-14.768253366747066	-13.694254556595778	-7.56941473136563	-3.5522588764684193	-7.2256964588959445	-5.014189613275509	5.168318209860993	3.2262116918013666	2.7992776850760035	-0.06850766000775083	-3.2000482552128795	-1.85878012451223	22.87300922769758	24.245564136800038	23.64389942169228	20.66414265769612	16.955742845075882	7.4346990756471705	3.210422573303992	2.571412047131988	2.522473878626251	0.502864419141396	-0.048114907642245054	-4.043165655061511	-4.058105252510128	-2.274108358204357	-3.531622147735489	-5.780561382056999	-11.90343395427377	-11.917864335221147	-9.550133350870109	-7.358530977660581	-0.9762709352412867
[truncated: 3,816 more rows]
[truncated: 151 more columns]
