# Supplementary material for: Convergence of topological domain boundaries, insulators, and polytene interbands revealed by high-resolution mapping of chromatin contacts in the early Drosophila melanogaster embryo
Source: eLife. 2017 Nov 17;6:e29550. doi: 10.7554/eLife.29550 (PMC5739541; doi:10.7554/eLife.29550)
Supplement: Supplementary file 2. [file elife-29550-supp2.zip › ChIP_data_fig3/GAF:Developmental-Stage=Embryos-0-12-hr:ChIP-chip:Rep-1::Dmel_r5.32:modENCODE_23_w100_b500.txt]

chr4:36278-36776	0	0	0	0	0	0	0	0	0	0	0	0	0	0	0	0	0	0	0	0	0	0	0	0	0	0	0	0	0.0	0.0	0.0	0.0	0.0	0.0	0.0	0.0	0.0	0.0	0.0	0.0	0.0	0.0	0.0	0.0	0.0	0.0	0.0	0.0	0.0
chr4:90218-90723	0.0	1.537197078528956	0.9884928598239788	0.0	0.0	2.0628055570570996	3.8622104928819727	0.0	1.3821770810048504	-0.9884928598239788	-0.5050184077099936	0.0	0.0	0.0	0.0	0.0	0.0	0.0	0.0	3.0643670870356483	0.0	0.47712125471966244	0.0	5.763854314031679	11.220149636936707	8.321857345788471	0.9884928598239788	5.81110559139501	3.4525620940576753	5.505280019982004	7.504085441640076	13.516929917587504	1.1737218734474009	0.0	4.004103488598686	2.4589972098463106	0.0	0.0	0.0	17.605781470053767	8.722126216095177	26.352516538956873	22.42817916221139	18.557610347609558	9.850602420870718	5.8899269951809545	3.9190279297145914	5.476475625800259	3.176408379164537
chr4:296764-297383	2.1263970469929747	3.455979920070239	6.259485943409218	6.3837596803007335	3.2196239376764004	3.5918957891688104	-0.3994637259009864	-2.991834153318664	-3.3721564011751934	-4.020836537044473	-1.774935329966327	1.9084850188786497	-1.2654953053434792	0.18199777441524367	-0.6710516951814025	-1.1734205306446275	-1.265754934855151	0.6179299176850898	3.3956078255556954	1.1508208032312959	0.3842533059311557	0.9919134238671125	0.8421237179889691	-0.20354765500263663	1.141781729936051	-1.4485313611962596	-0.3988105855994899	-1.6719333590859025	-3.3987416941714885	-4.731493436993036	-0.02737155685528617	-1.6348498307039316	0.7359535705891888	-1.0668755590631576	0.7041131956757494	0.12876874777844866	3.2104939380154547	1.5140100419184421	2.6106931834613456	6.129956173595641	2.228376221546943	1.6650287551872978	1.390994948526875	1.1185153477211398	1.2730432689798306	3.320978827209624	0.08060804951871027	0.4524559703746426	-1.1224010335391588
chr4:322610-323271	-1.4810225553347132	-2.9444847969249177	-4.7660164627889925	-1.4198538287354385	0.8310271419920792	1.1339372363989308	0.0	0.8434800097991105	4.435592413172235	1.3643913118882027	1.227156736319599	-1.4179061573520864	0.19613636155326425	-2.193578021042352	-2.1724279552418553	-4.648341624774356	-1.993593973190316	0.9448232280324235	-1.8242596055295903	0.9082822009559254	3.2930544859119117	2.857763311061369	0.10942717793621408	-1.7799221575266413	-1.4537874182623782	2.3249827965767205	-1.3923568445802041	-1.143618272891405	1.9561735546198837	-0.6948035353948026	2.2659914265242724	3.129996803043679	3.6693871292235563	2.3635436059454524	-0.5907678496456239	2.0715308380775506	1.7692267798253454	-0.9652942294281277	-1.631586046280439	-3.9756924574537282	-5.892651957554801	-4.832369470056291	-2.443224773911456	-7.232040901609391	-5.38692967913992	-6.376632979726046	-6.286672588121065	-6.578741420374659	-5.967572248227576
chr4:338400-338863	3.129996803043679	3.6693871292235563	2.3635436059454524	-0.5907678496456239	2.0715308380775506	1.7692267798253454	-0.9652942294281277	-1.631586046280439	-3.9756924574537282	-5.892651957554801	-4.832369470056291	-2.443224773911456	-7.232040901609391	-5.38692967913992	-6.376632979726046	-6.286672588121065	-6.578741420374659	-5.967572248227576	-7.350660654771606	-2.1630190627772334	-0.1528807416087846	-0.9884928598239788	-1.4737249660132001	-2.325159244164618	-0.6010621407397195	0.14818094178448596	1.4816719073685745	-0.6525082365271062	-1.8458554118323485	-3.4997489951526677	-1.805930471249312	-1.2105505683784248	-2.793569376595903	-4.072790671736786	-4.015576539875603	-0.9207074752827707	-5.469429991011625	-4.189282879412797	-2.005656856507662	-0.6365734201217399	-1.4311889983018862	0.0	0.0	-0.9280262879898021	-0.9096987481051984	-0.813556454772697	1.0303206858425962	-0.5642579355158854	2.975447272247798
chr4:404982-406116	3.7871516536859358	2.302426030040612	1.5262549485411554	1.0908602208544478	-0.05666032403822056	0.8568030023555236	1.1906068132875087	2.185873030733968	1.1028004972500227	-2.1687635328527417	-1.9811026179650175	-2.368359734798632	-2.718184765402894	-2.257982199723933	-4.595315510959885	-1.2089608120106725	-2.098762832910192	0.8586617954767661	-2.161071845218675	-3.995290143358996	-1.5351497242701388	-0.5896655320512251	0.0	0.0	1.2357376364148793	3.5566905438794993	0.6173067658815127	1.7904077774999143	6.69829142895071	5.457558002209888	10.064949853667036	7.710232424878237	2.9091150171243942	7.375392410096033	6.7746353129612835	0.6816519536376183	5.611612971283517	6.279316245863228	3.7213706133442224	4.174736310014726	1.7278120448334644	0.8328345104300475	-3.051188399221118	-4.835426321156071	-7.6808973537676355	-7.983956870101849	-4.782195352275258	-10.202011265830462	-4.351392026183592
chr4:406117-406444	1.0908602208544478	-0.05666032403822056	0.8568030023555236	1.1906068132875087	2.185873030733968	1.1028004972500227	-2.1687635328527417	-1.9811026179650175	-2.368359734798632	-2.718184765402894	-2.257982199723933	-4.595315510959885	-1.2089608120106725	-2.098762832910192	0.8586617954767661	-2.161071845218675	-3.995290143358996	-1.5351497242701388	-0.5896655320512251	0.0	0.0	1.2357376364148793	3.5566905438794993	0.6173067658815127	1.7904077774999143	6.69829142895071	5.457558002209888	10.064949853667036	7.710232424878237	2.9091150171243942	7.375392410096033	6.7746353129612835	0.6816519536376183	5.611612971283517	6.279316245863228	3.7213706133442224	4.174736310014726	1.7278120448334644	0.8328345104300475	-3.051188399221118	-4.835426321156071	-7.6808973537676355	-7.983956870101849	-4.782195352275258	-10.202011265830462	-4.351392026183592	-0.6994988392482848	-1.394177846564537	0.549434153079072
chr4:408928-410187	1.1028004972500227	-2.1687635328527417	-1.9811026179650175	-2.368359734798632	-2.718184765402894	-2.257982199723933	-4.595315510959885	-1.2089608120106725	-2.098762832910192	0.8586617954767661	-2.161071845218675	-3.995290143358996	-1.5351497242701388	-0.5896655320512251	0.0	0.0	1.2357376364148793	3.5566905438794993	0.6173067658815127	1.7904077774999143	6.69829142895071	5.457558002209888	10.064949853667036	7.710232424878237	2.9091150171243942	7.375392410096033	6.7746353129612835	0.6816519536376183	5.611612971283517	6.279316245863228	3.7213706133442224	4.174736310014726	1.7278120448334644	0.8328345104300475	-3.051188399221118	-4.835426321156071	-7.6808973537676355	-7.983956870101849	-4.782195352275258	-10.202011265830462	-4.351392026183592	-0.6994988392482848	-1.394177846564537	0.549434153079072	6.12748559944887	16.232207678252383	12.016315582343356	11.294923064065614	12.224274095163022
chr4:424471-425241	4.174736310014726	1.7278120448334644	0.8328345104300475	-3.051188399221118	-4.835426321156071	-7.6808973537676355	-7.983956870101849	-4.782195352275258	-10.202011265830462	-4.351392026183592	-0.6994988392482848	-1.394177846564537	0.549434153079072	6.12748559944887	16.232207678252383	12.016315582343356	11.294923064065614	12.224274095163022	9.116537560223412	12.504545910546154	4.3002078210095664	7.131271392853576	2.9014235288492913	7.118043115308069	3.364305576960233	2.2520719460215775	-0.06037114981370829	0.44202643501274147	0.06991735692722006	-0.8756020868815901	-0.2821442682448562	0.8819039282751507	1.0340325784570723	-0.06845453808729227	1.9770942837455194	1.5744577594751905	-1.0827074938817671	0.5250996005334487	0.6397896143725699	0.6325675944576351	2.547507948429889	0.3399133280130585	4.961104448398008	6.539607251786875	5.560465811785071	10.211543833121844	4.5567117991337485	2.034748604521513	1.0821473078736052
chr4:444979-445717	0.3399133280130585	4.961104448398008	6.539607251786875	5.560465811785071	10.211543833121844	4.5567117991337485	2.034748604521513	1.0821473078736052	-2.649103611871945	-2.3312497305034974	-5.00374575073294	-8.268223779615507	-6.745386982369169	-3.1108935925305827	0.5552050987676277	-4.297238241880477	-8.395309322054818	-1.8343553238081054	-5.674334609020248	-7.300670172940326	-4.188797716953056	-3.6043366201024982	0.8303377751134301	2.33918834743921	0.6335791069001553	-0.08865049352380545	1.1055687325501675	3.8615281762468934	2.58528808701523	0.34541791414185063	2.8980264320922346	1.2184845387100793	-0.08456489599964707	-1.1290869266582737	-4.281232427007901	-1.9931074794245243	-1.5610107737368222	-4.667746670741657	1.0596149194935087	-0.9818371047840666	-0.37417953005098314	0.0	-3.9046740033126404	-4.34907357070283	-3.526196163587091	-0.6380172731361781	-3.775936710769692	-3.627356501799281	-0.7962242741119228
chr4:474273-474697	-6.968530061788688	-13.424234252425883	-7.8474339425047175	-4.3852253537534045	-0.19916529609750633	-9.178397167854646	-5.127336538702988	18.450517820584043	13.982562617626083	11.300571988853116	6.343694503612695	7.8588424806749675	6.609125109210735	0.9714484411535675	3.5620695583629884	0.36262846276485794	0.9325618220134277	-3.355783209926178	-9.12184459842876	-6.218944302268958	-5.946244539586268	-2.133172346825297	-0.9884928598239788	0.0	-5.728316114352233	1.1972886476436857	5.65591503995029	7.491616501001946	13.288732887511355	9.49539489307431	0.6816519536376183	2.040364130819043	-0.5953510642517107	1.116019251382912	-1.8714174641889099	-5.766713290033498	-5.556110090675996	-7.187826139577722	-13.260552696501895	-10.371176022048774	-13.100756316813428	-17.164328747418914	-11.679943620562394	0.0	4.437014685124534	3.3757008634854277	7.275607800412075	3.7588859934441414	5.9727087083065955
chr4:521584-524171	-0.025274891863456016	-2.4323259237485657	-2.2543908033645548	-5.913339025436923	-2.465526955035209	-1.1529207461684272	0.7636518225989618	0.0	0.9399771189207907	2.1772068248532968	4.316581556329586	6.338345757117166	0.0	1.0466924622419154	-8.151285365094513	-3.20470878618985	1.240736153708649	3.370030912166865	3.147051738639432	0.29904638748625045	0.7118429759866232	-2.000758307499118	-1.910887542264869	-1.8665319561707256	-5.349274653511031	-3.248366346301528	-8.916146250821521	-5.126185133549119	-3.320059232784147	-8.357460726183298	-6.347684900679182	-4.216520419057787	0.44722875524441613	6.004166261360157	6.317650226406899	3.920869351851534	5.954335622791786	8.203717174991603	5.597667754849963	8.112266585911662	1.4685685833250075	1.9084850188786497	6.313929508082853	7.290231153924404	5.088621845350955	6.286609147075848	4.13082213724369	7.901666376673798	5.5963789044229735
chr4:525278-526570	0.0	0.9399771189207907	2.1772068248532968	4.316581556329586	6.338345757117166	0.0	1.0466924622419154	-8.151285365094513	-3.20470878618985	1.240736153708649	3.370030912166865	3.147051738639432	0.29904638748625045	0.7118429759866232	-2.000758307499118	-1.910887542264869	-1.8665319561707256	-5.349274653511031	-3.248366346301528	-8.916146250821521	-5.126185133549119	-3.320059232784147	-8.357460726183298	-6.347684900679182	-4.216520419057787	0.44722875524441613	6.004166261360157	6.317650226406899	3.920869351851534	5.954335622791786	8.203717174991603	5.597667754849963	8.112266585911662	1.4685685833250075	1.9084850188786497	6.313929508082853	7.290231153924404	5.088621845350955	6.286609147075848	4.13082213724369	7.901666376673798	5.5963789044229735	5.159234896694762	2.5513346507665324	2.5926580609224747	-0.5681516231562983	-0.6197779133388663	-0.0888238269630326	-2.2561814857753406
chr4:526571-528519	4.316581556329586	6.338345757117166	0.0	1.0466924622419154	-8.151285365094513	-3.20470878618985	1.240736153708649	3.370030912166865	3.147051738639432	0.29904638748625045	0.7118429759866232	-2.000758307499118	-1.910887542264869	-1.8665319561707256	-5.349274653511031	-3.248366346301528	-8.916146250821521	-5.126185133549119	-3.320059232784147	-8.357460726183298	-6.347684900679182	-4.216520419057787	0.44722875524441613	6.004166261360157	6.317650226406899	3.920869351851534	5.954335622791786	8.203717174991603	5.597667754849963	8.112266585911662	1.4685685833250075	1.9084850188786497	6.313929508082853	7.290231153924404	5.088621845350955	6.286609147075848	4.13082213724369	7.901666376673798	5.5963789044229735	5.159234896694762	2.5513346507665324	2.5926580609224747	-0.5681516231562983	-0.6197779133388663	-0.0888238269630326	-2.2561814857753406	-4.409755192077361	-8.12491698481772	-14.524289975938224
chr4:528520-529669	-8.151285365094513	-3.20470878618985	1.240736153708649	3.370030912166865	3.147051738639432	0.29904638748625045	0.7118429759866232	-2.000758307499118	-1.910887542264869	-1.8665319561707256	-5.349274653511031	-3.248366346301528	-8.916146250821521	-5.126185133549119	-3.320059232784147	-8.357460726183298	-6.347684900679182	-4.216520419057787	0.44722875524441613	6.004166261360157	6.317650226406899	3.920869351851534	5.954335622791786	8.203717174991603	5.597667754849963	8.112266585911662	1.4685685833250075	1.9084850188786497	6.313929508082853	7.290231153924404	5.088621845350955	6.286609147075848	4.13082213724369	7.901666376673798	5.5963789044229735	5.159234896694762	2.5513346507665324	2.5926580609224747	-0.5681516231562983	-0.6197779133388663	-0.0888238269630326	-2.2561814857753406	-4.409755192077361	-8.12491698481772	-14.524289975938224	-19.92861799277244	-19.063958495044897	-24.20521328974351	-13.8358407536649
chr4:577381-579050	-1.2822683090761038	-1.4688271124174686	-5.031731693582537	-2.1997210317185267	0.7359535705891888	-0.8755309206259294	-1.931543566908126	1.0740302303421476	2.2742589319098547	2.0374417198168286	0.6252873828651146	0.0	0.47712125471966244	1.9643506433110425	7.449447682519407	9.825496431600053	1.9033268274321733	1.0071530935935828	6.5645805501630585	12.005655393677365	7.50376508456982	16.018109453190135	8.185301652695859	9.057897349095084	11.40488150614281	11.258682166656408	3.336174531147283	7.9008611687948695	11.084575370603522	12.655691033479254	17.464021819259013	12.21204542688851	10.254090181897825	7.019782048899793	4.852959138804158	4.795449709639505	3.5117802364330313	-0.41603687896788977	-1.4913090750321165	-3.179054080028437	-2.7122628381075273	-6.904332501995087	-6.450770234979126	-5.959360503609286	-4.014011312152903	-2.7670084247928086	-4.2617069658100535	-6.727083792943842	-8.533977957698754
chr4:752148-752839	15.500728692318885	18.26582237154059	11.457934563718057	6.396800006322997	6.580351682028313	7.2819918977475115	4.595219719250825	5.178806904229557	2.11785043154358	0.08170889073756069	1.23991842185766	0.0	2.5385084271047624	-1.1684259796378227	-2.776567584215914	-2.9156969147121443	0.6252873828651146	-0.05376417456755793	-2.5680898078806376	-3.048116034253442	-7.113475609834075	-6.4017456401887	-2.9753244648478026	-1.684872899606169	0.5552050987676277	-10.902931119610518	-15.74875947168498	-17.30479149058278	-11.167141485000604	-6.899286144584109	-2.077884835385907	-1.1795330065643168	8.526577648298437	24.31397334355016	24.764435806949425	23.788082788430312	18.175957124115335	13.806867398036403	7.064694460812071	2.0893795796783823	5.2363686851073865	0.15657049730688305	1.416157956249933	1.5508881573702982	3.0426389535109517	2.0567302008510477	7.264436332259835	9.360545947804397	8.328663014876371
chr4:813755-814216	3.2303330011820517	8.515476046585214	5.310837756942531	8.612820258821683	9.118132408787268	14.2672187913202	9.467986806386063	10.04992704702587	8.826039215675575	13.045760514882724	10.374616363901959	14.19943770932851	12.783444932324441	10.900455733814496	9.19804372541199	9.429869276988992	11.95754941818218	8.598855870455846	8.860155971061626	8.941632043328182	9.033452874713126	9.372178812956724	9.851834462093827	9.209322080192118	7.935140632283738	7.986889922611209	6.167922080483811	8.127748994070833	5.5734374931647315	6.027714856747635	5.20397441060123	2.5030110627732345	3.795430719726896	-0.7601121629960523	0.8895220535795736	-1.6150950305450418	-2.810126367993808	-7.069851049645882	-5.032864118742795	-8.373902751660351	-8.924200741232259	-10.043198182166027	-12.338381771897495	-11.154731089991563	-10.651153978916254	-12.671015710781711	-7.657799223998144	-13.46967111033009	-15.765867707294632
chr4:827378-829420	8.127748994070833	5.5734374931647315	6.027714856747635	5.20397441060123	2.5030110627732345	3.795430719726896	-0.7601121629960523	0.8895220535795736	-1.6150950305450418	-2.810126367993808	-7.069851049645882	-5.032864118742795	-8.373902751660351	-8.924200741232259	-10.043198182166027	-12.338381771897495	-11.154731089991563	-10.651153978916254	-12.671015710781711	-7.657799223998144	-13.46967111033009	-15.765867707294632	-11.894539668986294	-13.37643798069974	-11.788640676002492	-18.67637597984563	-12.010084390469617	-17.338740270393462	-15.64873796470211	-16.422165528755183	-3.5304175526205186	0.288769123076823	0.9059652567236041	-3.933784385628248	-2.3768643639580014	-0.7415906662479288	-1.4369169634377201	0.4106493675885908	5.931966657560542	4.967188532911322	6.1670962153165885	4.625998307002706	5.656342788580211	1.1742849356836802	1.3198215693940643	-2.545043506038341	-3.0605269165249616	-4.012757228414912	-4.2246927515267
chr4:839327-839823	-11.788640676002492	-18.67637597984563	-12.010084390469617	-17.338740270393462	-15.64873796470211	-16.422165528755183	-3.5304175526205186	0.288769123076823	0.9059652567236041	-3.933784385628248	-2.3768643639580014	-0.7415906662479288	-1.4369169634377201	0.4106493675885908	5.931966657560542	4.967188532911322	6.1670962153165885	4.625998307002706	5.656342788580211	1.1742849356836802	1.3198215693940643	-2.545043506038341	-3.0605269165249616	-4.012757228414912	-4.2246927515267	-4.326298235167346	-2.5872264591137477	-4.518221699353219	-1.613710886517654	-3.9462214335585446	-8.95750908529347	-5.466999554151656	-6.007495734201476	-8.459751312200527	-5.570612763716301	-20.240514138628804	-27.92304850349972	-29.273157843850317	-22.068005442414684	-17.693562078932295	-17.02554356131229	-5.991375590689474	-1.5680956148600083	-1.6464326100050977	0.3411449834230643	-2.8829372034406093	-1.4153618150052405	-2.9956618671778714	-0.6669447769226395
chr4:854129-855576	-8.95750908529347	-5.466999554151656	-6.007495734201476	-8.459751312200527	-5.570612763716301	-20.240514138628804	-27.92304850349972	-29.273157843850317	-22.068005442414684	-17.693562078932295	-17.02554356131229	-5.991375590689474	-1.5680956148600083	-1.6464326100050977	0.3411449834230643	-2.8829372034406093	-1.4153618150052405	-2.9956618671778714	-0.6669447769226395	0.0	0.0	0.0	0.16130308697746265	0.21070289983532975	0.8098151579359418	-0.47712125471966244	0.32675222119505476	0.47712125471966244	0.0	1.4637527426815686	15.088592728393179	28.266806737036905	27.612818981097032	14.690528943303494	6.57476518714955	4.3297998184913284	8.480238840461949	6.2797239156760485	6.017969884349715	2.9828283621214524	5.047050755856869	2.723273893341178	0.5166017239636186	0.0	0.5586660984360844	2.971686686871333	3.0628063704927824	0.0	2.697872952935095
chr4:925348-926459	7.661137018696258	4.217505673734097	7.587056230645196	10.906285439235022	8.158072224267327	10.383533198273305	12.108197818912808	5.231645748899121	6.873142780127762	14.49368839520989	11.04371387754997	10.809812189891657	9.835430041595435	10.481844706702569	6.520441229164906	7.480685338447273	4.01996856320086	-0.0384053364835505	-4.007296235564546	-8.34355774901176	-10.792003941173215	-11.188180310671848	-12.612959223519978	-16.815423703630923	-9.082487814495089	-6.675646113795956	1.9200498927902248	2.481189679986445	2.901173119487678	2.1778655116742045	2.77018311860276	4.02546493228716	2.5197370304777826	1.1076706325075454	-0.6247085550122145	3.015859063320029	3.947760648045446	2.870670771525103	0.7740313345070228	-0.8343485896038483	-0.3670097960755462	-2.2863606932173286	-3.513674967488534	-3.5149063144588832	-2.149720372318261	-1.733273313727979	-3.564888150145605	-7.355336529378294	-8.71249581652698
chr4:927829-928481	10.383533198273305	12.108197818912808	5.231645748899121	6.873142780127762	14.49368839520989	11.04371387754997	10.809812189891657	9.835430041595435	10.481844706702569	6.520441229164906	7.480685338447273	4.01996856320086	-0.0384053364835505	-4.007296235564546	-8.34355774901176	-10.792003941173215	-11.188180310671848	-12.612959223519978	-16.815423703630923	-9.082487814495089	-6.675646113795956	1.9200498927902248	2.481189679986445	2.901173119487678	2.1778655116742045	2.77018311860276	4.02546493228716	2.5197370304777826	1.1076706325075454	-0.6247085550122145	3.015859063320029	3.947760648045446	2.870670771525103	0.7740313345070228	-0.8343485896038483	-0.3670097960755462	-2.2863606932173286	-3.513674967488534	-3.5149063144588832	-2.149720372318261	-1.733273313727979	-3.564888150145605	-7.355336529378294	-8.71249581652698	-5.189638097248834	-2.104400892425885	0.5050184077099935	3.9446259861214834	1.1013342360524592
chr4:956866-957839	2.664853765366032	4.800806111937849	9.413464386524158	9.869442926548503	1.4635255406772698	2.945306502336605	2.2932587154271373	4.743919859801599	3.247782691047136	1.137829333518097	-0.2887691230768229	-0.5365057806016144	3.911589123361432	1.9123888620288743	3.352271232966474	-0.5492549000694642	-1.6532831025812815	0.28559794983705145	-2.0636603694053153	-2.833322706544424	-0.24811001404628932	0.0	-0.41798196871995336	-1.1304945341890775	-3.670112548521443	0.7031137439824083	-2.5297238087855907	-4.265204360111571	-4.390402947099124	-5.511227333513198	-9.359582075026157	-10.815863272443657	-13.13599687038256	-13.053378627821527	-15.047441139742313	-6.567928770815282	-13.934384379671036	-2.8352485578463544	-2.2316224754227987	-1.5872141295487554	2.670494637926318	-1.3680863057350385	-2.43239803648467	-1.2568812699172591	0.0	0.5871840453695247	-9.682176415274373	-6.260047461545761	-3.048945433957837
chr4:980120-980845	-6.260047461545761	-3.048945433957837	0.05295868090764806	1.9065162804561484	3.947163773979178	4.286166894765546	2.1128923224579985	0.0	8.362068048660406	12.477568716405125	17.38399229333275	10.629295330430176	6.803175031464658	8.95219736789664	6.98696478012211	3.4936238774891977	1.6750618381536804	0.22404051139088016	-2.907500299336009	-2.653744376525788	-2.5232320691075185	-2.252948216552689	-2.4913705781912667	-3.850820928316241	-4.704761703006007	-4.996421995998782	-9.230104516433137	-11.730652496641923	-13.214898066828916	-5.234184493703129	-1.4313637641589874	-0.2887691230768229	-10.361639568990181	-13.150232551219485	-3.2353651514222856	-12.712986540711869	-9.2732483795097	-17.00630150270825	-3.863218720518052	-2.3286248352848276	-0.9884928598239788	-0.9884928598239788	1.4471649609082387	8.046316244318996	8.889909712789763	2.3896073453432467	2.839598030005811	3.3989556369357037	4.629980834317308
chr4:1009708-1010407	13.498215797274698	7.9627667317874335	4.51472159119624	2.1887341181904643	-3.2382309793331374	3.2598624725698695	2.4219761233695407	4.902153959513373	3.0835089092829535	6.111310551059456	5.222833495347029	0.5584395912421247	4.968476922472629	2.3097371020770665	2.114073399508628	1.5473401791281063	1.6700001052519595	1.845825534325418	-0.8538962447004192	-0.5401712395411558	0.48767952776639845	-0.28197937605734136	0.31600835506087405	-0.4845966543666636	-1.832297400550726	-1.3111235524817542	-3.544856878034742	-4.46462260393772	-3.3803492163193685	-0.16130308697746232	-3.8675236283243524	-2.9542840292807178	-3.288104219889731	-0.1324460563010879	-7.89803127554243	-16.41557992262554	-15.561541111146642	-10.132731358545305	-1.897604259904281	-0.2887691230768229	1.1081038532650571	2.03298869761689	5.785696221894277	6.280739624895701	8.972371238069993	9.279873166288725	6.237286744602691	8.226465073398625	8.366564691229218
chr4:1028688-1029392	-1.897604259904281	-0.2887691230768229	1.1081038532650571	2.03298869761689	5.785696221894277	6.280739624895701	8.972371238069993	9.279873166288725	6.237286744602691	8.226465073398625	8.366564691229218	6.583011016727134	5.764978550336459	5.274138816014839	2.1407535373969475	2.7397380301351584	-1.4740232639915618	0.18954981511821403	-5.8023560441699535	-2.4120111638673323	-0.8182311240989198	-5.2965900209982095	-2.7876127242599344	-2.5013090620065035	-3.5238985619972203	-1.8485703282530987	-2.5310896507038163	-1.9120257042370223	-3.2170285118368778	-2.5370058708776004	-8.602577898863569	-7.462378078473218	-8.75815701673712	-2.623955134101775	-7.939835738750208	-8.298271178134167	-10.011770459389716	-6.0859234055948	-5.6832084631900255	-10.425905476597084	-4.018673089123025	-7.862511011971634	-14.176018495115661	-5.5733529492408485	19.77081325295087	18.281606795920748	28.204254422408543	17.477624567385707	17.368177370321575
chr4:1108580-1109271	3.9659233615193883	2.9029279059123416	2.8132210335162284	0.41469736933359735	-0.2406233412219088	0.47427625967953113	-0.6118662475235087	1.6635538064271418	2.2942512452010635	3.7616606221940754	3.8793749675541145	1.1993648343745984	-0.5827354147361093	-4.301489393517907	-2.475017312239456	-2.8448855908115185	-1.3930658646459981	-0.8828340816705169	-1.6093585493146907	-2.741964893053895	-4.8330091534371284	-1.3249179539013916	-7.2453078979498375	-1.8660824621566272	-12.333867259188763	-13.66195275160636	-10.911617078223376	-5.157279678134199	-2.05661434993083	-0.4437046457444905	-1.4685685833250075	-2.3916384431185356	-0.3629748251651817	0.6167285735418343	-0.12841704910505836	-2.793626106314579	0.27324296096840095	-3.494194097055385	-0.9978029751502935	-7.559492169266466	-7.36741637311026	-4.055119130803155	-2.58597244758796	-1.087636782058556	-7.950091208597253	-4.780302763982513	-1.2024322866154673	1.8371165307392083	1.1235452590154777
chr2L:5982-6949	0	0	0	0	0	0	0	0	0	0	0	0	0	0	0	0	0	0	0	0	0	0	0	0	0	0	0	0	0	0	0	0	0	0	0	0	0	0	0	0	0	0	0	0	0	0	0	0	0
chr2L:65947-68135	-14.96934647420762	-14.096501429984578	-6.211520569678502	-11.87153754112668	-5.444914661315037	0.19186358645158416	9.141694734238888	2.2969408167403422	4.98464845605357	4.227879379044437	-1.7452190518648174	-0.12407515954955818	10.025797163352365	19.631552883840033	24.078371583546883	8.368723366671789	0.6173067658815127	3.707486888233787	4.796508432790162	5.312255831649389	0.8065359368777398	3.3481760948100128	3.636537637550622	8.464648900895408	5.6496793514142665	10.386167769446953	12.56124917797405	9.957262597152383	7.8757304926980645	3.166338364415756	4.81245036020761	5.224462466426279	0.6315755278089185	-0.6648660573669203	-4.383948431732901	-6.141309943484365	-12.315809857813882	-10.304580906451791	-6.618255872674963	-0.7357890626869555	0.6252873828651146	0.1234585106606405	-0.37571028587632194	-0.5770132251949666	1.0668755590631576	-1.005007315023078	-1.0918598585894341	-1.6171780788615426	-1.2203464871054786
chr2L:72137-73344	19.631552883840033	24.078371583546883	8.368723366671789	0.6173067658815127	3.707486888233787	4.796508432790162	5.312255831649389	0.8065359368777398	3.3481760948100128	3.636537637550622	8.464648900895408	5.6496793514142665	10.386167769446953	12.56124917797405	9.957262597152383	7.8757304926980645	3.166338364415756	4.81245036020761	5.224462466426279	0.6315755278089185	-0.6648660573669203	-4.383948431732901	-6.141309943484365	-12.315809857813882	-10.304580906451791	-6.618255872674963	-0.7357890626869555	0.6252873828651146	0.1234585106606405	-0.37571028587632194	-0.5770132251949666	1.0668755590631576	-1.005007315023078	-1.0918598585894341	-1.6171780788615426	-1.2203464871054786	-7.195277795981695	-8.66814767748717	-7.297107654583067	-9.852585601582517	-9.19566536024166	-0.5511011468531489	-10.912109661278382	-6.316799296403277	-7.630511512341701	-5.806948982400738	-6.134842043084954	1.9956962876115079	1.6096773894190728
chr2L:107044-109963	3.893150931416411	4.364205393366389	1.9859162132446282	2.814915703390496	-1.5906707975797865	2.4022748057439633	0.9645389113959693	0.9931449300976852	0.0	-0.9059652567236041	0.19672432677588858	1.5808373746462783	-0.37098667678888	1.1939387804147819	0.32018560075543717	-0.12408685724765907	0.7069294769474692	0.07481796653064664	4.675382175530052	2.9512471231667976	9.233014004483898	12.080357038077448	9.835596262990917	6.634823581975883	5.069815052932902	6.674794495025668	-0.16000589969411544	0.4547195741423294	-1.9563976305089277	-3.226419324534496	-4.367783599068256	-0.5801054635639582	-0.393115943093641	0.8515673009344947	-2.534984060161506	0.2614505271567006	1.388752253448813	-1.0990952844699733	3.4243294003392135	1.3143008496017192	1.9601783318418151	-2.0087405621709027	-3.2965750299028516	-3.821835705944049	-1.3912823486446788	-2.796956675459594	-1.3851990166435546	-0.13045356992014925	-3.524383242558138
chr2L:127917-130678	-2.0087405621709027	-3.2965750299028516	-3.821835705944049	-1.3912823486446788	-2.796956675459594	-1.3851990166435546	-0.13045356992014925	-3.524383242558138	-0.8584344149345161	-0.11931067373464703	-1.1495366762343502	-0.6044393452309226	-2.946531518648129	-1.7779359916589463	-2.708298376616146	-3.7356805564974005	-2.9510574703885077	-2.253251255748297	-2.215050006324264	1.021979976098207	3.134840217575625	3.4032810078530695	4.071115004007954	-1.275040877761037	1.2188875033451634	-1.5524512494380298	0.6699316496634301	-2.9832441215112597	0.34541791414185063	1.8043063622805677	2.055538359891168	4.82721012817062	0.9108087471303778	-0.417504549564557	5.939498580483286	20.1920892904676	22.549951160630144	21.002985767491307	11.24768623083477	8.138750471053148	10.198116915388036	8.034351057299537	2.333804602010913	-1.1647680880650118	-4.9880642851934756	-7.62986312148789	-7.611812617540401	-9.972957605250874	-9.603840606197124
chr2L:130679-132513	-0.13045356992014925	-3.524383242558138	-0.8584344149345161	-0.11931067373464703	-1.1495366762343502	-0.6044393452309226	-2.946531518648129	-1.7779359916589463	-2.708298376616146	-3.7356805564974005	-2.9510574703885077	-2.253251255748297	-2.215050006324264	1.021979976098207	3.134840217575625	3.4032810078530695	4.071115004007954	-1.275040877761037	1.2188875033451634	-1.5524512494380298	0.6699316496634301	-2.9832441215112597	0.34541791414185063	1.8043063622805677	2.055538359891168	4.82721012817062	0.9108087471303778	-0.417504549564557	5.939498580483286	20.1920892904676	22.549951160630144	21.002985767491307	11.24768623083477	8.138750471053148	10.198116915388036	8.034351057299537	2.333804602010913	-1.1647680880650118	-4.9880642851934756	-7.62986312148789	-7.611812617540401	-9.972957605250874	-9.603840606197124	-3.7627128261881317	8.539127387772147	5.455587700770808	0.1598364876355947	-1.9534947623878847	-8.11893558111282
chr2L:160248-162436	4.151626491085922	2.833987965845525	-1.3386085568272064	-1.7597683219924343	-5.206812108306998	-3.3211625042704003	-2.488810178636422	-0.4693180592170089	-2.7964610403723054	-1.7535626562214939	2.6901809807942847	8.425671152344602	5.1608933349465165	3.7481978878552753	7.475707425107868	6.417658731516848	5.618659613978807	7.281186710209645	0.1560082299879291	1.8887837031419563	1.7300049165136306	4.065080965415978	0.9250985761645854	4.016958566607805	-0.5652418945841998	-1.101068796429175	-2.0269831380403738	-6.319083337386441	-5.850938914664156	-6.969648549883923	-4.422227142949517	-5.428280415385094	0.10029296151355792	0.0	-0.4666095473949303	-0.27008222866819914	-1.455803957028115	1.0886444887808173	1.2128644292453494	1.1446323513338468	0.0	1.171228640609484	5.798165020688555	1.8034647419903833	3.733058623647281	7.506700627498594	7.583792044432328	9.98914051856836	5.414217988709322
chr2L:165668-167487	8.425671152344602	5.1608933349465165	3.7481978878552753	7.475707425107868	6.417658731516848	5.618659613978807	7.281186710209645	0.1560082299879291	1.8887837031419563	1.7300049165136306	4.065080965415978	0.9250985761645854	4.016958566607805	-0.5652418945841998	-1.101068796429175	-2.0269831380403738	-6.319083337386441	-5.850938914664156	-6.969648549883923	-4.422227142949517	-5.428280415385094	0.10029296151355792	0.0	-0.4666095473949303	-0.27008222866819914	-1.455803957028115	1.0886444887808173	1.2128644292453494	1.1446323513338468	0.0	1.171228640609484	5.798165020688555	1.8034647419903833	3.733058623647281	7.506700627498594	7.583792044432328	9.98914051856836	5.414217988709322	0.47083453009306675	1.6489471537350044	1.2188413273576495	0.5217513186714854	3.200008487209355	0.6864600998522368	-0.7390632825511071	8.137918041540404	9.99855675135527	10.46048284319978	9.044517140571386
chr2L:190143-190603	8.295903709864007	4.161498568136415	1.2684028291792444	-2.8527360318221024	-6.202689857178011	-5.466724703154011	-0.26990723064142175	10.28245359349283	10.243377458282763	5.260469410776488	3.4530376003910117	2.514772873646682	1.9441206600312948	0.6893915254436865	0.6037744422867334	-2.0892388873033347	-2.4645670583868333	-1.3831046092216912	-1.8129681758777378	-4.845793393047485	-5.281140232360413	-8.845530050905838	-21.831346375937585	-20.85331959966025	-20.273728688890426	-13.559471146523896	-17.970428239189083	-28.60694847031541	-18.698922166398145	-32.895395262373654	-12.543025992425376	-9.335284404503387	-2.062093746803203	0.09055686169801967	-10.128771704972568	-14.001079937033605	-23.7587471655799	-18.42908673400217	-1.4537386246613322	-0.97281299814844	-0.6038485989612387	0.9568070777091172	-0.32675222119505476	0.0	4.846844412008019	3.6801027289342927	4.110117511251296	7.37933478712763	3.669994430907956
chr2L:206695-207356	0.09055686169801967	-10.128771704972568	-14.001079937033605	-23.7587471655799	-18.42908673400217	-1.4537386246613322	-0.97281299814844	-0.6038485989612387	0.9568070777091172	-0.32675222119505476	0.0	4.846844412008019	3.6801027289342927	4.110117511251296	7.37933478712763	3.669994430907956	5.385944289871079	1.2597571028495211	3.5796815889524534	2.7511078310436208	1.6051187572952976	1.0668755590631576	1.0668755590631576	0.16711877743474865	8.511316879785596	9.807256237668442	5.183658333880861	8.517942010632074	5.648833496852782	4.072506963598892	0.7301931835318509	2.8980003008420834	0.12580810293692404	0.2787408440440073	2.2653721615438545	-0.9253340925497531	-1.3882927393939333	-0.7359535705891888	-0.2240774644457132	0.7359535705891888	0.48270525311591445	1.7852197928690399	-1.3323508290265325	0.020901050466756634	-1.9919491999730181	-4.254393925283097	-7.203232920873335	-7.680105724443375	-6.350522935074645
chr2L:219550-225129	5.183658333880861	8.517942010632074	5.648833496852782	4.072506963598892	0.7301931835318509	2.8980003008420834	0.12580810293692404	0.2787408440440073	2.2653721615438545	-0.9253340925497531	-1.3882927393939333	-0.7359535705891888	-0.2240774644457132	0.7359535705891888	0.48270525311591445	1.7852197928690399	-1.3323508290265325	0.020901050466756634	-1.9919491999730181	-4.254393925283097	-7.203232920873335	-7.680105724443375	-6.350522935074645	0.40759060765813954	0.0	-0.6252873828651145	1.922924649580727	2.0123225823356705	23.296751447284105	33.45269376017286	35.77483620163551	29.067606511650602	25.76139535271887	16.628783299167257	15.358338608178387	9.96816477535524	15.248673208534044	15.408703959292822	12.46121791774269	5.362482469249285	5.52357042340699	2.2750801911115	2.667747163548318	-1.8313956504410902	-3.9944956918352825	-3.8570618032624835	-2.2335999313119177	-3.703362048105192	-1.225833462172965
chr2L:244185-247780	-4.466442886892499	-4.5631458837635455	-2.9349839392464356	-6.597552589494394	-3.138507019097888	-7.430751621134847	-5.615579944429249	-9.38365377017472	-9.289741037971346	-4.734189557897541	-8.637271953890297	-1.5704190432189342	-4.887904104512318	-9.288294282281667	-9.28452906149709	-7.375233612209485	-7.472206421128439	-7.791666814485827	-6.9263239999842305	3.1774627365615653	3.0064863476345103	1.556518899258384	3.842221803809573	-1.6910793405625417	-0.2970833565050143	-10.388468855951494	-5.620595361692786	12.564175025876681	9.254423794895677	6.513212343627371	2.8767206751019	0.9877963972343207	2.0017614787715137	0.6002440076944856	1.7923750469699609	-0.07089383708611127	-0.4971471528791606	-1.331911875238711	-4.433663210351916	-11.769598623504708	-16.04239310938902	-19.758623721857234	-15.891592469815293	-15.795790154621047	-13.378348072220739	-8.845660708160832	-27.716416113520214	-12.335142481344906	-19.25062678269007
chr2L:247781-247946	-9.38365377017472	-9.289741037971346	-4.734189557897541	-8.637271953890297	-1.5704190432189342	-4.887904104512318	-9.288294282281667	-9.28452906149709	-7.375233612209485	-7.472206421128439	-7.791666814485827	-6.9263239999842305	3.1774627365615653	3.0064863476345103	1.556518899258384	3.842221803809573	-1.6910793405625417	-0.2970833565050143	-10.388468855951494	-5.620595361692786	12.564175025876681	9.254423794895677	6.513212343627371	2.8767206751019	0.9877963972343207	2.0017614787715137	0.6002440076944856	1.7923750469699609	-0.07089383708611127	-0.4971471528791606	-1.331911875238711	-4.433663210351916	-11.769598623504708	-16.04239310938902	-19.758623721857234	-15.891592469815293	-15.795790154621047	-13.378348072220739	-8.845660708160832	-27.716416113520214	-12.335142481344906	-19.25062678269007	-19.41244153661537	-11.80291166468998	-10.539445303918427	-0.32675222119505476	-1.6154407595203946	-1.6310099090721502	-1.2202113830661714
chr2L:248101-249352	-9.289741037971346	-4.734189557897541	-8.637271953890297	-1.5704190432189342	-4.887904104512318	-9.288294282281667	-9.28452906149709	-7.375233612209485	-7.472206421128439	-7.791666814485827	-6.9263239999842305	3.1774627365615653	3.0064863476345103	1.556518899258384	3.842221803809573	-1.6910793405625417	-0.2970833565050143	-10.388468855951494	-5.620595361692786	12.564175025876681	9.254423794895677	6.513212343627371	2.8767206751019	0.9877963972343207	2.0017614787715137	0.6002440076944856	1.7923750469699609	-0.07089383708611127	-0.4971471528791606	-1.331911875238711	-4.433663210351916	-11.769598623504708	-16.04239310938902	-19.758623721857234	-15.891592469815293	-15.795790154621047	-13.378348072220739	-8.845660708160832	-27.716416113520214	-12.335142481344906	-19.25062678269007	-19.41244153661537	-11.80291166468998	-10.539445303918427	-0.32675222119505476	-1.6154407595203946	-1.6310099090721502	-1.2202113830661714	1.0668755590631576
chr2L:249353-249549	-8.637271953890297	-1.5704190432189342	-4.887904104512318	-9.288294282281667	-9.28452906149709	-7.375233612209485	-7.472206421128439	-7.791666814485827	-6.9263239999842305	3.1774627365615653	3.0064863476345103	1.556518899258384	3.842221803809573	-1.6910793405625417	-0.2970833565050143	-10.388468855951494	-5.620595361692786	12.564175025876681	9.254423794895677	6.513212343627371	2.8767206751019	0.9877963972343207	2.0017614787715137	0.6002440076944856	1.7923750469699609	-0.07089383708611127	-0.4971471528791606	-1.331911875238711	-4.433663210351916	-11.769598623504708	-16.04239310938902	-19.758623721857234	-15.891592469815293	-15.795790154621047	-13.378348072220739	-8.845660708160832	-27.716416113520214	-12.335142481344906	-19.25062678269007	-19.41244153661537	-11.80291166468998	-10.539445303918427	-0.32675222119505476	-1.6154407595203946	-1.6310099090721502	-1.2202113830661714	1.0668755590631576	-2.2890987262375684	2.123869746574087
chr2L:249550-250354	-1.5704190432189342	-4.887904104512318	-9.288294282281667	-9.28452906149709	-7.375233612209485	-7.472206421128439	-7.791666814485827	-6.9263239999842305	3.1774627365615653	3.0064863476345103	1.556518899258384	3.842221803809573	-1.6910793405625417	-0.2970833565050143	-10.388468855951494	-5.620595361692786	12.564175025876681	9.254423794895677	6.513212343627371	2.8767206751019	0.9877963972343207	2.0017614787715137	0.6002440076944856	1.7923750469699609	-0.07089383708611127	-0.4971471528791606	-1.331911875238711	-4.433663210351916	-11.769598623504708	-16.04239310938902	-19.758623721857234	-15.891592469815293	-15.795790154621047	-13.378348072220739	-8.845660708160832	-27.716416113520214	-12.335142481344906	-19.25062678269007	-19.41244153661537	-11.80291166468998	-10.539445303918427	-0.32675222119505476	-1.6154407595203946	-1.6310099090721502	-1.2202113830661714	1.0668755590631576	-2.2890987262375684	2.123869746574087	2.9787924784078506
chr2L:250355-250553	-4.887904104512318	-9.288294282281667	-9.28452906149709	-7.375233612209485	-7.472206421128439	-7.791666814485827	-6.9263239999842305	3.1774627365615653	3.0064863476345103	1.556518899258384	3.842221803809573	-1.6910793405625417	-0.2970833565050143	-10.388468855951494	-5.620595361692786	12.564175025876681	9.254423794895677	6.513212343627371	2.8767206751019	0.9877963972343207	2.0017614787715137	0.6002440076944856	1.7923750469699609	-0.07089383708611127	-0.4971471528791606	-1.331911875238711	-4.433663210351916	-11.769598623504708	-16.04239310938902	-19.758623721857234	-15.891592469815293	-15.795790154621047	-13.378348072220739	-8.845660708160832	-27.716416113520214	-12.335142481344906	-19.25062678269007	-19.41244153661537	-11.80291166468998	-10.539445303918427	-0.32675222119505476	-1.6154407595203946	-1.6310099090721502	-1.2202113830661714	1.0668755590631576	-2.2890987262375684	2.123869746574087	2.9787924784078506	0.2614505271567006
chr2L:250560-251215	-9.288294282281667	-9.28452906149709	-7.375233612209485	-7.472206421128439	-7.791666814485827	-6.9263239999842305	3.1774627365615653	3.0064863476345103	1.556518899258384	3.842221803809573	-1.6910793405625417	-0.2970833565050143	-10.388468855951494	-5.620595361692786	12.564175025876681	9.254423794895677	6.513212343627371	2.8767206751019	0.9877963972343207	2.0017614787715137	0.6002440076944856	1.7923750469699609	-0.07089383708611127	-0.4971471528791606	-1.331911875238711	-4.433663210351916	-11.769598623504708	-16.04239310938902	-19.758623721857234	-15.891592469815293	-15.795790154621047	-13.378348072220739	-8.845660708160832	-27.716416113520214	-12.335142481344906	-19.25062678269007	-19.41244153661537	-11.80291166468998	-10.539445303918427	-0.32675222119505476	-1.6154407595203946	-1.6310099090721502	-1.2202113830661714	1.0668755590631576	-2.2890987262375684	2.123869746574087	2.9787924784078506	0.2614505271567006	0.32675222119505476
chr2L:305688-307423	1.5935596424960181	2.9966906532329656	4.817772599954255	2.3211107492992715	0.4359239231164445	2.6278148960846126	4.567207565625956	-0.12103732160965751	0.288769123076823	0.0	2.3286248352848276	-0.3842533059311557	0.9568070777091172	0.1559742760354114	8.15671268205163	3.3724885932558495	9.233488253782495	8.232865855661725	5.523676300165881	3.2129002612671687	1.622010104610111	-1.5628733765821603	-0.5750529778068305	0.5985162579857993	1.6806839062132066	0.21052632091416779	-0.9177247624663548	-2.8511567529125657	-2.6068082383935725	-7.407950777217552	-13.089882595960043	-12.267256999301038	-2.8443234913130184	4.005611144550627	1.1479232398912642	-3.5820087833634844	2.819445723186942	4.412435561656821	3.829580194064818	-1.1413338028550768	-4.13921377883038	-8.337298182719628	-10.662859560446416	-7.429198811482991	5.281678606476375	4.360825045725861	10.339191400711954	12.469617875568595	2.092295616842854
chr2L:309674-310882	0.288769123076823	0.0	2.3286248352848276	-0.3842533059311557	0.9568070777091172	0.1559742760354114	8.15671268205163	3.3724885932558495	9.233488253782495	8.232865855661725	5.523676300165881	3.2129002612671687	1.622010104610111	-1.5628733765821603	-0.5750529778068305	0.5985162579857993	1.6806839062132066	0.21052632091416779	-0.9177247624663548	-2.8511567529125657	-2.6068082383935725	-7.407950777217552	-13.089882595960043	-12.267256999301038	-2.8443234913130184	4.005611144550627	1.1479232398912642	-3.5820087833634844	2.819445723186942	4.412435561656821	3.829580194064818	-1.1413338028550768	-4.13921377883038	-8.337298182719628	-10.662859560446416	-7.429198811482991	5.281678606476375	4.360825045725861	10.339191400711954	12.469617875568595	2.092295616842854	1.5199379497474321	0.18850703532295682	-0.15939845328681598	-0.37107205997171755	1.555036603294907	2.150304973944331	6.160696390117431	8.290471713942654
chr2L:355333-355874	-10.258454272001284	-0.2887691230768229	3.1520367839705417	5.305509723758461	3.635334689490492	3.613047764120481	-1.0194951448784686	3.4658337048671077	2.43943195733311	0.9185609794301849	-0.2406233412219088	1.7510990161475428	1.5605711576015462	-0.27482272280677383	1.8659611154587232	1.0527895000619816	1.8334362411624698	6.035409524048203	2.3492997237762787	0.6252873828651146	0.7698079610324814	11.532970251982615	3.3912514538374774	13.455853133084622	15.422201683864706	7.0340838189762485	11.525760884911055	10.053805024968849	9.757242323693808	7.072726640120004	8.293298534146599	4.847937449345549	4.375024039265485	1.1726032533173723	2.0159378629407727	1.466864829745973	2.4429390466284366	0.053008129104581275	0.3116300888927336	-1.1455754846363722	-0.5291351124009448	-1.3821770810048504	-0.5722315223304937	1.22305050405289	2.443662615441325	2.3839066105248445	2.2259864556733757	2.5641878607430257	-0.21824404820295873
chr2L:368722-368887	10.053805024968849	9.757242323693808	7.072726640120004	8.293298534146599	4.847937449345549	4.375024039265485	1.1726032533173723	2.0159378629407727	1.466864829745973	2.4429390466284366	0.053008129104581275	0.3116300888927336	-1.1455754846363722	-0.5291351124009448	-1.3821770810048504	-0.5722315223304937	1.22305050405289	2.443662615441325	2.3839066105248445	2.2259864556733757	2.5641878607430257	-0.21824404820295873	-2.463574016760592	-6.425686536287842	-8.025234073403041	-8.057242515221741	-8.977991760344905	-8.122141006756982	-1.6825250877295503	0.0	-0.2240774644457132	-1.5777545226518481	-2.1827113390760644	0.4095603756802117	-4.881333747539484	-3.872009666642729	-5.953574237757774	-6.18263935198796	-5.911402236332905	-1.2456036774209613	-0.7357890626869555	0.2614505271567006	1.5022269290607766	-0.8946886236107278	-0.26885269314536314	1.555646557035048	-1.9595156181120506	-1.2820092465562933	-1.5234991427675924
chr2L:368888-369836	10.053805024968849	9.757242323693808	7.072726640120004	8.293298534146599	4.847937449345549	4.375024039265485	1.1726032533173723	2.0159378629407727	1.466864829745973	2.4429390466284366	0.053008129104581275	0.3116300888927336	-1.1455754846363722	-0.5291351124009448	-1.3821770810048504	-0.5722315223304937	1.22305050405289	2.443662615441325	2.3839066105248445	2.2259864556733757	2.5641878607430257	-0.21824404820295873	-2.463574016760592	-6.425686536287842	-8.025234073403041	-8.057242515221741	-8.977991760344905	-8.122141006756982	-1.6825250877295503	0.0	-0.2240774644457132	-1.5777545226518481	-2.1827113390760644	0.4095603756802117	-4.881333747539484	-3.872009666642729	-5.953574237757774	-6.18263935198796	-5.911402236332905	-1.2456036774209613	-0.7357890626869555	0.2614505271567006	1.5022269290607766	-0.8946886236107278	-0.26885269314536314	1.555646557035048	-1.9595156181120506	-1.2820092465562933	-1.5234991427675924
chr2L:371958-372787	1.1726032533173723	2.0159378629407727	1.466864829745973	2.4429390466284366	0.053008129104581275	0.3116300888927336	-1.1455754846363722	-0.5291351124009448	-1.3821770810048504	-0.5722315223304937	1.22305050405289	2.443662615441325	2.3839066105248445	2.2259864556733757	2.5641878607430257	-0.21824404820295873	-2.463574016760592	-6.425686536287842	-8.025234073403041	-8.057242515221741	-8.977991760344905	-8.122141006756982	-1.6825250877295503	0.0	-0.2240774644457132	-1.5777545226518481	-2.1827113390760644	0.4095603756802117	-4.881333747539484	-3.872009666642729	-5.953574237757774	-6.18263935198796	-5.911402236332905	-1.2456036774209613	-0.7357890626869555	0.2614505271567006	1.5022269290607766	-0.8946886236107278	-0.26885269314536314	1.555646557035048	-1.9595156181120506	-1.2820092465562933	-1.5234991427675924	-5.544396539101382	-5.5821810565101675	-7.825952383121734	-11.525200821852778	-9.862301159340435	-20.356012134364054
chr2L:377147-378730	2.443662615441325	2.3839066105248445	2.2259864556733757	2.5641878607430257	-0.21824404820295873	-2.463574016760592	-6.425686536287842	-8.025234073403041	-8.057242515221741	-8.977991760344905	-8.122141006756982	-1.6825250877295503	0.0	-0.2240774644457132	-1.5777545226518481	-2.1827113390760644	0.4095603756802117	-4.881333747539484	-3.872009666642729	-5.953574237757774	-6.18263935198796	-5.911402236332905	-1.2456036774209613	-0.7357890626869555	0.2614505271567006	1.5022269290607766	-0.8946886236107278	-0.26885269314536314	1.555646557035048	-1.9595156181120506	-1.2820092465562933	-1.5234991427675924	-5.544396539101382	-5.5821810565101675	-7.825952383121734	-11.525200821852778	-9.862301159340435	-20.356012134364054	-17.877837516735212	-22.21850113083454	-12.613000186368197	-6.525083139360781	-1.684872899606169	0.0	0.0	0.0	0.0	0.0	0.0
chr2L:401817-402902	0.0	0.0	0.0	0.0	0.0	0.0	-0.47712125471966244	-5.769309315056633	-11.153550942751073	-11.563118690175934	-6.500301752543451	-2.4452717055851085	1.9542807972074376	3.369218116343089	1.8449637325829729	6.918201921909466	0.08558324257943045	2.7694803534173644	0.24964072412890395	1.2994664175175838	5.351173180812695	0.0	2.0027685766756016	0.7121263297071472	2.032358089024581	2.9309859264213385	0.0	0.0	15.059028943342927	23.54308911170402	25.439507668037113	13.102529901867356	12.783910676876799	16.935442698034823	9.707918347932896	16.29457048834553	10.330224141313359	10.774751257122675	7.19819992653823	5.276498151056837	4.084619082211005	3.8766695718095843	3.1328470085710234	2.1902472234879657	3.8463512735620733	0.5672945398528482	4.6195263517300456	6.116820534113349	0.8972722335235049
chr2L:413636-414252	2.032358089024581	2.9309859264213385	0.0	0.0	15.059028943342927	23.54308911170402	25.439507668037113	13.102529901867356	12.783910676876799	16.935442698034823	9.707918347932896	16.29457048834553	10.330224141313359	10.774751257122675	7.19819992653823	5.276498151056837	4.084619082211005	3.8766695718095843	3.1328470085710234	2.1902472234879657	3.8463512735620733	0.5672945398528482	4.6195263517300456	6.116820534113349	0.8972722335235049	3.7098556395087443	2.748045533109491	2.919467061213978	3.5176983815019542	5.117058556360168	4.939562219707682	1.8760225724655515	2.658167326777121	2.804015682017809	3.1239653368038622	5.938998311221792	1.9847558314096547	0.47361638658811406	0.3452954366129191	1.414708046542775	3.289539538281304	-1.488376308913564	3.6606979549285037	1.673350503748883	2.519998026013822	2.4241895008203733	0.3900708566124976	0.7600095604924517	1.7705125473744248
chr2L:414267-415050	2.9309859264213385	0.0	0.0	15.059028943342927	23.54308911170402	25.439507668037113	13.102529901867356	12.783910676876799	16.935442698034823	9.707918347932896	16.29457048834553	10.330224141313359	10.774751257122675	7.19819992653823	5.276498151056837	4.084619082211005	3.8766695718095843	3.1328470085710234	2.1902472234879657	3.8463512735620733	0.5672945398528482	4.6195263517300456	6.116820534113349	0.8972722335235049	3.7098556395087443	2.748045533109491	2.919467061213978	3.5176983815019542	5.117058556360168	4.939562219707682	1.8760225724655515	2.658167326777121	2.804015682017809	3.1239653368038622	5.938998311221792	1.9847558314096547	0.47361638658811406	0.3452954366129191	1.414708046542775	3.289539538281304	-1.488376308913564	3.6606979549285037	1.673350503748883	2.519998026013822	2.4241895008203733	0.3900708566124976	0.7600095604924517	1.7705125473744248	3.930323871735398
chr2L:415051-415687	0.0	15.059028943342927	23.54308911170402	25.439507668037113	13.102529901867356	12.783910676876799	16.935442698034823	9.707918347932896	16.29457048834553	10.330224141313359	10.774751257122675	7.19819992653823	5.276498151056837	4.084619082211005	3.8766695718095843	3.1328470085710234	2.1902472234879657	3.8463512735620733	0.5672945398528482	4.6195263517300456	6.116820534113349	0.8972722335235049	3.7098556395087443	2.748045533109491	2.919467061213978	3.5176983815019542	5.117058556360168	4.939562219707682	1.8760225724655515	2.658167326777121	2.804015682017809	3.1239653368038622	5.938998311221792	1.9847558314096547	0.47361638658811406	0.3452954366129191	1.414708046542775	3.289539538281304	-1.488376308913564	3.6606979549285037	1.673350503748883	2.519998026013822	2.4241895008203733	0.3900708566124976	0.7600095604924517	1.7705125473744248	3.930323871735398	-1.160317993903071	1.2291461106938835
chr2L:427776-429098	3.5176983815019542	5.117058556360168	4.939562219707682	1.8760225724655515	2.658167326777121	2.804015682017809	3.1239653368038622	5.938998311221792	1.9847558314096547	0.47361638658811406	0.3452954366129191	1.414708046542775	3.289539538281304	-1.488376308913564	3.6606979549285037	1.673350503748883	2.519998026013822	2.4241895008203733	0.3900708566124976	0.7600095604924517	1.7705125473744248	3.930323871735398	-1.160317993903071	1.2291461106938835	-1.1302848973624595	1.374175712135169	-1.1556595638236102	-0.9664813862487598	-0.15316327705137103	-1.3636144072207184	-2.3375743087740104	-1.7848854129164584	-1.851174601859889	-4.2898821459565655	-4.591978565044374	-3.412845688981757	3.666364385675166	-1.5381237010557403	0.21194472230215433	-0.13066694082512004	0.17612210187656233	-1.1806106111935757	-1.516831869828385	0.6281123178045772	-2.389439948471068	-4.799734979753498	-8.847309252575352	-9.575492874303015	-13.10616817008721
chr2L:429304-430261	1.8760225724655515	2.658167326777121	2.804015682017809	3.1239653368038622	5.938998311221792	1.9847558314096547	0.47361638658811406	0.3452954366129191	1.414708046542775	3.289539538281304	-1.488376308913564	3.6606979549285037	1.673350503748883	2.519998026013822	2.4241895008203733	0.3900708566124976	0.7600095604924517	1.7705125473744248	3.930323871735398	-1.160317993903071	1.2291461106938835	-1.1302848973624595	1.374175712135169	-1.1556595638236102	-0.9664813862487598	-0.15316327705137103	-1.3636144072207184	-2.3375743087740104	-1.7848854129164584	-1.851174601859889	-4.2898821459565655	-4.591978565044374	-3.412845688981757	3.666364385675166	-1.5381237010557403	0.21194472230215433	-0.13066694082512004	0.17612210187656233	-1.1806106111935757	-1.516831869828385	0.6281123178045772	-2.389439948471068	-4.799734979753498	-8.847309252575352	-9.575492874303015	-13.10616817008721	-9.038855628302757	-8.931676192341243	-2.08497988986241
chr2L:430262-432348	2.804015682017809	3.1239653368038622	5.938998311221792	1.9847558314096547	0.47361638658811406	0.3452954366129191	1.414708046542775	3.289539538281304	-1.488376308913564	3.6606979549285037	1.673350503748883	2.519998026013822	2.4241895008203733	0.3900708566124976	0.7600095604924517	1.7705125473744248	3.930323871735398	-1.160317993903071	1.2291461106938835	-1.1302848973624595	1.374175712135169	-1.1556595638236102	-0.9664813862487598	-0.15316327705137103	-1.3636144072207184	-2.3375743087740104	-1.7848854129164584	-1.851174601859889	-4.2898821459565655	-4.591978565044374	-3.412845688981757	3.666364385675166	-1.5381237010557403	0.21194472230215433	-0.13066694082512004	0.17612210187656233	-1.1806106111935757	-1.516831869828385	0.6281123178045772	-2.389439948471068	-4.799734979753498	-8.847309252575352	-9.575492874303015	-13.10616817008721	-9.038855628302757	-8.931676192341243	-2.08497988986241	0.46660954739493005	3.8453212042543123
chr2L:441401-442515	-0.9664813862487598	-0.15316327705137103	-1.3636144072207184	-2.3375743087740104	-1.7848854129164584	-1.851174601859889	-4.2898821459565655	-4.591978565044374	-3.412845688981757	3.666364385675166	-1.5381237010557403	0.21194472230215433	-0.13066694082512004	0.17612210187656233	-1.1806106111935757	-1.516831869828385	0.6281123178045772	-2.389439948471068	-4.799734979753498	-8.847309252575352	-9.575492874303015	-13.10616817008721	-9.038855628302757	-8.931676192341243	-2.08497988986241	0.46660954739493005	3.8453212042543123	16.79932229127632	18.31955326617183	11.623579282653226	12.238722143737544	10.336897122278483	7.262562050502811	10.380480257211705	6.01543314373173	4.006119607207234	1.2914819143604515	-2.342661407114794	-1.60005406002799	-5.001743015334895	-8.18989278456627	-12.215194057467414	-12.14406988453442	-12.719260868714	-14.715904708457925	-11.816826577703921	0.0	2.664853765366032	4.261628934569972
chr2L:454069-454802	3.8453212042543123	16.79932229127632	18.31955326617183	11.623579282653226	12.238722143737544	10.336897122278483	7.262562050502811	10.380480257211705	6.01543314373173	4.006119607207234	1.2914819143604515	-2.342661407114794	-1.60005406002799	-5.001743015334895	-8.18989278456627	-12.215194057467414	-12.14406988453442	-12.719260868714	-14.715904708457925	-11.816826577703921	0.0	2.664853765366032	4.261628934569972	4.69496769935552	-0.9175251854077294	-5.276560890273607	-11.64380889325435	-13.232899081380678	-23.708919101016154	-23.942619707667564	-33.534632899360496	-10.33290535628082	-6.988481393538166	-3.391649516257639	-0.769203383389443	10.735410573139744	16.158349380776208	6.789129454697135	7.013567642421617	3.154074461382074	7.318412009886216	4.126032336451992	1.621939709406928	1.2876385355611282	0.270650704629849	4.312828878261295	4.354153052051842	0.7184390432389719	-1.170041379908726
chr2L:455425-456351	18.31955326617183	11.623579282653226	12.238722143737544	10.336897122278483	7.262562050502811	10.380480257211705	6.01543314373173	4.006119607207234	1.2914819143604515	-2.342661407114794	-1.60005406002799	-5.001743015334895	-8.18989278456627	-12.215194057467414	-12.14406988453442	-12.719260868714	-14.715904708457925	-11.816826577703921	0.0	2.664853765366032	4.261628934569972	4.69496769935552	-0.9175251854077294	-5.276560890273607	-11.64380889325435	-13.232899081380678	-23.708919101016154	-23.942619707667564	-33.534632899360496	-10.33290535628082	-6.988481393538166	-3.391649516257639	-0.769203383389443	10.735410573139744	16.158349380776208	6.789129454697135	7.013567642421617	3.154074461382074	7.318412009886216	4.126032336451992	1.621939709406928	1.2876385355611282	0.270650704629849	4.312828878261295	4.354153052051842	0.7184390432389719	-1.170041379908726	-0.21630818707899907	-0.018658848388517252
chr2L:471547-472892	10.735410573139744	16.158349380776208	6.789129454697135	7.013567642421617	3.154074461382074	7.318412009886216	4.126032336451992	1.621939709406928	1.2876385355611282	0.270650704629849	4.312828878261295	4.354153052051842	0.7184390432389719	-1.170041379908726	-0.21630818707899907	-0.018658848388517252	-0.8843369443026624	-1.184206858971674	0.13113240125265113	7.427292085004944	11.54609460751101	14.735483910771855	16.331718385177034	13.832285603742799	0.9913635211678324	6.802171824997204	6.336049653404375	7.814132892890688	6.715889490926719	2.406869560502716	-0.29010948075399784	3.447032522633031	2.0697418737400834	2.3310134866335566	2.5612160064868266	3.4306238129291877	0.638476605987271	2.2723894212421096	1.6724992027761654	1.935730462784268	3.7084951259097565	2.6466730220709422	10.474134642208456	9.235605870394936	10.962408765666797	6.860806498018915	5.120641775925925	-1.2229436032845447	-3.6985561745848994
chr2L:478512-481815	-0.21630818707899907	-0.018658848388517252	-0.8843369443026624	-1.184206858971674	0.13113240125265113	7.427292085004944	11.54609460751101	14.735483910771855	16.331718385177034	13.832285603742799	0.9913635211678324	6.802171824997204	6.336049653404375	7.814132892890688	6.715889490926719	2.406869560502716	-0.29010948075399784	3.447032522633031	2.0697418737400834	2.3310134866335566	2.5612160064868266	3.4306238129291877	0.638476605987271	2.2723894212421096	1.6724992027761654	1.935730462784268	3.7084951259097565	2.6466730220709422	10.474134642208456	9.235605870394936	10.962408765666797	6.860806498018915	5.120641775925925	-1.2229436032845447	-3.6985561745848994	-7.658155292968419	-9.430364006217166	-8.688886936831397	-2.925889146705772	-0.9061093567316609	-0.5123807687549015	-4.650604064309834	-6.620331734009911	-6.94902020588978	-9.342996234447805	-10.551676378514516	-13.570531002684142	-12.158344812687165	-15.246693212977581
chr2L:483202-484080	13.832285603742799	0.9913635211678324	6.802171824997204	6.336049653404375	7.814132892890688	6.715889490926719	2.406869560502716	-0.29010948075399784	3.447032522633031	2.0697418737400834	2.3310134866335566	2.5612160064868266	3.4306238129291877	0.638476605987271	2.2723894212421096	1.6724992027761654	1.935730462784268	3.7084951259097565	2.6466730220709422	10.474134642208456	9.235605870394936	10.962408765666797	6.860806498018915	5.120641775925925	-1.2229436032845447	-3.6985561745848994	-7.658155292968419	-9.430364006217166	-8.688886936831397	-2.925889146705772	-0.9061093567316609	-0.5123807687549015	-4.650604064309834	-6.620331734009911	-6.94902020588978	-9.342996234447805	-10.551676378514516	-13.570531002684142	-12.158344812687165	-15.246693212977581	0.1318348178209692	6.4619689700379075	3.709962182268668	0.0	3.8206748562873742	8.563887287589035	11.964604839634971	13.066567492912311	12.978981429063891
chr2L:485678-486304	6.715889490926719	2.406869560502716	-0.29010948075399784	3.447032522633031	2.0697418737400834	2.3310134866335566	2.5612160064868266	3.4306238129291877	0.638476605987271	2.2723894212421096	1.6724992027761654	1.935730462784268	3.7084951259097565	2.6466730220709422	10.474134642208456	9.235605870394936	10.962408765666797	6.860806498018915	5.120641775925925	-1.2229436032845447	-3.6985561745848994	-7.658155292968419	-9.430364006217166	-8.688886936831397	-2.925889146705772	-0.9061093567316609	-0.5123807687549015	-4.650604064309834	-6.620331734009911	-6.94902020588978	-9.342996234447805	-10.551676378514516	-13.570531002684142	-12.158344812687165	-15.246693212977581	0.1318348178209692	6.4619689700379075	3.709962182268668	0.0	3.8206748562873742	8.563887287589035	11.964604839634971	13.066567492912311	12.978981429063891	7.561765133851192	9.813550092167846	2.8593830335966453	2.7508544018586485	0.9568870052362031
chr2L:486305-487066	2.406869560502716	-0.29010948075399784	3.447032522633031	2.0697418737400834	2.3310134866335566	2.5612160064868266	3.4306238129291877	0.638476605987271	2.2723894212421096	1.6724992027761654	1.935730462784268	3.7084951259097565	2.6466730220709422	10.474134642208456	9.235605870394936	10.962408765666797	6.860806498018915	5.120641775925925	-1.2229436032845447	-3.6985561745848994	-7.658155292968419	-9.430364006217166	-8.688886936831397	-2.925889146705772	-0.9061093567316609	-0.5123807687549015	-4.650604064309834	-6.620331734009911	-6.94902020588978	-9.342996234447805	-10.551676378514516	-13.570531002684142	-12.158344812687165	-15.246693212977581	0.1318348178209692	6.4619689700379075	3.709962182268668	0.0	3.8206748562873742	8.563887287589035	11.964604839634971	13.066567492912311	12.978981429063891	7.561765133851192	9.813550092167846	2.8593830335966453	2.7508544018586485	0.9568870052362031	1.0364999842968523
chr2L:487073-488517	3.447032522633031	2.0697418737400834	2.3310134866335566	2.5612160064868266	3.4306238129291877	0.638476605987271	2.2723894212421096	1.6724992027761654	1.935730462784268	3.7084951259097565	2.6466730220709422	10.474134642208456	9.235605870394936	10.962408765666797	6.860806498018915	5.120641775925925	-1.2229436032845447	-3.6985561745848994	-7.658155292968419	-9.430364006217166	-8.688886936831397	-2.925889146705772	-0.9061093567316609	-0.5123807687549015	-4.650604064309834	-6.620331734009911	-6.94902020588978	-9.342996234447805	-10.551676378514516	-13.570531002684142	-12.158344812687165	-15.246693212977581	0.1318348178209692	6.4619689700379075	3.709962182268668	0.0	3.8206748562873742	8.563887287589035	11.964604839634971	13.066567492912311	12.978981429063891	7.561765133851192	9.813550092167846	2.8593830335966453	2.7508544018586485	0.9568870052362031	1.0364999842968523	3.467507736902185	0.5052160445224394
chr2L:488518-489265	2.5612160064868266	3.4306238129291877	0.638476605987271	2.2723894212421096	1.6724992027761654	1.935730462784268	3.7084951259097565	2.6466730220709422	10.474134642208456	9.235605870394936	10.962408765666797	6.860806498018915	5.120641775925925	-1.2229436032845447	-3.6985561745848994	-7.658155292968419	-9.430364006217166	-8.688886936831397	-2.925889146705772	-0.9061093567316609	-0.5123807687549015	-4.650604064309834	-6.620331734009911	-6.94902020588978	-9.342996234447805	-10.551676378514516	-13.570531002684142	-12.158344812687165	-15.246693212977581	0.1318348178209692	6.4619689700379075	3.709962182268668	0.0	3.8206748562873742	8.563887287589035	11.964604839634971	13.066567492912311	12.978981429063891	7.561765133851192	9.813550092167846	2.8593830335966453	2.7508544018586485	0.9568870052362031	1.0364999842968523	3.467507736902185	0.5052160445224394	-0.5762557579897798	-4.69113243703386	-4.2749565227044215
chr2L:489748-492715	0.638476605987271	2.2723894212421096	1.6724992027761654	1.935730462784268	3.7084951259097565	2.6466730220709422	10.474134642208456	9.235605870394936	10.962408765666797	6.860806498018915	5.120641775925925	-1.2229436032845447	-3.6985561745848994	-7.658155292968419	-9.430364006217166	-8.688886936831397	-2.925889146705772	-0.9061093567316609	-0.5123807687549015	-4.650604064309834	-6.620331734009911	-6.94902020588978	-9.342996234447805	-10.551676378514516	-13.570531002684142	-12.158344812687165	-15.246693212977581	0.1318348178209692	6.4619689700379075	3.709962182268668	0.0	3.8206748562873742	8.563887287589035	11.964604839634971	13.066567492912311	12.978981429063891	7.561765133851192	9.813550092167846	2.8593830335966453	2.7508544018586485	0.9568870052362031	1.0364999842968523	3.467507736902185	0.5052160445224394	-0.5762557579897798	-4.69113243703386	-4.2749565227044215	-6.48219582035115	-7.222491173794459
chr2L:501382-501921	-10.551676378514516	-13.570531002684142	-12.158344812687165	-15.246693212977581	0.1318348178209692	6.4619689700379075	3.709962182268668	0.0	3.8206748562873742	8.563887287589035	11.964604839634971	13.066567492912311	12.978981429063891	7.561765133851192	9.813550092167846	2.8593830335966453	2.7508544018586485	0.9568870052362031	1.0364999842968523	3.467507736902185	0.5052160445224394	-0.5762557579897798	-4.69113243703386	-4.2749565227044215	-6.48219582035115	-7.222491173794459	-9.597154567499526	-11.710788082031945	-12.440212923735963	-12.82489327708189	-19.391983097334453	-15.901021191057637	-16.72609262692228	-5.782958447760803	-8.393697507518063	-22.39985693627247	-16.56250090435735	-18.265418107847694	-10.705440030359664	-1.874862225498574	-11.255390177357278	-4.493558210336708	0.5552050987676277	0.32675222119505476	6.7260206966730856	4.528835982099121	7.534737192154294	9.649471806863437	8.972522437383132
chr2L:501922-502273	-13.570531002684142	-12.158344812687165	-15.246693212977581	0.1318348178209692	6.4619689700379075	3.709962182268668	0.0	3.8206748562873742	8.563887287589035	11.964604839634971	13.066567492912311	12.978981429063891	7.561765133851192	9.813550092167846	2.8593830335966453	2.7508544018586485	0.9568870052362031	1.0364999842968523	3.467507736902185	0.5052160445224394	-0.5762557579897798	-4.69113243703386	-4.2749565227044215	-6.48219582035115	-7.222491173794459	-9.597154567499526	-11.710788082031945	-12.440212923735963	-12.82489327708189	-19.391983097334453	-15.901021191057637	-16.72609262692228	-5.782958447760803	-8.393697507518063	-22.39985693627247	-16.56250090435735	-18.265418107847694	-10.705440030359664	-1.874862225498574	-11.255390177357278	-4.493558210336708	0.5552050987676277	0.32675222119505476	6.7260206966730856	4.528835982099121	7.534737192154294	9.649471806863437	8.972522437383132	2.5384483928574384
chr2L:509844-510807	0.9568870052362031	1.0364999842968523	3.467507736902185	0.5052160445224394	-0.5762557579897798	-4.69113243703386	-4.2749565227044215	-6.48219582035115	-7.222491173794459	-9.597154567499526	-11.710788082031945	-12.440212923735963	-12.82489327708189	-19.391983097334453	-15.901021191057637	-16.72609262692228	-5.782958447760803	-8.393697507518063	-22.39985693627247	-16.56250090435735	-18.265418107847694	-10.705440030359664	-1.874862225498574	-11.255390177357278	-4.493558210336708	0.5552050987676277	0.32675222119505476	6.7260206966730856	4.528835982099121	7.534737192154294	9.649471806863437	8.972522437383132	2.5384483928574384	-0.6724499774113095	-4.644934616215571	-2.1278878364555003	-1.0565898643025808	-3.585192311070621	0.3246872289936752	2.88533901564494	1.4311889983018862	0.6252873828651146	4.213958240291999	5.37569071471158	8.786276463991983	3.7617830998199002	10.479398290973956	7.32214185131876	2.532115614618574
chr2L:510808-511485	3.467507736902185	0.5052160445224394	-0.5762557579897798	-4.69113243703386	-4.2749565227044215	-6.48219582035115	-7.222491173794459	-9.597154567499526	-11.710788082031945	-12.440212923735963	-12.82489327708189	-19.391983097334453	-15.901021191057637	-16.72609262692228	-5.782958447760803	-8.393697507518063	-22.39985693627247	-16.56250090435735	-18.265418107847694	-10.705440030359664	-1.874862225498574	-11.255390177357278	-4.493558210336708	0.5552050987676277	0.32675222119505476	6.7260206966730856	4.528835982099121	7.534737192154294	9.649471806863437	8.972522437383132	2.5384483928574384	-0.6724499774113095	-4.644934616215571	-2.1278878364555003	-1.0565898643025808	-3.585192311070621	0.3246872289936752	2.88533901564494	1.4311889983018862	0.6252873828651146	4.213958240291999	5.37569071471158	8.786276463991983	3.7617830998199002	10.479398290973956	7.32214185131876	2.532115614618574	5.0382638326906015	7.968876230616461
chr2L:516465-516663	-19.391983097334453	-15.901021191057637	-16.72609262692228	-5.782958447760803	-8.393697507518063	-22.39985693627247	-16.56250090435735	-18.265418107847694	-10.705440030359664	-1.874862225498574	-11.255390177357278	-4.493558210336708	0.5552050987676277	0.32675222119505476	6.7260206966730856	4.528835982099121	7.534737192154294	9.649471806863437	8.972522437383132	2.5384483928574384	-0.6724499774113095	-4.644934616215571	-2.1278878364555003	-1.0565898643025808	-3.585192311070621	0.3246872289936752	2.88533901564494	1.4311889983018862	0.6252873828651146	4.213958240291999	5.37569071471158	8.786276463991983	3.7617830998199002	10.479398290973956	7.32214185131876	2.532115614618574	5.0382638326906015	7.968876230616461	7.31139849997009	3.2099056701996793	4.713111993571893	0.9595122277607351	-0.2653459916963596	-4.359513397431655	-10.228160242267148	-13.841784361242834	-15.140702748200782	-14.71197378802345	-1.2780642861172016
chr2L:516687-518993	-15.901021191057637	-16.72609262692228	-5.782958447760803	-8.393697507518063	-22.39985693627247	-16.56250090435735	-18.265418107847694	-10.705440030359664	-1.874862225498574	-11.255390177357278	-4.493558210336708	0.5552050987676277	0.32675222119505476	6.7260206966730856	4.528835982099121	7.534737192154294	9.649471806863437	8.972522437383132	2.5384483928574384	-0.6724499774113095	-4.644934616215571	-2.1278878364555003	-1.0565898643025808	-3.585192311070621	0.3246872289936752	2.88533901564494	1.4311889983018862	0.6252873828651146	4.213958240291999	5.37569071471158	8.786276463991983	3.7617830998199002	10.479398290973956	7.32214185131876	2.532115614618574	5.0382638326906015	7.968876230616461	7.31139849997009	3.2099056701996793	4.713111993571893	0.9595122277607351	-0.2653459916963596	-4.359513397431655	-10.228160242267148	-13.841784361242834	-15.140702748200782	-14.71197378802345	-1.2780642861172016	5.875417116257379
chr2L:520936-521284	-1.874862225498574	-11.255390177357278	-4.493558210336708	0.5552050987676277	0.32675222119505476	6.7260206966730856	4.528835982099121	7.534737192154294	9.649471806863437	8.972522437383132	2.5384483928574384	-0.6724499774113095	-4.644934616215571	-2.1278878364555003	-1.0565898643025808	-3.585192311070621	0.3246872289936752	2.88533901564494	1.4311889983018862	0.6252873828651146	4.213958240291999	5.37569071471158	8.786276463991983	3.7617830998199002	10.479398290973956	7.32214185131876	2.532115614618574	5.0382638326906015	7.968876230616461	7.31139849997009	3.2099056701996793	4.713111993571893	0.9595122277607351	-0.2653459916963596	-4.359513397431655	-10.228160242267148	-13.841784361242834	-15.140702748200782	-14.71197378802345	-1.2780642861172016	5.875417116257379	5.581172242577899	7.471909997847231	8.906780057202834	7.6478123690172515	1.684872899606169	2.023199109623517	3.1584723442781013	4.042843822234211
chr2L:521285-521484	-11.255390177357278	-4.493558210336708	0.5552050987676277	0.32675222119505476	6.7260206966730856	4.528835982099121	7.534737192154294	9.649471806863437	8.972522437383132	2.5384483928574384	-0.6724499774113095	-4.644934616215571	-2.1278878364555003	-1.0565898643025808	-3.585192311070621	0.3246872289936752	2.88533901564494	1.4311889983018862	0.6252873828651146	4.213958240291999	5.37569071471158	8.786276463991983	3.7617830998199002	10.479398290973956	7.32214185131876	2.532115614618574	5.0382638326906015	7.968876230616461	7.31139849997009	3.2099056701996793	4.713111993571893	0.9595122277607351	-0.2653459916963596	-4.359513397431655	-10.228160242267148	-13.841784361242834	-15.140702748200782	-14.71197378802345	-1.2780642861172016	5.875417116257379	5.581172242577899	7.471909997847231	8.906780057202834	7.6478123690172515	1.684872899606169	2.023199109623517	3.1584723442781013	4.042843822234211	3.1116668475861973
chr2L:521485-521908	-11.255390177357278	-4.493558210336708	0.5552050987676277	0.32675222119505476	6.7260206966730856	4.528835982099121	7.534737192154294	9.649471806863437	8.972522437383132	2.5384483928574384	-0.6724499774113095	-4.644934616215571	-2.1278878364555003	-1.0565898643025808	-3.585192311070621	0.3246872289936752	2.88533901564494	1.4311889983018862	0.6252873828651146	4.213958240291999	5.37569071471158	8.786276463991983	3.7617830998199002	10.479398290973956	7.32214185131876	2.532115614618574	5.0382638326906015	7.968876230616461	7.31139849997009	3.2099056701996793	4.713111993571893	0.9595122277607351	-0.2653459916963596	-4.359513397431655	-10.228160242267148	-13.841784361242834	-15.140702748200782	-14.71197378802345	-1.2780642861172016	5.875417116257379	5.581172242577899	7.471909997847231	8.906780057202834	7.6478123690172515	1.684872899606169	2.023199109623517	3.1584723442781013	4.042843822234211	3.1116668475861973
chr2L:521963-522867	-4.493558210336708	0.5552050987676277	0.32675222119505476	6.7260206966730856	4.528835982099121	7.534737192154294	9.649471806863437	8.972522437383132	2.5384483928574384	-0.6724499774113095	-4.644934616215571	-2.1278878364555003	-1.0565898643025808	-3.585192311070621	0.3246872289936752	2.88533901564494	1.4311889983018862	0.6252873828651146	4.213958240291999	5.37569071471158	8.786276463991983	3.7617830998199002	10.479398290973956	7.32214185131876	2.532115614618574	5.0382638326906015	7.968876230616461	7.31139849997009	3.2099056701996793	4.713111993571893	0.9595122277607351	-0.2653459916963596	-4.359513397431655	-10.228160242267148	-13.841784361242834	-15.140702748200782	-14.71197378802345	-1.2780642861172016	5.875417116257379	5.581172242577899	7.471909997847231	8.906780057202834	7.6478123690172515	1.684872899606169	2.023199109623517	3.1584723442781013	4.042843822234211	3.1116668475861973	4.471277517780201
chr2L:522868-523684	0.32675222119505476	6.7260206966730856	4.528835982099121	7.534737192154294	9.649471806863437	8.972522437383132	2.5384483928574384	-0.6724499774113095	-4.644934616215571	-2.1278878364555003	-1.0565898643025808	-3.585192311070621	0.3246872289936752	2.88533901564494	1.4311889983018862	0.6252873828651146	4.213958240291999	5.37569071471158	8.786276463991983	3.7617830998199002	10.479398290973956	7.32214185131876	2.532115614618574	5.0382638326906015	7.968876230616461	7.31139849997009	3.2099056701996793	4.713111993571893	0.9595122277607351	-0.2653459916963596	-4.359513397431655	-10.228160242267148	-13.841784361242834	-15.140702748200782	-14.71197378802345	-1.2780642861172016	5.875417116257379	5.581172242577899	7.471909997847231	8.906780057202834	7.6478123690172515	1.684872899606169	2.023199109623517	3.1584723442781013	4.042843822234211	3.1116668475861973	4.471277517780201	2.0630298654242427	3.4679705443141273
chr2L:523685-524405	4.528835982099121	7.534737192154294	9.649471806863437	8.972522437383132	2.5384483928574384	-0.6724499774113095	-4.644934616215571	-2.1278878364555003	-1.0565898643025808	-3.585192311070621	0.3246872289936752	2.88533901564494	1.4311889983018862	0.6252873828651146	4.213958240291999	5.37569071471158	8.786276463991983	3.7617830998199002	10.479398290973956	7.32214185131876	2.532115614618574	5.0382638326906015	7.968876230616461	7.31139849997009	3.2099056701996793	4.713111993571893	0.9595122277607351	-0.2653459916963596	-4.359513397431655	-10.228160242267148	-13.841784361242834	-15.140702748200782	-14.71197378802345	-1.2780642861172016	5.875417116257379	5.581172242577899	7.471909997847231	8.906780057202834	7.6478123690172515	1.684872899606169	2.023199109623517	3.1584723442781013	4.042843822234211	3.1116668475861973	4.471277517780201	2.0630298654242427	3.4679705443141273	2.94439140520118	-0.26145052715670036
chr2L:524406-524989	7.534737192154294	9.649471806863437	8.972522437383132	2.5384483928574384	-0.6724499774113095	-4.644934616215571	-2.1278878364555003	-1.0565898643025808	-3.585192311070621	0.3246872289936752	2.88533901564494	1.4311889983018862	0.6252873828651146	4.213958240291999	5.37569071471158	8.786276463991983	3.7617830998199002	10.479398290973956	7.32214185131876	2.532115614618574	5.0382638326906015	7.968876230616461	7.31139849997009	3.2099056701996793	4.713111993571893	0.9595122277607351	-0.2653459916963596	-4.359513397431655	-10.228160242267148	-13.841784361242834	-15.140702748200782	-14.71197378802345	-1.2780642861172016	5.875417116257379	5.581172242577899	7.471909997847231	8.906780057202834	7.6478123690172515	1.684872899606169	2.023199109623517	3.1584723442781013	4.042843822234211	3.1116668475861973	4.471277517780201	2.0630298654242427	3.4679705443141273	2.94439140520118	-0.26145052715670036	2.5437212007026666
chr2L:584620-585920	1.617827260933472	-0.23261279407522478	-2.4732456650347387	-2.6572245170535753	-2.6230035300939303	-4.525692741374173	-7.725789947992441	-12.843273612579962	-16.35757020797935	-20.727138745570116	-19.974193776572132	-20.78712083770367	-6.63578088913361	-0.24476580002409246	3.2487996591429877	2.6914372567677103	0.8731932939300534	8.696526010867927	8.626049037427565	8.397480413781523	2.6096729388443154	16.29405797147471	16.764295029213827	26.227815269694986	9.89273244344402	0.4414123674337495	11.17642071208812	13.891304184201273	16.929078123121833	14.438556982884599	12.95392232344473	12.955496963660378	6.142856971389431	16.523161418101367	11.311198527197993	12.928218578355136	11.722586164657793	11.550610661344408	8.57686775509223	7.38089595964043	2.500702035013766	-1.451607734579744	-6.657540058308732	-6.007763489041227	-9.18383500426036	-6.5030491394442445	-10.017398705349347	-11.07704977262765	-11.573528947614992
chr2L:589264-589801	-20.727138745570116	-19.974193776572132	-20.78712083770367	-6.63578088913361	-0.24476580002409246	3.2487996591429877	2.6914372567677103	0.8731932939300534	8.696526010867927	8.626049037427565	8.397480413781523	2.6096729388443154	16.29405797147471	16.764295029213827	26.227815269694986	9.89273244344402	0.4414123674337495	11.17642071208812	13.891304184201273	16.929078123121833	14.438556982884599	12.95392232344473	12.955496963660378	6.142856971389431	16.523161418101367	11.311198527197993	12.928218578355136	11.722586164657793	11.550610661344408	8.57686775509223	7.38089595964043	2.500702035013766	-1.451607734579744	-6.657540058308732	-6.007763489041227	-9.18383500426036	-6.5030491394442445	-10.017398705349347	-11.07704977262765	-11.573528947614992	-7.996956545700537	-6.851316353731581	-2.2514505497298725	-1.6281988129123546	-4.437085885893482	-5.13274245411152	-11.83770813238384	-14.75232371807022	-8.979009650182903
chr2L:589802-590579	-19.974193776572132	-20.78712083770367	-6.63578088913361	-0.24476580002409246	3.2487996591429877	2.6914372567677103	0.8731932939300534	8.696526010867927	8.626049037427565	8.397480413781523	2.6096729388443154	16.29405797147471	16.764295029213827	26.227815269694986	9.89273244344402	0.4414123674337495	11.17642071208812	13.891304184201273	16.929078123121833	14.438556982884599	12.95392232344473	12.955496963660378	6.142856971389431	16.523161418101367	11.311198527197993	12.928218578355136	11.722586164657793	11.550610661344408	8.57686775509223	7.38089595964043	2.500702035013766	-1.451607734579744	-6.657540058308732	-6.007763489041227	-9.18383500426036	-6.5030491394442445	-10.017398705349347	-11.07704977262765	-11.573528947614992	-7.996956545700537	-6.851316353731581	-2.2514505497298725	-1.6281988129123546	-4.437085885893482	-5.13274245411152	-11.83770813238384	-14.75232371807022	-8.979009650182903	-6.172566790693698
chr2L:591321-592276	-0.24476580002409246	3.2487996591429877	2.6914372567677103	0.8731932939300534	8.696526010867927	8.626049037427565	8.397480413781523	2.6096729388443154	16.29405797147471	16.764295029213827	26.227815269694986	9.89273244344402	0.4414123674337495	11.17642071208812	13.891304184201273	16.929078123121833	14.438556982884599	12.95392232344473	12.955496963660378	6.142856971389431	16.523161418101367	11.311198527197993	12.928218578355136	11.722586164657793	11.550610661344408	8.57686775509223	7.38089595964043	2.500702035013766	-1.451607734579744	-6.657540058308732	-6.007763489041227	-9.18383500426036	-6.5030491394442445	-10.017398705349347	-11.07704977262765	-11.573528947614992	-7.996956545700537	-6.851316353731581	-2.2514505497298725	-1.6281988129123546	-4.437085885893482	-5.13274245411152	-11.83770813238384	-14.75232371807022	-8.979009650182903	-6.172566790693698	1.0614981187194437	6.557082115798182	1.7062581335367424
chr2L:594037-594927	8.397480413781523	2.6096729388443154	16.29405797147471	16.764295029213827	26.227815269694986	9.89273244344402	0.4414123674337495	11.17642071208812	13.891304184201273	16.929078123121833	14.438556982884599	12.95392232344473	12.955496963660378	6.142856971389431	16.523161418101367	11.311198527197993	12.928218578355136	11.722586164657793	11.550610661344408	8.57686775509223	7.38089595964043	2.500702035013766	-1.451607734579744	-6.657540058308732	-6.007763489041227	-9.18383500426036	-6.5030491394442445	-10.017398705349347	-11.07704977262765	-11.573528947614992	-7.996956545700537	-6.851316353731581	-2.2514505497298725	-1.6281988129123546	-4.437085885893482	-5.13274245411152	-11.83770813238384	-14.75232371807022	-8.979009650182903	-6.172566790693698	1.0614981187194437	6.557082115798182	1.7062581335367424	1.7578385843325381	-4.290679612277298	-3.428609937556282	-12.320214228468538	-15.136283931045353	4.937433967450254
chr2L:594984-596228	2.6096729388443154	16.29405797147471	16.764295029213827	26.227815269694986	9.89273244344402	0.4414123674337495	11.17642071208812	13.891304184201273	16.929078123121833	14.438556982884599	12.95392232344473	12.955496963660378	6.142856971389431	16.523161418101367	11.311198527197993	12.928218578355136	11.722586164657793	11.550610661344408	8.57686775509223	7.38089595964043	2.500702035013766	-1.451607734579744	-6.657540058308732	-6.007763489041227	-9.18383500426036	-6.5030491394442445	-10.017398705349347	-11.07704977262765	-11.573528947614992	-7.996956545700537	-6.851316353731581	-2.2514505497298725	-1.6281988129123546	-4.437085885893482	-5.13274245411152	-11.83770813238384	-14.75232371807022	-8.979009650182903	-6.172566790693698	1.0614981187194437	6.557082115798182	1.7062581335367424	1.7578385843325381	-4.290679612277298	-3.428609937556282	-12.320214228468538	-15.136283931045353	4.937433967450254	14.596976945679954
chr2L:596871-597109	9.89273244344402	0.4414123674337495	11.17642071208812	13.891304184201273	16.929078123121833	14.438556982884599	12.95392232344473	12.955496963660378	6.142856971389431	16.523161418101367	11.311198527197993	12.928218578355136	11.722586164657793	11.550610661344408	8.57686775509223	7.38089595964043	2.500702035013766	-1.451607734579744	-6.657540058308732	-6.007763489041227	-9.18383500426036	-6.5030491394442445	-10.017398705349347	-11.07704977262765	-11.573528947614992	-7.996956545700537	-6.851316353731581	-2.2514505497298725	-1.6281988129123546	-4.437085885893482	-5.13274245411152	-11.83770813238384	-14.75232371807022	-8.979009650182903	-6.172566790693698	1.0614981187194437	6.557082115798182	1.7062581335367424	1.7578385843325381	-4.290679612277298	-3.428609937556282	-12.320214228468538	-15.136283931045353	4.937433967450254	14.596976945679954	9.15380001758419	7.527570809095122	7.668765691427935	1.727721318702209
chr2L:597110-598405	0.4414123674337495	11.17642071208812	13.891304184201273	16.929078123121833	14.438556982884599	12.95392232344473	12.955496963660378	6.142856971389431	16.523161418101367	11.311198527197993	12.928218578355136	11.722586164657793	11.550610661344408	8.57686775509223	7.38089595964043	2.500702035013766	-1.451607734579744	-6.657540058308732	-6.007763489041227	-9.18383500426036	-6.5030491394442445	-10.017398705349347	-11.07704977262765	-11.573528947614992	-7.996956545700537	-6.851316353731581	-2.2514505497298725	-1.6281988129123546	-4.437085885893482	-5.13274245411152	-11.83770813238384	-14.75232371807022	-8.979009650182903	-6.172566790693698	1.0614981187194437	6.557082115798182	1.7062581335367424	1.7578385843325381	-4.290679612277298	-3.428609937556282	-12.320214228468538	-15.136283931045353	4.937433967450254	14.596976945679954	9.15380001758419	7.527570809095122	7.668765691427935	1.727721318702209	0.3697060965013928
chr2L:695905-696919	1.7905623119791692	2.116593469903327	1.155889107225596	0.8767851530797537	-0.4002396631073337	-1.0770367338070723	-1.7063588366804212	-0.6456921483976423	-1.7445495238277968	0.20771647617709463	-0.42178219511705034	-1.997980396965068	-2.602302607788822	-2.0082949985124143	0.3882635977133554	-1.8088680837744013	1.3092762816111747	-1.6547023236346425	-2.052724314942	-3.2906837833901545	-3.1287231283136516	-7.736706252930678	-6.357646151239563	-7.567412054201782	-6.826178910467629	-6.7077003261073385	-4.558379831300908	-3.324713995259318	-3.427275380552894	-2.3788933918664297	-2.7348824297150895	-1.487716813422176	-0.022345086646840054	-1.5618599389314316	-3.120853883964058	-3.422936422038788	-0.30028427771583877	-1.6670024866640782	1.1223240852053644	-0.3631784717146008	-0.7268454328018655	1.4298480762138663	-1.9297695677557742	0.9698979575395525	-1.470376870761439	-0.8328448153262001	-3.357657103786579	-4.033948111800126	-4.367718938598033
chr2L:700607-701767	-0.42178219511705034	-1.997980396965068	-2.602302607788822	-2.0082949985124143	0.3882635977133554	-1.8088680837744013	1.3092762816111747	-1.6547023236346425	-2.052724314942	-3.2906837833901545	-3.1287231283136516	-7.736706252930678	-6.357646151239563	-7.567412054201782	-6.826178910467629	-6.7077003261073385	-4.558379831300908	-3.324713995259318	-3.427275380552894	-2.3788933918664297	-2.7348824297150895	-1.487716813422176	-0.022345086646840054	-1.5618599389314316	-3.120853883964058	-3.422936422038788	-0.30028427771583877	-1.6670024866640782	1.1223240852053644	-0.3631784717146008	-0.7268454328018655	1.4298480762138663	-1.9297695677557742	0.9698979575395525	-1.470376870761439	-0.8328448153262001	-3.357657103786579	-4.033948111800126	-4.367718938598033	-3.0533690178205926	-4.868380613216671	-3.439798333142802	-1.4809184663917092	-0.4810800106415352	0.8382827758144688	0.7956201341448869	0.8057239592191127	1.944723474897305	-1.5786740540057065
chr2L:701768-701925	-2.602302607788822	-2.0082949985124143	0.3882635977133554	-1.8088680837744013	1.3092762816111747	-1.6547023236346425	-2.052724314942	-3.2906837833901545	-3.1287231283136516	-7.736706252930678	-6.357646151239563	-7.567412054201782	-6.826178910467629	-6.7077003261073385	-4.558379831300908	-3.324713995259318	-3.427275380552894	-2.3788933918664297	-2.7348824297150895	-1.487716813422176	-0.022345086646840054	-1.5618599389314316	-3.120853883964058	-3.422936422038788	-0.30028427771583877	-1.6670024866640782	1.1223240852053644	-0.3631784717146008	-0.7268454328018655	1.4298480762138663	-1.9297695677557742	0.9698979575395525	-1.470376870761439	-0.8328448153262001	-3.357657103786579	-4.033948111800126	-4.367718938598033	-3.0533690178205926	-4.868380613216671	-3.439798333142802	-1.4809184663917092	-0.4810800106415352	0.8382827758144688	0.7956201341448869	0.8057239592191127	1.944723474897305	-1.5786740540057065	-1.1542211580457096	-2.7113189499127976
chr2L:701926-703040	-2.602302607788822	-2.0082949985124143	0.3882635977133554	-1.8088680837744013	1.3092762816111747	-1.6547023236346425	-2.052724314942	-3.2906837833901545	-3.1287231283136516	-7.736706252930678	-6.357646151239563	-7.567412054201782	-6.826178910467629	-6.7077003261073385	-4.558379831300908	-3.324713995259318	-3.427275380552894	-2.3788933918664297	-2.7348824297150895	-1.487716813422176	-0.022345086646840054	-1.5618599389314316	-3.120853883964058	-3.422936422038788	-0.30028427771583877	-1.6670024866640782	1.1223240852053644	-0.3631784717146008	-0.7268454328018655	1.4298480762138663	-1.9297695677557742	0.9698979575395525	-1.470376870761439	-0.8328448153262001	-3.357657103786579	-4.033948111800126	-4.367718938598033	-3.0533690178205926	-4.868380613216671	-3.439798333142802	-1.4809184663917092	-0.4810800106415352	0.8382827758144688	0.7956201341448869	0.8057239592191127	1.944723474897305	-1.5786740540057065	-1.1542211580457096	-2.7113189499127976
chr2L:713191-713957	-3.422936422038788	-0.30028427771583877	-1.6670024866640782	1.1223240852053644	-0.3631784717146008	-0.7268454328018655	1.4298480762138663	-1.9297695677557742	0.9698979575395525	-1.470376870761439	-0.8328448153262001	-3.357657103786579	-4.033948111800126	-4.367718938598033	-3.0533690178205926	-4.868380613216671	-3.439798333142802	-1.4809184663917092	-0.4810800106415352	0.8382827758144688	0.7956201341448869	0.8057239592191127	1.944723474897305	-1.5786740540057065	-1.1542211580457096	-2.7113189499127976	-3.107251729181504	-1.2298241067312043	-3.5927084540234593	-3.88593410300608	-4.189117487553596	-5.203348024005964	-3.5634093206534128	-4.3841417260879805	-3.1599033493807864	-6.559271747784525	-4.63115905477339	-7.102646622514804	-8.362278899459845	-9.269150845221366	-12.991026843449252	-9.939714405263606	-15.369181271425266	-9.643428233867136	-12.383057144444553	-13.666700090314553	-5.849717861960965	-8.927126048062144	0.0
chr2L:714236-716192	-1.6670024866640782	1.1223240852053644	-0.3631784717146008	-0.7268454328018655	1.4298480762138663	-1.9297695677557742	0.9698979575395525	-1.470376870761439	-0.8328448153262001	-3.357657103786579	-4.033948111800126	-4.367718938598033	-3.0533690178205926	-4.868380613216671	-3.439798333142802	-1.4809184663917092	-0.4810800106415352	0.8382827758144688	0.7956201341448869	0.8057239592191127	1.944723474897305	-1.5786740540057065	-1.1542211580457096	-2.7113189499127976	-3.107251729181504	-1.2298241067312043	-3.5927084540234593	-3.88593410300608	-4.189117487553596	-5.203348024005964	-3.5634093206534128	-4.3841417260879805	-3.1599033493807864	-6.559271747784525	-4.63115905477339	-7.102646622514804	-8.362278899459845	-9.269150845221366	-12.991026843449252	-9.939714405263606	-15.369181271425266	-9.643428233867136	-12.383057144444553	-13.666700090314553	-5.849717861960965	-8.927126048062144	0.0	0.0	0.0
chr2L:716382-717014	1.4298480762138663	-1.9297695677557742	0.9698979575395525	-1.470376870761439	-0.8328448153262001	-3.357657103786579	-4.033948111800126	-4.367718938598033	-3.0533690178205926	-4.868380613216671	-3.439798333142802	-1.4809184663917092	-0.4810800106415352	0.8382827758144688	0.7956201341448869	0.8057239592191127	1.944723474897305	-1.5786740540057065	-1.1542211580457096	-2.7113189499127976	-3.107251729181504	-1.2298241067312043	-3.5927084540234593	-3.88593410300608	-4.189117487553596	-5.203348024005964	-3.5634093206534128	-4.3841417260879805	-3.1599033493807864	-6.559271747784525	-4.63115905477339	-7.102646622514804	-8.362278899459845	-9.269150845221366	-12.991026843449252	-9.939714405263606	-15.369181271425266	-9.643428233867136	-12.383057144444553	-13.666700090314553	-5.849717861960965	-8.927126048062144	0.0	0.0	0.0	0.0	0.0	0.0	0.0
chr2L:825617-827653	4.62328593224862	1.379969374194907	2.1241775799861418	2.9898765362936413	6.11283911524788	0.8104803218971602	1.9320336651655252	1.91648479614274	4.102993890384343	3.193837633370248	2.158187571546236	3.647196142690099	2.3441438577723446	2.8716780026599737	1.0634535672695904	0.6900745991758384	-1.692735245328295	4.611889131097897	6.4621613943892795	2.1445045313528177	4.4240498387230245	-0.4531191014096446	-3.2030645819197443	-9.480870924049052	-7.799133928461442	-8.065848593757234	-2.357756426829297	-8.010029525611959	-19.334622077511813	-11.046721072679572	-12.646155050180967	-3.5184253821581133	-1.0466924622419154	-12.118153112476499	-8.553646335041138	-9.09155474164282	-10.580924848656755	-2.943814282356755	-1.6525945075586288	-5.256762951266791	-1.53172278343657	-3.9457988688804946	-5.176596163089456	-0.9487948033908559	1.1227278195886907	0.47712125471966244	-0.3842533059311557	0.9884928598239788	0.0
chr2L:866555-868434	4.051734394580889	0.9716247387560053	-4.3466078207440395	-11.363878611267289	-13.392093195143591	-13.675557470897765	-11.17462321613343	-6.171456631272707	-5.1759901281114145	4.20623899765598	7.756762596410534	6.35528105540811	5.034837012634327	0.7525822297106237	-2.1147046138535033	-7.856796464374681	-15.39497809457508	-22.203223701649893	-20.340284961694504	0.07147821308566336	3.578525334652231	11.446981361946676	12.050583084850837	8.074936886954555	10.497848277970899	7.788523019121647	8.559539135850267	3.835796513900097	2.2472908959422706	-3.2296466395323433	-2.6739138726224643	-6.184905886501277	-4.225543191458073	0.7188321326006513	0.05856031915404915	2.568882523526725	-1.2568342149486216	0.7799863043302593	1.8723215202791552	-3.245253038317354	-2.3739566985040725	-6.587329567636202	-3.3424884396717602	-2.329653717475057	-5.2067680440835735	-0.2681854859691827	-2.4797989929280986	-0.7077442727603775	0.6984668145482467
chr2L:868435-869036	-11.363878611267289	-13.392093195143591	-13.675557470897765	-11.17462321613343	-6.171456631272707	-5.1759901281114145	4.20623899765598	7.756762596410534	6.35528105540811	5.034837012634327	0.7525822297106237	-2.1147046138535033	-7.856796464374681	-15.39497809457508	-22.203223701649893	-20.340284961694504	0.07147821308566336	3.578525334652231	11.446981361946676	12.050583084850837	8.074936886954555	10.497848277970899	7.788523019121647	8.559539135850267	3.835796513900097	2.2472908959422706	-3.2296466395323433	-2.6739138726224643	-6.184905886501277	-4.225543191458073	0.7188321326006513	0.05856031915404915	2.568882523526725	-1.2568342149486216	0.7799863043302593	1.8723215202791552	-3.245253038317354	-2.3739566985040725	-6.587329567636202	-3.3424884396717602	-2.329653717475057	-5.2067680440835735	-0.2681854859691827	-2.4797989929280986	-0.7077442727603775	0.6984668145482467	0.18956458884263475	-1.8872400920595551	-2.4856532127710644
chr2L:935195-936224	-14.760846435200449	-11.693670731479715	-8.737931987170832	-6.704077179959941	0.0	-1.0466924622419154	0.0	0.7713317115819135	-0.8252953541802436	-0.4693180592170089	0.0	0.32675222119505476	-0.5722315223304937	2.5037523852925134	3.0349806261689776	2.320539017263493	3.526196163587091	4.76039854810406	2.800636209766411	4.852905632117329	2.35994788133384	5.477283148231146	0.22407746444571308	5.308302354606261	3.2371016140108395	8.022708831858232	4.570028249010629	3.3030279641257	-0.20084827040815442	-6.721657843948107	-12.567588113112228	-16.973096247082772	-15.787383330942397	0.8460451745213684	4.800705330690238	6.117062060027771	0.7273940556748907	0.9292644417574849	1.866256994449178	2.8394035525542223	1.691083841705564	0.7931318105311626	-1.8664330993671352	-3.083523233035399	-4.578378454163774	-0.2267131324579973	-3.9939882992962206	0.276459132117312	0.0
chr2L:974093-974674	-0.20625837212190232	-1.9229246495807275	-4.103136110519695	-3.7983123277133064	-2.816890859609901	0.0	0.9884928598239788	-1.736776658343886	-3.0183914600714434	-0.7357890626869555	-2.058282264639426	-5.213081724803616	-3.3762832365613766	-1.9822683280171423	0.288769123076823	0.1203245088419149	-0.7152334432427206	-0.7359535705891888	0.9196676462894914	0.6837018708481746	1.9863267457449405	4.940177721142501	1.0422403902612474	-0.9884928598239788	0.29800261053650823	2.3462994181261614	2.3025407659452344	2.483267901883336	0.8936083154540572	4.371727959835877	2.068504670110824	1.0125888611440934	5.497931376692697	1.8140861660121497	4.485016391346762	4.876460812121355	4.301932632629182	4.089739599691182	2.670274840058822	4.5447032334069615	6.439842489203401	1.4228995648678933	-0.47712125471966244	1.6617208133970918	6.022129461427333	6.8536783034933135	2.912453143523542	5.821453736334339	4.260241826013068
chr2L:1007933-1008593	-0.37396537705551264	-3.345431829438538	-0.3842533059311557	0.0	-0.8438763304563424	-4.072482659337287	-1.2443426282845207	0.0	-0.4898109557130932	0.08819025234799628	-0.4042526733115108	-4.146546395252699	-3.3003427354941395	-1.8056841103404508	-5.0185720403669425	-7.92482802195862	-7.446132000248409	-5.078807193290097	-8.763747983339895	-6.138242635416115	-0.5234384870639825	0.47712125471966244	-4.346067532655911	-11.328962888494004	-11.56121422951697	-12.455208598802546	-14.538802574536719	-17.238119951418277	-14.0000742697399	-15.660472212575309	-2.4123394492012182	0.0	-0.9884928598239788	-1.4637527426815689	-0.47712125471966244	-1.553362326588161	-4.085175173851707	-2.0019021541345667	1.967221329436397	0.0	0.0	0.0	0.0	0.5552050987676277	0.0	-1.2512936989793975	0.0	0.0	0.0
chr2L:1062524-1063540	0.3842533059311557	0.24062334122190882	8.747615871312936	10.5134638591278	6.462726504396156	4.589257275258608	-0.35761470711971743	-4.974217313523713	-7.341678231793977	-13.83150398690295	-6.700005523837081	-12.000729497109935	-1.087636782058556	-11.698905125547409	-6.527755738195723	-0.7359535705891888	0.3842533059311557	0.0	-3.8457996353494184	-5.2102553738568265	-2.2044471364002667	-0.3842533059311557	-3.385017182045202	-5.613177262491291	0.046099854304681324	1.7433393240059822	0.7249897682903885	0.288769123076823	-0.3842533059311557	-0.3842533059311557	-0.576462729064982	3.7863176286249525	7.961936626066396	1.5043076796242603	0.32675222119505476	3.2661312856204963	3.8942307921558426	5.997545883748453	4.361627585818757	7.740637173558476	5.840891720238427	3.903648509234413	7.144050446959799	4.497461058657449	4.865768393326286	1.3092072329649518	3.1920276390283155	4.0657880153577866	-0.3471871544457265
chr2L:1063541-1063788	8.747615871312936	10.5134638591278	6.462726504396156	4.589257275258608	-0.35761470711971743	-4.974217313523713	-7.341678231793977	-13.83150398690295	-6.700005523837081	-12.000729497109935	-1.087636782058556	-11.698905125547409	-6.527755738195723	-0.7359535705891888	0.3842533059311557	0.0	-3.8457996353494184	-5.2102553738568265	-2.2044471364002667	-0.3842533059311557	-3.385017182045202	-5.613177262491291	0.046099854304681324	1.7433393240059822	0.7249897682903885	0.288769123076823	-0.3842533059311557	-0.3842533059311557	-0.576462729064982	3.7863176286249525	7.961936626066396	1.5043076796242603	0.32675222119505476	3.2661312856204963	3.8942307921558426	5.997545883748453	4.361627585818757	7.740637173558476	5.840891720238427	3.903648509234413	7.144050446959799	4.497461058657449	4.865768393326286	1.3092072329649518	3.1920276390283155	4.0657880153577866	-0.3471871544457265	1.517431754070429	0.09178209016908162
chr2L:1063907-1064452	8.747615871312936	10.5134638591278	6.462726504396156	4.589257275258608	-0.35761470711971743	-4.974217313523713	-7.341678231793977	-13.83150398690295	-6.700005523837081	-12.000729497109935	-1.087636782058556	-11.698905125547409	-6.527755738195723	-0.7359535705891888	0.3842533059311557	0.0	-3.8457996353494184	-5.2102553738568265	-2.2044471364002667	-0.3842533059311557	-3.385017182045202	-5.613177262491291	0.046099854304681324	1.7433393240059822	0.7249897682903885	0.288769123076823	-0.3842533059311557	-0.3842533059311557	-0.576462729064982	3.7863176286249525	7.961936626066396	1.5043076796242603	0.32675222119505476	3.2661312856204963	3.8942307921558426	5.997545883748453	4.361627585818757	7.740637173558476	5.840891720238427	3.903648509234413	7.144050446959799	4.497461058657449	4.865768393326286	1.3092072329649518	3.1920276390283155	4.0657880153577866	-0.3471871544457265	1.517431754070429	0.09178209016908162
chr2L:1067752-1068985	-6.700005523837081	-12.000729497109935	-1.087636782058556	-11.698905125547409	-6.527755738195723	-0.7359535705891888	0.3842533059311557	0.0	-3.8457996353494184	-5.2102553738568265	-2.2044471364002667	-0.3842533059311557	-3.385017182045202	-5.613177262491291	0.046099854304681324	1.7433393240059822	0.7249897682903885	0.288769123076823	-0.3842533059311557	-0.3842533059311557	-0.576462729064982	3.7863176286249525	7.961936626066396	1.5043076796242603	0.32675222119505476	3.2661312856204963	3.8942307921558426	5.997545883748453	4.361627585818757	7.740637173558476	5.840891720238427	3.903648509234413	7.144050446959799	4.497461058657449	4.865768393326286	1.3092072329649518	3.1920276390283155	4.0657880153577866	-0.3471871544457265	1.517431754070429	0.09178209016908162	1.3657454133324367	1.9199612966128763	0.19916529609750638	-1.9229246495807275	-1.2334025563797195	-1.6248832566950226	-2.0985031886363923	-1.0960233273784785
chr2L:1074976-1076456	0.046099854304681324	1.7433393240059822	0.7249897682903885	0.288769123076823	-0.3842533059311557	-0.3842533059311557	-0.576462729064982	3.7863176286249525	7.961936626066396	1.5043076796242603	0.32675222119505476	3.2661312856204963	3.8942307921558426	5.997545883748453	4.361627585818757	7.740637173558476	5.840891720238427	3.903648509234413	7.144050446959799	4.497461058657449	4.865768393326286	1.3092072329649518	3.1920276390283155	4.0657880153577866	-0.3471871544457265	1.517431754070429	0.09178209016908162	1.3657454133324367	1.9199612966128763	0.19916529609750638	-1.9229246495807275	-1.2334025563797195	-1.6248832566950226	-2.0985031886363923	-1.0960233273784785	-2.843875439786809	-5.866311959294748	-2.638063278874742	-0.5605713682027345	-0.7869235550701423	0.288769123076823	-1.275554451240393	-0.9941887930083539	-1.5185503108145728	0.2741757243309323	-1.924804616881603	2.9625686936330644	2.167281321879722	-0.378206193944579
chr2L:1076727-1077463	-0.3842533059311557	-0.3842533059311557	-0.576462729064982	3.7863176286249525	7.961936626066396	1.5043076796242603	0.32675222119505476	3.2661312856204963	3.8942307921558426	5.997545883748453	4.361627585818757	7.740637173558476	5.840891720238427	3.903648509234413	7.144050446959799	4.497461058657449	4.865768393326286	1.3092072329649518	3.1920276390283155	4.0657880153577866	-0.3471871544457265	1.517431754070429	0.09178209016908162	1.3657454133324367	1.9199612966128763	0.19916529609750638	-1.9229246495807275	-1.2334025563797195	-1.6248832566950226	-2.0985031886363923	-1.0960233273784785	-2.843875439786809	-5.866311959294748	-2.638063278874742	-0.5605713682027345	-0.7869235550701423	0.288769123076823	-1.275554451240393	-0.9941887930083539	-1.5185503108145728	0.2741757243309323	-1.924804616881603	2.9625686936330644	2.167281321879722	-0.378206193944579	3.605313505200272	-1.1918100986151403	2.918276336742813	11.58770953734822
chr2L:1077464-1078024	-0.3842533059311557	-0.576462729064982	3.7863176286249525	7.961936626066396	1.5043076796242603	0.32675222119505476	3.2661312856204963	3.8942307921558426	5.997545883748453	4.361627585818757	7.740637173558476	5.840891720238427	3.903648509234413	7.144050446959799	4.497461058657449	4.865768393326286	1.3092072329649518	3.1920276390283155	4.0657880153577866	-0.3471871544457265	1.517431754070429	0.09178209016908162	1.3657454133324367	1.9199612966128763	0.19916529609750638	-1.9229246495807275	-1.2334025563797195	-1.6248832566950226	-2.0985031886363923	-1.0960233273784785	-2.843875439786809	-5.866311959294748	-2.638063278874742	-0.5605713682027345	-0.7869235550701423	0.288769123076823	-1.275554451240393	-0.9941887930083539	-1.5185503108145728	0.2741757243309323	-1.924804616881603	2.9625686936330644	2.167281321879722	-0.378206193944579	3.605313505200272	-1.1918100986151403	2.918276336742813	11.58770953734822	8.52702982274718
chr2L:1118323-1119946	-2.005256147808723	1.6915233453146257	4.608614192628611	0.89615097297159	1.3821770810048504	1.4888463877884142	-1.065646251395034	0.7844368232277281	-3.596121320909149	-3.3744361433986363	-7.427624200404806	-7.204541781553828	-17.880552030307822	-15.305137595992237	-17.769039004365276	-7.132682042362906	-17.606852852875193	-10.406886016094864	-13.090063348729851	10.509785445409618	28.23639473656168	20.97969349982715	15.70255416244564	10.48678432189821	3.6355345539206274	0.7355627234788961	9.720394273448306	9.537756990850923	7.449152272782386	3.200915739198653	-3.23229363123308	-6.096265503002216	-12.417397775167665	-14.851499383045981	-13.176566306259277	-14.424679004944158	-7.977677963241424	0.32675222119505476	-2.0751210811914094	-7.301319921468151	-0.8146844934204033	-4.330506528428438	-5.27290361187832	-1.0466924622419154	-4.22621620473723	-4.183943297828096	-3.9381197622835407	-1.4093736668590624	-4.727611369970618
chr2L:1142628-1143314	-0.42921553516829136	-2.267327663748873	-3.2734602439254763	-1.8159021331233145	-1.6983667673409564	-4.347890976371777	-4.283404493195533	-3.4123042886975035	-3.2946918930316995	-0.6383073482902312	0.32675222119505476	0.6252873828651146	-0.6252873828651145	1.6002530583951198	2.322935447397517	0.0	1.4637527426815686	0.0	3.477030445811796	12.867633313738063	6.419940535287629	9.28256543291046	17.935208512280703	14.865573426667115	18.01239589373653	7.504239460468147	9.642817386646962	4.998113587808143	4.534098527491095	-1.472317076708033	-2.5445010298649056	0.9268731316140679	12.934561166130935	11.785228308037258	10.646882299136115	8.038218326592617	5.053486983024779	3.9334973685385664	0.06362396271647584	-3.278487871942478	-3.540429232016072	-8.508734270232138	-8.704654014329908	-2.553605909250783	-5.10905704459538	-5.967744506547595	-0.8243412360868533	-1.6836302609864755	-11.755550871370145
chr2L:1143315-1143605	-2.267327663748873	-3.2734602439254763	-1.8159021331233145	-1.6983667673409564	-4.347890976371777	-4.283404493195533	-3.4123042886975035	-3.2946918930316995	-0.6383073482902312	0.32675222119505476	0.6252873828651146	-0.6252873828651145	1.6002530583951198	2.322935447397517	0.0	1.4637527426815686	0.0	3.477030445811796	12.867633313738063	6.419940535287629	9.28256543291046	17.935208512280703	14.865573426667115	18.01239589373653	7.504239460468147	9.642817386646962	4.998113587808143	4.534098527491095	-1.472317076708033	-2.5445010298649056	0.9268731316140679	12.934561166130935	11.785228308037258	10.646882299136115	8.038218326592617	5.053486983024779	3.9334973685385664	0.06362396271647584	-3.278487871942478	-3.540429232016072	-8.508734270232138	-8.704654014329908	-2.553605909250783	-5.10905704459538	-5.967744506547595	-0.8243412360868533	-1.6836302609864755	-11.755550871370145	-9.56102763311869
chr2L:1156431-1158582	4.998113587808143	4.534098527491095	-1.472317076708033	-2.5445010298649056	0.9268731316140679	12.934561166130935	11.785228308037258	10.646882299136115	8.038218326592617	5.053486983024779	3.9334973685385664	0.06362396271647584	-3.278487871942478	-3.540429232016072	-8.508734270232138	-8.704654014329908	-2.553605909250783	-5.10905704459538	-5.967744506547595	-0.8243412360868533	-1.6836302609864755	-11.755550871370145	-9.56102763311869	-8.313418490423972	-5.746867299993912	0.17107926719032227	-1.5765353936569388	8.291250695766902	8.898335888504143	8.576001955439072	10.86375028041098	12.957951450478218	14.40478263020353	10.855258971308702	10.15215570336974	5.23526716364722	2.9900513562334714	2.163994467607949	-1.3643039863638622	-2.11437135897501	-2.857836953775517	-7.673906332347312	-10.241720256169124	-8.718584640514315	-10.733138028923626	-1.447217304621537	2.378252553279825	13.833914821276569	16.887835938880983
chr2L:1163388-1164504	-8.508734270232138	-8.704654014329908	-2.553605909250783	-5.10905704459538	-5.967744506547595	-0.8243412360868533	-1.6836302609864755	-11.755550871370145	-9.56102763311869	-8.313418490423972	-5.746867299993912	0.17107926719032227	-1.5765353936569388	8.291250695766902	8.898335888504143	8.576001955439072	10.86375028041098	12.957951450478218	14.40478263020353	10.855258971308702	10.15215570336974	5.23526716364722	2.9900513562334714	2.163994467607949	-1.3643039863638622	-2.11437135897501	-2.857836953775517	-7.673906332347312	-10.241720256169124	-8.718584640514315	-10.733138028923626	-1.447217304621537	2.378252553279825	13.833914821276569	16.887835938880983	9.431357115843463	3.212766015044814	2.6183425954210984	0.7799976462989923	-0.7703797964744697	-2.866582875487013	-6.102059679688659	-3.8949296074664566	-4.399605866690411	-1.7114988054515146	0.48204093701581757	-5.676297385314554	-2.126845585910351	-1.0668755590631576
chr2L:1185538-1186343	0.48204093701581757	-5.676297385314554	-2.126845585910351	-1.0668755590631576	-1.0068966771582453	-1.841775670887343	-0.875586162032513	-0.20204637301885314	-0.6726221414139715	-0.7414437322500842	-0.6186860663046618	-0.2809606065911792	-3.1903203155073543	-2.116855484414928	0.7876675407603468	5.48866241765104	3.6699028982224937	2.835575569333419	1.1488073065419466	2.438685024161799	1.8794854993956855	1.2010809817120303	-1.0635481018960238	-0.33964815417569466	1.1699199652550891	8.858712704310705	5.187877174436798	2.8973426488267777	-1.1672297959246178	-1.6200670950185008	0.8142112846098178	5.699003859328718	4.314630939710186	2.7267000140449897	0.6403325290761285	-0.15199637281764472	-2.498336991628845	-7.948750208562855	-14.452336482163448	-11.000008984489282	-14.757325801276297	-8.281215620049805	-12.267495125545768	-8.254580991236166	0.2178487032116765	-2.5236813879068305	16.680206306396116	22.31165127121765	16.417371291244105
chr2L:1186344-1186502	-5.676297385314554	-2.126845585910351	-1.0668755590631576	-1.0068966771582453	-1.841775670887343	-0.875586162032513	-0.20204637301885314	-0.6726221414139715	-0.7414437322500842	-0.6186860663046618	-0.2809606065911792	-3.1903203155073543	-2.116855484414928	0.7876675407603468	5.48866241765104	3.6699028982224937	2.835575569333419	1.1488073065419466	2.438685024161799	1.8794854993956855	1.2010809817120303	-1.0635481018960238	-0.33964815417569466	1.1699199652550891	8.858712704310705	5.187877174436798	2.8973426488267777	-1.1672297959246178	-1.6200670950185008	0.8142112846098178	5.699003859328718	4.314630939710186	2.7267000140449897	0.6403325290761285	-0.15199637281764472	-2.498336991628845	-7.948750208562855	-14.452336482163448	-11.000008984489282	-14.757325801276297	-8.281215620049805	-12.267495125545768	-8.254580991236166	0.2178487032116765	-2.5236813879068305	16.680206306396116	22.31165127121765	16.417371291244105	19.498028113417302
chr2L:1186503-1186697	-2.126845585910351	-1.0668755590631576	-1.0068966771582453	-1.841775670887343	-0.875586162032513	-0.20204637301885314	-0.6726221414139715	-0.7414437322500842	-0.6186860663046618	-0.2809606065911792	-3.1903203155073543	-2.116855484414928	0.7876675407603468	5.48866241765104	3.6699028982224937	2.835575569333419	1.1488073065419466	2.438685024161799	1.8794854993956855	1.2010809817120303	-1.0635481018960238	-0.33964815417569466	1.1699199652550891	8.858712704310705	5.187877174436798	2.8973426488267777	-1.1672297959246178	-1.6200670950185008	0.8142112846098178	5.699003859328718	4.314630939710186	2.7267000140449897	0.6403325290761285	-0.15199637281764472	-2.498336991628845	-7.948750208562855	-14.452336482163448	-11.000008984489282	-14.757325801276297	-8.281215620049805	-12.267495125545768	-8.254580991236166	0.2178487032116765	-2.5236813879068305	16.680206306396116	22.31165127121765	16.417371291244105	19.498028113417302	13.279017310934751
chr2L:1399036-1400123	5.31948236441483	2.0120981434134104	0.3842533059311557	0.0	7.267545451672412	2.7767749908078874	7.724228592489557	7.189112095304573	8.16282890303315	8.077173552552708	4.3627272026892765	3.965048112110311	1.0767673047116924	0.28776676755785013	0.5669996297220963	-1.8915705281179835	2.2646017874002693	1.5330732553817288	0.3893487198707885	0.44567862925099816	0.27606496128460095	1.066693408198797	2.310097436003703	2.7973032866066676	0.13733673652578354	-2.161733975764127	-1.2173006272345597	-0.947282982095507	-2.422309009339197	-1.4883600228976182	-4.38080239661672	-6.06825935104894	-4.990458096505263	-2.787021922390373	-2.9425448479186906	-0.2240774644457132	-2.255777573647819	-6.834132690393174	-4.330588602705687	-2.6716437514841918	-2.7761153151765225	-5.014870319554504	-7.972449524880117	-4.38945372260183	-3.6662783536377	-2.2371819739817025	-1.532490483662969	-3.031009266808572	-1.431512590948607
chr2L:1420562-1421368	-4.38945372260183	-3.6662783536377	-2.2371819739817025	-1.532490483662969	-3.031009266808572	-1.431512590948607	-0.736875567308499	-0.4075906076581398	-0.3842533059311557	1.152759917793467	3.170460400786653	0.6934438300804245	4.849761676029733	5.774395817511256	2.796194771303456	0.2349935677707824	2.9212926078806136	1.2024322866154675	3.17170179716336	2.3435889537122154	2.963947621503623	2.5109914309654697	0.360980444466201	0.12654773365247898	0.7387411481941433	-1.337558349229288	1.9995294472755651	-0.6705208384588284	1.5039921618719443	-1.4299963812117518	-0.0933914999672346	-2.072433578503068	-1.6913133657574786	-1.9879058100589873	-3.4672955889931165	1.4305087419759774	-3.861495343308382	-1.7473624742179548	-2.4406620322619794	-2.0493536376292756	-0.8410298706976986	-4.187537000122064	-3.070059304279154	0.3271169780459206	-1.1511553435715165	-1.1416133483953086	-5.707497040063163	-4.169858011397644	-1.1721492737867747
chr2L:1421369-1422794	-3.6662783536377	-2.2371819739817025	-1.532490483662969	-3.031009266808572	-1.431512590948607	-0.736875567308499	-0.4075906076581398	-0.3842533059311557	1.152759917793467	3.170460400786653	0.6934438300804245	4.849761676029733	5.774395817511256	2.796194771303456	0.2349935677707824	2.9212926078806136	1.2024322866154675	3.17170179716336	2.3435889537122154	2.963947621503623	2.5109914309654697	0.360980444466201	0.12654773365247898	0.7387411481941433	-1.337558349229288	1.9995294472755651	-0.6705208384588284	1.5039921618719443	-1.4299963812117518	-0.0933914999672346	-2.072433578503068	-1.6913133657574786	-1.9879058100589873	-3.4672955889931165	1.4305087419759774	-3.861495343308382	-1.7473624742179548	-2.4406620322619794	-2.0493536376292756	-0.8410298706976986	-4.187537000122064	-3.070059304279154	0.3271169780459206	-1.1511553435715165	-1.1416133483953086	-5.707497040063163	-4.169858011397644	-1.1721492737867747	-2.2000954516128246
chr2L:1461556-1463233	1.2780642861172016	4.278832297716297	10.132342004519163	6.139520576306521	14.97229484374442	12.854337001547524	5.421124986957912	8.109793512524252	6.815597288768947	6.77278417162629	1.5741560205958636	0.5660880846433783	-0.08198261815525891	1.2865506101872906	-0.6117663318117593	-4.984040057835596	-4.5513021783477265	-4.083968947973614	4.959322062312344	2.439225008506204	4.247068764540036	3.4335461364313016	11.046190176806352	9.403272193314821	2.7605993393035866	4.166226691346472	5.350690995455663	2.82857181920994	4.066090359951162	1.2562749070892003	-0.49948504823632833	-1.3613556762947434	-2.1158018101056846	-0.8628158646556385	-2.826996553120794	-3.5796668229692123	2.1363254982306668	0.35149288534491435	1.8280583920658244	5.34871353695452	4.840717412701129	4.907436573672838	4.758178593507209	1.6541265566903154	0.933493676859932	1.8947326264017148	-2.114093129337576	-3.014587500581113	-5.803810014658875
chr2L:1559421-1560041	-2.6789311998079115	-0.4468404352623209	-3.3733539301131095	-1.1817017356783996	-0.9059652567236041	-0.34321515968202504	-2.2453292423311164	-0.4666095473949303	3.1116449905781733	-2.4366797370603726	-2.281764472741421	1.2827959249647134	-0.27578649225153057	1.4768339389772196	0.7714612123991106	-0.4302286062049197	1.7555326872808243	6.159245528299399	13.20471943520611	11.094988615286283	16.991885387384162	10.524351629751603	9.906307971242015	8.008272276542897	5.102627951691639	1.4951883891030922	0.0332356211243271	-10.530900195775205	-13.512334643231807	-15.867056916877836	-12.997666676823401	-12.874507836613008	-14.675967356863575	-9.343145706118493	-9.701219480582736	-4.33291421039724	-8.030112843955465	-2.0750540404820605	-0.47712125471966244	-2.60853442337572	-9.41236518238414	-5.881701631835831	-4.611499282762788	-6.5637612454437155	-6.296099225514212	-9.943760789368637	-6.862370229379624	-4.606486689016416	-1.4787494158918897
chr2L:1649742-1650166	6.396252633981017	5.345213778279412	8.659153929441763	5.055438185279232	5.224533689934285	5.01683519822082	-0.4459724419917112	4.34016022221943	0.7246193243150113	1.3410342721572124	-0.6864289643924706	-0.3571802584269662	-1.0065366762370098	0.24370251987357444	-1.5661769377072141	-1.5515979015732115	-1.5638294836250421	-0.17366747914382874	-0.47712125471966244	-0.3842533059311557	0.0	-0.3801221814729756	-2.0469392812299647	8.59362203153854	10.20455002114257	1.0917878612354959	-10.101064657130513	-20.379027352173814	-22.615970281819116	-16.54621273751998	-0.032759442141352804	-0.06976625415562464	0.288769123076823	-4.175945375336057	-5.048204210101633	-3.7535473513714988	-3.3126883389192354	-9.625643904775716	-4.67179449480495	-7.9580313991046205	2.069877415087142	3.809129443675058	3.8866905367015394	4.4888705772996484	5.726956875310608	2.237800161212461	2.0396589902222773	1.5996484483062035	1.0596149194935087
chr2L:1650167-1650484	5.345213778279412	8.659153929441763	5.055438185279232	5.224533689934285	5.01683519822082	-0.4459724419917112	4.34016022221943	0.7246193243150113	1.3410342721572124	-0.6864289643924706	-0.3571802584269662	-1.0065366762370098	0.24370251987357444	-1.5661769377072141	-1.5515979015732115	-1.5638294836250421	-0.17366747914382874	-0.47712125471966244	-0.3842533059311557	0.0	-0.3801221814729756	-2.0469392812299647	8.59362203153854	10.20455002114257	1.0917878612354959	-10.101064657130513	-20.379027352173814	-22.615970281819116	-16.54621273751998	-0.032759442141352804	-0.06976625415562464	0.288769123076823	-4.175945375336057	-5.048204210101633	-3.7535473513714988	-3.3126883389192354	-9.625643904775716	-4.67179449480495	-7.9580313991046205	2.069877415087142	3.809129443675058	3.8866905367015394	4.4888705772996484	5.726956875310608	2.237800161212461	2.0396589902222773	1.5996484483062035	1.0596149194935087	1.4637527426815686
chr2L:1650485-1652184	5.345213778279412	8.659153929441763	5.055438185279232	5.224533689934285	5.01683519822082	-0.4459724419917112	4.34016022221943	0.7246193243150113	1.3410342721572124	-0.6864289643924706	-0.3571802584269662	-1.0065366762370098	0.24370251987357444	-1.5661769377072141	-1.5515979015732115	-1.5638294836250421	-0.17366747914382874	-0.47712125471966244	-0.3842533059311557	0.0	-0.3801221814729756	-2.0469392812299647	8.59362203153854	10.20455002114257	1.0917878612354959	-10.101064657130513	-20.379027352173814	-22.615970281819116	-16.54621273751998	-0.032759442141352804	-0.06976625415562464	0.288769123076823	-4.175945375336057	-5.048204210101633	-3.7535473513714988	-3.3126883389192354	-9.625643904775716	-4.67179449480495	-7.9580313991046205	2.069877415087142	3.809129443675058	3.8866905367015394	4.4888705772996484	5.726956875310608	2.237800161212461	2.0396589902222773	1.5996484483062035	1.0596149194935087	1.4637527426815686
chr2L:1658311-1659122	-0.17366747914382874	-0.47712125471966244	-0.3842533059311557	0.0	-0.3801221814729756	-2.0469392812299647	8.59362203153854	10.20455002114257	1.0917878612354959	-10.101064657130513	-20.379027352173814	-22.615970281819116	-16.54621273751998	-0.032759442141352804	-0.06976625415562464	0.288769123076823	-4.175945375336057	-5.048204210101633	-3.7535473513714988	-3.3126883389192354	-9.625643904775716	-4.67179449480495	-7.9580313991046205	2.069877415087142	3.809129443675058	3.8866905367015394	4.4888705772996484	5.726956875310608	2.237800161212461	2.0396589902222773	1.5996484483062035	1.0596149194935087	1.4637527426815686	2.264621323420864	4.618728201655526	-0.7359535705891888	0.47712125471966244	0.3842533059311557	3.787518045037399	5.255705316899978	9.487194992079816	8.950345004010046	2.5773109807139254	0.8568030023555236	2.5631625168965413	3.178434661535209	2.4092732931124687	-0.4898109557130932	-0.8580334255482289
chr2L:1662263-1663248	1.0917878612354959	-10.101064657130513	-20.379027352173814	-22.615970281819116	-16.54621273751998	-0.032759442141352804	-0.06976625415562464	0.288769123076823	-4.175945375336057	-5.048204210101633	-3.7535473513714988	-3.3126883389192354	-9.625643904775716	-4.67179449480495	-7.9580313991046205	2.069877415087142	3.809129443675058	3.8866905367015394	4.4888705772996484	5.726956875310608	2.237800161212461	2.0396589902222773	1.5996484483062035	1.0596149194935087	1.4637527426815686	2.264621323420864	4.618728201655526	-0.7359535705891888	0.47712125471966244	0.3842533059311557	3.787518045037399	5.255705316899978	9.487194992079816	8.950345004010046	2.5773109807139254	0.8568030023555236	2.5631625168965413	3.178434661535209	2.4092732931124687	-0.4898109557130932	-0.8580334255482289	-0.2809606065911792	-2.1630217452698224	-2.142087473120088	-3.3459606034780394	-2.486116649120383	0.3997475835541475	-0.20545519501914222	0.2614505271567006
chr2L:1727105-1728614	-2.721288374083146	-1.768231438861902	-1.370112365693289	-1.1107612064171013	1.2819810456050587	0.0	0.0	0.0	0.0	0.0	0.0	0.0	0.0	0.0	0.0	0.0	0.0	0.0	2.6268851803521347	4.310756401824208	9.743542342591512	4.733083314153504	11.335041064561306	8.469812970510333	10.390406852404743	4.273099770964078	5.304711052440749	6.8373164091011125	2.4322934849182642	0.46660954739493005	6.411699707422253	7.185526737353349	0.0	2.0888142266354475	11.260140892234656	10.488903115080833	13.423222227523048	10.321339004466836	9.744088490177262	6.588090320626059	3.005428341825351	4.12515386913617	0.11405195995283289	1.2981752541211813	-1.7493858349354658	0.04662823375010728	-3.7999263190765857	-1.273545099959386	-0.926962288095706
chr2L:1736287-1737148	2.6268851803521347	4.310756401824208	9.743542342591512	4.733083314153504	11.335041064561306	8.469812970510333	10.390406852404743	4.273099770964078	5.304711052440749	6.8373164091011125	2.4322934849182642	0.46660954739493005	6.411699707422253	7.185526737353349	0.0	2.0888142266354475	11.260140892234656	10.488903115080833	13.423222227523048	10.321339004466836	9.744088490177262	6.588090320626059	3.005428341825351	4.12515386913617	0.11405195995283289	1.2981752541211813	-1.7493858349354658	0.04662823375010728	-3.7999263190765857	-1.273545099959386	-0.926962288095706	-0.8336768268350303	-2.4265544453034313	-3.3120360671661992	-4.642091237697818	-2.5661423122567424	0.7331193120211199	9.223878936019775	19.084606015579045	27.21648047651972	15.510814068490346	1.809633445534136	6.273316385796936	2.8359602529258323	4.8408402354515445	1.522692643048693	-4.986316923010796	-7.438294504326134	-4.652601388974921
chr2L:1737149-1737392	9.743542342591512	4.733083314153504	11.335041064561306	8.469812970510333	10.390406852404743	4.273099770964078	5.304711052440749	6.8373164091011125	2.4322934849182642	0.46660954739493005	6.411699707422253	7.185526737353349	0.0	2.0888142266354475	11.260140892234656	10.488903115080833	13.423222227523048	10.321339004466836	9.744088490177262	6.588090320626059	3.005428341825351	4.12515386913617	0.11405195995283289	1.2981752541211813	-1.7493858349354658	0.04662823375010728	-3.7999263190765857	-1.273545099959386	-0.926962288095706	-0.8336768268350303	-2.4265544453034313	-3.3120360671661992	-4.642091237697818	-2.5661423122567424	0.7331193120211199	9.223878936019775	19.084606015579045	27.21648047651972	15.510814068490346	1.809633445534136	6.273316385796936	2.8359602529258323	4.8408402354515445	1.522692643048693	-4.986316923010796	-7.438294504326134	-4.652601388974921	12.184143914705217	7.142076622908602
chr2L:1737393-1737870	9.743542342591512	4.733083314153504	11.335041064561306	8.469812970510333	10.390406852404743	4.273099770964078	5.304711052440749	6.8373164091011125	2.4322934849182642	0.46660954739493005	6.411699707422253	7.185526737353349	0.0	2.0888142266354475	11.260140892234656	10.488903115080833	13.423222227523048	10.321339004466836	9.744088490177262	6.588090320626059	3.005428341825351	4.12515386913617	0.11405195995283289	1.2981752541211813	-1.7493858349354658	0.04662823375010728	-3.7999263190765857	-1.273545099959386	-0.926962288095706	-0.8336768268350303	-2.4265544453034313	-3.3120360671661992	-4.642091237697818	-2.5661423122567424	0.7331193120211199	9.223878936019775	19.084606015579045	27.21648047651972	15.510814068490346	1.809633445534136	6.273316385796936	2.8359602529258323	4.8408402354515445	1.522692643048693	-4.986316923010796	-7.438294504326134	-4.652601388974921	12.184143914705217	7.142076622908602
chr2L:1737871-1738481	4.733083314153504	11.335041064561306	8.469812970510333	10.390406852404743	4.273099770964078	5.304711052440749	6.8373164091011125	2.4322934849182642	0.46660954739493005	6.411699707422253	7.185526737353349	0.0	2.0888142266354475	11.260140892234656	10.488903115080833	13.423222227523048	10.321339004466836	9.744088490177262	6.588090320626059	3.005428341825351	4.12515386913617	0.11405195995283289	1.2981752541211813	-1.7493858349354658	0.04662823375010728	-3.7999263190765857	-1.273545099959386	-0.926962288095706	-0.8336768268350303	-2.4265544453034313	-3.3120360671661992	-4.642091237697818	-2.5661423122567424	0.7331193120211199	9.223878936019775	19.084606015579045	27.21648047651972	15.510814068490346	1.809633445534136	6.273316385796936	2.8359602529258323	4.8408402354515445	1.522692643048693	-4.986316923010796	-7.438294504326134	-4.652601388974921	12.184143914705217	7.142076622908602	-1.9084850188786497
chr2L:1774065-1774644	-3.049760754267372	5.526135220177817	1.841802510947037	0.9225053158138357	-0.6242224153334717	-5.2902589479829984	-5.380183644367526	-11.094459413966666	-5.5882535413482595	3.663842011821851	6.572352762868747	1.1360880273187415	0.350032780389911	-4.825995821651539	-4.746518997785264	-10.6722699314444	-7.39047753754972	-1.4444045626603805	8.526744350355164	7.204938868331467	7.684082547392968	10.424615704907946	6.509932916650247	1.9573112917462503	4.763353863751801	4.723731137725717	5.710981580219423	4.8288295033345365	2.3974507792838944	2.9797535883081148	7.026670294248034	5.175203127425775	3.025509518553336	1.647009991320352	-0.1219597906737593	2.187810220645716	1.9583336551085042	2.4079704430741784	3.743360738628878	1.4092411792011574	0.3981750490196386	-1.1459260381439047	-3.713556932697289	-1.2067325710664087	-3.198530637309041	-1.9061056428726302	-4.190681947759145	-5.22838590009342	-5.626404722502914
chr2L:1885066-1887299	-1.4637527426815689	1.4637527426815686	-1.9084850188786497	0.3842533059311557	-0.5917971542956303	-0.9097354372926553	0.9884928598239788	0.6252873828651146	0.3842533059311557	2.4042211982497816	2.7449477894470333	4.651638520162189	-0.9884928598239788	0.9884928598239788	0.47712125471966244	1.9084850188786497	8.251736663841973	10.715157209145705	7.241993555010112	0.0	2.4989103979315646	2.1615517914333977	1.0668755590631576	-0.32675222119505476	1.967221329436397	1.5725967436246273	4.064518413432151	7.047070949852653	0.6336183312848491	0.32675222119505476	0.0	1.3420392373845556	2.73543947579193	0.42144711750780905	2.062600563660089	1.5447381529385087	-0.19761749500117765	-3.3888979560912933	-4.116515141629741	-1.1523062560820883	0.441818328701712	-0.9884928598239788	-0.3842533059311557	-2.688582385442725	-4.515985758012746	-1.077210743057919	-1.1884343453845914	-0.32675222119505476	-0.3842533059311557
chr2L:1909632-1910534	-1.4637527426815689	-1.1737218734474009	1.2783348401018637	1.5739508314535513	0.3842533059311557	0.9059652567236041	0.47712125471966244	0.288769123076823	3.1116449905781733	-0.47712125471966244	1.0216415987285858	9.869190706638632	9.7050369108394	7.460407075480561	6.13381301392102	6.338740738832036	2.5997866064530726	-0.3842533059311557	0.4359239231164445	-0.6336496002588363	2.0360282443511513	2.726861699616545	3.898327360197803	2.2488925290291952	-0.3842533059311557	-1.4313637641589874	1.056562715155972	4.37459702355604	1.7329619857172553	-0.32675222119505476	0.47712125471966244	3.1196946673895423	6.853879578521947	6.287141818199848	6.369249120512949	-0.8065359368777398	8.24253826878194	10.774311195991622	5.611873676586377	1.3821770810048504	3.25712270268904	1.198646424469518	4.396431774846778	2.349924159174764	-2.5796801246569543	-10.303876832022414	-16.942648359208953	-19.819422691937056	-17.224086270028998
chr2L:1910814-1911947	1.2783348401018637	1.5739508314535513	0.3842533059311557	0.9059652567236041	0.47712125471966244	0.288769123076823	3.1116449905781733	-0.47712125471966244	1.0216415987285858	9.869190706638632	9.7050369108394	7.460407075480561	6.13381301392102	6.338740738832036	2.5997866064530726	-0.3842533059311557	0.4359239231164445	-0.6336496002588363	2.0360282443511513	2.726861699616545	3.898327360197803	2.2488925290291952	-0.3842533059311557	-1.4313637641589874	1.056562715155972	4.37459702355604	1.7329619857172553	-0.32675222119505476	0.47712125471966244	3.1196946673895423	6.853879578521947	6.287141818199848	6.369249120512949	-0.8065359368777398	8.24253826878194	10.774311195991622	5.611873676586377	1.3821770810048504	3.25712270268904	1.198646424469518	4.396431774846778	2.349924159174764	-2.5796801246569543	-10.303876832022414	-16.942648359208953	-19.819422691937056	-17.224086270028998	-16.96657092162976	-0.2105263209141679
chr2L:1938594-1939132	-1.6040261953366362	-2.179402343451678	-3.9804347158365436	-6.870891262531766	-6.87651157247409	-13.382986397489468	-2.7786829181735735	-10.312486481315277	-9.665352862427099	-1.0668755590631576	0.0	0.0	0.0	0.0	0.0	0.0	0.0	0.0	0.0	0.0	0.0	0.0	0.0	0.0	0.0	1.0668755590631576	2.3854991586885177	6.46981758971945	5.704478841840952	7.906695008441679	8.764164871828356	2.108319592435216	0.19916529609750638	2.90249097326108	1.319191286765366	2.4762121378174413	2.605374405162325	2.159757627240195	4.5206719803201	0.6865431526584095	0.4359239231164445	0.47712125471966244	2.287424575642568	16.816917971475668	15.941647058128593	13.694297605656939	9.052208137118974	10.636198675748359	3.1446758852267624
chr2L:1954163-1955142	2.108319592435216	0.19916529609750638	2.90249097326108	1.319191286765366	2.4762121378174413	2.605374405162325	2.159757627240195	4.5206719803201	0.6865431526584095	0.4359239231164445	0.47712125471966244	2.287424575642568	16.816917971475668	15.941647058128593	13.694297605656939	9.052208137118974	10.636198675748359	3.1446758852267624	8.32006543840987	4.770757301895085	0.2958330142165861	1.6366067747293158	-1.0764003751318099	5.587995660728066	1.8986089513638178	1.2113912798096675	-0.2769145785754389	0.4274255177753202	-0.7893364301697366	-0.8339143720466636	-4.667426926670219	-2.5814244523641006	-1.8253149056259703	-5.572881727313537	-1.6933830383761204	-3.788623744823944	-1.2144086681539874	0.26926979543526985	-0.5050184077099936	0.27629997452909716	1.4404447737965298	-1.735695204829977	-0.2271311602640033	-1.1998057124010675	-0.40187824916660797	-1.0663436189201043	-0.2047340067046606	0.4262877486422137	0.6252873828651146
chr2L:1969958-1973350	-2.5814244523641006	-1.8253149056259703	-5.572881727313537	-1.6933830383761204	-3.788623744823944	-1.2144086681539874	0.26926979543526985	-0.5050184077099936	0.27629997452909716	1.4404447737965298	-1.735695204829977	-0.2271311602640033	-1.1998057124010675	-0.40187824916660797	-1.0663436189201043	-0.2047340067046606	0.4262877486422137	0.6252873828651146	0.32675222119505476	-0.6252873828651145	0.9059652567236041	0.7357890626869555	8.74973143369147	13.166454772048906	5.5778293083660815	4.164763152468479	12.221193284832	9.850924937206733	4.006752249942025	11.27031897994608	13.990684937239859	14.739004069950733	11.489208444067208	7.650473895266509	4.232970828916245	1.7390980233374511	0.2322041767949502	7.985723876674883	15.083597849967582	17.62803910489178	9.108953623459524	8.555674625393985	9.660883742537903	6.948948389251263	3.9632323064048673	2.1386313907948753	2.484281660433069	1.7073175659642899	-0.05035830199453489
chr2L:1973351-1973896	-0.5050184077099936	0.27629997452909716	1.4404447737965298	-1.735695204829977	-0.2271311602640033	-1.1998057124010675	-0.40187824916660797	-1.0663436189201043	-0.2047340067046606	0.4262877486422137	0.6252873828651146	0.32675222119505476	-0.6252873828651145	0.9059652567236041	0.7357890626869555	8.74973143369147	13.166454772048906	5.5778293083660815	4.164763152468479	12.221193284832	9.850924937206733	4.006752249942025	11.27031897994608	13.990684937239859	14.739004069950733	11.489208444067208	7.650473895266509	4.232970828916245	1.7390980233374511	0.2322041767949502	7.985723876674883	15.083597849967582	17.62803910489178	9.108953623459524	8.555674625393985	9.660883742537903	6.948948389251263	3.9632323064048673	2.1386313907948753	2.484281660433069	1.7073175659642899	-0.05035830199453489	-0.4868106478678825	-1.3427491764712043	0.24539296183798134	-2.5714525982153504	-2.9950989802737156	-3.0713176729684233	-1.76779997487207
chr2L:2013388-2013895	-2.1093158443300095	-3.489618894344155	-3.3955995755172674	-2.959884607305874	-6.5407981516181035	-4.663546856230586	-8.655403154089106	-12.755659209156754	-5.553959599088063	-5.403908600745716	-1.7202851485054578	-1.2778628732773964	-6.795514133890025	-5.026144214803171	-6.651745145786218	-7.380198515931743	-5.910301401960991	-8.331022022506371	-5.24258222658845	-11.731772329201489	1.9022738839639755	2.312423524150008	20.095324188267373	21.675814871705352	14.055160581792006	12.95918747153123	7.262611636586754	7.907477841744706	6.414370906223478	1.4650629419282712	-0.5966752867036389	-5.6338771614065815	-6.108167470141918	-5.118606865671755	-5.740302891842337	-3.920690520712569	6.156910520650691	6.325794499136474	9.159307480170074	14.123001979490256	9.873664058792667	5.864529710237565	3.2204171966001978	1.2138318629390121	-1.4654675195974143	-0.28286914916009087	-4.588123059915009	-7.927708368279471	-3.1647422290809843
chr2L:2013984-2014635	-3.489618894344155	-3.3955995755172674	-2.959884607305874	-6.5407981516181035	-4.663546856230586	-8.655403154089106	-12.755659209156754	-5.553959599088063	-5.403908600745716	-1.7202851485054578	-1.2778628732773964	-6.795514133890025	-5.026144214803171	-6.651745145786218	-7.380198515931743	-5.910301401960991	-8.331022022506371	-5.24258222658845	-11.731772329201489	1.9022738839639755	2.312423524150008	20.095324188267373	21.675814871705352	14.055160581792006	12.95918747153123	7.262611636586754	7.907477841744706	6.414370906223478	1.4650629419282712	-0.5966752867036389	-5.6338771614065815	-6.108167470141918	-5.118606865671755	-5.740302891842337	-3.920690520712569	6.156910520650691	6.325794499136474	9.159307480170074	14.123001979490256	9.873664058792667	5.864529710237565	3.2204171966001978	1.2138318629390121	-1.4654675195974143	-0.28286914916009087	-4.588123059915009	-7.927708368279471	-3.1647422290809843	-7.723302909372168
chr2L:2129480-2131462	-0.3842533059311557	-0.7359535705891888	-1.8277276945333054	-1.0589391417825857	0.6018964032499561	0.32675222119505476	0.25681557155662976	-0.9859681869450074	0.3004219225718406	-1.5064075818346205	1.0668755590631576	-1.1913432745157388	-4.407512575175742	-1.5183798162071493	-2.2454552144521323	-3.130368870763311	-3.6644320912551924	-6.390793763033607	-6.280147806915777	-4.601190751163186	-7.128707713058876	-2.3854991586885177	-2.645793639288852	-8.826946661155505	-4.826577575710479	-6.273311911267482	-7.105377369783974	-0.9884928598239788	-4.561070933889881	-8.447428360036504	-9.573782429828203	-3.7178866913933133	-8.919366549893457	-2.8794811794637467	-0.3842533059311557	-9.798206372795148	-6.983291877955108	-8.828787094361017	-3.789379974362519	-1.3768430568588477	-15.153669530356883	-5.848919155474167	5.423749134741096	0.0	0.0	0.0	0.0	0.0	0.0
chr2L:2160519-2161959	0.9884928598239788	5.636674798774986	9.939717811186053	10.288571085549851	0.0	0.0	0.0	0.0	0.0	0.0	0.0	0.0	0.0	0.0	0.0	0.0	0.0	0.0	-2.062805557057099	6.487959073574703	20.768755111077155	17.227396138610903	17.371348968164728	13.725026584063377	11.595503555808307	-0.5552050987676277	1.3821770810048504	0.7359535705891888	1.9084850188786497	7.05560741252399	20.514544293359588	23.017982468924437	22.88818342661469	23.45270268638126	15.92301155725702	10.2672913546194	22.683778873565497	18.695775346376838	14.964922619041054	7.914460952674486	11.293035040036367	18.65402888825824	16.334848863553265	4.833414050287363	11.965663793057029	12.619415703556323	14.047965933644425	15.028064560495993	12.194107362216071
chr2L:2161960-2163819	9.939717811186053	10.288571085549851	0.0	0.0	0.0	0.0	0.0	0.0	0.0	0.0	0.0	0.0	0.0	0.0	0.0	0.0	-2.062805557057099	6.487959073574703	20.768755111077155	17.227396138610903	17.371348968164728	13.725026584063377	11.595503555808307	-0.5552050987676277	1.3821770810048504	0.7359535705891888	1.9084850188786497	7.05560741252399	20.514544293359588	23.017982468924437	22.88818342661469	23.45270268638126	15.92301155725702	10.2672913546194	22.683778873565497	18.695775346376838	14.964922619041054	7.914460952674486	11.293035040036367	18.65402888825824	16.334848863553265	4.833414050287363	11.965663793057029	12.619415703556323	14.047965933644425	15.028064560495993	12.194107362216071	10.692883231011361	6.851921701716684
chr2L:2163820-2164017	0.0	0.0	0.0	0.0	0.0	0.0	0.0	0.0	0.0	0.0	0.0	0.0	-2.062805557057099	6.487959073574703	20.768755111077155	17.227396138610903	17.371348968164728	13.725026584063377	11.595503555808307	-0.5552050987676277	1.3821770810048504	0.7359535705891888	1.9084850188786497	7.05560741252399	20.514544293359588	23.017982468924437	22.88818342661469	23.45270268638126	15.92301155725702	10.2672913546194	22.683778873565497	18.695775346376838	14.964922619041054	7.914460952674486	11.293035040036367	18.65402888825824	16.334848863553265	4.833414050287363	11.965663793057029	12.619415703556323	14.047965933644425	15.028064560495993	12.194107362216071	10.692883231011361	6.851921701716684	5.761688530776739	5.457889773851742	2.9892128841430226	3.1555534282714195
chr2L:2164018-2164312	0.0	0.0	0.0	0.0	0.0	0.0	0.0	0.0	0.0	0.0	0.0	-2.062805557057099	6.487959073574703	20.768755111077155	17.227396138610903	17.371348968164728	13.725026584063377	11.595503555808307	-0.5552050987676277	1.3821770810048504	0.7359535705891888	1.9084850188786497	7.05560741252399	20.514544293359588	23.017982468924437	22.88818342661469	23.45270268638126	15.92301155725702	10.2672913546194	22.683778873565497	18.695775346376838	14.964922619041054	7.914460952674486	11.293035040036367	18.65402888825824	16.334848863553265	4.833414050287363	11.965663793057029	12.619415703556323	14.047965933644425	15.028064560495993	12.194107362216071	10.692883231011361	6.851921701716684	5.761688530776739	5.457889773851742	2.9892128841430226	3.1555534282714195	1.1704441661914207
chr2L:2164313-2165681	0.0	0.0	0.0	0.0	0.0	0.0	0.0	0.0	0.0	0.0	0.0	-2.062805557057099	6.487959073574703	20.768755111077155	17.227396138610903	17.371348968164728	13.725026584063377	11.595503555808307	-0.5552050987676277	1.3821770810048504	0.7359535705891888	1.9084850188786497	7.05560741252399	20.514544293359588	23.017982468924437	22.88818342661469	23.45270268638126	15.92301155725702	10.2672913546194	22.683778873565497	18.695775346376838	14.964922619041054	7.914460952674486	11.293035040036367	18.65402888825824	16.334848863553265	4.833414050287363	11.965663793057029	12.619415703556323	14.047965933644425	15.028064560495993	12.194107362216071	10.692883231011361	6.851921701716684	5.761688530776739	5.457889773851742	2.9892128841430226	3.1555534282714195	1.1704441661914207
chr2L:2166620-2167961	0.0	0.0	0.0	0.0	0.0	0.0	-2.062805557057099	6.487959073574703	20.768755111077155	17.227396138610903	17.371348968164728	13.725026584063377	11.595503555808307	-0.5552050987676277	1.3821770810048504	0.7359535705891888	1.9084850188786497	7.05560741252399	20.514544293359588	23.017982468924437	22.88818342661469	23.45270268638126	15.92301155725702	10.2672913546194	22.683778873565497	18.695775346376838	14.964922619041054	7.914460952674486	11.293035040036367	18.65402888825824	16.334848863553265	4.833414050287363	11.965663793057029	12.619415703556323	14.047965933644425	15.028064560495993	12.194107362216071	10.692883231011361	6.851921701716684	5.761688530776739	5.457889773851742	2.9892128841430226	3.1555534282714195	1.1704441661914207	2.7925121986262833	3.86434087504099	1.5769006716309169	-1.1137645578667867	-3.7436343558520018
chr2L:2173670-2174169	1.3821770810048504	0.7359535705891888	1.9084850188786497	7.05560741252399	20.514544293359588	23.017982468924437	22.88818342661469	23.45270268638126	15.92301155725702	10.2672913546194	22.683778873565497	18.695775346376838	14.964922619041054	7.914460952674486	11.293035040036367	18.65402888825824	16.334848863553265	4.833414050287363	11.965663793057029	12.619415703556323	14.047965933644425	15.028064560495993	12.194107362216071	10.692883231011361	6.851921701716684	5.761688530776739	5.457889773851742	2.9892128841430226	3.1555534282714195	1.1704441661914207	2.7925121986262833	3.86434087504099	1.5769006716309169	-1.1137645578667867	-3.7436343558520018	-8.285014378686027	-10.39746660167248	-14.766939240890128	-16.077858944286255	-18.233534570223338	-22.00821337491041	-10.66753950059935	-15.256345856132246	-12.028351422553142	1.848029918473954	2.4493041242257982	1.3069947262355988	2.0279835976340976	16.04078142801141
chr2L:2174566-2175223	1.9084850188786497	7.05560741252399	20.514544293359588	23.017982468924437	22.88818342661469	23.45270268638126	15.92301155725702	10.2672913546194	22.683778873565497	18.695775346376838	14.964922619041054	7.914460952674486	11.293035040036367	18.65402888825824	16.334848863553265	4.833414050287363	11.965663793057029	12.619415703556323	14.047965933644425	15.028064560495993	12.194107362216071	10.692883231011361	6.851921701716684	5.761688530776739	5.457889773851742	2.9892128841430226	3.1555534282714195	1.1704441661914207	2.7925121986262833	3.86434087504099	1.5769006716309169	-1.1137645578667867	-3.7436343558520018	-8.285014378686027	-10.39746660167248	-14.766939240890128	-16.077858944286255	-18.233534570223338	-22.00821337491041	-10.66753950059935	-15.256345856132246	-12.028351422553142	1.848029918473954	2.4493041242257982	1.3069947262355988	2.0279835976340976	16.04078142801141	15.166092208558766	6.502440060522456
chr2L:2175224-2175708	7.05560741252399	20.514544293359588	23.017982468924437	22.88818342661469	23.45270268638126	15.92301155725702	10.2672913546194	22.683778873565497	18.695775346376838	14.964922619041054	7.914460952674486	11.293035040036367	18.65402888825824	16.334848863553265	4.833414050287363	11.965663793057029	12.619415703556323	14.047965933644425	15.028064560495993	12.194107362216071	10.692883231011361	6.851921701716684	5.761688530776739	5.457889773851742	2.9892128841430226	3.1555534282714195	1.1704441661914207	2.7925121986262833	3.86434087504099	1.5769006716309169	-1.1137645578667867	-3.7436343558520018	-8.285014378686027	-10.39746660167248	-14.766939240890128	-16.077858944286255	-18.233534570223338	-22.00821337491041	-10.66753950059935	-15.256345856132246	-12.028351422553142	1.848029918473954	2.4493041242257982	1.3069947262355988	2.0279835976340976	16.04078142801141	15.166092208558766	6.502440060522456	1.5530517694701906
chr2L:2175709-2176323	20.514544293359588	23.017982468924437	22.88818342661469	23.45270268638126	15.92301155725702	10.2672913546194	22.683778873565497	18.695775346376838	14.964922619041054	7.914460952674486	11.293035040036367	18.65402888825824	16.334848863553265	4.833414050287363	11.965663793057029	12.619415703556323	14.047965933644425	15.028064560495993	12.194107362216071	10.692883231011361	6.851921701716684	5.761688530776739	5.457889773851742	2.9892128841430226	3.1555534282714195	1.1704441661914207	2.7925121986262833	3.86434087504099	1.5769006716309169	-1.1137645578667867	-3.7436343558520018	-8.285014378686027	-10.39746660167248	-14.766939240890128	-16.077858944286255	-18.233534570223338	-22.00821337491041	-10.66753950059935	-15.256345856132246	-12.028351422553142	1.848029918473954	2.4493041242257982	1.3069947262355988	2.0279835976340976	16.04078142801141	15.166092208558766	6.502440060522456	1.5530517694701906	-3.44790867924013
chr2L:2176939-2177877	22.88818342661469	23.45270268638126	15.92301155725702	10.2672913546194	22.683778873565497	18.695775346376838	14.964922619041054	7.914460952674486	11.293035040036367	18.65402888825824	16.334848863553265	4.833414050287363	11.965663793057029	12.619415703556323	14.047965933644425	15.028064560495993	12.194107362216071	10.692883231011361	6.851921701716684	5.761688530776739	5.457889773851742	2.9892128841430226	3.1555534282714195	1.1704441661914207	2.7925121986262833	3.86434087504099	1.5769006716309169	-1.1137645578667867	-3.7436343558520018	-8.285014378686027	-10.39746660167248	-14.766939240890128	-16.077858944286255	-18.233534570223338	-22.00821337491041	-10.66753950059935	-15.256345856132246	-12.028351422553142	1.848029918473954	2.4493041242257982	1.3069947262355988	2.0279835976340976	16.04078142801141	15.166092208558766	6.502440060522456	1.5530517694701906	-3.44790867924013	-7.950905845889962	-7.02013694863841
chr2L:2177878-2179334	15.92301155725702	10.2672913546194	22.683778873565497	18.695775346376838	14.964922619041054	7.914460952674486	11.293035040036367	18.65402888825824	16.334848863553265	4.833414050287363	11.965663793057029	12.619415703556323	14.047965933644425	15.028064560495993	12.194107362216071	10.692883231011361	6.851921701716684	5.761688530776739	5.457889773851742	2.9892128841430226	3.1555534282714195	1.1704441661914207	2.7925121986262833	3.86434087504099	1.5769006716309169	-1.1137645578667867	-3.7436343558520018	-8.285014378686027	-10.39746660167248	-14.766939240890128	-16.077858944286255	-18.233534570223338	-22.00821337491041	-10.66753950059935	-15.256345856132246	-12.028351422553142	1.848029918473954	2.4493041242257982	1.3069947262355988	2.0279835976340976	16.04078142801141	15.166092208558766	6.502440060522456	1.5530517694701906	-3.44790867924013	-7.950905845889962	-7.02013694863841	-5.822419120354302	3.178486230668755
chr2L:2179338-2179954	18.695775346376838	14.964922619041054	7.914460952674486	11.293035040036367	18.65402888825824	16.334848863553265	4.833414050287363	11.965663793057029	12.619415703556323	14.047965933644425	15.028064560495993	12.194107362216071	10.692883231011361	6.851921701716684	5.761688530776739	5.457889773851742	2.9892128841430226	3.1555534282714195	1.1704441661914207	2.7925121986262833	3.86434087504099	1.5769006716309169	-1.1137645578667867	-3.7436343558520018	-8.285014378686027	-10.39746660167248	-14.766939240890128	-16.077858944286255	-18.233534570223338	-22.00821337491041	-10.66753950059935	-15.256345856132246	-12.028351422553142	1.848029918473954	2.4493041242257982	1.3069947262355988	2.0279835976340976	16.04078142801141	15.166092208558766	6.502440060522456	1.5530517694701906	-3.44790867924013	-7.950905845889962	-7.02013694863841	-5.822419120354302	3.178486230668755	6.170859674604614	3.5621303259546813	3.4314364871392784
chr2L:2181474-2182274	18.65402888825824	16.334848863553265	4.833414050287363	11.965663793057029	12.619415703556323	14.047965933644425	15.028064560495993	12.194107362216071	10.692883231011361	6.851921701716684	5.761688530776739	5.457889773851742	2.9892128841430226	3.1555534282714195	1.1704441661914207	2.7925121986262833	3.86434087504099	1.5769006716309169	-1.1137645578667867	-3.7436343558520018	-8.285014378686027	-10.39746660167248	-14.766939240890128	-16.077858944286255	-18.233534570223338	-22.00821337491041	-10.66753950059935	-15.256345856132246	-12.028351422553142	1.848029918473954	2.4493041242257982	1.3069947262355988	2.0279835976340976	16.04078142801141	15.166092208558766	6.502440060522456	1.5530517694701906	-3.44790867924013	-7.950905845889962	-7.02013694863841	-5.822419120354302	3.178486230668755	6.170859674604614	3.5621303259546813	3.4314364871392784	0.017031155733170527	-1.8610317601408726	-6.443265860982221	-5.163004060626255
chr2L:2182758-2183773	11.965663793057029	12.619415703556323	14.047965933644425	15.028064560495993	12.194107362216071	10.692883231011361	6.851921701716684	5.761688530776739	5.457889773851742	2.9892128841430226	3.1555534282714195	1.1704441661914207	2.7925121986262833	3.86434087504099	1.5769006716309169	-1.1137645578667867	-3.7436343558520018	-8.285014378686027	-10.39746660167248	-14.766939240890128	-16.077858944286255	-18.233534570223338	-22.00821337491041	-10.66753950059935	-15.256345856132246	-12.028351422553142	1.848029918473954	2.4493041242257982	1.3069947262355988	2.0279835976340976	16.04078142801141	15.166092208558766	6.502440060522456	1.5530517694701906	-3.44790867924013	-7.950905845889962	-7.02013694863841	-5.822419120354302	3.178486230668755	6.170859674604614	3.5621303259546813	3.4314364871392784	0.017031155733170527	-1.8610317601408726	-6.443265860982221	-5.163004060626255	-1.5193608078985676	-1.6087966621069356	1.2140670908315816
chr2L:2197464-2197765	2.0279835976340976	16.04078142801141	15.166092208558766	6.502440060522456	1.5530517694701906	-3.44790867924013	-7.950905845889962	-7.02013694863841	-5.822419120354302	3.178486230668755	6.170859674604614	3.5621303259546813	3.4314364871392784	0.017031155733170527	-1.8610317601408726	-6.443265860982221	-5.163004060626255	-1.5193608078985676	-1.6087966621069356	1.2140670908315816	1.6070158754460757	1.3965662533631598	2.282852584464047	-0.6008827741533436	-1.9902759239543504	-3.5372737031581205	-9.940692267589773	-9.456597273332784	-7.599772431782187	4.581722905680422	4.262496950340069	1.124556643567417	-3.2778576208235606	-5.10569336525106	-4.629072831275425	-6.221090040152385	1.9176425831726198	6.942179327834811	6.416173887626747	6.766062625227025	5.132918388261988	0.0	-1.1705303410688386	-5.613651903771291	-2.67526620977409	-3.1962853078142093	-5.6578273073283265	-6.397715420305156	-4.941086871219117
chr2L:2199680-2202037	-3.44790867924013	-7.950905845889962	-7.02013694863841	-5.822419120354302	3.178486230668755	6.170859674604614	3.5621303259546813	3.4314364871392784	0.017031155733170527	-1.8610317601408726	-6.443265860982221	-5.163004060626255	-1.5193608078985676	-1.6087966621069356	1.2140670908315816	1.6070158754460757	1.3965662533631598	2.282852584464047	-0.6008827741533436	-1.9902759239543504	-3.5372737031581205	-9.940692267589773	-9.456597273332784	-7.599772431782187	4.581722905680422	4.262496950340069	1.124556643567417	-3.2778576208235606	-5.10569336525106	-4.629072831275425	-6.221090040152385	1.9176425831726198	6.942179327834811	6.416173887626747	6.766062625227025	5.132918388261988	0.0	-1.1705303410688386	-5.613651903771291	-2.67526620977409	-3.1962853078142093	-5.6578273073283265	-6.397715420305156	-4.941086871219117	-0.3952372768686424	-6.864273022610379	-4.8121271934364565	-0.18946256670265693	1.835931848726939
chr2L:2202038-2203255	6.170859674604614	3.5621303259546813	3.4314364871392784	0.017031155733170527	-1.8610317601408726	-6.443265860982221	-5.163004060626255	-1.5193608078985676	-1.6087966621069356	1.2140670908315816	1.6070158754460757	1.3965662533631598	2.282852584464047	-0.6008827741533436	-1.9902759239543504	-3.5372737031581205	-9.940692267589773	-9.456597273332784	-7.599772431782187	4.581722905680422	4.262496950340069	1.124556643567417	-3.2778576208235606	-5.10569336525106	-4.629072831275425	-6.221090040152385	1.9176425831726198	6.942179327834811	6.416173887626747	6.766062625227025	5.132918388261988	0.0	-1.1705303410688386	-5.613651903771291	-2.67526620977409	-3.1962853078142093	-5.6578273073283265	-6.397715420305156	-4.941086871219117	-0.3952372768686424	-6.864273022610379	-4.8121271934364565	-0.18946256670265693	1.835931848726939	1.2478595975585691	-0.28058655582004854	2.67855399538341	3.3645560611781375	3.448251114353429
chr2L:2203256-2204030	3.4314364871392784	0.017031155733170527	-1.8610317601408726	-6.443265860982221	-5.163004060626255	-1.5193608078985676	-1.6087966621069356	1.2140670908315816	1.6070158754460757	1.3965662533631598	2.282852584464047	-0.6008827741533436	-1.9902759239543504	-3.5372737031581205	-9.940692267589773	-9.456597273332784	-7.599772431782187	4.581722905680422	4.262496950340069	1.124556643567417	-3.2778576208235606	-5.10569336525106	-4.629072831275425	-6.221090040152385	1.9176425831726198	6.942179327834811	6.416173887626747	6.766062625227025	5.132918388261988	0.0	-1.1705303410688386	-5.613651903771291	-2.67526620977409	-3.1962853078142093	-5.6578273073283265	-6.397715420305156	-4.941086871219117	-0.3952372768686424	-6.864273022610379	-4.8121271934364565	-0.18946256670265693	1.835931848726939	1.2478595975585691	-0.28058655582004854	2.67855399538341	3.3645560611781375	3.448251114353429	2.415829061120031	3.5493302041030583
chr2L:2204031-2204741	-1.8610317601408726	-6.443265860982221	-5.163004060626255	-1.5193608078985676	-1.6087966621069356	1.2140670908315816	1.6070158754460757	1.3965662533631598	2.282852584464047	-0.6008827741533436	-1.9902759239543504	-3.5372737031581205	-9.940692267589773	-9.456597273332784	-7.599772431782187	4.581722905680422	4.262496950340069	1.124556643567417	-3.2778576208235606	-5.10569336525106	-4.629072831275425	-6.221090040152385	1.9176425831726198	6.942179327834811	6.416173887626747	6.766062625227025	5.132918388261988	0.0	-1.1705303410688386	-5.613651903771291	-2.67526620977409	-3.1962853078142093	-5.6578273073283265	-6.397715420305156	-4.941086871219117	-0.3952372768686424	-6.864273022610379	-4.8121271934364565	-0.18946256670265693	1.835931848726939	1.2478595975585691	-0.28058655582004854	2.67855399538341	3.3645560611781375	3.448251114353429	2.415829061120031	3.5493302041030583	3.1379364542946706	-0.25977947464683865
chr2L:2213537-2214666	-5.10569336525106	-4.629072831275425	-6.221090040152385	1.9176425831726198	6.942179327834811	6.416173887626747	6.766062625227025	5.132918388261988	0.0	-1.1705303410688386	-5.613651903771291	-2.67526620977409	-3.1962853078142093	-5.6578273073283265	-6.397715420305156	-4.941086871219117	-0.3952372768686424	-6.864273022610379	-4.8121271934364565	-0.18946256670265693	1.835931848726939	1.2478595975585691	-0.28058655582004854	2.67855399538341	3.3645560611781375	3.448251114353429	2.415829061120031	3.5493302041030583	3.1379364542946706	-0.25977947464683865	6.739794865435872	12.200971882432574	13.332851068292086	8.990384310291915	7.659543306261178	3.868732698234963	4.404207139730035	1.523908455391773	7.648666113007819	0.963254035651036	0.44927164702443967	0.47465522530312104	-4.871021157556657	-6.805469181800974	-7.419076612538422	-8.74686237343808	-6.630966475013859	-10.947302725236895	-5.609806661006801
chr2L:2220792-2222584	-6.397715420305156	-4.941086871219117	-0.3952372768686424	-6.864273022610379	-4.8121271934364565	-0.18946256670265693	1.835931848726939	1.2478595975585691	-0.28058655582004854	2.67855399538341	3.3645560611781375	3.448251114353429	2.415829061120031	3.5493302041030583	3.1379364542946706	-0.25977947464683865	6.739794865435872	12.200971882432574	13.332851068292086	8.990384310291915	7.659543306261178	3.868732698234963	4.404207139730035	1.523908455391773	7.648666113007819	0.963254035651036	0.44927164702443967	0.47465522530312104	-4.871021157556657	-6.805469181800974	-7.419076612538422	-8.74686237343808	-6.630966475013859	-10.947302725236895	-5.609806661006801	-19.459316958155	-17.99405681386126	-12.731729962441273	-8.599556589133702	-18.671781000304314	-28.911198657605755	-20.445725460814643	-19.363493491393807	-14.592579196817372	0.0	0.0	1.0668755590631576	4.215541220702833	6.15444054943936
chr2L:2226856-2227866	2.415829061120031	3.5493302041030583	3.1379364542946706	-0.25977947464683865	6.739794865435872	12.200971882432574	13.332851068292086	8.990384310291915	7.659543306261178	3.868732698234963	4.404207139730035	1.523908455391773	7.648666113007819	0.963254035651036	0.44927164702443967	0.47465522530312104	-4.871021157556657	-6.805469181800974	-7.419076612538422	-8.74686237343808	-6.630966475013859	-10.947302725236895	-5.609806661006801	-19.459316958155	-17.99405681386126	-12.731729962441273	-8.599556589133702	-18.671781000304314	-28.911198657605755	-20.445725460814643	-19.363493491393807	-14.592579196817372	0.0	0.0	1.0668755590631576	4.215541220702833	6.15444054943936	11.551973475784044	13.375981241683602	1.7103848061567064	6.250038415759675	11.406491949209451	13.070779330420452	14.76330877345528	15.966995209080057	13.265256522797179	10.982209874446852	14.979121344789736	1.3584471086151695
chr2L:2241295-2243285	-20.445725460814643	-19.363493491393807	-14.592579196817372	0.0	0.0	1.0668755590631576	4.215541220702833	6.15444054943936	11.551973475784044	13.375981241683602	1.7103848061567064	6.250038415759675	11.406491949209451	13.070779330420452	14.76330877345528	15.966995209080057	13.265256522797179	10.982209874446852	14.979121344789736	1.3584471086151695	12.151396858710784	8.553247801600131	4.272276600080583	13.178816038164095	7.234030693366334	6.612765478501184	14.726070641823545	13.80884383480542	11.819444968834832	10.541344014265675	2.760215251971541	1.0195681254513564	-0.8168471141113028	-0.7001848413586393	-0.9779698196106554	-1.8079661429989637	-5.157059961583884	-8.472711407803859	-9.967534479813505	-11.958633417140865	-6.57505104048879	-9.639396914275457	-8.236796879883117	-11.739803851035823	-25.688726882288723	-15.596022910801011	-4.91992856555191	-1.697146367282943	-1.8881465676873626
chr2L:2311105-2312235	0.7973993498828821	2.1091458780091874	0.47712125471966244	-0.6252873828651145	-0.5378530811319869	-2.812088545931979	-2.3435294680418925	-2.770660882956333	-2.151011625604643	-2.933801646431501	-2.6851986103109495	-3.3713274468632988	-2.6539818590150324	-3.401562089257958	-5.882579373849812	-6.613216462612704	-4.7257152011399945	0.0	-4.413999866987464	-5.3800667297343905	-3.8767864352155144	-4.570370308973859	-4.958614673145209	-4.352164415915099	-4.279802537435729	-4.4598493226848115	-1.4637527426815689	0.0	0.0	1.958941703547418	3.530412502147945	1.4637527426815686	0.9884928598239788	1.4637527426815686	0.47712125471966244	0.0	0.9884928598239788	3.0237136717302797	11.899186655287432	14.13624602695561	9.136855448371394	3.9832511909290558	4.689015175006262	3.0897970520091262	4.01024894829151	3.4405974715398018	2.1193221852529747	1.500620395165383	2.730073621011373
chr2L:2362263-2365377	-10.109596380374324	-2.441380104643193	-1.6806839062132066	0.0	0.0	1.0668755590631576	0.0	0.0	0.47712125471966244	0.0	0.47712125471966244	0.7359535705891888	0.0	0.32675222119505476	4.284789549746958	7.833169240124881	8.559214911777218	7.04259488118125	7.663065351339539	8.899950100741082	3.605674310799649	1.9084850188786497	0.0	3.1853685394679445	8.62398670893278	4.2748739466504215	10.544563273846661	4.745326105820407	9.763418344885064	14.314361015734256	14.296308730222325	7.584071419214895	8.93800776708322	9.961610527318484	7.462568199514635	-0.37107205997171755	3.9647586348903734	4.065554478877612	2.9060480162661855	3.89313984835244	0.17960423508197096	0.9511032122711743	-0.4969897131424179	-0.7721192807655561	-3.175837102237826	-3.1282898769803706	-3.656647382822174	-0.296237057586274	-1.3225336059632578
chr2L:2365378-2366311	0.0	0.0	0.47712125471966244	0.0	0.47712125471966244	0.7359535705891888	0.0	0.32675222119505476	4.284789549746958	7.833169240124881	8.559214911777218	7.04259488118125	7.663065351339539	8.899950100741082	3.605674310799649	1.9084850188786497	0.0	3.1853685394679445	8.62398670893278	4.2748739466504215	10.544563273846661	4.745326105820407	9.763418344885064	14.314361015734256	14.296308730222325	7.584071419214895	8.93800776708322	9.961610527318484	7.462568199514635	-0.37107205997171755	3.9647586348903734	4.065554478877612	2.9060480162661855	3.89313984835244	0.17960423508197096	0.9511032122711743	-0.4969897131424179	-0.7721192807655561	-3.175837102237826	-3.1282898769803706	-3.656647382822174	-0.296237057586274	-1.3225336059632578	0.22407746444571308	0.0	-0.44567862925099716	0.12230069101661226	0.02753611668572018	-0.36313023138043055
chr2L:2447959-2449197	-0.7359535705891888	-1.2977188445735424	-2.787200374726381	0.15488662876531353	-0.10335624515098193	0.09006670612889991	1.341610390345899	-1.4174514771501299	2.000639348163963	3.5817113939292136	0.04305431294734621	1.621939709406928	3.0532822830452964	1.8600575058006392	5.170521986583591	3.6423803834412034	5.03445284553992	3.712526597536662	5.191386062385921	4.710404684925075	8.0758105885594	5.3047627113458535	3.9209725544337313	4.436278849349507	4.686235002892371	5.53058175062169	3.3565378047740033	3.2475738136437737	6.286405513944673	5.284690130789063	1.0729870160935244	1.0668755590631576	-0.7359535705891888	1.0668755590631576	1.9088805432207399	5.962424677562941	11.621388232866844	11.052682602314375	7.309858083053743	7.87440013524442	5.947008350458644	0.24033340120117877	-0.31691453298419825	-3.282740607218058	-1.9586415063511409	-1.977393653838767	5.848469609369855	3.863508329406594	6.080591513737672
chr2L:2449964-2452249	-0.10335624515098193	0.09006670612889991	1.341610390345899	-1.4174514771501299	2.000639348163963	3.5817113939292136	0.04305431294734621	1.621939709406928	3.0532822830452964	1.8600575058006392	5.170521986583591	3.6423803834412034	5.03445284553992	3.712526597536662	5.191386062385921	4.710404684925075	8.0758105885594	5.3047627113458535	3.9209725544337313	4.436278849349507	4.686235002892371	5.53058175062169	3.3565378047740033	3.2475738136437737	6.286405513944673	5.284690130789063	1.0729870160935244	1.0668755590631576	-0.7359535705891888	1.0668755590631576	1.9088805432207399	5.962424677562941	11.621388232866844	11.052682602314375	7.309858083053743	7.87440013524442	5.947008350458644	0.24033340120117877	-0.31691453298419825	-3.282740607218058	-1.9586415063511409	-1.977393653838767	5.848469609369855	3.863508329406594	6.080591513737672	4.054653146423527	3.4240836252687026	0.22488188917602248	1.548042205265168
chr2L:2454018-2455609	1.8600575058006392	5.170521986583591	3.6423803834412034	5.03445284553992	3.712526597536662	5.191386062385921	4.710404684925075	8.0758105885594	5.3047627113458535	3.9209725544337313	4.436278849349507	4.686235002892371	5.53058175062169	3.3565378047740033	3.2475738136437737	6.286405513944673	5.284690130789063	1.0729870160935244	1.0668755590631576	-0.7359535705891888	1.0668755590631576	1.9088805432207399	5.962424677562941	11.621388232866844	11.052682602314375	7.309858083053743	7.87440013524442	5.947008350458644	0.24033340120117877	-0.31691453298419825	-3.282740607218058	-1.9586415063511409	-1.977393653838767	5.848469609369855	3.863508329406594	6.080591513737672	4.054653146423527	3.4240836252687026	0.22488188917602248	1.548042205265168	-0.3823635559935533	0.36253937042629036	-0.34589265505957645	-0.3043224377144623	0.2503288572367976	-1.3130085044834625	0.6033633922476075	-1.130334879678248	0.021060182248137837
chr2L:2458550-2459173	3.9209725544337313	4.436278849349507	4.686235002892371	5.53058175062169	3.3565378047740033	3.2475738136437737	6.286405513944673	5.284690130789063	1.0729870160935244	1.0668755590631576	-0.7359535705891888	1.0668755590631576	1.9088805432207399	5.962424677562941	11.621388232866844	11.052682602314375	7.309858083053743	7.87440013524442	5.947008350458644	0.24033340120117877	-0.31691453298419825	-3.282740607218058	-1.9586415063511409	-1.977393653838767	5.848469609369855	3.863508329406594	6.080591513737672	4.054653146423527	3.4240836252687026	0.22488188917602248	1.548042205265168	-0.3823635559935533	0.36253937042629036	-0.34589265505957645	-0.3043224377144623	0.2503288572367976	-1.3130085044834625	0.6033633922476075	-1.130334879678248	0.021060182248137837	-2.8332205977543934	-1.690011968506777	0.19402337950495482	-1.1632499464765698	-0.3624383129107805	-1.6705069406064594	0.6693236044528079	2.1500029635425566	2.699815079343943
chr2L:2493354-2494117	-4.554270082761845	-2.0868866484449518	-1.626049850060953	2.2864657931835635	-0.49468696534698003	-3.019569336343054	-3.403826483379523	-1.613101285004003	-7.927033530491399	-2.783647562448772	-4.561255938871889	-2.710167699226121	-0.9092766169667622	3.5399391715316146	-1.4702983749191507	2.805420394905048	3.088864146398715	3.7052442718138456	-0.09101300477074113	-5.5179839166575215	-6.277203400055273	-11.659923008972896	-17.936990993616668	-10.361639568990181	-9.25266720020376	-9.064066326166762	-11.94311347326241	-7.808948982100705	-1.7432372552883841	4.315435909843304	0.06318025245188211	0.9813818468312179	-2.910536427084899	3.8473822154269914	1.6946062101347579	-0.5033948872500084	1.9992507020980939	0.0	2.1387892374372095	1.7336063256550682	2.6033315358922815	3.392105960273767	0.9383106597503169	3.5843420682960585	-0.07314857876258274	-1.0808427342230533	0.39593254911459275	3.276421008893372	3.3036415701523305
chr2L:2494118-2495165	-1.626049850060953	2.2864657931835635	-0.49468696534698003	-3.019569336343054	-3.403826483379523	-1.613101285004003	-7.927033530491399	-2.783647562448772	-4.561255938871889	-2.710167699226121	-0.9092766169667622	3.5399391715316146	-1.4702983749191507	2.805420394905048	3.088864146398715	3.7052442718138456	-0.09101300477074113	-5.5179839166575215	-6.277203400055273	-11.659923008972896	-17.936990993616668	-10.361639568990181	-9.25266720020376	-9.064066326166762	-11.94311347326241	-7.808948982100705	-1.7432372552883841	4.315435909843304	0.06318025245188211	0.9813818468312179	-2.910536427084899	3.8473822154269914	1.6946062101347579	-0.5033948872500084	1.9992507020980939	0.0	2.1387892374372095	1.7336063256550682	2.6033315358922815	3.392105960273767	0.9383106597503169	3.5843420682960585	-0.07314857876258274	-1.0808427342230533	0.39593254911459275	3.276421008893372	3.3036415701523305	3.0331632841016027	5.007369072455555
chr2L:2576394-2577173	-0.47712125471966244	0.3842533059311557	0.6427383714294621	-0.03968681378873942	0.5045867213081315	0.0	-0.30046069586428814	0.0	-0.3842533059311557	-0.47712125471966244	-0.3842533059311557	1.9330516924433967	0.30893315349466166	1.6606889769390898	2.637451070747821	1.1451916048326531	2.4000123940783284	-0.28349877730603745	1.1249318154383212	0.05842741531249606	-0.5019847563975255	-1.6124501613579323	-0.5929109746022403	0.0	-1.0948570982095023	0.31888810951347485	0.2614505271567006	-0.9884928598239788	0.47712125471966244	0.9884928598239788	0.0	2.604837771905982	2.578189191071822	7.779877175028067	1.3020713725970021	3.0784220841591483	7.066736487564153	5.528571335824036	1.0668755590631576	-0.3842533059311557	0.3842533059311557	5.63638966893148	6.486325544003221	8.574920054281172	8.035987843098596	13.847723623679782	7.5848842706600434	2.836548834660592	8.19715141301981
chr2L:2750118-2753564	-3.982125079959627	-4.246812150708008	0.21304108935244795	-0.17034909143698326	0.0	-2.1589988735008263	-2.499845840699701	2.3979747477990703	1.5444107236455067	-0.3842533059311557	-0.47712125471966244	1.9084850188786497	2.987503145636515	0.2908713347592363	-0.38100049476924586	0.0	2.8277623123028444	-0.6500485400342133	0.47712125471966244	0.965527604125798	-3.3189709673237724	-0.944937942567579	-1.8679940677903581	1.3229532710056917	0.8146844934204033	-2.22540244439979	-2.9706955577747545	-0.5961516463894011	-1.714261454317762	-0.5812363876919739	-1.4444045626603805	0.29329226409088593	-3.100613557076952	0.16125860883478288	-0.1316987860573225	-1.7184251577299934	0.03452329749886171	-0.5149800420566527	0.0	0.0	0.32675222119505476	0.0	0.288769123076823	0.3842533059311557	0.7359535705891888	1.4637527426815686	1.9084850188786497	2.7418644723031713	13.11298128492396
chr2L:2753576-2756295	2.3979747477990703	1.5444107236455067	-0.3842533059311557	-0.47712125471966244	1.9084850188786497	2.987503145636515	0.2908713347592363	-0.38100049476924586	0.0	2.8277623123028444	-0.6500485400342133	0.47712125471966244	0.965527604125798	-3.3189709673237724	-0.944937942567579	-1.8679940677903581	1.3229532710056917	0.8146844934204033	-2.22540244439979	-2.9706955577747545	-0.5961516463894011	-1.714261454317762	-0.5812363876919739	-1.4444045626603805	0.29329226409088593	-3.100613557076952	0.16125860883478288	-0.1316987860573225	-1.7184251577299934	0.03452329749886171	-0.5149800420566527	0.0	0.0	0.32675222119505476	0.0	0.288769123076823	0.3842533059311557	0.7359535705891888	1.4637527426815686	1.9084850188786497	2.7418644723031713	13.11298128492396	26.627348584551232	36.53035145797469	24.984272054407178	19.520182259209175	17.656476122025623	15.363947823702807	13.8211027340298
chr2L:2765712-2766484	0.29329226409088593	-3.100613557076952	0.16125860883478288	-0.1316987860573225	-1.7184251577299934	0.03452329749886171	-0.5149800420566527	0.0	0.0	0.32675222119505476	0.0	0.288769123076823	0.3842533059311557	0.7359535705891888	1.4637527426815686	1.9084850188786497	2.7418644723031713	13.11298128492396	26.627348584551232	36.53035145797469	24.984272054407178	19.520182259209175	17.656476122025623	15.363947823702807	13.8211027340298	10.823668067220035	11.160444568017507	11.008979106968777	7.228008507518773	5.482192011420269	7.608946477747943	8.259785067849108	7.554775313722344	6.551747896412451	3.97747025185129	2.590520480691268	4.057785958128209	1.1868722786020023	1.2573935450114642	0.8129472606330461	1.3731305014031	-0.27298635970503526	-2.53770733964939	-3.503841827856744	-8.247830463601515	-14.84822356510625	-18.703658662010472	-15.850391990439208	-6.983241362561192
chr2L:2797070-2798257	-15.561980603375789	-31.247321054675382	-26.4006249862568	-13.743314416913746	-4.294557856542358	-0.4683658157869833	-8.02369963571677	-1.2345856981124614	4.566005242260343	-1.3940566881088965	-1.3514691851414524	-8.952400244240648	-8.038585713279366	-3.9007238525865735	-0.29371015747474466	-6.294039144589371	-2.929384756927899	-0.18357170588730204	1.530643180369076	2.6602363817131955	3.1932173915291884	9.620761844181352	6.653923361498701	20.75446890111221	17.48815467520439	15.294052609940422	33.210493191977925	31.66074755177543	21.403145639018252	7.986389100388516	2.5406975083350094	-2.693762494147179	-3.899783268381734	-7.615069027288472	-12.009441185158542	-19.033765341626662	-15.48483443487247	-10.736673600311363	-3.8970242900545204	-9.088825388433643	-8.80067816489329	-10.88224426375252	-0.09206826434304939	-7.385253732225274	-12.018745138529892	-6.483500397228594	1.9813930198519778	6.708318691869238	1.7042922859534924
chr2L:2804650-2805699	-6.294039144589371	-2.929384756927899	-0.18357170588730204	1.530643180369076	2.6602363817131955	3.1932173915291884	9.620761844181352	6.653923361498701	20.75446890111221	17.48815467520439	15.294052609940422	33.210493191977925	31.66074755177543	21.403145639018252	7.986389100388516	2.5406975083350094	-2.693762494147179	-3.899783268381734	-7.615069027288472	-12.009441185158542	-19.033765341626662	-15.48483443487247	-10.736673600311363	-3.8970242900545204	-9.088825388433643	-8.80067816489329	-10.88224426375252	-0.09206826434304939	-7.385253732225274	-12.018745138529892	-6.483500397228594	1.9813930198519778	6.708318691869238	1.7042922859534924	1.2329487098623382	0.6477957676341621	-1.4091155845924452	0.0	0.0	0.0	0.0	0.0	0.0	0.0	0.0	0.0	0.0	0.0	0.0
chr2L:2829827-2831347	2.230767054923495	2.2093558645570006	4.198107076642162	2.9106809421076885	1.718760509678623	4.07907646396315	1.2519661303865843	1.364218276860365	-1.2493984980022963	-3.3240437113128336	-4.953528088611563	-3.1263759003293767	-2.378838005478354	-1.4097968332884345	-0.5050243948485028	0.9178032849188149	0.9527115521825327	1.9979869282242837	0.4063782018357835	1.037505462094421	0.0	-0.15628496867590225	0.9151186924832077	-0.4843799131898017	-2.0438530743334296	-5.579213311283069	-5.52037385334763	-3.709059679844015	-4.8270917479279785	-5.696292261276043	-1.9162598865965064	-0.9884928598239788	0.0	-0.3842533059311557	-1.1737218734474009	-1.4363739556363397	1.89318737506188	2.5037731414373723	5.147329522050299	-0.3842533059311557	0.2614505271567006	2.2282126780724414	10.327555830112106	16.483983634264003	6.963830836936499	15.04331290443676	11.92386461835639	8.974895370317089	8.447597355677898
chr2L:2854946-2855792	12.07214407260781	12.825148196708886	9.670190559760355	10.351029405188912	5.878362637203643	0.9221705566124206	2.471163293631016	11.958978512937486	12.575147774232782	10.59626706218501	13.34480152036655	6.082771392182841	5.5048634812461055	5.376264294309368	0.07213249334642603	-0.6749710120430955	0.10866045395243296	0.32588163787990426	-1.1453211027163466	-3.8806752954788184	-3.3243417653891467	1.0311491412181149	0.8881232239143072	1.9825203043029993	6.644584946692823	7.203995799977353	6.915404792931245	3.4797843014625283	-2.542170191118737	-2.5101561257134395	-4.309271037955693	-4.735674195668586	-9.165662010218425	-9.1095717012694	-5.9416982458430505	-3.2958715238931835	-3.86090898538994	-4.28624549922601	-4.577492976234516	-5.2401403964315065	-3.7172287147408105	-5.423828732360861	-7.758265023970558	-7.247007885768327	-11.439654094790571	-10.230398587611015	-9.69140994990448	-8.744598635990123	-6.960047636800933
chr2L:2858003-2858781	11.958978512937486	12.575147774232782	10.59626706218501	13.34480152036655	6.082771392182841	5.5048634812461055	5.376264294309368	0.07213249334642603	-0.6749710120430955	0.10866045395243296	0.32588163787990426	-1.1453211027163466	-3.8806752954788184	-3.3243417653891467	1.0311491412181149	0.8881232239143072	1.9825203043029993	6.644584946692823	7.203995799977353	6.915404792931245	3.4797843014625283	-2.542170191118737	-2.5101561257134395	-4.309271037955693	-4.735674195668586	-9.165662010218425	-9.1095717012694	-5.9416982458430505	-3.2958715238931835	-3.86090898538994	-4.28624549922601	-4.577492976234516	-5.2401403964315065	-3.7172287147408105	-5.423828732360861	-7.758265023970558	-7.247007885768327	-11.439654094790571	-10.230398587611015	-9.69140994990448	-8.744598635990123	-6.960047636800933	-7.594117495453648	-1.126031419905469	0.1942483424366544	-6.0810599900556435	-3.7755057761856943	-4.068364712464455	-4.3887017105573225
chr2L:2861182-2862116	5.376264294309368	0.07213249334642603	-0.6749710120430955	0.10866045395243296	0.32588163787990426	-1.1453211027163466	-3.8806752954788184	-3.3243417653891467	1.0311491412181149	0.8881232239143072	1.9825203043029993	6.644584946692823	7.203995799977353	6.915404792931245	3.4797843014625283	-2.542170191118737	-2.5101561257134395	-4.309271037955693	-4.735674195668586	-9.165662010218425	-9.1095717012694	-5.9416982458430505	-3.2958715238931835	-3.86090898538994	-4.28624549922601	-4.577492976234516	-5.2401403964315065	-3.7172287147408105	-5.423828732360861	-7.758265023970558	-7.247007885768327	-11.439654094790571	-10.230398587611015	-9.69140994990448	-8.744598635990123	-6.960047636800933	-7.594117495453648	-1.126031419905469	0.1942483424366544	-6.0810599900556435	-3.7755057761856943	-4.068364712464455	-4.3887017105573225	-3.2240055837743684	-0.32930221547762883	-1.5738942126499833	-0.5135367004545422	4.755284620432324	9.40976972271886
chr2L:2862117-2863193	-0.6749710120430955	0.10866045395243296	0.32588163787990426	-1.1453211027163466	-3.8806752954788184	-3.3243417653891467	1.0311491412181149	0.8881232239143072	1.9825203043029993	6.644584946692823	7.203995799977353	6.915404792931245	3.4797843014625283	-2.542170191118737	-2.5101561257134395	-4.309271037955693	-4.735674195668586	-9.165662010218425	-9.1095717012694	-5.9416982458430505	-3.2958715238931835	-3.86090898538994	-4.28624549922601	-4.577492976234516	-5.2401403964315065	-3.7172287147408105	-5.423828732360861	-7.758265023970558	-7.247007885768327	-11.439654094790571	-10.230398587611015	-9.69140994990448	-8.744598635990123	-6.960047636800933	-7.594117495453648	-1.126031419905469	0.1942483424366544	-6.0810599900556435	-3.7755057761856943	-4.068364712464455	-4.3887017105573225	-3.2240055837743684	-0.32930221547762883	-1.5738942126499833	-0.5135367004545422	4.755284620432324	9.40976972271886	2.1067466847079688	6.192205116105723
chr2L:2874613-2875512	-3.7172287147408105	-5.423828732360861	-7.758265023970558	-7.247007885768327	-11.439654094790571	-10.230398587611015	-9.69140994990448	-8.744598635990123	-6.960047636800933	-7.594117495453648	-1.126031419905469	0.1942483424366544	-6.0810599900556435	-3.7755057761856943	-4.068364712464455	-4.3887017105573225	-3.2240055837743684	-0.32930221547762883	-1.5738942126499833	-0.5135367004545422	4.755284620432324	9.40976972271886	2.1067466847079688	6.192205116105723	5.8404485662373915	9.453520613411245	10.633276879222413	6.134520891632547	3.6067832692802204	3.065557088416058	0.2963536532887422	3.988548440619626	4.369396487494863	7.384509526258311	2.911292333291266	0.6252873828651146	4.761892344771336	5.464652832828945	5.608915144852891	5.235865890738022	2.6806921572924542	1.381991665495167	-3.5077185392942836	-3.5155149496993143	-8.92037508781574	-6.066932629676425	-15.235949116845644	-15.425972684618644	-10.968970838431694
chr2L:2884388-2885445	-0.5135367004545422	4.755284620432324	9.40976972271886	2.1067466847079688	6.192205116105723	5.8404485662373915	9.453520613411245	10.633276879222413	6.134520891632547	3.6067832692802204	3.065557088416058	0.2963536532887422	3.988548440619626	4.369396487494863	7.384509526258311	2.911292333291266	0.6252873828651146	4.761892344771336	5.464652832828945	5.608915144852891	5.235865890738022	2.6806921572924542	1.381991665495167	-3.5077185392942836	-3.5155149496993143	-8.92037508781574	-6.066932629676425	-15.235949116845644	-15.425972684618644	-10.968970838431694	-11.924160549495666	-11.3460156904489	-27.34442720663529	-23.666466484608762	-14.065070750495567	0.0	-1.684872899606169	-14.540669384970727	-22.658566067732433	-10.713297799441811	-18.656017331877724	-20.88401167758233	-25.726494045228172	-6.994062952559679	9.69741803397103	8.875539173929498	2.3286248352848276	1.1737218734474009	4.016459169599046
chr2L:2885497-2885921	9.40976972271886	2.1067466847079688	6.192205116105723	5.8404485662373915	9.453520613411245	10.633276879222413	6.134520891632547	3.6067832692802204	3.065557088416058	0.2963536532887422	3.988548440619626	4.369396487494863	7.384509526258311	2.911292333291266	0.6252873828651146	4.761892344771336	5.464652832828945	5.608915144852891	5.235865890738022	2.6806921572924542	1.381991665495167	-3.5077185392942836	-3.5155149496993143	-8.92037508781574	-6.066932629676425	-15.235949116845644	-15.425972684618644	-10.968970838431694	-11.924160549495666	-11.3460156904489	-27.34442720663529	-23.666466484608762	-14.065070750495567	0.0	-1.684872899606169	-14.540669384970727	-22.658566067732433	-10.713297799441811	-18.656017331877724	-20.88401167758233	-25.726494045228172	-6.994062952559679	9.69741803397103	8.875539173929498	2.3286248352848276	1.1737218734474009	4.016459169599046	25.265293596973883	24.443014611073526
chr2L:2885922-2886086	2.1067466847079688	6.192205116105723	5.8404485662373915	9.453520613411245	10.633276879222413	6.134520891632547	3.6067832692802204	3.065557088416058	0.2963536532887422	3.988548440619626	4.369396487494863	7.384509526258311	2.911292333291266	0.6252873828651146	4.761892344771336	5.464652832828945	5.608915144852891	5.235865890738022	2.6806921572924542	1.381991665495167	-3.5077185392942836	-3.5155149496993143	-8.92037508781574	-6.066932629676425	-15.235949116845644	-15.425972684618644	-10.968970838431694	-11.924160549495666	-11.3460156904489	-27.34442720663529	-23.666466484608762	-14.065070750495567	0.0	-1.684872899606169	-14.540669384970727	-22.658566067732433	-10.713297799441811	-18.656017331877724	-20.88401167758233	-25.726494045228172	-6.994062952559679	9.69741803397103	8.875539173929498	2.3286248352848276	1.1737218734474009	4.016459169599046	25.265293596973883	24.443014611073526	7.742515905007272
chr2L:2886087-2886207	6.192205116105723	5.8404485662373915	9.453520613411245	10.633276879222413	6.134520891632547	3.6067832692802204	3.065557088416058	0.2963536532887422	3.988548440619626	4.369396487494863	7.384509526258311	2.911292333291266	0.6252873828651146	4.761892344771336	5.464652832828945	5.608915144852891	5.235865890738022	2.6806921572924542	1.381991665495167	-3.5077185392942836	-3.5155149496993143	-8.92037508781574	-6.066932629676425	-15.235949116845644	-15.425972684618644	-10.968970838431694	-11.924160549495666	-11.3460156904489	-27.34442720663529	-23.666466484608762	-14.065070750495567	0.0	-1.684872899606169	-14.540669384970727	-22.658566067732433	-10.713297799441811	-18.656017331877724	-20.88401167758233	-25.726494045228172	-6.994062952559679	9.69741803397103	8.875539173929498	2.3286248352848276	1.1737218734474009	4.016459169599046	25.265293596973883	24.443014611073526	7.742515905007272	3.3961297307013076
chr2L:2886219-2886643	6.192205116105723	5.8404485662373915	9.453520613411245	10.633276879222413	6.134520891632547	3.6067832692802204	3.065557088416058	0.2963536532887422	3.988548440619626	4.369396487494863	7.384509526258311	2.911292333291266	0.6252873828651146	4.761892344771336	5.464652832828945	5.608915144852891	5.235865890738022	2.6806921572924542	1.381991665495167	-3.5077185392942836	-3.5155149496993143	-8.92037508781574	-6.066932629676425	-15.235949116845644	-15.425972684618644	-10.968970838431694	-11.924160549495666	-11.3460156904489	-27.34442720663529	-23.666466484608762	-14.065070750495567	0.0	-1.684872899606169	-14.540669384970727	-22.658566067732433	-10.713297799441811	-18.656017331877724	-20.88401167758233	-25.726494045228172	-6.994062952559679	9.69741803397103	8.875539173929498	2.3286248352848276	1.1737218734474009	4.016459169599046	25.265293596973883	24.443014611073526	7.742515905007272	3.3961297307013076
chr2L:2886644-2886795	5.8404485662373915	9.453520613411245	10.633276879222413	6.134520891632547	3.6067832692802204	3.065557088416058	0.2963536532887422	3.988548440619626	4.369396487494863	7.384509526258311	2.911292333291266	0.6252873828651146	4.761892344771336	5.464652832828945	5.608915144852891	5.235865890738022	2.6806921572924542	1.381991665495167	-3.5077185392942836	-3.5155149496993143	-8.92037508781574	-6.066932629676425	-15.235949116845644	-15.425972684618644	-10.968970838431694	-11.924160549495666	-11.3460156904489	-27.34442720663529	-23.666466484608762	-14.065070750495567	0.0	-1.684872899606169	-14.540669384970727	-22.658566067732433	-10.713297799441811	-18.656017331877724	-20.88401167758233	-25.726494045228172	-6.994062952559679	9.69741803397103	8.875539173929498	2.3286248352848276	1.1737218734474009	4.016459169599046	25.265293596973883	24.443014611073526	7.742515905007272	3.3961297307013076	12.838265341030857
chr2L:2886808-2887232	5.8404485662373915	9.453520613411245	10.633276879222413	6.134520891632547	3.6067832692802204	3.065557088416058	0.2963536532887422	3.988548440619626	4.369396487494863	7.384509526258311	2.911292333291266	0.6252873828651146	4.761892344771336	5.464652832828945	5.608915144852891	5.235865890738022	2.6806921572924542	1.381991665495167	-3.5077185392942836	-3.5155149496993143	-8.92037508781574	-6.066932629676425	-15.235949116845644	-15.425972684618644	-10.968970838431694	-11.924160549495666	-11.3460156904489	-27.34442720663529	-23.666466484608762	-14.065070750495567	0.0	-1.684872899606169	-14.540669384970727	-22.658566067732433	-10.713297799441811	-18.656017331877724	-20.88401167758233	-25.726494045228172	-6.994062952559679	9.69741803397103	8.875539173929498	2.3286248352848276	1.1737218734474009	4.016459169599046	25.265293596973883	24.443014611073526	7.742515905007272	3.3961297307013076	12.838265341030857
chr2L:2887233-2888642	9.453520613411245	10.633276879222413	6.134520891632547	3.6067832692802204	3.065557088416058	0.2963536532887422	3.988548440619626	4.369396487494863	7.384509526258311	2.911292333291266	0.6252873828651146	4.761892344771336	5.464652832828945	5.608915144852891	5.235865890738022	2.6806921572924542	1.381991665495167	-3.5077185392942836	-3.5155149496993143	-8.92037508781574	-6.066932629676425	-15.235949116845644	-15.425972684618644	-10.968970838431694	-11.924160549495666	-11.3460156904489	-27.34442720663529	-23.666466484608762	-14.065070750495567	0.0	-1.684872899606169	-14.540669384970727	-22.658566067732433	-10.713297799441811	-18.656017331877724	-20.88401167758233	-25.726494045228172	-6.994062952559679	9.69741803397103	8.875539173929498	2.3286248352848276	1.1737218734474009	4.016459169599046	25.265293596973883	24.443014611073526	7.742515905007272	3.3961297307013076	12.838265341030857	10.877130622647455
chr2L:2888643-2889229	3.6067832692802204	3.065557088416058	0.2963536532887422	3.988548440619626	4.369396487494863	7.384509526258311	2.911292333291266	0.6252873828651146	4.761892344771336	5.464652832828945	5.608915144852891	5.235865890738022	2.6806921572924542	1.381991665495167	-3.5077185392942836	-3.5155149496993143	-8.92037508781574	-6.066932629676425	-15.235949116845644	-15.425972684618644	-10.968970838431694	-11.924160549495666	-11.3460156904489	-27.34442720663529	-23.666466484608762	-14.065070750495567	0.0	-1.684872899606169	-14.540669384970727	-22.658566067732433	-10.713297799441811	-18.656017331877724	-20.88401167758233	-25.726494045228172	-6.994062952559679	9.69741803397103	8.875539173929498	2.3286248352848276	1.1737218734474009	4.016459169599046	25.265293596973883	24.443014611073526	7.742515905007272	3.3961297307013076	12.838265341030857	10.877130622647455	10.543864935548905	14.253913943923926	20.594282876300678
chr2L:2889230-2889905	3.065557088416058	0.2963536532887422	3.988548440619626	4.369396487494863	7.384509526258311	2.911292333291266	0.6252873828651146	4.761892344771336	5.464652832828945	5.608915144852891	5.235865890738022	2.6806921572924542	1.381991665495167	-3.5077185392942836	-3.5155149496993143	-8.92037508781574	-6.066932629676425	-15.235949116845644	-15.425972684618644	-10.968970838431694	-11.924160549495666	-11.3460156904489	-27.34442720663529	-23.666466484608762	-14.065070750495567	0.0	-1.684872899606169	-14.540669384970727	-22.658566067732433	-10.713297799441811	-18.656017331877724	-20.88401167758233	-25.726494045228172	-6.994062952559679	9.69741803397103	8.875539173929498	2.3286248352848276	1.1737218734474009	4.016459169599046	25.265293596973883	24.443014611073526	7.742515905007272	3.3961297307013076	12.838265341030857	10.877130622647455	10.543864935548905	14.253913943923926	20.594282876300678	4.240702073576241
chr2L:2896335-2897829	-3.5155149496993143	-8.92037508781574	-6.066932629676425	-15.235949116845644	-15.425972684618644	-10.968970838431694	-11.924160549495666	-11.3460156904489	-27.34442720663529	-23.666466484608762	-14.065070750495567	0.0	-1.684872899606169	-14.540669384970727	-22.658566067732433	-10.713297799441811	-18.656017331877724	-20.88401167758233	-25.726494045228172	-6.994062952559679	9.69741803397103	8.875539173929498	2.3286248352848276	1.1737218734474009	4.016459169599046	25.265293596973883	24.443014611073526	7.742515905007272	3.3961297307013076	12.838265341030857	10.877130622647455	10.543864935548905	14.253913943923926	20.594282876300678	4.240702073576241	12.672675587764086	15.154601992751521	9.477510030663689	13.548975104560974	5.674850995875509	2.083404796222906	-1.9318793369104441	0.2745326409184994	-3.9690980148871584	-0.28273532516762456	-6.933963337609587	-10.174157515114613	-16.592076231033456	-20.348185175805906
chr2L:2899332-2900866	-11.924160549495666	-11.3460156904489	-27.34442720663529	-23.666466484608762	-14.065070750495567	0.0	-1.684872899606169	-14.540669384970727	-22.658566067732433	-10.713297799441811	-18.656017331877724	-20.88401167758233	-25.726494045228172	-6.994062952559679	9.69741803397103	8.875539173929498	2.3286248352848276	1.1737218734474009	4.016459169599046	25.265293596973883	24.443014611073526	7.742515905007272	3.3961297307013076	12.838265341030857	10.877130622647455	10.543864935548905	14.253913943923926	20.594282876300678	4.240702073576241	12.672675587764086	15.154601992751521	9.477510030663689	13.548975104560974	5.674850995875509	2.083404796222906	-1.9318793369104441	0.2745326409184994	-3.9690980148871584	-0.28273532516762456	-6.933963337609587	-10.174157515114613	-16.592076231033456	-20.348185175805906	-16.44990799201133	-6.933957143237374	-0.9884928598239788	-1.0668755590631576	-1.170041379908726	-11.569187743342738
chr2L:2908417-2909148	4.016459169599046	25.265293596973883	24.443014611073526	7.742515905007272	3.3961297307013076	12.838265341030857	10.877130622647455	10.543864935548905	14.253913943923926	20.594282876300678	4.240702073576241	12.672675587764086	15.154601992751521	9.477510030663689	13.548975104560974	5.674850995875509	2.083404796222906	-1.9318793369104441	0.2745326409184994	-3.9690980148871584	-0.28273532516762456	-6.933963337609587	-10.174157515114613	-16.592076231033456	-20.348185175805906	-16.44990799201133	-6.933957143237374	-0.9884928598239788	-1.0668755590631576	-1.170041379908726	-11.569187743342738	-6.976336547380484	-0.3677070000745588	0.388584308066249	14.155012244127526	15.021005526737339	12.662388713708722	3.4834075360471153	-3.810357152717529	-7.5771711637273365	-8.347087766213983	2.5055887234992738	10.730041194376069	12.636385595937066	3.4405652747680713	0.4949678860254014	-4.238592366159772	-11.205903449195967	-11.698000282259164
chr2L:2909160-2910425	24.443014611073526	7.742515905007272	3.3961297307013076	12.838265341030857	10.877130622647455	10.543864935548905	14.253913943923926	20.594282876300678	4.240702073576241	12.672675587764086	15.154601992751521	9.477510030663689	13.548975104560974	5.674850995875509	2.083404796222906	-1.9318793369104441	0.2745326409184994	-3.9690980148871584	-0.28273532516762456	-6.933963337609587	-10.174157515114613	-16.592076231033456	-20.348185175805906	-16.44990799201133	-6.933957143237374	-0.9884928598239788	-1.0668755590631576	-1.170041379908726	-11.569187743342738	-6.976336547380484	-0.3677070000745588	0.388584308066249	14.155012244127526	15.021005526737339	12.662388713708722	3.4834075360471153	-3.810357152717529	-7.5771711637273365	-8.347087766213983	2.5055887234992738	10.730041194376069	12.636385595937066	3.4405652747680713	0.4949678860254014	-4.238592366159772	-11.205903449195967	-11.698000282259164	-13.84026427819873	-6.8738733095595625
chr2L:2955139-2959316	-3.8667621090361757	-4.509470988459562	-7.737833759042793	-4.960854870111838	-10.690352235201113	-5.338751747265997	-2.3286248352848276	-0.9059652567236041	-1.9084850188786497	0.0	1.0668755590631576	-1.4637527426815689	0.9884928598239788	0.9884928598239788	4.094167609202282	2.2439979438027744	2.9763599675790333	0.5511846661020263	0.4861018491359814	0.7835937601916557	-0.3842533059311557	-0.8065359368777398	0.21456256311679242	0.24964072412890395	0.9059652567236041	-1.3825416606778294	2.761203224555022	0.9448888836098369	0.0	0.288769123076823	2.5249465644509406	2.9190336687720926	6.627882363089442	1.8388194564000622	0.0	1.3821770810048504	0.9845001030355904	8.071061658646475	4.257907641373081	0.7357890626869555	4.430691996017418	1.4373625938132244	3.2961059914875275	3.1978870525789507	0.2543556195676974	0.8614667898057395	2.713815242189828	-0.42921553516829136	1.756594782027878
chr2L:2993038-2993759	6.725318621175825	0.48543331568908393	6.7669157295548485	4.583106928269584	8.57049808017592	6.385596419627639	13.325538515651877	17.720737820991765	2.4825729943334123	3.306582997357962	13.842997902247228	9.707888553294392	6.607950263723961	4.346451506574808	-0.3424151375101599	-1.219901597239787	-5.437110227342447	-5.944327552414882	-5.367419319534968	0.24062334122190882	0.7359535705891888	0.08642639165624173	-6.115792752738044	-1.3902172680209464	-0.8531344678985772	1.8835090527755496	-0.12407515954955818	1.1737218734474009	4.505516356521738	8.153166828683691	3.581304256326695	8.291776248015683	11.883169095420474	13.935051095022022	6.815116845223371	5.820202913470674	5.028064911695346	5.945810436058722	2.97160336956335	2.0222621063722332	-1.3103785832791663	-1.3659212744611355	-4.136647888157258	-3.375176773501459	-2.5347807458138134	-3.6969340389162784	-2.3211107492992715	-7.643115589581198	-4.065218360757716
chr2L:2999455-2999958	6.607950263723961	4.346451506574808	-0.3424151375101599	-1.219901597239787	-5.437110227342447	-5.944327552414882	-5.367419319534968	0.24062334122190882	0.7359535705891888	0.08642639165624173	-6.115792752738044	-1.3902172680209464	-0.8531344678985772	1.8835090527755496	-0.12407515954955818	1.1737218734474009	4.505516356521738	8.153166828683691	3.581304256326695	8.291776248015683	11.883169095420474	13.935051095022022	6.815116845223371	5.820202913470674	5.028064911695346	5.945810436058722	2.97160336956335	2.0222621063722332	-1.3103785832791663	-1.3659212744611355	-4.136647888157258	-3.375176773501459	-2.5347807458138134	-3.6969340389162784	-2.3211107492992715	-7.643115589581198	-4.065218360757716	-1.8006848107524722	0.5886181431702715	-5.79310232305563	-7.267252290117917	3.2062616146686724	8.76044619160668	4.558461010114861	2.2336589495366974	-0.736145006628226	-1.417059514257353	2.2452870472498843	3.2398169260525442
chr2L:2999959-3000593	4.346451506574808	-0.3424151375101599	-1.219901597239787	-5.437110227342447	-5.944327552414882	-5.367419319534968	0.24062334122190882	0.7359535705891888	0.08642639165624173	-6.115792752738044	-1.3902172680209464	-0.8531344678985772	1.8835090527755496	-0.12407515954955818	1.1737218734474009	4.505516356521738	8.153166828683691	3.581304256326695	8.291776248015683	11.883169095420474	13.935051095022022	6.815116845223371	5.820202913470674	5.028064911695346	5.945810436058722	2.97160336956335	2.0222621063722332	-1.3103785832791663	-1.3659212744611355	-4.136647888157258	-3.375176773501459	-2.5347807458138134	-3.6969340389162784	-2.3211107492992715	-7.643115589581198	-4.065218360757716	-1.8006848107524722	0.5886181431702715	-5.79310232305563	-7.267252290117917	3.2062616146686724	8.76044619160668	4.558461010114861	2.2336589495366974	-0.736145006628226	-1.417059514257353	2.2452870472498843	3.2398169260525442	3.9378611543539495
chr2L:3055661-3056871	5.636762084597453	2.2384407583115578	4.846552200917168	7.376857521561891	10.81334793590809	10.465861583156627	9.400976904636787	9.062090755001062	10.176823310998628	4.2136746328067	5.634246301337764	3.03183914926227	3.0390487136030875	3.5209007943590818	4.293985140349134	-0.7323189456425836	0.6358905132291266	1.6400474062378059	2.5056258855540645	2.5558101229569012	-0.9613734123315636	-1.2520431175075981	-5.857317858760142	-6.425357154670433	-9.264375038615986	-2.1714739730902166	5.201129745287482	3.1135669442681673	-0.14261511071083247	-1.1733504513697384	-1.3649944765707498	-2.3042223686760597	-8.380932699803791	-5.980227121461507	-3.1189221481451948	-3.237098890580701	14.655237781084507	20.053644990622175	16.7530815348823	10.714278382105762	2.768241342607499	4.837755993176813	1.7522080274841656	1.7844380217150586	-7.7482414112240345	-12.720772065769175	-14.87647919647873	-0.7270004029481404	5.888805473557142
chr2L:3056872-3057031	4.846552200917168	7.376857521561891	10.81334793590809	10.465861583156627	9.400976904636787	9.062090755001062	10.176823310998628	4.2136746328067	5.634246301337764	3.03183914926227	3.0390487136030875	3.5209007943590818	4.293985140349134	-0.7323189456425836	0.6358905132291266	1.6400474062378059	2.5056258855540645	2.5558101229569012	-0.9613734123315636	-1.2520431175075981	-5.857317858760142	-6.425357154670433	-9.264375038615986	-2.1714739730902166	5.201129745287482	3.1135669442681673	-0.14261511071083247	-1.1733504513697384	-1.3649944765707498	-2.3042223686760597	-8.380932699803791	-5.980227121461507	-3.1189221481451948	-3.237098890580701	14.655237781084507	20.053644990622175	16.7530815348823	10.714278382105762	2.768241342607499	4.837755993176813	1.7522080274841656	1.7844380217150586	-7.7482414112240345	-12.720772065769175	-14.87647919647873	-0.7270004029481404	5.888805473557142	3.2770572303363874	8.694033676958428
chr2L:3057032-3057390	7.376857521561891	10.81334793590809	10.465861583156627	9.400976904636787	9.062090755001062	10.176823310998628	4.2136746328067	5.634246301337764	3.03183914926227	3.0390487136030875	3.5209007943590818	4.293985140349134	-0.7323189456425836	0.6358905132291266	1.6400474062378059	2.5056258855540645	2.5558101229569012	-0.9613734123315636	-1.2520431175075981	-5.857317858760142	-6.425357154670433	-9.264375038615986	-2.1714739730902166	5.201129745287482	3.1135669442681673	-0.14261511071083247	-1.1733504513697384	-1.3649944765707498	-2.3042223686760597	-8.380932699803791	-5.980227121461507	-3.1189221481451948	-3.237098890580701	14.655237781084507	20.053644990622175	16.7530815348823	10.714278382105762	2.768241342607499	4.837755993176813	1.7522080274841656	1.7844380217150586	-7.7482414112240345	-12.720772065769175	-14.87647919647873	-0.7270004029481404	5.888805473557142	3.2770572303363874	8.694033676958428	10.410497595386879
chr2L:3058589-3060022	9.400976904636787	9.062090755001062	10.176823310998628	4.2136746328067	5.634246301337764	3.03183914926227	3.0390487136030875	3.5209007943590818	4.293985140349134	-0.7323189456425836	0.6358905132291266	1.6400474062378059	2.5056258855540645	2.5558101229569012	-0.9613734123315636	-1.2520431175075981	-5.857317858760142	-6.425357154670433	-9.264375038615986	-2.1714739730902166	5.201129745287482	3.1135669442681673	-0.14261511071083247	-1.1733504513697384	-1.3649944765707498	-2.3042223686760597	-8.380932699803791	-5.980227121461507	-3.1189221481451948	-3.237098890580701	14.655237781084507	20.053644990622175	16.7530815348823	10.714278382105762	2.768241342607499	4.837755993176813	1.7522080274841656	1.7844380217150586	-7.7482414112240345	-12.720772065769175	-14.87647919647873	-0.7270004029481404	5.888805473557142	3.2770572303363874	8.694033676958428	10.410497595386879	8.633834603333653	4.341303397712412	-0.13189206701913195
chr2L:3094103-3096303	9.034350678630917	8.643488007813541	4.531804635504516	2.7605424007774806	1.4018529228522	1.8890803108377758	0.7597867137322168	-0.23093536351900737	-3.915974804388371	1.2648648517634062	12.406020685172699	17.85463953566837	17.57547803601027	15.787366648502854	13.33469480880997	10.45726914780481	8.839515813089974	4.6934215683479525	5.121597168810776	0.5063996348730647	-0.5995545565107923	-2.2151448634283843	-2.9210714951771433	-2.635460379818768	1.79817910087457	0.9616978496231274	1.8212603943399974	2.7863766417938036	2.5696923060493364	1.9390453015305666	1.1876736798612224	2.405627798315662	2.7462092073374067	1.117475918477253	-1.6919967379172303	-2.6466920212949856	-4.009334194666373	-6.552231395783871	-8.02646045043135	-11.244247462382145	-12.377861165454213	-16.080689899190144	-17.39548709827052	-17.94538738871704	-23.451480263212424	-22.63560122180898	-26.02620775265177	-21.259595651743762	-14.286743059622102
chr2L:3105812-3106781	-2.635460379818768	1.79817910087457	0.9616978496231274	1.8212603943399974	2.7863766417938036	2.5696923060493364	1.9390453015305666	1.1876736798612224	2.405627798315662	2.7462092073374067	1.117475918477253	-1.6919967379172303	-2.6466920212949856	-4.009334194666373	-6.552231395783871	-8.02646045043135	-11.244247462382145	-12.377861165454213	-16.080689899190144	-17.39548709827052	-17.94538738871704	-23.451480263212424	-22.63560122180898	-26.02620775265177	-21.259595651743762	-14.286743059622102	-11.326531572682837	-15.326494570982371	-21.163267843196085	-18.453843903659802	-20.863067399385756	-21.865068308684886	-10.785359135899133	-3.637185243841543	6.0895148119337765	4.430590438485647	0.0	0.0	0.0	0.0	0.0	0.0	0.0	0.0	0.0	-9.513331172172318	-3.4729415942829682	-2.678455076967757	1.3212519633793613
chr2L:3106900-3108813	0.9616978496231274	1.8212603943399974	2.7863766417938036	2.5696923060493364	1.9390453015305666	1.1876736798612224	2.405627798315662	2.7462092073374067	1.117475918477253	-1.6919967379172303	-2.6466920212949856	-4.009334194666373	-6.552231395783871	-8.02646045043135	-11.244247462382145	-12.377861165454213	-16.080689899190144	-17.39548709827052	-17.94538738871704	-23.451480263212424	-22.63560122180898	-26.02620775265177	-21.259595651743762	-14.286743059622102	-11.326531572682837	-15.326494570982371	-21.163267843196085	-18.453843903659802	-20.863067399385756	-21.865068308684886	-10.785359135899133	-3.637185243841543	6.0895148119337765	4.430590438485647	0.0	0.0	0.0	0.0	0.0	0.0	0.0	0.0	0.0	-9.513331172172318	-3.4729415942829682	-2.678455076967757	1.3212519633793613	-0.9390467454700723	4.823083449500737
chr2L:3158895-3159122	-3.6542963252665768	-1.3343848487428691	-4.251824811796403	-2.3457244927575918	2.347806783226195	0.05181556329032951	-0.47712125471966244	0.3739443795420937	1.5427741455452784	2.1632503507515115	0.9775682541590355	-0.6613277125919024	-3.3931047896183237	0.69658705982571	-1.6330658349288605	-1.2048957693008349	-0.645814540547961	-1.0820623642257503	0.7698079610324814	-0.47712125471966244	0.3842533059311557	-0.5656195010510878	0.0	3.361923976837715	3.885337099350387	-0.4106493675885908	2.527403155181734	2.9771064675109393	1.0668755590631576	0.3842533059311557	5.292736241697454	8.676147566876429	6.969675199149923	3.982014177183847	0.532526066585721	-3.463310945706792	-8.85369165437638	-17.41699207952636	-17.76460751278257	-15.775870582911658	-3.1258888878573217	-17.119925820759825	-10.253228093174501	-1.4637527426815689	-3.2163412765416175	-3.9442394158188994	-2.7303534942661347	-7.826428085057248	-6.312566347484919
chr2L:3301468-3303271	-3.460646723320409	-1.0668755590631576	0.0	0.0	0.0	0.0	0.0	0.0	0.0	0.0	0.0	0.0	0.0	0.0	0.0	0.0	-0.3842533059311557	0.5162392852303583	3.158162337831675	0.22407746444571308	0.872213254138352	3.8729163955886645	3.1866062478004897	3.9065422491169848	4.638228005143053	-0.32675222119505476	-0.2887691230768229	-0.47712125471966244	4.48459700449546	13.660438214933432	11.401624329746669	0.9884928598239788	7.572139840595729	13.19996922240806	5.402789883941498	18.2285813650273	4.88230672919048	9.61972641556369	14.482041007915942	14.062766398045365	13.807990388375638	3.881347770204787	0.0	2.2903614895816333	8.98842926280236	2.357760926545131	7.450089722464582	1.8233911030260708	0.288769123076823
chr2L:3303272-3303469	0.0	0.0	0.0	0.0	0.0	0.0	0.0	0.0	0.0	0.0	0.0	0.0	-0.3842533059311557	0.5162392852303583	3.158162337831675	0.22407746444571308	0.872213254138352	3.8729163955886645	3.1866062478004897	3.9065422491169848	4.638228005143053	-0.32675222119505476	-0.2887691230768229	-0.47712125471966244	4.48459700449546	13.660438214933432	11.401624329746669	0.9884928598239788	7.572139840595729	13.19996922240806	5.402789883941498	18.2285813650273	4.88230672919048	9.61972641556369	14.482041007915942	14.062766398045365	13.807990388375638	3.881347770204787	0.0	2.2903614895816333	8.98842926280236	2.357760926545131	7.450089722464582	1.8233911030260708	0.288769123076823	6.324828386045819	10.562795367582241	10.099646429884103	5.940170639480563
chr2L:3303470-3303799	0.0	0.0	0.0	0.0	0.0	0.0	0.0	0.0	0.0	0.0	0.0	0.0	-0.3842533059311557	0.5162392852303583	3.158162337831675	0.22407746444571308	0.872213254138352	3.8729163955886645	3.1866062478004897	3.9065422491169848	4.638228005143053	-0.32675222119505476	-0.2887691230768229	-0.47712125471966244	4.48459700449546	13.660438214933432	11.401624329746669	0.9884928598239788	7.572139840595729	13.19996922240806	5.402789883941498	18.2285813650273	4.88230672919048	9.61972641556369	14.482041007915942	14.062766398045365	13.807990388375638	3.881347770204787	0.0	2.2903614895816333	8.98842926280236	2.357760926545131	7.450089722464582	1.8233911030260708	0.288769123076823	6.324828386045819	10.562795367582241	10.099646429884103	5.940170639480563
chr2L:3303800-3303995	0.0	0.0	0.0	0.0	0.0	0.0	0.0	0.0	0.0	0.0	0.0	-0.3842533059311557	0.5162392852303583	3.158162337831675	0.22407746444571308	0.872213254138352	3.8729163955886645	3.1866062478004897	3.9065422491169848	4.638228005143053	-0.32675222119505476	-0.2887691230768229	-0.47712125471966244	4.48459700449546	13.660438214933432	11.401624329746669	0.9884928598239788	7.572139840595729	13.19996922240806	5.402789883941498	18.2285813650273	4.88230672919048	9.61972641556369	14.482041007915942	14.062766398045365	13.807990388375638	3.881347770204787	0.0	2.2903614895816333	8.98842926280236	2.357760926545131	7.450089722464582	1.8233911030260708	0.288769123076823	6.324828386045819	10.562795367582241	10.099646429884103	5.940170639480563	1.8468806031657816
chr2L:3338472-3339753	2.168660287396916	3.501691479868931	0.7357890626869555	1.9834348893276441	4.022564974905004	3.917508787728818	7.229121777148503	12.937580574139849	4.821339509754439	7.0636964123020185	4.339658546020415	6.89335413833995	1.7607835377773418	4.540940917409657	3.090777447884716	3.461945134918522	0.14086655797036024	1.3492148473107504	-0.9530496733416702	-0.6652598529503846	-1.6010732065308002	-5.398355915408357	-0.6969902116916529	-4.850123976864107	-2.0987876336159528	-7.843383611276472	-10.044027282347086	-5.236387316890051	-5.113612657834046	-8.68380493587161	-7.046050303864223	3.097949193052793	8.331880051224163	6.404488250187857	7.313847498072774	2.5155888067880934	8.321674092859396	3.65736237253351	2.2447703517668973	5.815149398957352	6.149674862234775	7.9175668452900805	8.351039453470621	6.434355751500251	2.3716446161118183	2.232230918116747	2.20192748791505	1.0573567280413496	-0.9536599588650807
chr2L:3354533-3355863	6.404488250187857	7.313847498072774	2.5155888067880934	8.321674092859396	3.65736237253351	2.2447703517668973	5.815149398957352	6.149674862234775	7.9175668452900805	8.351039453470621	6.434355751500251	2.3716446161118183	2.232230918116747	2.20192748791505	1.0573567280413496	-0.9536599588650807	-0.02679247803227474	-3.1833978224926556	0.18855973435232826	-0.4493560322860715	-2.6533210566746694	-2.0005305668559377	-3.989227821805168	-4.571387232805447	-7.108271954606471	-3.339936835088368	-0.7357890626869555	0.0	-5.176103749235477	-6.84660886177234	-3.0355200298762672	6.080392354996775	6.687356235697886	4.199668585971215	7.013821223148644	4.009448774332456	4.590152745615568	4.92000780552766	6.915183401087372	7.390275449659307	5.192778385813977	3.9841607286210237	4.397475034722712	3.2603228794733625	4.828285326497988	2.341035949017583	2.1298457448854653	0.7823117713499839	0.6311177580455832
chr2L:3425415-3426227	8.295991362694668	-0.055211185866648395	-2.8106777398424945	-7.230194026220945	-4.856284704964588	-4.638293987729503	-2.0833797830278358	-1.2962178819955217	-1.0668755590631576	0.6992410207988732	-6.116829475835226	-5.47514851185626	-4.784854883070479	-4.419660652090346	-2.420675202917298	-9.993751303086968	-1.515152360447427	-5.323148653109032	-1.9822683280171423	-2.371309309593152	-8.624027956703527	-4.592495545889144	-6.7123445779743705	-3.7678258483245908	-4.622121434152128	-8.93430168818894	-1.7204978158842454	-5.839693921913998	-2.8421321470488237	0.21052632091416779	-4.61484789110645	-4.4308352087747025	-2.7853935267471384	-1.75106789022488	1.4637527426815686	0.9884928598239788	0.7359535705891888	0.0	-1.002218800574404	2.3167041005684896	0.8012121261377689	1.2153403348059149	1.9515060318447788	0.7034203027364431	4.354321399801752	3.666140035657096	4.4866347065156615	1.8619879870740355	0.423463136722226
chr2L:3426228-3426386	-2.8106777398424945	-7.230194026220945	-4.856284704964588	-4.638293987729503	-2.0833797830278358	-1.2962178819955217	-1.0668755590631576	0.6992410207988732	-6.116829475835226	-5.47514851185626	-4.784854883070479	-4.419660652090346	-2.420675202917298	-9.993751303086968	-1.515152360447427	-5.323148653109032	-1.9822683280171423	-2.371309309593152	-8.624027956703527	-4.592495545889144	-6.7123445779743705	-3.7678258483245908	-4.622121434152128	-8.93430168818894	-1.7204978158842454	-5.839693921913998	-2.8421321470488237	0.21052632091416779	-4.61484789110645	-4.4308352087747025	-2.7853935267471384	-1.75106789022488	1.4637527426815686	0.9884928598239788	0.7359535705891888	0.0	-1.002218800574404	2.3167041005684896	0.8012121261377689	1.2153403348059149	1.9515060318447788	0.7034203027364431	4.354321399801752	3.666140035657096	4.4866347065156615	1.8619879870740355	0.423463136722226	3.3804784892889055	3.922991443314677
chr2L:3426387-3427584	-2.8106777398424945	-7.230194026220945	-4.856284704964588	-4.638293987729503	-2.0833797830278358	-1.2962178819955217	-1.0668755590631576	0.6992410207988732	-6.116829475835226	-5.47514851185626	-4.784854883070479	-4.419660652090346	-2.420675202917298	-9.993751303086968	-1.515152360447427	-5.323148653109032	-1.9822683280171423	-2.371309309593152	-8.624027956703527	-4.592495545889144	-6.7123445779743705	-3.7678258483245908	-4.622121434152128	-8.93430168818894	-1.7204978158842454	-5.839693921913998	-2.8421321470488237	0.21052632091416779	-4.61484789110645	-4.4308352087747025	-2.7853935267471384	-1.75106789022488	1.4637527426815686	0.9884928598239788	0.7359535705891888	0.0	-1.002218800574404	2.3167041005684896	0.8012121261377689	1.2153403348059149	1.9515060318447788	0.7034203027364431	4.354321399801752	3.666140035657096	4.4866347065156615	1.8619879870740355	0.423463136722226	3.3804784892889055	3.922991443314677
chr2L:3475981-3479488	-1.2019872137199528	-1.9298297825798594	-0.3842533059311557	1.346164657436895	0.4081047517406324	0.20476224541537458	-0.19916529609750633	1.244790341634679	-0.19263837197446806	1.2919151460885494	0.9584248050992142	-0.5584765577051806	0.25623846698191416	2.166983911349473	-0.5734239273362485	0.0	0.314674423733588	-0.13602246316360772	1.6508312020816038	0.6879325881277828	0.0	-0.9884928598239788	3.742455846641651	3.722032914303589	1.2780642861172016	2.3189604420648156	6.404635155758517	8.791394301144098	3.558920468590294	3.2900533653935353	4.579231170616932	7.389746498091281	3.1089621606003552	5.484036338557279	4.090394710790386	5.750314121470795	9.731431516395617	-0.6500485400342133	0.9884928598239788	0.5552050987676277	9.399359886095494	9.273376584083605	12.377497097677775	9.976043523929956	3.8092484729136187	5.422888281013107	3.034571123459653	1.8027107223228733	9.503648765023668
chr2L:3533218-3533865	1.3071673513797966	2.216817173305734	-1.1563196252600403	-0.7221862668622312	-0.9867591741110621	-1.8434493980934983	-2.6552484618179375	-1.0334519095785322	-2.4868863205405844	-0.980444375393605	2.259982999975834	1.7036036592763888	3.167269867296386	1.5037271197692543	-0.5728879780480683	-2.1693779590161335	3.736900743006202	1.3309435075485785	2.357892612551762	0.3071083686291748	0.8807275879539905	-1.5776652409381444	0.7695798653412302	0.1774381932515066	2.0318200539878633	1.2687935242363844	2.0053295783284257	2.5879604382273373	4.7060107822731245	0.7059348247629398	2.233990498893676	4.4488022658513176	3.4988760393315936	4.990510353950828	0.1964692173705344	-0.25618422339126723	-0.9549174024861219	-0.5001162533715396	-1.8086924530549047	0.8807275879539905	-2.6855185392892107	-3.639714236348765	-0.534114634480978	-0.1447707275606547	-0.4547195741423293	2.483782916258224	2.494427060928053	3.956208697000809	7.205890157646336
chr2L:3534227-3535179	-1.1563196252600403	-0.7221862668622312	-0.9867591741110621	-1.8434493980934983	-2.6552484618179375	-1.0334519095785322	-2.4868863205405844	-0.980444375393605	2.259982999975834	1.7036036592763888	3.167269867296386	1.5037271197692543	-0.5728879780480683	-2.1693779590161335	3.736900743006202	1.3309435075485785	2.357892612551762	0.3071083686291748	0.8807275879539905	-1.5776652409381444	0.7695798653412302	0.1774381932515066	2.0318200539878633	1.2687935242363844	2.0053295783284257	2.5879604382273373	4.7060107822731245	0.7059348247629398	2.233990498893676	4.4488022658513176	3.4988760393315936	4.990510353950828	0.1964692173705344	-0.25618422339126723	-0.9549174024861219	-0.5001162533715396	-1.8086924530549047	0.8807275879539905	-2.6855185392892107	-3.639714236348765	-0.534114634480978	-0.1447707275606547	-0.4547195741423293	2.483782916258224	2.494427060928053	3.956208697000809	7.205890157646336	8.524533853073098	6.372878157736479
chr2L:3537853-3541005	-0.980444375393605	2.259982999975834	1.7036036592763888	3.167269867296386	1.5037271197692543	-0.5728879780480683	-2.1693779590161335	3.736900743006202	1.3309435075485785	2.357892612551762	0.3071083686291748	0.8807275879539905	-1.5776652409381444	0.7695798653412302	0.1774381932515066	2.0318200539878633	1.2687935242363844	2.0053295783284257	2.5879604382273373	4.7060107822731245	0.7059348247629398	2.233990498893676	4.4488022658513176	3.4988760393315936	4.990510353950828	0.1964692173705344	-0.25618422339126723	-0.9549174024861219	-0.5001162533715396	-1.8086924530549047	0.8807275879539905	-2.6855185392892107	-3.639714236348765	-0.534114634480978	-0.1447707275606547	-0.4547195741423293	2.483782916258224	2.494427060928053	3.956208697000809	7.205890157646336	8.524533853073098	6.372878157736479	5.978654847397306	9.490013056038203	10.231871739669371	6.425324384337828	12.002596855938503	7.04960906582698	9.131899754704591
chr2L:3545103-3546033	2.0318200539878633	1.2687935242363844	2.0053295783284257	2.5879604382273373	4.7060107822731245	0.7059348247629398	2.233990498893676	4.4488022658513176	3.4988760393315936	4.990510353950828	0.1964692173705344	-0.25618422339126723	-0.9549174024861219	-0.5001162533715396	-1.8086924530549047	0.8807275879539905	-2.6855185392892107	-3.639714236348765	-0.534114634480978	-0.1447707275606547	-0.4547195741423293	2.483782916258224	2.494427060928053	3.956208697000809	7.205890157646336	8.524533853073098	6.372878157736479	5.978654847397306	9.490013056038203	10.231871739669371	6.425324384337828	12.002596855938503	7.04960906582698	9.131899754704591	5.4965029484706385	4.130106950331027	1.1432861685071154	2.791226293275213	0.7626442332258104	6.338393552456487	10.3687206837439	13.042530619683948	14.460038682237704	9.293796262115151	10.403386254886183	7.777695027851031	6.715526016311839	5.16537913773563	4.1758213510633215
chr2L:3572341-3572876	-8.045521491255005	-11.131339463915815	-11.851155681623352	-15.69640189639864	-12.168906748405425	-9.084705926796005	-9.917267761069912	-15.725179815745456	-17.70330183167004	-19.76618548162966	-14.449033908568795	-12.955047309191434	-9.658809566476654	-18.16970801175181	-20.183905483268607	-19.907082991277786	-13.99273969571189	3.023197423221204	4.24478173574535	3.0830358344486304	0.6483299788859883	1.8585877695967161	-1.4547610212222473	0.3551616300004318	-2.285177002810185	-3.469039707877418	-2.5945413831613173	-1.595213143282009	-3.3830036108435504	-3.5461004207661295	-4.39766687832213	-4.262202624330614	-4.340436354815791	0.715063607785181	1.9713828223679788	8.457227972902007	10.238842511475005	6.82522846697828	5.294674978590624	6.330825326406238	3.8887214599781825	3.092726758504594	2.214317223932003	-0.34255711297246805	2.5013197855379135	-1.5100091209746054	0.5075230350419225	1.4748798015787346	-0.12368157708379225
chr2L:3573156-3574395	-11.851155681623352	-15.69640189639864	-12.168906748405425	-9.084705926796005	-9.917267761069912	-15.725179815745456	-17.70330183167004	-19.76618548162966	-14.449033908568795	-12.955047309191434	-9.658809566476654	-18.16970801175181	-20.183905483268607	-19.907082991277786	-13.99273969571189	3.023197423221204	4.24478173574535	3.0830358344486304	0.6483299788859883	1.8585877695967161	-1.4547610212222473	0.3551616300004318	-2.285177002810185	-3.469039707877418	-2.5945413831613173	-1.595213143282009	-3.3830036108435504	-3.5461004207661295	-4.39766687832213	-4.262202624330614	-4.340436354815791	0.715063607785181	1.9713828223679788	8.457227972902007	10.238842511475005	6.82522846697828	5.294674978590624	6.330825326406238	3.8887214599781825	3.092726758504594	2.214317223932003	-0.34255711297246805	2.5013197855379135	-1.5100091209746054	0.5075230350419225	1.4748798015787346	-0.12368157708379225	2.746369885367163	-2.093126530610389
chr2L:3580010-3582144	-13.99273969571189	3.023197423221204	4.24478173574535	3.0830358344486304	0.6483299788859883	1.8585877695967161	-1.4547610212222473	0.3551616300004318	-2.285177002810185	-3.469039707877418	-2.5945413831613173	-1.595213143282009	-3.3830036108435504	-3.5461004207661295	-4.39766687832213	-4.262202624330614	-4.340436354815791	0.715063607785181	1.9713828223679788	8.457227972902007	10.238842511475005	6.82522846697828	5.294674978590624	6.330825326406238	3.8887214599781825	3.092726758504594	2.214317223932003	-0.34255711297246805	2.5013197855379135	-1.5100091209746054	0.5075230350419225	1.4748798015787346	-0.12368157708379225	2.746369885367163	-2.093126530610389	1.5022269290607766	-0.35032601765201005	3.638190180551939	6.318548892092878	4.858671663272022	6.959152293521587	12.3294756872486	8.667801932003295	6.306030164730055	7.348162082970155	2.7015545259283966	4.0844345143598755	2.668048097714771	1.9209352328037066
chr2L:3593872-3594307	-0.34255711297246805	2.5013197855379135	-1.5100091209746054	0.5075230350419225	1.4748798015787346	-0.12368157708379225	2.746369885367163	-2.093126530610389	1.5022269290607766	-0.35032601765201005	3.638190180551939	6.318548892092878	4.858671663272022	6.959152293521587	12.3294756872486	8.667801932003295	6.306030164730055	7.348162082970155	2.7015545259283966	4.0844345143598755	2.668048097714771	1.9209352328037066	1.0441041310309116	-1.4467412808642128	0.5474290835814387	1.8920721972928742	1.8339737795427125	1.9626646954555675	0.5803932278358044	-0.01995306786235163	0.9531255914524293	1.0976750544522835	2.092444143549722	-2.4088225348043144	-2.7709927364210376	-3.194649436990784	-3.1432628709145076	-2.0990211908357486	-5.496777365110944	-2.7719864756629096	-1.3982695136608267	-2.7170507537725896	-1.8207965678362186	-3.003230531666642	-2.0381691455064033	-5.252094621732027	-4.118720793848573	-3.452324857587134	-2.3948297903213356
chr2L:3594355-3594860	2.5013197855379135	-1.5100091209746054	0.5075230350419225	1.4748798015787346	-0.12368157708379225	2.746369885367163	-2.093126530610389	1.5022269290607766	-0.35032601765201005	3.638190180551939	6.318548892092878	4.858671663272022	6.959152293521587	12.3294756872486	8.667801932003295	6.306030164730055	7.348162082970155	2.7015545259283966	4.0844345143598755	2.668048097714771	1.9209352328037066	1.0441041310309116	-1.4467412808642128	0.5474290835814387	1.8920721972928742	1.8339737795427125	1.9626646954555675	0.5803932278358044	-0.01995306786235163	0.9531255914524293	1.0976750544522835	2.092444143549722	-2.4088225348043144	-2.7709927364210376	-3.194649436990784	-3.1432628709145076	-2.0990211908357486	-5.496777365110944	-2.7719864756629096	-1.3982695136608267	-2.7170507537725896	-1.8207965678362186	-3.003230531666642	-2.0381691455064033	-5.252094621732027	-4.118720793848573	-3.452324857587134	-2.3948297903213356	-0.29810953228629505
chr2L:3605870-3606606	0.5474290835814387	1.8920721972928742	1.8339737795427125	1.9626646954555675	0.5803932278358044	-0.01995306786235163	0.9531255914524293	1.0976750544522835	2.092444143549722	-2.4088225348043144	-2.7709927364210376	-3.194649436990784	-3.1432628709145076	-2.0990211908357486	-5.496777365110944	-2.7719864756629096	-1.3982695136608267	-2.7170507537725896	-1.8207965678362186	-3.003230531666642	-2.0381691455064033	-5.252094621732027	-4.118720793848573	-3.452324857587134	-2.3948297903213356	-0.29810953228629505	-1.1909795876982912	0.0	-2.337033064280522	-1.4799952535784575	0.324322741154941	-0.7241057360843675	-1.665399731620111	-1.192423499864208	-3.194853378180071	-1.575289079462669	-5.14858936153769	-0.6611051949848744	-2.744528649782478	-0.7130421672632792	0.5582313122048601	-2.5793453366844448	-1.330393318271565	-1.0512151750536414	-0.38038637606457154	-1.3513338011084146	-4.042182886691717	-1.3662048022479583	-4.476160087457102
chr2L:3628720-3629341	-4.042182886691717	-1.3662048022479583	-4.476160087457102	-3.9565009007202754	0.39967192766106385	5.357915684886597	7.5807346266112825	6.374138959681063	6.96700228381623	4.947054580511888	1.202955954673876	1.5960499859942785	0.35741644578015164	1.5181721146902647	-2.670344716481232	-0.19916529609750633	-0.9106560163177616	-0.46138476794514566	4.449429773943951	-1.4378112151268925	3.7406559930726413	1.9514724580711518	4.427803103468902	4.76009865466127	4.006291761590539	2.871245303451668	2.048020487686206	1.0590499511785176	1.9451673601875152	1.573104401300678	2.423172404269894	0.653045026680528	1.2356352485364792	2.2921652464427478	-1.3369151052639854	1.0824840589769298	-2.3779130860335673	-1.9995294472755656	-2.7114461986104623	-4.016227002959865	-3.3292807172235825	-5.674203684783229	-6.614917572561766	-6.740007123115707	-7.590323834915898	-5.265235504623249	-6.742417618231218	-9.655026293882091	-9.308266168809599
chr2L:3630665-3633790	0.39967192766106385	5.357915684886597	7.5807346266112825	6.374138959681063	6.96700228381623	4.947054580511888	1.202955954673876	1.5960499859942785	0.35741644578015164	1.5181721146902647	-2.670344716481232	-0.19916529609750633	-0.9106560163177616	-0.46138476794514566	4.449429773943951	-1.4378112151268925	3.7406559930726413	1.9514724580711518	4.427803103468902	4.76009865466127	4.006291761590539	2.871245303451668	2.048020487686206	1.0590499511785176	1.9451673601875152	1.573104401300678	2.423172404269894	0.653045026680528	1.2356352485364792	2.2921652464427478	-1.3369151052639854	1.0824840589769298	-2.3779130860335673	-1.9995294472755656	-2.7114461986104623	-4.016227002959865	-3.3292807172235825	-5.674203684783229	-6.614917572561766	-6.740007123115707	-7.590323834915898	-5.265235504623249	-6.742417618231218	-9.655026293882091	-9.308266168809599	-6.5959605637525405	-7.203392965887271	-9.516701341891627	-10.22068600056436
chr2L:3648267-3648774	-4.016227002959865	-3.3292807172235825	-5.674203684783229	-6.614917572561766	-6.740007123115707	-7.590323834915898	-5.265235504623249	-6.742417618231218	-9.655026293882091	-9.308266168809599	-6.5959605637525405	-7.203392965887271	-9.516701341891627	-10.22068600056436	-12.866395693496202	-11.986236218062752	-7.3741567041565235	-0.9059652567236041	0.32675222119505476	-0.3842533059311557	6.57564777552777	14.317346639836433	13.033835046512369	8.330428659448904	5.514166382475976	4.939096917709437	9.099051459558282	9.91790818149326	7.75897953564987	6.615796513157591	2.1689899862243274	-2.7724465448174134	-7.516622922420358	-11.84789300669713	-8.414471018200878	-6.283963395217254	-8.705106644478569	-12.474538592016888	-11.453241813545485	-8.719630974755447	-3.62180880483098	-5.3021213877735764	26.847181970718616	39.65193074105613	36.747766381811296	28.080319868246146	22.54863991301427	14.560293941248199	14.277503978962615
chr2L:3648775-3649082	-3.3292807172235825	-5.674203684783229	-6.614917572561766	-6.740007123115707	-7.590323834915898	-5.265235504623249	-6.742417618231218	-9.655026293882091	-9.308266168809599	-6.5959605637525405	-7.203392965887271	-9.516701341891627	-10.22068600056436	-12.866395693496202	-11.986236218062752	-7.3741567041565235	-0.9059652567236041	0.32675222119505476	-0.3842533059311557	6.57564777552777	14.317346639836433	13.033835046512369	8.330428659448904	5.514166382475976	4.939096917709437	9.099051459558282	9.91790818149326	7.75897953564987	6.615796513157591	2.1689899862243274	-2.7724465448174134	-7.516622922420358	-11.84789300669713	-8.414471018200878	-6.283963395217254	-8.705106644478569	-12.474538592016888	-11.453241813545485	-8.719630974755447	-3.62180880483098	-5.3021213877735764	26.847181970718616	39.65193074105613	36.747766381811296	28.080319868246146	22.54863991301427	14.560293941248199	14.277503978962615	11.369996641301123
chr2L:3654923-3655861	-10.22068600056436	-12.866395693496202	-11.986236218062752	-7.3741567041565235	-0.9059652567236041	0.32675222119505476	-0.3842533059311557	6.57564777552777	14.317346639836433	13.033835046512369	8.330428659448904	5.514166382475976	4.939096917709437	9.099051459558282	9.91790818149326	7.75897953564987	6.615796513157591	2.1689899862243274	-2.7724465448174134	-7.516622922420358	-11.84789300669713	-8.414471018200878	-6.283963395217254	-8.705106644478569	-12.474538592016888	-11.453241813545485	-8.719630974755447	-3.62180880483098	-5.3021213877735764	26.847181970718616	39.65193074105613	36.747766381811296	28.080319868246146	22.54863991301427	14.560293941248199	14.277503978962615	11.369996641301123	10.03843270095418	7.756560619481247	5.569960362439884	2.5792117382912725	1.9223305223753164	-3.1671033965440274	-2.79195146921985	-4.873558982544003	-6.813970144751272	-6.818120913758311	-9.847074708485898	-10.738930835438177
chr2L:3655862-3657066	-11.986236218062752	-7.3741567041565235	-0.9059652567236041	0.32675222119505476	-0.3842533059311557	6.57564777552777	14.317346639836433	13.033835046512369	8.330428659448904	5.514166382475976	4.939096917709437	9.099051459558282	9.91790818149326	7.75897953564987	6.615796513157591	2.1689899862243274	-2.7724465448174134	-7.516622922420358	-11.84789300669713	-8.414471018200878	-6.283963395217254	-8.705106644478569	-12.474538592016888	-11.453241813545485	-8.719630974755447	-3.62180880483098	-5.3021213877735764	26.847181970718616	39.65193074105613	36.747766381811296	28.080319868246146	22.54863991301427	14.560293941248199	14.277503978962615	11.369996641301123	10.03843270095418	7.756560619481247	5.569960362439884	2.5792117382912725	1.9223305223753164	-3.1671033965440274	-2.79195146921985	-4.873558982544003	-6.813970144751272	-6.818120913758311	-9.847074708485898	-10.738930835438177	-8.183928117778079	-7.45581835062897
chr2L:3657067-3657694	0.32675222119505476	-0.3842533059311557	6.57564777552777	14.317346639836433	13.033835046512369	8.330428659448904	5.514166382475976	4.939096917709437	9.099051459558282	9.91790818149326	7.75897953564987	6.615796513157591	2.1689899862243274	-2.7724465448174134	-7.516622922420358	-11.84789300669713	-8.414471018200878	-6.283963395217254	-8.705106644478569	-12.474538592016888	-11.453241813545485	-8.719630974755447	-3.62180880483098	-5.3021213877735764	26.847181970718616	39.65193074105613	36.747766381811296	28.080319868246146	22.54863991301427	14.560293941248199	14.277503978962615	11.369996641301123	10.03843270095418	7.756560619481247	5.569960362439884	2.5792117382912725	1.9223305223753164	-3.1671033965440274	-2.79195146921985	-4.873558982544003	-6.813970144751272	-6.818120913758311	-9.847074708485898	-10.738930835438177	-8.183928117778079	-7.45581835062897	-16.874960176432626	-13.878195746079783	-17.42434837703782
chr2L:3657757-3658181	-0.3842533059311557	6.57564777552777	14.317346639836433	13.033835046512369	8.330428659448904	5.514166382475976	4.939096917709437	9.099051459558282	9.91790818149326	7.75897953564987	6.615796513157591	2.1689899862243274	-2.7724465448174134	-7.516622922420358	-11.84789300669713	-8.414471018200878	-6.283963395217254	-8.705106644478569	-12.474538592016888	-11.453241813545485	-8.719630974755447	-3.62180880483098	-5.3021213877735764	26.847181970718616	39.65193074105613	36.747766381811296	28.080319868246146	22.54863991301427	14.560293941248199	14.277503978962615	11.369996641301123	10.03843270095418	7.756560619481247	5.569960362439884	2.5792117382912725	1.9223305223753164	-3.1671033965440274	-2.79195146921985	-4.873558982544003	-6.813970144751272	-6.818120913758311	-9.847074708485898	-10.738930835438177	-8.183928117778079	-7.45581835062897	-16.874960176432626	-13.878195746079783	-17.42434837703782	-17.400147337549903
chr2L:3658182-3658731	6.57564777552777	14.317346639836433	13.033835046512369	8.330428659448904	5.514166382475976	4.939096917709437	9.099051459558282	9.91790818149326	7.75897953564987	6.615796513157591	2.1689899862243274	-2.7724465448174134	-7.516622922420358	-11.84789300669713	-8.414471018200878	-6.283963395217254	-8.705106644478569	-12.474538592016888	-11.453241813545485	-8.719630974755447	-3.62180880483098	-5.3021213877735764	26.847181970718616	39.65193074105613	36.747766381811296	28.080319868246146	22.54863991301427	14.560293941248199	14.277503978962615	11.369996641301123	10.03843270095418	7.756560619481247	5.569960362439884	2.5792117382912725	1.9223305223753164	-3.1671033965440274	-2.79195146921985	-4.873558982544003	-6.813970144751272	-6.818120913758311	-9.847074708485898	-10.738930835438177	-8.183928117778079	-7.45581835062897	-16.874960176432626	-13.878195746079783	-17.42434837703782	-17.400147337549903	-11.745787633303268
chr2L:3661684-3663014	9.91790818149326	7.75897953564987	6.615796513157591	2.1689899862243274	-2.7724465448174134	-7.516622922420358	-11.84789300669713	-8.414471018200878	-6.283963395217254	-8.705106644478569	-12.474538592016888	-11.453241813545485	-8.719630974755447	-3.62180880483098	-5.3021213877735764	26.847181970718616	39.65193074105613	36.747766381811296	28.080319868246146	22.54863991301427	14.560293941248199	14.277503978962615	11.369996641301123	10.03843270095418	7.756560619481247	5.569960362439884	2.5792117382912725	1.9223305223753164	-3.1671033965440274	-2.79195146921985	-4.873558982544003	-6.813970144751272	-6.818120913758311	-9.847074708485898	-10.738930835438177	-8.183928117778079	-7.45581835062897	-16.874960176432626	-13.878195746079783	-17.42434837703782	-17.400147337549903	-11.745787633303268	-9.853069736626976	-8.024342682889552	-9.180306054586547	5.82090610294374	10.667292569418304	9.209223656889167	7.029319110541655
chr2L:3663015-3663315	2.1689899862243274	-2.7724465448174134	-7.516622922420358	-11.84789300669713	-8.414471018200878	-6.283963395217254	-8.705106644478569	-12.474538592016888	-11.453241813545485	-8.719630974755447	-3.62180880483098	-5.3021213877735764	26.847181970718616	39.65193074105613	36.747766381811296	28.080319868246146	22.54863991301427	14.560293941248199	14.277503978962615	11.369996641301123	10.03843270095418	7.756560619481247	5.569960362439884	2.5792117382912725	1.9223305223753164	-3.1671033965440274	-2.79195146921985	-4.873558982544003	-6.813970144751272	-6.818120913758311	-9.847074708485898	-10.738930835438177	-8.183928117778079	-7.45581835062897	-16.874960176432626	-13.878195746079783	-17.42434837703782	-17.400147337549903	-11.745787633303268	-9.853069736626976	-8.024342682889552	-9.180306054586547	5.82090610294374	10.667292569418304	9.209223656889167	7.029319110541655	8.072204073922316	6.086921944792801	6.004914714938053
chr2L:3682107-3682843	-11.745787633303268	-9.853069736626976	-8.024342682889552	-9.180306054586547	5.82090610294374	10.667292569418304	9.209223656889167	7.029319110541655	8.072204073922316	6.086921944792801	6.004914714938053	4.90629886194996	5.794092328386808	2.16972392125705	1.3459382660027333	-2.394448571279377	-5.885884614751198	-4.421111429287827	-7.5887327743232	-6.109923253466734	1.1642103581880532	-3.437006697332288	-4.259078476541814	-4.686002382375863	-8.168302827897987	-8.291937471219265	-17.337728608274354	-21.458838947441322	-18.740428082333953	-15.841754581582096	-7.542839025488083	-0.3842533059311557	-8.287245983841801	-16.146104040756985	-16.08140552957423	-9.258836110214359	0.0	0.0	-1.9769857196479577	0.0	0.0	0.0	0.0	0.0	0.0	-0.7357890626869555	-10.070025435694815	-8.007442740641528	-7.178252595926978
chr2L:3713018-3714155	5.927802373131342	9.787779910101063	5.763055687179682	4.797864393785415	3.4212236544119015	0.7712629157975955	1.3359873582314512	0.20197442852421257	0.8155884606686087	-1.2671532894968187	3.4232950282919603	2.2839107652217034	-0.2812262273736433	-0.5016643697361016	-1.769951883169441	-2.2207081090321026	-0.8316005620007362	-0.8120460678498325	-2.7612032245550213	-3.9080213747400063	-2.191093009340384	-4.878105292904363	-4.1392845662894135	-5.641314123334962	-4.372664845034937	-4.493840985054993	-4.163515385108627	-3.5211020942097737	-0.6610055706295627	0.32675222119505476	-3.696530847752934	-5.053765991185706	-2.0973928039029572	-1.092052533532423	-4.72536863088381	-5.562848264649213	-6.342169579555757	-3.556746444407043	0.0	0.3842533059311557	0.7359535705891888	0.21052632091416779	2.8166760469188397	0.8471493370944422	1.3149413758654938	1.7889106337841287	0.5874328401438433	2.9248052054677576	-0.2033329038642156
chr2L:3729549-3730856	-1.092052533532423	-4.72536863088381	-5.562848264649213	-6.342169579555757	-3.556746444407043	0.0	0.3842533059311557	0.7359535705891888	0.21052632091416779	2.8166760469188397	0.8471493370944422	1.3149413758654938	1.7889106337841287	0.5874328401438433	2.9248052054677576	-0.2033329038642156	0.3842533059311557	1.684872899606169	0.32675222119505476	0.0	4.743259763048524	7.698819161563525	8.413248353227182	12.794769394853057	4.924797555850037	8.0414754210473	5.247163440079852	3.532594571771199	4.535888065302164	0.7379751382452944	3.0978202271229014	2.194943387276339	1.8317120577720234	1.1708874508528289	2.1185867199270283	1.0083724769666107	-0.47712125471966244	1.0078397081664172	1.7529652165242944	-1.5591978531601391	1.4395298129268226	3.0605276847374054	2.118582526010368	6.222613986533107	4.431390824688938	4.570881302778178	4.592495545889143	2.8748483193498733	4.171609654950322
chr2L:3765671-3766772	-1.9338529242520788	-4.510504168219292	-1.1548908653019587	-3.7059494836972493	-3.019319356208954	-1.1091567882110152	-1.9532431194576374	0.8065359368777398	-0.4239073079634285	1.4842236886572169	3.2440571368137623	3.0341952858224404	-0.4343170469008467	-4.140688214470612	-7.857443141568765	-4.540940917409657	-5.673947152849854	-5.631639207846269	-11.724300748342882	-8.35558394537976	-5.885674253955372	-1.7040525797856432	-14.42498636370504	-20.855457266649125	-16.93528231761257	-5.155643414402943	-13.101191328370147	-5.202165823774983	-2.6879196379809445	-11.344698151114907	-2.260279349365111	-10.185419220246342	-10.896860475185742	-3.292480954838314	0.0	0.0	-3.475743906966538	-9.633294996137149	-4.641655649840033	-3.587480906634416	-4.631158361097915	0.0	1.170041379908726	-1.0668755590631576	-0.3408439815565423	-0.4670774932050573	0.3893487198707885	2.734506545320199	1.2487967870994405
chr2L:3770740-3772431	3.2440571368137623	3.0341952858224404	-0.4343170469008467	-4.140688214470612	-7.857443141568765	-4.540940917409657	-5.673947152849854	-5.631639207846269	-11.724300748342882	-8.35558394537976	-5.885674253955372	-1.7040525797856432	-14.42498636370504	-20.855457266649125	-16.93528231761257	-5.155643414402943	-13.101191328370147	-5.202165823774983	-2.6879196379809445	-11.344698151114907	-2.260279349365111	-10.185419220246342	-10.896860475185742	-3.292480954838314	0.0	0.0	-3.475743906966538	-9.633294996137149	-4.641655649840033	-3.587480906634416	-4.631158361097915	0.0	1.170041379908726	-1.0668755590631576	-0.3408439815565423	-0.4670774932050573	0.3893487198707885	2.734506545320199	1.2487967870994405	3.828374468262909	0.7357890626869555	0.8146844934204033	0.09941673596062318	0.0	0.0	0.0	2.824387485352671	6.782468715949097	1.8410587328746673
chr2L:3772778-3773400	-7.857443141568765	-4.540940917409657	-5.673947152849854	-5.631639207846269	-11.724300748342882	-8.35558394537976	-5.885674253955372	-1.7040525797856432	-14.42498636370504	-20.855457266649125	-16.93528231761257	-5.155643414402943	-13.101191328370147	-5.202165823774983	-2.6879196379809445	-11.344698151114907	-2.260279349365111	-10.185419220246342	-10.896860475185742	-3.292480954838314	0.0	0.0	-3.475743906966538	-9.633294996137149	-4.641655649840033	-3.587480906634416	-4.631158361097915	0.0	1.170041379908726	-1.0668755590631576	-0.3408439815565423	-0.4670774932050573	0.3893487198707885	2.734506545320199	1.2487967870994405	3.828374468262909	0.7357890626869555	0.8146844934204033	0.09941673596062318	0.0	0.0	0.0	2.824387485352671	6.782468715949097	1.8410587328746673	3.2147249732117764	3.5397129996877212	1.7500800078005003	-1.0638281576422768
chr2L:3786782-3787765	1.170041379908726	-1.0668755590631576	-0.3408439815565423	-0.4670774932050573	0.3893487198707885	2.734506545320199	1.2487967870994405	3.828374468262909	0.7357890626869555	0.8146844934204033	0.09941673596062318	0.0	0.0	0.0	2.824387485352671	6.782468715949097	1.8410587328746673	3.2147249732117764	3.5397129996877212	1.7500800078005003	-1.0638281576422768	5.045549369473087	5.591042564799202	-0.3842533059311557	0.288769123076823	0.8331037697083299	6.368016838940453	6.4136874204471646	9.308731883429957	5.849717861960965	4.307638697964107	2.9294560201658855	6.382036028110881	4.208844950762772	0.9521771532098382	0.7359535705891888	0.6252873828651146	0.0	2.3286248352848276	1.3821770810048504	0.7359535705891888	6.6801562052417305	11.696966176453175	8.603448703494864	15.908846576928893	17.764977243233602	14.208569931986334	10.048799338682137	6.925083841211082
chr2L:3789396-3790286	2.734506545320199	1.2487967870994405	3.828374468262909	0.7357890626869555	0.8146844934204033	0.09941673596062318	0.0	0.0	0.0	2.824387485352671	6.782468715949097	1.8410587328746673	3.2147249732117764	3.5397129996877212	1.7500800078005003	-1.0638281576422768	5.045549369473087	5.591042564799202	-0.3842533059311557	0.288769123076823	0.8331037697083299	6.368016838940453	6.4136874204471646	9.308731883429957	5.849717861960965	4.307638697964107	2.9294560201658855	6.382036028110881	4.208844950762772	0.9521771532098382	0.7359535705891888	0.6252873828651146	0.0	2.3286248352848276	1.3821770810048504	0.7359535705891888	6.6801562052417305	11.696966176453175	8.603448703494864	15.908846576928893	17.764977243233602	14.208569931986334	10.048799338682137	6.925083841211082	5.123682964980278	1.1920973285731828	-1.133682537908783	-1.7325930474844202	5.56969017473625
chr2L:3802777-3805474	6.382036028110881	4.208844950762772	0.9521771532098382	0.7359535705891888	0.6252873828651146	0.0	2.3286248352848276	1.3821770810048504	0.7359535705891888	6.6801562052417305	11.696966176453175	8.603448703494864	15.908846576928893	17.764977243233602	14.208569931986334	10.048799338682137	6.925083841211082	5.123682964980278	1.1920973285731828	-1.133682537908783	-1.7325930474844202	5.56969017473625	3.5861223162136833	1.4269882383936003	0.5235560752855454	0.5727281186077208	-4.659288414477349	-1.3369910944100898	-1.0004410830480635	-4.104052388332674	-6.162904282205611	-0.027731906540329948	-5.26748391371067	-6.537116815229816	-8.273677844995177	-4.5175810094503515	-2.7702828508963173	-3.265607383617989	5.220034654950522	6.676847392924385	4.304661357228983	5.995756261170648	7.6547132380523975	8.930488852785288	6.51005048391768	5.525875909774267	7.275089257496218	3.0936128660971187	3.9747077896291527
chr2L:3805496-3806892	0.0	2.3286248352848276	1.3821770810048504	0.7359535705891888	6.6801562052417305	11.696966176453175	8.603448703494864	15.908846576928893	17.764977243233602	14.208569931986334	10.048799338682137	6.925083841211082	5.123682964980278	1.1920973285731828	-1.133682537908783	-1.7325930474844202	5.56969017473625	3.5861223162136833	1.4269882383936003	0.5235560752855454	0.5727281186077208	-4.659288414477349	-1.3369910944100898	-1.0004410830480635	-4.104052388332674	-6.162904282205611	-0.027731906540329948	-5.26748391371067	-6.537116815229816	-8.273677844995177	-4.5175810094503515	-2.7702828508963173	-3.265607383617989	5.220034654950522	6.676847392924385	4.304661357228983	5.995756261170648	7.6547132380523975	8.930488852785288	6.51005048391768	5.525875909774267	7.275089257496218	3.0936128660971187	3.9747077896291527	5.182237217629237	4.046914544660292	4.889957755784296	4.656192030094266	4.310625178137453
chr2L:3824879-3826364	6.51005048391768	5.525875909774267	7.275089257496218	3.0936128660971187	3.9747077896291527	5.182237217629237	4.046914544660292	4.889957755784296	4.656192030094266	4.310625178137453	7.536847253363835	3.3998184143296855	3.614657761744762	1.2621170752839719	-0.5404576888527404	-3.8331777542418144	-2.8756866431680335	-2.450973858903979	-3.8077967664319567	-6.487113472596642	-4.0660794457880005	-6.094788717370904	-4.665592653879655	-4.263949072581581	3.4048825467336825	10.661749679885721	6.193769932986309	5.726795317446877	6.369520818177869	3.7127625687714247	7.923916676595091	2.841559183121075	12.567418837975364	2.7534497412703423	2.711858405314785	12.47922832563228	12.293888808232827	15.101008235225976	15.373705166205795	9.844061006269085	10.939181035798075	2.3103081837127113	3.915686028145224	0.27282903853973667	2.036766812558211	-1.2175581295185316	-5.081895660055142	-9.058102794417309	-7.7120036072676905
chr2L:3827984-3828536	4.046914544660292	4.889957755784296	4.656192030094266	4.310625178137453	7.536847253363835	3.3998184143296855	3.614657761744762	1.2621170752839719	-0.5404576888527404	-3.8331777542418144	-2.8756866431680335	-2.450973858903979	-3.8077967664319567	-6.487113472596642	-4.0660794457880005	-6.094788717370904	-4.665592653879655	-4.263949072581581	3.4048825467336825	10.661749679885721	6.193769932986309	5.726795317446877	6.369520818177869	3.7127625687714247	7.923916676595091	2.841559183121075	12.567418837975364	2.7534497412703423	2.711858405314785	12.47922832563228	12.293888808232827	15.101008235225976	15.373705166205795	9.844061006269085	10.939181035798075	2.3103081837127113	3.915686028145224	0.27282903853973667	2.036766812558211	-1.2175581295185316	-5.081895660055142	-9.058102794417309	-7.7120036072676905	-9.792047075249776	-8.715037697487283	-14.026867257239175	-24.759182276651973	-21.601747170814765	-23.4034570410767
chr2L:3835028-3835939	-6.094788717370904	-4.665592653879655	-4.263949072581581	3.4048825467336825	10.661749679885721	6.193769932986309	5.726795317446877	6.369520818177869	3.7127625687714247	7.923916676595091	2.841559183121075	12.567418837975364	2.7534497412703423	2.711858405314785	12.47922832563228	12.293888808232827	15.101008235225976	15.373705166205795	9.844061006269085	10.939181035798075	2.3103081837127113	3.915686028145224	0.27282903853973667	2.036766812558211	-1.2175581295185316	-5.081895660055142	-9.058102794417309	-7.7120036072676905	-9.792047075249776	-8.715037697487283	-14.026867257239175	-24.759182276651973	-21.601747170814765	-23.4034570410767	-17.81498454202223	-4.257878193224608	-5.319140788211384	-1.8625229347601242	0.65770526704122	2.821284499339351	0.12737916738169391	3.046264199382311	2.498733482889219	7.979390498364223	13.91602423831907	9.569280648882122	10.64665010244443	7.011251310041601	3.733662596665657
chr2L:3835940-3837508	-4.665592653879655	-4.263949072581581	3.4048825467336825	10.661749679885721	6.193769932986309	5.726795317446877	6.369520818177869	3.7127625687714247	7.923916676595091	2.841559183121075	12.567418837975364	2.7534497412703423	2.711858405314785	12.47922832563228	12.293888808232827	15.101008235225976	15.373705166205795	9.844061006269085	10.939181035798075	2.3103081837127113	3.915686028145224	0.27282903853973667	2.036766812558211	-1.2175581295185316	-5.081895660055142	-9.058102794417309	-7.7120036072676905	-9.792047075249776	-8.715037697487283	-14.026867257239175	-24.759182276651973	-21.601747170814765	-23.4034570410767	-17.81498454202223	-4.257878193224608	-5.319140788211384	-1.8625229347601242	0.65770526704122	2.821284499339351	0.12737916738169391	3.046264199382311	2.498733482889219	7.979390498364223	13.91602423831907	9.569280648882122	10.64665010244443	7.011251310041601	3.733662596665657	4.2097718712242465
chr2L:3855869-3856410	3.046264199382311	2.498733482889219	7.979390498364223	13.91602423831907	9.569280648882122	10.64665010244443	7.011251310041601	3.733662596665657	4.2097718712242465	-2.481735126508387	-3.7973210299502385	-9.083024056647357	-12.383539883242603	-17.27105877053999	-21.253858523954445	-17.706242442173064	7.350852623167086	10.473935744044224	9.534782165984048	4.014694461011375	5.942014552332841	3.3873934976348523	-0.32675222119505476	4.233592989495445	9.573936514212978	14.330284765284487	4.724752848312546	6.802512429704125	10.0308231422687	7.17563543231326	5.097629980477036	0.04038857627730911	-5.218438624476166	-3.8172732019578204	4.179680437680359	4.3269425434052184	2.3229565871583064	0.5350010367866072	1.620832704767802	3.7222855568651614	14.505398299657799	13.428353937883506	5.499381124607852	3.5622818961652856	2.4606910194575558	5.706010778474602	1.8805148897594934	1.4353478420848467	3.157960382729696
chr2L:3888117-3888933	-0.2187972951406187	-0.9313992708357572	-0.8735485244891106	-3.6773254140310265	1.4142400012518326	2.867332875850811	1.6819346680181761	2.800636209766411	3.904769636725395	1.8860960620700267	2.8202033182674024	1.7898457077543466	0.15377247238025357	1.1031771539384936	0.9941798765527259	2.538997891089571	0.2614505271567006	0.9884928598239788	0.5571614499158021	2.9135148604352934	2.8165790485640647	4.110629293098235	5.136985335247079	5.2478265320272	1.529765235630013	1.4038719136401954	1.9707706947670183	3.0204270419621695	-1.7360734163889704	0.9787847367489658	-3.6408362474017717	-4.99445419605328	-3.983249287208581	-4.0998867779587815	-6.305694415150098	-7.733665299045546	-13.443282096796885	-12.741020729702667	-8.20636965296835	-3.0973759745486	-1.1737218734474009	0.0	-2.7285928155171044	-1.5022269290607766	-5.659230596886718	-11.05647754814872	-3.405049014608961	0.8672137920246656	-0.7317840817399862
chr2L:3888934-3889535	-0.9313992708357572	-0.8735485244891106	-3.6773254140310265	1.4142400012518326	2.867332875850811	1.6819346680181761	2.800636209766411	3.904769636725395	1.8860960620700267	2.8202033182674024	1.7898457077543466	0.15377247238025357	1.1031771539384936	0.9941798765527259	2.538997891089571	0.2614505271567006	0.9884928598239788	0.5571614499158021	2.9135148604352934	2.8165790485640647	4.110629293098235	5.136985335247079	5.2478265320272	1.529765235630013	1.4038719136401954	1.9707706947670183	3.0204270419621695	-1.7360734163889704	0.9787847367489658	-3.6408362474017717	-4.99445419605328	-3.983249287208581	-4.0998867779587815	-6.305694415150098	-7.733665299045546	-13.443282096796885	-12.741020729702667	-8.20636965296835	-3.0973759745486	-1.1737218734474009	0.0	-2.7285928155171044	-1.5022269290607766	-5.659230596886718	-11.05647754814872	-3.405049014608961	0.8672137920246656	-0.7317840817399862	15.785003363775804
chr2L:3895612-3896654	2.538997891089571	0.2614505271567006	0.9884928598239788	0.5571614499158021	2.9135148604352934	2.8165790485640647	4.110629293098235	5.136985335247079	5.2478265320272	1.529765235630013	1.4038719136401954	1.9707706947670183	3.0204270419621695	-1.7360734163889704	0.9787847367489658	-3.6408362474017717	-4.99445419605328	-3.983249287208581	-4.0998867779587815	-6.305694415150098	-7.733665299045546	-13.443282096796885	-12.741020729702667	-8.20636965296835	-3.0973759745486	-1.1737218734474009	0.0	-2.7285928155171044	-1.5022269290607766	-5.659230596886718	-11.05647754814872	-3.405049014608961	0.8672137920246656	-0.7317840817399862	15.785003363775804	20.537000082319338	19.858157026794167	10.074479366276963	11.701257355366877	8.478634623055086	5.420154803052342	1.602493348453069	0.8598561810367248	-3.032838094920732	-1.0940526693455606	2.6740915211600984	1.5180043248532424	0.6020416571520893	-3.473579567614473
chr2L:3991462-3992435	0.25681557155662976	0.2890463924906228	2.3654358120093724	1.2019872137199534	-1.0668755590631576	1.0752722563038328	0.038575365048431204	0.9924276938371027	2.245890680515436	1.2532495152244147	1.9604010585895961	-0.2911463743484494	0.0	0.47712125471966244	-1.8133465259613097	1.347510565172546	0.4460544276833239	-0.7436169659244942	1.249496151091874	0.3893487198707885	-0.7097362457322546	-1.6107952085264723	-2.4604283742590836	-0.5914504564470481	-5.4706513400139665	-5.6983680165619335	-3.0053783798407925	-4.159633575076806	-4.2081198866991	-0.2887691230768229	-6.279721949239328	-5.864741150452284	-6.8415255716708945	-2.178029112188915	0.3842533059311557	-0.7357890626869555	-3.7705665532987247	-3.3440962754892083	-0.1171138165934149	1.4637527426815686	0.3842533059311557	0.3842533059311557	-0.27302209513788556	-0.2626478153584834	-0.5015894724732941	2.992361027027205	-0.47712125471966244	0.9884928598239788	0.0
chr2L:3992436-3992646	2.3654358120093724	1.2019872137199534	-1.0668755590631576	1.0752722563038328	0.038575365048431204	0.9924276938371027	2.245890680515436	1.2532495152244147	1.9604010585895961	-0.2911463743484494	0.0	0.47712125471966244	-1.8133465259613097	1.347510565172546	0.4460544276833239	-0.7436169659244942	1.249496151091874	0.3893487198707885	-0.7097362457322546	-1.6107952085264723	-2.4604283742590836	-0.5914504564470481	-5.4706513400139665	-5.6983680165619335	-3.0053783798407925	-4.159633575076806	-4.2081198866991	-0.2887691230768229	-6.279721949239328	-5.864741150452284	-6.8415255716708945	-2.178029112188915	0.3842533059311557	-0.7357890626869555	-3.7705665532987247	-3.3440962754892083	-0.1171138165934149	1.4637527426815686	0.3842533059311557	0.3842533059311557	-0.27302209513788556	-0.2626478153584834	-0.5015894724732941	2.992361027027205	-0.47712125471966244	0.9884928598239788	0.0	1.4637527426815686	3.3577132573338186
chr2L:3992647-3992842	1.2019872137199534	-1.0668755590631576	1.0752722563038328	0.038575365048431204	0.9924276938371027	2.245890680515436	1.2532495152244147	1.9604010585895961	-0.2911463743484494	0.0	0.47712125471966244	-1.8133465259613097	1.347510565172546	0.4460544276833239	-0.7436169659244942	1.249496151091874	0.3893487198707885	-0.7097362457322546	-1.6107952085264723	-2.4604283742590836	-0.5914504564470481	-5.4706513400139665	-5.6983680165619335	-3.0053783798407925	-4.159633575076806	-4.2081198866991	-0.2887691230768229	-6.279721949239328	-5.864741150452284	-6.8415255716708945	-2.178029112188915	0.3842533059311557	-0.7357890626869555	-3.7705665532987247	-3.3440962754892083	-0.1171138165934149	1.4637527426815686	0.3842533059311557	0.3842533059311557	-0.27302209513788556	-0.2626478153584834	-0.5015894724732941	2.992361027027205	-0.47712125471966244	0.9884928598239788	0.0	1.4637527426815686	3.3577132573338186	2.647633073506949
chr2L:4027694-4028540	-7.124675524516264	-3.444218903750829	-4.200225089917593	0.0	-2.7285928155171044	-3.8873224270350155	0.0	-3.937029612922994	-1.8823457430847679	-6.192957972698915	-2.853544181944009	-9.656344838927739	-9.354067379388809	-8.079972541616511	-13.057789785688982	-8.018415726323894	-8.649971554234057	-5.958282966358655	0.3842533059311557	-2.8569558578075522	-6.1987549927094685	-4.677372947895618	-4.908902765435809	-1.9084850188786497	-1.4637527426815689	1.9084850188786497	0.0	0.47712125471966244	1.1384197424192843	0.7220751651116454	1.041562685491579	4.388927749455824	0.7158051146113907	0.47712125471966244	0.3842533059311557	0.47712125471966244	1.9084850188786497	0.3842533059311557	0.0	0.9884928598239788	3.91928409126926	14.077523912310665	9.833692046593002	1.897604259904281	9.56725094513727	4.543889725743622	1.9719982406696892	13.108472099462313	1.5843169673469322
chr2L:4028541-4029300	-4.200225089917593	0.0	-2.7285928155171044	-3.8873224270350155	0.0	-3.937029612922994	-1.8823457430847679	-6.192957972698915	-2.853544181944009	-9.656344838927739	-9.354067379388809	-8.079972541616511	-13.057789785688982	-8.018415726323894	-8.649971554234057	-5.958282966358655	0.3842533059311557	-2.8569558578075522	-6.1987549927094685	-4.677372947895618	-4.908902765435809	-1.9084850188786497	-1.4637527426815689	1.9084850188786497	0.0	0.47712125471966244	1.1384197424192843	0.7220751651116454	1.041562685491579	4.388927749455824	0.7158051146113907	0.47712125471966244	0.3842533059311557	0.47712125471966244	1.9084850188786497	0.3842533059311557	0.0	0.9884928598239788	3.91928409126926	14.077523912310665	9.833692046593002	1.897604259904281	9.56725094513727	4.543889725743622	1.9719982406696892	13.108472099462313	1.5843169673469322	5.760220715705527	12.987585940930089
chr2L:4029800-4030534	-2.7285928155171044	-3.8873224270350155	0.0	-3.937029612922994	-1.8823457430847679	-6.192957972698915	-2.853544181944009	-9.656344838927739	-9.354067379388809	-8.079972541616511	-13.057789785688982	-8.018415726323894	-8.649971554234057	-5.958282966358655	0.3842533059311557	-2.8569558578075522	-6.1987549927094685	-4.677372947895618	-4.908902765435809	-1.9084850188786497	-1.4637527426815689	1.9084850188786497	0.0	0.47712125471966244	1.1384197424192843	0.7220751651116454	1.041562685491579	4.388927749455824	0.7158051146113907	0.47712125471966244	0.3842533059311557	0.47712125471966244	1.9084850188786497	0.3842533059311557	0.0	0.9884928598239788	3.91928409126926	14.077523912310665	9.833692046593002	1.897604259904281	9.56725094513727	4.543889725743622	1.9719982406696892	13.108472099462313	1.5843169673469322	5.760220715705527	12.987585940930089	14.085637930927223	9.481251948745907
chr2L:4031095-4031714	-3.937029612922994	-1.8823457430847679	-6.192957972698915	-2.853544181944009	-9.656344838927739	-9.354067379388809	-8.079972541616511	-13.057789785688982	-8.018415726323894	-8.649971554234057	-5.958282966358655	0.3842533059311557	-2.8569558578075522	-6.1987549927094685	-4.677372947895618	-4.908902765435809	-1.9084850188786497	-1.4637527426815689	1.9084850188786497	0.0	0.47712125471966244	1.1384197424192843	0.7220751651116454	1.041562685491579	4.388927749455824	0.7158051146113907	0.47712125471966244	0.3842533059311557	0.47712125471966244	1.9084850188786497	0.3842533059311557	0.0	0.9884928598239788	3.91928409126926	14.077523912310665	9.833692046593002	1.897604259904281	9.56725094513727	4.543889725743622	1.9719982406696892	13.108472099462313	1.5843169673469322	5.760220715705527	12.987585940930089	14.085637930927223	9.481251948745907	11.439280658561461	8.597601770938168	8.01442772270819
chr2L:4196990-4197534	0.7359535705891888	-0.32675222119505476	1.585664734288384	2.2713624124834193	3.17541149967852	3.810008766244682	-2.588424749005946	-0.07954935185536674	-1.2142795637127237	-1.8896441674946016	-0.3842533059311557	-3.2659067632921475	-3.1475413034686595	0.288769123076823	-3.209933226046049	-3.193435260640233	-4.857474117879379	-3.358604493845296	-0.8094370490250483	-0.47712125471966244	1.6806839062132066	0.0	-1.4112989597637617	-0.6509044236219977	-0.48186567033516264	-0.08819025234799617	-0.47712125471966244	1.387533594623335	0.5535525819782848	0.6263759562303002	2.796009708121998	1.0466924622419154	-0.32675222119505476	-0.7359535705891888	0.32675222119505476	2.5263207559716596	4.272502007322026	7.196496383859709	6.480650262797044	4.323851286603904	-0.5107303533229964	-1.4393620638169176	-2.1301390975944985	-1.85455686113368	0.47712125471966244	-0.6705689382059915	-0.8364871852815888	0.8915174916115292	1.3768430568588477
chr2L:4197535-4198198	1.585664734288384	2.2713624124834193	3.17541149967852	3.810008766244682	-2.588424749005946	-0.07954935185536674	-1.2142795637127237	-1.8896441674946016	-0.3842533059311557	-3.2659067632921475	-3.1475413034686595	0.288769123076823	-3.209933226046049	-3.193435260640233	-4.857474117879379	-3.358604493845296	-0.8094370490250483	-0.47712125471966244	1.6806839062132066	0.0	-1.4112989597637617	-0.6509044236219977	-0.48186567033516264	-0.08819025234799617	-0.47712125471966244	1.387533594623335	0.5535525819782848	0.6263759562303002	2.796009708121998	1.0466924622419154	-0.32675222119505476	-0.7359535705891888	0.32675222119505476	2.5263207559716596	4.272502007322026	7.196496383859709	6.480650262797044	4.323851286603904	-0.5107303533229964	-1.4393620638169176	-2.1301390975944985	-1.85455686113368	0.47712125471966244	-0.6705689382059915	-0.8364871852815888	0.8915174916115292	1.3768430568588477	0.3842533059311557	1.3739534338308657
chr2L:4219771-4220279	-0.8364871852815888	0.8915174916115292	1.3768430568588477	0.3842533059311557	1.3739534338308657	3.2186496807552567	0.7570830053457589	2.100716537330204	2.1582895894685103	2.422417516795738	0.6229724495285668	0.8833325363972532	0.06888312561213093	0.3842533059311557	1.9084850188786497	1.800473588945077	2.8713739971924817	-0.28369644097753793	0.3441192623699654	-0.43123011472507905	3.3123906538326904	5.492858042670588	7.343000931345183	8.652055127808556	0.0	0.0	0.0	0.0	2.7449477894470333	0.8704498571218005	1.6979609250729193	5.359820393496586	5.937273743920289	9.767505857029812	7.522138097153833	6.908121365116041	6.73996801868915	17.14056303302936	17.13280193171895	13.273064222538478	6.229444737642612	9.356534892032967	8.254821893867659	3.322864055748075	4.01592065479229	5.491260835858257	2.8473575221545953	2.423043991306459	3.899892941681857
chr2L:4220280-4221292	0.8915174916115292	1.3768430568588477	0.3842533059311557	1.3739534338308657	3.2186496807552567	0.7570830053457589	2.100716537330204	2.1582895894685103	2.422417516795738	0.6229724495285668	0.8833325363972532	0.06888312561213093	0.3842533059311557	1.9084850188786497	1.800473588945077	2.8713739971924817	-0.28369644097753793	0.3441192623699654	-0.43123011472507905	3.3123906538326904	5.492858042670588	7.343000931345183	8.652055127808556	0.0	0.0	0.0	0.0	2.7449477894470333	0.8704498571218005	1.6979609250729193	5.359820393496586	5.937273743920289	9.767505857029812	7.522138097153833	6.908121365116041	6.73996801868915	17.14056303302936	17.13280193171895	13.273064222538478	6.229444737642612	9.356534892032967	8.254821893867659	3.322864055748075	4.01592065479229	5.491260835858257	2.8473575221545953	2.423043991306459	3.899892941681857	4.900348087424275
chr2L:4221293-4222735	0.3842533059311557	1.3739534338308657	3.2186496807552567	0.7570830053457589	2.100716537330204	2.1582895894685103	2.422417516795738	0.6229724495285668	0.8833325363972532	0.06888312561213093	0.3842533059311557	1.9084850188786497	1.800473588945077	2.8713739971924817	-0.28369644097753793	0.3441192623699654	-0.43123011472507905	3.3123906538326904	5.492858042670588	7.343000931345183	8.652055127808556	0.0	0.0	0.0	0.0	2.7449477894470333	0.8704498571218005	1.6979609250729193	5.359820393496586	5.937273743920289	9.767505857029812	7.522138097153833	6.908121365116041	6.73996801868915	17.14056303302936	17.13280193171895	13.273064222538478	6.229444737642612	9.356534892032967	8.254821893867659	3.322864055748075	4.01592065479229	5.491260835858257	2.8473575221545953	2.423043991306459	3.899892941681857	4.900348087424275	6.9381856750414235	3.9905050142393086
chr2L:4281192-4283070	0.38255795914569773	1.6085829250676278	1.8332046111711149	-0.32675222119505476	0.13565181939988405	-0.46247515710255943	-1.0601886281431825	-2.022464501551595	-1.3255357415176856	1.925282194656612	0.3359380764646929	0.0	1.0216415987285858	-2.3277422765215006	-2.5650485798140847	0.7163199146302645	-1.5167299007410777	0.3842533059311557	-0.5628189870538419	-2.9052733072614205	-0.5854191366563305	-0.3351104405458484	-2.586127893818094	-2.644803850045983	-0.9677195846008536	-0.24610620327688906	-1.2166341759621249	0.34155227077691647	-4.31294826775305	-1.3395419987461326	0.0	1.7040525797856432	0.574145859025853	2.406429937146746	0.7357890626869555	1.9084850188786497	-0.5552050987676277	4.795313037276514	6.3347558793810075	3.437652545793608	7.540749381202772	4.627557247039936	1.9708129430822858	5.233892584859721	3.6077352759581673	0.3842533059311557	1.0668755590631576	0.0	4.801253607581477
chr2L:4283071-4283231	0.13565181939988405	-0.46247515710255943	-1.0601886281431825	-2.022464501551595	-1.3255357415176856	1.925282194656612	0.3359380764646929	0.0	1.0216415987285858	-2.3277422765215006	-2.5650485798140847	0.7163199146302645	-1.5167299007410777	0.3842533059311557	-0.5628189870538419	-2.9052733072614205	-0.5854191366563305	-0.3351104405458484	-2.586127893818094	-2.644803850045983	-0.9677195846008536	-0.24610620327688906	-1.2166341759621249	0.34155227077691647	-4.31294826775305	-1.3395419987461326	0.0	1.7040525797856432	0.574145859025853	2.406429937146746	0.7357890626869555	1.9084850188786497	-0.5552050987676277	4.795313037276514	6.3347558793810075	3.437652545793608	7.540749381202772	4.627557247039936	1.9708129430822858	5.233892584859721	3.6077352759581673	0.3842533059311557	1.0668755590631576	0.0	4.801253607581477	2.764681658291865	5.754747090865443	4.166930471076748	0.4050448245647988
chr2L:4283309-4284086	0.13565181939988405	-0.46247515710255943	-1.0601886281431825	-2.022464501551595	-1.3255357415176856	1.925282194656612	0.3359380764646929	0.0	1.0216415987285858	-2.3277422765215006	-2.5650485798140847	0.7163199146302645	-1.5167299007410777	0.3842533059311557	-0.5628189870538419	-2.9052733072614205	-0.5854191366563305	-0.3351104405458484	-2.586127893818094	-2.644803850045983	-0.9677195846008536	-0.24610620327688906	-1.2166341759621249	0.34155227077691647	-4.31294826775305	-1.3395419987461326	0.0	1.7040525797856432	0.574145859025853	2.406429937146746	0.7357890626869555	1.9084850188786497	-0.5552050987676277	4.795313037276514	6.3347558793810075	3.437652545793608	7.540749381202772	4.627557247039936	1.9708129430822858	5.233892584859721	3.6077352759581673	0.3842533059311557	1.0668755590631576	0.0	4.801253607581477	2.764681658291865	5.754747090865443	4.166930471076748	0.4050448245647988
chr2L:4284191-4284936	-1.0601886281431825	-2.022464501551595	-1.3255357415176856	1.925282194656612	0.3359380764646929	0.0	1.0216415987285858	-2.3277422765215006	-2.5650485798140847	0.7163199146302645	-1.5167299007410777	0.3842533059311557	-0.5628189870538419	-2.9052733072614205	-0.5854191366563305	-0.3351104405458484	-2.586127893818094	-2.644803850045983	-0.9677195846008536	-0.24610620327688906	-1.2166341759621249	0.34155227077691647	-4.31294826775305	-1.3395419987461326	0.0	1.7040525797856432	0.574145859025853	2.406429937146746	0.7357890626869555	1.9084850188786497	-0.5552050987676277	4.795313037276514	6.3347558793810075	3.437652545793608	7.540749381202772	4.627557247039936	1.9708129430822858	5.233892584859721	3.6077352759581673	0.3842533059311557	1.0668755590631576	0.0	4.801253607581477	2.764681658291865	5.754747090865443	4.166930471076748	0.4050448245647988	-1.1840817313096657	-2.161590477822619
chr2L:4286220-4287637	0.3359380764646929	0.0	1.0216415987285858	-2.3277422765215006	-2.5650485798140847	0.7163199146302645	-1.5167299007410777	0.3842533059311557	-0.5628189870538419	-2.9052733072614205	-0.5854191366563305	-0.3351104405458484	-2.586127893818094	-2.644803850045983	-0.9677195846008536	-0.24610620327688906	-1.2166341759621249	0.34155227077691647	-4.31294826775305	-1.3395419987461326	0.0	1.7040525797856432	0.574145859025853	2.406429937146746	0.7357890626869555	1.9084850188786497	-0.5552050987676277	4.795313037276514	6.3347558793810075	3.437652545793608	7.540749381202772	4.627557247039936	1.9708129430822858	5.233892584859721	3.6077352759581673	0.3842533059311557	1.0668755590631576	0.0	4.801253607581477	2.764681658291865	5.754747090865443	4.166930471076748	0.4050448245647988	-1.1840817313096657	-2.161590477822619	0.20823692659819917	-2.167342064477376	-0.6252873828651145	-3.606360075048034
chr2L:4301130-4301598	7.540749381202772	4.627557247039936	1.9708129430822858	5.233892584859721	3.6077352759581673	0.3842533059311557	1.0668755590631576	0.0	4.801253607581477	2.764681658291865	5.754747090865443	4.166930471076748	0.4050448245647988	-1.1840817313096657	-2.161590477822619	0.20823692659819917	-2.167342064477376	-0.6252873828651145	-3.606360075048034	-1.9031358751015979	-1.5832046089411764	-4.10748585941848	-3.7752696056149713	-7.189776223393123	-6.723236985149398	-2.1610464949467527	-3.8186456785964933	-0.5050184077099936	-6.693826594329158	-2.2925595372428607	-3.542105651052337	-0.7490429136284136	-4.340400564025461	-2.3218200024021876	1.1457381534745497	-3.1441630181242504	1.4952132644201317	-3.7882165195829263	-0.5852644085016664	-0.45769518959872046	0.22407746444571308	0.4106493675885908	1.2701220612471862	3.5874809066344175	-0.4722012633405769	1.5937467330178896	1.8858827524497277	-0.2406233412219088	2.434130713806976
chr2L:4301599-4302111	4.627557247039936	1.9708129430822858	5.233892584859721	3.6077352759581673	0.3842533059311557	1.0668755590631576	0.0	4.801253607581477	2.764681658291865	5.754747090865443	4.166930471076748	0.4050448245647988	-1.1840817313096657	-2.161590477822619	0.20823692659819917	-2.167342064477376	-0.6252873828651145	-3.606360075048034	-1.9031358751015979	-1.5832046089411764	-4.10748585941848	-3.7752696056149713	-7.189776223393123	-6.723236985149398	-2.1610464949467527	-3.8186456785964933	-0.5050184077099936	-6.693826594329158	-2.2925595372428607	-3.542105651052337	-0.7490429136284136	-4.340400564025461	-2.3218200024021876	1.1457381534745497	-3.1441630181242504	1.4952132644201317	-3.7882165195829263	-0.5852644085016664	-0.45769518959872046	0.22407746444571308	0.4106493675885908	1.2701220612471862	3.5874809066344175	-0.4722012633405769	1.5937467330178896	1.8858827524497277	-0.2406233412219088	2.434130713806976	4.21939517111082
chr2L:4331492-4333678	-2.79090706527161	0.5033508094068161	6.493515200798816	0.48854521526624156	4.052079748119549	7.394331476923132	1.170041379908726	8.031559187874853	7.598750512226118	5.366810146443245	-0.12720631345415126	-4.605731295920973	-4.939502730266263	2.0767055064232602	-0.20798420682528848	-1.0704423053070815	-1.7956532305726194	-0.8407270586667984	0.0	-0.7158051146113907	-0.0525694323514966	-1.1298996827847003	1.7479746266548954	2.3839975787265173	1.0668755590631576	0.8881232239143072	3.2687415118574945	5.563158472825917	6.466715061289931	3.410141886237906	4.734741493007997	2.172068424798787	3.9467437530987906	3.426039044085726	0.0	0.7524651151196361	-2.4897527960219157	1.1418993655172638	1.6036421201788889	0.47083453009306675	0.48543331568908393	-0.5762115735153535	0.41480438630325706	5.165328024270799	4.902754264163825	1.8660878224216937	3.033736023632532	6.270227336592402	2.82052651434484
chr2L:4333679-4334048	7.394331476923132	1.170041379908726	8.031559187874853	7.598750512226118	5.366810146443245	-0.12720631345415126	-4.605731295920973	-4.939502730266263	2.0767055064232602	-0.20798420682528848	-1.0704423053070815	-1.7956532305726194	-0.8407270586667984	0.0	-0.7158051146113907	-0.0525694323514966	-1.1298996827847003	1.7479746266548954	2.3839975787265173	1.0668755590631576	0.8881232239143072	3.2687415118574945	5.563158472825917	6.466715061289931	3.410141886237906	4.734741493007997	2.172068424798787	3.9467437530987906	3.426039044085726	0.0	0.7524651151196361	-2.4897527960219157	1.1418993655172638	1.6036421201788889	0.47083453009306675	0.48543331568908393	-0.5762115735153535	0.41480438630325706	5.165328024270799	4.902754264163825	1.8660878224216937	3.033736023632532	6.270227336592402	2.82052651434484	8.522169092382818	7.299913564179716	8.734298198503298	4.964445634758213	1.9170911212628028
chr2L:4334049-4335082	1.170041379908726	8.031559187874853	7.598750512226118	5.366810146443245	-0.12720631345415126	-4.605731295920973	-4.939502730266263	2.0767055064232602	-0.20798420682528848	-1.0704423053070815	-1.7956532305726194	-0.8407270586667984	0.0	-0.7158051146113907	-0.0525694323514966	-1.1298996827847003	1.7479746266548954	2.3839975787265173	1.0668755590631576	0.8881232239143072	3.2687415118574945	5.563158472825917	6.466715061289931	3.410141886237906	4.734741493007997	2.172068424798787	3.9467437530987906	3.426039044085726	0.0	0.7524651151196361	-2.4897527960219157	1.1418993655172638	1.6036421201788889	0.47083453009306675	0.48543331568908393	-0.5762115735153535	0.41480438630325706	5.165328024270799	4.902754264163825	1.8660878224216937	3.033736023632532	6.270227336592402	2.82052651434484	8.522169092382818	7.299913564179716	8.734298198503298	4.964445634758213	1.9170911212628028	-0.3320015152402638
chr2L:4346350-4347204	4.734741493007997	2.172068424798787	3.9467437530987906	3.426039044085726	0.0	0.7524651151196361	-2.4897527960219157	1.1418993655172638	1.6036421201788889	0.47083453009306675	0.48543331568908393	-0.5762115735153535	0.41480438630325706	5.165328024270799	4.902754264163825	1.8660878224216937	3.033736023632532	6.270227336592402	2.82052651434484	8.522169092382818	7.299913564179716	8.734298198503298	4.964445634758213	1.9170911212628028	-0.3320015152402638	-2.0372543224055595	-1.078490669728377	-2.6651997211231175	-1.6428871044708286	-0.8065359368777398	0.409385483217486	-0.15671655651516855	1.0392856960174568	0.288769123076823	1.3821770810048504	1.0587944841826504	6.804569821599075	8.277570913255538	6.161018994586048	1.8738140686470386	7.783868848466085	5.606073298086495	10.372148871202398	6.7497152002019645	2.31398174597751	3.7498829427912197	6.261462114696247	7.022241619638526	5.46554143408125
chr2L:4347220-4347756	3.9467437530987906	3.426039044085726	0.0	0.7524651151196361	-2.4897527960219157	1.1418993655172638	1.6036421201788889	0.47083453009306675	0.48543331568908393	-0.5762115735153535	0.41480438630325706	5.165328024270799	4.902754264163825	1.8660878224216937	3.033736023632532	6.270227336592402	2.82052651434484	8.522169092382818	7.299913564179716	8.734298198503298	4.964445634758213	1.9170911212628028	-0.3320015152402638	-2.0372543224055595	-1.078490669728377	-2.6651997211231175	-1.6428871044708286	-0.8065359368777398	0.409385483217486	-0.15671655651516855	1.0392856960174568	0.288769123076823	1.3821770810048504	1.0587944841826504	6.804569821599075	8.277570913255538	6.161018994586048	1.8738140686470386	7.783868848466085	5.606073298086495	10.372148871202398	6.7497152002019645	2.31398174597751	3.7498829427912197	6.261462114696247	7.022241619638526	5.46554143408125	3.807016915305098	-0.26175288782406836
chr2L:4369894-4372411	7.022241619638526	5.46554143408125	3.807016915305098	-0.26175288782406836	-1.926200739449019	-1.6976294513344354	0.40475673137651386	-0.08819025234799617	-2.544555970658228	-3.3555408759946266	-0.9615971444471627	-1.9741089107813663	-0.2537404998368067	-5.223938431022863	-4.246777867273175	-3.6911411209044966	-1.8337033325560972	-3.5656588880413596	-2.733106040355172	-6.828245689296287	-1.6866568111463025	-3.4290730173556736	-5.83595825491782	-6.712945939336086	-11.191218874813602	-3.089231458252305	-5.531379462789046	-4.179233294330072	-0.39497496890762923	0.11225193490188871	0.49963676887146646	1.0436763317093378	0.09061844461757058	0.9624359912678083	1.4053557143218953	3.272828164256194	0.652177707501888	-0.32675222119505476	-0.9884928598239788	2.4862431938094196	4.951690286803364	4.588239433355712	0.9059652567236041	4.169667564145264	4.318734467926996	3.4715793730381983	-2.1823335872201195	-9.978595665534211	-18.352193979330856
chr2L:4372412-4372639	-1.6976294513344354	0.40475673137651386	-0.08819025234799617	-2.544555970658228	-3.3555408759946266	-0.9615971444471627	-1.9741089107813663	-0.2537404998368067	-5.223938431022863	-4.246777867273175	-3.6911411209044966	-1.8337033325560972	-3.5656588880413596	-2.733106040355172	-6.828245689296287	-1.6866568111463025	-3.4290730173556736	-5.83595825491782	-6.712945939336086	-11.191218874813602	-3.089231458252305	-5.531379462789046	-4.179233294330072	-0.39497496890762923	0.11225193490188871	0.49963676887146646	1.0436763317093378	0.09061844461757058	0.9624359912678083	1.4053557143218953	3.272828164256194	0.652177707501888	-0.32675222119505476	-0.9884928598239788	2.4862431938094196	4.951690286803364	4.588239433355712	0.9059652567236041	4.169667564145264	4.318734467926996	3.4715793730381983	-2.1823335872201195	-9.978595665534211	-18.352193979330856	-24.067598337468507	-23.796291965462395	-15.384481701880656	4.634772633671128	12.289900936661594
chr2L:4374525-4376077	-0.9615971444471627	-1.9741089107813663	-0.2537404998368067	-5.223938431022863	-4.246777867273175	-3.6911411209044966	-1.8337033325560972	-3.5656588880413596	-2.733106040355172	-6.828245689296287	-1.6866568111463025	-3.4290730173556736	-5.83595825491782	-6.712945939336086	-11.191218874813602	-3.089231458252305	-5.531379462789046	-4.179233294330072	-0.39497496890762923	0.11225193490188871	0.49963676887146646	1.0436763317093378	0.09061844461757058	0.9624359912678083	1.4053557143218953	3.272828164256194	0.652177707501888	-0.32675222119505476	-0.9884928598239788	2.4862431938094196	4.951690286803364	4.588239433355712	0.9059652567236041	4.169667564145264	4.318734467926996	3.4715793730381983	-2.1823335872201195	-9.978595665534211	-18.352193979330856	-24.067598337468507	-23.796291965462395	-15.384481701880656	4.634772633671128	12.289900936661594	15.401130592698339	18.97243412077204	21.666550857347776	22.32295298885936	11.647201651815873
chr2L:4377943-4378677	-1.8337033325560972	-3.5656588880413596	-2.733106040355172	-6.828245689296287	-1.6866568111463025	-3.4290730173556736	-5.83595825491782	-6.712945939336086	-11.191218874813602	-3.089231458252305	-5.531379462789046	-4.179233294330072	-0.39497496890762923	0.11225193490188871	0.49963676887146646	1.0436763317093378	0.09061844461757058	0.9624359912678083	1.4053557143218953	3.272828164256194	0.652177707501888	-0.32675222119505476	-0.9884928598239788	2.4862431938094196	4.951690286803364	4.588239433355712	0.9059652567236041	4.169667564145264	4.318734467926996	3.4715793730381983	-2.1823335872201195	-9.978595665534211	-18.352193979330856	-24.067598337468507	-23.796291965462395	-15.384481701880656	4.634772633671128	12.289900936661594	15.401130592698339	18.97243412077204	21.666550857347776	22.32295298885936	11.647201651815873	8.086591348373902	16.15569910343807	11.24560968742782	10.590844848814168	10.922770560468877	12.4624475725223
chr2L:4440825-4441249	1.5194133299339236	-1.5275828206319975	-4.254840922346785	-7.252922609141396	-7.512728390787837	-5.857168967002602	-0.10815333835674627	1.2816462269055808	3.9102668293062415	2.1771985713108313	1.6876991215234445	0.2695472188054205	0.12750496480525098	0.632387861551865	1.1014254241385097	-4.360070493266892	-3.1332348496743694	-3.317575609655983	-0.14615320138552176	-3.7732181415631776	-6.153528422403956	-10.959153089231943	-13.5706043909209	-19.753934883377056	-21.046103347013908	-14.757079124328198	-7.460035011305945	-3.359748640342546	-2.7235456031513356	-1.5256209476181009	-4.998059588965907	-4.145451145065649	-6.7257872043297215	-5.056546449275364	-9.555328206744722	-11.640056832028653	-14.76883034452323	-17.04237644355838	-11.394354988345457	-1.8723803976876439	0.3842533059311557	0.6252873828651146	-6.767182636896883	-4.610130574651038	-2.7285928155171044	-3.061989454580219	-5.4338914664668545	-5.831625054541246	-5.292283484397175
chr2L:4441250-4441983	-1.5275828206319975	-4.254840922346785	-7.252922609141396	-7.512728390787837	-5.857168967002602	-0.10815333835674627	1.2816462269055808	3.9102668293062415	2.1771985713108313	1.6876991215234445	0.2695472188054205	0.12750496480525098	0.632387861551865	1.1014254241385097	-4.360070493266892	-3.1332348496743694	-3.317575609655983	-0.14615320138552176	-3.7732181415631776	-6.153528422403956	-10.959153089231943	-13.5706043909209	-19.753934883377056	-21.046103347013908	-14.757079124328198	-7.460035011305945	-3.359748640342546	-2.7235456031513356	-1.5256209476181009	-4.998059588965907	-4.145451145065649	-6.7257872043297215	-5.056546449275364	-9.555328206744722	-11.640056832028653	-14.76883034452323	-17.04237644355838	-11.394354988345457	-1.8723803976876439	0.3842533059311557	0.6252873828651146	-6.767182636896883	-4.610130574651038	-2.7285928155171044	-3.061989454580219	-5.4338914664668545	-5.831625054541246	-5.292283484397175	-1.1166386930519974
chr2L:4592302-4592462	-0.28197937605734136	1.3124749025112545	-0.6252873828651145	0.47712125471966244	0.0	1.1629596201062282	3.6811556945855397	5.44034765390546	19.709635564181408	25.33468132821338	24.574093557825417	21.16369394909405	24.280895564281867	19.115170912604302	9.195599814554637	14.186001944112462	13.194812606359578	16.703549745323876	13.187215193660673	5.0523934778992725	10.25042694964731	18.316306798183504	12.95028368578937	19.998946664508775	12.715508176417153	17.778046914419498	13.590806271173088	14.056728624107366	12.48777667230265	13.235428667777715	8.402114758234898	5.818453900259345	4.010369634217933	3.26809799292193	1.4642917515558505	0.3934859086282048	-1.4356544597797778	-1.883225215935705	-6.3225418672835625	-7.242430611970943	-8.607422188454466	-6.618065868403234	-6.551990937152201	-5.9034646269683435	-6.408706128194351	-4.217600650913182	-7.944354591790109	-9.35699009851439	-5.932645766260004
chr2L:4594363-4595724	0.0	1.1629596201062282	3.6811556945855397	5.44034765390546	19.709635564181408	25.33468132821338	24.574093557825417	21.16369394909405	24.280895564281867	19.115170912604302	9.195599814554637	14.186001944112462	13.194812606359578	16.703549745323876	13.187215193660673	5.0523934778992725	10.25042694964731	18.316306798183504	12.95028368578937	19.998946664508775	12.715508176417153	17.778046914419498	13.590806271173088	14.056728624107366	12.48777667230265	13.235428667777715	8.402114758234898	5.818453900259345	4.010369634217933	3.26809799292193	1.4642917515558505	0.3934859086282048	-1.4356544597797778	-1.883225215935705	-6.3225418672835625	-7.242430611970943	-8.607422188454466	-6.618065868403234	-6.551990937152201	-5.9034646269683435	-6.408706128194351	-4.217600650913182	-7.944354591790109	-9.35699009851439	-5.932645766260004	-5.270102958233829	-6.929466459793515	-12.536643615149911	-11.107987087669192
chr2L:4597937-4598562	21.16369394909405	24.280895564281867	19.115170912604302	9.195599814554637	14.186001944112462	13.194812606359578	16.703549745323876	13.187215193660673	5.0523934778992725	10.25042694964731	18.316306798183504	12.95028368578937	19.998946664508775	12.715508176417153	17.778046914419498	13.590806271173088	14.056728624107366	12.48777667230265	13.235428667777715	8.402114758234898	5.818453900259345	4.010369634217933	3.26809799292193	1.4642917515558505	0.3934859086282048	-1.4356544597797778	-1.883225215935705	-6.3225418672835625	-7.242430611970943	-8.607422188454466	-6.618065868403234	-6.551990937152201	-5.9034646269683435	-6.408706128194351	-4.217600650913182	-7.944354591790109	-9.35699009851439	-5.932645766260004	-5.270102958233829	-6.929466459793515	-12.536643615149911	-11.107987087669192	-9.19512568888767	-8.004726599715882	-12.392965799758043	-9.647191738147258	-4.401675453470444	-3.787223039082572	-8.042066355202525
chr2L:4613902-4614807	-5.9034646269683435	-6.408706128194351	-4.217600650913182	-7.944354591790109	-9.35699009851439	-5.932645766260004	-5.270102958233829	-6.929466459793515	-12.536643615149911	-11.107987087669192	-9.19512568888767	-8.004726599715882	-12.392965799758043	-9.647191738147258	-4.401675453470444	-3.787223039082572	-8.042066355202525	-5.70158872394819	-5.822263588672221	-10.779610666782563	-4.628511906304889	-8.447847642098337	-3.0842529102861573	0.6432506966154484	-3.146380924771268	0.33783130433768366	2.6253104378358545	2.7800849991885386	2.3045143962937353	1.1688779799331148	4.6248955302571915	2.091482796509364	3.7077141767662005	2.4314753082572684	3.9520224514742495	1.1154357179433063	-0.6482286805200459	-2.7812905505555143	-0.79989402620454	-0.5376554423359661	0.1736674791438287	1.117505195597515	3.2121458068801987	0.722005510088864	1.7798561997841553	1.0768577084520168	-0.6936637288124726	1.224661599939188	-1.3539874535538394
chr2L:4810839-4811847	1.6806553344074255	3.306793376773542	1.4420104536569711	0.0	-0.5922039584866372	-0.9510696399763895	-0.4005092602070916	1.6148265781794697	-0.0590317747678153	-2.4352085265623478	-2.8256532892291717	-5.540035422541314	-1.970398866156499	0.4294242079009884	0.9884928598239788	0.19672432677588858	0.10523563339370051	0.5134945978048435	0.8737091084181327	-1.3916578184368082	-1.559894147865699	-1.7301211454636234	-0.7426198654202812	-4.976713172465486	-4.48268685502086	-3.4945101416098594	-8.316578190697824	-3.0703779166090523	0.0	-0.3842533059311557	-1.343153397137051	-5.653385962368714	-0.2105263209141679	-0.4722012633405769	-1.3242690919190763	-3.0554371095655752	-0.9952676385747966	-1.62620101006804	-0.07588822168858336	-1.9300283843138444	-0.7158051146113907	0.22432243947821665	-1.5977633573367	-3.3511197266653014	0.2537408590163086	-1.4817247491696377	-0.7275475737908184	0.0	-0.9292741784848739
chr2L:4819917-4820613	0.8737091084181327	-1.3916578184368082	-1.559894147865699	-1.7301211454636234	-0.7426198654202812	-4.976713172465486	-4.48268685502086	-3.4945101416098594	-8.316578190697824	-3.0703779166090523	0.0	-0.3842533059311557	-1.343153397137051	-5.653385962368714	-0.2105263209141679	-0.4722012633405769	-1.3242690919190763	-3.0554371095655752	-0.9952676385747966	-1.62620101006804	-0.07588822168858336	-1.9300283843138444	-0.7158051146113907	0.22432243947821665	-1.5977633573367	-3.3511197266653014	0.2537408590163086	-1.4817247491696377	-0.7275475737908184	0.0	-0.9292741784848739	-2.6476618116859543	-0.9670162803285552	-1.2130423370964032	-4.541024111804231	-1.0656570429748211	0.7359535705891888	1.5302650979667352	0.0	1.9084850188786497	3.7123849116564007	8.519198808132598	5.992134119691563	4.702562012677945	6.498232944421402	4.225516621327687	7.511052895059048	2.6143282947791993	2.3286248352848276
chr2L:4820614-4821094	-1.559894147865699	-1.7301211454636234	-0.7426198654202812	-4.976713172465486	-4.48268685502086	-3.4945101416098594	-8.316578190697824	-3.0703779166090523	0.0	-0.3842533059311557	-1.343153397137051	-5.653385962368714	-0.2105263209141679	-0.4722012633405769	-1.3242690919190763	-3.0554371095655752	-0.9952676385747966	-1.62620101006804	-0.07588822168858336	-1.9300283843138444	-0.7158051146113907	0.22432243947821665	-1.5977633573367	-3.3511197266653014	0.2537408590163086	-1.4817247491696377	-0.7275475737908184	0.0	-0.9292741784848739	-2.6476618116859543	-0.9670162803285552	-1.2130423370964032	-4.541024111804231	-1.0656570429748211	0.7359535705891888	1.5302650979667352	0.0	1.9084850188786497	3.7123849116564007	8.519198808132598	5.992134119691563	4.702562012677945	6.498232944421402	4.225516621327687	7.511052895059048	2.6143282947791993	2.3286248352848276	0.9884928598239788	4.990983911684146
chr2L:4821095-4821349	-1.7301211454636234	-0.7426198654202812	-4.976713172465486	-4.48268685502086	-3.4945101416098594	-8.316578190697824	-3.0703779166090523	0.0	-0.3842533059311557	-1.343153397137051	-5.653385962368714	-0.2105263209141679	-0.4722012633405769	-1.3242690919190763	-3.0554371095655752	-0.9952676385747966	-1.62620101006804	-0.07588822168858336	-1.9300283843138444	-0.7158051146113907	0.22432243947821665	-1.5977633573367	-3.3511197266653014	0.2537408590163086	-1.4817247491696377	-0.7275475737908184	0.0	-0.9292741784848739	-2.6476618116859543	-0.9670162803285552	-1.2130423370964032	-4.541024111804231	-1.0656570429748211	0.7359535705891888	1.5302650979667352	0.0	1.9084850188786497	3.7123849116564007	8.519198808132598	5.992134119691563	4.702562012677945	6.498232944421402	4.225516621327687	7.511052895059048	2.6143282947791993	2.3286248352848276	0.9884928598239788	4.990983911684146	27.89114225661842
chr2L:4821444-4821868	-1.7301211454636234	-0.7426198654202812	-4.976713172465486	-4.48268685502086	-3.4945101416098594	-8.316578190697824	-3.0703779166090523	0.0	-0.3842533059311557	-1.343153397137051	-5.653385962368714	-0.2105263209141679	-0.4722012633405769	-1.3242690919190763	-3.0554371095655752	-0.9952676385747966	-1.62620101006804	-0.07588822168858336	-1.9300283843138444	-0.7158051146113907	0.22432243947821665	-1.5977633573367	-3.3511197266653014	0.2537408590163086	-1.4817247491696377	-0.7275475737908184	0.0	-0.9292741784848739	-2.6476618116859543	-0.9670162803285552	-1.2130423370964032	-4.541024111804231	-1.0656570429748211	0.7359535705891888	1.5302650979667352	0.0	1.9084850188786497	3.7123849116564007	8.519198808132598	5.992134119691563	4.702562012677945	6.498232944421402	4.225516621327687	7.511052895059048	2.6143282947791993	2.3286248352848276	0.9884928598239788	4.990983911684146	27.89114225661842
chr2L:4852713-4853438	2.3842111940076616	2.236882831030616	0.5017550452224704	-1.8400692275507045	-1.7350653860695981	-3.7273301677224637	-4.4214536670343625	-7.402333709703855	-11.723639768674524	-14.908895388195877	-11.82002882956483	-12.628597468190971	-21.601566933328122	-16.718387052965642	-10.782970740539607	-11.13439298120756	-11.401899287396654	-7.373639693317823	-5.040314069472094	4.570881302778178	15.651650778691522	16.558616709902577	5.583076459883001	1.9605410061658564	-1.0470946306121776	1.3631850203687834	-3.9179424031935906	-8.081989034127288	-20.37672753197209	-31.87567521022122	-25.911719458092893	-14.484215974409127	-4.281201227475952	-10.625270364370225	0.32675222119505476	-1.4637527426815689	0.0	-0.6252873828651145	0.288769123076823	8.83262565614321	6.471247318853549	6.416381384065375	11.94638462254265	14.483453005340616	5.522457659790319	1.3821770810048504	4.6929770318572315	13.205212512066177	18.909807756099212
chr2L:4891157-4891818	4.2014743892412865	2.449839851625333	-0.0659107900906091	-1.6148025078694903	-2.3633775941594215	-6.799635683708166	-8.61093272356255	-15.487494530361916	-18.201562848171722	-21.5575096007707	-26.75776520001947	-20.379772988500275	-18.302607779438148	-11.291997047296388	0.32675222119505476	-3.674182711287386	-9.012432573697154	-7.094443498070587	-6.590655296596158	-2.950203301401367	-5.275366696614456	-15.59482886205013	-14.637794731336935	-13.245048058892056	-2.0750540404820605	0.0	0.0	-1.551483065422515	-4.438083921140988	-2.1101471076916725	-0.19916529609750633	-3.852643483470313	-0.48478932623440407	0.12243110665909408	0.6252873828651146	1.3821770810048504	1.922924649580727	2.0957754079786546	-0.20150863185058077	0.3012871226811529	2.3049549435285837	-0.04359318414257677	0.0	0.0	1.9084850188786497	-0.6252873828651145	2.223437234463799	3.5032041120273405	5.041147378163899
chr2L:4994845-4996093	2.5636327436338435	0.8547317355049128	3.108059285425397	6.549741492470974	8.65564064174677	10.195005950135632	6.4727312337761544	2.2867132570275395	1.43479923192381	-1.15078266930433	8.915055165160226	21.676331063605243	9.853063297705784	8.764544852668129	6.213297137482627	8.099981233243733	7.8231873176757905	9.525517914266556	3.326957224309918	1.8392711756938893	-2.5105869094465993	-4.127366852765132	13.921523534990492	16.472230584115987	13.755128135160799	15.048801917763793	11.80994956348006	8.7351340164303	5.097187982046001	8.581839568490706	6.340471730046212	5.547390228098715	3.615112241895721	0.6216734237399578	-0.5899832609569952	-3.2874849957565417	-7.615527912189104	-8.723268717346196	-10.664818616157952	-14.374737141512108	-17.97792559227724	-14.595917954224763	-10.131320440632441	-14.083740358870184	-17.834966523744328	-13.634029069632998	-5.684994078609403	-3.1748337400818527	-4.272376863817411
chr2L:4996187-4999247	6.549741492470974	8.65564064174677	10.195005950135632	6.4727312337761544	2.2867132570275395	1.43479923192381	-1.15078266930433	8.915055165160226	21.676331063605243	9.853063297705784	8.764544852668129	6.213297137482627	8.099981233243733	7.8231873176757905	9.525517914266556	3.326957224309918	1.8392711756938893	-2.5105869094465993	-4.127366852765132	13.921523534990492	16.472230584115987	13.755128135160799	15.048801917763793	11.80994956348006	8.7351340164303	5.097187982046001	8.581839568490706	6.340471730046212	5.547390228098715	3.615112241895721	0.6216734237399578	-0.5899832609569952	-3.2874849957565417	-7.615527912189104	-8.723268717346196	-10.664818616157952	-14.374737141512108	-17.97792559227724	-14.595917954224763	-10.131320440632441	-14.083740358870184	-17.834966523744328	-13.634029069632998	-5.684994078609403	-3.1748337400818527	-4.272376863817411	-4.029347065304792	-8.412537876523931	-8.618353611997644
chr2L:4999248-4999656	-1.15078266930433	8.915055165160226	21.676331063605243	9.853063297705784	8.764544852668129	6.213297137482627	8.099981233243733	7.8231873176757905	9.525517914266556	3.326957224309918	1.8392711756938893	-2.5105869094465993	-4.127366852765132	13.921523534990492	16.472230584115987	13.755128135160799	15.048801917763793	11.80994956348006	8.7351340164303	5.097187982046001	8.581839568490706	6.340471730046212	5.547390228098715	3.615112241895721	0.6216734237399578	-0.5899832609569952	-3.2874849957565417	-7.615527912189104	-8.723268717346196	-10.664818616157952	-14.374737141512108	-17.97792559227724	-14.595917954224763	-10.131320440632441	-14.083740358870184	-17.834966523744328	-13.634029069632998	-5.684994078609403	-3.1748337400818527	-4.272376863817411	-4.029347065304792	-8.412537876523931	-8.618353611997644	-12.908431000227246	-12.710583180284345	10.34587296133089	6.698397816864012	8.74253519557082	3.381430572594536
chr2L:4999657-5000415	8.915055165160226	21.676331063605243	9.853063297705784	8.764544852668129	6.213297137482627	8.099981233243733	7.8231873176757905	9.525517914266556	3.326957224309918	1.8392711756938893	-2.5105869094465993	-4.127366852765132	13.921523534990492	16.472230584115987	13.755128135160799	15.048801917763793	11.80994956348006	8.7351340164303	5.097187982046001	8.581839568490706	6.340471730046212	5.547390228098715	3.615112241895721	0.6216734237399578	-0.5899832609569952	-3.2874849957565417	-7.615527912189104	-8.723268717346196	-10.664818616157952	-14.374737141512108	-17.97792559227724	-14.595917954224763	-10.131320440632441	-14.083740358870184	-17.834966523744328	-13.634029069632998	-5.684994078609403	-3.1748337400818527	-4.272376863817411	-4.029347065304792	-8.412537876523931	-8.618353611997644	-12.908431000227246	-12.710583180284345	10.34587296133089	6.698397816864012	8.74253519557082	3.381430572594536	-2.4343557659068473
chr2L:5000428-5001242	21.676331063605243	9.853063297705784	8.764544852668129	6.213297137482627	8.099981233243733	7.8231873176757905	9.525517914266556	3.326957224309918	1.8392711756938893	-2.5105869094465993	-4.127366852765132	13.921523534990492	16.472230584115987	13.755128135160799	15.048801917763793	11.80994956348006	8.7351340164303	5.097187982046001	8.581839568490706	6.340471730046212	5.547390228098715	3.615112241895721	0.6216734237399578	-0.5899832609569952	-3.2874849957565417	-7.615527912189104	-8.723268717346196	-10.664818616157952	-14.374737141512108	-17.97792559227724	-14.595917954224763	-10.131320440632441	-14.083740358870184	-17.834966523744328	-13.634029069632998	-5.684994078609403	-3.1748337400818527	-4.272376863817411	-4.029347065304792	-8.412537876523931	-8.618353611997644	-12.908431000227246	-12.710583180284345	10.34587296133089	6.698397816864012	8.74253519557082	3.381430572594536	-2.4343557659068473	5.543745303817259
chr2L:5001243-5001945	8.764544852668129	6.213297137482627	8.099981233243733	7.8231873176757905	9.525517914266556	3.326957224309918	1.8392711756938893	-2.5105869094465993	-4.127366852765132	13.921523534990492	16.472230584115987	13.755128135160799	15.048801917763793	11.80994956348006	8.7351340164303	5.097187982046001	8.581839568490706	6.340471730046212	5.547390228098715	3.615112241895721	0.6216734237399578	-0.5899832609569952	-3.2874849957565417	-7.615527912189104	-8.723268717346196	-10.664818616157952	-14.374737141512108	-17.97792559227724	-14.595917954224763	-10.131320440632441	-14.083740358870184	-17.834966523744328	-13.634029069632998	-5.684994078609403	-3.1748337400818527	-4.272376863817411	-4.029347065304792	-8.412537876523931	-8.618353611997644	-12.908431000227246	-12.710583180284345	10.34587296133089	6.698397816864012	8.74253519557082	3.381430572594536	-2.4343557659068473	5.543745303817259	2.672640706593452	0.978331970400011
chr2L:5003924-5004743	3.326957224309918	1.8392711756938893	-2.5105869094465993	-4.127366852765132	13.921523534990492	16.472230584115987	13.755128135160799	15.048801917763793	11.80994956348006	8.7351340164303	5.097187982046001	8.581839568490706	6.340471730046212	5.547390228098715	3.615112241895721	0.6216734237399578	-0.5899832609569952	-3.2874849957565417	-7.615527912189104	-8.723268717346196	-10.664818616157952	-14.374737141512108	-17.97792559227724	-14.595917954224763	-10.131320440632441	-14.083740358870184	-17.834966523744328	-13.634029069632998	-5.684994078609403	-3.1748337400818527	-4.272376863817411	-4.029347065304792	-8.412537876523931	-8.618353611997644	-12.908431000227246	-12.710583180284345	10.34587296133089	6.698397816864012	8.74253519557082	3.381430572594536	-2.4343557659068473	5.543745303817259	2.672640706593452	0.978331970400011	-2.414993328701646	-3.021835207939624	-4.337793370125783	5.131048202659367	8.742635652923681
chr2L:5004744-5005571	-2.5105869094465993	-4.127366852765132	13.921523534990492	16.472230584115987	13.755128135160799	15.048801917763793	11.80994956348006	8.7351340164303	5.097187982046001	8.581839568490706	6.340471730046212	5.547390228098715	3.615112241895721	0.6216734237399578	-0.5899832609569952	-3.2874849957565417	-7.615527912189104	-8.723268717346196	-10.664818616157952	-14.374737141512108	-17.97792559227724	-14.595917954224763	-10.131320440632441	-14.083740358870184	-17.834966523744328	-13.634029069632998	-5.684994078609403	-3.1748337400818527	-4.272376863817411	-4.029347065304792	-8.412537876523931	-8.618353611997644	-12.908431000227246	-12.710583180284345	10.34587296133089	6.698397816864012	8.74253519557082	3.381430572594536	-2.4343557659068473	5.543745303817259	2.672640706593452	0.978331970400011	-2.414993328701646	-3.021835207939624	-4.337793370125783	5.131048202659367	8.742635652923681	10.02171555984235	7.2540386415792195
chr2L:5024224-5025311	5.543745303817259	2.672640706593452	0.978331970400011	-2.414993328701646	-3.021835207939624	-4.337793370125783	5.131048202659367	8.742635652923681	10.02171555984235	7.2540386415792195	3.311555939191014	-1.9924724048371174	-4.757378488739025	-6.316759617764902	-2.906116108802738	9.069853406520545	9.4792398816283	0.32675222119505476	2.141147737696108	12.612141030061055	20.058636725060587	16.089035321936905	13.761360252344332	12.268338437532496	10.173438308121355	5.190781488961465	0.13245893982345902	-0.9121780276390503	-4.721283189229078	-2.2079347605086976	-5.724445969709022	-7.61259191375143	-11.889421503108636	-13.014353170464794	-18.894971811776486	-14.468607114535997	-16.310432952033793	-11.279901017918775	-14.2107500020604	-9.401896641269238	-22.720976945296787	-26.070112127220867	-18.700559874091148	-16.10226219143942	-11.961431310964725	-3.1689985999293655	-3.1248622325984714	-9.077278355494036	-4.525639312430429
chr2L:5030417-5031065	-4.757378488739025	-6.316759617764902	-2.906116108802738	9.069853406520545	9.4792398816283	0.32675222119505476	2.141147737696108	12.612141030061055	20.058636725060587	16.089035321936905	13.761360252344332	12.268338437532496	10.173438308121355	5.190781488961465	0.13245893982345902	-0.9121780276390503	-4.721283189229078	-2.2079347605086976	-5.724445969709022	-7.61259191375143	-11.889421503108636	-13.014353170464794	-18.894971811776486	-14.468607114535997	-16.310432952033793	-11.279901017918775	-14.2107500020604	-9.401896641269238	-22.720976945296787	-26.070112127220867	-18.700559874091148	-16.10226219143942	-11.961431310964725	-3.1689985999293655	-3.1248622325984714	-9.077278355494036	-4.525639312430429	-0.9059652567236041	-4.39496586565999	-4.562373866012263	-7.360553120981845	-2.75526277719491	3.9720149973653136	7.635035597642767	0.10611627156504881	1.5583365492391525	-2.436428703617033	-3.0682874919528165	1.7975688308665956
chr2L:5036876-5038046	5.190781488961465	0.13245893982345902	-0.9121780276390503	-4.721283189229078	-2.2079347605086976	-5.724445969709022	-7.61259191375143	-11.889421503108636	-13.014353170464794	-18.894971811776486	-14.468607114535997	-16.310432952033793	-11.279901017918775	-14.2107500020604	-9.401896641269238	-22.720976945296787	-26.070112127220867	-18.700559874091148	-16.10226219143942	-11.961431310964725	-3.1689985999293655	-3.1248622325984714	-9.077278355494036	-4.525639312430429	-0.9059652567236041	-4.39496586565999	-4.562373866012263	-7.360553120981845	-2.75526277719491	3.9720149973653136	7.635035597642767	0.10611627156504881	1.5583365492391525	-2.436428703617033	-3.0682874919528165	1.7975688308665956	4.9375957941870015	5.723290640247352	0.0	7.9169900044533765	0.9109157038956294	2.010563487942257	1.4051301846017314	-1.1130633948554804	-2.1017571426780353	-4.932346884081401	-4.935294755360357	13.352755465618094	14.695569586849167
chr2L:5063694-5064809	16.813683602656408	12.081768156491894	8.995754380764618	8.64008822709274	5.5814399849009995	2.6409922121034275	-0.27374690898910087	-3.649472528506964	-4.136650513764753	-1.393598182664896	-2.251342619781541	-0.23310478507196386	-0.4418451197991461	-2.7637480568489066	2.586430426956221	1.8757574258556837	3.119037118399411	1.4584027128817956	1.1801527310989155	1.90678586639507	2.297086258579345	3.0972094653707254	0.8820334042859493	2.672912829538208	-1.037376417201309	0.8803616328802949	-0.0646014395719494	0.5437921996438388	1.7710235968178085	-0.4192261802204689	-2.6222660755047027	-4.016452345662388	-3.414265306340338	-0.6386050618381492	0.1602014444639983	-0.2895337592331273	-0.8084302637108709	0.5538276496883704	-1.9581256489464505	0.944391851466824	-0.5526545156917606	-0.9848782214601384	-5.090870171692906	-4.81778845178869	-7.1995080491920715	-8.744524650102612	-5.154102714831722	-2.623963718575916	-1.4657994749745444
chr2L:5079083-5079626	-4.016452345662388	-3.414265306340338	-0.6386050618381492	0.1602014444639983	-0.2895337592331273	-0.8084302637108709	0.5538276496883704	-1.9581256489464505	0.944391851466824	-0.5526545156917606	-0.9848782214601384	-5.090870171692906	-4.81778845178869	-7.1995080491920715	-8.744524650102612	-5.154102714831722	-2.623963718575916	-1.4657994749745444	-3.7723410838127553	-6.792473903722257	-7.536797885007191	-8.178648079729946	-8.558433837246643	-7.8111556959348185	-22.55377431939771	-20.708838703163476	-11.828392197824405	-14.082690428865385	5.3011770638326805	15.020290706247083	5.438380393253598	1.684872899606169	8.670837767178542	11.194112360331964	10.085150715593945	9.01928596822792	8.692406055179687	2.2916426891785444	1.4627523708746728	-4.396808349013815	-3.1306993599284643	-5.902581448014244	-8.822101923083723	-4.102183683573816	-13.898962263574024	-23.011727891236337	-26.403396636791236	-9.023828122130423	-13.386479479739805
chr2L:5092476-5093469	-11.828392197824405	-14.082690428865385	5.3011770638326805	15.020290706247083	5.438380393253598	1.684872899606169	8.670837767178542	11.194112360331964	10.085150715593945	9.01928596822792	8.692406055179687	2.2916426891785444	1.4627523708746728	-4.396808349013815	-3.1306993599284643	-5.902581448014244	-8.822101923083723	-4.102183683573816	-13.898962263574024	-23.011727891236337	-26.403396636791236	-9.023828122130423	-13.386479479739805	-9.885999679092537	-5.248799009831118	-6.0176879325678945	9.965777254799251	5.539434267926286	8.716390841076544	14.534786303760916	12.52970753820429	10.833916301025692	-0.5807520268190238	-5.969903505559245	-12.41263019511976	-8.949505401318298	6.795490937324931	0.0	0.0	4.979554085498774	11.69226624990991	6.188386627113454	10.136996938860065	7.873874314767202	3.256603492815736	3.03350983683404	5.775309954793091	8.71617659183232	2.8618768830048404
chr2L:5093470-5093826	5.3011770638326805	15.020290706247083	5.438380393253598	1.684872899606169	8.670837767178542	11.194112360331964	10.085150715593945	9.01928596822792	8.692406055179687	2.2916426891785444	1.4627523708746728	-4.396808349013815	-3.1306993599284643	-5.902581448014244	-8.822101923083723	-4.102183683573816	-13.898962263574024	-23.011727891236337	-26.403396636791236	-9.023828122130423	-13.386479479739805	-9.885999679092537	-5.248799009831118	-6.0176879325678945	9.965777254799251	5.539434267926286	8.716390841076544	14.534786303760916	12.52970753820429	10.833916301025692	-0.5807520268190238	-5.969903505559245	-12.41263019511976	-8.949505401318298	6.795490937324931	0.0	0.0	4.979554085498774	11.69226624990991	6.188386627113454	10.136996938860065	7.873874314767202	3.256603492815736	3.03350983683404	5.775309954793091	8.71617659183232	2.8618768830048404	4.322006340332127	-0.2820332724953791
chr2L:5096176-5097406	10.085150715593945	9.01928596822792	8.692406055179687	2.2916426891785444	1.4627523708746728	-4.396808349013815	-3.1306993599284643	-5.902581448014244	-8.822101923083723	-4.102183683573816	-13.898962263574024	-23.011727891236337	-26.403396636791236	-9.023828122130423	-13.386479479739805	-9.885999679092537	-5.248799009831118	-6.0176879325678945	9.965777254799251	5.539434267926286	8.716390841076544	14.534786303760916	12.52970753820429	10.833916301025692	-0.5807520268190238	-5.969903505559245	-12.41263019511976	-8.949505401318298	6.795490937324931	0.0	0.0	4.979554085498774	11.69226624990991	6.188386627113454	10.136996938860065	7.873874314767202	3.256603492815736	3.03350983683404	5.775309954793091	8.71617659183232	2.8618768830048404	4.322006340332127	-0.2820332724953791	-5.447976409333509	-6.975881265533625	-10.895702385394966	-7.851145177558905	-18.74488430421647	-20.4176946681173
chr2L:5107056-5109516	12.52970753820429	10.833916301025692	-0.5807520268190238	-5.969903505559245	-12.41263019511976	-8.949505401318298	6.795490937324931	0.0	0.0	4.979554085498774	11.69226624990991	6.188386627113454	10.136996938860065	7.873874314767202	3.256603492815736	3.03350983683404	5.775309954793091	8.71617659183232	2.8618768830048404	4.322006340332127	-0.2820332724953791	-5.447976409333509	-6.975881265533625	-10.895702385394966	-7.851145177558905	-18.74488430421647	-20.4176946681173	-16.431832084661558	-0.9028457039716091	5.165704327547861	5.760880726816497	6.806988771138896	1.37212687530791	7.17890509259954	9.671396005573135	2.177172647590699	1.6612343154874527	-1.778440269679267	-0.17472094585936912	-0.227949042173079	-0.16717219409823034	-4.277966438147233	-9.224394373494002	-13.291975113355223	-15.583682612378757	-10.1597258886416	-17.379456761487024	-7.350685388994512	-0.3842533059311557
chr2L:5144760-5145655	20.447804295217438	6.775439291970924	9.05702788816466	5.1392968919602895	16.218763070551095	16.916205421178876	12.096530438261341	5.749156630114228	-3.799535933808532	-9.51787846468444	-10.029680740102913	-6.530620576405421	3.004104772975755	2.7659169882355275	1.7970585639696819	-4.303162673087732	-4.557978943082191	-3.897226000452299	-3.0716898141658704	-2.677381345787412	-4.4009929222600235	-3.110913237346441	-3.8997688710110494	-2.7283768756812816	0.6252873828651146	-1.238482815507377	-1.714075135348323	-1.3683368712292092	1.2221684317623833	-1.0936448537301326	0.3887007780293956	0.12172287796599775	0.23320657772590717	-4.298272403140715	-5.301123349256174	-3.582536783463561	-4.800596675479019	-6.347684900679182	-1.478005451621834	-0.47712125471966244	0.3842533059311557	-1.4637527426815689	0.6252873828651146	0.8228569854766542	3.155077194337728	3.4802351048410025	2.0460783195336587	7.69266120920128	10.905767203179163
chr2L:5145732-5146673	9.05702788816466	5.1392968919602895	16.218763070551095	16.916205421178876	12.096530438261341	5.749156630114228	-3.799535933808532	-9.51787846468444	-10.029680740102913	-6.530620576405421	3.004104772975755	2.7659169882355275	1.7970585639696819	-4.303162673087732	-4.557978943082191	-3.897226000452299	-3.0716898141658704	-2.677381345787412	-4.4009929222600235	-3.110913237346441	-3.8997688710110494	-2.7283768756812816	0.6252873828651146	-1.238482815507377	-1.714075135348323	-1.3683368712292092	1.2221684317623833	-1.0936448537301326	0.3887007780293956	0.12172287796599775	0.23320657772590717	-4.298272403140715	-5.301123349256174	-3.582536783463561	-4.800596675479019	-6.347684900679182	-1.478005451621834	-0.47712125471966244	0.3842533059311557	-1.4637527426815689	0.6252873828651146	0.8228569854766542	3.155077194337728	3.4802351048410025	2.0460783195336587	7.69266120920128	10.905767203179163	1.656261086750295	9.025121228378282
chr2L:5146674-5146871	16.218763070551095	16.916205421178876	12.096530438261341	5.749156630114228	-3.799535933808532	-9.51787846468444	-10.029680740102913	-6.530620576405421	3.004104772975755	2.7659169882355275	1.7970585639696819	-4.303162673087732	-4.557978943082191	-3.897226000452299	-3.0716898141658704	-2.677381345787412	-4.4009929222600235	-3.110913237346441	-3.8997688710110494	-2.7283768756812816	0.6252873828651146	-1.238482815507377	-1.714075135348323	-1.3683368712292092	1.2221684317623833	-1.0936448537301326	0.3887007780293956	0.12172287796599775	0.23320657772590717	-4.298272403140715	-5.301123349256174	-3.582536783463561	-4.800596675479019	-6.347684900679182	-1.478005451621834	-0.47712125471966244	0.3842533059311557	-1.4637527426815689	0.6252873828651146	0.8228569854766542	3.155077194337728	3.4802351048410025	2.0460783195336587	7.69266120920128	10.905767203179163	1.656261086750295	9.025121228378282	1.6709646384961307	2.9353518544790718
chr2L:5147723-5148271	12.096530438261341	5.749156630114228	-3.799535933808532	-9.51787846468444	-10.029680740102913	-6.530620576405421	3.004104772975755	2.7659169882355275	1.7970585639696819	-4.303162673087732	-4.557978943082191	-3.897226000452299	-3.0716898141658704	-2.677381345787412	-4.4009929222600235	-3.110913237346441	-3.8997688710110494	-2.7283768756812816	0.6252873828651146	-1.238482815507377	-1.714075135348323	-1.3683368712292092	1.2221684317623833	-1.0936448537301326	0.3887007780293956	0.12172287796599775	0.23320657772590717	-4.298272403140715	-5.301123349256174	-3.582536783463561	-4.800596675479019	-6.347684900679182	-1.478005451621834	-0.47712125471966244	0.3842533059311557	-1.4637527426815689	0.6252873828651146	0.8228569854766542	3.155077194337728	3.4802351048410025	2.0460783195336587	7.69266120920128	10.905767203179163	1.656261086750295	9.025121228378282	1.6709646384961307	2.9353518544790718	12.366546805978471	20.009885395857797
chr2L:5151071-5151768	2.7659169882355275	1.7970585639696819	-4.303162673087732	-4.557978943082191	-3.897226000452299	-3.0716898141658704	-2.677381345787412	-4.4009929222600235	-3.110913237346441	-3.8997688710110494	-2.7283768756812816	0.6252873828651146	-1.238482815507377	-1.714075135348323	-1.3683368712292092	1.2221684317623833	-1.0936448537301326	0.3887007780293956	0.12172287796599775	0.23320657772590717	-4.298272403140715	-5.301123349256174	-3.582536783463561	-4.800596675479019	-6.347684900679182	-1.478005451621834	-0.47712125471966244	0.3842533059311557	-1.4637527426815689	0.6252873828651146	0.8228569854766542	3.155077194337728	3.4802351048410025	2.0460783195336587	7.69266120920128	10.905767203179163	1.656261086750295	9.025121228378282	1.6709646384961307	2.9353518544790718	12.366546805978471	20.009885395857797	14.754598986272475	20.12574933939662	18.147783295218694	23.798960165546003	22.33061270839586	24.4738488215886	19.49277629084247
chr2L:5234960-5235687	21.867475842216077	18.33015687423775	9.692125110748663	15.089798399542136	16.02791751930798	14.114582870871338	12.096993306745178	11.891172222744528	10.698473231689402	11.931218995338646	8.264358802688651	5.17210237396189	4.490715825534834	-0.2406233412219088	3.1807696322026247	4.373231277526356	4.172601118594077	3.9099885708809516	0.9353550295374884	0.4039618085870259	-4.294520956712379	-3.3614202407822384	0.8333008505196542	1.29211504427431	2.214445854212265	-0.9912347807733202	1.0341277635571045	-0.5827545049196428	0.10900047760315866	-0.09130462865560908	-1.5146165528295281	-4.905356523194107	-2.0169787533133383	-4.553547423000558	-2.7619816969882263	-5.7949228934742045	-1.2886349926701792	2.5532757321758623	-0.01850576502513536	0.8887161110779879	0.6757739444378639	0.3343033438767249	-0.9215842681030584	2.2886833623205027	1.7543428273759178	2.971376287301744	-1.2253715494392667	-0.26916917330467466	0.7108738189564668
chr2L:5236654-5237078	16.02791751930798	14.114582870871338	12.096993306745178	11.891172222744528	10.698473231689402	11.931218995338646	8.264358802688651	5.17210237396189	4.490715825534834	-0.2406233412219088	3.1807696322026247	4.373231277526356	4.172601118594077	3.9099885708809516	0.9353550295374884	0.4039618085870259	-4.294520956712379	-3.3614202407822384	0.8333008505196542	1.29211504427431	2.214445854212265	-0.9912347807733202	1.0341277635571045	-0.5827545049196428	0.10900047760315866	-0.09130462865560908	-1.5146165528295281	-4.905356523194107	-2.0169787533133383	-4.553547423000558	-2.7619816969882263	-5.7949228934742045	-1.2886349926701792	2.5532757321758623	-0.01850576502513536	0.8887161110779879	0.6757739444378639	0.3343033438767249	-0.9215842681030584	2.2886833623205027	1.7543428273759178	2.971376287301744	-1.2253715494392667	-0.26916917330467466	0.7108738189564668	0.5772511702463846	7.10856354600877	6.106831608156153	8.015686313547079
chr2L:5237079-5238388	14.114582870871338	12.096993306745178	11.891172222744528	10.698473231689402	11.931218995338646	8.264358802688651	5.17210237396189	4.490715825534834	-0.2406233412219088	3.1807696322026247	4.373231277526356	4.172601118594077	3.9099885708809516	0.9353550295374884	0.4039618085870259	-4.294520956712379	-3.3614202407822384	0.8333008505196542	1.29211504427431	2.214445854212265	-0.9912347807733202	1.0341277635571045	-0.5827545049196428	0.10900047760315866	-0.09130462865560908	-1.5146165528295281	-4.905356523194107	-2.0169787533133383	-4.553547423000558	-2.7619816969882263	-5.7949228934742045	-1.2886349926701792	2.5532757321758623	-0.01850576502513536	0.8887161110779879	0.6757739444378639	0.3343033438767249	-0.9215842681030584	2.2886833623205027	1.7543428273759178	2.971376287301744	-1.2253715494392667	-0.26916917330467466	0.7108738189564668	0.5772511702463846	7.10856354600877	6.106831608156153	8.015686313547079	6.325870497713436
chr2L:5238470-5239211	11.891172222744528	10.698473231689402	11.931218995338646	8.264358802688651	5.17210237396189	4.490715825534834	-0.2406233412219088	3.1807696322026247	4.373231277526356	4.172601118594077	3.9099885708809516	0.9353550295374884	0.4039618085870259	-4.294520956712379	-3.3614202407822384	0.8333008505196542	1.29211504427431	2.214445854212265	-0.9912347807733202	1.0341277635571045	-0.5827545049196428	0.10900047760315866	-0.09130462865560908	-1.5146165528295281	-4.905356523194107	-2.0169787533133383	-4.553547423000558	-2.7619816969882263	-5.7949228934742045	-1.2886349926701792	2.5532757321758623	-0.01850576502513536	0.8887161110779879	0.6757739444378639	0.3343033438767249	-0.9215842681030584	2.2886833623205027	1.7543428273759178	2.971376287301744	-1.2253715494392667	-0.26916917330467466	0.7108738189564668	0.5772511702463846	7.10856354600877	6.106831608156153	8.015686313547079	6.325870497713436	3.937931435112305	2.7710559273179376
chr2L:5239212-5240284	11.931218995338646	8.264358802688651	5.17210237396189	4.490715825534834	-0.2406233412219088	3.1807696322026247	4.373231277526356	4.172601118594077	3.9099885708809516	0.9353550295374884	0.4039618085870259	-4.294520956712379	-3.3614202407822384	0.8333008505196542	1.29211504427431	2.214445854212265	-0.9912347807733202	1.0341277635571045	-0.5827545049196428	0.10900047760315866	-0.09130462865560908	-1.5146165528295281	-4.905356523194107	-2.0169787533133383	-4.553547423000558	-2.7619816969882263	-5.7949228934742045	-1.2886349926701792	2.5532757321758623	-0.01850576502513536	0.8887161110779879	0.6757739444378639	0.3343033438767249	-0.9215842681030584	2.2886833623205027	1.7543428273759178	2.971376287301744	-1.2253715494392667	-0.26916917330467466	0.7108738189564668	0.5772511702463846	7.10856354600877	6.106831608156153	8.015686313547079	6.325870497713436	3.937931435112305	2.7710559273179376	1.4192392555199809	0.5258270978485681
chr2L:5240285-5240764	5.17210237396189	4.490715825534834	-0.2406233412219088	3.1807696322026247	4.373231277526356	4.172601118594077	3.9099885708809516	0.9353550295374884	0.4039618085870259	-4.294520956712379	-3.3614202407822384	0.8333008505196542	1.29211504427431	2.214445854212265	-0.9912347807733202	1.0341277635571045	-0.5827545049196428	0.10900047760315866	-0.09130462865560908	-1.5146165528295281	-4.905356523194107	-2.0169787533133383	-4.553547423000558	-2.7619816969882263	-5.7949228934742045	-1.2886349926701792	2.5532757321758623	-0.01850576502513536	0.8887161110779879	0.6757739444378639	0.3343033438767249	-0.9215842681030584	2.2886833623205027	1.7543428273759178	2.971376287301744	-1.2253715494392667	-0.26916917330467466	0.7108738189564668	0.5772511702463846	7.10856354600877	6.106831608156153	8.015686313547079	6.325870497713436	3.937931435112305	2.7710559273179376	1.4192392555199809	0.5258270978485681	-0.11339509128586743	-0.5816271054648906
chr2L:5292595-5293931	0.0	6.507243719003039	18.791532417097493	7.858173149815005	7.528846407957263	13.35556754629013	14.49003587698936	15.628359817403705	15.044390647087388	13.218515240344896	13.235482274951966	8.822233603104813	11.339165089334205	13.087553203389193	2.651351975984537	3.449318853989017	10.57977681137816	6.872454319530891	9.926700018618995	5.956763588958215	9.551292438843648	7.827937085713237	5.518909797629262	2.1253094247996365	5.016813501176797	2.8953953723419232	2.3168716664350555	-0.8386599629312471	-2.038847559763185	-0.644497912843743	-4.7605738632870365	-5.36594597314508	-4.3388625054460634	-5.720552745990895	-4.418325366113615	-7.970791195780686	-9.932615265775091	-6.3173933273906515	-6.671986010202822	-2.5843507464851503	-3.1822208029691925	-0.9076778412191515	-0.34259012040680464	-2.6317987861463177	-4.331240480317433	-4.7543886099545505	-7.070879380250472	-7.007531587879754	-10.92289889139028
chr2L:5296244-5298140	15.628359817403705	15.044390647087388	13.218515240344896	13.235482274951966	8.822233603104813	11.339165089334205	13.087553203389193	2.651351975984537	3.449318853989017	10.57977681137816	6.872454319530891	9.926700018618995	5.956763588958215	9.551292438843648	7.827937085713237	5.518909797629262	2.1253094247996365	5.016813501176797	2.8953953723419232	2.3168716664350555	-0.8386599629312471	-2.038847559763185	-0.644497912843743	-4.7605738632870365	-5.36594597314508	-4.3388625054460634	-5.720552745990895	-4.418325366113615	-7.970791195780686	-9.932615265775091	-6.3173933273906515	-6.671986010202822	-2.5843507464851503	-3.1822208029691925	-0.9076778412191515	-0.34259012040680464	-2.6317987861463177	-4.331240480317433	-4.7543886099545505	-7.070879380250472	-7.007531587879754	-10.92289889139028	-13.22696195068543	-19.062267399771727	-20.576385035979605	-23.049033478154538	-20.586778326007103	-31.616678017923565	-24.335714398741647
chr2L:5298964-5299505	11.339165089334205	13.087553203389193	2.651351975984537	3.449318853989017	10.57977681137816	6.872454319530891	9.926700018618995	5.956763588958215	9.551292438843648	7.827937085713237	5.518909797629262	2.1253094247996365	5.016813501176797	2.8953953723419232	2.3168716664350555	-0.8386599629312471	-2.038847559763185	-0.644497912843743	-4.7605738632870365	-5.36594597314508	-4.3388625054460634	-5.720552745990895	-4.418325366113615	-7.970791195780686	-9.932615265775091	-6.3173933273906515	-6.671986010202822	-2.5843507464851503	-3.1822208029691925	-0.9076778412191515	-0.34259012040680464	-2.6317987861463177	-4.331240480317433	-4.7543886099545505	-7.070879380250472	-7.007531587879754	-10.92289889139028	-13.22696195068543	-19.062267399771727	-20.576385035979605	-23.049033478154538	-20.586778326007103	-31.616678017923565	-24.335714398741647	-4.158716037688116	2.2797665586372795	19.96873177418898	18.875923485187688	25.516303950092492
chr2L:5304891-5307413	5.016813501176797	2.8953953723419232	2.3168716664350555	-0.8386599629312471	-2.038847559763185	-0.644497912843743	-4.7605738632870365	-5.36594597314508	-4.3388625054460634	-5.720552745990895	-4.418325366113615	-7.970791195780686	-9.932615265775091	-6.3173933273906515	-6.671986010202822	-2.5843507464851503	-3.1822208029691925	-0.9076778412191515	-0.34259012040680464	-2.6317987861463177	-4.331240480317433	-4.7543886099545505	-7.070879380250472	-7.007531587879754	-10.92289889139028	-13.22696195068543	-19.062267399771727	-20.576385035979605	-23.049033478154538	-20.586778326007103	-31.616678017923565	-24.335714398741647	-4.158716037688116	2.2797665586372795	19.96873177418898	18.875923485187688	25.516303950092492	17.852751004680968	6.490550133740562	9.5795133918238	3.689509536919404	2.86240993708892	-2.3047150305103066	-1.8628592175521705	-7.954588941124967	-8.184978619052341	-1.2578555613052294	-2.287743701304585	-0.7504699364377134
chr2L:5324920-5325378	3.689509536919404	2.86240993708892	-2.3047150305103066	-1.8628592175521705	-7.954588941124967	-8.184978619052341	-1.2578555613052294	-2.287743701304585	-0.7504699364377134	16.94187017741887	14.836161231121615	10.964803406890473	11.579722736346454	7.182898158382124	6.673411163813774	1.8157085332700824	1.1070906697504461	-3.3530205802973296	-1.3572236210393933	-4.706053187603697	-3.9480133058769455	-2.496463227584433	-3.490176183528995	-1.0648103115007428	-1.31826872786171	-3.1725666967022628	-6.375242293993262	-5.482641271493618	-2.438857004756604	3.293779043006947	2.45804607352062	0.48897335151659815	1.9084850188786497	-1.0668755590631576	-0.036159813529441774	-0.5849806345591825	1.8380542130376964	1.430897167707017	0.08348357817270881	-1.148267667487403	-0.8595984108468443	-3.485137489232394	-3.151267486038908	-1.9162598865965064	-6.778932208757456	-4.241541245708226	-0.07531549454479002	-2.5902241357083926	-2.8914426960274957
chr2L:5325379-5325617	2.86240993708892	-2.3047150305103066	-1.8628592175521705	-7.954588941124967	-8.184978619052341	-1.2578555613052294	-2.287743701304585	-0.7504699364377134	16.94187017741887	14.836161231121615	10.964803406890473	11.579722736346454	7.182898158382124	6.673411163813774	1.8157085332700824	1.1070906697504461	-3.3530205802973296	-1.3572236210393933	-4.706053187603697	-3.9480133058769455	-2.496463227584433	-3.490176183528995	-1.0648103115007428	-1.31826872786171	-3.1725666967022628	-6.375242293993262	-5.482641271493618	-2.438857004756604	3.293779043006947	2.45804607352062	0.48897335151659815	1.9084850188786497	-1.0668755590631576	-0.036159813529441774	-0.5849806345591825	1.8380542130376964	1.430897167707017	0.08348357817270881	-1.148267667487403	-0.8595984108468443	-3.485137489232394	-3.151267486038908	-1.9162598865965064	-6.778932208757456	-4.241541245708226	-0.07531549454479002	-2.5902241357083926	-2.8914426960274957	-6.082264811244901
chr2L:5325618-5326325	-2.3047150305103066	-1.8628592175521705	-7.954588941124967	-8.184978619052341	-1.2578555613052294	-2.287743701304585	-0.7504699364377134	16.94187017741887	14.836161231121615	10.964803406890473	11.579722736346454	7.182898158382124	6.673411163813774	1.8157085332700824	1.1070906697504461	-3.3530205802973296	-1.3572236210393933	-4.706053187603697	-3.9480133058769455	-2.496463227584433	-3.490176183528995	-1.0648103115007428	-1.31826872786171	-3.1725666967022628	-6.375242293993262	-5.482641271493618	-2.438857004756604	3.293779043006947	2.45804607352062	0.48897335151659815	1.9084850188786497	-1.0668755590631576	-0.036159813529441774	-0.5849806345591825	1.8380542130376964	1.430897167707017	0.08348357817270881	-1.148267667487403	-0.8595984108468443	-3.485137489232394	-3.151267486038908	-1.9162598865965064	-6.778932208757456	-4.241541245708226	-0.07531549454479002	-2.5902241357083926	-2.8914426960274957	-6.082264811244901	-3.7303415732224767
chr2L:5403296-5404134	2.8442712305138955	3.7315106554512485	11.560254283339797	5.532219151950583	0.8065359368777398	0.9059652567236041	3.5304175526205186	12.164944609702436	17.301558520272334	21.795219235439546	17.837186902904865	8.169994689861392	1.8792322497494336	-4.248717336311953	-6.778715963170239	-8.930109146912447	-11.49618462128467	-8.149324691514202	-5.748913208152193	-2.1807474474989252	0.30512919039847236	-7.329018233279642	-11.72096936439982	-8.66664066848881	-8.889089279128784	-3.02371367173028	0.6252873828651146	8.991815142593055	16.26295539564898	13.036819217663407	8.496942576807793	7.598204047758078	3.7491430375507244	-0.2406233412219088	-0.15069963289095203	5.5153751088703995	6.881851832061283	9.054350785385939	10.665093821109984	11.307165828759763	8.471684681004293	4.450823130671478	4.3920938701637855	4.369646688437915	0.8697228764830627	1.4373474698725297	3.1024990425820564	2.290745474926966	5.466265077101702
chr2L:5421673-5421871	9.054350785385939	10.665093821109984	11.307165828759763	8.471684681004293	4.450823130671478	4.3920938701637855	4.369646688437915	0.8697228764830627	1.4373474698725297	3.1024990425820564	2.290745474926966	5.466265077101702	1.4133381789486048	0.05065716766052814	0.7441158538465178	0.6723288016723061	-1.7445950245497581	-3.262781822267089	-6.4972179845811455	-3.5173450953020957	-2.452990078330602	-1.7576158647033335	0.3155037963525212	3.5864435969050534	-1.7113607674644342	-0.32998624568132545	1.4683265565976404	1.2105937243262777	0.36678666906402396	-1.1981457918036111	0.6624567821229622	1.3428964987693985	1.2889374860702838	2.65963357778083	0.0	1.8283783897438093	2.0681818681525943	1.0360771181065571	1.9467426593912622	-1.3329058999429169	-3.0183362317755007	-4.1545227855394025	-4.302504988821915	-3.682985331785677	-2.7095926307666356	-3.7375437946603585	-4.411219222995399	-4.67972287812262	-7.321769162537599
chr2L:5421872-5422450	9.054350785385939	10.665093821109984	11.307165828759763	8.471684681004293	4.450823130671478	4.3920938701637855	4.369646688437915	0.8697228764830627	1.4373474698725297	3.1024990425820564	2.290745474926966	5.466265077101702	1.4133381789486048	0.05065716766052814	0.7441158538465178	0.6723288016723061	-1.7445950245497581	-3.262781822267089	-6.4972179845811455	-3.5173450953020957	-2.452990078330602	-1.7576158647033335	0.3155037963525212	3.5864435969050534	-1.7113607674644342	-0.32998624568132545	1.4683265565976404	1.2105937243262777	0.36678666906402396	-1.1981457918036111	0.6624567821229622	1.3428964987693985	1.2889374860702838	2.65963357778083	0.0	1.8283783897438093	2.0681818681525943	1.0360771181065571	1.9467426593912622	-1.3329058999429169	-3.0183362317755007	-4.1545227855394025	-4.302504988821915	-3.682985331785677	-2.7095926307666356	-3.7375437946603585	-4.411219222995399	-4.67972287812262	-7.321769162537599
chr2L:5451443-5452557	-7.19764201829323	-5.0188159700691894	-16.299219282478255	-3.942883738482985	-0.9884928598239788	1.0668755590631576	-0.32675222119505476	0.0	5.363894218514503	7.789034060454064	3.339848783037637	5.464440930724244	0.3516633754692448	10.661385166871039	6.479211142680817	6.462785039633506	1.9780459896144424	1.1768023231746711	0.20473400670466113	3.5054795001524224	0.7184663757372592	0.0	-0.844471554901947	-0.7492958677823159	-0.09312274419313854	-1.734779090661361	-1.2865506101872903	1.3259166234891877	3.570178399542196	3.7014341258784853	-1.19682195993508	0.7121263297071472	1.7390980233374511	-1.1160296869183515	3.9797381451395837	3.134695993901215	-0.6948035353948026	0.6025013259654013	-2.0695841769985703	-0.5967456170370742	1.2099126228449721	-0.537874261525439	-0.2887691230768229	2.128513546052116	7.309092137194687	6.671085901618708	5.827119023419058	5.825077539093445	5.421085903774314
chr2L:5460638-5462083	3.5054795001524224	0.7184663757372592	0.0	-0.844471554901947	-0.7492958677823159	-0.09312274419313854	-1.734779090661361	-1.2865506101872903	1.3259166234891877	3.570178399542196	3.7014341258784853	-1.19682195993508	0.7121263297071472	1.7390980233374511	-1.1160296869183515	3.9797381451395837	3.134695993901215	-0.6948035353948026	0.6025013259654013	-2.0695841769985703	-0.5967456170370742	1.2099126228449721	-0.537874261525439	-0.2887691230768229	2.128513546052116	7.309092137194687	6.671085901618708	5.827119023419058	5.825077539093445	5.421085903774314	0.6252873828651146	5.162957420949977	10.343725649019813	6.9349618030613405	12.477874653263557	6.5320982738864055	4.521406478994195	2.9246589726951653	3.9109198824078093	0.6384712655489307	0.8680573754830401	-2.2487605173742806	-0.4142927187763515	1.585553355822328	0.1411132404033194	1.3821770810048504	0.3843313871743166	2.902186564519116	3.480350924390707
chr2L:5542256-5543535	0.244462645455602	-1.5308772793327798	1.4612953510163642	0.7191653253283166	0.38303622237464596	1.4431543474115518	-0.8891972516106023	0.30886589263625247	1.096718024796227	-1.9177557595277828	-1.7638575694844874	-2.277999784431015	-0.7490429136284136	-0.7016946198194888	-2.6273379755749704	0.9716890188427767	-1.8211858739253672	-1.1610002537705302	-0.678133708484532	-0.04115196398964511	-3.326221630251258	-1.712917134896569	-5.161465417169861	-4.658469995023055	-1.2789342399940287	-1.6577718203210279	-5.262822151094568	-3.5806637736015148	-1.8553732482313607	-0.3842533059311557	-0.8638360267166969	-3.447515301016289	-3.303833224816698	-1.3095569741594058	-6.249663671170069	-2.261199186928159	-2.224796368823077	-0.8551484209528776	-2.141608290443812	-0.9034043916225997	-0.9591312608573317	-1.5241834332417725	-1.7287857618188278	-0.23613341106444174	1.9084850188786497	-0.2887691230768229	0.47712125471966244	1.170041379908726	6.922139214128029
chr2L:5546500-5547935	-1.9177557595277828	-1.7638575694844874	-2.277999784431015	-0.7490429136284136	-0.7016946198194888	-2.6273379755749704	0.9716890188427767	-1.8211858739253672	-1.1610002537705302	-0.678133708484532	-0.04115196398964511	-3.326221630251258	-1.712917134896569	-5.161465417169861	-4.658469995023055	-1.2789342399940287	-1.6577718203210279	-5.262822151094568	-3.5806637736015148	-1.8553732482313607	-0.3842533059311557	-0.8638360267166969	-3.447515301016289	-3.303833224816698	-1.3095569741594058	-6.249663671170069	-2.261199186928159	-2.224796368823077	-0.8551484209528776	-2.141608290443812	-0.9034043916225997	-0.9591312608573317	-1.5241834332417725	-1.7287857618188278	-0.23613341106444174	1.9084850188786497	-0.2887691230768229	0.47712125471966244	1.170041379908726	6.922139214128029	4.18876669968597	2.141147737696108	15.325419819968682	14.651332047559064	15.878645918253191	12.840317058669472	6.501879328219305	16.38018543322841	12.330214781580123
chr2L:5658528-5659643	-2.168290899158805	0.4693180592170093	1.0668755590631576	-0.3842533059311557	-2.0377654184196383	-1.2738413491794909	0.0	-0.35105188287006667	-2.0531806582328977	-1.199714851017768	-4.698171303897837	-1.9639543928064704	-4.5033880600747525	3.785653760742539	1.3396390628015356	1.3836034978805847	1.3830116732091597	1.5928943903789294	0.0	2.425792944662414	7.653443452744083	4.312090783021974	5.353428675397575	8.606531040461851	5.3844486695618885	3.2985049681257497	3.2320761248203	-2.4977821465648686	-8.488422348501041	-11.805181383704733	-11.010723362572767	-1.285781064036111	1.5913132682226152	1.6198272479569908	0.7359535705891888	-1.9607697681127654	-1.053025729943566	0.5856670408330711	-2.259982999975834	1.684872899606169	0.3431753099800617	-0.0669137167188392	-0.26145052715670036	1.0668755590631576	1.6205717679547686	-3.7801384501242365	-2.5546056425985224	0.8190853396669875	-4.445617472491586
chr2L:5724604-5725255	-6.864780699168497	-4.382047079503708	-7.748853121001414	-1.2780642861172016	-1.4637527426815689	-0.6252873828651145	-1.0668755590631576	-1.2048957693008349	-9.953939675324097	-8.911192468249258	-4.745863370186104	-4.902735891032243	0.47712125471966244	-1.0668755590631576	-0.32675222119505476	-0.9884928598239788	-1.631527400317226	-2.3861181389697994	-1.9908803431525135	0.5134945978048435	-2.197845138647844	-1.739750878231102	-1.3735595552383564	-2.3420715875438063	-1.0852670412831456	0.0	-2.3559983298416105	-1.1737218734474009	-2.8092004655417906	-1.6338090340464346	1.8584658737563502	1.7879458217111177	-0.7407131190410445	2.2418343582419085	-0.7359535705891888	-0.3842533059311557	0.0	-0.32675222119505476	0.47712125471966244	0.2614505271567006	5.490753168710104	4.6021162871352965	8.427998717681657	4.083246744882017	6.088674554546599	4.603849820778963	6.798431489780252	8.568328380762845	6.10507460202455
chr2L:5798979-5800421	-1.684872899606169	-1.8087768333719727	-4.294515671199485	-2.0350630411913437	-3.428404083667922	-4.17446728612914	-3.4937920536919727	-1.4476620743564608	-3.180079675788517	-4.87577065485298	-4.178451639942057	-5.123144019046788	-2.141380411213023	-4.00398443398391	-2.220849885902292	-2.1239945312179795	-1.2312278425147318	0.6380172731361782	-0.330269917127831	1.1559692314597079	2.077743522056654	4.494847014938758	4.365585350335576	2.310691167672551	3.0796455332433994	2.200135302095254	3.455440098133699	4.979881757621861	5.590412417123301	4.722074007585252	5.944171753128999	7.472978430077556	6.401149865386413	4.869449505268213	1.7512976713534498	-0.07431041028586854	0.67699760786481	0.5136596520156023	2.5521625271100916	-0.18286266408027035	-0.49160685957898054	-0.036050663495053974	-5.805636742083957	-7.288022622950938	-13.360258391207926	-7.610883248322888	9.185691088138531	6.755611676713244	4.250119653043829
chr2L:5804246-5805995	-5.123144019046788	-2.141380411213023	-4.00398443398391	-2.220849885902292	-2.1239945312179795	-1.2312278425147318	0.6380172731361782	-0.330269917127831	1.1559692314597079	2.077743522056654	4.494847014938758	4.365585350335576	2.310691167672551	3.0796455332433994	2.200135302095254	3.455440098133699	4.979881757621861	5.590412417123301	4.722074007585252	5.944171753128999	7.472978430077556	6.401149865386413	4.869449505268213	1.7512976713534498	-0.07431041028586854	0.67699760786481	0.5136596520156023	2.5521625271100916	-0.18286266408027035	-0.49160685957898054	-0.036050663495053974	-5.805636742083957	-7.288022622950938	-13.360258391207926	-7.610883248322888	9.185691088138531	6.755611676713244	4.250119653043829	4.790150265538798	1.8071702726611467	5.234585678364983	2.263385921796445	2.853373639080445	-0.6249304818585533	-1.0984239195361938	-1.7762685006771086	-0.6532587261003789	0.3842533059311557	-0.7353430587749034
chr2L:5878217-5880806	0.0	0.0	0.09105099036729138	0.0	0.0	0.0	0.0	0.0	0.0	0.0	0.0	0.0	0.0	4.019109855387004	0.0	0.47712125471966244	0.0	2.9854287717498487	9.007974603899813	12.972570452136061	11.626635379141696	2.0628055570570996	7.765212170499142	3.308607573132973	2.1016869935597007	1.8123674968148855	1.1223311197217736	-0.3842533059311557	0.24694247777801107	-1.0158725384259846	1.0668755590631576	-1.4637527426815689	2.3286248352848276	-1.4637527426815689	0.0	1.8300072262190066	2.318182052169856	5.946969037806095	-0.2105263209141679	1.4637527426815686	-0.3842533059311557	1.4637527426815686	0.0	2.10395914437823	8.987838268604504	1.0083724769666107	0.9884928598239788	0.5050184077099935	4.76725993060184
chr2L:5906610-5908480	10.02678727660695	4.451857875009221	10.254035073781338	5.674328723645415	9.771205438913377	8.905067659606178	6.1145760106302385	5.527587388426101	3.947212646819018	1.4248119087474826	-1.3151271865931067	-1.9897382159583485	-3.3685656685205814	-7.608012321677863	-8.791107696609076	-6.66308198622195	-1.3821770810048504	0.0	0.0	0.288769123076823	-0.2406233412219088	0.892991602433458	0.8307753000931483	1.6806839062132066	0.42943659387439886	2.729357513854549	0.288769123076823	-0.7359535705891888	0.8331037697083299	12.199292771108073	13.362458981475058	9.836236645660737	9.007467943550205	5.307981506580987	3.129482868753691	2.3067351826768454	2.2041440484427572	-0.7359535705891888	0.9693423266897877	-0.7277736902000225	0.952286887354399	0.7391401849026319	1.6737089450766964	1.605536900294743	2.2274486692033224	-0.021147388324433945	7.251420698196537	10.32253734559325	8.40172945422707
chr2L:5924849-5925389	2.2041440484427572	-0.7359535705891888	0.9693423266897877	-0.7277736902000225	0.952286887354399	0.7391401849026319	1.6737089450766964	1.605536900294743	2.2274486692033224	-0.021147388324433945	7.251420698196537	10.32253734559325	8.40172945422707	4.706888981791717	4.943776938635274	7.030484757013244	0.7158051146113907	3.6149873451000327	3.5651962328947246	2.8933019337722086	5.553078735438413	1.1962300354202928	-0.7663853222163209	-3.604028558144171	-3.0531447699787275	-1.4272190190054015	-1.0754890922903735	-0.6252873828651145	0.0	0.07420789455355373	2.2636409152907535	0.2574833548296881	2.319268861402206	2.5493641056847016	2.9849456298728536	4.105128048341133	7.591895863698469	4.486984872922161	2.167266297903419	1.8425538767874443	2.2491328739589957	1.0748381506001063	3.2462667837797397	-0.21293291625990246	1.6915699707043306	0.9566492180249564	-0.6269257554113034	-0.6142608202388848	-3.052546548696514
chr2L:5943006-5945877	4.486984872922161	2.167266297903419	1.8425538767874443	2.2491328739589957	1.0748381506001063	3.2462667837797397	-0.21293291625990246	1.6915699707043306	0.9566492180249564	-0.6269257554113034	-0.6142608202388848	-3.052546548696514	-0.41060577042502344	0.03633341830695108	-0.41248128072149903	0.38054047340964037	-1.4488350672985981	-2.337716277713687	-2.7810353039406266	-5.3984183681913	-7.3160846122556995	-11.199502807878531	-10.565500587014926	-7.700787460979793	-0.5050184077099936	-0.7490429136284136	-11.467866060783246	-11.747400672743803	0.7041167811422362	19.372766950015333	7.918399513719269	5.0055780004026875	30.071603521099853	32.23338767748359	22.65460361318286	15.7480689964843	20.758080102981477	19.710800036907788	15.959453056017669	14.43006300173714	12.639662380560393	9.106278711306738	6.750629571950286	7.950110839805197	2.00773552965017	-0.9615864307300518	-4.6019368151407765	-3.185446113053081	-6.041350518713286
chr2L:5972433-5973134	-6.3348330360594325	-15.526924520903888	-17.07498486635143	-10.526262710263152	-7.867320320796292	-8.565317489709237	-1.54562558148996	-5.732846243178424	-4.72553850780157	-0.6749706209112999	-4.112336204262821	-3.1395014467407396	-1.8282852993109102	-1.9723925738388715	-5.3435818445844365	-5.010788560942107	-0.8736655247448865	0.0	-0.2887691230768229	-0.5552050987676277	-0.3842533059311557	0.9711318172944562	2.138146248325448	1.2562610343823994	4.116414304090061	5.102221892147864	2.0433670330979687	2.641434724860478	1.860965148870515	0.9837605195082327	0.5468583063900168	-2.912747064808865	-0.28829559310550396	-0.08757351519942069	-0.40856525931211984	-0.5727259101718111	0.32675222119505476	-2.6219934369779003	-0.5736873089350709	-2.2627168574644965	-4.052498203557415	-2.9321368801533008	-5.01747352569011	1.5781838836615223	13.425705629339998	22.55833436342602	23.113643052138965	23.297620264707625	17.875892378445037
chr2L:5976534-5977536	-0.6749706209112999	-4.112336204262821	-3.1395014467407396	-1.8282852993109102	-1.9723925738388715	-5.3435818445844365	-5.010788560942107	-0.8736655247448865	0.0	-0.2887691230768229	-0.5552050987676277	-0.3842533059311557	0.9711318172944562	2.138146248325448	1.2562610343823994	4.116414304090061	5.102221892147864	2.0433670330979687	2.641434724860478	1.860965148870515	0.9837605195082327	0.5468583063900168	-2.912747064808865	-0.28829559310550396	-0.08757351519942069	-0.40856525931211984	-0.5727259101718111	0.32675222119505476	-2.6219934369779003	-0.5736873089350709	-2.2627168574644965	-4.052498203557415	-2.9321368801533008	-5.01747352569011	1.5781838836615223	13.425705629339998	22.55833436342602	23.113643052138965	23.297620264707625	17.875892378445037	8.686849068682061	4.4561337902882965	-4.2890221699292885	-9.347949992528545	-11.12041169086454	0.7730566422162692	12.89285743307452	13.940803528411708	9.187641569817128
chr2L:5977548-5979697	-3.1395014467407396	-1.8282852993109102	-1.9723925738388715	-5.3435818445844365	-5.010788560942107	-0.8736655247448865	0.0	-0.2887691230768229	-0.5552050987676277	-0.3842533059311557	0.9711318172944562	2.138146248325448	1.2562610343823994	4.116414304090061	5.102221892147864	2.0433670330979687	2.641434724860478	1.860965148870515	0.9837605195082327	0.5468583063900168	-2.912747064808865	-0.28829559310550396	-0.08757351519942069	-0.40856525931211984	-0.5727259101718111	0.32675222119505476	-2.6219934369779003	-0.5736873089350709	-2.2627168574644965	-4.052498203557415	-2.9321368801533008	-5.01747352569011	1.5781838836615223	13.425705629339998	22.55833436342602	23.113643052138965	23.297620264707625	17.875892378445037	8.686849068682061	4.4561337902882965	-4.2890221699292885	-9.347949992528545	-11.12041169086454	0.7730566422162692	12.89285743307452	13.940803528411708	9.187641569817128	8.165502759906312	5.333179026816007
chr2L:5979698-5980475	-5.010788560942107	-0.8736655247448865	0.0	-0.2887691230768229	-0.5552050987676277	-0.3842533059311557	0.9711318172944562	2.138146248325448	1.2562610343823994	4.116414304090061	5.102221892147864	2.0433670330979687	2.641434724860478	1.860965148870515	0.9837605195082327	0.5468583063900168	-2.912747064808865	-0.28829559310550396	-0.08757351519942069	-0.40856525931211984	-0.5727259101718111	0.32675222119505476	-2.6219934369779003	-0.5736873089350709	-2.2627168574644965	-4.052498203557415	-2.9321368801533008	-5.01747352569011	1.5781838836615223	13.425705629339998	22.55833436342602	23.113643052138965	23.297620264707625	17.875892378445037	8.686849068682061	4.4561337902882965	-4.2890221699292885	-9.347949992528545	-11.12041169086454	0.7730566422162692	12.89285743307452	13.940803528411708	9.187641569817128	8.165502759906312	5.333179026816007	4.235256636108216	0.28214426824485705	0.6605213774957117	2.1832734189685987
chr2L:5980533-5982325	0.0	-0.2887691230768229	-0.5552050987676277	-0.3842533059311557	0.9711318172944562	2.138146248325448	1.2562610343823994	4.116414304090061	5.102221892147864	2.0433670330979687	2.641434724860478	1.860965148870515	0.9837605195082327	0.5468583063900168	-2.912747064808865	-0.28829559310550396	-0.08757351519942069	-0.40856525931211984	-0.5727259101718111	0.32675222119505476	-2.6219934369779003	-0.5736873089350709	-2.2627168574644965	-4.052498203557415	-2.9321368801533008	-5.01747352569011	1.5781838836615223	13.425705629339998	22.55833436342602	23.113643052138965	23.297620264707625	17.875892378445037	8.686849068682061	4.4561337902882965	-4.2890221699292885	-9.347949992528545	-11.12041169086454	0.7730566422162692	12.89285743307452	13.940803528411708	9.187641569817128	8.165502759906312	5.333179026816007	4.235256636108216	0.28214426824485705	0.6605213774957117	2.1832734189685987	2.896372361456706	2.0885928001221314
chr2L:5982326-5982656	-0.3842533059311557	0.9711318172944562	2.138146248325448	1.2562610343823994	4.116414304090061	5.102221892147864	2.0433670330979687	2.641434724860478	1.860965148870515	0.9837605195082327	0.5468583063900168	-2.912747064808865	-0.28829559310550396	-0.08757351519942069	-0.40856525931211984	-0.5727259101718111	0.32675222119505476	-2.6219934369779003	-0.5736873089350709	-2.2627168574644965	-4.052498203557415	-2.9321368801533008	-5.01747352569011	1.5781838836615223	13.425705629339998	22.55833436342602	23.113643052138965	23.297620264707625	17.875892378445037	8.686849068682061	4.4561337902882965	-4.2890221699292885	-9.347949992528545	-11.12041169086454	0.7730566422162692	12.89285743307452	13.940803528411708	9.187641569817128	8.165502759906312	5.333179026816007	4.235256636108216	0.28214426824485705	0.6605213774957117	2.1832734189685987	2.896372361456706	2.0885928001221314	-0.10964131185110519	0.9029423389343565	-0.9721892970563077
chr2L:5982657-5984151	0.9711318172944562	2.138146248325448	1.2562610343823994	4.116414304090061	5.102221892147864	2.0433670330979687	2.641434724860478	1.860965148870515	0.9837605195082327	0.5468583063900168	-2.912747064808865	-0.28829559310550396	-0.08757351519942069	-0.40856525931211984	-0.5727259101718111	0.32675222119505476	-2.6219934369779003	-0.5736873089350709	-2.2627168574644965	-4.052498203557415	-2.9321368801533008	-5.01747352569011	1.5781838836615223	13.425705629339998	22.55833436342602	23.113643052138965	23.297620264707625	17.875892378445037	8.686849068682061	4.4561337902882965	-4.2890221699292885	-9.347949992528545	-11.12041169086454	0.7730566422162692	12.89285743307452	13.940803528411708	9.187641569817128	8.165502759906312	5.333179026816007	4.235256636108216	0.28214426824485705	0.6605213774957117	2.1832734189685987	2.896372361456706	2.0885928001221314	-0.10964131185110519	0.9029423389343565	-0.9721892970563077	1.6711341614359745
chr2L:5984202-5985018	4.116414304090061	5.102221892147864	2.0433670330979687	2.641434724860478	1.860965148870515	0.9837605195082327	0.5468583063900168	-2.912747064808865	-0.28829559310550396	-0.08757351519942069	-0.40856525931211984	-0.5727259101718111	0.32675222119505476	-2.6219934369779003	-0.5736873089350709	-2.2627168574644965	-4.052498203557415	-2.9321368801533008	-5.01747352569011	1.5781838836615223	13.425705629339998	22.55833436342602	23.113643052138965	23.297620264707625	17.875892378445037	8.686849068682061	4.4561337902882965	-4.2890221699292885	-9.347949992528545	-11.12041169086454	0.7730566422162692	12.89285743307452	13.940803528411708	9.187641569817128	8.165502759906312	5.333179026816007	4.235256636108216	0.28214426824485705	0.6605213774957117	2.1832734189685987	2.896372361456706	2.0885928001221314	-0.10964131185110519	0.9029423389343565	-0.9721892970563077	1.6711341614359745	0.2176219862127791	-1.3167545110052952	1.2896491595009696
chr2L:5996859-5997760	8.686849068682061	4.4561337902882965	-4.2890221699292885	-9.347949992528545	-11.12041169086454	0.7730566422162692	12.89285743307452	13.940803528411708	9.187641569817128	8.165502759906312	5.333179026816007	4.235256636108216	0.28214426824485705	0.6605213774957117	2.1832734189685987	2.896372361456706	2.0885928001221314	-0.10964131185110519	0.9029423389343565	-0.9721892970563077	1.6711341614359745	0.2176219862127791	-1.3167545110052952	1.2896491595009696	-1.3632004050758013	-0.36800581460624376	1.8947005481038692	-1.8087235424887744	0.1589022780982281	2.3834063566691195	3.128781882702008	2.1227713894699893	3.351912488952323	4.715216076894575	6.046160332151215	5.478672536604384	0.48767952776639845	1.641740831662297	0.3193044976506801	-1.4990993113201347	-0.47363654146128825	-1.2833618201373378	-4.442180773894727	-4.236824068241103	-6.579278250984546	-8.691270913752462	-5.316701596490664	-14.740749754280692	-16.963875639401053
chr2L:5997761-5997914	-4.2890221699292885	-9.347949992528545	-11.12041169086454	0.7730566422162692	12.89285743307452	13.940803528411708	9.187641569817128	8.165502759906312	5.333179026816007	4.235256636108216	0.28214426824485705	0.6605213774957117	2.1832734189685987	2.896372361456706	2.0885928001221314	-0.10964131185110519	0.9029423389343565	-0.9721892970563077	1.6711341614359745	0.2176219862127791	-1.3167545110052952	1.2896491595009696	-1.3632004050758013	-0.36800581460624376	1.8947005481038692	-1.8087235424887744	0.1589022780982281	2.3834063566691195	3.128781882702008	2.1227713894699893	3.351912488952323	4.715216076894575	6.046160332151215	5.478672536604384	0.48767952776639845	1.641740831662297	0.3193044976506801	-1.4990993113201347	-0.47363654146128825	-1.2833618201373378	-4.442180773894727	-4.236824068241103	-6.579278250984546	-8.691270913752462	-5.316701596490664	-14.740749754280692	-16.963875639401053	-6.654130554232608	-14.205394672093075
chr2L:5997915-5998994	-4.2890221699292885	-9.347949992528545	-11.12041169086454	0.7730566422162692	12.89285743307452	13.940803528411708	9.187641569817128	8.165502759906312	5.333179026816007	4.235256636108216	0.28214426824485705	0.6605213774957117	2.1832734189685987	2.896372361456706	2.0885928001221314	-0.10964131185110519	0.9029423389343565	-0.9721892970563077	1.6711341614359745	0.2176219862127791	-1.3167545110052952	1.2896491595009696	-1.3632004050758013	-0.36800581460624376	1.8947005481038692	-1.8087235424887744	0.1589022780982281	2.3834063566691195	3.128781882702008	2.1227713894699893	3.351912488952323	4.715216076894575	6.046160332151215	5.478672536604384	0.48767952776639845	1.641740831662297	0.3193044976506801	-1.4990993113201347	-0.47363654146128825	-1.2833618201373378	-4.442180773894727	-4.236824068241103	-6.579278250984546	-8.691270913752462	-5.316701596490664	-14.740749754280692	-16.963875639401053	-6.654130554232608	-14.205394672093075
chr2L:6010533-6011448	0.1589022780982281	2.3834063566691195	3.128781882702008	2.1227713894699893	3.351912488952323	4.715216076894575	6.046160332151215	5.478672536604384	0.48767952776639845	1.641740831662297	0.3193044976506801	-1.4990993113201347	-0.47363654146128825	-1.2833618201373378	-4.442180773894727	-4.236824068241103	-6.579278250984546	-8.691270913752462	-5.316701596490664	-14.740749754280692	-16.963875639401053	-6.654130554232608	-14.205394672093075	-12.415836384118021	-13.178759753955056	-9.003145238750474	-13.994774238412857	-6.540579775959715	-10.096162456188043	-13.10848034467508	-14.089740672743378	-11.824413981531364	-10.907492195298214	-11.094838918490177	-3.7530989307872993	-11.360695737087106	-6.018500609202793	-6.699342629436221	-6.3383766234041214	-1.2780642861172016	0.5454926883996524	1.794594935672188	8.38938308829317	9.756494086314136	4.684198152320608	8.955015412730818	12.620833718609383	17.75629436757098	12.784903895637521
chr2L:6050497-6051468	10.748212514895112	16.633108798437824	6.178068513732747	9.185539527061112	7.684947079365676	3.4001638150271054	1.666962199196092	7.014515803922345	4.606217264181383	5.130722807801127	8.536795346779568	5.2848101923822455	5.533123643383156	4.160102577587071	0.3004621855994355	0.3211304435956989	3.0371044894096997	3.241344204966934	1.131641084759343	0.041059901218806004	-1.5492348077994986	-2.550529310704933	0.0	-0.39220199941574974	-1.08064990453429	-0.6696821593459411	1.9048840647038372	0.9062692481014997	-0.6802963680507325	2.232946045073447	4.004107850911616	4.336043571401424	5.098061454996935	-0.2896326649800839	-0.7883326890407625	-2.2241717671829773	-5.673354011902029	-7.451427535114598	-13.431782860364065	-10.072127352967009	-8.56997011223504	-1.7837199945243307	-8.169288261573042	-15.975127166968845	-14.139460053023166	-16.929764386621528	-17.81567484631258	-16.640479469473323	-13.853734341577423
chr2L:6078144-6080472	11.002146979725731	5.736972168054504	1.3821770810048504	-0.32675222119505476	2.9994128749923923	15.176244026248963	12.39105422482975	11.096992055843666	8.539583606527051	7.962452507060288	3.4378069721019298	5.8955285819857135	2.2087699498941853	1.5267822881204438	-0.39105395364254913	-5.020146884755524	-0.3570072649485541	-6.942908674224546	6.024868541644285	9.165473093314306	18.332111962113874	24.639457053116413	15.493958902922618	9.162271967331208	12.666273032730478	10.046174865968613	8.778841171849143	8.112642253589668	2.6700186736680545	-0.9370460753992288	-5.63459849361608	-8.961778800089252	-11.500717583131106	-17.712339472811752	-21.385876328232282	-24.549916009631236	-23.215890317784968	-22.539406917976812	-28.19762804168914	-17.232275917284568	-10.284936295176209	-5.5535596953682855	-2.678974982582508	-3.774259195737924	-6.0455796616125514	-4.327814201730653	6.723443674938208	15.219763909420099	12.080231087536747
chr2L:6082510-6083558	7.962452507060288	3.4378069721019298	5.8955285819857135	2.2087699498941853	1.5267822881204438	-0.39105395364254913	-5.020146884755524	-0.3570072649485541	-6.942908674224546	6.024868541644285	9.165473093314306	18.332111962113874	24.639457053116413	15.493958902922618	9.162271967331208	12.666273032730478	10.046174865968613	8.778841171849143	8.112642253589668	2.6700186736680545	-0.9370460753992288	-5.63459849361608	-8.961778800089252	-11.500717583131106	-17.712339472811752	-21.385876328232282	-24.549916009631236	-23.215890317784968	-22.539406917976812	-28.19762804168914	-17.232275917284568	-10.284936295176209	-5.5535596953682855	-2.678974982582508	-3.774259195737924	-6.0455796616125514	-4.327814201730653	6.723443674938208	15.219763909420099	12.080231087536747	15.0539991383085	14.93914007858273	9.251618342928335	6.983565787507907	11.216785144213738	6.62827035517489	12.26732205485864	2.296285459281742	8.782915606186018
chr2L:6087851-6089506	9.165473093314306	18.332111962113874	24.639457053116413	15.493958902922618	9.162271967331208	12.666273032730478	10.046174865968613	8.778841171849143	8.112642253589668	2.6700186736680545	-0.9370460753992288	-5.63459849361608	-8.961778800089252	-11.500717583131106	-17.712339472811752	-21.385876328232282	-24.549916009631236	-23.215890317784968	-22.539406917976812	-28.19762804168914	-17.232275917284568	-10.284936295176209	-5.5535596953682855	-2.678974982582508	-3.774259195737924	-6.0455796616125514	-4.327814201730653	6.723443674938208	15.219763909420099	12.080231087536747	15.0539991383085	14.93914007858273	9.251618342928335	6.983565787507907	11.216785144213738	6.62827035517489	12.26732205485864	2.296285459281742	8.782915606186018	8.426896858242786	4.273742736644559	3.9389196816345513	1.8263658546132755	2.6639854538021175	3.342929420030393	1.8902308714526677	0.20126536086692404	-6.046949783884405	-8.355833293366882
chr2L:6090223-6091444	12.666273032730478	10.046174865968613	8.778841171849143	8.112642253589668	2.6700186736680545	-0.9370460753992288	-5.63459849361608	-8.961778800089252	-11.500717583131106	-17.712339472811752	-21.385876328232282	-24.549916009631236	-23.215890317784968	-22.539406917976812	-28.19762804168914	-17.232275917284568	-10.284936295176209	-5.5535596953682855	-2.678974982582508	-3.774259195737924	-6.0455796616125514	-4.327814201730653	6.723443674938208	15.219763909420099	12.080231087536747	15.0539991383085	14.93914007858273	9.251618342928335	6.983565787507907	11.216785144213738	6.62827035517489	12.26732205485864	2.296285459281742	8.782915606186018	8.426896858242786	4.273742736644559	3.9389196816345513	1.8263658546132755	2.6639854538021175	3.342929420030393	1.8902308714526677	0.20126536086692404	-6.046949783884405	-8.355833293366882	-12.843926789446067	-8.900044533050405	7.904563870806707	5.779542735597922	1.4290653454785835
chr2L:6091445-6091640	8.778841171849143	8.112642253589668	2.6700186736680545	-0.9370460753992288	-5.63459849361608	-8.961778800089252	-11.500717583131106	-17.712339472811752	-21.385876328232282	-24.549916009631236	-23.215890317784968	-22.539406917976812	-28.19762804168914	-17.232275917284568	-10.284936295176209	-5.5535596953682855	-2.678974982582508	-3.774259195737924	-6.0455796616125514	-4.327814201730653	6.723443674938208	15.219763909420099	12.080231087536747	15.0539991383085	14.93914007858273	9.251618342928335	6.983565787507907	11.216785144213738	6.62827035517489	12.26732205485864	2.296285459281742	8.782915606186018	8.426896858242786	4.273742736644559	3.9389196816345513	1.8263658546132755	2.6639854538021175	3.342929420030393	1.8902308714526677	0.20126536086692404	-6.046949783884405	-8.355833293366882	-12.843926789446067	-8.900044533050405	7.904563870806707	5.779542735597922	1.4290653454785835	-4.657455277904763	-9.37225996603681
chr2L:6091641-6091983	8.112642253589668	2.6700186736680545	-0.9370460753992288	-5.63459849361608	-8.961778800089252	-11.500717583131106	-17.712339472811752	-21.385876328232282	-24.549916009631236	-23.215890317784968	-22.539406917976812	-28.19762804168914	-17.232275917284568	-10.284936295176209	-5.5535596953682855	-2.678974982582508	-3.774259195737924	-6.0455796616125514	-4.327814201730653	6.723443674938208	15.219763909420099	12.080231087536747	15.0539991383085	14.93914007858273	9.251618342928335	6.983565787507907	11.216785144213738	6.62827035517489	12.26732205485864	2.296285459281742	8.782915606186018	8.426896858242786	4.273742736644559	3.9389196816345513	1.8263658546132755	2.6639854538021175	3.342929420030393	1.8902308714526677	0.20126536086692404	-6.046949783884405	-8.355833293366882	-12.843926789446067	-8.900044533050405	7.904563870806707	5.779542735597922	1.4290653454785835	-4.657455277904763	-9.37225996603681	-11.076049061314832
chr2L:6092038-6092822	2.6700186736680545	-0.9370460753992288	-5.63459849361608	-8.961778800089252	-11.500717583131106	-17.712339472811752	-21.385876328232282	-24.549916009631236	-23.215890317784968	-22.539406917976812	-28.19762804168914	-17.232275917284568	-10.284936295176209	-5.5535596953682855	-2.678974982582508	-3.774259195737924	-6.0455796616125514	-4.327814201730653	6.723443674938208	15.219763909420099	12.080231087536747	15.0539991383085	14.93914007858273	9.251618342928335	6.983565787507907	11.216785144213738	6.62827035517489	12.26732205485864	2.296285459281742	8.782915606186018	8.426896858242786	4.273742736644559	3.9389196816345513	1.8263658546132755	2.6639854538021175	3.342929420030393	1.8902308714526677	0.20126536086692404	-6.046949783884405	-8.355833293366882	-12.843926789446067	-8.900044533050405	7.904563870806707	5.779542735597922	1.4290653454785835	-4.657455277904763	-9.37225996603681	-11.076049061314832	-6.10048156734889
chr2L:6108995-6110012	1.8263658546132755	2.6639854538021175	3.342929420030393	1.8902308714526677	0.20126536086692404	-6.046949783884405	-8.355833293366882	-12.843926789446067	-8.900044533050405	7.904563870806707	5.779542735597922	1.4290653454785835	-4.657455277904763	-9.37225996603681	-11.076049061314832	-6.10048156734889	-5.317329775879091	-11.908322435545678	-9.250067345952969	-16.214504079921987	-14.737269273215354	-6.420607374200957	-10.754516441829463	-8.76421202414475	-8.890756157104107	-2.282299282821667	-1.264171867600218	-3.6668425013443455	-6.190072198539861	-8.40694850267652	-8.310291437071049	-3.481347624123058	-3.8945320026676886	-3.661749076880008	-3.320059232784147	4.616185314726303	12.782623808170868	8.70172122825133	1.3334897121381457	6.37123915002651	2.7836475624487704	9.089989178632496	11.898527106090054	2.242749846917162	7.451581990696773	3.5242326729148052	3.6406026570488432	4.172334350417374	2.750259318300724
chr2L:6177925-6180413	6.128857906119777	4.177895596286527	3.8568530874467863	-1.268728892031562	-3.673628450066675	-5.716772788849004	-5.052340041181044	-1.184073138196737	-1.6865194750132337	-5.7432318328446215	-5.088440433617082	-9.285100979747913	-7.319586394912122	-1.5843169673469322	-1.0668755590631576	0.0	2.3286248352848276	-0.8065359368777398	2.4365541513850246	5.549325144545808	7.107907912662193	0.6532587261003793	5.7856992627008434	1.8253248062722476	3.408748342797633	7.892033424660875	10.075305974582296	5.73378649804742	2.488002586684009	-2.051099402070114	-2.500592574841433	-4.909258709746715	-2.617228508843201	-8.620968934056409	-14.055450794720949	-6.1505152330045565	-4.749521511696685	-8.778605459189741	-1.2501340216684003	-5.017563284541595	-6.371325561388774	-2.400839343781277	-5.525246245756468	-1.3020713725970023	-1.5638927103642977	-4.882269207251357	-1.5781838836615223	-2.8229233546261296	-3.8696619829956895
chr2L:6251890-6254175	-1.0274432503710482	0.9884928598239788	-1.3821770810048504	-2.8094017709235115	-4.495846386160237	-1.7577236324198076	-5.520475634425103	-5.462520676634697	-8.109198056887736	-5.119366835818866	-7.519209770366917	-1.5781838836615223	-0.3394945036764774	-8.14412279610002	-3.188202339356803	-1.4025450068403398	-3.7228384891231348	0.21642325877221547	1.4494573018153771	1.3736952118257737	0.0	-1.2815128847401875	-1.1466275866879665	-0.9255996079204497	2.2043303348249204	0.6240983754730954	-0.2240774644457132	-2.240972903111563	-1.421709386318397	-1.1613075365222496	1.5355410180882183	1.0923844546992643	1.9084850188786497	0.9059652567236041	-0.17329032903106933	1.564922167325019	2.2923278609003184	3.600699556427999	3.0106365495188	1.6285692824881528	4.419729710848723	3.438654921085313	1.513833161311607	1.1302955923899534	1.6681107648256326	-1.6052057032086002	-0.3937145721982146	-7.712450915197036	-7.703574357647956
chr2L:6323476-6325154	-2.1514909037236225	-0.8600415665910357	0.8837174796880675	-1.570613158206717	-2.3637347150280155	-3.3486816618240307	-3.8075393542750815	-6.592598185302328	-5.885083163657022	-3.9359700604068575	-5.324846163436957	0.0	-1.2443426282845207	-4.344043039542635	-2.3304002847038086	0.32675222119505476	-1.9084850188786497	0.06492149309970875	2.2115152030229677	0.15601177776756703	1.821593157810214	-1.3628202648570296	-0.39734068960651336	-0.3842533059311557	-0.7359535705891888	-0.9884928598239788	-0.3842533059311557	0.3842533059311557	0.7158051146113907	5.91852382163823	11.318741807480063	4.638166445338724	9.722961844045305	4.839452879658205	8.594138667763202	7.244549092156423	5.214328958586253	1.9235870056309292	4.826112948711454	0.02759163306867637	0.7361213771733235	-1.006698420823439	1.3112506732081581	1.6852238879147947	0.16125860883478288	0.0	1.5578315211231708	1.1041758362193257	1.6456160970338585
chr2L:6338375-6339587	11.318741807480063	4.638166445338724	9.722961844045305	4.839452879658205	8.594138667763202	7.244549092156423	5.214328958586253	1.9235870056309292	4.826112948711454	0.02759163306867637	0.7361213771733235	-1.006698420823439	1.3112506732081581	1.6852238879147947	0.16125860883478288	0.0	1.5578315211231708	1.1041758362193257	1.6456160970338585	1.8555411314158654	2.0604728949692324	-0.47964739776666215	-0.3083040680430508	-0.7083422152453236	-0.07647523432679328	-1.5577622994621383	-3.4703892766380893	-3.0031466995092235	-0.3887461076840382	-2.2815538980028354	-8.129410794654602	-5.128928953571158	-4.59016018935757	-1.2679984501024053	0.9059652567236041	-3.665804918110688	-4.141275975931515	-1.1155861976026733	-1.232959492632065	-5.284576350852335	-7.5813497515292	-10.404617754507317	-7.002987759736871	-4.838814236262617	-10.076183527228798	-8.2822122902086	-9.435167380222596	-1.9084850188786497	-0.6252873828651145
chr2L:6339588-6340069	4.839452879658205	8.594138667763202	7.244549092156423	5.214328958586253	1.9235870056309292	4.826112948711454	0.02759163306867637	0.7361213771733235	-1.006698420823439	1.3112506732081581	1.6852238879147947	0.16125860883478288	0.0	1.5578315211231708	1.1041758362193257	1.6456160970338585	1.8555411314158654	2.0604728949692324	-0.47964739776666215	-0.3083040680430508	-0.7083422152453236	-0.07647523432679328	-1.5577622994621383	-3.4703892766380893	-3.0031466995092235	-0.3887461076840382	-2.2815538980028354	-8.129410794654602	-5.128928953571158	-4.59016018935757	-1.2679984501024053	0.9059652567236041	-3.665804918110688	-4.141275975931515	-1.1155861976026733	-1.232959492632065	-5.284576350852335	-7.5813497515292	-10.404617754507317	-7.002987759736871	-4.838814236262617	-10.076183527228798	-8.2822122902086	-9.435167380222596	-1.9084850188786497	-0.6252873828651145	0.3842533059311557	-0.47712125471966244	-1.3821770810048504
chr2L:6454695-6456514	0.6252873828651146	-0.2406233412219088	5.05520122893547	5.7149249325522815	6.9499146780000585	0.0	-0.9884928598239788	2.2889583346715345	8.33814415851178	4.6770707267728335	3.2462660969366888	7.81828874404664	8.254336658384334	13.290911581100536	12.552013798718104	9.080394679175507	17.480431880265858	16.496039390806093	18.651975290535837	18.20685646461521	11.974050485612839	5.40622107556859	14.638358606286983	13.249596100295873	11.24842554885822	11.45647377480112	8.706855849976732	1.2467742677097402	-2.3728152042277837	-8.592214371696162	-10.522484402710441	-15.616553668967397	-17.639765106377727	-25.376321389836775	-25.791448427263234	-29.25694948377798	-25.35405924942203	-26.201236153852633	-33.665209387128066	-16.416931029216055	-29.74978370021984	-44.08321959422736	-114.87921719919578	-115.31319412522716	-81.6442684294982	0.0	0.0	0.0	0.0
chr2L:6478936-6482042	0.0	0.0	0.0	0.0	0.0	0.0	0.0	0.0	0.0	0.0	0.0	0.0	0.0	0.0	0.0	-0.47712125471966244	0.0	0.0	0.0	0.0	0.0	0.0	0.0	0.0	0.0	0.0	0.0	0.0	0.0	0.0	0.0	0.0	0.0	17.437533416964083	108.94731709120548	120.8641085407597	63.098404544203035	26.221685287830475	14.73213797595702	2.283931493896462	12.65506804404042	5.297975976312028	11.100404337747692	6.663081986221949	9.204643162527379	3.2366047433281113	1.8154021343855717	-0.46468549038937496	-2.934045779220782
chr2L:6494241-6495137	0.0	0.0	17.437533416964083	108.94731709120548	120.8641085407597	63.098404544203035	26.221685287830475	14.73213797595702	2.283931493896462	12.65506804404042	5.297975976312028	11.100404337747692	6.663081986221949	9.204643162527379	3.2366047433281113	1.8154021343855717	-0.46468549038937496	-2.934045779220782	-0.9325618220134277	-7.339501264518471	-9.470248324945281	-1.0466924622419154	-1.170041379908726	1.0466924622419154	21.183777063796633	27.24853888572085	23.597150360513773	25.685578460662548	17.12940291395551	9.787693906597989	6.233750874864548	3.9519689472588175	2.223791226617862	-0.5480891415877298	-0.9360113848821651	-2.7841782497371295	-3.6068211068924154	-0.3964477671064411	-1.8637166806272958	-1.7203691864021982	-4.4449418256029904	-5.316324380994145	-8.788440915172583	-9.926512318636904	-13.79664558602681	-11.845859128129288	-12.492818429735808	-0.9670162803285552	3.965716693242388
chr2L:6502618-6503746	-2.934045779220782	-0.9325618220134277	-7.339501264518471	-9.470248324945281	-1.0466924622419154	-1.170041379908726	1.0466924622419154	21.183777063796633	27.24853888572085	23.597150360513773	25.685578460662548	17.12940291395551	9.787693906597989	6.233750874864548	3.9519689472588175	2.223791226617862	-0.5480891415877298	-0.9360113848821651	-2.7841782497371295	-3.6068211068924154	-0.3964477671064411	-1.8637166806272958	-1.7203691864021982	-4.4449418256029904	-5.316324380994145	-8.788440915172583	-9.926512318636904	-13.79664558602681	-11.845859128129288	-12.492818429735808	-0.9670162803285552	3.965716693242388	1.3059145578956344	1.4018878585255428	1.7045799546975215	-3.182899399170794	-4.190432591350132	-11.931234878011853	-18.077918620037405	-14.812727260668828	-10.184011194851971	-0.2406233412219088	0.2614505271567006	3.9145461886813475	10.481743833759895	9.63958822645922	5.9184289538365	2.727415638026033	-2.451872154308882
chr2L:6536623-6537105	0.28920036806068555	-4.390756472818431	-9.714662626766021	-14.466557192643508	-13.057244077199588	-1.5784192839556976	-2.7234706478817037	-2.064171379118254	-3.923655581926644	8.863642951466574	13.294639145497763	6.250721945202115	6.3589543077288715	3.366750425385304	0.04856404583481459	-5.409218950859316	-9.606563617908114	-13.445196673962046	-14.255582674366144	-15.268125963829071	-26.361879576474536	-37.1674043889237	-35.07077067125436	-12.791874516419668	-1.8372215182175793	2.661972639331534	2.620693865828486	0.2614505271567006	1.7345287976228647	-0.7722619875591663	1.4082385273006652	-0.3842533059311557	1.198116831181688	3.2925547448524126	2.9969778806104217	3.3683368666684927	1.1723456030980224	4.029104218146522	-0.6819743664387646	0.5533474488829239	0.04540189012703902	0.8651686851755442	-0.24928957770058702	0.18223272791703826	1.5200503678052129	0.26690351734713097	0.6386205403520696	0.4738849760050669	0.7391333966507933
chr2L:6544878-6545853	-9.606563617908114	-13.445196673962046	-14.255582674366144	-15.268125963829071	-26.361879576474536	-37.1674043889237	-35.07077067125436	-12.791874516419668	-1.8372215182175793	2.661972639331534	2.620693865828486	0.2614505271567006	1.7345287976228647	-0.7722619875591663	1.4082385273006652	-0.3842533059311557	1.198116831181688	3.2925547448524126	2.9969778806104217	3.3683368666684927	1.1723456030980224	4.029104218146522	-0.6819743664387646	0.5533474488829239	0.04540189012703902	0.8651686851755442	-0.24928957770058702	0.18223272791703826	1.5200503678052129	0.26690351734713097	0.6386205403520696	0.4738849760050669	0.7391333966507933	-0.9207074752827707	2.7103118662750347	4.236666614531845	3.4397022636312786	0.0	0.22407746444571308	2.7976930609575996	3.086142237851412	2.4411833764752173	3.808255439327915	-1.1267407777214458	0.8661870410990832	-0.07819901151911127	0.9879728282993004	1.680401034260518	-0.30735967257511815
chr2L:6612236-6612958	-3.8918146187196427	-3.5868981765755654	-3.2415008030159	-5.805839838270081	-7.063205625127943	-3.551039074662504	-31.269597316805044	-29.14024790500814	-15.847371927819767	-4.967614092897158	-2.074588772498274	-0.47712125471966244	-6.795405832068738	-9.128665536256635	-4.18475474491812	0.37107205997171755	-0.9884928598239788	2.622268407072824	15.430964965291638	4.672416020157342	3.320059232784147	14.021963842144219	4.646614593367507	9.424854686217635	12.308590287506757	14.581024759149921	3.0946091758175798	4.849934876518965	-2.61178884839067	1.1584676116853503	-3.2381445337602166	-1.537119665374769	-6.623226760158185	-1.4952132644201317	-3.091506434334619	-0.22816119486484343	-0.3842533059311557	-1.8027107223228733	-5.060959207151756	-4.949641158377661	-3.4179061553770342	-5.940856679660868	-0.8807275879539905	-4.947719089504079	-10.758111192789569	-7.309141758617286	-4.589443381614047	-0.2887691230768229	0.47712125471966244
chr2L:6646850-6649531	0.9884928598239788	0.13639464639252108	8.577894852353895	5.998973666682957	9.909127049036586	4.867783892871489	3.660452359742359	6.42321759721289	1.9084850188786497	2.437574874799124	3.349489383286944	3.4737522593438594	3.341733795449231	6.042500345846716	3.2004896425952976	0.09393649727042036	2.2200206844383104	1.3781403950191902	1.9719982406696892	0.7497549651106361	-2.606901467478703	-0.8065359368777398	-4.0356953097933195	-6.353856160113607	-4.121150542455992	-7.235724285952968	-4.893694108865057	-9.813959182233058	-6.755334076363971	9.773430146158965	9.917202310461	19.882829149459038	15.961377923023674	15.48328780292533	16.885091774350492	4.127102753755368	17.089274173465018	13.060681378695342	10.456771425244737	10.359236787728166	1.316392512025748	-5.57715838360439	-12.13148828934049	-12.291089366601767	-4.671055724127736	-0.8065359368777398	-0.5050184077099936	1.3821770810048504	-0.8065359368777398
chr2L:6667176-6668428	-5.57715838360439	-12.13148828934049	-12.291089366601767	-4.671055724127736	-0.8065359368777398	-0.5050184077099936	1.3821770810048504	-0.8065359368777398	-3.922619266899286	-4.202563559598381	-0.47712125471966244	3.6934198599016073	22.679215343179845	24.746812125228058	30.275396429376165	26.111851401259997	20.260107366341813	15.744434650195569	16.69392217488026	10.525100123915077	6.881252770740516	7.05251581086055	2.258070353120119	4.404889030306256	3.0316305287851777	2.0878678863469013	-1.0720921207973897	-2.8292316844987626	-2.6145103416879487	-2.493315399908487	1.0167589555619438	-0.33805864548470393	1.2373082627889058	0.7743551068854994	1.178708338144877	0.8855522349401793	0.11308105899009978	-1.0084898227773078	-3.484017021915974	-3.288771399455871	-6.131326683015032	-5.56118697591536	-9.465566990122044	-9.990381123109607	-5.439736400157075	-14.07970378883378	-15.494828595217745	-17.173198194939207	-11.11133791864748
chr2L:6672916-6673924	3.6934198599016073	22.679215343179845	24.746812125228058	30.275396429376165	26.111851401259997	20.260107366341813	15.744434650195569	16.69392217488026	10.525100123915077	6.881252770740516	7.05251581086055	2.258070353120119	4.404889030306256	3.0316305287851777	2.0878678863469013	-1.0720921207973897	-2.8292316844987626	-2.6145103416879487	-2.493315399908487	1.0167589555619438	-0.33805864548470393	1.2373082627889058	0.7743551068854994	1.178708338144877	0.8855522349401793	0.11308105899009978	-1.0084898227773078	-3.484017021915974	-3.288771399455871	-6.131326683015032	-5.56118697591536	-9.465566990122044	-9.990381123109607	-5.439736400157075	-14.07970378883378	-15.494828595217745	-17.173198194939207	-11.11133791864748	-11.962912482828528	-11.081774872824338	-13.621873463635925	-2.225414105619564	-4.249511670345839	-7.477929276840016	-1.4700822753787204	-10.243593203728949	-13.359484590335375	-10.749351420661993	-1.9701088963065265
chr2L:6786201-6788951	-6.184322896507103	-9.486933508057799	-10.706166376498585	-10.902831190213774	-2.980777179836895	-3.417264142220232	-8.39404662666218	-6.7684143655365006	-3.841060921561298	-1.9527086750937486	-2.8834759814436923	-5.2102553738568265	-1.897604259904281	0.7489623226338075	-0.9440669691728176	0.0	-1.8709191888963188	-5.230405352951164	-3.1658847660089697	-4.500520320336554	-2.2695002914416635	-2.549760686706641	-1.226316889090186	-4.418687751344543	-0.5021239512711358	-3.164165316426981	-4.569084225322999	-4.523998563956497	-0.61605109953003	9.569204009940082	6.43008534455071	8.29935138675861	8.698967152136623	12.845631726837162	7.5712703171655455	11.383494974316513	14.917983292716798	11.670194265313176	10.538220410911212	8.019666301714771	4.432836826034332	6.419093540644528	3.9091699337337538	3.946203532754411	7.143461027486671	11.425192308357387	6.6437453174868795	4.806912450883353	6.7294083660519615
chr2L:6788952-6789464	-3.417264142220232	-8.39404662666218	-6.7684143655365006	-3.841060921561298	-1.9527086750937486	-2.8834759814436923	-5.2102553738568265	-1.897604259904281	0.7489623226338075	-0.9440669691728176	0.0	-1.8709191888963188	-5.230405352951164	-3.1658847660089697	-4.500520320336554	-2.2695002914416635	-2.549760686706641	-1.226316889090186	-4.418687751344543	-0.5021239512711358	-3.164165316426981	-4.569084225322999	-4.523998563956497	-0.61605109953003	9.569204009940082	6.43008534455071	8.29935138675861	8.698967152136623	12.845631726837162	7.5712703171655455	11.383494974316513	14.917983292716798	11.670194265313176	10.538220410911212	8.019666301714771	4.432836826034332	6.419093540644528	3.9091699337337538	3.946203532754411	7.143461027486671	11.425192308357387	6.6437453174868795	4.806912450883353	6.7294083660519615	7.747876197244731	7.810876246938021	11.250186602642136	7.377542100862427	3.9599256098637117
chr2L:6790816-6792630	-1.9527086750937486	-2.8834759814436923	-5.2102553738568265	-1.897604259904281	0.7489623226338075	-0.9440669691728176	0.0	-1.8709191888963188	-5.230405352951164	-3.1658847660089697	-4.500520320336554	-2.2695002914416635	-2.549760686706641	-1.226316889090186	-4.418687751344543	-0.5021239512711358	-3.164165316426981	-4.569084225322999	-4.523998563956497	-0.61605109953003	9.569204009940082	6.43008534455071	8.29935138675861	8.698967152136623	12.845631726837162	7.5712703171655455	11.383494974316513	14.917983292716798	11.670194265313176	10.538220410911212	8.019666301714771	4.432836826034332	6.419093540644528	3.9091699337337538	3.946203532754411	7.143461027486671	11.425192308357387	6.6437453174868795	4.806912450883353	6.7294083660519615	7.747876197244731	7.810876246938021	11.250186602642136	7.377542100862427	3.9599256098637117	3.907166827038223	0.7347449952799171	3.1861134854071205	1.8040049539791778
chr2L:6792775-6793474	0.7489623226338075	-0.9440669691728176	0.0	-1.8709191888963188	-5.230405352951164	-3.1658847660089697	-4.500520320336554	-2.2695002914416635	-2.549760686706641	-1.226316889090186	-4.418687751344543	-0.5021239512711358	-3.164165316426981	-4.569084225322999	-4.523998563956497	-0.61605109953003	9.569204009940082	6.43008534455071	8.29935138675861	8.698967152136623	12.845631726837162	7.5712703171655455	11.383494974316513	14.917983292716798	11.670194265313176	10.538220410911212	8.019666301714771	4.432836826034332	6.419093540644528	3.9091699337337538	3.946203532754411	7.143461027486671	11.425192308357387	6.6437453174868795	4.806912450883353	6.7294083660519615	7.747876197244731	7.810876246938021	11.250186602642136	7.377542100862427	3.9599256098637117	3.907166827038223	0.7347449952799171	3.1861134854071205	1.8040049539791778	3.7921017230884275	0.15960397147122501	-2.8432360859223937	-3.919785030761489
chr2L:6793496-6794131	-0.9440669691728176	0.0	-1.8709191888963188	-5.230405352951164	-3.1658847660089697	-4.500520320336554	-2.2695002914416635	-2.549760686706641	-1.226316889090186	-4.418687751344543	-0.5021239512711358	-3.164165316426981	-4.569084225322999	-4.523998563956497	-0.61605109953003	9.569204009940082	6.43008534455071	8.29935138675861	8.698967152136623	12.845631726837162	7.5712703171655455	11.383494974316513	14.917983292716798	11.670194265313176	10.538220410911212	8.019666301714771	4.432836826034332	6.419093540644528	3.9091699337337538	3.946203532754411	7.143461027486671	11.425192308357387	6.6437453174868795	4.806912450883353	6.7294083660519615	7.747876197244731	7.810876246938021	11.250186602642136	7.377542100862427	3.9599256098637117	3.907166827038223	0.7347449952799171	3.1861134854071205	1.8040049539791778	3.7921017230884275	0.15960397147122501	-2.8432360859223937	-3.919785030761489	-2.9404361388878146
chr2L:6794173-6795949	-1.8709191888963188	-5.230405352951164	-3.1658847660089697	-4.500520320336554	-2.2695002914416635	-2.549760686706641	-1.226316889090186	-4.418687751344543	-0.5021239512711358	-3.164165316426981	-4.569084225322999	-4.523998563956497	-0.61605109953003	9.569204009940082	6.43008534455071	8.29935138675861	8.698967152136623	12.845631726837162	7.5712703171655455	11.383494974316513	14.917983292716798	11.670194265313176	10.538220410911212	8.019666301714771	4.432836826034332	6.419093540644528	3.9091699337337538	3.946203532754411	7.143461027486671	11.425192308357387	6.6437453174868795	4.806912450883353	6.7294083660519615	7.747876197244731	7.810876246938021	11.250186602642136	7.377542100862427	3.9599256098637117	3.907166827038223	0.7347449952799171	3.1861134854071205	1.8040049539791778	3.7921017230884275	0.15960397147122501	-2.8432360859223937	-3.919785030761489	-2.9404361388878146	-6.6480804793355786	-7.167496861252368
chr2L:6832888-6834699	-1.3821770810048504	-1.3692112005520227	-0.5874968441085957	-0.9036895093928938	1.3092084560246346	0.6837981594312332	1.11762731902265	-1.0718070926720706	-2.650444542475641	0.5868784761725043	-0.23645929314326516	-0.2832246830837917	-0.05466180533875796	1.0681230790465606	3.1385393675792	2.1076790777018823	-3.037573890080945	-3.1513522473775275	0.07835795355723311	0.6429076475593937	-1.811837226266721	-3.491339202541276	-3.9536294355883097	-2.1456549334725974	-0.10833722119245923	-0.632173208348508	-1.9839968700975295	-5.113758464643724	-8.56533487467934	-3.8790922544548336	5.9885890871003955	10.34995597699212	13.888291115896768	8.23226543561492	7.657535320696981	11.090273692695945	8.84035391498873	7.690045058946598	12.374956108622168	6.2386164987745545	5.789912092116112	2.480243302779235	1.8308390118539275	-1.686654663503628	-1.58069113885912	-5.866718139909546	-2.194141012671198	-2.6654668167568167	-2.480699183060487
chr2L:6874925-6875702	-1.5146370669897433	-8.347862261748887	-8.502185372203563	-13.618270156612242	-13.89432223027102	-12.084443619865933	-14.220953771435385	-2.4589972098463106	0.288769123076823	-5.50151349680262	-4.207356478447687	-1.684872899606169	-3.8167207039615882	-6.086133185456734	-8.143374832431192	-3.126875148165915	-8.65549582084953	-1.1064770844568605	0.288769123076823	-1.869541074775799	0.2323174111535117	-0.3842533059311557	0.37107205997171755	0.48543331568908393	-0.3842533059311557	1.041562685491579	7.753185916933337	5.344302858043572	0.9884928598239788	-0.9884928598239788	7.115360621568878	9.899371551700096	7.219179885225817	4.1019716359842535	3.987139457080633	2.049780585881487	1.839918503685872	1.3200989590328445	0.9848734151971306	-1.493057880024059	-2.2829508664707356	1.4202412317482354	-2.615306279857278	-1.141522537361549	0.9011758817738481	-1.1856027693708822	2.2673276637488735	1.9938903443367852	0.8789748710091058
chr2L:6921526-6922997	-0.5050184077099936	-13.524963994921343	-6.365344449767129	-1.684872899606169	-11.25646196307294	-9.83954861651478	-8.859454993206134	-4.940284036448165	-1.1737218734474009	-7.147718868766836	-5.899866834381145	0.0	0.0	0.0	0.0	0.0	0.0	0.0	0.0	0.0	0.0	0.0	-0.32675222119505476	-2.5997866064530712	-1.5507031101958657	0.14194831081070794	0.9884928598239788	0.0	0.6992410207988732	0.1856957910266153	3.225565983617218	0.8050397902141798	0.7359535705891888	0.32675222119505476	0.0	1.8292355121907125	6.701409808654108	7.743938277186811	1.0466924622419154	1.4637527426815686	2.981702902749888	10.528427840448257	2.6732324123151003	1.4637527426815686	0.7359535705891888	3.8362608028584866	0.3842533059311557	1.0668755590631576	8.817533634790454
chr2L:6939363-6940472	1.8292355121907125	6.701409808654108	7.743938277186811	1.0466924622419154	1.4637527426815686	2.981702902749888	10.528427840448257	2.6732324123151003	1.4637527426815686	0.7359535705891888	3.8362608028584866	0.3842533059311557	1.0668755590631576	8.817533634790454	16.40471999681848	15.88384083451958	4.981706117684168	0.7359535705891888	2.3286248352848276	14.208142492342901	9.486391412352033	0.0	11.035252969307232	16.249878471866612	16.507786906364874	13.857270821038844	11.659999138146148	16.161734054480494	15.229448979242143	13.736692976962216	11.747818671203339	4.585056312116199	3.7276702919232063	2.129329457141494	-0.38531447840819505	-2.2665547518014466	-5.485615203659118	-2.643121582702393	15.911582117653968	20.412399933074802	9.184371633617605	6.071796103150555	1.162587399945195	-1.6456160970338571	-4.407196215125337	-13.395887025224374	-14.471930465694111	-25.890937109571016	-15.499017616639826
chr2L:6941715-6942557	2.981702902749888	10.528427840448257	2.6732324123151003	1.4637527426815686	0.7359535705891888	3.8362608028584866	0.3842533059311557	1.0668755590631576	8.817533634790454	16.40471999681848	15.88384083451958	4.981706117684168	0.7359535705891888	2.3286248352848276	14.208142492342901	9.486391412352033	0.0	11.035252969307232	16.249878471866612	16.507786906364874	13.857270821038844	11.659999138146148	16.161734054480494	15.229448979242143	13.736692976962216	11.747818671203339	4.585056312116199	3.7276702919232063	2.129329457141494	-0.38531447840819505	-2.2665547518014466	-5.485615203659118	-2.643121582702393	15.911582117653968	20.412399933074802	9.184371633617605	6.071796103150555	1.162587399945195	-1.6456160970338571	-4.407196215125337	-13.395887025224374	-14.471930465694111	-25.890937109571016	-15.499017616639826	-16.245877653326687	-8.424372267455754	0.2241479515118958	-1.4458993885246925	-3.4152764571363985
chr2L:7009462-7010338	-11.961576923848972	-13.872589535139722	-8.396684530993076	-4.8580722154612275	-6.295173605015835	-10.822334114924015	-11.499695529081912	-20.37733601109614	-23.96994323736943	-18.36803693952429	-15.071107223033774	-8.466430879223008	-10.311874402906328	-9.294138515700734	-10.593773893886725	-11.566667386526731	-10.342194266974719	-2.6712117469324492	-0.856485889305324	6.96180124580549	6.442256552669189	-0.354790076403706	-7.765592196548756	-11.019804194086658	-10.435140632990738	2.486818568615163	14.41620453852352	20.43874814326445	29.759678883718244	36.029983086021595	34.19634502384606	29.27390807460522	31.08867801820099	23.122892171301352	19.340016329813725	16.170920040840336	13.29618559120612	10.965907831658681	5.765169146174127	2.3197211171893146	0.5542310259745721	-4.2654700626374025	-9.894226924481707	-12.355370455336812	-11.056760617471362	-10.484961482014285	-10.622272546131297	-15.496475030100727	-16.426247362318943
chr2L:7010339-7010534	-8.396684530993076	-4.8580722154612275	-6.295173605015835	-10.822334114924015	-11.499695529081912	-20.37733601109614	-23.96994323736943	-18.36803693952429	-15.071107223033774	-8.466430879223008	-10.311874402906328	-9.294138515700734	-10.593773893886725	-11.566667386526731	-10.342194266974719	-2.6712117469324492	-0.856485889305324	6.96180124580549	6.442256552669189	-0.354790076403706	-7.765592196548756	-11.019804194086658	-10.435140632990738	2.486818568615163	14.41620453852352	20.43874814326445	29.759678883718244	36.029983086021595	34.19634502384606	29.27390807460522	31.08867801820099	23.122892171301352	19.340016329813725	16.170920040840336	13.29618559120612	10.965907831658681	5.765169146174127	2.3197211171893146	0.5542310259745721	-4.2654700626374025	-9.894226924481707	-12.355370455336812	-11.056760617471362	-10.484961482014285	-10.622272546131297	-15.496475030100727	-16.426247362318943	-23.414836638807614	-23.91877743880572
chr2L:7048624-7049821	0.8643986459579956	2.4780626817593774	1.3942908118437565	3.6508858446247343	3.8246199435141617	1.3448927867561848	1.9053327223416798	1.1567401606230416	0.5545288021100958	3.1773585838427465	5.200847108497347	5.991238951062069	2.3368233901893487	3.6815684269068556	0.02131225797578868	2.9541210103654563	4.535314710281246	3.8519228279577447	1.4637527426815686	-0.6248742378019819	0.8158741821286712	-1.0357154832862452	-0.02037683934305438	6.419453516990128	8.662067217563642	11.507715693153864	14.341554415297518	13.144965346432171	10.897393634616382	15.041732778976813	33.499079027238864	32.79560909703463	18.993868692085893	26.83345740047744	20.99380095570674	20.945141568343256	19.666500421656824	14.006752020515378	10.674267338505885	6.371766944430524	4.54002924914362	0.4035936540648525	-2.426393644003239	-6.68232653130236	-5.744939207316178	-12.933288046492038	-12.209577076164766	-17.611016305328416	-16.535673114476875
chr2L:7049860-7050469	1.3942908118437565	3.6508858446247343	3.8246199435141617	1.3448927867561848	1.9053327223416798	1.1567401606230416	0.5545288021100958	3.1773585838427465	5.200847108497347	5.991238951062069	2.3368233901893487	3.6815684269068556	0.02131225797578868	2.9541210103654563	4.535314710281246	3.8519228279577447	1.4637527426815686	-0.6248742378019819	0.8158741821286712	-1.0357154832862452	-0.02037683934305438	6.419453516990128	8.662067217563642	11.507715693153864	14.341554415297518	13.144965346432171	10.897393634616382	15.041732778976813	33.499079027238864	32.79560909703463	18.993868692085893	26.83345740047744	20.99380095570674	20.945141568343256	19.666500421656824	14.006752020515378	10.674267338505885	6.371766944430524	4.54002924914362	0.4035936540648525	-2.426393644003239	-6.68232653130236	-5.744939207316178	-12.933288046492038	-12.209577076164766	-17.611016305328416	-16.535673114476875	-17.339351165685827	-22.877310081479763
chr2L:7050470-7050878	3.6508858446247343	3.8246199435141617	1.3448927867561848	1.9053327223416798	1.1567401606230416	0.5545288021100958	3.1773585838427465	5.200847108497347	5.991238951062069	2.3368233901893487	3.6815684269068556	0.02131225797578868	2.9541210103654563	4.535314710281246	3.8519228279577447	1.4637527426815686	-0.6248742378019819	0.8158741821286712	-1.0357154832862452	-0.02037683934305438	6.419453516990128	8.662067217563642	11.507715693153864	14.341554415297518	13.144965346432171	10.897393634616382	15.041732778976813	33.499079027238864	32.79560909703463	18.993868692085893	26.83345740047744	20.99380095570674	20.945141568343256	19.666500421656824	14.006752020515378	10.674267338505885	6.371766944430524	4.54002924914362	0.4035936540648525	-2.426393644003239	-6.68232653130236	-5.744939207316178	-12.933288046492038	-12.209577076164766	-17.611016305328416	-16.535673114476875	-17.339351165685827	-22.877310081479763	-15.092079870844554
chr2L:7050879-7051270	3.8246199435141617	1.3448927867561848	1.9053327223416798	1.1567401606230416	0.5545288021100958	3.1773585838427465	5.200847108497347	5.991238951062069	2.3368233901893487	3.6815684269068556	0.02131225797578868	2.9541210103654563	4.535314710281246	3.8519228279577447	1.4637527426815686	-0.6248742378019819	0.8158741821286712	-1.0357154832862452	-0.02037683934305438	6.419453516990128	8.662067217563642	11.507715693153864	14.341554415297518	13.144965346432171	10.897393634616382	15.041732778976813	33.499079027238864	32.79560909703463	18.993868692085893	26.83345740047744	20.99380095570674	20.945141568343256	19.666500421656824	14.006752020515378	10.674267338505885	6.371766944430524	4.54002924914362	0.4035936540648525	-2.426393644003239	-6.68232653130236	-5.744939207316178	-12.933288046492038	-12.209577076164766	-17.611016305328416	-16.535673114476875	-17.339351165685827	-22.877310081479763	-15.092079870844554	-16.57814898061899
chr2L:7084106-7085336	1.6927352453282947	6.492330871629863	4.164808162690067	4.170492892453397	-5.823023796516665	-13.202474740536175	-17.65811769525599	-11.427488241339882	-4.2320851314649595	0.0	0.229225871890294	4.340665616628894	4.337040109756583	5.347038365301864	-2.8673520050973944	-3.3447906025202077	2.640041624801047	1.5838459212695908	9.23908029855561	6.800779838815192	8.166963987845275	6.86683222833424	5.31991279863385	3.7066764888314316	1.0643548603589674	0.0	-4.9681384444842	-5.213118903486799	-9.503896870453742	-4.260644763370197	-1.464599937199476	-0.4666095473949303	9.158875797326369	8.952756222444123	13.344465467627995	16.44399046653252	10.58042751859376	5.205144283091613	-3.0742091135886382	-4.696559454429157	-7.685689679326699	-6.884526460973885	-9.73225672586592	-16.13119870004649	-10.158421094902677	9.703738200127875	15.376017943268709	16.85343910251096	16.987237013790224
chr2L:7120818-7122702	-3.5514113876410414	-0.3434052735802936	1.7821704042775337	0.6383073482902311	-0.6383073482902312	-0.05727311672596946	0.4664987876245208	6.56076828533409	1.5972678807590799	4.45055931050435	3.8408532666604533	6.386363122770026	7.163004131214698	2.133591001907218	-0.26145052715670036	4.994388047433426	5.532978320299343	10.742568000784399	7.54311139439505	4.576672995304552	2.631983304167783	1.9672544804151055	-0.1123973147324257	0.18410369174764815	1.1108731460084562	3.1142196761051055	0.6049145820378685	-1.010088617696067	-2.396535116453041	-3.5726626958661263	-2.748128018619621	-2.577002986378349	-1.5922408128911683	-2.667936958016355	-3.1949662531714003	-4.569447382663044	-5.391856296148767	-4.03045168058777	-4.952668575846105	-2.347455059101111	-5.914443150920121	-9.253440246713215	-8.118427673673223	-13.335208566659013	-10.069434267419135	-12.163547297144612	-10.803850153076729	-1.9428532736124082	-0.47712125471966244
chr2L:7133555-7134215	0.6049145820378685	-1.010088617696067	-2.396535116453041	-3.5726626958661263	-2.748128018619621	-2.577002986378349	-1.5922408128911683	-2.667936958016355	-3.1949662531714003	-4.569447382663044	-5.391856296148767	-4.03045168058777	-4.952668575846105	-2.347455059101111	-5.914443150920121	-9.253440246713215	-8.118427673673223	-13.335208566659013	-10.069434267419135	-12.163547297144612	-10.803850153076729	-1.9428532736124082	-0.47712125471966244	0.3842533059311557	-0.5050184077099936	-7.21057170927039	-8.92849372077905	-8.306177683365306	-7.750296042726416	-4.573744900251554	-1.9330516924433963	-0.3842533059311557	-1.256129227469748	-10.550440872312475	-4.562938360303554	-4.762735843613932	-5.151163083563248	0.3842533059311557	-3.1150724069505915	-7.07410754241376	-5.602773063117166	-2.670916168784761	1.4637527426815686	0.47712125471966244	0.9884928598239788	-2.761230084799527	-3.849529856859914	-0.8184134580869131	-0.424676019103893
chr2L:7188434-7189007	2.3848725809550047	2.2156532399752784	6.429066307801243	3.9644602994005287	3.580779721621731	2.8039722923489077	-0.5579990911031086	-0.23126084568970762	1.7597610009213105	0.5346537949190744	-1.3120223027252602	-0.6854512558360347	-1.0078397081664168	1.951065609661334	0.48720562953713775	0.4732941386365783	-0.5050184077099936	0.7359535705891888	0.22067126500299566	-1.2628946061074287	-1.1136235043238316	0.7911915051918008	-2.126922519727858	-2.349102085116342	-6.018724152038414	-6.218701234142443	-1.859563831478839	-2.106249772278013	2.3286248352848276	-0.5552050987676277	0.0	-1.4700822753787204	2.5924742628461264	0.5975789528366311	0.6252873828651146	-0.09172769188591405	-0.21180146847858894	-4.102078446867264	-4.895327181713129	-7.528209239863298	-0.18648839520303384	-0.7992320648664855	-3.080413938030708	-2.094015272724491	-4.049657278856282	-2.15560272236026	0.27482272280677394	-6.304920740537264	-4.818516937942964
chr2L:7243106-7243655	-20.70524913144929	-15.029005607109031	-13.193995055916218	-8.034260634612922	-3.2753191778406783	-12.537514360881818	-9.990739082187783	-4.065657737912087	0.288769123076823	-8.404585251227324	-4.4943107868965235	0.0	-3.4986937427983387	-8.925584108140294	-3.2791662461133533	-2.0839016906314956	-6.860939193835703	-6.248606167737279	-4.484298105517019	-4.633087954680345	-1.7879458217111173	-8.67891233496325	-3.0284853119309454	3.2780567468353916	11.905762525679004	13.004972663985834	14.388429179768735	12.998495648170653	3.0137826648031254	-2.291425623862061	-10.794367336775831	-4.966734842890518	-11.654054478230162	-7.618894907575425	-1.9769857196479577	-1.3821770810048504	-12.087557180218965	-18.269636005841406	-8.565822599355876	-0.6816519536376183	0.7359535705891888	-0.7359535705891888	-0.7359535705891888	-1.684872899606169	-0.47712125471966244	-0.3842533059311557	-0.28605010248737794	0.8663343369988012	1.3764502518684243
chr2L:7243656-7244448	-15.029005607109031	-13.193995055916218	-8.034260634612922	-3.2753191778406783	-12.537514360881818	-9.990739082187783	-4.065657737912087	0.288769123076823	-8.404585251227324	-4.4943107868965235	0.0	-3.4986937427983387	-8.925584108140294	-3.2791662461133533	-2.0839016906314956	-6.860939193835703	-6.248606167737279	-4.484298105517019	-4.633087954680345	-1.7879458217111173	-8.67891233496325	-3.0284853119309454	3.2780567468353916	11.905762525679004	13.004972663985834	14.388429179768735	12.998495648170653	3.0137826648031254	-2.291425623862061	-10.794367336775831	-4.966734842890518	-11.654054478230162	-7.618894907575425	-1.9769857196479577	-1.3821770810048504	-12.087557180218965	-18.269636005841406	-8.565822599355876	-0.6816519536376183	0.7359535705891888	-0.7359535705891888	-0.7359535705891888	-1.684872899606169	-0.47712125471966244	-0.3842533059311557	-0.28605010248737794	0.8663343369988012	1.3764502518684243	0.0
chr2L:7244613-7246506	-8.034260634612922	-3.2753191778406783	-12.537514360881818	-9.990739082187783	-4.065657737912087	0.288769123076823	-8.404585251227324	-4.4943107868965235	0.0	-3.4986937427983387	-8.925584108140294	-3.2791662461133533	-2.0839016906314956	-6.860939193835703	-6.248606167737279	-4.484298105517019	-4.633087954680345	-1.7879458217111173	-8.67891233496325	-3.0284853119309454	3.2780567468353916	11.905762525679004	13.004972663985834	14.388429179768735	12.998495648170653	3.0137826648031254	-2.291425623862061	-10.794367336775831	-4.966734842890518	-11.654054478230162	-7.618894907575425	-1.9769857196479577	-1.3821770810048504	-12.087557180218965	-18.269636005841406	-8.565822599355876	-0.6816519536376183	0.7359535705891888	-0.7359535705891888	-0.7359535705891888	-1.684872899606169	-0.47712125471966244	-0.3842533059311557	-0.28605010248737794	0.8663343369988012	1.3764502518684243	0.0	2.660542510494701	1.1703384330520492
chr2L:7249144-7250234	-3.4986937427983387	-8.925584108140294	-3.2791662461133533	-2.0839016906314956	-6.860939193835703	-6.248606167737279	-4.484298105517019	-4.633087954680345	-1.7879458217111173	-8.67891233496325	-3.0284853119309454	3.2780567468353916	11.905762525679004	13.004972663985834	14.388429179768735	12.998495648170653	3.0137826648031254	-2.291425623862061	-10.794367336775831	-4.966734842890518	-11.654054478230162	-7.618894907575425	-1.9769857196479577	-1.3821770810048504	-12.087557180218965	-18.269636005841406	-8.565822599355876	-0.6816519536376183	0.7359535705891888	-0.7359535705891888	-0.7359535705891888	-1.684872899606169	-0.47712125471966244	-0.3842533059311557	-0.28605010248737794	0.8663343369988012	1.3764502518684243	0.0	2.660542510494701	1.1703384330520492	5.889171067358861	3.471761085089541	14.69105669190857	22.217030870454202	21.2392420268092	13.533643093280908	7.375406552758201	2.9441467908290564	-0.9557589874090634
chr2L:7294037-7294730	-1.5703665473141193	-1.1924272246682068	0.9689904128013223	1.9769857196479577	6.66668980785773	3.816808110032835	2.4008777779918056	1.8600575058006392	7.6194056511085995	6.364804690014234	0.2457594292768453	11.587790546171169	11.409180180189916	24.00852401848486	9.062568265946403	10.836711702558716	5.428383906071824	2.1654716635305804	-0.2911463743484494	-1.3758046282323055	-3.766604528116994	-1.8842694797489905	-3.4313117269829805	-4.705041427759604	-9.802929674483687	-11.610147800728566	-7.45730854062134	-5.49520844693409	-5.951303599467857	6.291296560400667	10.573972454238135	8.412186025919612	-0.6252873828651145	7.327193222907983	12.637620644466873	11.902101269016116	2.7916174993088103	8.296463728131537	6.822138501903342	8.974298377392447	0.0	6.790752337326519	7.127916618768539	10.603989502420939	10.498537534789985	4.484013886013256	-0.4075906076581398	5.3014758639835176	4.712929862643378
chr2L:7339882-7340388	7.715291027824655	1.9633867488101457	12.603212575100148	19.939349942630148	10.804396981313348	12.809809284792886	17.39781408446642	15.237780018355231	12.480564929507263	10.515927511420347	7.745132305034727	2.5315569157397655	5.412465251757528	4.874780573415086	5.816740487506008	4.041671708454323	2.6426844736595143	1.3511166906205876	-1.3171353026097388	-2.3654358120093724	-1.6445747308214747	-3.1142214858376267	-1.6752765927380342	-2.7794518736088465	-6.124658033600464	-5.027084272282638	-7.342393422608872	-10.527856395405077	-14.509849059894613	-18.46981087483379	-11.200880511507371	-5.965454638388727	-7.105163239162381	-3.5527270786359026	-3.63519973253314	6.306415119415746	2.9574361340330806	3.797417184991807	-3.577789017497267	-7.287941175642763	-11.234823330004996	-10.47696714546448	-5.054823951754105	-5.189471953807408	-6.409950556171463	1.3335379390128963	-0.9887873183183394	-1.9981639003648977	-2.9811221517569746
chr2L:7417657-7418958	4.2432637757992495	3.7987198132174114	6.243368723898834	4.545008315393048	7.620794180373398	3.7029395479636578	4.319045929073148	7.211844205959154	4.627327964382349	5.3940616899651745	2.573654301846056	3.73609025978324	4.178551781158617	3.032321497867433	1.914808775918575	-0.17295192220613992	0.0	0.9867780104499659	-0.27214593185477914	0.9568070777091172	0.4359239231164445	2.707761831332583	5.16742673347309	5.106847583031538	0.5870371770210359	-0.8002220936570299	1.1552981329448155	-1.448814217613287	-1.1983580280747486	-1.8259993419856968	-1.658598903530971	-6.757318140622288	-8.894267530128486	-4.678827602863492	-7.001672844025148	-8.66300268089874	-11.504314767665957	-10.77435226743391	-8.14197186582071	-5.9403296629852465	-6.9879685744038476	-6.39069243408601	7.772815795555645	6.08244504083808	2.7034381343927896	-0.3002288431438198	-3.8349717853271437	-5.582661326280293	-8.529795569003907
chr2L:7419057-7419640	4.545008315393048	7.620794180373398	3.7029395479636578	4.319045929073148	7.211844205959154	4.627327964382349	5.3940616899651745	2.573654301846056	3.73609025978324	4.178551781158617	3.032321497867433	1.914808775918575	-0.17295192220613992	0.0	0.9867780104499659	-0.27214593185477914	0.9568070777091172	0.4359239231164445	2.707761831332583	5.16742673347309	5.106847583031538	0.5870371770210359	-0.8002220936570299	1.1552981329448155	-1.448814217613287	-1.1983580280747486	-1.8259993419856968	-1.658598903530971	-6.757318140622288	-8.894267530128486	-4.678827602863492	-7.001672844025148	-8.66300268089874	-11.504314767665957	-10.77435226743391	-8.14197186582071	-5.9403296629852465	-6.9879685744038476	-6.39069243408601	7.772815795555645	6.08244504083808	2.7034381343927896	-0.3002288431438198	-3.8349717853271437	-5.582661326280293	-8.529795569003907	-8.028454321671358	-4.563363277799465	-3.660576642853549
chr2L:7419641-7420790	7.620794180373398	3.7029395479636578	4.319045929073148	7.211844205959154	4.627327964382349	5.3940616899651745	2.573654301846056	3.73609025978324	4.178551781158617	3.032321497867433	1.914808775918575	-0.17295192220613992	0.0	0.9867780104499659	-0.27214593185477914	0.9568070777091172	0.4359239231164445	2.707761831332583	5.16742673347309	5.106847583031538	0.5870371770210359	-0.8002220936570299	1.1552981329448155	-1.448814217613287	-1.1983580280747486	-1.8259993419856968	-1.658598903530971	-6.757318140622288	-8.894267530128486	-4.678827602863492	-7.001672844025148	-8.66300268089874	-11.504314767665957	-10.77435226743391	-8.14197186582071	-5.9403296629852465	-6.9879685744038476	-6.39069243408601	7.772815795555645	6.08244504083808	2.7034381343927896	-0.3002288431438198	-3.8349717853271437	-5.582661326280293	-8.529795569003907	-8.028454321671358	-4.563363277799465	-3.660576642853549	-1.9769857196479577
chr2L:7420791-7421378	4.319045929073148	7.211844205959154	4.627327964382349	5.3940616899651745	2.573654301846056	3.73609025978324	4.178551781158617	3.032321497867433	1.914808775918575	-0.17295192220613992	0.0	0.9867780104499659	-0.27214593185477914	0.9568070777091172	0.4359239231164445	2.707761831332583	5.16742673347309	5.106847583031538	0.5870371770210359	-0.8002220936570299	1.1552981329448155	-1.448814217613287	-1.1983580280747486	-1.8259993419856968	-1.658598903530971	-6.757318140622288	-8.894267530128486	-4.678827602863492	-7.001672844025148	-8.66300268089874	-11.504314767665957	-10.77435226743391	-8.14197186582071	-5.9403296629852465	-6.9879685744038476	-6.39069243408601	7.772815795555645	6.08244504083808	2.7034381343927896	-0.3002288431438198	-3.8349717853271437	-5.582661326280293	-8.529795569003907	-8.028454321671358	-4.563363277799465	-3.660576642853549	-1.9769857196479577	0.0	-3.0721295537153637
chr2L:7422284-7423234	5.3940616899651745	2.573654301846056	3.73609025978324	4.178551781158617	3.032321497867433	1.914808775918575	-0.17295192220613992	0.0	0.9867780104499659	-0.27214593185477914	0.9568070777091172	0.4359239231164445	2.707761831332583	5.16742673347309	5.106847583031538	0.5870371770210359	-0.8002220936570299	1.1552981329448155	-1.448814217613287	-1.1983580280747486	-1.8259993419856968	-1.658598903530971	-6.757318140622288	-8.894267530128486	-4.678827602863492	-7.001672844025148	-8.66300268089874	-11.504314767665957	-10.77435226743391	-8.14197186582071	-5.9403296629852465	-6.9879685744038476	-6.39069243408601	7.772815795555645	6.08244504083808	2.7034381343927896	-0.3002288431438198	-3.8349717853271437	-5.582661326280293	-8.529795569003907	-8.028454321671358	-4.563363277799465	-3.660576642853549	-1.9769857196479577	0.0	-3.0721295537153637	-0.5532777934297887	-2.3681125716579237	0.40674268368821626
chr2L:7423732-7424748	4.178551781158617	3.032321497867433	1.914808775918575	-0.17295192220613992	0.0	0.9867780104499659	-0.27214593185477914	0.9568070777091172	0.4359239231164445	2.707761831332583	5.16742673347309	5.106847583031538	0.5870371770210359	-0.8002220936570299	1.1552981329448155	-1.448814217613287	-1.1983580280747486	-1.8259993419856968	-1.658598903530971	-6.757318140622288	-8.894267530128486	-4.678827602863492	-7.001672844025148	-8.66300268089874	-11.504314767665957	-10.77435226743391	-8.14197186582071	-5.9403296629852465	-6.9879685744038476	-6.39069243408601	7.772815795555645	6.08244504083808	2.7034381343927896	-0.3002288431438198	-3.8349717853271437	-5.582661326280293	-8.529795569003907	-8.028454321671358	-4.563363277799465	-3.660576642853549	-1.9769857196479577	0.0	-3.0721295537153637	-0.5532777934297887	-2.3681125716579237	0.40674268368821626	0.61399155436125	0.18620351532399393	0.5497972895783617
chr2L:7424776-7425906	1.914808775918575	-0.17295192220613992	0.0	0.9867780104499659	-0.27214593185477914	0.9568070777091172	0.4359239231164445	2.707761831332583	5.16742673347309	5.106847583031538	0.5870371770210359	-0.8002220936570299	1.1552981329448155	-1.448814217613287	-1.1983580280747486	-1.8259993419856968	-1.658598903530971	-6.757318140622288	-8.894267530128486	-4.678827602863492	-7.001672844025148	-8.66300268089874	-11.504314767665957	-10.77435226743391	-8.14197186582071	-5.9403296629852465	-6.9879685744038476	-6.39069243408601	7.772815795555645	6.08244504083808	2.7034381343927896	-0.3002288431438198	-3.8349717853271437	-5.582661326280293	-8.529795569003907	-8.028454321671358	-4.563363277799465	-3.660576642853549	-1.9769857196479577	0.0	-3.0721295537153637	-0.5532777934297887	-2.3681125716579237	0.40674268368821626	0.61399155436125	0.18620351532399393	0.5497972895783617	0.0	-0.23320657772590686
[truncated: 6,008 more rows]
[truncated: 151 more columns]
