# Supplementary material for: Convergence of topological domain boundaries, insulators, and polytene interbands revealed by high-resolution mapping of chromatin contacts in the early Drosophila melanogaster embryo
Source: eLife. 2017 Nov 17;6:e29550. doi: 10.7554/eLife.29550 (PMC5739541; doi:10.7554/eLife.29550)
Supplement: Supplementary file 2. [file elife-29550-supp2.zip › ChIP_data_fig3/MBE_XL48_H4K5ac_index2-c79_InpC_500k10k130_peaks_w100_b500.txt]

chr2R:11754138-11755864	-5.157582039233384	-3.3479027875043	1.5718305533592043	4.646572891869827	0.19916529609750638	4.03378259865627	-0.9935734833923113	-4.3464062847180145	-3.989008619641164	-7.122062502681705	12.787615965276231	28.721517710325784	25.994073412594012	20.60630871283252	12.564354603906695	5.653961855009853	14.295245887076517	20.34849152206117	16.471210445330925	15.214700866555843	12.293862578005466	12.999133125516144	8.900649116761697	7.426203316207219	4.664229395212425	5.821745756982698	5.000020855520819	6.116706352140393	5.12953586828909	8.00427221961323	4.351162098554089	3.2720470146788507	4.463995270865272	2.243054339362024	0.5507391299437728	0.22540846864699685	1.1783407003372235	0.3615099004752897	0.0	-1.2201699296724342	-1.5470449303797806	-0.7378033365363635	-0.2700043061902104	0.6241088792057113	-0.10046028373254115	-1.0029380606304965	-3.7257415096477224	-6.111914916017312	-7.43293917344142	-7.248230251200691	-9.67858358369492	-10.522484402710441	-6.263038889575462	-7.67914558376945	-10.432794251086698	-12.811873090211096	-14.300435927763298	-14.858090875415847	-15.397627463437422	-20.169204599606108	-15.894888922080018	-32.747950997771724	-20.37668892166807	0.7875892944361568	9.821600098447483	20.563351555628483	18.327319348616022	11.400376450587931	1.9330516924433967	1.3821770810048504	2.259982999975834	13.22998810603701	24.390466421498537	24.624588762080435	20.810625190876834	19.217991370783214	10.936589301633326	14.868978956915438	10.296297590687969	10.698488080408472	14.139521655975283	6.032766467914606	5.691092711991029	2.8569427185730163	-0.5874934094326748	-4.604964493918989	-9.49313368497756	-10.32777209980971	-10.74954685551016	-4.209077958165113	-10.478358449895646	-10.119660977544427	-9.117926914490361	-11.678768555132352	-11.901543520903761	-9.181414286928911	-7.368199066045632	-9.372361589744635	-13.711513574039385	-9.887070797391592	-2.9301371105516036	-5.1286433494784065	-9.578074479962089	-15.856771857511495	-18.755853697590993	2.4358267512300604	4.886967634097945	11.177477045688393	10.535871264026573	17.147445735017023	10.631009542969379	6.477061012079634	8.544621646236006	3.644078528252607	0.060370869171954326	-1.8141665798974356	-7.714809551228693	-3.6051566283173604	-6.862317304387902	-6.608218069950045	-6.691904521167629	-12.380522756727085	-4.651344889235885	-0.32675222119505476	-0.2887691230768229	-4.843986765911643	-7.583637765336684	-3.9422018839323494	-8.345206829387829	-11.11734805854133	-9.630303573059466	-6.23144770109899	-9.532634014256443	-9.165632573154726	-0.9059652567236041	-4.17133035461751	-14.115739120011492	-9.996134509852482	-13.05621458269203	-14.694518515380661	-3.0768559415180623	-2.357582770080255	-0.7359535705891888	-0.22429994100190626	-5.094959765915013	-2.27976655863728	-4.448952387779674	-3.245729777303687	-0.5552050987676277	-0.4547195741423293	10.40373531458827	13.133003596686024	3.1412325513813886	3.7088206429780985	3.4783337577192057	0.4148009743647376	3.4512401301574283	0.9869386196210975	-2.50335702583571	-1.0591600215864023	-6.182387409562883	-11.46750830851359	-10.204425945743107	-4.006563092883139	-0.2887691230768229	0.6252873828651146	-0.6117188581896873	3.0057472692015863	3.884888104368719	0.7357890626869555	-0.7359535705891888	-0.7359535705891888	-0.9059652567236041	-0.6383073482902312	7.639169410695025	8.429521467381601	9.651242038438955	2.023947588623348	3.8391833841590084	5.9413621951911555	1.8233911030260708	1.0668755590631576	1.6790785744520118	5.7641883805936525	-0.44141236743374945	1.454759537302524	7.175392933791826	1.924883842574373	4.493599332905485	5.885188699530144	1.9161560801600441	5.567993110698155	5.0970041018867365	4.245626848018735	1.481080589927956	-2.257716945430082	1.1666279910927064	3.772559613451098	0.31889782152801005	1.8662777183742985
