# Supplementary material for: Convergence of topological domain boundaries, insulators, and polytene interbands revealed by high-resolution mapping of chromatin contacts in the early Drosophila melanogaster embryo
Source: eLife. 2017 Nov 17;6:e29550. doi: 10.7554/eLife.29550 (PMC5739541; doi:10.7554/eLife.29550)
Supplement: Supplementary file 2. [file elife-29550-supp2.zip › ChIP_data_fig3/MBE_XL48_H4K5ac_index4-c11_InpC_500k10k130_peaks_w100_b500.txt]

chr2L:4684536-4687436	2.4886934238338676	-0.6253205285814245	0.9884928598239788	1.3891769388899318	5.188905232196312	5.454284530589636	7.5429292336170155	10.032949003838326	7.23735231569042	5.237750615078699	4.4704124671877885	4.260140469340548	4.500520320336554	0.5992668990160563	1.905568742391026	2.4685466076148423	2.174510449871009	2.4474382092756377	1.6937769559403213	0.46182604959118634	-1.5344927133565536	-0.32080256195941753	-2.8186825170650973	-1.930681474855352	0.9762211911464729	1.6264936589112464	0.34612803620392335	-0.5231585466187085	-0.6409819590149156	-0.4964534365541139	-1.5082512429446029	-1.807283645285028	-3.8710499890213454	-3.1167130700348493	-7.290695422370687	-7.387989982172296	-9.886804590537471	-10.347683117986884	-12.487211913201888	-10.670429291933576	-6.4498028647476655	-14.828942883277826	-10.32696994797692	-8.75770987012383	-9.782244275249408	-13.041561554164797	-11.375757524917477	-14.551920772965513	-15.92994556545688
chr2R:2701862-2704718	-6.11607962251501	-11.32271053253559	-12.105493001821076	-10.742431764538933	-9.969776354265935	-7.508577450401122	-9.034317025582478	-7.881700691803076	-2.7627035861989606	-10.900246785300363	-11.479702740501255	-9.131350859033233	-9.68532535763685	-2.170326612168649	-9.92001136261423	-7.499789700566424	0.0	-2.3286248352848276	0.0	-1.9769857196479577	0.3842533059311557	0.0	1.0668755590631576	0.8768927084489612	3.3945423082212587	2.3594018229923974	0.288769123076823	0.32675222119505476	1.9084850188786497	5.551229747412621	5.3668938068723335	14.32359293042962	14.417765320748913	15.633970598242945	6.9101219412001935	2.963947621503623	-0.8717255711043644	1.3282171938479694	-0.07414857274578612	0.2457594292768453	-0.16125860883478269	-0.770073675670465	0.9253366760200419	3.953553929898746	0.21419977174406002	1.0668755590631576	0.12283795928789151	0.7351975973333831	0.11438153729416432
chr2R:15558659-15560510	-0.4693180592170089	0.0	3.6639050020436557	1.876483721897007	0.3842533059311557	2.2480114681587855	3.998695672095763	-0.47712125471966244	0.3842533059311557	5.001203070096298	12.424423628452947	3.1116449905781733	0.9884928598239788	4.71402833410907	5.792977130029744	4.480696964441831	1.7916921844378815	-1.5670785933883988	0.6252873828651146	0.7359535705891888	0.0	0.42836660860198955	2.5861278938180945	4.816471993354825	11.602530525317967	10.797777430554092	11.47526395967373	12.0103535385874	1.684872899606169	0.47712125471966244	5.413407382768418	18.206722566440845	6.197449437795824	15.505373403976643	5.80236481852662	6.6500288747312695	4.726336519307866	4.0143345335701115	3.406179620190184	1.357696384471571	1.6717738278010026	2.8897960665084135	-2.5763039595244552	-0.6179299176850906	-2.3386329457804753	-0.5966200917510417	0.03328438941650396	0.0	-1.2415230428700683
chr3L:8379563-8382640	-5.300107199905564	-2.6345952658748897	-6.312716786809135	-8.404633009875203	-7.495998895574434	2.3544593120433763	3.990520412050988	4.998038468858358	13.378347944209937	20.688516814812118	12.921564587441807	14.309002245180189	6.836262048445952	6.625084017671014	5.7396349478283035	1.1818678219401004	-0.9903981656588339	-4.817522546655096	-4.02097675291473	-2.9219290104631286	0.22407746444571308	12.031894454311585	15.697244249671147	15.597473604607247	15.910773250264551	9.046146898440574	11.872781417686024	6.42137299750446	3.798456809272345	1.5972257774494898	1.4369266882736689	0.10673658689842315	-1.253208456305574	-2.668191794289142	-2.312261668696044	-3.5600586091191824	0.1645014604789416	-3.071056894434308	-4.493111060707942	-7.971403573550864	-6.747856143138775	-10.19499053634957	-10.521697405932636	-6.356587338844589	-0.6698609366984694	-1.1611982209065022	-5.150111627907071	-1.1358067754892252	-0.042458701201900456
chr3L:20400698-20402846	12.602788294298437	6.285046281573912	5.952683506910475	1.3703390793870693	-2.5112193972174244	-4.92524056440414	-7.035951266194299	-8.348040911495772	-1.1041098473102753	23.906430905552025	27.000569337071088	23.566647334638102	16.24534964176695	11.256756486102732	8.068574371168673	7.472781762864914	9.302239234437312	4.572595658912679	4.382679951658997	0.5392981208998562	4.774796706787897	2.150137734882445	-1.0447864192381942	-1.9845737089068567	-2.329319420413116	-1.9716545181885932	-5.721783533454631	-10.908331441504258	-8.38551605372258	-10.21756397938179	-11.842596642770497	-11.886021424053418	-12.857016575596042	-19.583580240490534	-17.987323988429864	-21.866282894411256	-11.300696522525561	1.796650698858166	10.436941424150328	9.338368647052361	15.785368142525305	10.093112523973481	10.403761453718303	6.459162596791146	4.746397487116779	1.2586766593151515	-0.4732436309775696	-0.8565885217064962	-1.868319269603572
[truncated: 151 more columns]
