# Supplementary material for: Convergence of topological domain boundaries, insulators, and polytene interbands revealed by high-resolution mapping of chromatin contacts in the early Drosophila melanogaster embryo
Source: eLife. 2017 Nov 17;6:e29550. doi: 10.7554/eLife.29550 (PMC5739541; doi:10.7554/eLife.29550)
Supplement: Supplementary file 2. [file elife-29550-supp2.zip › ChIP_data_fig3/MBE_XL48_H4K5ac_index5-c13_InpC_500k10k130_peaks_w100_b500.txt]

chr2L:277424-282049	24.703708186880746	21.638307273121836	20.73710758609797	12.534686131079242	16.315988810501597	11.11260056061538	11.247042894653363	13.03634257355526	10.883767116638237	7.272978139094186	8.73748738256126	8.775246375641338	6.095549173786649	5.796097354372924	1.7908515925609376	1.1502267829001147	-0.7502798284190697	-1.7541936895590673	-1.4762481608705595	-3.692972206447922	-3.8076305738397282	-7.709342305193731	-12.266860242398437	-9.992593592841668	-17.36278051777763	-13.870557300538819	-23.911536446717076	-6.2291977613955325	-20.382029046689656	-28.326135185833525	-24.515804367007668	-21.510250472728448	-10.50011036363733	0.0	-1.2728611075149725	-13.175121103131694	-6.098080259117864	-7.193282198912869	-21.745281186748542	-12.915807340121768	-2.389607345343247	0.0	-2.3286248352848276	0.0	-0.32675222119505476	0.0	2.8462223217539444	4.349324879876226	9.299241467465889
chr2L:390408-392183	-0.8946886236107278	-0.26885269314536314	1.555646557035048	-1.9595156181120506	-1.2820092465562933	-1.5234991427675924	-5.544396539101382	-5.5821810565101675	-7.825952383121734	-11.525200821852778	-9.862301159340435	-20.356012134364054	-17.877837516735212	-22.21850113083454	-12.613000186368197	-6.525083139360781	-1.684872899606169	0.0	0.0	0.0	0.0	0.0	0.0	0.0	0.0	0.0	0.0	0.0	0.0	-0.47712125471966244	-5.769309315056633	-11.153550942751073	-11.563118690175934	-6.500301752543451	-2.4452717055851085	1.9542807972074376	3.369218116343089	1.8449637325829729	6.918201921909466	0.08558324257943045	2.7694803534173644	0.24964072412890395	1.2994664175175838	5.351173180812695	0.0	2.0027685766756016	0.7121263297071472	2.032358089024581	2.9309859264213385
chr2L:868501-870116	-13.392093195143591	-13.675557470897765	-11.17462321613343	-6.171456631272707	-5.1759901281114145	4.20623899765598	7.756762596410534	6.35528105540811	5.034837012634327	0.7525822297106237	-2.1147046138535033	-7.856796464374681	-15.39497809457508	-22.203223701649893	-20.340284961694504	0.07147821308566336	3.578525334652231	11.446981361946676	12.050583084850837	8.074936886954555	10.497848277970899	7.788523019121647	8.559539135850267	3.835796513900097	2.2472908959422706	-3.2296466395323433	-2.6739138726224643	-6.184905886501277	-4.225543191458073	0.7188321326006513	0.05856031915404915	2.568882523526725	-1.2568342149486216	0.7799863043302593	1.8723215202791552	-3.245253038317354	-2.3739566985040725	-6.587329567636202	-3.3424884396717602	-2.329653717475057	-5.2067680440835735	-0.2681854859691827	-2.4797989929280986	-0.7077442727603775	0.6984668145482467	0.18956458884263475	-1.8872400920595551	-2.4856532127710644	-4.51993928999114
chr2L:870242-871581	-6.171456631272707	-5.1759901281114145	4.20623899765598	7.756762596410534	6.35528105540811	5.034837012634327	0.7525822297106237	-2.1147046138535033	-7.856796464374681	-15.39497809457508	-22.203223701649893	-20.340284961694504	0.07147821308566336	3.578525334652231	11.446981361946676	12.050583084850837	8.074936886954555	10.497848277970899	7.788523019121647	8.559539135850267	3.835796513900097	2.2472908959422706	-3.2296466395323433	-2.6739138726224643	-6.184905886501277	-4.225543191458073	0.7188321326006513	0.05856031915404915	2.568882523526725	-1.2568342149486216	0.7799863043302593	1.8723215202791552	-3.245253038317354	-2.3739566985040725	-6.587329567636202	-3.3424884396717602	-2.329653717475057	-5.2067680440835735	-0.2681854859691827	-2.4797989929280986	-0.7077442727603775	0.6984668145482467	0.18956458884263475	-1.8872400920595551	-2.4856532127710644	-4.51993928999114	-6.897058631042249	-7.443322925486881	-11.673912410288029
chr2L:915688-917712	-18.62161856600276	-21.24700060798002	-13.543029455480905	-20.361840894383356	-10.181042285107976	-6.726383038468032	-10.431466025390066	-13.378014889921905	-13.011942818937465	-3.5327878586169397	0.6816519536376183	5.382806556326752	18.202782073537183	27.666807548187826	17.510614852020833	28.509314849532306	21.609460540629293	19.95193844948441	11.44185246169983	13.843617508528812	9.876706358215717	10.996039142006982	11.504296531038632	9.034548283767284	7.101837111853006	8.224866262571183	7.158044180117478	3.8799162446541935	0.9912176357945905	-1.3204310565372532	0.3835375379490557	-4.747477843298135	-8.49507582745795	-13.414541925176172	-15.813955909736977	-23.878767227365827	-25.32853154467005	-29.79743862608116	-29.23957657023703	-14.760846435200449	-11.693670731479715	-8.737931987170832	-6.704077179959941	0.0	-1.0466924622419154	0.0	0.7713317115819135	-0.8252953541802436	-0.4693180592170089
chr2L:1406633-1408615	-1.8915705281179835	2.2646017874002693	1.5330732553817288	0.3893487198707885	0.44567862925099816	0.27606496128460095	1.066693408198797	2.310097436003703	2.7973032866066676	0.13733673652578354	-2.161733975764127	-1.2173006272345597	-0.947282982095507	-2.422309009339197	-1.4883600228976182	-4.38080239661672	-6.06825935104894	-4.990458096505263	-2.787021922390373	-2.9425448479186906	-0.2240774644457132	-2.255777573647819	-6.834132690393174	-4.330588602705687	-2.6716437514841918	-2.7761153151765225	-5.014870319554504	-7.972449524880117	-4.38945372260183	-3.6662783536377	-2.2371819739817025	-1.532490483662969	-3.031009266808572	-1.431512590948607	-0.736875567308499	-0.4075906076581398	-0.3842533059311557	1.152759917793467	3.170460400786653	0.6934438300804245	4.849761676029733	5.774395817511256	2.796194771303456	0.2349935677707824	2.9212926078806136	1.2024322866154675	3.17170179716336	2.3435889537122154	2.963947621503623
chr2L:1409297-1411111	0.27606496128460095	1.066693408198797	2.310097436003703	2.7973032866066676	0.13733673652578354	-2.161733975764127	-1.2173006272345597	-0.947282982095507	-2.422309009339197	-1.4883600228976182	-4.38080239661672	-6.06825935104894	-4.990458096505263	-2.787021922390373	-2.9425448479186906	-0.2240774644457132	-2.255777573647819	-6.834132690393174	-4.330588602705687	-2.6716437514841918	-2.7761153151765225	-5.014870319554504	-7.972449524880117	-4.38945372260183	-3.6662783536377	-2.2371819739817025	-1.532490483662969	-3.031009266808572	-1.431512590948607	-0.736875567308499	-0.4075906076581398	-0.3842533059311557	1.152759917793467	3.170460400786653	0.6934438300804245	4.849761676029733	5.774395817511256	2.796194771303456	0.2349935677707824	2.9212926078806136	1.2024322866154675	3.17170179716336	2.3435889537122154	2.963947621503623	2.5109914309654697	0.360980444466201	0.12654773365247898	0.7387411481941433	-1.337558349229288
chr2L:1411618-1414780	-2.161733975764127	-1.2173006272345597	-0.947282982095507	-2.422309009339197	-1.4883600228976182	-4.38080239661672	-6.06825935104894	-4.990458096505263	-2.787021922390373	-2.9425448479186906	-0.2240774644457132	-2.255777573647819	-6.834132690393174	-4.330588602705687	-2.6716437514841918	-2.7761153151765225	-5.014870319554504	-7.972449524880117	-4.38945372260183	-3.6662783536377	-2.2371819739817025	-1.532490483662969	-3.031009266808572	-1.431512590948607	-0.736875567308499	-0.4075906076581398	-0.3842533059311557	1.152759917793467	3.170460400786653	0.6934438300804245	4.849761676029733	5.774395817511256	2.796194771303456	0.2349935677707824	2.9212926078806136	1.2024322866154675	3.17170179716336	2.3435889537122154	2.963947621503623	2.5109914309654697	0.360980444466201	0.12654773365247898	0.7387411481941433	-1.337558349229288	1.9995294472755651	-0.6705208384588284	1.5039921618719443	-1.4299963812117518	-0.0933914999672346
chr2L:1416242-1418179	-2.9425448479186906	-0.2240774644457132	-2.255777573647819	-6.834132690393174	-4.330588602705687	-2.6716437514841918	-2.7761153151765225	-5.014870319554504	-7.972449524880117	-4.38945372260183	-3.6662783536377	-2.2371819739817025	-1.532490483662969	-3.031009266808572	-1.431512590948607	-0.736875567308499	-0.4075906076581398	-0.3842533059311557	1.152759917793467	3.170460400786653	0.6934438300804245	4.849761676029733	5.774395817511256	2.796194771303456	0.2349935677707824	2.9212926078806136	1.2024322866154675	3.17170179716336	2.3435889537122154	2.963947621503623	2.5109914309654697	0.360980444466201	0.12654773365247898	0.7387411481941433	-1.337558349229288	1.9995294472755651	-0.6705208384588284	1.5039921618719443	-1.4299963812117518	-0.0933914999672346	-2.072433578503068	-1.6913133657574786	-1.9879058100589873	-3.4672955889931165	1.4305087419759774	-3.861495343308382	-1.7473624742179548	-2.4406620322619794	-2.0493536376292756
chr2L:2575320-2576765	0.0	-0.47712125471966244	-0.47712125471966244	0.3842533059311557	0.6427383714294621	-0.03968681378873942	0.5045867213081315	0.0	-0.30046069586428814	0.0	-0.3842533059311557	-0.47712125471966244	-0.3842533059311557	1.9330516924433967	0.30893315349466166	1.6606889769390898	2.637451070747821	1.1451916048326531	2.4000123940783284	-0.28349877730603745	1.1249318154383212	0.05842741531249606	-0.5019847563975255	-1.6124501613579323	-0.5929109746022403	0.0	-1.0948570982095023	0.31888810951347485	0.2614505271567006	-0.9884928598239788	0.47712125471966244	0.9884928598239788	0.0	2.604837771905982	2.578189191071822	7.779877175028067	1.3020713725970021	3.0784220841591483	7.066736487564153	5.528571335824036	1.0668755590631576	-0.3842533059311557	0.3842533059311557	5.63638966893148	6.486325544003221	8.574920054281172	8.035987843098596	13.847723623679782	7.5848842706600434
chr2L:2751004-2752816	0.21304108935244795	-0.17034909143698326	0.0	-2.1589988735008263	-2.499845840699701	2.3979747477990703	1.5444107236455067	-0.3842533059311557	-0.47712125471966244	1.9084850188786497	2.987503145636515	0.2908713347592363	-0.38100049476924586	0.0	2.8277623123028444	-0.6500485400342133	0.47712125471966244	0.965527604125798	-3.3189709673237724	-0.944937942567579	-1.8679940677903581	1.3229532710056917	0.8146844934204033	-2.22540244439979	-2.9706955577747545	-0.5961516463894011	-1.714261454317762	-0.5812363876919739	-1.4444045626603805	0.29329226409088593	-3.100613557076952	0.16125860883478288	-0.1316987860573225	-1.7184251577299934	0.03452329749886171	-0.5149800420566527	0.0	0.0	0.32675222119505476	0.0	0.288769123076823	0.3842533059311557	0.7359535705891888	1.4637527426815686	1.9084850188786497	2.7418644723031713	13.11298128492396	26.627348584551232	36.53035145797469
chr2L:2769266-2770320	0.0	0.0	0.32675222119505476	0.0	0.288769123076823	0.3842533059311557	0.7359535705891888	1.4637527426815686	1.9084850188786497	2.7418644723031713	13.11298128492396	26.627348584551232	36.53035145797469	24.984272054407178	19.520182259209175	17.656476122025623	15.363947823702807	13.8211027340298	10.823668067220035	11.160444568017507	11.008979106968777	7.228008507518773	5.482192011420269	7.608946477747943	8.259785067849108	7.554775313722344	6.551747896412451	3.97747025185129	2.590520480691268	4.057785958128209	1.1868722786020023	1.2573935450114642	0.8129472606330461	1.3731305014031	-0.27298635970503526	-2.53770733964939	-3.503841827856744	-8.247830463601515	-14.84822356510625	-18.703658662010472	-15.850391990439208	-6.983241362561192	14.257515833268153	12.495409293486553	5.429671152348461	8.71103264979466	6.690361690693022	3.397249019134593	-0.22671175757350234
chr2L:3049411-3054412	-18.076498047628743	2.8667892719757218	8.311359919773537	6.361002463015419	15.552901107773293	15.501276093721255	13.093162840811736	13.79415567493331	8.431254263931466	1.8200716168333928	1.763621702660562	0.7739214028772793	4.528978706881525	5.636762084597453	2.2384407583115578	4.846552200917168	7.376857521561891	10.81334793590809	10.465861583156627	9.400976904636787	9.062090755001062	10.176823310998628	4.2136746328067	5.634246301337764	3.03183914926227	3.0390487136030875	3.5209007943590818	4.293985140349134	-0.7323189456425836	0.6358905132291266	1.6400474062378059	2.5056258855540645	2.5558101229569012	-0.9613734123315636	-1.2520431175075981	-5.857317858760142	-6.425357154670433	-9.264375038615986	-2.1714739730902166	5.201129745287482	3.1135669442681673	-0.14261511071083247	-1.1733504513697384	-1.3649944765707498	-2.3042223686760597	-8.380932699803791	-5.980227121461507	-3.1189221481451948	-3.237098890580701
chr2L:3318907-3320075	18.2285813650273	4.88230672919048	9.61972641556369	14.482041007915942	14.062766398045365	13.807990388375638	3.881347770204787	0.0	2.2903614895816333	8.98842926280236	2.357760926545131	7.450089722464582	1.8233911030260708	0.288769123076823	6.324828386045819	10.562795367582241	10.099646429884103	5.940170639480563	1.8468806031657816	0.021858643792711855	-2.4812469542513407	-5.6384697605229555	-5.601008295509649	-4.911623016877927	-4.4398827772658125	-7.616844926190555	-5.013253404898787	-5.170864373523015	-8.395999095221445	-4.54660154156765	-5.552417896438048	-5.938350985013788	-2.2632888069697144	-0.47712125471966244	0.9884928598239788	-1.5946979330779227	0.39857653739568033	0.0	0.3842533059311557	2.168660287396916	3.501691479868931	0.7357890626869555	1.9834348893276441	4.022564974905004	3.917508787728818	7.229121777148503	12.937580574139849	4.821339509754439	7.0636964123020185
chr2L:3520749-3522662	18.65854472798172	6.866532796194847	2.5992428729899255	-1.0764261185186486	9.117961239730407	10.550699796299126	4.103809008822945	-2.8231662367810046	-5.633368252599949	-10.767244565002759	-9.5445502985123	-1.6198272479569908	-2.677381345787412	-6.418600881486734	-4.9732144232147455	-3.293624939760179	-4.730326078386896	-8.260416998204276	-8.214377328489508	-9.26759387404039	6.596420022785281	14.217962077138239	9.285888548103951	5.957621536702641	1.1190135894640119	1.3071673513797966	2.216817173305734	-1.1563196252600403	-0.7221862668622312	-0.9867591741110621	-1.8434493980934983	-2.6552484618179375	-1.0334519095785322	-2.4868863205405844	-0.980444375393605	2.259982999975834	1.7036036592763888	3.167269867296386	1.5037271197692543	-0.5728879780480683	-2.1693779590161335	3.736900743006202	1.3309435075485785	2.357892612551762	0.3071083686291748	0.8807275879539905	-1.5776652409381444	0.7695798653412302	0.1774381932515066
chr2L:4481015-4484807	0.47712125471966244	-1.0668755590631576	5.527741561887387	9.548889247647894	4.956540546492537	9.722038854752116	7.809987744502823	4.802508346777691	4.171762977741091	1.0250697133538176	-1.2329420837574783	1.0565386386377715	-0.0628489816289093	-0.18239099879400683	-1.5123078693882344	-1.2344466636223257	0.13906948780066558	1.0638034668337202	1.8719982321488682	1.1448870952583254	2.7822929695659573	2.5751941451481732	12.1662830478519	20.426483134248432	20.760554690406344	13.936161335098152	12.67154406497337	12.563071320980773	17.12940291395551	15.44159883114783	10.570709382775677	3.075127881097278	-0.03553410780282073	-3.0422187360657804	-2.9721074405823438	0.9045803020820308	4.967587322028596	3.9042428704146697	1.9354313348287917	-0.5474329886905265	-4.0323187882867595	-12.07826461743369	-12.23202472510674	-20.761212976336395	-8.452274820431983	-12.431239362473827	-13.369326487466022	-0.18724572687205507	-5.494337355862123
chr2L:4485764-4488971	1.0250697133538176	-1.2329420837574783	1.0565386386377715	-0.0628489816289093	-0.18239099879400683	-1.5123078693882344	-1.2344466636223257	0.13906948780066558	1.0638034668337202	1.8719982321488682	1.1448870952583254	2.7822929695659573	2.5751941451481732	12.1662830478519	20.426483134248432	20.760554690406344	13.936161335098152	12.67154406497337	12.563071320980773	17.12940291395551	15.44159883114783	10.570709382775677	3.075127881097278	-0.03553410780282073	-3.0422187360657804	-2.9721074405823438	0.9045803020820308	4.967587322028596	3.9042428704146697	1.9354313348287917	-0.5474329886905265	-4.0323187882867595	-12.07826461743369	-12.23202472510674	-20.761212976336395	-8.452274820431983	-12.431239362473827	-13.369326487466022	-0.18724572687205507	-5.494337355862123	-4.375103248422879	-15.245281532669347	-8.224770760354742	-11.31264575001101	-17.523766032071155	-5.458669141931084	3.190613430779899	6.7328729022522165	4.280555905776916
chr2L:4490227-4491839	1.8719982321488682	1.1448870952583254	2.7822929695659573	2.5751941451481732	12.1662830478519	20.426483134248432	20.760554690406344	13.936161335098152	12.67154406497337	12.563071320980773	17.12940291395551	15.44159883114783	10.570709382775677	3.075127881097278	-0.03553410780282073	-3.0422187360657804	-2.9721074405823438	0.9045803020820308	4.967587322028596	3.9042428704146697	1.9354313348287917	-0.5474329886905265	-4.0323187882867595	-12.07826461743369	-12.23202472510674	-20.761212976336395	-8.452274820431983	-12.431239362473827	-13.369326487466022	-0.18724572687205507	-5.494337355862123	-4.375103248422879	-15.245281532669347	-8.224770760354742	-11.31264575001101	-17.523766032071155	-5.458669141931084	3.190613430779899	6.7328729022522165	4.280555905776916	13.258113364906166	12.229835403044113	5.398116472363627	-2.0611042393548087	-9.148732300246898	-15.009375486065977	-7.165112718143826	5.024480290401427	5.727519434464316
chr2L:4514910-4519437	8.071370381648581	11.751723361584569	18.257123205004138	16.16973102061421	12.82399651496779	12.513042118430628	9.400798317901904	4.769584013448905	4.141882572319237	5.060254424607839	5.8761428924606625	2.457460401222427	0.19213466106279314	0.798238938107363	0.4708380315714476	-1.7929593870616523	-1.2456948090685624	-0.6658385895969192	1.9911778626631127	-0.5123807687549015	0.0	0.19916529609750638	0.0	0.14137141406225112	4.6242043446641325	6.344453125007634	-0.8936083154540573	3.8973767472568075	7.5532310746681866	7.124592588836663	8.569097082572307	8.111046491945778	9.602769239256464	8.56561889079474	9.50776193210417	6.672152460255685	7.417962267407722	6.759650819596565	2.7740519127152328	4.203632100512519	3.7101228093992433	4.702113736504301	3.8977362801067312	0.6221320841927092	3.4491696505689666	0.7550278341025115	2.1289426640992914	4.260608664289181	1.5749189120814575
chr2L:4849548-4851696	3.936401336156937	9.760758674283014	8.428145018724717	2.8171246808538832	1.2417203437958086	3.8994180671214402	2.3842111940076616	2.236882831030616	0.5017550452224704	-1.8400692275507045	-1.7350653860695981	-3.7273301677224637	-4.4214536670343625	-7.402333709703855	-11.723639768674524	-14.908895388195877	-11.82002882956483	-12.628597468190971	-21.601566933328122	-16.718387052965642	-10.782970740539607	-11.13439298120756	-11.401899287396654	-7.373639693317823	-5.040314069472094	4.570881302778178	15.651650778691522	16.558616709902577	5.583076459883001	1.9605410061658564	-1.0470946306121776	1.3631850203687834	-3.9179424031935906	-8.081989034127288	-20.37672753197209	-31.87567521022122	-25.911719458092893	-14.484215974409127	-4.281201227475952	-10.625270364370225	0.32675222119505476	-1.4637527426815689	0.0	-0.6252873828651145	0.288769123076823	8.83262565614321	6.471247318853549	6.416381384065375	11.94638462254265
chr2L:4960139-4963131	-6.260506510507225	-15.222575011021004	-17.32322048943597	-19.325992148853423	-6.140566316360778	-17.800604274444435	-2.1479480243754696	-0.17366747914382874	-17.688781649932853	-5.322117665722422	-23.605608737251014	-19.18200895692186	-16.162873549678825	-3.7058535818318417	-9.97905086146348	-8.316939435070044	4.181224537580663	0.0	0.0	0.0	0.0	0.0	0.0	0.0	0.0	0.0	-2.534984060161506	-3.1116449905781733	0.7359535705891888	-0.47712125471966244	5.553864357002609	8.193417163372677	7.782253174902732	12.518044802198704	2.7422118086850276	11.784800247063513	11.437827198200228	12.836714112084499	0.32675222119505476	4.266766702730524	14.891742129001504	2.947005175605207	0.0	21.653663428939126	16.142252903363737	13.363238336332621	16.240571743339327	20.491933075647008	21.98531035877808
chr2L:5199133-5202199	0.6610055706295627	-2.6028420709958495	-0.29434721070262143	-0.22934734318454403	1.4854681089930142	1.0651605886329993	1.3097986738753673	2.996299451222565	4.272270930403947	4.957147268169632	3.6618988573070284	0.7646732843225392	-1.499510546537768	-1.540402130579582	-2.123973370287279	-1.1446323513338477	-0.2105263209141679	-3.7656861078433326	-4.335062748436815	-4.964682918019452	-7.740957171014123	-6.074968087765678	-7.4930746438688836	-4.465556636026596	-0.32675222119505476	-1.5550366032949072	-4.624182681064609	-3.1035958697411727	-1.3821770810048504	-8.08729009657626	-11.342225253747877	-14.83306700731957	-12.20010391965969	-12.625637531079041	-2.6451328292852043	-1.0125888611440932	-0.9699739999703265	-4.138265213915287	-7.50053171927445	-12.07347887515983	-10.524107764035348	-12.512956752578464	-3.523721012853902	-2.293201462496589	-0.16125860883478269	-1.2994664175175838	-3.942883738482985	-1.9425650815616078	-2.319771529657234
chr2L:5277350-5280908	-8.752188090520363	-3.8298504154224586	0.46660954739493005	-0.9059652567236041	-0.2406233412219088	-5.631340304733744	-4.373335987782691	-1.289337620463382	-2.7037934813953677	-1.216649259263145	-4.915063340105523	-3.6673194510792353	-5.344035665976598	-4.485325135059414	-3.371742790707822	-4.399637660961213	-1.663512557038787	-3.645778722972334	-3.1827837990022814	-10.417284571240325	-5.859407103999369	-2.3788234710719953	0.6489937632395198	0.6319730464766251	-0.934865583902865	-0.5644900872493631	-2.709124683740626	-2.1819044003441417	3.5114700630622635	6.340132773221023	0.22432243947821665	0.0	6.507243719003039	18.791532417097493	7.858173149815005	7.528846407957263	13.35556754629013	14.49003587698936	15.628359817403705	15.044390647087388	13.218515240344896	13.235482274951966	8.822233603104813	11.339165089334205	13.087553203389193	2.651351975984537	3.449318853989017	10.57977681137816	6.872454319530891
chr2L:5325403-5327025	2.86240993708892	-2.3047150305103066	-1.8628592175521705	-7.954588941124967	-8.184978619052341	-1.2578555613052294	-2.287743701304585	-0.7504699364377134	16.94187017741887	14.836161231121615	10.964803406890473	11.579722736346454	7.182898158382124	6.673411163813774	1.8157085332700824	1.1070906697504461	-3.3530205802973296	-1.3572236210393933	-4.706053187603697	-3.9480133058769455	-2.496463227584433	-3.490176183528995	-1.0648103115007428	-1.31826872786171	-3.1725666967022628	-6.375242293993262	-5.482641271493618	-2.438857004756604	3.293779043006947	2.45804607352062	0.48897335151659815	1.9084850188786497	-1.0668755590631576	-0.036159813529441774	-0.5849806345591825	1.8380542130376964	1.430897167707017	0.08348357817270881	-1.148267667487403	-0.8595984108468443	-3.485137489232394	-3.151267486038908	-1.9162598865965064	-6.778932208757456	-4.241541245708226	-0.07531549454479002	-2.5902241357083926	-2.8914426960274957	-6.082264811244901
chr2L:5541160-5543365	3.472114580126404	1.5443452046208663	0.244462645455602	-1.5308772793327798	1.4612953510163642	0.7191653253283166	0.38303622237464596	1.4431543474115518	-0.8891972516106023	0.30886589263625247	1.096718024796227	-1.9177557595277828	-1.7638575694844874	-2.277999784431015	-0.7490429136284136	-0.7016946198194888	-2.6273379755749704	0.9716890188427767	-1.8211858739253672	-1.1610002537705302	-0.678133708484532	-0.04115196398964511	-3.326221630251258	-1.712917134896569	-5.161465417169861	-4.658469995023055	-1.2789342399940287	-1.6577718203210279	-5.262822151094568	-3.5806637736015148	-1.8553732482313607	-0.3842533059311557	-0.8638360267166969	-3.447515301016289	-3.303833224816698	-1.3095569741594058	-6.249663671170069	-2.261199186928159	-2.224796368823077	-0.8551484209528776	-2.141608290443812	-0.9034043916225997	-0.9591312608573317	-1.5241834332417725	-1.7287857618188278	-0.23613341106444174	1.9084850188786497	-0.2887691230768229	0.47712125471966244
chr2L:6367636-6370136	0.16068432228610147	0.3055162503799057	0.5095825800615449	0.6307685229167005	1.0668755590631576	3.3845891601688023	0.965527604125798	0.36524608165550093	1.2175627557112398	1.9810132573947747	0.877767060281167	0.10621460694838125	9.023004613013414	3.8622104928819727	30.68423272009744	46.907213839426234	48.6157927167172	52.373306967749706	40.585252184593294	29.581749879188777	17.332296694851152	13.542654031643256	7.133604017060351	8.813642140946241	4.147391092398733	2.090705857309173	0.3125723971774349	-2.0441015535852394	-1.2825766385716872	-3.5819096750167634	-4.2589165421900255	-5.90984459988867	-8.423048160400764	-5.44561341722028	-16.36628184146717	-16.296299084284236	-19.59926583822554	-16.60921300435091	-35.580964256160996	-32.77100261444232	-8.875486732084623	-16.57073055654851	0.8515824070729341	11.953203345521116	1.3836034978805847	13.263773573888846	19.64385745918633	14.235031556357931	21.158197302050393
chr2L:6371428-6373272	0.36524608165550093	1.2175627557112398	1.9810132573947747	0.877767060281167	0.10621460694838125	9.023004613013414	3.8622104928819727	30.68423272009744	46.907213839426234	48.6157927167172	52.373306967749706	40.585252184593294	29.581749879188777	17.332296694851152	13.542654031643256	7.133604017060351	8.813642140946241	4.147391092398733	2.090705857309173	0.3125723971774349	-2.0441015535852394	-1.2825766385716872	-3.5819096750167634	-4.2589165421900255	-5.90984459988867	-8.423048160400764	-5.44561341722028	-16.36628184146717	-16.296299084284236	-19.59926583822554	-16.60921300435091	-35.580964256160996	-32.77100261444232	-8.875486732084623	-16.57073055654851	0.8515824070729341	11.953203345521116	1.3836034978805847	13.263773573888846	19.64385745918633	14.235031556357931	21.158197302050393	13.051250301165416	13.901075451730021	6.906507583285463	15.373131766856877	15.056555683860838	15.022526637280295	10.392391031830762
chr2L:7476987-7479233	1.732395449636374	7.079521848601255	7.875306291327896	8.886530698670171	3.3652689525847856	5.247147626714068	4.538812193605065	1.5889323341613693	2.4088342896640293	1.9310924933519344	3.0697192246462754	3.0373752929388975	0.12161867248595906	0.961098435859051	0.11630140009568044	1.4142940131421988	0.7404156254247598	-0.7618815166581684	3.10557812015175	3.286431449894411	2.8771320963415623	1.0385177688768463	1.7046612578386138	2.9953842800454202	5.201248762144306	5.406930472975141	3.4945465914508076	1.8275977277690891	1.1645328190744115	-0.16908664243955	-0.9149889121861475	0.8690530293417753	0.9391298345344823	0.7426198654202815	-0.019932042499123066	2.9620542509562515	-0.40991728545650424	-0.1776801543353869	-2.7661643582153004	-4.189678089664506	-4.253137891164148	-5.0718188103972714	-6.536714019005456	-6.766897239535737	-7.9230788007535775	-11.449795019232551	-6.934469587146382	-6.444237879507689	-6.245064373877847
chr2L:8141047-8143183	-0.32675222119505476	1.857403818953513	3.542152022841199	7.747272981975532	1.3912399352125009	0.9884928598239788	-0.32675222119505476	3.0284853119309445	9.808631208193715	10.761782445043277	8.087884758602856	6.455908431495997	1.8834067806682209	2.051099402070114	1.7704062865214771	2.6089583657216155	1.7097277001859927	0.32675222119505476	-0.2887691230768229	1.9084850188786497	0.32675222119505476	5.5893068896181575	10.622895309026779	12.610131790278627	4.76063629113099	4.930602858919812	4.284376832935211	7.911287447374694	5.264109249564226	8.493133905964692	6.973637976196464	6.0292711532857375	8.177566562127758	6.240369826145056	6.198329350971281	3.596883042421783	1.391526877668039	4.2649949218764895	6.756086582340516	5.2873285211748575	0.27482272280677394	3.320810487022618	4.5979342692157195	8.265973859271002	4.0119023486959025	-0.7633114619362145	6.439305619601894	1.1864248026089623	6.027899268310849
chr2L:8206399-8209498	-10.168965059271574	-6.816622926064793	4.0267892220230905	1.274794808856449	-0.1440187458000385	-3.158763229997591	-4.630542018705553	-7.5937115352816145	-13.568482983871341	-22.062616409371827	-27.645390792239535	-22.669250944113887	-18.866631075067044	0.0	-1.4843416264827354	3.60360331672692	0.606159500114743	0.8531206470108129	-0.49981680141485	-1.4637527426815689	1.204895769300835	8.02292276410831	6.690803365223949	1.0668755590631576	1.1416133483953088	15.538525469523979	8.88517061403822	17.19992585672796	21.681204335339668	18.626816824295755	17.585976177039104	13.28439193512875	17.330361215950308	2.4932425598990946	17.257325255301502	20.414648608411174	15.009195154425656	2.615306279857278	10.547872357418967	12.015144887625157	19.380886998965604	18.42958671074681	18.87965626465929	16.389190971250606	12.912231821878317	8.727894939703008	7.360231195992726	4.450867805639772	3.6097875048999475
chr2L:8509311-8512014	0.0	0.0	0.0	0.0	0.0	-3.5104935256304954	0.8962571763062308	0.32454363319990315	2.9177322108411134	0.46096774478162655	13.186192599558693	27.274546964129897	28.961323371995	29.620012192791922	17.688427084073066	19.21209379413285	20.275187642109348	7.955714719127069	14.820098624592465	11.524550430118632	15.384649863228931	11.503095073692977	12.727586703926683	4.3403490247064465	1.4419376150024263	-2.5777162428931706	-2.4423035074462045	-1.5826745582737027	-6.974821133140315	-5.020097723474834	-8.197210091667293	-9.369136301092162	-12.16772440202796	-19.813750713692937	-24.61576154154796	-15.861335945085107	-25.674755528801057	-22.103424698769324	-2.534553518899802	10.520645044368694	9.148859263892499	3.205745805737448	7.0976064334749545	5.144185707348579	8.898401150900028	5.82863571869373	11.839876094371728	21.604825423983794	6.876511572474091
chr2L:9921460-9925260	-2.0844894076526566	-3.972681696331531	-1.3821770810048504	0.0	-5.471792271242052	-1.8223877681649696	-2.0266905325807247	2.341248245414566	-1.7159984762253484	-1.2456036774209613	0.3842533059311557	-0.58136289059981	-0.32675222119505476	0.3907644586909242	-0.8410298706976986	3.253611582836327	0.3825876399126979	0.9884928598239788	0.42815404581190597	0.3895645224474584	1.4278852360765655	-0.2887691230768229	-3.4609003030890397	-2.3102018412430843	-0.11981463385240806	-0.6517185674417723	0.9884928598239788	0.47712125471966244	-0.3842533059311557	0.9492931826283602	0.512584871343693	2.141565594625299	0.24062334122190882	10.057729391162978	20.017132482190576	18.06110137980453	20.38827407851224	9.616188789023422	1.3717496078721767	3.508798688250286	7.788648709163636	7.213206209547169	0.9269250604438054	-0.582383601084804	-8.1027849371706	-0.07475554146237992	-1.1296213231061605	-2.6595863574560714	3.0634413110609136
chr2L:9988509-9989807	8.314338822939938	15.528737869222963	17.46460786415984	17.226019830557618	10.325782578756453	12.900228567672082	10.201530458955412	6.776872713569162	5.72076142369944	3.762844998120415	0.18072198645085483	-2.8413398244676142	-3.2781122309483997	-6.430929001193026	-4.294021335062586	-5.844701979774805	-3.19296327820302	-5.202955403628875	-7.151790456073289	-3.976389143224826	-5.541856515537941	-6.355402070618201	-5.830650317809561	-5.978625040006467	-9.078153337726622	-8.792761470177554	-9.118854824171217	-11.053609289527305	-14.720936787561916	-15.366497892579387	-17.832251178987146	-5.957861014225544	-0.036050663495053974	-3.509247784557812	-4.965872028948118	-3.7930958791239746	-6.781964301720371	-3.2573876616125066	-0.4666095473949303	1.6806839062132066	3.1428267114340915	3.5378049688498514	7.371223665090334	4.855516523645872	2.7941197439334844	-0.7288681465700533	-5.232867564332845	-7.488180879816485	-8.978853486550811
chr2L:14027254-14029135	-1.4602190733163583	0.20678158087600138	-0.5818235897594044	0.26581333773712235	-1.7276179704983015	-2.4446652714139283	-3.409072436698401	-3.0561838575217326	-1.8815865744609905	-1.5844430739269584	-1.2747938010894624	-2.6530819677544577	-3.360383683294322	-6.6064618974447	-8.019300894183045	-7.748775293275975	-11.342659147155633	-9.510202484378457	-13.31544312084409	-12.236228477917935	-11.15130852409787	-2.7418644723031713	-0.47712125471966244	0.32675222119505476	-1.5744155126014683	-9.553839315000559	-5.405938038467157	-5.87346446041639	-3.2076825849022823	-3.6061332724586106	-3.259862472569871	-2.010791735781528	-6.1894395334131636	0.9670162803285552	-0.7359535705891888	-0.47712125471966244	-0.9028457039716091	-1.9462913393968362	-2.1164411183531806	-0.8340553297913107	-1.8439956060489069	-2.1786382530843036	-3.4240687585004017	-2.5855942092982906	-1.0678570832859742	-1.4637527426815689	0.800569748465957	-1.1195178200556415	0.40356773276898733
chr2L:15741287-15742984	0.0	0.0	0.0	0.0	0.0	0.0	0.0	0.0	0.0	0.0	0.0	0.0	0.0	0.0	0.0	0.0	0.0	0.0	0.0	0.0	0.0	0.0	0.0	0.0	0.0	0.0	0.0	0.0	0.0	0.0	0.0	0.0	0.0	0.0	0.0	0.0	0.0	0.0	0.0	0.0	0.0	0.0	0.0	0.0	0.0	0.0	0.0	0.0	0.0
chr2L:18695268-18696669	0.7359535705891888	0.7673993321513376	0.9262440125141038	3.4137301441073022	1.3821770810048504	0.38021524166404286	0.727898514763868	2.2288633691548108	3.7042662191356244	4.373911172820749	1.9330516924433967	0.6816069930958053	1.5699153028877648	0.4953702769670191	3.0673874009071995	6.76538745433011	3.9146225479547336	1.682767490727281	-0.2182481097107726	2.620373377037279	-0.826671178133198	-0.5851114103036887	-1.296463075293641	0.21168763966847998	0.0	0.9568070777091172	1.3821770810048504	-0.32675222119505476	0.5552050987676277	5.447606885527533	1.6712873300153581	12.757094163136511	10.194185741575552	5.294794887004612	6.059726927294756	-0.355161630000432	5.79888925151572	4.207351338955393	3.7965005045059703	5.041334470246147	4.2582579316695135	0.6104588052244581	11.586673845283906	26.907193301025437	22.833901911669404	26.085488704611304	17.73055011560954	15.805565516014326	12.44905998241257
chr2L:19334367-19337829	0.0	0.5234384870639827	2.351517534421728	3.3758960976894805	6.529041412537353	6.410580240022875	5.553590686830167	7.193317413788019	1.967221329436397	0.0	2.8572293225029193	5.8273562024061425	3.5733668844005346	7.125839912658424	1.3180634813829157	2.3286248352848276	0.5033508094068161	3.8954629206312448	2.6288504206614633	4.723013702710432	5.689988386485388	1.2446391592131896	5.454896482218666	2.3601011025285126	-0.6252873828651145	0.0	0.6252873828651146	3.784952709229683	5.223010768506824	7.735069075074129	6.690834612538839	5.034324123584964	-0.031951551752878754	-3.2558823023170915	-6.201361362239005	-3.259862472569871	-2.933279357873504	-0.9771204363760194	-0.2887691230768229	-3.104833008269244	-1.8781088626556055	-2.146395261621941	1.1957762471969597	0.32675222119505476	0.5552050987676277	0.15520617409546528	1.81888412640696	2.741092625795437	1.9368808064365675
chr2L:19338671-19344956	0.0	2.8572293225029193	5.8273562024061425	3.5733668844005346	7.125839912658424	1.3180634813829157	2.3286248352848276	0.5033508094068161	3.8954629206312448	2.6288504206614633	4.723013702710432	5.689988386485388	1.2446391592131896	5.454896482218666	2.3601011025285126	-0.6252873828651145	0.0	0.6252873828651146	3.784952709229683	5.223010768506824	7.735069075074129	6.690834612538839	5.034324123584964	-0.031951551752878754	-3.2558823023170915	-6.201361362239005	-3.259862472569871	-2.933279357873504	-0.9771204363760194	-0.2887691230768229	-3.104833008269244	-1.8781088626556055	-2.146395261621941	1.1957762471969597	0.32675222119505476	0.5552050987676277	0.15520617409546528	1.81888412640696	2.741092625795437	1.9368808064365675	0.2293235407050303	1.668626767958549	-0.9026360638039679	-0.23315675035395558	-0.3923148185803638	-1.9862850340683402	-2.541180729686652	-0.12443781825079876	-1.2178551868438732
chr2L:19551506-19555715	-3.1634527996930637	-1.933754084031293	-1.9097826463144454	-5.626885001893655	-7.889771954381951	-4.927203532484255	-11.560610279446637	-5.362578784253677	-23.799462440983092	-19.315640448367102	-10.560669115432992	-11.577744526225338	-13.885641216500677	-2.4726685017879304	7.09305436938905	25.70044928090419	22.130499234964027	23.540180262224293	16.540075501449838	23.947695670527466	17.169177333324665	12.342863571680203	9.650359207482548	4.098957963050923	-0.34058812819664525	-4.4913426964867815	-6.038804396776611	-4.665501908356068	-3.411528157475323	-2.1128923224579985	-4.384625686907653	-4.67202549879383	1.9903706092248041	1.4493577164813773	1.9769857196479577	1.8245176440704105	2.796940836403429	2.0700616949882304	2.683408654039283	1.1440077002584799	-1.5987518608073485	-6.428716387808936	-8.62756258202225	-11.140318893842098	-15.096872682707595	-24.902032148148724	-21.238610895887565	-16.32713941500183	-8.572339418036877
chr2L:19575902-19578537	-8.572339418036877	-9.69628835571432	-0.4666095473949303	0.5552050987676277	2.996611027084015	4.393925097591716	5.054786322777475	1.2176031826548979	-0.5570427250962718	-3.1578938886255807	1.7113252084965314	-0.03927895925503469	0.33819662164374625	1.09579364398778	-0.1810508810297222	-4.5518390604534	4.616918680024641	3.1889266184188982	10.394754974244675	6.921985823536943	6.062903899124598	4.6715154606503395	2.669501342621602	5.979609820474521	3.5279551610305147	2.0358855429713323	2.3033697251508896	-3.403748956479372	-5.502495351270365	-10.585387891758733	-13.997128323232229	-15.744793747797267	-11.973012052055722	-3.7463771920731386	5.523350775595025	6.395038492032045	14.139325849982537	11.892776718493545	10.21084229836212	7.210525102650665	5.000350381768318	0.7082814175019551	1.6373881001444834	0.6177022632300735	3.232262049922015	4.299864196777078	6.7989577002464845	9.272845345303663	16.342735781383325
chr2R:2084544-2086584	-2.887965831109824	-6.310291628190637	-13.451298013509406	-16.83461653132381	-13.437702607812945	-21.802455470858224	-20.74014730139002	-21.83571750188681	0.21052632091416779	3.475166456257575	1.3648945909498829	6.382073814258295	7.815539518552472	3.565268279532331	3.4300460145174925	5.939871226579797	7.553378522750674	7.983095173297009	2.569940757984135	0.7359535705891888	-0.1937000752174726	4.35014101328505	1.8791583318164151	-1.5830485578609028	-1.4027502512559968	-3.8170678251899037	0.3411449834230643	-6.2488397254651575	-10.72872018608306	-4.5714717015107915	-0.18631319661764656	1.3212519633793613	0.0	0.5480240754311843	-1.5829553999262052	-3.3027824182006063	-1.1184118902180915	-6.440007077214242	-3.1477903986211233	-2.401995559518778	-0.9034043916225997	-0.32675222119505476	0.3842533059311557	-0.5050184077099936	2.9360492721064495	5.397803793941788	9.860963676827502	4.721009047383585	9.248353445825831
chr2R:2087542-2090330	-20.74014730139002	-21.83571750188681	0.21052632091416779	3.475166456257575	1.3648945909498829	6.382073814258295	7.815539518552472	3.565268279532331	3.4300460145174925	5.939871226579797	7.553378522750674	7.983095173297009	2.569940757984135	0.7359535705891888	-0.1937000752174726	4.35014101328505	1.8791583318164151	-1.5830485578609028	-1.4027502512559968	-3.8170678251899037	0.3411449834230643	-6.2488397254651575	-10.72872018608306	-4.5714717015107915	-0.18631319661764656	1.3212519633793613	0.0	0.5480240754311843	-1.5829553999262052	-3.3027824182006063	-1.1184118902180915	-6.440007077214242	-3.1477903986211233	-2.401995559518778	-0.9034043916225997	-0.32675222119505476	0.3842533059311557	-0.5050184077099936	2.9360492721064495	5.397803793941788	9.860963676827502	4.721009047383585	9.248353445825831	16.474747422118625	5.084600792362483	0.6252873828651146	4.669997713607915	16.03909434974891	14.87677858512959
chr2R:2459049-2460975	0.38697021587703057	1.8871148655862158	-0.12947044783891842	-0.0940891900775219	0.37712412216173863	0.6958698934233879	-0.29318041058511807	0.19186358645158416	-2.96323998330502	-2.0943793824515877	-1.3243305771013594	-1.949476954297946	-3.219799882596411	-0.07999794594489215	2.713104045322768	5.157438407557108	3.213088466788164	0.9595674807145531	2.8045764923672873	2.6017991047628923	0.6689457040470806	1.9703652191208971	0.06976625415562421	1.7500039158536929	4.369396487494863	2.3191927247973037	0.9059652567236041	0.08013034618679092	3.505681660996222	4.806256363055004	6.312332136989824	2.320028244836566	1.3930658646459986	-0.7408729880947215	-1.6136967791996757	-0.5036638361763989	-3.010331755458687	-0.09898204253740393	0.27482272280677394	0.5353107926715407	-2.2111136185005305	-0.19765189876617573	-0.31427967192490436	-0.6793847501311157	-3.7355870907868822	-3.583256001592639	-1.2506638366926077	3.43196582174062	2.1399614389341277
chr2R:2461356-2463915	0.37712412216173863	0.6958698934233879	-0.29318041058511807	0.19186358645158416	-2.96323998330502	-2.0943793824515877	-1.3243305771013594	-1.949476954297946	-3.219799882596411	-0.07999794594489215	2.713104045322768	5.157438407557108	3.213088466788164	0.9595674807145531	2.8045764923672873	2.6017991047628923	0.6689457040470806	1.9703652191208971	0.06976625415562421	1.7500039158536929	4.369396487494863	2.3191927247973037	0.9059652567236041	0.08013034618679092	3.505681660996222	4.806256363055004	6.312332136989824	2.320028244836566	1.3930658646459986	-0.7408729880947215	-1.6136967791996757	-0.5036638361763989	-3.010331755458687	-0.09898204253740393	0.27482272280677394	0.5353107926715407	-2.2111136185005305	-0.19765189876617573	-0.31427967192490436	-0.6793847501311157	-3.7355870907868822	-3.583256001592639	-1.2506638366926077	3.43196582174062	2.1399614389341277	2.133172346825298	3.3977536707846303	1.048541707444668	3.8027284350439743
chr2R:2555112-2557371	9.833522031252524	7.295996394788698	4.488083289568533	4.852347540519237	3.625881740899678	1.9313296975782186	-1.242770073117403	0.5418897940294667	0.302349327519513	0.15572578711075102	1.7511215232572426	-1.6932846623612194	-0.5214288898388605	-3.756217913062759	-5.276255051023071	-1.4013855368638697	-3.759185191666267	-4.127389959670039	-8.338131673705181	-11.11165936764093	-10.776038133940471	-11.66192611915329	-11.992631321912114	-7.657194887003039	0.0	-9.418629019734805	-13.279629536270669	-8.260909331699173	-2.0087063749483196	-0.2887691230768229	2.113703097448404	7.273045549391266	24.30028497144838	19.38128735116371	13.067014714017908	12.167761633217133	9.231489988618096	9.89346640841756	25.348698399492605	27.58233045138113	8.506255818979179	14.512290804175853	12.10195945754227	14.236848412963543	12.631531213457944	9.765991270962155	8.184174640763901	7.252720832841926	5.761381705027623
chr2R:2699788-2701578	0.0	4.663615867678115	2.159638473101246	-1.9558760432568403	-6.11607962251501	-11.32271053253559	-12.105493001821076	-10.742431764538933	-9.969776354265935	-7.508577450401122	-9.034317025582478	-7.881700691803076	-2.7627035861989606	-10.900246785300363	-11.479702740501255	-9.131350859033233	-9.68532535763685	-2.170326612168649	-9.92001136261423	-7.499789700566424	0.0	-2.3286248352848276	0.0	-1.9769857196479577	0.3842533059311557	0.0	1.0668755590631576	0.8768927084489612	3.3945423082212587	2.3594018229923974	0.288769123076823	0.32675222119505476	1.9084850188786497	5.551229747412621	5.3668938068723335	14.32359293042962	14.417765320748913	15.633970598242945	6.9101219412001935	2.963947621503623	-0.8717255711043644	1.3282171938479694	-0.07414857274578612	0.2457594292768453	-0.16125860883478269	-0.770073675670465	0.9253366760200419	3.953553929898746	0.21419977174406002
chr2R:3373986-3376504	0.0	0.0	0.0	0.0	0.0	0.0	-3.2775277696871	0.6210232608323278	2.8049394530612677	15.8279186998736	29.07282926802601	22.13453440458775	20.939807003204564	13.124181481335311	0.8411255941997078	3.6843790293898264	-0.24252927282185116	-0.3493526172025798	3.227454117141376	-0.8050815260472065	1.073795987071122	0.08116598297471256	0.39417938318767615	10.236327404201727	5.715994085760024	3.64513764099444	5.776370064898482	4.321380016193405	1.188984855244645	-3.1479096101997164	-8.110478929475041	-8.235461766567505	-8.96268267089379	-11.278141168183446	-6.09755045838362	-18.192830677790845	3.8167114958385517	18.797307853841946	20.362821790781002	10.533514817072604	7.643367578340653	1.9153990928169347	6.500005027622392	1.4338915213362913	3.5991770907102567	4.034235069260416	6.710074260863194	5.726457360249695	3.074209113588639
chr2R:3486213-3489086	1.7303725482962187	8.278437780244305	9.546306380309	9.97481807935009	12.898213949662821	3.7189941662548525	8.210169850634188	5.858131770895748	0.7875892944361568	7.727879872105787	7.403731357139433	10.603989502420939	13.430679687026899	12.988276483741119	8.314992297521995	11.09942220919827	4.5272751138901	8.066034695608234	6.918055937421466	7.1951479162455465	4.3888362280184845	4.086325087234131	3.7185401477873614	-0.4387689261465946	-0.29369239862858415	-1.945423634303609	-1.3929216597546625	-4.695779217624804	-5.7395687859522315	-4.3806619185234394	-5.225039624247296	-5.5694909835997635	-11.065679816744046	-8.657034473852566	-4.3975015788667555	-0.7900314431756507	0.8335087618515031	7.284453458480615	10.285145502644475	8.074687189414988	7.931154557561067	13.052213199310675	14.359111624516741	11.502987525436824	10.683243275909748	10.588656388900866	8.137440110322885	8.129473511846994	7.045643584211756
chr2R:3843303-3849303	4.919293109233501	3.088788860782268	4.814123875426008	1.1344084481488204	0.38505923778445694	-0.530564677025667	-1.3555374691222413	-0.47921428613131783	-1.9179926735386583	-1.1644014063203445	-3.847297076725949	-7.3422846098616485	-4.475085616069136	-6.151454251780221	-7.843666571541872	-8.024720903438732	-7.998596329528973	-8.129784490840457	-12.050984276995065	-8.141880307982989	-6.5092635471888	-4.283285648037366	4.659812873530329	17.628220141422542	22.55218043032948	16.06077022630642	18.81237487339938	16.375260361396798	11.459515904595602	10.315017563895303	5.64365866744819	4.936157846291406	5.973214943198068	3.0324880946188144	2.8316167256176428	-1.7971354510611095	-1.76288513709272	-0.1542856323555571	0.2550327347984114	3.0817317745087465	7.744277663411312	10.774281643725075	9.233600178837746	6.368175424551078	3.876753682431867	0.6527310126421587	1.9350710102956206	0.8744108312414818	-2.4450120183165054
chr2R:3849717-3851646	-6.151454251780221	-7.843666571541872	-8.024720903438732	-7.998596329528973	-8.129784490840457	-12.050984276995065	-8.141880307982989	-6.5092635471888	-4.283285648037366	4.659812873530329	17.628220141422542	22.55218043032948	16.06077022630642	18.81237487339938	16.375260361396798	11.459515904595602	10.315017563895303	5.64365866744819	4.936157846291406	5.973214943198068	3.0324880946188144	2.8316167256176428	-1.7971354510611095	-1.76288513709272	-0.1542856323555571	0.2550327347984114	3.0817317745087465	7.744277663411312	10.774281643725075	9.233600178837746	6.368175424551078	3.876753682431867	0.6527310126421587	1.9350710102956206	0.8744108312414818	-2.4450120183165054	-0.6190080203824393	-4.131983377138738	-3.4552708427075305	-2.7906029640516214	-1.9249362576445967	7.9132570326232266	7.075405987685185	3.377300460037122	-2.9722703584184074	-4.0986773275850545	-10.812168952471772	-9.22512923798802	-11.481565711121661
chr2R:3993177-3994720	7.4377436101006955	-0.47041643550660245	-4.058751987205936	-5.226285582284889	-3.212209487598149	-3.0357526421530574	-7.261833804181399	-2.534984060161506	-1.354948806874556	-7.923286284339829	-4.27239747043943	1.4313637641589874	-0.8918426194748864	-3.0777662769981218	-4.752765864836536	-5.366252509840564	-3.535174198421593	-8.979698388092052	-5.017875766744343	-4.799516606939309	-1.9605523250565684	-1.1518831761141577	-7.898209933103622	-6.656569833052803	-2.8037317115148794	4.936358405013155	14.854013270956182	24.307977319207833	29.934883250469746	29.069632923095043	21.739670245881108	20.5661333618662	1.3535241139557863	8.8827344130215	5.095966115825148	9.730014957009006	7.729492547153674	2.1076790777018823	0.4162267865976266	-0.6491982780828581	-2.406539401446966	-4.091921552669783	-6.833073268251109	-7.217934608399138	-10.614368288922163	-11.342980478518827	-9.494200276032107	-13.654606737472381	-14.206997871859746
chr2R:4760312-4762725	5.43722637127406	3.362149004012732	8.988837515345432	6.003884997693602	2.6179207113669807	5.538359925045983	1.5482327425807536	3.0984077863456956	0.6599938156578922	2.58959181762029	-0.37222389169138625	-0.47712125471966244	-0.03827457865474551	-1.1056322447779978	2.722395194120627	3.75661756381203	3.6050484539011687	2.7299625895108304	2.4077407809148035	2.493005727125369	1.7597000934522398	1.5998988247617651	-0.1916954742304478	3.4431980111097396	0.6220790421613861	-0.38907346943248866	-2.6101820135852947	-0.9683530673267683	-0.5417992501836368	-1.041562685491579	-1.762810286941889	-2.65776468082821	-1.137022306248416	-0.0903933799913395	-0.1810508810297222	-1.0740852272861583	-1.6385322929363215	-2.986140319406574	1.6923490930686103	-1.9320918423257256	-1.7550244903847396	-0.9244642419378928	-1.5700001952751366	-0.4947766754777987	-4.790107720673843	0.5981135073202736	-2.6817644925923028	1.568095614860008	-2.0295565984343957
chr2R:5291474-5293198	0.0	0.0	0.0	0.0	0.0	0.0	0.0	0.0	0.0	0.0	0.0	0.0	0.0	0.0	0.0	-1.684872899606169	-2.7285928155171044	0.3842533059311557	9.428086487260062	20.89585629988655	8.336084675053037	0.9884928598239788	14.468967273135757	12.468846272991584	1.9769857196479577	16.579407312901683	17.271522755670965	5.063775021356092	22.19775102646278	10.868167070243478	19.74233938862757	12.810150618937138	16.306428548145423	11.270741913939787	5.162327182535344	6.453641068684952	7.633858870651727	8.518253098166072	5.803613910464812	3.7207062271923945	-0.5733005938677672	-0.30744329737091464	-1.2958644586155106	-2.6221638262220823	-7.185034881057099	-6.836435564290742	-0.7026662228295751	0.7979835138031773	0.9059652567236041
chr2R:5933715-5936217	2.2925707925869543	1.7829858413977506	1.7362206576234174	-3.080945272778992	-2.55491958654151	-6.119158525518975	-1.188418673150786	-6.244290462155763	-4.623139016938596	-6.142418323282431	-4.494111855555519	-9.312810385303377	-5.454061773759572	-5.250930534581736	-5.224803140438472	-9.768114789280947	-17.777506531562477	-12.615359266771286	-19.911657504739768	-9.20102675834225	0.0	0.0	-19.936797735978104	-0.5461807351831426	0.32675222119505476	-0.47712125471966244	-1.4637527426815689	-5.397098054016726	-9.494199838044388	-0.7875892944361567	-2.2887667349251224	-5.992601962850793	-1.3530079183022206	-1.5711696903276526	-3.3817346133273163	-0.26145052715670036	-2.421643699769016	-5.421681923207518	-4.563397998992569	-0.5540953228602561	0.0	-1.0668755590631576	0.6252873828651146	2.7285928155171044	3.8993426260546893	2.7131191079497907	0.0	0.19916529609750638	3.706289730629852
chr2R:6353421-6357466	-3.212031458465436	-1.022747969488467	-0.6112617601679553	1.7557126806444476	9.833522031252524	32.347446167928666	11.996322375577966	19.675023129202334	5.423804078475888	0.6771956237733705	0.9785856351704517	3.7109431234694363	11.76886007282654	9.5482343108699	2.3480335351020902	-2.1864798090316886	-5.572799575353725	-5.1638387040336236	0.0	-3.8850477741019316	-3.3049253787986825	-6.761432911023849	-5.694833577620025	-9.329085600040507	-3.3494998593431835	-25.298198727464	-23.526241247076484	-12.853176598020958	2.3880736099734654	-0.8249841762751692	12.245503132184945	9.82213309184547	7.554867996353109	-0.06961727950709673	4.987841619587369	11.36099602214354	9.458928707466708	1.6453038260344375	-5.310377933542893	-6.842249751245408	-11.112278743098997	-10.016392222679144	-30.450029553149907	-27.38642835785447	-5.053689543002424	-1.5266364489807052	3.0936569529984506	5.88773862741815	6.253946143848806
chr2R:6370265-6372375	4.987841619587369	11.36099602214354	9.458928707466708	1.6453038260344375	-5.310377933542893	-6.842249751245408	-11.112278743098997	-10.016392222679144	-30.450029553149907	-27.38642835785447	-5.053689543002424	-1.5266364489807052	3.0936569529984506	5.88773862741815	6.253946143848806	-0.09105343985926605	1.4026431653344948	0.41960698044271094	2.5704510312877176	3.7134823477745416	4.025881430482573	2.4647925897612506	2.3534518368625195	-0.1416060681241613	1.2063628280109033	2.9327254602373096	-0.09080431289762882	0.0	3.4797213164434346	3.5312715831032513	3.787893309514645	7.684590957983155	0.6867325911188109	1.925250237852636	5.7521377283094886	3.6281671365190653	6.204776301452409	9.984622298012612	2.436999939154053	-1.1737218734474009	0.6252873828651146	1.9779115218250933	5.416281267620392	5.493994737502637	6.065067469842803	6.192028496967708	2.049547751898596	4.267961800872036	3.3339718141901487
chr2R:6374685-6380604	-27.38642835785447	-5.053689543002424	-1.5266364489807052	3.0936569529984506	5.88773862741815	6.253946143848806	-0.09105343985926605	1.4026431653344948	0.41960698044271094	2.5704510312877176	3.7134823477745416	4.025881430482573	2.4647925897612506	2.3534518368625195	-0.1416060681241613	1.2063628280109033	2.9327254602373096	-0.09080431289762882	0.0	3.4797213164434346	3.5312715831032513	3.787893309514645	7.684590957983155	0.6867325911188109	1.925250237852636	5.7521377283094886	3.6281671365190653	6.204776301452409	9.984622298012612	2.436999939154053	-1.1737218734474009	0.6252873828651146	1.9779115218250933	5.416281267620392	5.493994737502637	6.065067469842803	6.192028496967708	2.049547751898596	4.267961800872036	3.3339718141901487	2.9744924926824616	3.387260031841448	4.232715497890363	2.8506280388652354	3.7056864037336306	4.626261128221823	0.08729694171547847	1.6631558406943754	-4.803281788022188
chr2R:6423771-6426004	3.93502561284498	3.089393570283776	1.0071530935935828	7.150980057956825	11.311148114448734	7.361726811558256	10.65788566151293	3.956095195010421	6.217012355384973	4.584707187079464	0.9210998735674037	0.4552698025072365	-3.5827761876542783	-0.2505990395692239	-1.265124160346269	-0.2702853046366358	-1.911236974087902	-0.9173737659944471	1.1290918362401954	0.8166184489481225	0.3518739771179334	0.22397353324393457	2.030348672842656	2.5734925757581175	-0.1211829453316194	-0.41207930478688093	0.616953206103515	1.0417363813545935	-0.699087471064433	-5.739634947828304	-3.430220376704668	-0.5337977323785378	-1.5246451090047606	-1.0879376039890982	-0.9504516123089959	0.39505874916275263	0.20476224541537458	1.2112972715282293	-1.4646745108044652	2.2786182679380844	-0.5357953570400448	0.17548407048913336	0.5999641464256721	-0.8349253933086473	-4.135358959954008	-10.136129426317328	-5.016591048781558	-1.4112246161388995	-1.8127261078946146
chr2R:6696698-6698131	0.0	-1.1064770844568605	-3.8712052998012054	-2.216769493300381	0.0	-6.553300337435346	-4.129736152707287	-3.552394814138484	1.3528435241215888	-1.6334871157945017	0.09650737137312979	-1.6396975497760833	-3.4920144018172325	0.0	-1.9623743029625598	-3.3697556235051733	-2.9383055519287624	-3.058597117966326	-4.510456291649659	-1.6933233537595698	-1.3821770810048504	1.9084850188786497	1.4637527426815686	-0.9321414640781854	-2.4215392344105986	0.5461807351831428	-0.5330345361219886	-0.46226952496459633	0.06954292290800139	1.0668755590631576	-2.3286248352848276	0.20197442852421257	7.931073006947599	3.917057557861786	5.4438200033232	4.824920764344334	3.0959727799961434	5.5332666312267715	3.8571877079657755	3.641077630800525	2.892752594415502	-0.11203162943120143	-1.8117301619328345	-3.9024220711551276	-2.3631490899403893	0.48314147079399405	-0.4666095473949303	-2.347600204620904	0.7980248560975034
chr2R:6732107-6734079	-6.495216434422646	-1.3502331414018478	-1.0668755590631576	-1.5022269290607766	-9.416900084357401	-7.359581387076864	-5.35777145634892	-0.6695955499656489	-1.2270535367095035	4.599598022886841	7.040219564775246	7.111720613522629	5.605371161099876	7.865196386081927	8.24943139824825	4.947968061570939	0.0	1.4985613419569928	-1.1093259825442698	-8.733261961685642	-5.680101864959032	-0.48889318702867635	-2.754008942258889	1.3821770810048504	-2.6974676255626813	-5.110583822176927	-2.234618735272926	-1.8918645274018473	0.22407746444571308	1.5300241443374833	0.8112521649598141	7.741401351158138	7.523066789362089	22.455427320634257	24.756954669581113	17.3575118640555	7.144409854049595	-0.06059927439427761	10.096461694575686	23.25184290084011	22.26939760582183	18.1722916864007	15.488508354730664	12.22643184337073	9.175696035391187	2.8974574592134954	-7.332851859909179	-11.71251518020165	-15.261305010864133
chr2R:7220433-7223623	-4.207887719929451	-8.989886873794859	-7.389839402059815	1.9772929295672095	4.555852466448149	1.6208379993992093	0.8109660295721439	-3.704607862639842	-3.3463385415972304	-5.006262731207905	-3.08612137860633	-4.421408172531921	-1.8760225724655515	-7.004205481932177	6.362756829634295	16.987601523573865	6.2309213489750235	1.7979657019257589	-3.700452181110533	-3.446321398000655	-1.6647956941578885	-5.93014076894458	-2.905367485939403	-8.572037818619501	-14.025681350010213	-18.133678859747437	-15.998378677818824	-20.664751441312436	-21.017100462225468	-20.565298532932857	-0.9924890770227508	0.0	0.0	0.0	0.0	0.0	0.0	0.0	-3.824975786448429	-14.9377669128267	-7.487909463919595	-3.7255758520343836	1.6806839062132066	-0.7359535705891888	-0.2406233412219088	0.32675222119505476	0.32675222119505476	1.2925596079777473	3.5203836981694576
chr2R:7340558-7343181	-1.8834067806682209	-8.192095322240956	-6.09396247342563	-0.4259355016083419	-2.9135835407947233	6.663971693466742	8.175019764544459	1.9628363661218633	-2.3519079488713577	-7.195666699937442	-5.687277443567293	3.9710934874302795	0.4013018988573267	1.1737218734474009	-5.020757926675227	-10.60642890981534	8.995568856906237	6.419421168980836	8.22858274600014	9.914971451248954	8.805155134964286	8.829308922524849	2.8818080618390676	4.009965344105341	5.562889856932146	0.6345575836772076	0.0	0.0	0.0	0.0	0.0	-3.895372274048641	0.3477588432762462	1.7476927281577188	-1.2923869375890096	0.8339918868726757	1.748619450381466	-2.6433704441465036	-0.19797995152778394	-0.46847636853984953	-1.9269535331316576	-1.7665733594362947	-2.1492799274542436	-1.5041144185392694	-4.128236777909174	0.5161387175607159	-2.4928981050256094	-2.72430147733878	-2.254232936573581
chr2R:7857955-7860103	-3.1802648794805033	-2.078464751056531	0.9164794500562365	0.4843002297806004	-0.9536945405010024	-1.2424975394006275	0.4723072270506197	2.254152758599538	0.4226037646951548	0.7288215616128763	1.1464349363940358	0.888187037106156	-0.5944680512513222	0.1263751854065895	-1.802719095384513	0.592064322320294	-2.7918594426450887	-2.89992141548639	-3.3793875015978414	-6.7919950590183324	-6.953280469825916	-6.414810092006358	-7.925948756498178	-4.121624661012366	-10.048425792581051	-7.0725571973138965	-5.489075171649454	-6.022790324180332	-8.101910554093632	-8.805212366005675	-7.4051611806934	-8.05642821899672	-6.265907185903821	-8.245295558539777	-1.1737218734474009	-0.3842533059311557	-8.0380863357323	-6.259508695775276	-0.4343840840291213	-0.32675222119505476	-0.32675222119505476	-0.7359535705891888	-0.32675222119505476	0.3893487198707885	2.6088568099946934	4.577824460112886	1.9720558727053	2.7285928155171044	4.59479464037908
chr2R:8096881-8098701	-14.741746090952526	-18.845492875934983	-21.553115323489955	-15.81870443667686	-29.270309871835085	-29.081947641837004	-30.842576127820205	-7.833044284367206	7.5690321757775	14.237638275340595	5.718399349411198	4.640912916210389	-1.9342423343658022	-3.1479096101997164	-5.994260510849998	-15.711907731305097	-20.2842592196676	-25.229974036424707	-16.7156023161332	0.04763417929888711	-3.827971598916806	0.6386086207048118	-0.01866746480353682	-0.3869702158770304	-0.5985230607285866	-2.8385189636786854	-1.5924803748183434	-3.144092392696618	2.643357310942405	1.9886778659173066	6.544882643777099	19.095050963102313	18.884289960165862	22.75709201180008	14.758862486454218	7.835987426318611	-0.7539051602985256	-5.220433787523671	-11.320977461235472	-6.442876204096288	-1.3134497317136165	-0.6742956125476676	5.689063180731703	11.771063648504775	14.480250637426098	9.011641189503347	6.511937477251516	9.41032739888683	9.246803322199666
chr2R:8267365-8268821	-4.254331494717567	-5.6083463265398965	-10.551635576234833	-10.785359135899133	-14.984782318264932	-16.45195835993705	-6.6168239298493345	-14.955623980917558	-18.780081713940433	-16.708349586824	-7.462568199514635	-5.494481658656634	-5.733874318273504	-5.05147775434623	-2.474723441647775	-2.16869794573948	5.422101701745979	8.667230021252482	16.014025699098795	12.631445598504245	10.83259468113722	3.238953580141914	-0.835706711224195	-3.1063710200686656	-8.956641810081463	-5.444186145802599	-11.782420765526084	-4.661608111828296	-1.160292054734504	-5.54879845330053	4.846152738361441	25.60139213541079	27.130263578998758	27.40676682539977	23.378716042624124	12.11744514015892	7.2908428189126715	5.361414007744251	4.180773693386808	7.719760033624848	6.143548650753649	3.98509102302612	2.6247759175936003	0.046461251329307264	3.7141693895588586	0.963012095732155	1.7076826320254348	3.6756019498387587	4.201600105820503
chr2R:8342631-8345680	6.397723120582149	5.698238528070719	7.247993942215906	4.845840824851458	2.626761676519103	-3.2129002612671673	-4.037078122982296	-4.63258931284192	-6.120857615991673	-2.4328029996820746	5.073141856744301	-0.418945545250222	4.949042205672253	4.080937871933578	3.2335340929952165	1.0398733261310948	0.4333694895193577	-0.03346921734843254	2.014152951184756	3.3394668966070387	-1.7620325608723464	0.24684129331012078	-3.8376681655499127	-2.0928182363846295	1.0563008179165678	0.1816082853140066	-1.1766281587696714	2.3158425399668867	0.7072054665352984	-0.07992265307463525	-1.1011972483097157	-5.9119060416409415	-9.251973431486618	-12.135536551512905	-10.031379503168504	-9.50574113737604	-2.3802047892002247	8.35613871628416	11.251684080518174	10.557822144346904	4.236348472029525	8.549399778547771	8.952340732964258	4.124029506026647	0.9292741784848736	-0.5217118455914921	-2.923451595484395	-3.6037434873993175	-5.166156031132845
chr2R:8474505-8476773	-0.46124976384854766	0.9536888919542109	-1.6390419462706773	0.8950361866879438	-0.5616100812422187	-1.0998434080155968	-0.954283747518084	-5.8894626985340315	-2.5855494203795497	0.6383073482902311	-2.750037933036374	-1.330549637737851	0.04117503095144593	-3.7244616330177522	-0.2170144768786514	-1.472046448384613	-1.477753370139915	-1.0433999456770975	0.388584308066249	0.4170521425264561	-0.5722315223304937	-0.1569585712946914	0.8918196857849733	4.20600616275841	4.2060166648424975	1.922924649580727	-0.3842533059311557	2.123548794187082	6.243116415003113	2.5488746066305183	3.5497993547378903	5.570543210853058	6.779760932843473	4.3498231340146045	2.075054040482061	11.098023126570466	16.372771612145726	11.396203455113584	2.077884835385907	17.753693718915212	18.11160230408372	15.901018718016008	11.23249333761787	11.46902897268262	5.640938388071516	5.836652746472835	2.811325624151908	1.650122893317916	0.4293076420703334
chr2R:9441330-9445019	16.12099216733216	7.303125593860915	3.1936616521453005	-3.4723419814286385	-5.778904606479085	-7.912159074306846	10.358428926490129	6.42981975474972	12.22044548911909	14.133033455250445	9.438035637880938	7.457052877818452	11.914247642615582	14.251873054856091	12.310187702701027	10.596152068359212	8.919245450502176	9.02439400436735	5.2364496779492296	0.0	0.9568070777091172	4.56764630028744	7.660936043881157	7.414175782229888	10.491689554297798	8.804019155865255	7.876975567616804	1.5658319936619578	-0.9503630281336055	-5.819753459878611	-7.971642682272377	-11.86459874636904	-10.253485741472547	-8.069181010871482	-2.3286248352848276	1.2780642861172016	-5.65596645995546	-6.3274225145639535	-9.50633471551994	-7.864599834908354	0.21888064018945716	-8.262432015165261	-11.514037555100328	-5.1778856244413065	-12.189574381636252	-5.251495913999159	-7.646560005685488	-0.9761204326292244	-7.653584492475613
chr2R:10757121-10758614	0.9350849329050237	-0.5010135554032431	-1.174465259667246	-0.918332009057667	-2.3701087873540145	-0.5726935090453257	0.32675222119505476	-0.4666095473949303	-0.10591805059560136	-1.8088178618576571	0.12239779552697416	-3.2906837833901545	-3.775665311489838	-4.744306360796784	-3.191958124900263	-3.7994752885510823	-0.3842533059311557	-0.2887691230768229	-0.5050184077099936	-0.7359535705891888	0.3842533059311557	0.3585529354445482	3.242433408225873	6.150782545884046	4.93905674279653	3.6523928343713905	2.08091107493966	3.062967568926963	3.750755771874637	-0.7548765734026285	0.6277894594976557	-0.05247341477539306	3.4687578808630612	3.9679190311167654	1.584489561501544	0.24062334122190882	2.4575528534648243	3.6211405609808507	4.539563511768605	8.142135755586711	5.840293767374186	-0.32675222119505476	4.084570365919812	7.4895021807880395	10.095212569089673	8.846108468065866	1.0668755590631576	6.8613602614770075	9.708739632482587
chr2R:10868577-10870081	-6.519908473510006	-10.771062102034309	-9.331580310044407	-3.928916931521309	-2.198490098448929	-9.893652325139888	-1.0474034514751482	-1.0668755590631576	-0.2887691230768229	5.188135013942758	18.40784308224729	19.920275772823857	19.56236369199851	11.96658717869509	19.60744635912048	14.756500846504697	12.261883989171968	4.815891245873212	6.539107296857626	6.959607284589429	6.595574178410722	2.622268407072824	4.097162987426682	5.53089554227245	4.845657604933397	7.446904466261017	3.1303669828369944	4.747323551037867	2.787411691742285	2.2472207799122104	5.112407984205196	2.4177689336617565	1.7537056383947456	-0.28384457186106665	-4.357890543115968	-3.036568304416673	-2.5091396476028196	-3.7705665532987247	-7.239366274905174	-10.703146527518294	-13.0883208062746	-16.30701141550643	-21.318866493596683	-9.656094340781836	-23.314254132773364	-14.133138460612148	-16.633770690490397	-3.2841059383041973	-17.14856369671239
chr2R:11004398-11006897	3.0056436102415165	2.351725252218992	0.6689457040470806	2.5725582528919206	-0.8001792435589558	-1.3120223027252602	0.0532066626989982	-0.6840748246713699	-1.5195604157558817	-4.6391950958929815	-2.5579788974899995	-0.3842533059311557	0.12222993377327172	-1.057400941064934	0.04359318414257659	-3.6508515978270406	-1.2451872092873852	-2.0286466497703546	-0.9884928598239788	-0.8512165514512635	-3.848796115747068	-0.6816519536376183	-4.184559319617389	-12.466840112767215	-12.230463251164002	-11.016345098318261	-11.178347851323364	-3.6648948847637577	-2.534984060161506	-8.841631199224938	-11.633983605788794	-2.6449670415981177	0.6252873828651146	0.0	-1.256129227469748	-4.011945768884655	0.2004613654134925	1.041562685491579	0.0	0.0	0.0	0.0	0.0	0.0	0.0	0.0	0.0	0.0	0.0
chr2R:11018457-11021439	-2.534984060161506	-8.841631199224938	-11.633983605788794	-2.6449670415981177	0.6252873828651146	0.0	-1.256129227469748	-4.011945768884655	0.2004613654134925	1.041562685491579	0.0	0.0	0.0	0.0	0.0	0.0	0.0	0.0	0.0	0.0	0.0	0.0	0.0	1.1390861316305598	0.0	1.925250237852636	8.763156961164153	12.518655389330812	12.917567844604466	9.521570683453573	7.526646888021493	6.4890779073662035	7.7283237190602465	2.7587505105045453	5.923636065143258	3.773412630617438	1.8858935865212443	-0.6321251054872897	-4.103302546847093	-1.957759092197281	-1.6780190389605336	-4.275013092642202	-0.3842533059311557	-1.9229246495807275	-3.166320844054665	-2.0027685766756016	0.9884928598239788	0.0	-0.3842533059311557
chr2R:11751977-11756719	2.03176647558373	-1.5659406674729703	-1.9085250080328515	-5.2751917598107445	-4.763283862633277	-5.157582039233384	-3.3479027875043	1.5718305533592043	4.646572891869827	0.19916529609750638	4.03378259865627	-0.9935734833923113	-4.3464062847180145	-3.989008619641164	-7.122062502681705	12.787615965276231	28.721517710325784	25.994073412594012	20.60630871283252	12.564354603906695	5.653961855009853	14.295245887076517	20.34849152206117	16.471210445330925	15.214700866555843	12.293862578005466	12.999133125516144	8.900649116761697	7.426203316207219	4.664229395212425	5.821745756982698	5.000020855520819	6.116706352140393	5.12953586828909	8.00427221961323	4.351162098554089	3.2720470146788507	4.463995270865272	2.243054339362024	0.5507391299437728	0.22540846864699685	1.1783407003372235	0.3615099004752897	0.0	-1.2201699296724342	-1.5470449303797806	-0.7378033365363635	-0.2700043061902104	0.6241088792057113
chr2R:11783903-11785502	-20.169204599606108	-15.894888922080018	-32.747950997771724	-20.37668892166807	0.7875892944361568	9.821600098447483	20.563351555628483	18.327319348616022	11.400376450587931	1.9330516924433967	1.3821770810048504	2.259982999975834	13.22998810603701	24.390466421498537	24.624588762080435	20.810625190876834	19.217991370783214	10.936589301633326	14.868978956915438	10.296297590687969	10.698488080408472	14.139521655975283	6.032766467914606	5.691092711991029	2.8569427185730163	-0.5874934094326748	-4.604964493918989	-9.49313368497756	-10.32777209980971	-10.74954685551016	-4.209077958165113	-10.478358449895646	-10.119660977544427	-9.117926914490361	-11.678768555132352	-11.901543520903761	-9.181414286928911	-7.368199066045632	-9.372361589744635	-13.711513574039385	-9.887070797391592	-2.9301371105516036	-5.1286433494784065	-9.578074479962089	-15.856771857511495	-18.755853697590993	2.4358267512300604	4.886967634097945	11.177477045688393
chr2R:11847804-11851084	1.924883842574373	4.493599332905485	5.885188699530144	1.9161560801600441	5.567993110698155	5.0970041018867365	4.245626848018735	1.481080589927956	-2.257716945430082	1.1666279910927064	3.772559613451098	0.31889782152801005	1.8662777183742985	-2.7167062842062126	-2.6932039741275755	-0.5911112100406177	-5.5907302648674	-4.132947236331129	-7.265291473911228	-5.264142884578766	-7.784878052366	-6.969732167362439	-2.259982999975834	-0.3445260675433953	4.025312701561825	22.792905821974976	33.867670353976216	22.062391367021554	22.765844304354022	9.627613909103147	6.006525281288919	2.7595268199790595	-4.471488597984136	-10.676977345313459	-12.239543550359606	-9.063968913056982	-3.2496333685741376	-15.28194965542512	-17.436396890577154	-21.910015748009478	-21.27293086982209	-12.841031939111282	-6.175740004637907	2.379137753070534	9.962057326693895	1.727148444853484	1.53812370105574	-0.8245482426682339	-1.0489599813329542
chr2R:11851141-11853422	1.481080589927956	-2.257716945430082	1.1666279910927064	3.772559613451098	0.31889782152801005	1.8662777183742985	-2.7167062842062126	-2.6932039741275755	-0.5911112100406177	-5.5907302648674	-4.132947236331129	-7.265291473911228	-5.264142884578766	-7.784878052366	-6.969732167362439	-2.259982999975834	-0.3445260675433953	4.025312701561825	22.792905821974976	33.867670353976216	22.062391367021554	22.765844304354022	9.627613909103147	6.006525281288919	2.7595268199790595	-4.471488597984136	-10.676977345313459	-12.239543550359606	-9.063968913056982	-3.2496333685741376	-15.28194965542512	-17.436396890577154	-21.910015748009478	-21.27293086982209	-12.841031939111282	-6.175740004637907	2.379137753070534	9.962057326693895	1.727148444853484	1.53812370105574	-0.8245482426682339	-1.0489599813329542	0.15735680613937744	9.467504014388753	16.456010038138	13.948584021759098	11.856240303153058	11.424969817552622	10.283108363179805
chr2R:13434931-13437647	-0.29585567912216093	1.2862710881592097	-0.8111481480313889	4.711753877434022	9.351925053621255	6.722597891550251	5.638917288941816	5.79139720775731	2.2454037710900083	-0.8065247170254266	3.907211693752803	5.95774056605546	-0.7544082936574625	-0.5346537949190732	-5.074910591176079	-5.2147681173206495	2.756512367093772	2.420247178394086	1.4647991369574564	0.28041013732046227	-0.3051898759160771	-6.788662599171517	-7.389020444536022	-7.9773149035136575	-7.458260819014157	-4.390387519756815	-5.753761129844901	0.08244168037433366	-9.395631164485321	-14.584922377907919	-14.078735932298995	-14.84828283449034	-8.848234825160285	-12.135215868162474	7.714328464318548	14.342667669811913	14.19883353684955	8.6022578299721	5.04668533681069	3.633408590610423	1.6716544530982878	1.8891460202264032	3.1641022815892237	11.926724469172216	11.677637855679832	5.209058510690674	-0.7357890626869555	6.411865931830095	5.809929913894079
chr2R:13636730-13640875	10.045824054797967	8.611902113708851	9.622974682204449	4.813976626058686	7.383055307280977	5.098660713111024	10.10061791196201	8.681788018729545	10.043730291982156	5.9679623265424375	7.73945795660656	12.602655993472002	6.650598916486702	4.687837922752147	3.5991348697654333	0.8607703728076791	2.4453698476658214	2.4280056502939122	0.4128857866909867	-0.7217277347861115	-1.8313947525589702	0.017823068947441324	1.1480486149458196	0.8263362979318006	0.6383073482902311	-0.771560832302088	-3.094119011651092	-3.7248493839228103	-6.028213753100263	-8.486243643620808	-8.367099788529273	-9.951356942180565	-19.463067499079703	-15.18442265406214	-19.507014487019184	-8.285231175629267	-0.5552050987676277	-3.1116449905781733	-3.304081780186098	-5.2127018600337385	-2.650358606779165	-0.804564650570467	0.5036043547985192	-0.4666095473949303	1.684872899606169	0.3842533059311557	0.1624194231658657	2.8466147087584788	5.227740101325777
chr2R:13640974-13643782	10.043730291982156	5.9679623265424375	7.73945795660656	12.602655993472002	6.650598916486702	4.687837922752147	3.5991348697654333	0.8607703728076791	2.4453698476658214	2.4280056502939122	0.4128857866909867	-0.7217277347861115	-1.8313947525589702	0.017823068947441324	1.1480486149458196	0.8263362979318006	0.6383073482902311	-0.771560832302088	-3.094119011651092	-3.7248493839228103	-6.028213753100263	-8.486243643620808	-8.367099788529273	-9.951356942180565	-19.463067499079703	-15.18442265406214	-19.507014487019184	-8.285231175629267	-0.5552050987676277	-3.1116449905781733	-3.304081780186098	-5.2127018600337385	-2.650358606779165	-0.804564650570467	0.5036043547985192	-0.4666095473949303	1.684872899606169	0.3842533059311557	0.1624194231658657	2.8466147087584788	5.227740101325777	9.836717454280523	11.117369545914665	2.5583026316673885	2.772233650406792	0.7054532772280593	-2.1553610094185776	0.8936083154540572	13.710912739310782
chr2R:13689763-13691253	6.25542615160743	5.145835716818523	3.79491781832214	9.787834965164858	9.385924753071507	7.3817058583741595	3.759064482605551	0.08035611503378769	-1.9662836626029856	-1.5209349134257653	-3.2049917678489717	-2.945821444754359	-4.800063391584288	-8.941710237083447	-9.925568625202049	-12.039323479813516	-5.77376289087619	0.9740743295133881	7.040629914030968	4.88821577048561	9.966703809028871	3.6012564645327165	5.34653192404966	1.4934240017165485	1.4436227953338414	0.3084574188773195	-1.8852991929238678	-6.436801097619206	-6.230695768964431	-4.808566214885972	11.376248768184443	13.233368704391186	11.448190944725008	8.91074422370664	7.014134560330641	5.559201832852911	1.0638281576422768	1.574306360979512	0.5692948145336297	3.4105647030564703	3.259285462222609	2.6282814843023057	3.6802313247166167	1.1737218734474009	4.45552575872499	2.9079438090761043	7.106279392309241	5.417054666985213	4.3418702670425
chr2R:14185568-14187521	-1.4255906094505	0.48608764453311426	1.0668755590631576	-0.2887691230768229	-0.6173067658815126	2.9841596495747056	4.128568254362723	5.478944488058542	3.4657081882676732	6.074985790167332	3.1818173842549013	4.286503102397259	2.254683107470962	2.4410994980768868	8.324752414408163	3.727384566946323	2.5969388585227433	0.31662295952257796	1.9585426855759858	1.9269538043392078	0.6450709752240779	2.8933019337722086	0.2196420210354834	2.7358197362713157	8.102165631131259	8.35965875540488	5.457962180369924	9.080473844953355	7.84129283063664	8.0351547666685	5.9781176745124265	4.415513575303181	4.7070813330663785	2.4653879775413166	-2.236636748302144	-3.3671361484387217	-8.042024223169864	-5.323803322643885	-3.073834375247471	-3.0219363270754926	-5.205459902145851	-5.188953370778353	-6.0464674476452185	-7.080193916672962	-9.156950883198537	-8.183073021232817	-7.015354151749607	-7.288363555873463	-4.978418337892204
chr2R:14190035-14191838	6.074985790167332	3.1818173842549013	4.286503102397259	2.254683107470962	2.4410994980768868	8.324752414408163	3.727384566946323	2.5969388585227433	0.31662295952257796	1.9585426855759858	1.9269538043392078	0.6450709752240779	2.8933019337722086	0.2196420210354834	2.7358197362713157	8.102165631131259	8.35965875540488	5.457962180369924	9.080473844953355	7.84129283063664	8.0351547666685	5.9781176745124265	4.415513575303181	4.7070813330663785	2.4653879775413166	-2.236636748302144	-3.3671361484387217	-8.042024223169864	-5.323803322643885	-3.073834375247471	-3.0219363270754926	-5.205459902145851	-5.188953370778353	-6.0464674476452185	-7.080193916672962	-9.156950883198537	-8.183073021232817	-7.015354151749607	-7.288363555873463	-4.978418337892204	-4.879853166536939	-8.181229633340326	-6.290973163060843	-4.1320337367155515	-6.6985387329379185	-10.470357754428441	-7.729058054021917	-6.371574835095167	-4.162829678807079
chr2R:14417460-14422118	-10.806698829729212	-0.7158051146113907	-4.223770447428291	-7.6616521990528375	-0.7359535705891888	-6.5597156995591055	-7.144172250768802	-1.1817017356783996	-3.320059232784147	-4.649782252251137	-2.4490514794789386	-1.881922849021938	-3.400305737770981	-5.214000282919871	-5.6891155802294735	-4.864925728997871	-3.591268164361703	0.0	0.0	0.0	0.0	0.0	0.0	0.0	0.0	0.0	0.0	0.0	0.0	0.0	0.0	1.6516301303613414	1.2417203437958086	0.3842533059311557	4.432897307109408	9.823680960689986	6.265029590969967	9.089847808538567	6.840831968763122	6.944824567667854	10.688708718308485	6.429066307801243	4.111295305295475	9.79817401687176	3.4461916807838673	5.330732431428045	3.71771807984092	3.055925028531549	-1.617114471522462
chr2R:15192341-15194016	5.001705994752458	10.985222219531837	13.239492251566691	13.520885353433906	9.399515679262388	5.462829146815257	4.3809007158057085	10.218324392729299	11.205197343340027	7.630749311117133	10.466412556149695	10.08731241085548	7.377389269945905	5.041782030239524	2.7119493959561565	-0.1652822157377255	0.032817861910983105	3.9674584198083425	1.373475206745422	0.4919087010145014	-0.5317401182848405	-1.2445747873069197	3.8632201784347613	-0.08467628294079178	1.7157830982642615	-3.6293580280151803	-0.9959589820383903	-1.8791279973798058	-4.9774923039776	-3.7349201070871425	-9.397789290416322	-8.47086850760069	-11.438453064819205	-9.988847555236497	-10.2316034548762	-8.740969912100098	-10.68748438042744	-5.857266408484391	-6.492092065206942	-8.391329603622495	-9.25434350326794	-8.066695840563906	-5.993241854248149	4.703449630778599	13.775070520410223	8.50156150339224	11.562355282071364	10.974029160495459	6.312360001030214
chr2R:15264781-15266597	-1.6988316033443873	-1.3696875550071987	-3.830148848850818	-3.152910277796986	-1.2960499730626218	-0.9059652567236041	0.4106493675885908	-1.9237274526352923	0.15500832301230388	1.153312265887877	-1.104684518760999	0.04870807555177184	0.08082114853225998	-0.6767918508334985	-1.6629936002434689	-0.3561343091177515	1.2901298840098712	-2.114603673113594	-1.114132540829845	-2.9528113825995996	-3.0532822830452973	-1.9159028722053089	-3.3031915637250644	-1.7464167399957975	-4.469076816153019	-2.4620095217693576	0.16337705008804937	0.35101807685729863	0.5552050987676277	0.21537437946601803	-3.953570368439109	-0.10088659131005936	-3.6322140959935223	-5.3046383876719405	-2.7531124969180145	-7.9161551072774605	-4.266516848893966	-6.659084718350249	-4.7364819069299084	-0.9059652567236041	-1.0466924622419154	0.4359239231164445	-4.755600077385154	-0.9755834804791033	-3.643679312651942	-5.866703821061231	-3.129768284787145	-4.4249976394829025	-1.2780642861172016
chr2R:15378447-15380475	-26.694123177730447	-30.474692745859283	-32.87858906443844	4.839006077390595	10.77189652747465	10.892804555501291	5.7479204294267126	-1.1711723655758832	-8.94554498360646	-13.029208386031216	-7.850990872731643	-4.512107249917261	-0.28605010248737794	-0.31021554257053036	-2.891280741546462	-5.259457168971776	-9.269726542142706	-6.866157618428785	-12.959514983295668	-4.244860225228057	-11.524554310985957	-7.483207026664849	-1.684327118667411	2.2515590350828143	9.523770854832925	8.555307871411562	0.8790248455811971	-3.8410625757878374	-9.711369392959536	-9.852376318768197	-3.3490504664609415	-0.8060900851727354	1.7202851485054578	0.6252873828651146	9.156554644272616	22.641869870086598	21.54471772997771	14.439818037927491	17.210865407454953	14.233579243617646	8.494037701653154	2.931827118318427	7.723451319030164	5.1167038687628015	5.438745410783808	4.909707928643775	4.3164560089618975	-1.753536428138856	1.306694231403448
chr2R:15549910-15552439	0.0	0.0	0.0	0.0	0.0	0.0	0.0	5.343568583033902	1.306378598811669	1.7144937855204327	3.7250277253670614	1.8432832687693674	2.8656152292207455	2.8353781048414364	0.6500485400342132	0.7359535705891888	0.7953235719989745	1.9991187703670532	-0.4693180592170089	0.0	3.6639050020436557	1.876483721897007	0.3842533059311557	2.2480114681587855	3.998695672095763	-0.47712125471966244	0.3842533059311557	5.001203070096298	12.424423628452947	3.1116449905781733	0.9884928598239788	4.71402833410907	5.792977130029744	4.480696964441831	1.7916921844378815	-1.5670785933883988	0.6252873828651146	0.7359535705891888	0.0	0.42836660860198955	2.5861278938180945	4.816471993354825	11.602530525317967	10.797777430554092	11.47526395967373	12.0103535385874	1.684872899606169	0.47712125471966244	5.413407382768418
chr2R:16427241-16428543	1.0668755590631576	-0.05355935992829219	4.171997664507374	4.0179542390440375	6.287514773861674	1.2117858773499315	1.1988016946252926	1.7826079114960032	3.6020544215231363	2.7153040288775254	4.407716703759059	2.8266316497028106	2.784998301892502	0.3399133280130585	-0.40056596819008916	0.5313487585404655	0.41098582251374394	1.0776578544626019	4.938592336804173	3.057762145136095	2.484027183456119	-0.1294849657441434	1.8209763243848374	1.2277378305938738	2.6449670415981177	1.9044935710491568	-0.06932047124102679	0.7779749514478989	2.5206455155788197	2.396191054438929	1.3905204795962776	-3.4243787365521112	-2.702978084699026	-0.79348173710424	-0.37400434820253653	-1.8215277684568358	1.6422014869843864	-2.598098266296557	-4.4047672122330255	-2.2065956426320597	-4.27136195384448	-0.7789134453809596	0.47712125471966244	0.0	0.24960237240555377	-2.326233413392253	-2.2209065736386764	-2.908057492949132	-1.1531761195359547
chr2R:16486686-16487919	-3.173669807737993	-6.155537137915965	-7.795636744085395	-10.980636854195945	-11.868843076912057	-10.302002074326749	12.165364519540075	13.806892159460142	18.309017801183803	21.62119322248071	10.061042768728969	11.593775387454555	9.922741672580432	8.165741999050299	4.472428351819256	3.9661209485858526	3.3507409848405643	4.961451707856785	2.2104581973885535	-0.5468200461322679	-4.624007504053368	-5.242087545541054	-7.489110972532803	-3.955909785768765	-7.6138321527247355	-7.456870967641492	-4.525692741374173	13.952221925764293	9.166383599855589	12.068910701552637	6.78259491729583	3.272946296583332	4.355076159145994	1.3168611709284948	0.04825496641218143	-0.3970321380912056	0.9059652567236041	-0.26145052715670036	1.874862225498574	3.213106574040214	3.6394117565346162	2.8711696260155204	1.423271437393129	0.27298635970503604	-2.515714178305188	-3.2229422519920807	-2.49031258052329	-1.6905702922309944	-3.8799238891173315
chr2R:16490528-16492001	18.309017801183803	21.62119322248071	10.061042768728969	11.593775387454555	9.922741672580432	8.165741999050299	4.472428351819256	3.9661209485858526	3.3507409848405643	4.961451707856785	2.2104581973885535	-0.5468200461322679	-4.624007504053368	-5.242087545541054	-7.489110972532803	-3.955909785768765	-7.6138321527247355	-7.456870967641492	-4.525692741374173	13.952221925764293	9.166383599855589	12.068910701552637	6.78259491729583	3.272946296583332	4.355076159145994	1.3168611709284948	0.04825496641218143	-0.3970321380912056	0.9059652567236041	-0.26145052715670036	1.874862225498574	3.213106574040214	3.6394117565346162	2.8711696260155204	1.423271437393129	0.27298635970503604	-2.515714178305188	-3.2229422519920807	-2.49031258052329	-1.6905702922309944	-3.8799238891173315	-4.824439841151828	-3.677171157580831	-8.539094246658728	-8.413167336094583	-12.05414482275212	-11.88577588958549	-10.323746571875267	-2.8696559836553748
chr2R:18092461-18094999	10.424507404115987	10.657586742777239	12.325454473804596	8.956119108520419	6.983417290981256	0.9059652567236041	4.987884168021205	8.54609506288185	9.953942347312202	8.420508015057358	4.964032414517047	5.412342612522257	6.625528206959605	6.7017377312843855	3.681140503307651	4.495352938526203	2.5989852628793946	0.9464494618357816	1.7433514275769324	1.879869520047739	-1.1959289376437607	2.440280912399971	1.4219701193512406	1.6301306952288868	2.0773262991183863	1.1550507606100007	0.0965103401214473	-0.926752584089982	-1.3913323044176602	-2.9647537660627865	-7.144537767356716	-5.2343204380343975	-6.114239166054761	-6.5801840868728725	-5.679215118716293	-5.795875648250415	-2.0269500073439715	-7.21940655972107	-11.079136840967736	-3.848501523375802	0.0	7.56326661329321	13.376795483220098	10.80961279390675	9.104699116688412	2.0128144100658734	1.1068212663943553	-0.5265994075780193	-4.941586631444141
chr2R:18217463-18219165	0.0	0.3551616300004318	2.810695391818354	5.727095600586837	-0.37107205997171755	0.0	1.472005443037668	3.0113603562475957	3.69168334018677	4.554680277257403	0.30886589263625247	2.5144903282407327	-3.680875057512958	-1.0575219922327947	-0.8973601161007357	-3.303806963833541	0.6746333518860627	2.3450814881024478	0.3551616300004318	1.0668755590631576	3.2911068077297667	2.933423645625374	0.6252873828651146	0.32675222119505476	0.7359535705891888	3.98186744305462	6.416244561065016	15.401344584560558	19.602856298019105	22.961185890720447	18.29695140166363	14.449419203776898	11.911457860317576	10.723665057969466	5.472673852531774	3.899783268381733	3.046504075002879	7.633803884437522	12.481680098317634	10.26370602408299	7.993614241981856	9.969580525119982	5.626820498760828	6.379182246868055	4.482551184002334	1.8775340123075828	2.004268560846511	1.5050372875288427	1.4314152828532267
chr2R:19240837-19242535	0.0	0.5528921207664924	-0.4468404352623209	2.3286248352848276	1.039701579146399	1.6455757896058052	1.4651391162506124	3.149971357378484	0.0	6.147776027133398	4.4993024305129286	3.3865943216780594	2.9892883648957334	2.3971460268591644	2.4699670547475336	-0.5030219412183184	-0.9884928598239788	-1.1714571848981885	0.23345274530454482	2.3588303118370866	1.774644144229277	-1.6422014869843864	0.6252873828651146	0.3842533059311557	2.477857366214656	8.667230021252482	6.234734935415646	7.700269292295939	8.21439745966758	2.421983199548782	4.482662413112408	9.550607437233085	4.458125884121861	0.32675222119505476	1.9293648632383993	7.526719875234421	7.262465323291435	9.32329820657532	10.922417751144451	10.9761054028534	5.41186945778182	3.5028505654284072	5.0724962809127545	1.4969615267856484	0.5370061105379147	-2.876368182580638	-4.188439447502201	-1.822895271126431	-3.7005166444557256
chr2R:19410401-19412219	-10.895238760370647	-10.426618911771236	-7.807681242797691	-9.034855753051415	-2.532115614618574	-6.338405731657338	-2.1589988735008263	-0.7359535705891888	0.47712125471966244	-0.6252873828651145	-0.3394945036764774	-2.020621110555202	-0.38894791660417566	0.7359535705891888	-1.6784951417219551	-0.4410558679993413	0.27482272280677394	0.0	-0.9884928598239788	0.8197585228501487	2.9878524306443883	5.138587924188784	0.32675222119505476	3.1242702573742833	3.5574430528437118	5.669701012318904	2.126260139536861	0.757517169396354	0.11201831488862897	-2.34621440874648	0.3729081656069717	-0.5185805794953599	-1.6744519918853495	0.0	-3.4054417122199476	0.909874546810732	-1.2353954783357066	-1.275622003161444	-3.4946218382851395	-4.099928499078644	-1.0783799495626896	7.320887714898756	11.745223211368819	11.521497820078494	16.290781277715507	4.550919944255798	8.28526980030198	2.740613120385447	6.183430899798058
chr2R:19413212-19414380	-2.1589988735008263	-0.7359535705891888	0.47712125471966244	-0.6252873828651145	-0.3394945036764774	-2.020621110555202	-0.38894791660417566	0.7359535705891888	-1.6784951417219551	-0.4410558679993413	0.27482272280677394	0.0	-0.9884928598239788	0.8197585228501487	2.9878524306443883	5.138587924188784	0.32675222119505476	3.1242702573742833	3.5574430528437118	5.669701012318904	2.126260139536861	0.757517169396354	0.11201831488862897	-2.34621440874648	0.3729081656069717	-0.5185805794953599	-1.6744519918853495	0.0	-3.4054417122199476	0.909874546810732	-1.2353954783357066	-1.275622003161444	-3.4946218382851395	-4.099928499078644	-1.0783799495626896	7.320887714898756	11.745223211368819	11.521497820078494	16.290781277715507	4.550919944255798	8.28526980030198	2.740613120385447	6.183430899798058	6.0233177848307315	6.126817542223998	2.499769936219126	-0.02804819541313337	-1.166629542664811	-3.4030331260305595
chr2R:19527020-19532570	-0.9059652567236041	1.375277379042484	5.451108636238162	7.621106905759788	6.1314956683347575	2.7469322234885265	0.6867325911188109	3.948669065585981	5.771954310900931	0.4359239231164445	3.7407074230530633	8.165092656560484	9.504133485796272	7.25185410392571	8.974298377392447	13.596910664924904	10.395516523467494	12.748266768430627	8.084922710079995	2.4113130290228026	7.399865264552406	3.5180668038219713	4.001610549293308	2.4510632348251287	2.6266842991712007	17.371714596762857	16.996590398395735	12.834276548988148	10.70358026248791	8.359311375106374	5.785599906296383	1.152905329904853	2.1560069589100754	0.5917812364141677	2.0091998861302773	-3.3598881807365366	-1.8132482846621354	-4.280157164235552	-1.6254013533005593	-1.9022397540163645	-0.39850850070960064	-3.6294319337714573	-7.826380874517439	-6.285068016065716	-7.975652185586458	-9.618358069706307	-11.619899288258264	-12.779156245561158	-12.09192473591497
chr2R:19533569-19534895	7.25185410392571	8.974298377392447	13.596910664924904	10.395516523467494	12.748266768430627	8.084922710079995	2.4113130290228026	7.399865264552406	3.5180668038219713	4.001610549293308	2.4510632348251287	2.6266842991712007	17.371714596762857	16.996590398395735	12.834276548988148	10.70358026248791	8.359311375106374	5.785599906296383	1.152905329904853	2.1560069589100754	0.5917812364141677	2.0091998861302773	-3.3598881807365366	-1.8132482846621354	-4.280157164235552	-1.6254013533005593	-1.9022397540163645	-0.39850850070960064	-3.6294319337714573	-7.826380874517439	-6.285068016065716	-7.975652185586458	-9.618358069706307	-11.619899288258264	-12.779156245561158	-12.09192473591497	-15.362509214660442	-11.927479982783307	-5.731295730867177	-6.462088885933666	-12.326025909077892	-10.281069011580765	-15.4317054753193	-10.449945614848545	-0.5869496252668819	-1.7878460398706952	-0.9577996883940485	-0.15559505174122634	-1.536485131352854
chr2R:19588784-19590858	-13.204338966430248	-12.135404825303361	-12.880989612023175	-0.7490429136284136	-2.476704268260443	-2.881482605166352	-2.0363224490162977	0.33125805844019773	-0.44450933559129	0.0	-0.5552050987676277	0.32675222119505476	-1.4637527426815689	0.3842533059311557	9.853005522645887	8.45271966955658	23.7822428648846	24.154426067561925	7.291144441911854	19.807220529316144	3.5699421804952194	11.82770710113935	10.095133569121717	11.645398002337307	6.149538282999351	11.377433781082418	8.879323541057266	0.9034043916225996	12.58572391898938	12.131745418951574	1.9719982406696892	9.150153929266564	7.758174316824993	10.073499166477614	7.7688463148799345	5.147496287390098	3.450772009989864	3.2445101590583887	3.7448853689335064	3.279237235352845	1.0303264762882585	0.6843476148187294	4.944911261245189	6.047310185946558	4.982912288920821	1.684872899606169	3.298101125998503	1.5908106780112374	7.422567498883439
chr2R:20078682-20081026	-0.714253540683701	-1.0596149194935087	1.6647668477502808	0.1683104709151678	0.3006475171497982	1.9974567693168384	1.899213828064001	2.523306557050232	4.165195469170138	2.654503592074049	4.211582843255901	5.490533310476316	6.7388436619186	0.0	0.0	0.0	0.0	0.0	0.0	0.0	0.0	0.0	0.0	0.0	0.0	0.0	0.0	4.305483294960735	10.193630308581039	11.681949593241315	9.326896186395595	11.052150391758374	10.484790975192942	7.453679337454993	4.969320516449336	1.756392351107267	2.745151206319602	23.75168896248209	20.64687261503403	17.587412450314275	15.750425130688042	12.373655345929071	11.593046156116463	12.226412707609438	10.189260283062204	7.106253504039986	2.1209263092250197	1.0330149638374926	-0.44938895198598616
chr2R:20553558-20556789	1.1737218734474009	-1.4313637641589874	0.16546830069772273	1.0447075261394523	-0.2887691230768229	1.1737218734474009	2.248331584511609	1.6737020916675762	5.527062566632523	1.5026511184272295	1.0638281576422768	-0.36126033106866595	-0.5301420776538256	3.220277998129943	-0.41465683907877776	1.3821770810048504	0.4826172737803944	-0.6715853857648988	0.4731672970695168	1.4146304076597893	4.59685270045748	2.1330695531719033	3.6764047804730957	4.610425494883748	5.198389088892198	2.3486680065256307	5.0887698179917615	4.117659943545327	5.292283484397174	3.412304288697504	1.4850623706776775	-1.936699774837584	-3.1485510097105487	-0.20795375231998975	-0.2349935677707824	0.0	-7.4560889904861325	-1.7345287976228647	-3.9197565355558	-2.687954030497979	-2.134193511072778	-1.9852313186341652	0.3842533059311557	-1.4637527426815689	-0.3842533059311557	0.09449071587415873	0.0957256756643934	-3.0967329392770586	-2.785974330187852
chr3L:1246987-1248636	10.188301533640251	10.554171247034732	12.07928433486145	6.189330110446185	2.985926047842298	5.386930418050291	9.976155856809006	8.544777759808056	11.011331600859608	7.315081529446282	7.4547094989546085	3.3914222978321305	1.0312716837596005	-2.3609655007042822	-6.778299301940424	-7.2670514174819045	-9.682202994346355	-15.542383153071224	-15.88144202678086	-15.085047371377742	-3.1582932207409904	2.211815792400715	-3.1031391422889167	-3.6799115147150196	-1.5893231422874126	-2.193578021042352	-0.6842256328834635	-6.321537801128516	-5.862398700503864	-0.6397896143725708	-0.4098501350143677	-1.4077775927488314	-6.671293977966763	-5.442195865557055	-2.019633519064508	-0.6725046838027929	-0.45036945574439957	0.25042301043420145	0.3172374728174019	-2.515436774919524	-2.3295128944603998	-2.627249132753452	-1.8258664762374788	-2.872943859807804	-1.3589555845763621	-1.3423881657726204	2.7029201605472504	0.0	0.0
chr3L:1605540-1607117	-7.583545909649962	-10.112284187249632	-13.764102018802415	-16.14874168178656	-11.422568549196804	-0.2958330142165859	7.340245955209616	8.968312306651676	7.42637946245202	5.740035645795163	4.596078602168844	4.904452370441607	-0.5749620181734307	-4.971643989477032	-8.963183592103142	-7.907256733683825	-6.461715620253162	-10.684126975098541	-12.758341204121054	-18.745465450512786	-21.902079281198727	-23.625675190044948	-33.99222483131415	-28.38206461942388	-27.888632937149165	-22.650840136707917	-13.767648294964177	0.9627785561481348	2.0206040488284587	2.7285928155171044	6.474419853597749	6.6324109190426315	6.590679439314199	7.440564673134452	4.373427412653794	0.7689999866738647	-0.3974464249185691	-10.424225764689707	-15.147691632461232	-16.40228477610369	-7.44229763072066	-8.744052670769042	-6.135734309283112	-0.8065359368777398	0.0	12.628425454176012	14.503112988878687	10.138311512017683	20.800976278266056
chr3L:1759243-1764655	13.593938976415968	7.796958123362023	9.164274035610847	9.00817347150155	12.576599781688445	10.642249669826025	7.292450730966027	7.943885311108049	5.465689780545227	6.629702770721997	1.7128340543841682	1.1482584719353983	1.0520544058067185	0.3442344822565102	1.6414478412727085	0.6180812338230619	-0.9384373303205165	-1.6400847389494275	-2.6105078190080344	-1.9212276040191947	-2.496631463595371	-1.7215180698549248	-3.9403449521319103	-5.352991869476114	-5.1360745323727945	-8.750090648456528	-7.25848058548268	-12.08703414982875	-9.869093213013944	-11.455498105140483	-10.467411082862462	-3.8277238543055128	-9.092622433826932	-10.14523052252494	-13.612564879888456	-13.008467212995699	-12.439191510106122	-11.460733503155296	0.8331037697083299	0.0	-2.2231996692860876	-7.163572495634725	-4.2079716193185925	3.5470467872697458	20.394690398202233	25.06033177775052	16.425252995024184	15.694577788532573	11.232860033333223
chr3L:1862665-1864114	3.795162615458967	3.4499760093542853	0.8001848297661788	1.6566890712060405	1.4858091332300567	0.6664001224655527	2.071110923455826	0.8401051322103364	2.3985998318438884	-0.2892493619419716	0.14590982257866097	-1.1845997946509832	-1.5007793586514488	-4.4593986645797745	-1.8562610168293705	-4.764849918073773	-3.2199979460529438	-3.502724990588927	-2.5971234736755386	-2.3075390228816226	-4.919308409437515	-5.010727992321835	-2.688176103967973	-1.5261250172585699	-2.0592841175387817	-1.5033938255410662	-0.7593443969388907	-0.7755211377754709	-2.49640914855049	-5.3903189161135385	-1.671263750815633	-3.6324344751608044	-3.444027530634768	-6.430406896126227	-1.3221022877285058	-0.5695383740511696	0.06456137711603165	0.33130265045719937	0.6065388862223385	-0.3313026504571992	0.9656613263987158	0.6817719094813179	2.425716835480596	0.5740882314541298	0.42284222855270925	1.2659585497952637	0.8758855334294332	-0.40367709278850944	1.113003799217295
chr3L:2096557-2098446	1.415351344872717	-2.045413955839989	-3.201043460212015	-2.557188719565423	-2.3778896974405357	-3.278397545528948	-0.8768927084489615	0.8065359368777398	-2.2564379021472893	-2.0260371662904078	-0.3842533059311557	-1.1232910390380133	0.7715050786303684	-0.5982874332953674	-1.380057484520187	-2.3758018983461775	-0.1931445845839411	-2.4431823393577154	-1.526858742916227	-1.6465238463945708	-1.6391278085614462	-0.6252873828651145	-2.203484221635175	-6.294741848530014	-2.6722070968617	-3.2979214630813445	-3.093524915619117	-4.1311715699963765	-6.328695711328497	-2.9871605825166183	-4.833605324744628	-6.939046423317296	-7.274667026453842	-4.068685529546507	0.5638453492484812	0.0	0.23310478507196394	0.0	10.13897003064973	-1.9084850188786497	0.9059652567236041	0.7357890626869555	0.0	3.38955030205422	0.0	-2.3742612902388887	1.4508099172369047	4.795718512250636	3.444030451190011
chr3L:3354631-3358967	9.934636807827074	13.746451572384405	9.376326400265159	5.5684876378249735	9.257534726395917	5.457048472541045	3.4545752459101067	12.331299009824745	11.71206453874494	12.883170690418371	8.827683918079442	5.467433846852317	4.378040418953947	2.5779367629145167	-0.22031863071204846	0.14866569142260003	-1.5406534869191897	-1.4186362351047908	-6.236507202000245	-7.65930113040745	-5.085885158238043	-7.469909847765791	-4.581319509143697	-4.009245197097425	3.6931244151528193	0.968767053984382	2.094175908156743	-4.5366612850846675	-7.719760507026729	-0.9068937525666666	14.511758828949919	17.681718492613665	19.227391243537422	21.257433852198364	16.89631029459171	6.55595915114541	8.101693642289366	4.556567563825684	2.144407108528535	-1.7968764687443917	-6.251396047402836	-9.62996915109608	-6.589020625900072	11.159595487945872	18.732195230424875	18.451648862115434	21.943012575730826	14.527209748387413	11.42699477884349
chr3L:3372904-3374306	8.101693642289366	4.556567563825684	2.144407108528535	-1.7968764687443917	-6.251396047402836	-9.62996915109608	-6.589020625900072	11.159595487945872	18.732195230424875	18.451648862115434	21.943012575730826	14.527209748387413	11.42699477884349	6.0746102940438185	6.1129715678764995	-0.9236989570838241	-1.237381198221293	-9.090573901493977	-11.843389592674232	-7.471235607501964	-12.439580502206878	-22.074152667595943	-29.293195108576207	-26.64660589821404	-15.279792769083079	-14.808500159672063	-16.61899622999221	-13.560084886409253	-12.371558628711682	-1.3710804350196162	2.477349007811277	1.5158131241701531	2.790083278689922	1.2899545609391878	3.512800879379194	13.13316409394308	7.701635287254602	16.45451566049644	9.686511073595597	12.66493135068371	5.74833668668495	10.477076405750989	9.765291820993848	8.126142359544092	8.993497262708843	7.091980232750005	7.921628380803788	8.25392109810035	7.057188825005713
chr3L:4057538-4058978	5.880068654045332	0.9070718997252629	1.2681129545184155	0.7583843348398714	2.4584477644029024	7.489045627521049	0.24964072412890395	-0.7359535705891888	-0.9884928598239788	0.46796440235912945	3.9928265741191553	2.513268628070178	4.587743005863002	0.811250321126244	4.8741109807508884	3.471995673315137	-0.3842533059311557	-0.5270893585171343	1.055308853579955	2.335723417905894	1.9381250215450232	1.3693985159038093	1.4504824810146382	1.0404266551156554	-1.7673642512966907	-2.474644854044152	-6.139975251838162	-2.173839875982677	12.71914260282165	14.64469452857812	13.272987975842154	11.487833741732643	17.152609057974278	14.326569810993885	17.295748720705642	14.111958246718073	11.998070109993941	6.694239787239888	10.67393041029981	10.882221343179864	11.451681920455185	3.3840475204693212	11.338266598289978	11.638595477142685	5.738354810956411	12.814353575291486	8.263572981599923	8.99799147114046	7.462123166652601
chr3L:4291358-4293348	-12.11712700643056	-13.45195797550018	-10.657421343087641	7.9776677978816455	23.575023446474905	16.928920521353533	11.885702631634054	9.474558086464658	5.387763096265845	3.0425684407547413	5.275287245607079	0.0	1.8713239378194853	4.577254820662509	3.8155962476208836	7.209641647951954	1.3029487314388961	-6.122490229665997	-13.327710893715912	-19.726611666497746	-22.994741418474906	-17.184746609567583	-18.668294122756652	-6.479824837795376	-12.661636679274476	-4.467651326261983	-0.12469706362901306	9.90120358795703	13.463154047562428	9.105955260089335	11.85243101427957	8.492494585354116	1.9645141411808908	1.8713238526866807	-2.880497859680141	0.6340794333801449	-1.5192113411573926	3.0544537589624072	1.9747361988275873	-3.4410700442029345	-7.331434723160642	-9.11596337744703	-5.080378395478674	8.680611903418136	8.536964893221857	12.640102693228465	13.7631217786648	15.786045881617344	15.461198213781694
chr3L:5337333-5338764	-0.9553947938826692	-1.4368138695943613	0.863376061964659	-1.3443139360661172	-1.2667925729593323	-0.9887112289999455	-1.458266736552763	-5.270051073977108	-3.838966138995606	-4.175945375336057	-2.695591576547664	0.0	0.0	0.0	0.0	1.4637527426815686	0.0	0.47712125471966244	0.9884928598239788	0.0	0.0	0.0	0.0	-0.5050184077099936	0.0	1.171228640609484	2.281430705683294	2.6309473847497284	1.3714886238301474	0.8007475485445085	-0.9454522272420013	-0.38611665592809713	0.5788973817670515	-1.656104432841145	-1.163669148414418	-0.35191015046862734	0.0	0.0	-0.32675222119505476	1.967221329436397	1.220084313160552	5.3367918396042775	4.222553464266581	3.6552847013956318	4.334411553239367	2.6188394378785995	0.0	0.46465859958291406	-0.10197213801976528
chr3L:7903585-7904934	-0.502582320872773	1.1014254241385097	-2.8397911370828526	-1.5680956148600083	0.49577293591858485	0.2534284771247265	2.6656609392445723	-1.0482786225900635	2.076591819139638	-1.3504575161764891	-3.594546199372049	-3.79054427356205	-7.551519974503237	-5.677174798625362	-6.317398683003883	-1.0083724769666107	-6.713343351842102	-0.8538151719552017	0.7676429413629944	0.8874803547657467	-0.47712125471966244	-1.684872899606169	0.7960293544366156	-2.6628898325951638	-0.1967064974924725	-2.180493704387756	0.17071739487706789	-3.4725928802509207	-4.717033604867781	0.05355935992829297	-0.38731488704981193	-4.513770366305682	-0.2681854859691827	-4.920357670227481	-4.613547516434159	-0.3842533059311557	-0.32675222119505476	-2.736525135063359	-0.8337117047211186	0.32675222119505476	1.4637527426815686	0.9059652567236041	0.5552050987676277	0.32675222119505476	2.9077324852416284	2.9241440498635933	3.536936020478592	2.1610532278382286	4.641004876328858
chr3L:7977220-7978437	-1.3821770810048504	0.288769123076823	-5.872721375563953	-10.487983436097325	-1.1150785773820688	9.578791649302348	7.288311098032418	5.891279615801018	2.049038235586421	1.1991344711169354	0.6580903293813607	-0.03285304061050548	0.9884928598239788	-0.6840748246713699	-1.2717479740974131	-0.459910294803959	-0.9524976808884613	1.3836034978805847	1.711458010326208	1.4772115779074046	0.32675222119505476	2.302983291832443	3.1534831973063255	2.65693511440674	5.897400357861361	-1.8399160083056418	0.5443837967073946	0.8263491107961359	6.641462340138882	12.944838820393755	10.542454600068622	4.1119035866438445	1.1162399561821	1.8574845977360024	1.6431473369851952	0.9670162803285552	0.0	1.0510484491257246	2.8420103031923536	3.304806212306594	5.586615777826846	0.5936978917413135	3.5503581698603504	0.48854521526624156	1.684872899606169	-0.6768315632836875	3.138591620216503	1.4666889098637232	2.0539844636234674
chr3L:8179943-8182145	-9.980741978362003	-7.020946128433203	-7.391972509830976	5.946320120746161	5.278675108367662	4.00900711521189	0.9918202987856397	-1.2737853385268565	3.7711512854793554	5.333319843730465	4.742808140573561	4.4493481769350245	3.9700760572303446	1.9505408320162843	2.4398042522827	2.741707900010759	1.783642910645335	0.8834160046576092	-0.4611388435424036	-2.1121920531688954	-1.0103616575891257	1.4028572879311414	0.05313469710227994	-1.6068592549775236	-0.6347768604528136	-0.7811721736223379	-1.4975107806966517	-0.8065359368777398	-0.5135367004545422	-0.4155975854703134	-1.3956294598373467	1.04704145416209	-0.18800230505607443	-0.8930747324263095	0.48574157416049957	1.1567401606230416	-0.8209545772454442	0.21184833194677713	1.475680574323625	1.9828227755517143	1.3675426814240061	1.8046205940980402	1.628955484051815	1.3876797018866784	-1.6613069183840716	-0.07662372132266151	-1.6384755570888943	0.403066875355691	2.000715958945633
chr3L:8397517-8399598	0.1645014604789416	-3.071056894434308	-4.493111060707942	-7.971403573550864	-6.747856143138775	-10.19499053634957	-10.521697405932636	-6.356587338844589	-0.6698609366984694	-1.1611982209065022	-5.150111627907071	-1.1358067754892252	-0.042458701201900456	-0.4679925714418186	-0.5074842550795472	0.8107402114821517	-3.589044126090517	-1.4730811555437164	1.6422094376882794	1.7232682342452557	0.3433927248526635	-0.9402942846873704	-0.5703883862001771	-3.775310205023985	-3.6969870971057617	-3.670271638110826	-1.1442419202460579	-2.0977126250503666	-0.1671187774347485	-3.1560028563734335	-3.1004615546551713	1.066070599282486	2.5182081543347135	1.6067322626170963	-0.5312655248735355	0.3995460229184833	2.231153915387851	5.326500212210043	3.9773283448795826	1.3821770810048504	4.3814468625771905	5.5953322229745295	4.541792526203863	3.3140058295100916	4.619409289159761	5.329641639830021	3.454626435719976	4.153324474324785	5.266014478667108
chr3L:8472416-8474355	4.296453422978041	1.194409135551963	0.38034379211866903	-1.4933634244249334	-1.374637367395497	-3.0487053738735916	-2.94122980096356	-2.1275985390726624	-4.1063418824904545	-6.779307891360853	-12.529199449245603	-10.8968784055165	-15.4500951462565	-22.59702003799975	-25.10516496619476	-40.33945615358048	-28.863554218139306	-30.565763941821746	-5.721657625653634	-0.9884928598239788	-1.0668755590631576	-0.9884928598239788	-6.014045032780874	-14.841306264193793	-4.104387588353669	0.3842533059311557	-5.431408145692061	-1.009910072449865	1.7248324269817097	0.18956458884263475	-0.9239904879267603	-1.5976925453896587	0.6166316525652706	-1.1439382641081284	-5.937462151175885	-6.567228497521396	-11.005712449045056	-2.4193883103567293	-17.462483242635706	-13.004110975522519	-12.328862935320572	-2.453671062870641	1.0421790870559458	1.3821770810048504	8.652731362762527	9.598658479718914	12.823309035003701	10.363646187435839	1.5741660565395421
chr3L:11684487-11686030	1.6696679801321195	4.073606514735791	1.4252302402892765	2.359165974112901	-1.2481190672748017	0.5993658339618453	-1.8588651892849861	-2.782233090672556	-3.610213000979695	-6.35067533668582	-5.383451427293342	-10.51908011164116	-20.627986526181115	-15.815662491906537	-13.704531580670924	-5.550835802794386	-6.210805743802707	-6.242075093261057	-5.610068557886995	-6.081807612402261	-14.83719142737477	-5.922779510470407	-7.7408282818616065	-9.805983280939364	-9.79584613654453	-9.653222323409942	-6.803485019671707	0.0	1.4637527426815686	-6.951454475257437	-11.813761367075639	-11.046084552109187	-6.426484481433225	-4.720816215095367	-1.597888911731707	-0.30260197260952487	-0.5217662500604511	0.7447480871432796	-1.7509408334268064	1.1834014402011797	-0.9219542596485816	-0.3842533059311557	-0.7183432030669151	-1.1962181789875859	-0.7875317382829148	0.08022510777559513	0.30749305485896583	-2.088814226635448	0.0
chr3L:11686882-11688844	0.5993658339618453	-1.8588651892849861	-2.782233090672556	-3.610213000979695	-6.35067533668582	-5.383451427293342	-10.51908011164116	-20.627986526181115	-15.815662491906537	-13.704531580670924	-5.550835802794386	-6.210805743802707	-6.242075093261057	-5.610068557886995	-6.081807612402261	-14.83719142737477	-5.922779510470407	-7.7408282818616065	-9.805983280939364	-9.79584613654453	-9.653222323409942	-6.803485019671707	0.0	1.4637527426815686	-6.951454475257437	-11.813761367075639	-11.046084552109187	-6.426484481433225	-4.720816215095367	-1.597888911731707	-0.30260197260952487	-0.5217662500604511	0.7447480871432796	-1.7509408334268064	1.1834014402011797	-0.9219542596485816	-0.3842533059311557	-0.7183432030669151	-1.1962181789875859	-0.7875317382829148	0.08022510777559513	0.30749305485896583	-2.088814226635448	0.0	0.32675222119505476	-0.17201126480348022	2.672530802262782	1.7610781415603645	-0.18290018901363528
chr3L:13369652-13371519	-0.8463778262147704	2.6335732654854205	2.50995938653901	0.30687526077229726	0.9759660979290792	1.4596826525174038	-0.2552528968994852	0.5531775260541832	1.4001787390967768	1.2153403348059149	-2.1411477376961074	-7.881704423993419	-9.803282137957321	-2.7222354831651874	-4.931318372540108	-1.4637527426815689	-5.979192180477808	-14.738031159065086	-7.929154438120671	-5.533950750579349	-7.822396065923835	0.6867325911188109	-1.3821770810048504	0.0	0.0	1.5945249141605926	6.197752603155297	0.4414123674337495	0.9884928598239788	-0.3893487198707884	4.79428747802417	1.8087768333719727	5.739747081051783	4.466837941835951	4.371187356820831	4.516833750411342	2.400114063236414	1.1014254241385097	0.7264057985209469	0.8626229605682982	-0.355161630000432	0.32675222119505476	1.0767440689867966	1.0466924622419154	0.0	5.731295730867175	13.30148280448938	5.1823384023457395	18.951423523476613
chr3L:15499901-15501878	-1.1654319823121886	0.32675222119505476	-1.4682666780860463	-1.6721488845449763	-0.3842533059311557	-1.1815020054581278	-0.13463002624209205	1.4535354505248967	-0.7359535705891888	-0.9884928598239788	0.8315523130180141	0.1238826896439999	1.2497658559547116	0.8089643778226023	-1.992125049064595	-1.2991533537617577	-1.5354346527983458	-2.4827283401855196	-0.6858562796310529	1.3821770810048504	0.0	0.9884928598239788	0.32675222119505476	3.4241896584745843	3.928620760103385	7.6438865266943194	1.5822108906017813	0.4106493675885908	4.229933743513048	4.230683915583456	6.9941825165411595	3.0064990998139023	3.527708484536051	1.7711392178724867	0.90738038144074	1.4134597491235843	-0.17864889905684825	-1.012066476169976	-2.093657981817748	-2.4019449255012093	-2.769566565918865	-2.9169372328700764	0.22407746444571308	0.0	-0.7359535705891888	0.47712125471966244	-0.12045395988350635	2.6276739091450705	4.501447762576815
chr3L:15976021-15979488	0.0	0.0	0.0	0.0	0.0	0.0	0.0	0.0	0.0	0.0	-0.32675222119505476	-0.6500485400342133	9.541429291234236	9.798537331080208	5.376152720315123	19.32256102750076	14.539909403195557	17.05411488775519	8.58309632553062	7.332839619204165	8.045002957040095	10.579605325462971	6.051965758556521	2.984288259227081	3.3678054648640083	-1.8343754385074151	-4.684198152320609	-4.8587484371739755	-7.739194329462696	-6.393126079221827	-4.0919435471975065	1.2913199286210602	-1.4637527426815689	-1.9949397508029652	-6.102424107037093	-2.1751361115064123	-3.149771968150451	-7.4042443368033695	-13.614793797107527	-10.77919478348427	-6.196336081464394	-5.490073784226295	1.4727333124820898	0.32867254487501063	21.050232327586237	28.862562208905885	30.715138115490177	31.281056477051166	32.212223360971905
chr3L:16763218-16765880	8.638706811174274	2.162418378770285	1.562795727813504	-0.9974559889895561	-2.736695703024325	-4.028445937250412	-9.214354277633031	-8.556633413969983	-10.133170608833519	-9.943022679404546	-11.248421978679305	-8.094157464779107	-14.243435003813698	-17.651224213750336	-15.216505995736092	-19.557720973428307	-16.92906008253891	-20.44355714889045	-32.765206040374956	-29.71388708655316	-21.246874753297906	-5.922763230025839	-2.493420891963992	4.930331945023988	8.270272177965	5.9385428781184695	3.123961991423334	1.9812586767462672	6.865861112766896	10.212564883472648	7.137686782946052	7.492813700816266	2.774245394295878	-0.6712178415435524	-2.178833504661893	-2.7844465484277667	-2.3968622982027363	-2.6835915993073036	-5.89675960653105	-9.903398074956636	-7.441128410701699	-3.3467992505332993	-10.326482326052279	-10.847857671885395	3.6509883202385347	3.901438748874504	3.043629228858464	5.242122993984089	4.170878493738907
chr3L:16896915-16899524	-12.420958927727696	0.3728176363544032	2.9441708818464045	2.4424235550354987	3.0355102742477174	0.80052898908002	3.3830003767203474	0.30637007500565305	-1.7415934009030798	1.9779115218250933	-5.508580659769865	-0.6554268885134773	-8.412344910526116	-16.5845775665204	-12.502447762532613	-9.842164082383514	-3.764912635076642	-1.8358093896003038	-5.992269520204454	0.34084398155654255	-10.857887572796717	-8.938814353623984	-7.212907189325057	-3.8329143323842865	4.611802974359183	4.926535638167073	3.9220602095996777	10.833028613394646	5.382131790954838	4.609335473435873	2.576527182767475	3.340333627059394	4.179406982023535	1.1483760374598029	0.5051321400783967	0.49776440311447834	1.8497330903739508	0.03790830722255479	1.4134592065505491	-0.1567281968028028	-1.001025844099122	-0.07058106693395833	-1.6637731472525177	-0.6252873828651145	2.943315501000147	6.575337347231926	1.4927695744983207	3.449762363437439	-3.149917928400101
chr3L:17545848-17550979	-0.07892197983163209	2.07682595193349	0.4227657165218732	0.0	-0.13820413312375984	-0.5109588267912617	6.050720404344397	3.3540955240156882	-0.7359535705891888	1.5744741951716879	9.715271624606546	9.710303466817567	5.123866350630134	3.610361474640452	-0.3910079150300354	1.2670418878990384	-2.207356495112296	-3.108672053348561	-3.202476080815858	-6.192135344229479	-9.523770854832927	-10.312264211500123	-10.399392447130678	-1.2343585508555452	6.495724945931851	3.555145026480288	-2.6282796561369195	-4.603302399494315	-0.9586119241720026	-1.7321457241349796	0.0	0.0	0.0	0.0	0.0	0.0	0.0	0.0	0.0	0.0	0.0	0.9884928598239788	0.0	0.0	-2.8896935998817175	-0.5458206058709691	0.7350752397417999	-1.735739873193599	-2.2468058380601854
chr3L:18893912-18895830	8.85231484013208	3.597148606250137	1.8845828677591754	0.038767030705770894	-1.2950556204874022	-0.24817670889543197	-0.5552050987676277	-3.3603753467747532	-2.1016698496274557	1.4100199818446206	0.5511011468531491	3.3635071835007984	2.5664550177382273	3.44317527418789	2.0040660394118333	-0.44450933559129	0.4297040972673712	-1.0748311853443597	1.5781838836615223	-0.4106493675885908	1.6956507997022197	0.6240852306845753	2.761163283889525	1.588991274009967	0.8468608328144318	-0.6965547856205802	-2.81466192155208	-6.7975813152187925	-7.367283570305281	-10.392418288691141	-4.024860481788615	7.809670098319836	8.9624102324522	5.439753925771193	5.5311770546927574	11.504796157433399	7.085833729862428	7.446965084704258	5.815731495259421	8.97399811157852	16.360905341971677	8.012424100261104	10.427926612985368	5.50194147920408	0.47285381180305025	14.407834357222425	14.839243816220923	18.579607994062503	14.817374618420729
chr3L:19024400-19026612	21.571755487614627	20.446734614638665	3.053711974251749	8.378605652646137	11.043242915889431	16.28033676624347	11.70577388639617	1.4313637641589874	9.158875797326369	15.306417264555439	18.387336738110967	15.705620049076472	14.6937802065	13.62414113468145	8.261634619577352	5.683883874444893	3.5738424595016953	5.245302527755913	1.1754188606822955	-0.4254009136857716	-5.00808523097847	-6.683176011298082	-4.099268098337287	-14.406229222720839	-11.337141281304765	-8.198007623109387	-9.169452964261923	-5.256802329086151	-6.920535859765489	-1.9332068331720567	-5.1129768678152	-1.431837456337974	-3.836140074903715	-3.8357519283389054	-9.823738131094785	-10.005701868728226	-24.15042297499498	-21.020646263100154	-20.909043697172784	4.043338084599365	4.296917496524002	7.153754708286444	1.0549562903288852	0.14927657271186243	-7.513854001264537	-8.006210310030298	-12.14455206445278	-9.514880035794725	-11.724437707975879
chr3L:19265250-19267207	1.940297813497485	-0.6383073482902312	-0.5552050987676277	-0.32675222119505476	0.0	1.7022214210852469	4.358767621070091	6.598590689029092	4.137857014566439	1.4112246161388995	1.1537531666909617	2.3402133601074606	1.6487042954190898	3.53917553740454	2.980481008873716	-0.7359535705891888	3.858180547395757	3.474597122136389	6.9253291514928215	2.4247760358446637	2.7782037424713155	4.808189404729378	0.3332365485385831	2.7027603521174974	0.19869270423637217	2.913691533674662	0.7810448732002154	2.6254546300517294	1.3974245388127082	2.5367201708316798	4.226877342712375	5.322142884667543	2.2369561779973126	1.4097784204778576	1.1314323106655397	-1.169833259553744	-0.7704690157334789	0.0524734147753925	0.8167822285722232	1.4208432846418395	-0.12059750044086608	-3.605853895785093	-0.29828832692181195	-2.681090603196265	-2.9567021752705003	-6.195448784801567	-5.962109735356372	-2.9576578783772525	-0.2681854859691827
chr3L:19526675-19530247	15.132041216795416	13.864295409612854	10.328038577424914	4.789242523398164	-0.7473914207656442	-3.4275854137462822	-6.467633621640967	-4.652715696366622	-3.326812539761725	-5.023986629886961	-2.8664757953499773	-0.9059652567236041	1.6064086652300518	3.687575748924441	0.9889857857944335	3.675816012891132	1.3802085818700058	1.844791190264421	0.6920437526839227	3.03614572991408	2.9195305351560985	-0.2832246830837917	0.5065257148712851	-0.07164011277438244	-2.5732872094547172	1.0978999192502263	-4.61161276722725	-3.1741682776772344	-3.37519937242889	-2.3074557727119793	-3.3969992389223567	-4.496173127993521	-3.1176271595850875	-4.48336726606669	-6.738114239504796	-9.145248100676577	-6.631384273788072	-8.773376930853802	-1.8415821347115096	-9.57134716948341	-15.819980998544407	-5.347706363950237	-0.7359535705891888	-4.842320282080061	0.0	0.0	0.0	0.0	0.0
chr3L:19549927-19552609	0.0	0.0	0.0	0.0	0.47712125471966244	0.47712125471966244	0.3842533059311557	0.3842533059311557	1.251293698979397	5.9392008709728294	2.3900422542586703	3.833159426416058	3.5835512713875364	4.914960451063605	5.524978032783653	3.4967468515400797	1.7962975890371429	0.9249909103163163	-0.15891671382976066	0.9078864773054824	12.776003949802327	26.440543645142974	25.388084045285332	25.15995665404712	9.830960884757191	10.958666132391679	12.296344385337628	14.20029267068157	5.304428708749709	12.37472383921509	4.10745938626204	6.7423125932093475	10.720229040259087	13.488091620940027	8.792519748846445	12.531783266232614	10.001247478009581	2.8421321470488228	6.399682696688292	8.721161638545318	8.915542030952585	4.6547380432006396	3.8693163401205695	3.3570006884681542	3.26169824850215	1.581117323238192	3.724009198409755	4.1522998989666675	3.657721224519674
chr3L:19555571-19557959	3.5835512713875364	4.914960451063605	5.524978032783653	3.4967468515400797	1.7962975890371429	0.9249909103163163	-0.15891671382976066	0.9078864773054824	12.776003949802327	26.440543645142974	25.388084045285332	25.15995665404712	9.830960884757191	10.958666132391679	12.296344385337628	14.20029267068157	5.304428708749709	12.37472383921509	4.10745938626204	6.7423125932093475	10.720229040259087	13.488091620940027	8.792519748846445	12.531783266232614	10.001247478009581	2.8421321470488228	6.399682696688292	8.721161638545318	8.915542030952585	4.6547380432006396	3.8693163401205695	3.3570006884681542	3.26169824850215	1.581117323238192	3.724009198409755	4.1522998989666675	3.657721224519674	1.0487782070695417	-1.7345287976228647	2.988820755627022	3.5658778672591294	4.028891056092019	6.5867506466072685	4.137065620873254	4.9351847537965305	3.198579443546885	4.3433148008560405	2.8604750647848034	1.9635156869844992
chr3L:19914670-19916926	7.935583718835942	0.8065359368777398	13.537309436784147	17.330719997993363	17.5223042393357	23.01930083904896	22.95282258072011	28.67635366568911	17.684052075665704	6.388346554896109	14.68475811275832	11.0690217127317	10.83110550285275	11.953484737529752	6.219902629101278	9.92503043289162	8.751621680911905	9.9463579038397	7.971241289543866	3.757352411865404	6.442634969096633	3.6743656495248174	3.95704333187503	4.3615676689479	1.4449516304328438	0.32847745070097817	-1.3296773728786337	-4.7865185593650965	-6.12541641591835	-10.099382824183746	-14.179217440500548	-15.997302885063625	-20.26759976275677	-17.555779654566624	-18.323878923291137	-13.538166073862305	-10.589807122062926	-9.963078201001254	-3.740629675125982	-2.2068672014745885	-11.922611133755128	-12.371696853130329	-13.352745898003077	-15.22196397800143	-17.109881765211764	-15.469414089345689	-20.76364374596555	-15.559366370347464	-5.799443243181672
chr3L:20255808-20257257	-6.26767385235343	0.0	0.0	0.0	0.0	0.0	0.0	0.0	0.0	0.0	0.0	-3.4797304274008187	-7.932332950679539	-6.883772156529683	-4.309137544965679	-1.1692681098934448	-1.2992503301620506	4.682741708796263	7.110550118001252	10.610402186582556	10.858399969835482	10.863067934816442	5.065300713060808	4.352349149091362	2.9469372092660566	4.061492026388795	1.4002232807370243	5.878918019750213	17.61052758752002	21.40809786312389	19.75299182072523	21.81434975925245	15.919083878452131	10.276037213054659	6.2649843797241145	4.82877086602118	7.5160828228422	3.0603951371763842	3.2832567393835976	4.034057614258658	4.240496661953876	2.624669751496508	0.6015371789012965	-5.8286009534924	-6.770132789656801	-3.848518026022905	-7.747686221710276	-7.677278741749954	-8.23036051960483
chr3L:20447940-20453043	-1.9428532736124082	-0.5018530886558157	-2.7577351779028345	7.336163355270841	6.958553174186143	3.4202912783200174	17.30691583311604	29.676210901660205	34.00110019354553	23.204276155963672	18.46131366452215	16.246953677629353	12.422295769412349	13.888546817966626	15.629140919014928	13.879178323200133	13.375981241683602	10.947019769933464	14.535549176600131	7.524106890723355	10.423851156134642	12.899029953893649	7.241760825461368	3.115217625206209	10.576067158116826	11.170519068417581	14.078651109091536	12.404883726712084	11.329740154080104	7.098331898742121	3.1756192857528984	-3.0805501663198553	-2.1962382310979263	-5.663126063988241	-12.473816493506874	-13.662491112254974	-19.711103093858725	-21.59180444531329	-24.393975071262062	-20.245063762335114	-16.806791092487327	-11.135788213196575	-17.611708939094882	-15.624318521789508	-28.20316536492413	-20.69853245001699	-2.3491410276683253	-1.3831714485305802	0.6884910371321753
chr3L:22155064-22156736	3.9700027123224464	2.8800325898158614	4.254983742677682	1.2912638746132061	1.563411024123974	3.643324488739238	1.6051187572952976	-0.6461910164107725	-2.5158026579256334	-1.337558349229288	0.26673245899495396	-4.406469852927176	-2.3320001834480575	-3.7714403244497556	-6.767589647640351	-8.981858289667553	-7.30696375374255	-1.515152360447427	-0.32675222119505476	0.3842533059311557	-0.9884928598239788	0.3842533059311557	-0.9059652567236041	-0.6252873828651145	1.0668755590631576	0.3842533059311557	0.7359535705891888	4.772936633295356	5.131687360632128	5.417407535215666	-0.08319454522042043	2.905046471471315	5.103619677968288	2.7602933325296948	0.17489017912412308	-1.4584481733331598	-0.4499913573746347	-1.4112246161388995	-3.3867515653319598	-6.2791743862598715	-5.88267260474789	-7.7606713078289875	-4.616247494306806	0.11738834693073309	-2.6218052525264084	-1.8038982702729431	0.22407746444571308	1.9769857196479577	2.957501437842485
chr3L:22393332-22395627	0.9884928598239788	1.9084850188786497	2.510573013702557	4.7736105656262104	4.532649260958277	5.106106312694769	3.7496480929055704	-0.10307903847289221	-0.9884928598239788	-1.0180318378758721	-2.4564970921306557	0.5130442744749322	0.14053560366752782	-0.6813859754679931	-2.3793623433819597	-0.7822585751594568	-6.772051713086161	-5.231217130577704	-0.3842533059311557	-0.6823442096091357	-2.9997035055557353	-0.6610055706295627	0.47076465656374733	0.0	1.547555441777249	7.43538154892621	0.7728105171935836	4.051326855508744	6.608397121711501	4.463950213977125	5.931522723461267	3.6728558218462073	2.493598072704731	2.5077295812149782	-0.892478828065966	2.4642245296277907	-1.6741837856647241	0.7882087584305985	0.5985042088181516	-0.1273791673816936	2.091728394182695	0.0	0.3842533059311557	0.7252407316073417	2.7076545181784573	5.704874504753759	4.154707026019173	7.194342262743355	6.8014778064556625
chr3L:22423270-22425447	-0.34256264801742475	-0.14236916693810345	-0.5217662500604511	2.2797514610497687	0.4981071656617895	0.9059652567236041	0.2478607184673083	1.4037987532884908	-1.0349036101676499	3.614052232513087	4.317519705131421	0.9432082530104332	0.537655442335966	0.84680803848502	-1.5075978345409873	2.1935508619772666	-1.841519933254145	-2.0062046396274082	-7.469923700609003	-8.833905298164861	-5.237967615365853	-3.8357094325261314	-7.1486618882263695	-8.854065296683274	-3.543593824467553	-7.870179780266969	-3.251719486552034	-10.665358079598755	-8.18035401181112	-3.830688969090906	-5.612252689379753	-1.9084850188786497	-3.5905489204623557	-8.932815792360053	-7.435724463963315	-7.296780719388377	-5.096248102124956	0.0	-0.3842533059311557	-4.908080767076298	-3.4133907418351273	3.818832516973696	5.062559058872634	0.22707335822824162	1.5106475417409293	-1.9659114416176133	-3.0170076290800676	3.6489624843355095	3.990181980294555
chr3L:22870461-22872819	0.7359535705891888	0.47712125471966244	3.300787586944776	6.116237486273853	3.0310092668085726	4.004418400925294	3.2141183806493063	0.0	3.693373644817305	1.232919773123658	5.482573606563714	1.079486784980166	1.4727333124820898	1.5107517863307103	1.7684831128418126	2.9948654722128234	1.9265828068285205	0.09890496626838635	-1.0480352520677072	-4.138836876314999	-4.056079493169187	-4.07339597798436	0.36524608165550093	-4.7138873765265386	-5.171729435013607	-7.062276290078265	-2.4900216399206863	-2.9197921969740674	-0.7359535705891888	-8.153843011307709	-7.750143540193247	-5.774070392523715	-1.728975118753722	-0.6252873828651145	-0.4666095473949303	-4.427325251934886	-1.6472412181808007	-1.2217595346782386	0.19159394113518113	1.4229922198916571	-0.8303377751134307	2.1926584339517454	5.032124352412779	6.2209467630248385	10.080184489324587	6.570346016351699	6.372440717435481	0.41135700884019344	1.2363907752191154
chr3R:330245-331688	0.46660954739493005	10.836092431015778	14.934368979352751	18.663077598536937	14.452222829943684	9.36703133533848	6.7955134407232185	6.555388292355527	10.139918002586985	9.635927356035138	7.8100901414190815	8.926374514854619	7.269342323048795	4.065703866254367	3.941562696658784	0.6242224153334728	4.41027086931156	5.247884261759522	3.8128010570167867	5.142748449184471	4.302367059807794	0.28455719409805463	4.507033750719455	2.6913356967537077	0.5871840453695247	2.972379987266589	-1.7049076752981467	0.24221876088077024	-2.0250111574112273	-4.54601826144675	-7.950700424312591	-9.509966489358119	-11.935779054886519	-10.054571642645879	-12.31662759141197	-10.852174607792165	-13.692637700807861	-8.364185438189619	-5.311294482763648	-5.281998910302813	0.6383073482902311	-2.4979921538648417	-8.460661986495202	-7.159903098796265	-11.122492161391833	-17.851019993604204	-11.040746988288635	-8.173816823420587	-3.6022236837354464
chr3R:466069-468771	-1.152759917793467	0.1905663193002577	-0.09726358037333298	1.687260903642509	-0.12003737137067354	-0.4655930102228288	-0.8248380636237211	-1.4571640772950465	-5.597748235123369	-8.722384444991011	-3.51474519621146	-5.049102628294803	-2.2829508664707356	-2.999839999648524	-0.47712125471966244	0.0	-1.5914876501123962	2.2603461933605224	2.6806361545768125	5.553472725294684	5.677713280296501	4.068032213221874	1.3530079183022206	3.9774005985821024	5.330093112723844	5.801640739612973	5.982769404446701	6.085410459575707	4.698452209885269	4.14531245441086	2.0460783195336587	3.9138439306410624	-0.15863705539895545	-1.047539965336828	-2.936711473441382	-3.613190440257142	-1.8132872922236425	-1.406844742362216	0.08107489975764023	0.0	-1.3912399352125009	-8.358955557402853	-6.400497054451008	-3.2832204899438437	-2.4270808044098997	-0.3079247338544136	-3.0589062858916316	0.10773081724754507	0.0
chr3R:865136-866927	-2.0098993249934445	-12.008535719863414	-9.739271884393249	-14.52342094630696	-10.441740771327867	-10.914558432446126	-8.901202205421434	-19.063445317663223	-4.966975847414561	-6.167178636314052	-2.7418644723031713	-0.2369290422494049	-4.448684303806	-4.327445594460583	-1.4042416873289214	-1.697317462011037	-4.032909547090553	1.165512569592679	-2.002180902518119	-0.9337712719577163	-3.619986627524953	-6.571996883382018	-4.726906091377632	-2.3971752391834755	-2.774934631236092	-2.5412489161108804	0.11607202774573097	0.0	1.4637527426815686	0.0	0.0	0.0	0.0	0.0	-0.9884928598239788	-0.47712125471966244	0.0	0.0	0.0	-1.1737218734474009	-0.9884928598239788	-0.6252873828651145	3.0729649701038895	5.04846193335453	8.977975575269996	8.56658753518014	0.32675222119505476	0.3842533059311557	4.195777879805444
chr3R:933075-935410	8.536570998083693	5.758506573330235	4.456845010609605	2.558819054068541	4.059083883718805	0.7359535705891888	1.925250237852636	4.6342625645664235	5.5295015749828265	5.838699838095343	4.256418135101431	-0.6071413016536031	5.24596815291022	6.507400840393318	1.4326337768303654	0.0	-5.460189312273975	-3.4176709820995077	-1.3934004504097677	-1.3120223027252602	-3.2402047700000334	-1.530265097966735	0.0	0.0	0.0	0.0	0.0	0.0	0.0	0.0	0.0	0.0	-6.935289834672765	0.11973502808543257	-1.6872471069692019	-1.207874338224571	-4.429963327110163	-1.6659248104827586	2.1314123926024857	-0.33760734816291466	0.10456205398768052	0.08467628294079012	0.8776899544805173	2.6412669889959712	1.6806839062132066	-0.7033382568210276	-2.087007600474277	-0.2105263209141679	-1.2962450649133332
chr3R:935847-937337	0.7359535705891888	1.925250237852636	4.6342625645664235	5.5295015749828265	5.838699838095343	4.256418135101431	-0.6071413016536031	5.24596815291022	6.507400840393318	1.4326337768303654	0.0	-5.460189312273975	-3.4176709820995077	-1.3934004504097677	-1.3120223027252602	-3.2402047700000334	-1.530265097966735	0.0	0.0	0.0	0.0	0.0	0.0	0.0	0.0	0.0	0.0	-6.935289834672765	0.11973502808543257	-1.6872471069692019	-1.207874338224571	-4.429963327110163	-1.6659248104827586	2.1314123926024857	-0.33760734816291466	0.10456205398768052	0.08467628294079012	0.8776899544805173	2.6412669889959712	1.6806839062132066	-0.7033382568210276	-2.087007600474277	-0.2105263209141679	-1.2962450649133332	-0.6573685470170365	0.18105088102972228	-0.3842533059311557	1.3528435241215888	2.6014393392228627
chr3R:937516-941087	5.838699838095343	4.256418135101431	-0.6071413016536031	5.24596815291022	6.507400840393318	1.4326337768303654	0.0	-5.460189312273975	-3.4176709820995077	-1.3934004504097677	-1.3120223027252602	-3.2402047700000334	-1.530265097966735	0.0	0.0	0.0	0.0	0.0	0.0	0.0	0.0	0.0	0.0	-6.935289834672765	0.11973502808543257	-1.6872471069692019	-1.207874338224571	-4.429963327110163	-1.6659248104827586	2.1314123926024857	-0.33760734816291466	0.10456205398768052	0.08467628294079012	0.8776899544805173	2.6412669889959712	1.6806839062132066	-0.7033382568210276	-2.087007600474277	-0.2105263209141679	-1.2962450649133332	-0.6573685470170365	0.18105088102972228	-0.3842533059311557	1.3528435241215888	2.6014393392228627	3.1313545830548137	3.994893197809085	4.854002918657282	5.93828615336105
chr3R:2588949-2591422	3.9652673692859945	0.21052632091416779	1.767086485902802	1.7093444634113937	1.0666396651073242	4.052450776789706	3.107271235643927	-1.2226364775775984	0.3795920046071121	-3.140357202361049	-1.3637922877621362	0.9953512077276858	-1.0058009600137618	-0.6252873828651145	-1.3356318263708753	-2.263230978990982	0.0	1.1735567295533953	-0.9541698250313437	-0.6247085550122145	2.4915797699255364	0.5050184077099935	3.172772719376206	2.261476365639288	2.5624265579073	2.81646306865587	2.4352118954210313	2.493005727125369	0.7280145892514678	0.9509217485134626	0.9676510568749617	0.1515715850620499	-0.9960491555120451	0.4286136511440642	-1.2839453850559601	-1.023818595546919	0.0	1.2813406034374712	-1.4241916625570292	-3.6694739670705583	1.2675959008326816	1.5446345724976447	0.6252873828651146	0.6252873828651146	1.5617766591101228	2.8423909750851877	3.155705713997305	5.401797198287468	4.9286508258374635
chr3R:2642530-2643832	-3.079855022867928	-7.303405730223332	-3.011411644803958	2.3864252548816838	3.7533685460060076	11.153231348080835	5.461516151784932	7.965489952835211	1.621939709406928	5.813519995736558	4.6013533827738256	3.356604949899413	-0.9568070777091172	0.1687317727032491	-3.5173758072658834	-2.70493730795769	-5.425417773152519	-6.3967085841231395	-6.918488782856713	-5.876186078187709	-2.802873109792044	-3.8362608028584866	-19.59217909787551	-22.70677874280777	-14.824213264912446	-11.597716417826213	-7.0970153048596964	0.5552050987676277	0.32675222119505476	1.0466924622419154	21.768256366955253	25.001655078890366	20.608642839345947	17.923694490401626	12.34599522288824	7.7926810055284585	7.971801021976323	5.326683748797583	0.9059652567236041	0.288769123076823	4.999686648246019	7.668375430446613	4.0340631521911	3.002596280034251	3.8130677580736156	4.427400249497752	-0.3010255563743431	0.4193295933985784	-3.2803900013211953
chr3R:3038474-3039553	-0.34119779557938296	5.426220000271826	1.7838293593572214	2.968431613545028	1.9343655064649987	0.9315367770520061	2.3480339264918313	1.267142138836621	0.9059652567236041	-1.0668755590631576	1.3768430568588477	2.3958618798362483	9.93605987000343	11.639808655332452	1.1151984847412626	6.417954158071866	15.397074431370898	10.941495782731275	7.160291250610805	10.742974100050045	12.174417030338127	8.624594960036958	10.24766385877286	10.366230568346893	13.259645140879607	11.164304238672464	8.80070579409875	4.659870602403482	3.34110085744531	2.3499815955277645	1.19134327451574	-1.9820807775525107	0.39593051673440083	1.3240527405240734	1.0973914800389242	0.9758284447635626	-1.8516539698571355	-7.071169541419198	-9.398618033485127	-13.362961933824712	-12.042906264365303	-15.096104034407787	-6.096171866558599	-8.696567857633386	-4.535210285239344	-21.744435153153518	-25.025912505763984	-17.726180598831082	-22.161396354984607
chr3R:3298395-3299895	1.0528252491279475	-1.5869397064470354	-1.396636537840782	-3.8787614078102988	-1.6456160970338571	-3.4598399338695396	-2.60288346956447	-4.310619605581578	-4.077095148609832	-0.5473238466371645	-6.60740540008167	-5.316859533308972	-4.669796339476212	-6.285437440042684	-4.674256004551407	-0.5050184077099936	-3.6410309932175395	-3.8437799807067496	-0.3842533059311557	0.3842533059311557	-0.5050184077099936	0.5530960837136742	-1.2472598989147488	-1.537459316928925	-2.1509041011505277	-1.8033864405430093	-1.6410617045319504	-0.05276290133889929	-2.308153576568455	-0.07662387625916231	0.362782993288224	0.19916529609750638	0.26288122634799144	0.5584294694518843	-0.6493826395469019	-1.2705450296729872	-0.9969595573255997	-0.998160101830469	-0.9946033292605165	0.32675222119505476	-3.6176339246217393	-4.656568160214097	-2.1864442654251595	0.4736158704743798	-5.982690892658232	0.1559742760354114	-2.5012349936579925	-0.6786321796910972	-0.7406896533804269
chr3R:3356406-3358286	6.074640256248148	6.912583973631411	8.107163416012812	3.8525952565940056	5.600168153659375	7.44718266602679	8.084256592169979	4.808920930498474	3.7893495846398157	2.7677109471775316	6.734867117219397	3.8099243859448317	1.874826951035073	4.93754894210464	3.042944561369545	2.9887430098760324	-1.7736871467233453	-0.7103705500790792	-0.5192482938002797	-0.44013535824043465	-1.1737218734474009	-0.8324482535580285	-3.2849744900503426	0.8521802888970901	0.70856189437791	5.355786934752387	1.6216404451321587	1.7530262612328962	-0.3956455853296457	0.17510803212838436	-2.511352942244209	-3.687409431079582	-7.66416839982661	-7.336600537213985	-6.413492133841615	-5.419273255086201	-7.426433593246931	-0.9207074752827707	-2.432974679379528	-0.9591312608573317	-3.412198396973716	-5.592340626186117	-7.41673319555781	-5.704017016561344	-1.0663436189201043	-5.114228415353384	-4.559845349522033	-6.388427714568128	-8.29388964016664
chr3R:3359621-3361677	4.808920930498474	3.7893495846398157	2.7677109471775316	6.734867117219397	3.8099243859448317	1.874826951035073	4.93754894210464	3.042944561369545	2.9887430098760324	-1.7736871467233453	-0.7103705500790792	-0.5192482938002797	-0.44013535824043465	-1.1737218734474009	-0.8324482535580285	-3.2849744900503426	0.8521802888970901	0.70856189437791	5.355786934752387	1.6216404451321587	1.7530262612328962	-0.3956455853296457	0.17510803212838436	-2.511352942244209	-3.687409431079582	-7.66416839982661	-7.336600537213985	-6.413492133841615	-5.419273255086201	-7.426433593246931	-0.9207074752827707	-2.432974679379528	-0.9591312608573317	-3.412198396973716	-5.592340626186117	-7.41673319555781	-5.704017016561344	-1.0663436189201043	-5.114228415353384	-4.559845349522033	-6.388427714568128	-8.29388964016664	-1.2417203437958086	-3.9222583712097845	-2.8473649360467257	-2.433721214104711	-1.563771450278943	0.0	-2.3859696943574606
chr3R:4477918-4479590	0.47712125471966244	0.0	0.0	0.0	0.0	0.0	0.0	0.0	0.0	0.0	0.0	0.0	0.0	0.0	0.0	0.0	0.0	0.0	-6.36635563999708	8.1064024992645	7.4069611203699175	4.893694108865057	11.254672902365296	4.056793638730706	2.569376589652183	12.632680240922184	2.876582768587128	3.0643670870356483	14.569794488873972	8.229555159538082	12.307679263769932	8.62238316653387	7.276681150145326	14.339829274550075	13.49685959296597	6.401141683598331	11.993983351123958	6.94508129690595	6.335987520585838	7.582980261738271	3.1843906624523117	4.422010492637645	3.3169987557126333	3.5908388379565195	0.9884928598239788	6.052945974544202	3.829832507497479	1.343063614951246	5.337173287631873
chr3R:4527441-4528854	15.296365867838471	10.092264301864041	8.699576753330431	10.707103104939874	10.142140584720375	9.301259887891705	9.176148313376153	2.428283858999439	0.3583317802510046	-3.3280791926077744	-9.205631599970774	-10.649754397530575	-12.625024755856053	-14.860479743372796	-15.63528338139788	-9.862061312038518	-12.466929193614089	-3.381305808153869	11.11951581703862	11.968582083485156	10.890038959645388	4.316039424117731	-3.8171713012858577	-5.905095618952003	-8.087079674847224	0.20538325990451917	7.763008529795657	7.112835269512629	6.896799571024693	1.8986668949194396	-6.204452881487264	-6.525040335790181	-10.804867828986099	-10.450118181386166	-2.0095826674614794	-1.3831650459648817	7.052942248637476	9.179131254140767	11.034811451226288	10.62388707812361	7.78602499830508	-0.9213872203413562	-5.902380115474363	-12.695255125301577	-13.80221031474808	0.09996368838010204	6.404573615106358	-0.07441260246669865	0.32547235250150247
chr3R:5454467-5456730	18.89283009505289	17.78128066377035	10.76071089476739	5.208412477767944	2.292725132412538	-0.6636152791435473	-0.3893487198707884	1.1247893670978326	-0.909947317080079	-1.945776755821597	-4.821717599845088	-5.306013193556918	-10.142445503245947	-12.759029644379583	-21.330178558912912	-26.47725562177945	-16.910333177454167	-4.7929872601186405	-0.16741482287705287	-1.08248701874695	-6.3641969436388015	-13.490086387841492	-19.67702353310672	-32.171568762589445	-27.891922349338266	-15.955865451925009	3.276665695953376	9.562445580652732	5.261372848175655	1.0668755590631576	5.9251685521960935	13.498813987215824	13.662690330660363	19.963795007218422	11.193452928866833	9.344445926563187	9.206563933398433	7.935368401627912	7.53995813917702	5.998046218804923	9.00212216745409	7.745671717419094	0.8807275879539905	2.5930834260391364	3.8128010570167867	3.3267823805132513	0.7444892303020214	0.5222170376905995	-3.4663223509505654
chr3R:6067702-6071569	-5.011265812717006	-0.7906137876558699	-0.32675222119505476	1.3821770810048504	-1.8217183709755387	-4.361939401806976	-5.686549175367185	-5.812059056027787	-5.728685526053802	-5.289707406407141	-0.4071287074306949	0.0	0.0	0.0	0.0	0.0	0.0	0.0	0.0	0.0	0.0	0.0	-2.1522084990199795	-1.6588523179006593	17.284974665957645	15.225712723965971	15.366902269363164	14.976196550623019	12.910779895604078	10.454357051710753	9.287086605504479	8.580190029033961	5.372582186707143	7.370866843098757	8.460802592402647	12.095088987914371	8.145931876323177	5.978915071495532	8.756506884159315	3.6769913414584	8.57072357544496	2.4765108153339415	6.35538226545791	2.9479594605363264	6.133261091624461	0.4091968838983459	-0.1041901399970437	4.1271728543924535	0.4126666901237264
chr3R:6086593-6087906	8.756506884159315	3.6769913414584	8.57072357544496	2.4765108153339415	6.35538226545791	2.9479594605363264	6.133261091624461	0.4091968838983459	-0.1041901399970437	4.1271728543924535	0.4126666901237264	-0.2674217332019527	-1.4058335310004735	-2.868560863572398	-0.4793761681900822	-3.948156479483355	-4.018838223274432	-7.851101119993602	-13.61454226097484	-7.723889538396984	-9.428340515958634	-7.968412387293084	-13.285007033619364	-5.3472567391889925	-5.858339792311184	-0.8198199728458502	-4.238215331268162	-1.7837199945243307	-2.2038340991873855	-5.245968152910221	-4.693740480500849	-2.3964073512076043	-1.717061104495327	-1.6692316772533178	-3.759389363902066	0.09206826434304906	-1.0205094060912747	-1.037454951632121	1.8433559239052315	-0.16935188436219448	-0.28191173859923363	1.2153403348059149	0.9183320090576667	0.0	0.0	0.0	0.0	0.0	0.0
chr3R:6175681-6178731	5.6262333813002865	1.6127753727275136	0.6380172731361782	5.669768375124757	2.0881491426267775	1.7026506734662747	7.313302296903604	6.78142876071391	11.887765012807215	11.405467175542821	5.751059369297771	5.383237484892873	0.20186329408442102	3.0778238737552446	1.6570652317129049	-2.7866093719255987	1.332115027975729	-2.1526365147529853	-1.3097069272353836	-2.28016679572798	-0.42273552808819037	-2.0986778348427215	-3.558219954537902	-2.9695803042460467	2.6531580113365125	0.1858469098868807	4.316885199596614	6.968349003925481	3.5054905206797256	0.9568070777091172	3.9029479467818753	6.149529260602542	5.709456152149751	2.644675244351473	4.375024039265485	4.453606444635939	6.118596814985178	4.369724835808176	2.545108316122742	4.065000887820432	1.9111212831960092	3.704074873042791	1.563173924491426	4.375442587811741	2.4457250144873712	0.9655337520281031	1.6408900156024282	-0.2996659262757365	-0.5294885591310237
chr3R:6437896-6439504	1.3214331485568815	-1.4318110840375942	-5.629882356795583	-4.342814625320645	-3.971093487430279	-1.0587944841826509	-0.32675222119505476	0.0	-0.26145052715670036	0.7072943980545997	1.1058054478078672	0.5170482140228462	-2.524869419599464	1.4861514337399133	-0.07984757239980744	-0.2887691230768229	1.9084850188786497	-0.4934951297427091	-4.249796350337894	2.64516155995066	1.385777240641076	-0.9444045679914137	-6.701339670096057	-6.864679457850071	-5.952398405105659	-5.579728211996139	-1.0668755590631576	0.9884928598239788	0.3842533059311557	0.6252873828651146	0.3842533059311557	1.531099762115607	7.090631165058719	4.277430330414328	4.343477190516204	5.203088773619518	3.3179709788706515	3.057600833445362	-0.5380222417164588	-1.4432557625906586	-0.16125860883478269	-1.9780026960931374	-4.419660652090346	-0.9258172772790767	1.8496460779992465	0.8981533388365815	0.1736674791438287	-1.6724592259473805	-2.9246589726951666
chr3R:6449401-6452450	-6.864679457850071	-5.952398405105659	-5.579728211996139	-1.0668755590631576	0.9884928598239788	0.3842533059311557	0.6252873828651146	0.3842533059311557	1.531099762115607	7.090631165058719	4.277430330414328	4.343477190516204	5.203088773619518	3.3179709788706515	3.057600833445362	-0.5380222417164588	-1.4432557625906586	-0.16125860883478269	-1.9780026960931374	-4.419660652090346	-0.9258172772790767	1.8496460779992465	0.8981533388365815	0.1736674791438287	-1.6724592259473805	-2.9246589726951666	2.8856644017177144	2.0225093304849273	0.9059652567236041	1.0655036301881162	-1.5159613934000844	-0.6168020735091583	1.7734291754402656	1.341610390345899	-0.7183432030669151	-0.3842533059311557	0.5237558475350889	1.3335415660480185	1.8159430757629098	-0.3131428554873971	-5.156721486168785	-9.312940556002633	-7.928617487696253	-4.422559968940797	0.09006670612889991	-0.9884928598239788	-2.3724059965711737	-0.48439097145072446	0.5751898922845283
chr3R:6452606-6454361	0.3842533059311557	1.531099762115607	7.090631165058719	4.277430330414328	4.343477190516204	5.203088773619518	3.3179709788706515	3.057600833445362	-0.5380222417164588	-1.4432557625906586	-0.16125860883478269	-1.9780026960931374	-4.419660652090346	-0.9258172772790767	1.8496460779992465	0.8981533388365815	0.1736674791438287	-1.6724592259473805	-2.9246589726951666	2.8856644017177144	2.0225093304849273	0.9059652567236041	1.0655036301881162	-1.5159613934000844	-0.6168020735091583	1.7734291754402656	1.341610390345899	-0.7183432030669151	-0.3842533059311557	0.5237558475350889	1.3335415660480185	1.8159430757629098	-0.3131428554873971	-5.156721486168785	-9.312940556002633	-7.928617487696253	-4.422559968940797	0.09006670612889991	-0.9884928598239788	-2.3724059965711737	-0.48439097145072446	0.5751898922845283	0.0	1.4293691585408104	2.5080510327259367	3.32649525837826	6.814458877859971	9.848296180760258	8.033231214252597
chr3R:7707174-7709537	-5.474956925869186	-11.710817290404448	-12.307452315833102	-8.743862760271574	-7.480457513831869	-14.60728351614146	-7.122360878650697	-11.1837554006205	-1.774789996930851	-11.839664573778682	-13.221752877323114	-7.952459219949225	-9.692333977786511	-5.061505281202366	0.47712125471966244	-0.47712125471966244	-5.938540529186968	-3.5048679277088333	-0.4666095473949303	1.2780642861172016	0.0	0.0	0.0	0.0	0.0	0.0	0.0	0.0	0.0	-0.47712125471966244	-0.7357890626869555	1.9084850188786497	0.47712125471966244	5.019976605854841	9.898458651337252	3.9026097523923844	6.938670784278846	2.0403369790215673	1.5304902941977876	1.6612334157773805	-0.3842533059311557	2.09529733879779	2.889457462136549	1.2545183106710267	2.3256436205848017	0.7793363966624001	0.0	-2.2446766411463193	1.2340024561966416
chr3R:9088658-9091014	2.2255321866784366	2.938291790339705	1.9486213539377495	3.669234466824627	3.7934371304218493	4.262956952957026	3.9621538185666094	1.594304686208933	2.4103970227639437	-0.08348357817270716	0.40368317583622537	-0.8341053591725053	-5.3414735050646565	-3.657297197019521	-6.4435608398916395	-6.815088327337121	-4.981572933064895	-5.6465446818133325	-1.264537214432162	-2.936122788865201	-5.923775046849342	-3.2038382335441793	-1.139228962362968	-2.7615051256718384	-0.9721098085370004	-1.0849584483689094	-3.931662744279082	-2.51073028227933	-2.837464427239582	-2.126588985062204	-3.31602400882892	-5.074644303198314	-2.9836434356945767	-2.004498536390349	-4.9565387115741215	-4.9352260290212016	-8.333839032295911	-6.986299937683259	-5.080857736199257	-5.458973464046889	-8.783235218887656	-2.478028987190327	0.0	-8.973345846625783	-4.900379765567986	-6.408077561034967	-4.742004203624989	-8.656123141530978	-8.221230591031023
chr3R:9470456-9471815	0.9884928598239788	0.9884928598239788	0.9743368538697978	4.551124087194124	5.2148829581544325	4.319789486348128	4.610415262973926	2.912433647859779	1.2496572079740351	0.6743596154704163	1.8049718192967532	2.896215132538508	1.178708338144877	1.1737218734474009	0.8097316386735293	0.6181368662270865	-0.9787667227889016	-0.24913198175893092	-0.3077188724446376	0.3933982495230332	-0.7624759038143865	1.002218800574404	-1.167831902670722	-0.6648882536726342	1.3775703198003906	0.47712125471966244	-0.5276934093934909	-2.3638539710193105	-1.8404509493703616	-2.0118549708410387	-1.3473307521935447	-0.3454179141418506	-1.5867481520002256	-1.3020713725970023	0.0	-4.307851823376832	-2.566455017738226	0.15544843784751103	2.1832232294032137	-0.32675222119505476	0.9884928598239788	0.3842533059311557	0.47712125471966244	0.1736674791438287	4.527698766354545	0.9978029751502935	2.329934115896598	0.8769792075980536	-0.03673737915921959
chr3R:9578692-9581414	-0.24864661690508447	-2.825453182049792	-5.096403595260645	-7.7850225196608145	-10.874036451752149	-9.07849977389087	-8.18388327007397	-3.4790324656920566	-13.596959380482764	-21.578161119142813	-22.63217580076419	-28.650804489301642	-24.38866679553015	-37.72377723591187	-32.06498205737756	-41.13093279895585	-14.216394842501312	-17.95941456248678	-7.372267320149159	-10.796465523949848	-8.846138089409836	-2.349034033107243	-14.346266211757293	-1.7353626985013086	-0.8807275879539905	-0.4666095473949303	11.189716320267	15.300848574566036	9.537582512477437	17.211758687387373	7.664955274688003	4.590944323887896	1.6983667673409566	-3.0033143519041348	-0.33223975337015343	-3.335816863275294	0.1577135161918893	-0.1611403448257737	-0.6569312848502507	-0.26145052715670036	-0.04415280900623085	-3.358820946312845	-1.7227017470051034	-0.07984757239980744	-0.977927188611781	-0.8130988515048884	-0.8398128315997102	-0.45442593807081405	-0.8918558345302496
chr3R:10141823-10143562	7.231477586577705	10.853322940516199	4.371352922408707	7.437484762479895	7.787215556439821	4.779208424193614	2.049957243906024	0.523881228127492	1.191123213694726	-0.3392949104686316	-3.4051201140896232	-4.602534057185709	-5.737114940832134	-11.366018059918153	-14.248066218181389	-12.929630931912728	-17.822695619831926	-21.614576920599244	-24.010047151763935	-16.114032278206732	-14.686275114734157	-24.814572109986987	-35.13791158434667	-20.62712987580601	-13.303609674637983	-8.527561966182628	-0.34114498342306415	3.382070850192872	0.6350492198339129	1.3079686580507313	-1.7389806987376852	-0.9621883519133332	-0.5057603810115799	-5.093274119672628	-5.6259735750570075	-9.814240104717445	-12.179876140721182	-12.479375601850654	-20.049686894001056	-12.440544665534699	-11.442934727238901	-10.0663145918947	1.4637527426815686	3.016690534675035	27.884401702655893	26.595376822759555	23.66889495536	19.53126320703842	7.782288522591509
chr3R:10396625-10399454	-4.777037900300963	-6.396674014738299	-7.991339960228762	-9.81440664899082	-9.682997664081249	-6.950599760461975	-4.11493713948845	-8.671586967301401	-8.813403171542243	-8.93756111817207	-10.252053335254804	-6.537074899841628	-0.6816519536376183	-7.554910655737159	-3.8905567499844165	-0.2406233412219088	-4.8750614697001025	-7.159769409499245	-6.956974751209102	-7.226328297141691	-8.165129240659576	-9.274593517364892	-3.307843635288626	-2.7285928155171044	-9.80514767843077	-9.517963815221302	-1.3394965078064107	0.0	-3.8069777461697747	-4.587199887245494	-1.8423016150716072	-5.3021213877735764	-0.9207074752827707	-1.0668755590631576	-4.109339265168286	-2.6189309279430084	-2.6462135689765414	-4.441452699528916	-3.8299383564372285	-3.892105217557789	0.9884928598239788	-2.499809403344722	-3.1126724639627605	-2.534984060161506	-5.44536216547259	-2.80569553595146	-5.616733385862737	-1.3922396705155056	0.47712125471966244
chr3R:10478273-10481219	4.144468934773346	-0.9154619480774866	1.824259605529591	3.2886535243408708	3.254230423985911	4.306354928188067	0.6255741483813189	-1.943363212279892	-4.90908545351215	-8.029327410563226	-8.230290785320427	-7.188023960331916	-5.025402102725633	-6.503637115466059	-1.5844895615015442	-1.182846600773823	-1.965748019319903	-0.4547195741423293	-3.2133023894202974	-0.030277100487349124	0.7394665862547756	-0.6025013259654013	-0.7359535705891888	1.7242632134205476	2.476265003454782	3.8362608028584866	6.01419934210005	5.9747675487632135	6.402114646731083	4.020366351706406	3.8774647985222637	2.837709543173442	2.5204923161988093	2.2189485576878454	0.29202737812433244	0.26431065895194816	0.344407386946749	-0.22697290666295286	1.894810263759442	2.4987361580628855	-1.4463827974069694	-5.1303936929677265	-8.24455074374797	-6.779140536848652	-4.17325620043458	-2.016487892985246	-1.0801797349782558	9.780632234816498	16.204189599595548
chr3R:10643961-10645647	-3.5933189522006903	-2.6215380058216344	-0.47271691143287914	-0.5656195010510878	1.2780642861172016	-5.0050929002018965	-3.5943457566513155	-0.825840357182985	-2.318691351365685	-0.81684140367428	-0.781144479986424	-0.28273532516762456	2.1732235675433507	0.27796301668209095	2.067773692364584	4.242288054348137	4.5288778085298675	4.912357182714044	1.7553685593854955	0.3839139948943208	2.507005670369466	3.2832915856508347	4.684480271596352	-0.8368658169267619	4.5234189168423535	4.434869008621041	-0.6816519536376183	5.093699659657692	5.178070446340824	6.3229962707366845	5.564353487525871	0.3842533059311557	6.548420957443654	9.954683673136943	12.183508136538341	8.029782707463646	7.450465926376837	4.911792923820846	9.372505618818877	9.538385041668326	6.945924883072576	5.286172150106987	6.425075771276064	3.5454445873651492	3.3411274703679	2.314724818320689	1.4418109030204913	-0.6634917406020447	-0.32715706983717663
chr3R:10714873-10716821	3.425039300509635	6.469486341795413	5.8840621018345765	5.073075607578764	8.853195065506565	10.968599307668358	5.485820152555876	-0.47712125471966244	-0.3842533059311557	1.684872899606169	8.56779818362758	12.279657538336023	9.067310330511344	12.81788064660122	12.389402816265848	8.406936098080381	2.2470579269828503	0.021337966372107595	-2.8804150159345765	-0.9604623125042847	-3.473017782545966	-2.8286872121732087	-2.7022264221984194	-4.501925799965405	-5.5248604484057955	-3.737664305135147	-2.7170398807896414	-0.32675222119505476	-4.9381881094227795	-6.570995769773675	-7.008338984349931	-2.739437332734653	1.6049909883267481	-1.9586891613258226	-1.2813406034374712	1.0004410830480637	-4.194893257770612	-1.9684759114997832	-2.2603461933605224	0.0	-4.735508700744814	-6.47472575370338	-2.797149961414088	-3.2392855019711657	-1.5558886446357354	-2.812347947227954	-4.851252398864477	-6.105267615565492	-5.4987071460559385
chr3R:11087981-11091119	3.5164899006901775	0.9609354296452697	-1.1192290189298084	-0.3976120735507527	12.220881099009222	12.1836404696535	8.345676153718047	7.370748746390903	1.699814136491853	1.7651565772926217	-2.466974887480981	-5.42915985959859	-4.048309004929565	-8.359036526687717	-1.0224366415224984	2.4038966772276393	-0.7818516535680169	-1.7864263796558864	-6.286539028412075	-6.946610141833542	-16.060565025696345	-12.26997432115923	-12.464897019708546	-3.744918445101675	-6.167303049366561	-4.609220601898738	-10.712778547328453	2.7696455322950264	11.738810626781966	12.880499390112327	15.32514339090105	6.092297866037373	3.8300447556642405	1.272267686800831	1.9332835539147397	1.9465414831535044	6.322140732804165	6.749627122391752	11.354631139539624	4.936276989417995	4.109270577096854	3.723746743596813	2.382246513544687	2.198847862361626	3.22772809187345	0.876413183428786	0.780044730037902	-1.5310268109344833	0.5237669304877487
chr3R:11103273-11104662	6.092297866037373	3.8300447556642405	1.272267686800831	1.9332835539147397	1.9465414831535044	6.322140732804165	6.749627122391752	11.354631139539624	4.936276989417995	4.109270577096854	3.723746743596813	2.382246513544687	2.198847862361626	3.22772809187345	0.876413183428786	0.780044730037902	-1.5310268109344833	0.5237669304877487	-5.23859430850929	-5.770738761170934	-8.056746658532528	-8.839098829271132	-7.881204661613765	-4.196423614990322	-14.817826768827157	-22.089585474791896	-23.708524114976598	-21.238825724857353	-24.320604100362317	-29.69338216273563	-12.033654921825697	4.689463963273425	8.822224579502338	14.538139757124487	21.164470260040673	15.880740872833869	17.133133865476363	9.986403169345957	1.2917063423499715	0.45174254086195414	-3.6788403753117795	-5.932947359667392	-3.827897006599799	-8.24453902634892	-8.594690016529128	0.7115883635517177	0.2681854859691828	1.684872899606169	4.229946446788619
chr3R:11196984-11198635	9.511365147233812	12.587080735026682	15.35641037810845	9.33720510120133	10.387191876737061	4.6071124719684455	4.206585739148948	2.5072043104769106	1.6185645050895612	-1.2991272373808807	-5.208161864381299	-7.379292674383123	-10.354561397231759	-14.768253366747066	-13.694254556595778	-7.56941473136563	-3.5522588764684193	-7.2256964588959445	-5.014189613275509	5.168318209860993	3.2262116918013666	2.7992776850760035	-0.06850766000775083	-3.2000482552128795	-1.85878012451223	22.87300922769758	24.245564136800038	23.64389942169228	20.66414265769612	16.955742845075882	7.4346990756471705	3.210422573303992	2.571412047131988	2.522473878626251	0.502864419141396	-0.048114907642245054	-4.043165655061511	-4.058105252510128	-2.274108358204357	-3.531622147735489	-5.780561382056999	-11.90343395427377	-11.917864335221147	-9.550133350870109	-7.358530977660581	-0.9762709352412867	-6.84781677629123	-8.503869231206544	-6.661915229075306
chr3R:11384113-11385511	-1.4373539492136207	-2.340211921147793	-3.2136011727870577	-4.096562388293744	-3.062626279048472	-5.5448200901569304	-2.1869750107056016	-3.6593832228568677	-1.3120223027252602	-2.170109444585001	-4.628372960358766	-7.633872155494425	-4.638652805402813	-5.731259022285871	0.5237177839679031	-0.7359535705891888	-4.969602681570475	-4.803048857102937	-1.690027157564693	-1.5760068521414285	0.18661524007905597	-0.9567216042976168	0.49570359510405826	1.6692491933755391	0.1203245088419149	1.8674774481283785	1.9137363746256377	0.6640061110257786	1.9105881117655954	0.3375685799840286	0.20204637301885225	6.143517178999024	0.8436304847568306	-0.4507599460790552	2.173577442003123	-0.24098050307966506	5.802244089062895	2.734441846776082	7.504398747120808	8.37000670507535	1.8652673904391381	7.8007032597396435	6.538973478462159	10.190675324697656	12.604114053876252	6.051623157305032	8.80466841468513	6.118590460136998	8.082275868733785
chr3R:11409702-11411109	3.2961290349151593	2.8268065768125865	1.2443931718954604	2.6988676702953542	2.093126530610389	-0.2406233412219088	1.9844256754320597	5.3429576861895	9.45104783116305	9.160481692047592	6.675883320019697	4.3973315309787075	3.0807136226919196	0.6421607280481069	0.2746859632415349	1.102414983435652	-0.4728757336715651	-1.0942264772411894	1.4555123236087708	-0.7635067150829679	-1.371842791686294	-4.052414409189321	-3.294346480846565	-4.96318105985373	-6.512080933742355	-6.624253973470902	-5.362280649753164	-2.6622335995521174	-3.4690139776738147	0.25623846698191416	-5.250149207963523	-5.187263311283742	-2.1195058259494095	-3.0421826592993293	-5.340394284287475	-7.4077904285849545	-11.231822342500227	-13.215828415106385	-6.005560288674543	-7.737999644390522	-7.799909258934951	-2.6812100031322164	-6.762902088437943	-5.6450115111200025	-6.014676985933811	-5.348246161093746	-8.409064880667719	-9.285585283685434	-5.100708266433231
chr3R:11787992-11792374	11.472419918703995	9.041861940500718	5.7861095835922	8.165295190063913	7.492907437936951	2.610674904503582	-2.6071882890140055	-4.6304643535113525	-4.489618927735691	-3.914872887771982	-3.2076418361379697	-6.115792752738044	-7.000428180944027	-7.891329318907891	-10.774755364865129	-8.356581865254833	-2.2486507699794096	2.6280159769389915	8.82449892048864	6.319313941530195	7.605574049362183	3.4859725895108187	1.6688302184167574	1.2540302690280376	2.315151575286596	2.5421228395934796	1.116812772753911	3.3568689465469665	0.4226037646951548	1.690953528466507	0.44517508623990787	-0.2975797148901552	1.5820984672356269	0.6661434043821682	1.0255213080606866	2.44317255714389	-0.8509695512255853	-2.5376238875705477	-6.227176979002157	-8.168980120223814	-10.31664915054698	-16.074872720855232	-21.493480876011827	-26.871032542997607	-13.354359849310944	-16.33016313104813	-17.609401467693562	-10.584414501460413	-9.048774010651375
chr3R:12868150-12870412	5.124400026673633	-2.1574853003568673	-0.47712125471966244	0.0	0.6252873828651146	-1.9084850188786497	0.6461910164107724	3.5804076564970337	14.993086260102476	19.775082364386552	19.777581750361183	5.465309781202573	11.448968357723016	9.631960698884717	6.669567582990035	0.45215301951202164	-3.775922176659695	-9.82289584301483	-5.996919191760099	-9.647289450104385	-4.132552682640314	14.665808300203736	19.41104483578018	11.457296474244632	15.598224181554622	21.547517572182947	21.761592832691935	11.047254621396418	11.800716298124449	8.617086062004166	8.575127941327908	8.497032869061862	8.452874772667265	5.768980227981086	5.341163626520826	6.5460608287912265	5.709667700530682	0.4291485471029133	1.0814161187747833	0.494833902667418	-1.267021015168968	1.3376855019588412	-2.0889260003211345	0.2288969191119652	1.481837125229579	1.2352225483541845	-2.1161446948325535	-3.3427358683819843	-2.0889808264863126
chr3R:13649095-13651171	2.819445723186942	1.6639140368967034	1.0122886476456316	0.3842533059311557	0.0	3.4202912783200174	7.348239630973017	7.418025202247209	12.685783411589867	12.912448205666346	7.592669595195665	4.195833816728014	6.4042071752191445	4.074513971679476	1.139196507796613	0.8707872305176791	-2.6349008767934112	0.36416096092754935	-5.120135376428355	-2.38984118275708	-3.903817189860514	-4.490984953155376	-2.65279286030735	-2.9706966081546726	-3.9086810806314003	-1.1287033400676219	-4.8003809029080085	-5.203239361890677	-6.6000922021927115	-6.71500153309602	-6.288590039020975	-7.15950422569261	-9.562377360986494	-8.067115181498664	-2.2903614895816333	-10.513649238987403	-10.409051533939794	-11.207420546913687	-6.447943172819471	-13.072269902259928	-8.825376426266967	-14.110783602616946	-5.735510783447299	8.443511169016334	17.27729074046045	15.076945363031047	15.13315066968961	7.1340778916350995	4.219321815790141
chr3R:13652270-13656302	7.348239630973017	7.418025202247209	12.685783411589867	12.912448205666346	7.592669595195665	4.195833816728014	6.4042071752191445	4.074513971679476	1.139196507796613	0.8707872305176791	-2.6349008767934112	0.36416096092754935	-5.120135376428355	-2.38984118275708	-3.903817189860514	-4.490984953155376	-2.65279286030735	-2.9706966081546726	-3.9086810806314003	-1.1287033400676219	-4.8003809029080085	-5.203239361890677	-6.6000922021927115	-6.71500153309602	-6.288590039020975	-7.15950422569261	-9.562377360986494	-8.067115181498664	-2.2903614895816333	-10.513649238987403	-10.409051533939794	-11.207420546913687	-6.447943172819471	-13.072269902259928	-8.825376426266967	-14.110783602616946	-5.735510783447299	8.443511169016334	17.27729074046045	15.076945363031047	15.13315066968961	7.1340778916350995	4.219321815790141	2.2199257136858255	-1.1880478002705737	10.493172047710788	17.252937851495762	18.915706124817113	14.300762987697766
chr3R:15174593-15176251	-4.792970517122384	-6.649911551366342	-9.580050486872905	-12.588642458987932	-12.265471260137103	-5.606287533332713	-2.209651295511592	-8.029292352949101	-3.1984132236415928	-1.2067356038613861	-1.4234662987937456	0.20420048690758721	0.9133533454052505	-0.7055358800280022	-0.053156820234804524	-4.191520331815273	0.970683401562637	-0.10157408141295951	0.7732357848197585	-0.287629926480567	1.3516471764601323	1.8926579854493413	-3.016690534675035	-0.43361217023829424	-2.922883219596641	-1.54287816421696	-1.0187337493805162	-1.5354668860438532	0.9884928598239788	1.3969263470836353	1.758654793779469	0.7370454996291195	1.0863804241651442	6.424339193082143	4.971068247121488	6.231076568090464	1.4592480896119429	1.0932152575991596	-1.5937935192694603	-1.4030930836091338	-1.3299434048687204	-3.3886135099395327	-2.4443240887140503	-2.4397396865892786	-0.9518830811045801	-2.87618890714364	-0.7550557758486337	1.82657864167413	3.442708517112703
chr3R:15177225-15179584	-5.606287533332713	-2.209651295511592	-8.029292352949101	-3.1984132236415928	-1.2067356038613861	-1.4234662987937456	0.20420048690758721	0.9133533454052505	-0.7055358800280022	-0.053156820234804524	-4.191520331815273	0.970683401562637	-0.10157408141295951	0.7732357848197585	-0.287629926480567	1.3516471764601323	1.8926579854493413	-3.016690534675035	-0.43361217023829424	-2.922883219596641	-1.54287816421696	-1.0187337493805162	-1.5354668860438532	0.9884928598239788	1.3969263470836353	1.758654793779469	0.7370454996291195	1.0863804241651442	6.424339193082143	4.971068247121488	6.231076568090464	1.4592480896119429	1.0932152575991596	-1.5937935192694603	-1.4030930836091338	-1.3299434048687204	-3.3886135099395327	-2.4443240887140503	-2.4397396865892786	-0.9518830811045801	-2.87618890714364	-0.7550557758486337	1.82657864167413	3.442708517112703	1.2894598653628253	2.370059613315429	3.753201369065738	1.4431123333317752	2.407312994690039
chr3R:15758082-15760156	6.2403156223935365	5.063190063030265	5.188699647529498	0.9684981960195677	2.9286698906931923	0.6533397802400579	-0.2887691230768229	0.3842533059311557	1.1784627333960676	7.490310333267142	11.073870289704178	11.929866814393007	5.0469062817852794	6.285105599896313	4.3972454786114	3.445333748404087	3.7173572135576607	1.5368377240116233	2.010966780215526	0.1669680479310885	-0.7603270843743755	-2.6292975503759424	-2.266247947822325	-3.428754953269356	-7.400088654006622	-8.653566688624096	-9.913648093035821	-5.071513120886541	-8.861238194152204	-6.564739489235545	-7.1109633070427485	-13.041485238361775	-7.533920719177624	-6.707225222212908	-8.369710602736651	-9.836292269703147	-15.084528901919509	-16.522427153027444	-9.666709495199198	-2.1051577448635848	-4.018673089123025	-12.02076375419626	-4.625266419191875	0.731213468591817	-2.1137302666324316	-1.505514471647632	15.365472454707941	9.645118902735042	10.998597454311682
chr3R:17190934-17192240	11.750571107124816	2.855991438183607	8.952585040149351	6.892582491176451	8.208133747588887	14.094575652177218	1.7563068071459853	6.853505565146228	7.517049186930187	6.904486711078674	8.333679650623589	1.5636596944665342	3.30416479646588	-0.7556196428198356	0.0	-4.558990452479847	-2.998002017370047	-3.627505487186587	-6.7570590868875895	-1.1919504926927988	-4.817949744977131	-3.5670558476644088	-0.5050184077099936	-0.9059652567236041	0.11711381659341483	-1.911532977849885	1.0259302473215648	0.288769123076823	0.7369494428145491	0.8027405744114343	-0.1324460563010879	-0.4603335200776748	-2.3070806636951193	-1.0090417933995997	0.6338450518233111	-1.3022065927734716	0.21642325877221547	-3.072247537953147	-1.8887555363857522	-9.345434097181423	-6.942270776656395	-7.208619776497709	-1.6528887946203765	-3.743555841600815	-1.5040165661675615	0.0	-0.32675222119505476	-1.4313637641589874	2.170326612168649
chr3R:19077676-19079658	-2.5777885776406526	-1.3898210979260397	-0.3533873720552949	0.48797685606786256	-0.48990339865774735	-1.1737218734474009	-2.2115610950453353	-4.099928499078644	-4.5513021783477265	-5.179396120789311	-6.233870383529112	-1.4270067598255578	-0.7087914909154397	-0.4106493675885908	-1.8449637325829717	-7.213145096433163	-7.189519978718521	-5.472663031091198	-8.730651767558237	-4.548509369994577	-3.2212336188822475	-7.768528523627812	-9.277509474061276	-12.33413736227557	-4.183028048630474	-8.911255336881819	-2.133449485846534	4.709211984208314	5.06090582970454	4.4261638018873	2.098787633615953	-0.10810623015778875	-1.1579640531419442	0.6840167403033799	1.405173061703131	1.387669360318689	-2.1163021904437493	-3.17846894808889	-0.09533766147681724	-0.26145052715670036	0.47712125471966244	0.5234384870639827	6.294511756681238	3.137192553449701	5.780105395566235	4.863242066942509	2.8669161121424747	8.740418436536366	0.825535555910767
chr3R:20121267-20123345	-8.162405543609049	-8.706187403295798	-7.8233433045393035	-8.98432429684442	-6.196588637257736	-11.705245238732447	-2.6914565740306724	-1.7577774897902068	-9.098730163668725	-7.741408181446578	-5.925909382637128	-14.800270983351554	-19.256037096415447	-21.540078509348326	-17.28093439418131	7.785539414950964	13.328393774015037	11.051162330544617	6.905779565631918	3.38585838718319	4.789661594334667	-0.18842435804955937	-3.597222815623888	-6.822074622601025	-12.765623943025027	-11.996589341442473	-10.621548083553796	-6.227975317455975	-2.387396891435931	2.3470779812232245	7.0461878425541755	3.19732382293941	5.702821511445805	3.550711648818777	3.73314919529591	4.093963517119055	1.3843359779251811	2.443883543649405	0.6130780425240107	0.24136792192171921	0.3380343005923298	-2.7724967780026755	-1.3875961997203219	-2.787798960224705	-1.4384164210509827	-2.3998294388735406	-10.535487060129023	-8.049779894633065	-9.732574788828506
chr3R:20841304-20843851	-3.125952300598248	-3.7609145159325332	-0.9207074752827707	-1.1267407777214458	-1.1759091475140935	-0.6155924310630463	-1.344166032643904	-1.2616200944934153	-0.7061114144611169	-1.436899207234371	-1.8501998552920809	-3.328043367939783	-0.04981702176277818	-1.1034922164890122	0.10611097045968858	-1.152759917793467	-1.7333652506582313	-0.9545210208533524	-0.8416713548553081	-3.3987963611529093	-2.2514238696484172	-0.6528847120542864	0.0	-1.4637527426815689	-0.5552050987676277	-0.6173067658815126	0.48597536605361086	2.032441330899548	1.5172014038399981	-0.6025013259654013	0.024287286192183503	-0.7220783819069585	-1.2058628001378644	-0.8642378117285205	0.19799957130832094	-0.4020297693116476	0.6149803844782077	-0.34667422190426644	1.9852313186341646	1.105365062672104	2.630297845739124	-0.026200851201572863	0.5134945978048435	3.6413599301841435	0.6055436202118026	1.8351196129305833	3.0522516522511265	3.141815223721579	4.263351210809219
chr3R:21160536-21161875	-1.4171256152053326	-0.8918489823638543	-1.2031347314523484	-0.2731855090335837	-0.12408478647717905	-2.080822969173178	-2.1550063006897706	0.7002101534781002	-1.5034036043619032	-1.6335512036564501	-1.801784476221162	-2.843069641564739	-2.054716207128321	-3.6722336626887637	-2.0231841791728282	-0.5199018017691247	-1.0269777566983844	-4.772168642945093	-5.511657305530059	-2.270912005444648	-1.1287847057433769	-4.011217200875873	-1.581094925174982	-1.4453336767282596	-1.2920074035066493	-1.351884861521709	1.2476555939189944	-1.790442699108148	0.3265325909130429	-0.02119770935532513	-1.234026543865577	-4.7334736369733115	-0.9530733459734724	-2.0939898893163136	-4.89063806178547	-4.5633706285102775	-5.685294904822001	-2.571841072882108	-2.879065094287469	-6.018590255371227	-5.659382281896422	-6.894637548473788	-5.203915662097923	-8.869179677034438	-2.490413785442147	1.1273942539143227	1.768837951811866	-0.4450027346284303	1.238992200580121
chr3R:23755425-23756769	0.0	0.0	0.0	0.0	0.0	0.0	-0.47712125471966244	-6.935289834672765	0.18105088102972228	5.35368107874686	10.104913108099238	6.142869654322074	4.606755839317037	5.237581073444974	1.1416133483953088	0.47712125471966244	0.7359535705891888	3.921212212002805	10.649202062786015	8.716371521221468	0.7359535705891888	9.595111595089474	2.964573865369475	0.47712125471966244	6.214735640223829	7.910626382282186	8.188284193767828	4.59479464037908	2.984977031346847	-0.1826148626765881	-2.3965768197928177	-3.818065612360846	-4.110259879371898	-2.692849199401418	-4.096044871929748	-11.636507692953094	-3.9431194761359545	0.0	-0.47712125471966244	0.7359535705891888	0.0	-0.3842533059311557	0.3842533059311557	-0.7359535705891888	-0.47712125471966244	-0.2887691230768229	5.179689020633221	5.52147231945814	4.937242662651242
chr3R:25864433-25866852	-2.1436563933004926	-3.3726179252058133	-5.166939905297797	-3.3201504177369703	-3.0056991284220103	-5.73630161706211	-3.996833143367063	-5.85952920445858	-5.1054010969830745	-7.6792986219624355	-3.4243787365521112	-4.148391903625103	-7.279623717189347	-4.801957448838152	7.60695838910247	4.468253630377541	1.980000808074581	-0.9734303169882175	-6.878541765306992	1.09904636732023	1.7671833684548004	2.266576896864661	-3.7222855568651614	-5.003912260681564	-2.6557739904738704	12.229293252866126	12.528273948254713	5.622784436246902	2.651016969415291	-2.3526157114226796	-2.4057918752971457	-1.830642234528157	-3.513740648922234	12.552013798718104	19.589847997009336	47.949116822868326	53.97229207499827	48.86797782994423	21.072284545474595	16.99352859854145	13.152729514640159	7.0661210934214	3.0365843897448377	-6.5281031831564	-19.566392895261423	-32.85123472225558	-46.29609598077627	-30.034321457560686	-26.58786309455433
chr3R:27049274-27051030	7.859804969498134	6.00117246037445	3.625849049004732	13.556680091688058	9.294118876168389	7.372432748288447	10.034374144448467	6.809376242126119	7.518869145000832	8.394279296591062	4.742048777996533	0.7359535705891888	2.1103174211004725	4.170737367621485	3.9692104261424928	2.4444241203011807	-2.786509849764301	-2.101681498142228	-0.7086108224022718	-2.5595124767438167	-1.3821770810048504	-6.491102323832881	-13.370562142424992	-7.330707594685108	-8.330576318473202	-14.619728840955474	-4.232439036821135	-7.087032293943356	-9.094242935971172	0.32675222119505476	-1.2780642861172016	-1.0466924622419154	-5.065102110785209	-6.852390363762324	-2.379137753070534	-4.189169711065981	-14.039554467013792	-8.520779617776679	-8.109339364008841	-5.430676206489008	-2.045845191106952	0.32675222119505476	1.9084850188786497	3.586203272928785	9.88363001787179	5.602874060482087	9.37674515130599	25.196970690642473	21.074506469919395
chr4:77078-78858	-1.2780642861172016	-0.47712125471966244	0.0	-1.5022269290607766	0.0	-1.4313637641589874	0.0	0.0	0.0	0.0	-1.0668755590631576	-0.9059652567236041	0.0	0.0	-0.7357890626869555	-1.4637527426815689	0.0	0.0	-0.7359535705891888	-1.9330516924433963	-0.4547195741423293	-1.4637527426815689	0.0	0.0	0.0	0.0	0.0	1.537197078528956	0.9884928598239788	0.0	0.0	2.0628055570570996	3.8622104928819727	0.0	1.3821770810048504	-0.9884928598239788	-0.5050184077099936	0.0	0.0	0.0	0.0	0.0	0.0	0.0	0.0	3.0643670870356483	0.0	0.47712125471966244	0.0
chr4:1046020-1047698	-8.298271178134167	-10.011770459389716	-6.0859234055948	-5.6832084631900255	-10.425905476597084	-4.018673089123025	-7.862511011971634	-14.176018495115661	-5.5733529492408485	19.77081325295087	18.281606795920748	28.204254422408543	17.477624567385707	17.368177370321575	7.748582254407036	4.229837387850529	4.581843796883082	7.866822137489352	2.3871911499207905	3.6327978284757316	3.4670835324954608	3.924584332294455	4.46387530446699	2.7324556179161723	1.8078538428170754	3.7751975924197922	1.3816822987588686	3.821890260209962	9.328166538496227	8.197266099962146	6.964970399830144	4.517971811021809	1.8074849733250782	0.9948679687689339	-2.6109616206302046	-4.662438512536309	-5.783688922759046	-4.703134494749135	-7.82875889921511	-1.7538753675387093	-5.033936432481683	-0.769203383389443	-3.711934939779312	-3.6922662690482606	-0.42872533692580056	-1.0638281576422768	0.8936083154540572	0.37380007311200253	-0.9785856351704505
chrX:14141841-14143407	-16.673059209555483	-25.0012337221393	-25.035951304841863	-24.78781750892855	-16.640730307789102	-0.8991255781297788	-4.873315334281891	1.085765238258945	5.720125784090552	-0.5264854735922508	-1.1780642754345718	-4.833049605348606	-2.8702522759108438	-0.6383073482902312	0.0	-1.9950205227337439	-7.341065217378713	-7.208395127360742	-6.494889178629844	-6.567228497521396	-0.7357890626869555	0.0	0.0	0.6839185944313713	3.1354618372289327	4.694028534071625	3.734136049436442	0.7953235719989745	3.7863552652548345	4.104064434117466	6.352994022748332	3.9240657243330204	3.2116847026838284	0.9603903024607882	2.4954795176737625	-0.8341940706365132	1.4637527426815686	-0.9568070777091172	3.4781433140980527	4.631311779694162	4.147337094563205	3.8805616898688293	4.424417708721105	4.037235205592886	2.3061977980373967	4.172819108808976	2.799045354271235	0.0	0.32675222119505476
chrX:16318582-16320220	24.635261111150143	21.964089890333344	16.578619600522387	18.350997190984387	15.513677170527798	13.159032895996713	8.862282786315987	5.689539997328596	3.289950053464773	-1.8593949877707472	-0.8642489501841506	-6.610395843274757	-7.949362015417289	-8.810836366014664	-7.0594066949528935	-12.147548153610735	-12.66629396540759	-15.441555762046944	-15.387575033522161	-7.239446168070853	1.145102524304431	10.97343728182152	11.130701777478189	15.447986942655406	7.95571190958025	17.19408143270753	15.986058590808476	10.156514093412126	6.213833906164502	2.984725188965345	0.6529042124804287	-1.4463573262141718	-1.934707894062168	-2.2264982312380717	2.2904913529913076	10.066506631629554	12.317606784680034	6.698906710956168	7.998662579186495	8.199741935021352	12.428901411325	14.319824939737092	10.027451539935845	9.18217978484624	8.021159164691253	6.631450072775876	8.34357267085891	8.86109669069396	4.276066060714142
chrX:18691770-18693510	2.808938474986462	-0.39707541357646015	0.0	-3.013729760147827	-1.9008329427848796	-0.38894791660417566	-2.065351552252175	-2.1429316574145743	-1.1228611784391187	-3.7062641126735496	-3.2453261739802057	-3.7289873050331726	-1.1118959155158696	0.9913635211678324	0.0	0.0	0.0	0.0	0.0	0.0	0.0	2.6603563572858078	2.1181940571329716	0.7359535705891888	6.151277651462111	7.771262518744004	5.249612928333606	6.787944286319006	3.91697402815976	5.991157462758322	2.734669902111472	5.577440028568266	2.7427681011382194	1.270781938646583	1.4376035584835858	-0.6891777562412787	-0.9947897798019136	-2.588010478004678	-2.514972872493521	-0.1701457563588544	-0.25478811857768163	-0.47712125471966244	0.0	0.27623594718098554	-1.2673598683215845	-0.9173737659944471	-0.26893332363894884	-1.6588523179006593	-4.497778157434793
chrX:18693708-18696781	-1.9008329427848796	-0.38894791660417566	-2.065351552252175	-2.1429316574145743	-1.1228611784391187	-3.7062641126735496	-3.2453261739802057	-3.7289873050331726	-1.1118959155158696	0.9913635211678324	0.0	0.0	0.0	0.0	0.0	0.0	0.0	2.6603563572858078	2.1181940571329716	0.7359535705891888	6.151277651462111	7.771262518744004	5.249612928333606	6.787944286319006	3.91697402815976	5.991157462758322	2.734669902111472	5.577440028568266	2.7427681011382194	1.270781938646583	1.4376035584835858	-0.6891777562412787	-0.9947897798019136	-2.588010478004678	-2.514972872493521	-0.1701457563588544	-0.25478811857768163	-0.47712125471966244	0.0	0.27623594718098554	-1.2673598683215845	-0.9173737659944471	-0.26893332363894884	-1.6588523179006593	-4.497778157434793	-1.9201770035237087	-1.6325891229223914	-1.8194739732139218	-0.32675222119505476
chrX:19545383-19547437	-9.914406566790277	-4.411219222995399	-1.069822898335933	-0.9408129760500556	8.416938666275774	1.454759537302524	4.323079756204071	6.318054657922391	5.892490136512679	7.3588596406824935	8.144983556117596	0.610207094882634	1.5744741951716879	4.999158413051372	7.2985219154825485	8.750238241373536	10.017439794978044	8.032264674060592	8.858394894563274	7.017086270389904	4.168838691345477	7.343111328497027	-0.8390931697996552	-1.490968709899026	-2.626330695894633	4.22943878031025	5.7458426659085005	4.110280966104356	3.0894194121697582	-1.4603047421390332	3.1259527963431486	2.4984673790882987	6.266390282312109	5.90963299522344	0.2547617459248878	1.1675516205844467	4.8041869480199555	5.387004599653981	6.282659565540598	0.42660209566527046	-3.244504767222864	-6.216328980444153	-10.90635797098291	-8.52110132288954	-1.1915439578710083	6.059752046676263	4.53573525494174	1.9603698099023146	-0.724711373356958
chrX:19666528-19667819	7.137714530323585	7.686044856716009	7.8156852010256594	5.005022155589697	0.6470824858718873	0.9856897486594928	-0.7822180224527991	-3.425623311133401	-7.0770372443252905	-2.04678845248696	-5.336312488880718	-2.4564703407631203	-4.088317492732226	-4.243365100950331	-1.809752667406666	-3.448229120685842	-2.9331394272614513	10.525715815174836	22.716737893070714	18.83944606874136	18.044090095065403	11.976247789444304	10.540470183693312	8.202739011337298	6.435900021663498	3.045453933013587	2.0206565795525235	2.385419152978134	0.41373597180471333	-4.631044989079099	-6.787891055170046	-6.222265383678492	-6.093256630682188	-4.8882670371978705	-5.902020767677213	-6.821849786502694	-14.320362358811487	-11.286908112511718	-10.320335156548362	-9.198584132995165	-17.753172723045218	-13.609103033969351	-13.857821180279618	-10.437035058547451	11.151385845100997	5.317491026624927	2.52632604468421	-0.6417134923078485	-5.7310054732067774
[truncated: 151 more columns]
