# Supplementary material for: Convergence of topological domain boundaries, insulators, and polytene interbands revealed by high-resolution mapping of chromatin contacts in the early Drosophila melanogaster embryo
Source: eLife. 2017 Nov 17;6:e29550. doi: 10.7554/eLife.29550 (PMC5739541; doi:10.7554/eLife.29550)
Supplement: Supplementary file 2. [file elife-29550-supp2.zip › ChIP_data_fig3/MBE_XL48_H4K5ac_index6-c14_InpC_500k10k130_peaks_w100_b500.txt]

chr2L:26411-29816	0	0	0	0	0	0	0	0	0	0	0	0	0	0	0	0	0	0	0	0	0	0	0	0	0	0	0	0	0	0	0	0	0	0	0	0	0	0	0	0	0	0	0	0	0	0	0	0	0.0
chr2L:33601-35579	0	0	0	0	0	0	0	0	0	0	0	0	0	0	0	0	0	0	0	0	0	0	0	0	0	0	0	0	0	0	0	0	0	0.0	0.0	0.0	0.0	0.0	0.0	0.0	0.0	0.0	0.0	51.636546529431655	43.250013432750094	42.122088045649654	19.927763543715916	8.252633953343425	16.230190151967562
chr2L:85389-87489	-0.7357890626869555	0.6252873828651146	0.1234585106606405	-0.37571028587632194	-0.5770132251949666	1.0668755590631576	-1.005007315023078	-1.0918598585894341	-1.6171780788615426	-1.2203464871054786	-7.195277795981695	-8.66814767748717	-7.297107654583067	-9.852585601582517	-9.19566536024166	-0.5511011468531489	-10.912109661278382	-6.316799296403277	-7.630511512341701	-5.806948982400738	-6.134842043084954	1.9956962876115079	1.6096773894190728	-1.5310997621156073	0.21370491804281566	-1.3998312778797593	0.21052632091416779	0.0	0.0	0.0	0.0	0.0	0.0	0.0	0.0	2.31855924553118	2.4395024984750777	5.304384385719038	5.02638043299044	0.0	4.170137748544422	5.092352829684798	5.009698760376772	5.119335979623608	3.893150931416411	4.364205393366389	1.9859162132446282	2.814915703390496	-1.5906707975797865
chr2L:88268-91529	-1.005007315023078	-1.0918598585894341	-1.6171780788615426	-1.2203464871054786	-7.195277795981695	-8.66814767748717	-7.297107654583067	-9.852585601582517	-9.19566536024166	-0.5511011468531489	-10.912109661278382	-6.316799296403277	-7.630511512341701	-5.806948982400738	-6.134842043084954	1.9956962876115079	1.6096773894190728	-1.5310997621156073	0.21370491804281566	-1.3998312778797593	0.21052632091416779	0.0	0.0	0.0	0.0	0.0	0.0	0.0	0.0	2.31855924553118	2.4395024984750777	5.304384385719038	5.02638043299044	0.0	4.170137748544422	5.092352829684798	5.009698760376772	5.119335979623608	3.893150931416411	4.364205393366389	1.9859162132446282	2.814915703390496	-1.5906707975797865	2.4022748057439633	0.9645389113959693	0.9931449300976852	0.0	-0.9059652567236041	0.19672432677588858
chr2L:154538-157009	-8.11893558111282	-7.816266287632137	-9.526352447474704	-12.92773030005524	-7.021063396573897	-8.999213790439786	-8.689952731142819	-2.694016807113604	-0.32675222119505476	1.0540009413075297	1.2429995135576393	4.151626491085922	2.833987965845525	-1.3386085568272064	-1.7597683219924343	-5.206812108306998	-3.3211625042704003	-2.488810178636422	-0.4693180592170089	-2.7964610403723054	-1.7535626562214939	2.6901809807942847	8.425671152344602	5.1608933349465165	3.7481978878552753	7.475707425107868	6.417658731516848	5.618659613978807	7.281186710209645	0.1560082299879291	1.8887837031419563	1.7300049165136306	4.065080965415978	0.9250985761645854	4.016958566607805	-0.5652418945841998	-1.101068796429175	-2.0269831380403738	-6.319083337386441	-5.850938914664156	-6.969648549883923	-4.422227142949517	-5.428280415385094	0.10029296151355792	0.0	-0.4666095473949303	-0.27008222866819914	-1.455803957028115	1.0886444887808173
chr2L:249249-251057	-8.637271953890297	-1.5704190432189342	-4.887904104512318	-9.288294282281667	-9.28452906149709	-7.375233612209485	-7.472206421128439	-7.791666814485827	-6.9263239999842305	3.1774627365615653	3.0064863476345103	1.556518899258384	3.842221803809573	-1.6910793405625417	-0.2970833565050143	-10.388468855951494	-5.620595361692786	12.564175025876681	9.254423794895677	6.513212343627371	2.8767206751019	0.9877963972343207	2.0017614787715137	0.6002440076944856	1.7923750469699609	-0.07089383708611127	-0.4971471528791606	-1.331911875238711	-4.433663210351916	-11.769598623504708	-16.04239310938902	-19.758623721857234	-15.891592469815293	-15.795790154621047	-13.378348072220739	-8.845660708160832	-27.716416113520214	-12.335142481344906	-19.25062678269007	-19.41244153661537	-11.80291166468998	-10.539445303918427	-0.32675222119505476	-1.6154407595203946	-1.6310099090721502	-1.2202113830661714	1.0668755590631576	-2.2890987262375684	2.123869746574087
chr2L:270435-272567	-0.32675222119505476	-1.6154407595203946	-1.6310099090721502	-1.2202113830661714	1.0668755590631576	-2.2890987262375684	2.123869746574087	2.9787924784078506	0.2614505271567006	0.32675222119505476	1.0668755590631576	4.378578807885098	30.31310251969751	20.151384099663208	24.703708186880746	21.638307273121836	20.73710758609797	12.534686131079242	16.315988810501597	11.11260056061538	11.247042894653363	13.03634257355526	10.883767116638237	7.272978139094186	8.73748738256126	8.775246375641338	6.095549173786649	5.796097354372924	1.7908515925609376	1.1502267829001147	-0.7502798284190697	-1.7541936895590673	-1.4762481608705595	-3.692972206447922	-3.8076305738397282	-7.709342305193731	-12.266860242398437	-9.992593592841668	-17.36278051777763	-13.870557300538819	-23.911536446717076	-6.2291977613955325	-20.382029046689656	-28.326135185833525	-24.515804367007668	-21.510250472728448	-10.50011036363733	0.0	-1.2728611075149725
chr2L:277275-281803	24.703708186880746	21.638307273121836	20.73710758609797	12.534686131079242	16.315988810501597	11.11260056061538	11.247042894653363	13.03634257355526	10.883767116638237	7.272978139094186	8.73748738256126	8.775246375641338	6.095549173786649	5.796097354372924	1.7908515925609376	1.1502267829001147	-0.7502798284190697	-1.7541936895590673	-1.4762481608705595	-3.692972206447922	-3.8076305738397282	-7.709342305193731	-12.266860242398437	-9.992593592841668	-17.36278051777763	-13.870557300538819	-23.911536446717076	-6.2291977613955325	-20.382029046689656	-28.326135185833525	-24.515804367007668	-21.510250472728448	-10.50011036363733	0.0	-1.2728611075149725	-13.175121103131694	-6.098080259117864	-7.193282198912869	-21.745281186748542	-12.915807340121768	-2.389607345343247	0.0	-2.3286248352848276	0.0	-0.32675222119505476	0.0	2.8462223217539444	4.349324879876226	9.299241467465889
chr2L:282277-284625	8.73748738256126	8.775246375641338	6.095549173786649	5.796097354372924	1.7908515925609376	1.1502267829001147	-0.7502798284190697	-1.7541936895590673	-1.4762481608705595	-3.692972206447922	-3.8076305738397282	-7.709342305193731	-12.266860242398437	-9.992593592841668	-17.36278051777763	-13.870557300538819	-23.911536446717076	-6.2291977613955325	-20.382029046689656	-28.326135185833525	-24.515804367007668	-21.510250472728448	-10.50011036363733	0.0	-1.2728611075149725	-13.175121103131694	-6.098080259117864	-7.193282198912869	-21.745281186748542	-12.915807340121768	-2.389607345343247	0.0	-2.3286248352848276	0.0	-0.32675222119505476	0.0	2.8462223217539444	4.349324879876226	9.299241467465889	24.69590846614162	21.678236166755827	29.835249415118227	22.68964331293123	12.776269131530299	13.858796772075888	7.207458422063159	0.4524933614107842	1.5935596424960181	2.9966906532329656
chr2L:355469-358199	-10.258454272001284	-0.2887691230768229	3.1520367839705417	5.305509723758461	3.635334689490492	3.613047764120481	-1.0194951448784686	3.4658337048671077	2.43943195733311	0.9185609794301849	-0.2406233412219088	1.7510990161475428	1.5605711576015462	-0.27482272280677383	1.8659611154587232	1.0527895000619816	1.8334362411624698	6.035409524048203	2.3492997237762787	0.6252873828651146	0.7698079610324814	11.532970251982615	3.3912514538374774	13.455853133084622	15.422201683864706	7.0340838189762485	11.525760884911055	10.053805024968849	9.757242323693808	7.072726640120004	8.293298534146599	4.847937449345549	4.375024039265485	1.1726032533173723	2.0159378629407727	1.466864829745973	2.4429390466284366	0.053008129104581275	0.3116300888927336	-1.1455754846363722	-0.5291351124009448	-1.3821770810048504	-0.5722315223304937	1.22305050405289	2.443662615441325	2.3839066105248445	2.2259864556733757	2.5641878607430257	-0.21824404820295873
chr2L:541788-543021	7.471909997847231	8.906780057202834	7.6478123690172515	1.684872899606169	2.023199109623517	3.1584723442781013	4.042843822234211	3.1116668475861973	4.471277517780201	2.0630298654242427	3.4679705443141273	2.94439140520118	-0.26145052715670036	2.5437212007026666	2.6781291257495807	3.869677975885931	4.494394192213653	1.885225948303227	0.5086281733494482	0.0959900466312361	-1.0170392588061532	0.1994860242418286	-5.47531454617192	-7.758029000186251	-7.197965906951304	-7.2901139621607545	-1.4141355120143915	-1.0466924622419154	-0.6252873828651145	-5.064467894065693	-8.382714698799365	-7.6357209368742	-7.019475532594558	-6.065408475981182	-9.26714810759549	-4.056793638730706	-12.745052159737863	-13.332488344919556	-7.620141055176923	-2.7943075779141706	-0.9814959810706616	-1.4539922934670313	-3.8223612045914703	-2.6036150651343792	-2.4532489738990098	-0.2406233412219088	-0.598002268201828	-3.0738112880347135	0.2614505271567006
chr2L:563812-565264	-2.4532489738990098	-0.2406233412219088	-0.598002268201828	-3.0738112880347135	0.2614505271567006	0.0	0.0	1.5728296112829785	-0.4686308808104423	7.501757999051925	10.096224430951073	5.316397790674291	8.356309817012038	1.7053943810568326	2.566226754290258	-0.9033232248393573	-2.5254389284717838	-4.228132953757024	-1.6234008011593475	-4.303172017871794	0.9467400074240724	4.239618363793335	8.610798123684733	1.7802406521121157	0.32675222119505476	-0.32675222119505476	2.6203240982094096	10.833150825548781	3.0268034696889843	13.189844527045256	9.10154088288177	12.907903148405953	7.619681380328685	11.397453127176563	5.567570295411081	9.127919497394132	14.772965710432672	13.240609829897096	7.609911024656693	1.7861675960816232	4.699599595683115	4.229520696985104	1.617827260933472	-0.23261279407522478	-2.4732456650347387	-2.6572245170535753	-2.6230035300939303	-4.525692741374173	-7.725789947992441
chr2L:573014-575315	-4.303172017871794	0.9467400074240724	4.239618363793335	8.610798123684733	1.7802406521121157	0.32675222119505476	-0.32675222119505476	2.6203240982094096	10.833150825548781	3.0268034696889843	13.189844527045256	9.10154088288177	12.907903148405953	7.619681380328685	11.397453127176563	5.567570295411081	9.127919497394132	14.772965710432672	13.240609829897096	7.609911024656693	1.7861675960816232	4.699599595683115	4.229520696985104	1.617827260933472	-0.23261279407522478	-2.4732456650347387	-2.6572245170535753	-2.6230035300939303	-4.525692741374173	-7.725789947992441	-12.843273612579962	-16.35757020797935	-20.727138745570116	-19.974193776572132	-20.78712083770367	-6.63578088913361	-0.24476580002409246	3.2487996591429877	2.6914372567677103	0.8731932939300534	8.696526010867927	8.626049037427565	8.397480413781523	2.6096729388443154	16.29405797147471	16.764295029213827	26.227815269694986	9.89273244344402	0.4414123674337495
chr2L:602463-603666	12.928218578355136	11.722586164657793	11.550610661344408	8.57686775509223	7.38089595964043	2.500702035013766	-1.451607734579744	-6.657540058308732	-6.007763489041227	-9.18383500426036	-6.5030491394442445	-10.017398705349347	-11.07704977262765	-11.573528947614992	-7.996956545700537	-6.851316353731581	-2.2514505497298725	-1.6281988129123546	-4.437085885893482	-5.13274245411152	-11.83770813238384	-14.75232371807022	-8.979009650182903	-6.172566790693698	1.0614981187194437	6.557082115798182	1.7062581335367424	1.7578385843325381	-4.290679612277298	-3.428609937556282	-12.320214228468538	-15.136283931045353	4.937433967450254	14.596976945679954	9.15380001758419	7.527570809095122	7.668765691427935	1.727721318702209	0.3697060965013928	-1.8252582504322235	-6.647190059124991	-9.232476377385764	-13.23613278157005	-16.83770302113504	-15.501935704093597	3.4249469842500373	1.29047292013746	1.3708775317073392	-0.6198491005811044
chr2L:640674-643824	7.473241515503338	-0.4359239231164445	0.07880027018868752	-2.3302477276053066	-2.9327264676738536	-4.084161580877426	-1.4602623653224862	-6.2811570597461746	-4.277748510174883	0.288769123076823	2.16528132958313	1.6982740233981348	-0.8546825380635559	-0.37467921369193985	2.0022006570599165	4.18334036190465	-2.0171763329150547	-3.360351607227242	-12.93076286558644	-11.377606991830678	-16.653429868047553	-14.479550546716403	-19.26345838924115	-15.539033366857517	5.521607389791342	12.00204106011978	5.433220602621854	1.4637527426815686	1.1737218734474009	0.5552050987676277	1.2813406034374712	15.499715722754999	10.123828800638597	21.406858492897243	24.932916252832122	23.05846046516962	18.09616539976303	8.437582112369519	10.417849934652455	8.146828778073331	1.4278225198230226	4.218146426124289	6.199474064183499	4.6505657213886185	2.869619555746909	0.8431252689876285	0.3663368067728353	-0.2515510370995815	-2.3542432516091227
chr2L:660784-662345	1.4278225198230226	4.218146426124289	6.199474064183499	4.6505657213886185	2.869619555746909	0.8431252689876285	0.3663368067728353	-0.2515510370995815	-2.3542432516091227	-2.8951680790487972	-2.475373591910443	-1.472295698066207	-3.8726533384714306	-1.8274353770633667	-4.961051410303411	-4.099268098337287	-4.525365565102544	-7.603281367162501	-8.721295017299548	-6.511824347013751	-6.474976995919062	-10.284717751324374	-6.4376141992180065	-5.142207876965112	-7.784519670850286	-5.803229603639195	-4.042528144965235	-6.022624219085202	-2.3647646391714057	-6.502552211862537	-5.522275735496355	-3.8504873763494727	-0.9518830811045801	0.7359535705891888	-0.9059652567236041	-0.6380172731361781	2.716724543020791	2.832129844086884	3.4203586363179252	3.2357137671974905	3.0843931523765153	3.1091626051263725	1.7547647224601886	-0.5362638326508667	-2.1782604252070787	-3.9020664320916283	-1.9113874199351668	-0.833004403945178	-0.6875738213882884
chr2L:824402-826305	6.471519828014222	7.150367236018237	4.527266122957154	4.62328593224862	1.379969374194907	2.1241775799861418	2.9898765362936413	6.11283911524788	0.8104803218971602	1.9320336651655252	1.91648479614274	4.102993890384343	3.193837633370248	2.158187571546236	3.647196142690099	2.3441438577723446	2.8716780026599737	1.0634535672695904	0.6900745991758384	-1.692735245328295	4.611889131097897	6.4621613943892795	2.1445045313528177	4.4240498387230245	-0.4531191014096446	-3.2030645819197443	-9.480870924049052	-7.799133928461442	-8.065848593757234	-2.357756426829297	-8.010029525611959	-19.334622077511813	-11.046721072679572	-12.646155050180967	-3.5184253821581133	-1.0466924622419154	-12.118153112476499	-8.553646335041138	-9.09155474164282	-10.580924848656755	-2.943814282356755	-1.6525945075586288	-5.256762951266791	-1.53172278343657	-3.9457988688804946	-5.176596163089456	-0.9487948033908559	1.1227278195886907	0.47712125471966244
chr2L:847184-849807	-0.9487948033908559	1.1227278195886907	0.47712125471966244	-0.3842533059311557	0.9884928598239788	0.0	6.7479119917174035	4.151436721231002	0.0	0.0	2.6586780733527684	11.044882639159646	9.298628866042252	-0.7359535705891888	-1.3821770810048504	5.013625352617575	14.036057986327853	12.479375601850652	11.886494573241594	11.747380757312845	9.24271412436748	2.4092732931124687	7.544914873813238	7.061221400333887	10.627678256351453	7.109497187363145	7.74136820979973	19.329872182969947	9.330293441764335	7.132696215392958	15.206277817450522	20.60378920912347	13.273996609251	11.897091223713039	2.7498384506215685	-0.5253710144123359	-5.72151781105708	-2.903601242303119	9.353721687953483	4.051734394580889	0.9716247387560053	-4.3466078207440395	-11.363878611267289	-13.392093195143591	-13.675557470897765	-11.17462321613343	-6.171456631272707	-5.1759901281114145	4.20623899765598
chr2L:868883-871908	-13.392093195143591	-13.675557470897765	-11.17462321613343	-6.171456631272707	-5.1759901281114145	4.20623899765598	7.756762596410534	6.35528105540811	5.034837012634327	0.7525822297106237	-2.1147046138535033	-7.856796464374681	-15.39497809457508	-22.203223701649893	-20.340284961694504	0.07147821308566336	3.578525334652231	11.446981361946676	12.050583084850837	8.074936886954555	10.497848277970899	7.788523019121647	8.559539135850267	3.835796513900097	2.2472908959422706	-3.2296466395323433	-2.6739138726224643	-6.184905886501277	-4.225543191458073	0.7188321326006513	0.05856031915404915	2.568882523526725	-1.2568342149486216	0.7799863043302593	1.8723215202791552	-3.245253038317354	-2.3739566985040725	-6.587329567636202	-3.3424884396717602	-2.329653717475057	-5.2067680440835735	-0.2681854859691827	-2.4797989929280986	-0.7077442727603775	0.6984668145482467	0.18956458884263475	-1.8872400920595551	-2.4856532127710644	-4.51993928999114
chr2L:1066336-1068163	-4.974217313523713	-7.341678231793977	-13.83150398690295	-6.700005523837081	-12.000729497109935	-1.087636782058556	-11.698905125547409	-6.527755738195723	-0.7359535705891888	0.3842533059311557	0.0	-3.8457996353494184	-5.2102553738568265	-2.2044471364002667	-0.3842533059311557	-3.385017182045202	-5.613177262491291	0.046099854304681324	1.7433393240059822	0.7249897682903885	0.288769123076823	-0.3842533059311557	-0.3842533059311557	-0.576462729064982	3.7863176286249525	7.961936626066396	1.5043076796242603	0.32675222119505476	3.2661312856204963	3.8942307921558426	5.997545883748453	4.361627585818757	7.740637173558476	5.840891720238427	3.903648509234413	7.144050446959799	4.497461058657449	4.865768393326286	1.3092072329649518	3.1920276390283155	4.0657880153577866	-0.3471871544457265	1.517431754070429	0.09178209016908162	1.3657454133324367	1.9199612966128763	0.19916529609750638	-1.9229246495807275	-1.2334025563797195
chr2L:1068676-1071045	-1.087636782058556	-11.698905125547409	-6.527755738195723	-0.7359535705891888	0.3842533059311557	0.0	-3.8457996353494184	-5.2102553738568265	-2.2044471364002667	-0.3842533059311557	-3.385017182045202	-5.613177262491291	0.046099854304681324	1.7433393240059822	0.7249897682903885	0.288769123076823	-0.3842533059311557	-0.3842533059311557	-0.576462729064982	3.7863176286249525	7.961936626066396	1.5043076796242603	0.32675222119505476	3.2661312856204963	3.8942307921558426	5.997545883748453	4.361627585818757	7.740637173558476	5.840891720238427	3.903648509234413	7.144050446959799	4.497461058657449	4.865768393326286	1.3092072329649518	3.1920276390283155	4.0657880153577866	-0.3471871544457265	1.517431754070429	0.09178209016908162	1.3657454133324367	1.9199612966128763	0.19916529609750638	-1.9229246495807275	-1.2334025563797195	-1.6248832566950226	-2.0985031886363923	-1.0960233273784785	-2.843875439786809	-5.866311959294748
chr2L:1128013-1130246	28.23639473656168	20.97969349982715	15.70255416244564	10.48678432189821	3.6355345539206274	0.7355627234788961	9.720394273448306	9.537756990850923	7.449152272782386	3.200915739198653	-3.23229363123308	-6.096265503002216	-12.417397775167665	-14.851499383045981	-13.176566306259277	-14.424679004944158	-7.977677963241424	0.32675222119505476	-2.0751210811914094	-7.301319921468151	-0.8146844934204033	-4.330506528428438	-5.27290361187832	-1.0466924622419154	-4.22621620473723	-4.183943297828096	-3.9381197622835407	-1.4093736668590624	-4.727611369970618	-0.42921553516829136	-2.267327663748873	-3.2734602439254763	-1.8159021331233145	-1.6983667673409564	-4.347890976371777	-4.283404493195533	-3.4123042886975035	-3.2946918930316995	-0.6383073482902312	0.32675222119505476	0.6252873828651146	-0.6252873828651145	1.6002530583951198	2.322935447397517	0.0	1.4637527426815686	0.0	3.477030445811796	12.867633313738063
chr2L:1183073-1184839	-2.866582875487013	-6.102059679688659	-3.8949296074664566	-4.399605866690411	-1.7114988054515146	0.48204093701581757	-5.676297385314554	-2.126845585910351	-1.0668755590631576	-1.0068966771582453	-1.841775670887343	-0.875586162032513	-0.20204637301885314	-0.6726221414139715	-0.7414437322500842	-0.6186860663046618	-0.2809606065911792	-3.1903203155073543	-2.116855484414928	0.7876675407603468	5.48866241765104	3.6699028982224937	2.835575569333419	1.1488073065419466	2.438685024161799	1.8794854993956855	1.2010809817120303	-1.0635481018960238	-0.33964815417569466	1.1699199652550891	8.858712704310705	5.187877174436798	2.8973426488267777	-1.1672297959246178	-1.6200670950185008	0.8142112846098178	5.699003859328718	4.314630939710186	2.7267000140449897	0.6403325290761285	-0.15199637281764472	-2.498336991628845	-7.948750208562855	-14.452336482163448	-11.000008984489282	-14.757325801276297	-8.281215620049805	-12.267495125545768	-8.254580991236166
chr2L:1405808-1411127	0.28776676755785013	0.5669996297220963	-1.8915705281179835	2.2646017874002693	1.5330732553817288	0.3893487198707885	0.44567862925099816	0.27606496128460095	1.066693408198797	2.310097436003703	2.7973032866066676	0.13733673652578354	-2.161733975764127	-1.2173006272345597	-0.947282982095507	-2.422309009339197	-1.4883600228976182	-4.38080239661672	-6.06825935104894	-4.990458096505263	-2.787021922390373	-2.9425448479186906	-0.2240774644457132	-2.255777573647819	-6.834132690393174	-4.330588602705687	-2.6716437514841918	-2.7761153151765225	-5.014870319554504	-7.972449524880117	-4.38945372260183	-3.6662783536377	-2.2371819739817025	-1.532490483662969	-3.031009266808572	-1.431512590948607	-0.736875567308499	-0.4075906076581398	-0.3842533059311557	1.152759917793467	3.170460400786653	0.6934438300804245	4.849761676029733	5.774395817511256	2.796194771303456	0.2349935677707824	2.9212926078806136	1.2024322866154675	3.17170179716336
chr2L:1411535-1420434	-2.161733975764127	-1.2173006272345597	-0.947282982095507	-2.422309009339197	-1.4883600228976182	-4.38080239661672	-6.06825935104894	-4.990458096505263	-2.787021922390373	-2.9425448479186906	-0.2240774644457132	-2.255777573647819	-6.834132690393174	-4.330588602705687	-2.6716437514841918	-2.7761153151765225	-5.014870319554504	-7.972449524880117	-4.38945372260183	-3.6662783536377	-2.2371819739817025	-1.532490483662969	-3.031009266808572	-1.431512590948607	-0.736875567308499	-0.4075906076581398	-0.3842533059311557	1.152759917793467	3.170460400786653	0.6934438300804245	4.849761676029733	5.774395817511256	2.796194771303456	0.2349935677707824	2.9212926078806136	1.2024322866154675	3.17170179716336	2.3435889537122154	2.963947621503623	2.5109914309654697	0.360980444466201	0.12654773365247898	0.7387411481941433	-1.337558349229288	1.9995294472755651	-0.6705208384588284	1.5039921618719443	-1.4299963812117518	-0.0933914999672346
chr2L:1429817-1431773	3.17170179716336	2.3435889537122154	2.963947621503623	2.5109914309654697	0.360980444466201	0.12654773365247898	0.7387411481941433	-1.337558349229288	1.9995294472755651	-0.6705208384588284	1.5039921618719443	-1.4299963812117518	-0.0933914999672346	-2.072433578503068	-1.6913133657574786	-1.9879058100589873	-3.4672955889931165	1.4305087419759774	-3.861495343308382	-1.7473624742179548	-2.4406620322619794	-2.0493536376292756	-0.8410298706976986	-4.187537000122064	-3.070059304279154	0.3271169780459206	-1.1511553435715165	-1.1416133483953086	-5.707497040063163	-4.169858011397644	-1.1721492737867747	-2.2000954516128246	0.34372477280069696	-6.520633664376595	-6.3635963138867915	-10.854162243385765	-6.631384273788072	-9.758041657892898	-3.287995543770115	-14.296580035473712	-5.334254896152485	0.47712125471966244	-0.2887691230768229	0.0	0.6252873828651146	0.5552050987676277	-0.3842533059311557	4.577588597803505	4.522116610352218
chr2L:1435477-1436800	-1.4299963812117518	-0.0933914999672346	-2.072433578503068	-1.6913133657574786	-1.9879058100589873	-3.4672955889931165	1.4305087419759774	-3.861495343308382	-1.7473624742179548	-2.4406620322619794	-2.0493536376292756	-0.8410298706976986	-4.187537000122064	-3.070059304279154	0.3271169780459206	-1.1511553435715165	-1.1416133483953086	-5.707497040063163	-4.169858011397644	-1.1721492737867747	-2.2000954516128246	0.34372477280069696	-6.520633664376595	-6.3635963138867915	-10.854162243385765	-6.631384273788072	-9.758041657892898	-3.287995543770115	-14.296580035473712	-5.334254896152485	0.47712125471966244	-0.2887691230768229	0.0	0.6252873828651146	0.5552050987676277	-0.3842533059311557	4.577588597803505	4.522116610352218	2.3775809944277326	3.6339688589347494	7.227364218525471	7.3027810362192636	0.16415898976361903	1.9886541609736195	0.8371319047865003	1.1094454239634695	5.362177411901025	0.3603284656341248	2.822963071917316
chr2L:1518246-1519812	5.36040626441987	5.114804948906671	3.814909315172611	-0.06813785905149913	-1.6598995052626004	-1.853115818336957	-1.536416569463339	-2.6248705785752606	-6.086183512132059	-5.198406940674866	-4.925961327826882	-4.12095995112608	-8.355349945960041	-0.7080463471877108	0.45914139784711255	-0.2887691230768229	-1.4606048817514812	-4.980794773956873	-3.759389363902066	-6.634619680665535	-5.498109433761258	-3.9644245235273243	-0.8881232239143072	-0.8205849227432542	-3.679466555416587	-3.09163468881938	-2.359618395270868	-0.020524211976402	-2.003323857751187	1.6337611059752737	-2.3270409931291725	-0.3138672871785121	0.052569432351496394	-0.9665351881478034	-0.03152777286138637	-1.5152222521705527	1.7081914442671136	3.446211337016704	6.815088327337121	0.6626382535252381	0.0	3.4983829340916546	-0.3984974842738312	1.7869331054237323	2.5331041537909895	2.4687180042735446	-0.9059652567236041	0.7359535705891888	14.204918313291106
chr2L:1523645-1525247	-4.12095995112608	-8.355349945960041	-0.7080463471877108	0.45914139784711255	-0.2887691230768229	-1.4606048817514812	-4.980794773956873	-3.759389363902066	-6.634619680665535	-5.498109433761258	-3.9644245235273243	-0.8881232239143072	-0.8205849227432542	-3.679466555416587	-3.09163468881938	-2.359618395270868	-0.020524211976402	-2.003323857751187	1.6337611059752737	-2.3270409931291725	-0.3138672871785121	0.052569432351496394	-0.9665351881478034	-0.03152777286138637	-1.5152222521705527	1.7081914442671136	3.446211337016704	6.815088327337121	0.6626382535252381	0.0	3.4983829340916546	-0.3984974842738312	1.7869331054237323	2.5331041537909895	2.4687180042735446	-0.9059652567236041	0.7359535705891888	14.204918313291106	32.78640038594387	29.49758923705557	21.577674443477186	18.704892025641264	13.398519441214226	12.873967276855124	6.511327450584169	9.192260178839794	4.183559571526406	2.904832703917311	-3.0542693240423007
chr2L:1981875-1983421	5.5778293083660815	4.164763152468479	12.221193284832	9.850924937206733	4.006752249942025	11.27031897994608	13.990684937239859	14.739004069950733	11.489208444067208	7.650473895266509	4.232970828916245	1.7390980233374511	0.2322041767949502	7.985723876674883	15.083597849967582	17.62803910489178	9.108953623459524	8.555674625393985	9.660883742537903	6.948948389251263	3.9632323064048673	2.1386313907948753	2.484281660433069	1.7073175659642899	-0.05035830199453489	-0.4868106478678825	-1.3427491764712043	0.24539296183798134	-2.5714525982153504	-2.9950989802737156	-3.0713176729684233	-1.76779997487207	-4.076157868860239	-2.56427332849729	-1.3549351038913138	-3.6281575376820028	-4.055507911016579	-4.203968739468407	-4.577153143965988	-4.656192030094266	-9.305382537888827	-10.370701214700475	-10.986541141597922	-13.444815988880245	-11.808600113471014	-13.508962948700036	-6.948983593603709	1.72954811871417	1.2818939065210042
chr2L:2146171-2148417	-0.3842533059311557	-9.798206372795148	-6.983291877955108	-8.828787094361017	-3.789379974362519	-1.3768430568588477	-15.153669530356883	-5.848919155474167	5.423749134741096	0.0	0.0	0.0	0.0	0.0	0.0	0.0	0.0	0.0	0.0	0.0	0.0	0.0	0.0	0.0	0.0	0.0	0.0	0.32644126998982237	0.29329226409088593	0.9884928598239788	5.636674798774986	9.939717811186053	10.288571085549851	0.0	0.0	0.0	0.0	0.0	0.0	0.0	0.0	0.0	0.0	0.0	0.0	0.0	0.0	-2.062805557057099	6.487959073574703
chr2L:2160375-2161672	0.29329226409088593	0.9884928598239788	5.636674798774986	9.939717811186053	10.288571085549851	0.0	0.0	0.0	0.0	0.0	0.0	0.0	0.0	0.0	0.0	0.0	0.0	0.0	0.0	-2.062805557057099	6.487959073574703	20.768755111077155	17.227396138610903	17.371348968164728	13.725026584063377	11.595503555808307	-0.5552050987676277	1.3821770810048504	0.7359535705891888	1.9084850188786497	7.05560741252399	20.514544293359588	23.017982468924437	22.88818342661469	23.45270268638126	15.92301155725702	10.2672913546194	22.683778873565497	18.695775346376838	14.964922619041054	7.914460952674486	11.293035040036367	18.65402888825824	16.334848863553265	4.833414050287363	11.965663793057029	12.619415703556323	14.047965933644425	15.028064560495993
chr2L:2166534-2168524	0.0	0.0	0.0	0.0	0.0	0.0	-2.062805557057099	6.487959073574703	20.768755111077155	17.227396138610903	17.371348968164728	13.725026584063377	11.595503555808307	-0.5552050987676277	1.3821770810048504	0.7359535705891888	1.9084850188786497	7.05560741252399	20.514544293359588	23.017982468924437	22.88818342661469	23.45270268638126	15.92301155725702	10.2672913546194	22.683778873565497	18.695775346376838	14.964922619041054	7.914460952674486	11.293035040036367	18.65402888825824	16.334848863553265	4.833414050287363	11.965663793057029	12.619415703556323	14.047965933644425	15.028064560495993	12.194107362216071	10.692883231011361	6.851921701716684	5.761688530776739	5.457889773851742	2.9892128841430226	3.1555534282714195	1.1704441661914207	2.7925121986262833	3.86434087504099	1.5769006716309169	-1.1137645578667867	-3.7436343558520018
chr2L:2182218-2183519	4.833414050287363	11.965663793057029	12.619415703556323	14.047965933644425	15.028064560495993	12.194107362216071	10.692883231011361	6.851921701716684	5.761688530776739	5.457889773851742	2.9892128841430226	3.1555534282714195	1.1704441661914207	2.7925121986262833	3.86434087504099	1.5769006716309169	-1.1137645578667867	-3.7436343558520018	-8.285014378686027	-10.39746660167248	-14.766939240890128	-16.077858944286255	-18.233534570223338	-22.00821337491041	-10.66753950059935	-15.256345856132246	-12.028351422553142	1.848029918473954	2.4493041242257982	1.3069947262355988	2.0279835976340976	16.04078142801141	15.166092208558766	6.502440060522456	1.5530517694701906	-3.44790867924013	-7.950905845889962	-7.02013694863841	-5.822419120354302	3.178486230668755	6.170859674604614	3.5621303259546813	3.4314364871392784	0.017031155733170527	-1.8610317601408726	-6.443265860982221	-5.163004060626255	-1.5193608078985676	-1.6087966621069356
chr2L:2420471-2421863	0.7076594276901674	2.969656407424816	3.6559995798513083	-0.047385434684373874	-6.6273501825008525	-11.150830715889105	-15.238453365373362	-13.758945644721548	-14.317821906272762	-8.129684249123917	-5.220413351534227	-4.733537003060976	6.1057656585790285	4.467068329748537	14.794461451009843	9.439259273221577	6.45408162887026	1.1109748700419193	-2.134887527630587	-6.844783956505556	-9.362575732998554	-12.734104999957896	-0.04008635898500296	-2.258391436465142	-4.993913779282144	-7.177863369672055	1.2193797779288387	3.5070116893812333	1.7634675508642934	1.3938149475211947	-3.466796619031817	-4.068271037158187	-4.348105958133644	-2.7979764126872606	-1.4771275344179935	-8.002694976498201	-0.6244090032280828	-0.8682271196270286	-1.614178981507653	-0.7018909800867378	-2.3515342254832965	-2.8863196728115423	0.8015273189011483	-3.9096436494085167	-3.067595924606835	-2.7527131438112713	-5.956918345082661	-5.28257864700108	-7.249481618071607
chr2L:2458094-2459440	5.3047627113458535	3.9209725544337313	4.436278849349507	4.686235002892371	5.53058175062169	3.3565378047740033	3.2475738136437737	6.286405513944673	5.284690130789063	1.0729870160935244	1.0668755590631576	-0.7359535705891888	1.0668755590631576	1.9088805432207399	5.962424677562941	11.621388232866844	11.052682602314375	7.309858083053743	7.87440013524442	5.947008350458644	0.24033340120117877	-0.31691453298419825	-3.282740607218058	-1.9586415063511409	-1.977393653838767	5.848469609369855	3.863508329406594	6.080591513737672	4.054653146423527	3.4240836252687026	0.22488188917602248	1.548042205265168	-0.3823635559935533	0.36253937042629036	-0.34589265505957645	-0.3043224377144623	0.2503288572367976	-1.3130085044834625	0.6033633922476075	-1.130334879678248	0.021060182248137837	-2.8332205977543934	-1.690011968506777	0.19402337950495482	-1.1632499464765698	-0.3624383129107805	-1.6705069406064594	0.6693236044528079	2.1500029635425566
chr2L:2577824-2580423	-0.03968681378873942	0.5045867213081315	0.0	-0.30046069586428814	0.0	-0.3842533059311557	-0.47712125471966244	-0.3842533059311557	1.9330516924433967	0.30893315349466166	1.6606889769390898	2.637451070747821	1.1451916048326531	2.4000123940783284	-0.28349877730603745	1.1249318154383212	0.05842741531249606	-0.5019847563975255	-1.6124501613579323	-0.5929109746022403	0.0	-1.0948570982095023	0.31888810951347485	0.2614505271567006	-0.9884928598239788	0.47712125471966244	0.9884928598239788	0.0	2.604837771905982	2.578189191071822	7.779877175028067	1.3020713725970021	3.0784220841591483	7.066736487564153	5.528571335824036	1.0668755590631576	-0.3842533059311557	0.3842533059311557	5.63638966893148	6.486325544003221	8.574920054281172	8.035987843098596	13.847723623679782	7.5848842706600434	2.836548834660592	8.19715141301981	9.25983179234216	5.8366063086409605	6.0272838478083415
chr2L:2749124-2750864	-5.0258034438631825	-0.19916529609750633	-3.982125079959627	-4.246812150708008	0.21304108935244795	-0.17034909143698326	0.0	-2.1589988735008263	-2.499845840699701	2.3979747477990703	1.5444107236455067	-0.3842533059311557	-0.47712125471966244	1.9084850188786497	2.987503145636515	0.2908713347592363	-0.38100049476924586	0.0	2.8277623123028444	-0.6500485400342133	0.47712125471966244	0.965527604125798	-3.3189709673237724	-0.944937942567579	-1.8679940677903581	1.3229532710056917	0.8146844934204033	-2.22540244439979	-2.9706955577747545	-0.5961516463894011	-1.714261454317762	-0.5812363876919739	-1.4444045626603805	0.29329226409088593	-3.100613557076952	0.16125860883478288	-0.1316987860573225	-1.7184251577299934	0.03452329749886171	-0.5149800420566527	0.0	0.0	0.32675222119505476	0.0	0.288769123076823	0.3842533059311557	0.7359535705891888	1.4637527426815686	1.9084850188786497
chr2L:2750886-2753017	-4.246812150708008	0.21304108935244795	-0.17034909143698326	0.0	-2.1589988735008263	-2.499845840699701	2.3979747477990703	1.5444107236455067	-0.3842533059311557	-0.47712125471966244	1.9084850188786497	2.987503145636515	0.2908713347592363	-0.38100049476924586	0.0	2.8277623123028444	-0.6500485400342133	0.47712125471966244	0.965527604125798	-3.3189709673237724	-0.944937942567579	-1.8679940677903581	1.3229532710056917	0.8146844934204033	-2.22540244439979	-2.9706955577747545	-0.5961516463894011	-1.714261454317762	-0.5812363876919739	-1.4444045626603805	0.29329226409088593	-3.100613557076952	0.16125860883478288	-0.1316987860573225	-1.7184251577299934	0.03452329749886171	-0.5149800420566527	0.0	0.0	0.32675222119505476	0.0	0.288769123076823	0.3842533059311557	0.7359535705891888	1.4637527426815686	1.9084850188786497	2.7418644723031713	13.11298128492396	26.627348584551232
chr2L:2753484-2755461	-2.499845840699701	2.3979747477990703	1.5444107236455067	-0.3842533059311557	-0.47712125471966244	1.9084850188786497	2.987503145636515	0.2908713347592363	-0.38100049476924586	0.0	2.8277623123028444	-0.6500485400342133	0.47712125471966244	0.965527604125798	-3.3189709673237724	-0.944937942567579	-1.8679940677903581	1.3229532710056917	0.8146844934204033	-2.22540244439979	-2.9706955577747545	-0.5961516463894011	-1.714261454317762	-0.5812363876919739	-1.4444045626603805	0.29329226409088593	-3.100613557076952	0.16125860883478288	-0.1316987860573225	-1.7184251577299934	0.03452329749886171	-0.5149800420566527	0.0	0.0	0.32675222119505476	0.0	0.288769123076823	0.3842533059311557	0.7359535705891888	1.4637527426815686	1.9084850188786497	2.7418644723031713	13.11298128492396	26.627348584551232	36.53035145797469	24.984272054407178	19.520182259209175	17.656476122025623	15.363947823702807
chr2L:2758461-2760672	2.8277623123028444	-0.6500485400342133	0.47712125471966244	0.965527604125798	-3.3189709673237724	-0.944937942567579	-1.8679940677903581	1.3229532710056917	0.8146844934204033	-2.22540244439979	-2.9706955577747545	-0.5961516463894011	-1.714261454317762	-0.5812363876919739	-1.4444045626603805	0.29329226409088593	-3.100613557076952	0.16125860883478288	-0.1316987860573225	-1.7184251577299934	0.03452329749886171	-0.5149800420566527	0.0	0.0	0.32675222119505476	0.0	0.288769123076823	0.3842533059311557	0.7359535705891888	1.4637527426815686	1.9084850188786497	2.7418644723031713	13.11298128492396	26.627348584551232	36.53035145797469	24.984272054407178	19.520182259209175	17.656476122025623	15.363947823702807	13.8211027340298	10.823668067220035	11.160444568017507	11.008979106968777	7.228008507518773	5.482192011420269	7.608946477747943	8.259785067849108	7.554775313722344	6.551747896412451
chr2L:2765947-2768615	0.29329226409088593	-3.100613557076952	0.16125860883478288	-0.1316987860573225	-1.7184251577299934	0.03452329749886171	-0.5149800420566527	0.0	0.0	0.32675222119505476	0.0	0.288769123076823	0.3842533059311557	0.7359535705891888	1.4637527426815686	1.9084850188786497	2.7418644723031713	13.11298128492396	26.627348584551232	36.53035145797469	24.984272054407178	19.520182259209175	17.656476122025623	15.363947823702807	13.8211027340298	10.823668067220035	11.160444568017507	11.008979106968777	7.228008507518773	5.482192011420269	7.608946477747943	8.259785067849108	7.554775313722344	6.551747896412451	3.97747025185129	2.590520480691268	4.057785958128209	1.1868722786020023	1.2573935450114642	0.8129472606330461	1.3731305014031	-0.27298635970503526	-2.53770733964939	-3.503841827856744	-8.247830463601515	-14.84822356510625	-18.703658662010472	-15.850391990439208	-6.983241362561192
chr2L:2873573-2875710	-4.577492976234516	-5.2401403964315065	-3.7172287147408105	-5.423828732360861	-7.758265023970558	-7.247007885768327	-11.439654094790571	-10.230398587611015	-9.69140994990448	-8.744598635990123	-6.960047636800933	-7.594117495453648	-1.126031419905469	0.1942483424366544	-6.0810599900556435	-3.7755057761856943	-4.068364712464455	-4.3887017105573225	-3.2240055837743684	-0.32930221547762883	-1.5738942126499833	-0.5135367004545422	4.755284620432324	9.40976972271886	2.1067466847079688	6.192205116105723	5.8404485662373915	9.453520613411245	10.633276879222413	6.134520891632547	3.6067832692802204	3.065557088416058	0.2963536532887422	3.988548440619626	4.369396487494863	7.384509526258311	2.911292333291266	0.6252873828651146	4.761892344771336	5.464652832828945	5.608915144852891	5.235865890738022	2.6806921572924542	1.381991665495167	-3.5077185392942836	-3.5155149496993143	-8.92037508781574	-6.066932629676425	-15.235949116845644
chr2L:2968642-2970046	0.9448888836098369	0.0	0.288769123076823	2.5249465644509406	2.9190336687720926	6.627882363089442	1.8388194564000622	0.0	1.3821770810048504	0.9845001030355904	8.071061658646475	4.257907641373081	0.7357890626869555	4.430691996017418	1.4373625938132244	3.2961059914875275	3.1978870525789507	0.2543556195676974	0.8614667898057395	2.713815242189828	-0.42921553516829136	1.756594782027878	0.15326106102944964	1.3437197327301829	4.26949683291568	0.6248742378019824	0.6252873828651146	-0.9568070777091172	-0.27304737269681906	2.40426951447201	0.0	-0.44141236743374945	0.0	3.486029626132557	0.3187507512632382	-0.4359239231164445	6.608868029634795	4.897832292491016	0.32675222119505476	3.1116449905781733	6.381940891235241	8.674064690842556	6.1290108436066815	8.393551767226882	5.959355165638467	5.380946197310924	10.170123150819272	8.742442393920118	5.144174029548211
chr2L:3049287-3054308	-18.076498047628743	2.8667892719757218	8.311359919773537	6.361002463015419	15.552901107773293	15.501276093721255	13.093162840811736	13.79415567493331	8.431254263931466	1.8200716168333928	1.763621702660562	0.7739214028772793	4.528978706881525	5.636762084597453	2.2384407583115578	4.846552200917168	7.376857521561891	10.81334793590809	10.465861583156627	9.400976904636787	9.062090755001062	10.176823310998628	4.2136746328067	5.634246301337764	3.03183914926227	3.0390487136030875	3.5209007943590818	4.293985140349134	-0.7323189456425836	0.6358905132291266	1.6400474062378059	2.5056258855540645	2.5558101229569012	-0.9613734123315636	-1.2520431175075981	-5.857317858760142	-6.425357154670433	-9.264375038615986	-2.1714739730902166	5.201129745287482	3.1135669442681673	-0.14261511071083247	-1.1733504513697384	-1.3649944765707498	-2.3042223686760597	-8.380932699803791	-5.980227121461507	-3.1189221481451948	-3.237098890580701
chr2L:3061205-3066332	3.03183914926227	3.0390487136030875	3.5209007943590818	4.293985140349134	-0.7323189456425836	0.6358905132291266	1.6400474062378059	2.5056258855540645	2.5558101229569012	-0.9613734123315636	-1.2520431175075981	-5.857317858760142	-6.425357154670433	-9.264375038615986	-2.1714739730902166	5.201129745287482	3.1135669442681673	-0.14261511071083247	-1.1733504513697384	-1.3649944765707498	-2.3042223686760597	-8.380932699803791	-5.980227121461507	-3.1189221481451948	-3.237098890580701	14.655237781084507	20.053644990622175	16.7530815348823	10.714278382105762	2.768241342607499	4.837755993176813	1.7522080274841656	1.7844380217150586	-7.7482414112240345	-12.720772065769175	-14.87647919647873	-0.7270004029481404	5.888805473557142	3.2770572303363874	8.694033676958428	10.410497595386879	8.633834603333653	4.341303397712412	-0.13189206701913195	-1.3051681553716254	-2.9188258070744957	-3.7648068155468755	-4.780199440811294	-4.025872660057773
chr2L:3171488-3173094	-0.4106493675885908	2.527403155181734	2.9771064675109393	1.0668755590631576	0.3842533059311557	5.292736241697454	8.676147566876429	6.969675199149923	3.982014177183847	0.532526066585721	-3.463310945706792	-8.85369165437638	-17.41699207952636	-17.76460751278257	-15.775870582911658	-3.1258888878573217	-17.119925820759825	-10.253228093174501	-1.4637527426815689	-3.2163412765416175	-3.9442394158188994	-2.7303534942661347	-7.826428085057248	-6.312566347484919	-6.92929164721082	0.6252873828651146	1.1737218734474009	-0.2887691230768229	0.0	-5.7643497299388775	-8.121419727401198	-5.143731855982187	-0.6816069930958051	-0.9884928598239788	-4.22006039709489	-2.7376826597419237	-0.32675222119505476	0.288769123076823	-0.47712125471966244	0.3842533059311557	0.9059652567236041	4.741771977118382	5.294847353228234	2.7285928155171044	0.9884928598239788	1.4637527426815686	3.0334983336919925	11.510640867228549	19.632347346246323
chr2L:3275564-3277552	-0.9980711455379494	0.6305827875578988	-0.7599392900807622	-1.3386085568272064	-1.7729137397282215	-1.8322362053451124	1.0273104964264697	-0.10044548818904737	0.6358459603999882	0.5552050987676277	-2.0812935793855556	-0.8417649892714631	-1.036884368385069	0.9055713249720392	1.4205118730152009	0.3842533059311557	0.1324607977931189	0.06022588126051511	-1.036536535685983	2.3018718730217205	0.17034909143698349	-0.6412239106945697	-0.8243055954098878	-0.9310549675246768	0.47712125471966244	0.0	0.9325618220134277	0.4126293300149585	0.5570563103174997	0.18946256670265715	0.0	-2.0604942585935766	-3.8897887632556234	-1.4794083113579077	-3.272147184988981	-1.6946826215212243	-4.352281071590734	-10.681702587989117	-4.943571657379456	-3.7448144247071466	-1.9084850188786497	0.0	-0.47712125471966244	-2.885304794340474	-4.00908605388602	-3.5344208313075662	-2.4544342113504394	-6.02437344285568	-6.07338278488676
chr2L:3529351-3530693	-8.260416998204276	-8.214377328489508	-9.26759387404039	6.596420022785281	14.217962077138239	9.285888548103951	5.957621536702641	1.1190135894640119	1.3071673513797966	2.216817173305734	-1.1563196252600403	-0.7221862668622312	-0.9867591741110621	-1.8434493980934983	-2.6552484618179375	-1.0334519095785322	-2.4868863205405844	-0.980444375393605	2.259982999975834	1.7036036592763888	3.167269867296386	1.5037271197692543	-0.5728879780480683	-2.1693779590161335	3.736900743006202	1.3309435075485785	2.357892612551762	0.3071083686291748	0.8807275879539905	-1.5776652409381444	0.7695798653412302	0.1774381932515066	2.0318200539878633	1.2687935242363844	2.0053295783284257	2.5879604382273373	4.7060107822731245	0.7059348247629398	2.233990498893676	4.4488022658513176	3.4988760393315936	4.990510353950828	0.1964692173705344	-0.25618422339126723	-0.9549174024861219	-0.5001162533715396	-1.8086924530549047	0.8807275879539905	-2.6855185392892107
chr2L:3546602-3548113	2.5879604382273373	4.7060107822731245	0.7059348247629398	2.233990498893676	4.4488022658513176	3.4988760393315936	4.990510353950828	0.1964692173705344	-0.25618422339126723	-0.9549174024861219	-0.5001162533715396	-1.8086924530549047	0.8807275879539905	-2.6855185392892107	-3.639714236348765	-0.534114634480978	-0.1447707275606547	-0.4547195741423293	2.483782916258224	2.494427060928053	3.956208697000809	7.205890157646336	8.524533853073098	6.372878157736479	5.978654847397306	9.490013056038203	10.231871739669371	6.425324384337828	12.002596855938503	7.04960906582698	9.131899754704591	5.4965029484706385	4.130106950331027	1.1432861685071154	2.791226293275213	0.7626442332258104	6.338393552456487	10.3687206837439	13.042530619683948	14.460038682237704	9.293796262115151	10.403386254886183	7.777695027851031	6.715526016311839	5.16537913773563	4.1758213510633215	3.6023989091652666	3.3557872698167093	-2.016631040295703
chr2L:3550986-3552986	-0.25618422339126723	-0.9549174024861219	-0.5001162533715396	-1.8086924530549047	0.8807275879539905	-2.6855185392892107	-3.639714236348765	-0.534114634480978	-0.1447707275606547	-0.4547195741423293	2.483782916258224	2.494427060928053	3.956208697000809	7.205890157646336	8.524533853073098	6.372878157736479	5.978654847397306	9.490013056038203	10.231871739669371	6.425324384337828	12.002596855938503	7.04960906582698	9.131899754704591	5.4965029484706385	4.130106950331027	1.1432861685071154	2.791226293275213	0.7626442332258104	6.338393552456487	10.3687206837439	13.042530619683948	14.460038682237704	9.293796262115151	10.403386254886183	7.777695027851031	6.715526016311839	5.16537913773563	4.1758213510633215	3.6023989091652666	3.3557872698167093	-2.016631040295703	-5.17934583176543	-6.615702222716681	-8.045521491255005	-11.131339463915815	-11.851155681623352	-15.69640189639864	-12.168906748405425	-9.084705926796005
chr2L:3611998-3614557	-3.1432628709145076	-2.0990211908357486	-5.496777365110944	-2.7719864756629096	-1.3982695136608267	-2.7170507537725896	-1.8207965678362186	-3.003230531666642	-2.0381691455064033	-5.252094621732027	-4.118720793848573	-3.452324857587134	-2.3948297903213356	-0.29810953228629505	-1.1909795876982912	0.0	-2.337033064280522	-1.4799952535784575	0.324322741154941	-0.7241057360843675	-1.665399731620111	-1.192423499864208	-3.194853378180071	-1.575289079462669	-5.14858936153769	-0.6611051949848744	-2.744528649782478	-0.7130421672632792	0.5582313122048601	-2.5793453366844448	-1.330393318271565	-1.0512151750536414	-0.38038637606457154	-1.3513338011084146	-4.042182886691717	-1.3662048022479583	-4.476160087457102	-3.9565009007202754	0.39967192766106385	5.357915684886597	7.5807346266112825	6.374138959681063	6.96700228381623	4.947054580511888	1.202955954673876	1.5960499859942785	0.35741644578015164	1.5181721146902647	-2.670344716481232
chr2L:3710750-3711813	-0.2240774644457132	7.843455658236969	6.198267220959979	4.675213610155651	6.294387790226499	5.927802373131342	9.787779910101063	5.763055687179682	4.797864393785415	3.4212236544119015	0.7712629157975955	1.3359873582314512	0.20197442852421257	0.8155884606686087	-1.2671532894968187	3.4232950282919603	2.2839107652217034	-0.2812262273736433	-0.5016643697361016	-1.769951883169441	-2.2207081090321026	-0.8316005620007362	-0.8120460678498325	-2.7612032245550213	-3.9080213747400063	-2.191093009340384	-4.878105292904363	-4.1392845662894135	-5.641314123334962	-4.372664845034937	-4.493840985054993	-4.163515385108627	-3.5211020942097737	-0.6610055706295627	0.32675222119505476	-3.696530847752934	-5.053765991185706	-2.0973928039029572	-1.092052533532423	-4.72536863088381	-5.562848264649213	-6.342169579555757	-3.556746444407043	0.0	0.3842533059311557	0.7359535705891888	0.21052632091416779	2.8166760469188397	0.8471493370944422
chr2L:4032665-4034643	-2.853544181944009	-9.656344838927739	-9.354067379388809	-8.079972541616511	-13.057789785688982	-8.018415726323894	-8.649971554234057	-5.958282966358655	0.3842533059311557	-2.8569558578075522	-6.1987549927094685	-4.677372947895618	-4.908902765435809	-1.9084850188786497	-1.4637527426815689	1.9084850188786497	0.0	0.47712125471966244	1.1384197424192843	0.7220751651116454	1.041562685491579	4.388927749455824	0.7158051146113907	0.47712125471966244	0.3842533059311557	0.47712125471966244	1.9084850188786497	0.3842533059311557	0.0	0.9884928598239788	3.91928409126926	14.077523912310665	9.833692046593002	1.897604259904281	9.56725094513727	4.543889725743622	1.9719982406696892	13.108472099462313	1.5843169673469322	5.760220715705527	12.987585940930089	14.085637930927223	9.481251948745907	11.439280658561461	8.597601770938168	8.01442772270819	3.713873661869669	4.234141103464224	1.34989275464303
chr2L:4227449-4228723	1.800473588945077	2.8713739971924817	-0.28369644097753793	0.3441192623699654	-0.43123011472507905	3.3123906538326904	5.492858042670588	7.343000931345183	8.652055127808556	0.0	0.0	0.0	0.0	2.7449477894470333	0.8704498571218005	1.6979609250729193	5.359820393496586	5.937273743920289	9.767505857029812	7.522138097153833	6.908121365116041	6.73996801868915	17.14056303302936	17.13280193171895	13.273064222538478	6.229444737642612	9.356534892032967	8.254821893867659	3.322864055748075	4.01592065479229	5.491260835858257	2.8473575221545953	2.423043991306459	3.899892941681857	4.900348087424275	6.9381856750414235	3.9905050142393086	2.723294643186256	3.916765238437763	1.3935458874614515	4.110318784394989	2.3387826516693733	6.504830880151769	10.6967094041779	12.234416401141562	12.746820824419807	13.383877604373941	16.526103139451532	17.594239167066956
chr2L:4363689-4365185	1.0587944841826504	6.804569821599075	8.277570913255538	6.161018994586048	1.8738140686470386	7.783868848466085	5.606073298086495	10.372148871202398	6.7497152002019645	2.31398174597751	3.7498829427912197	6.261462114696247	7.022241619638526	5.46554143408125	3.807016915305098	-0.26175288782406836	-1.926200739449019	-1.6976294513344354	0.40475673137651386	-0.08819025234799617	-2.544555970658228	-3.3555408759946266	-0.9615971444471627	-1.9741089107813663	-0.2537404998368067	-5.223938431022863	-4.246777867273175	-3.6911411209044966	-1.8337033325560972	-3.5656588880413596	-2.733106040355172	-6.828245689296287	-1.6866568111463025	-3.4290730173556736	-5.83595825491782	-6.712945939336086	-11.191218874813602	-3.089231458252305	-5.531379462789046	-4.179233294330072	-0.39497496890762923	0.11225193490188871	0.49963676887146646	1.0436763317093378	0.09061844461757058	0.9624359912678083	1.4053557143218953	3.272828164256194	0.652177707501888
chr2L:4480163-4484462	-1.176184659109863	-0.9211925873168783	0.47712125471966244	-1.0668755590631576	5.527741561887387	9.548889247647894	4.956540546492537	9.722038854752116	7.809987744502823	4.802508346777691	4.171762977741091	1.0250697133538176	-1.2329420837574783	1.0565386386377715	-0.0628489816289093	-0.18239099879400683	-1.5123078693882344	-1.2344466636223257	0.13906948780066558	1.0638034668337202	1.8719982321488682	1.1448870952583254	2.7822929695659573	2.5751941451481732	12.1662830478519	20.426483134248432	20.760554690406344	13.936161335098152	12.67154406497337	12.563071320980773	17.12940291395551	15.44159883114783	10.570709382775677	3.075127881097278	-0.03553410780282073	-3.0422187360657804	-2.9721074405823438	0.9045803020820308	4.967587322028596	3.9042428704146697	1.9354313348287917	-0.5474329886905265	-4.0323187882867595	-12.07826461743369	-12.23202472510674	-20.761212976336395	-8.452274820431983	-12.431239362473827	-13.369326487466022
chr2L:4489385-4493641	0.13906948780066558	1.0638034668337202	1.8719982321488682	1.1448870952583254	2.7822929695659573	2.5751941451481732	12.1662830478519	20.426483134248432	20.760554690406344	13.936161335098152	12.67154406497337	12.563071320980773	17.12940291395551	15.44159883114783	10.570709382775677	3.075127881097278	-0.03553410780282073	-3.0422187360657804	-2.9721074405823438	0.9045803020820308	4.967587322028596	3.9042428704146697	1.9354313348287917	-0.5474329886905265	-4.0323187882867595	-12.07826461743369	-12.23202472510674	-20.761212976336395	-8.452274820431983	-12.431239362473827	-13.369326487466022	-0.18724572687205507	-5.494337355862123	-4.375103248422879	-15.245281532669347	-8.224770760354742	-11.31264575001101	-17.523766032071155	-5.458669141931084	3.190613430779899	6.7328729022522165	4.280555905776916	13.258113364906166	12.229835403044113	5.398116472363627	-2.0611042393548087	-9.148732300246898	-15.009375486065977	-7.165112718143826
chr2L:4494120-4502463	12.67154406497337	12.563071320980773	17.12940291395551	15.44159883114783	10.570709382775677	3.075127881097278	-0.03553410780282073	-3.0422187360657804	-2.9721074405823438	0.9045803020820308	4.967587322028596	3.9042428704146697	1.9354313348287917	-0.5474329886905265	-4.0323187882867595	-12.07826461743369	-12.23202472510674	-20.761212976336395	-8.452274820431983	-12.431239362473827	-13.369326487466022	-0.18724572687205507	-5.494337355862123	-4.375103248422879	-15.245281532669347	-8.224770760354742	-11.31264575001101	-17.523766032071155	-5.458669141931084	3.190613430779899	6.7328729022522165	4.280555905776916	13.258113364906166	12.229835403044113	5.398116472363627	-2.0611042393548087	-9.148732300246898	-15.009375486065977	-7.165112718143826	5.024480290401427	5.727519434464316	8.071370381648581	11.751723361584569	18.257123205004138	16.16973102061421	12.82399651496779	12.513042118430628	9.400798317901904	4.769584013448905
chr2L:4503253-4508713	-8.452274820431983	-12.431239362473827	-13.369326487466022	-0.18724572687205507	-5.494337355862123	-4.375103248422879	-15.245281532669347	-8.224770760354742	-11.31264575001101	-17.523766032071155	-5.458669141931084	3.190613430779899	6.7328729022522165	4.280555905776916	13.258113364906166	12.229835403044113	5.398116472363627	-2.0611042393548087	-9.148732300246898	-15.009375486065977	-7.165112718143826	5.024480290401427	5.727519434464316	8.071370381648581	11.751723361584569	18.257123205004138	16.16973102061421	12.82399651496779	12.513042118430628	9.400798317901904	4.769584013448905	4.141882572319237	5.060254424607839	5.8761428924606625	2.457460401222427	0.19213466106279314	0.798238938107363	0.4708380315714476	-1.7929593870616523	-1.2456948090685624	-0.6658385895969192	1.9911778626631127	-0.5123807687549015	0.0	0.19916529609750638	0.0	0.14137141406225112	4.6242043446641325	6.344453125007634
chr2L:4515234-4520418	11.751723361584569	18.257123205004138	16.16973102061421	12.82399651496779	12.513042118430628	9.400798317901904	4.769584013448905	4.141882572319237	5.060254424607839	5.8761428924606625	2.457460401222427	0.19213466106279314	0.798238938107363	0.4708380315714476	-1.7929593870616523	-1.2456948090685624	-0.6658385895969192	1.9911778626631127	-0.5123807687549015	0.0	0.19916529609750638	0.0	0.14137141406225112	4.6242043446641325	6.344453125007634	-0.8936083154540573	3.8973767472568075	7.5532310746681866	7.124592588836663	8.569097082572307	8.111046491945778	9.602769239256464	8.56561889079474	9.50776193210417	6.672152460255685	7.417962267407722	6.759650819596565	2.7740519127152328	4.203632100512519	3.7101228093992433	4.702113736504301	3.8977362801067312	0.6221320841927092	3.4491696505689666	0.7550278341025115	2.1289426640992914	4.260608664289181	1.5749189120814575	1.7651565772926217
chr2L:4555476-4562804	-3.0398613092079936	-4.008985349452277	-4.896160364358352	-4.505635306614675	-5.338779626945641	-3.8897617231816026	-3.3755580670446306	0.0	-5.0076605848034195	-2.1070627730260694	-2.0315988233376046	-1.5570399606957732	-0.2797049203579908	-3.010661006746242	-1.0080039863231895	-2.377597599185449	-1.4115216133514998	1.6637999606029121	1.3844283788373861	1.9508381611935854	2.085714175300105	3.719006545626345	3.9604163713042007	4.217365482093198	0.8842994368716949	2.2695158439874796	-0.7931086182241082	-0.8043278808541705	-3.378911188777983	-3.028453319947787	-3.2501607201011415	-1.6268838607149798	-3.55077295872032	-2.8858793309125703	-3.033376722354927	-4.2308474614107245	-4.899501974889273	-2.2734100216966473	-5.3944302181812205	-6.087065943181429	-8.290236913614525	-10.891013797741332	-10.689117374375632	-12.806424122286872	-13.736805611362396	-16.459498750257797	-16.389281203510564	-18.202133857409343	-15.299208373037672
chr2L:4821764-4823882	-0.7426198654202812	-4.976713172465486	-4.48268685502086	-3.4945101416098594	-8.316578190697824	-3.0703779166090523	0.0	-0.3842533059311557	-1.343153397137051	-5.653385962368714	-0.2105263209141679	-0.4722012633405769	-1.3242690919190763	-3.0554371095655752	-0.9952676385747966	-1.62620101006804	-0.07588822168858336	-1.9300283843138444	-0.7158051146113907	0.22432243947821665	-1.5977633573367	-3.3511197266653014	0.2537408590163086	-1.4817247491696377	-0.7275475737908184	0.0	-0.9292741784848739	-2.6476618116859543	-0.9670162803285552	-1.2130423370964032	-4.541024111804231	-1.0656570429748211	0.7359535705891888	1.5302650979667352	0.0	1.9084850188786497	3.7123849116564007	8.519198808132598	5.992134119691563	4.702562012677945	6.498232944421402	4.225516621327687	7.511052895059048	2.6143282947791993	2.3286248352848276	0.9884928598239788	4.990983911684146	27.89114225661842	17.416693242516352
chr2L:4829233-4830849	-1.62620101006804	-0.07588822168858336	-1.9300283843138444	-0.7158051146113907	0.22432243947821665	-1.5977633573367	-3.3511197266653014	0.2537408590163086	-1.4817247491696377	-0.7275475737908184	0.0	-0.9292741784848739	-2.6476618116859543	-0.9670162803285552	-1.2130423370964032	-4.541024111804231	-1.0656570429748211	0.7359535705891888	1.5302650979667352	0.0	1.9084850188786497	3.7123849116564007	8.519198808132598	5.992134119691563	4.702562012677945	6.498232944421402	4.225516621327687	7.511052895059048	2.6143282947791993	2.3286248352848276	0.9884928598239788	4.990983911684146	27.89114225661842	17.416693242516352	24.920579726838405	20.010422020640604	17.56812496023904	11.701524945767428	7.611361907078778	7.369756633998218	6.719330870225753	3.936401336156937	9.760758674283014	8.428145018724717	2.8171246808538832	1.2417203437958086	3.8994180671214402	2.3842111940076616	2.236882831030616
chr2L:4849517-4851702	3.936401336156937	9.760758674283014	8.428145018724717	2.8171246808538832	1.2417203437958086	3.8994180671214402	2.3842111940076616	2.236882831030616	0.5017550452224704	-1.8400692275507045	-1.7350653860695981	-3.7273301677224637	-4.4214536670343625	-7.402333709703855	-11.723639768674524	-14.908895388195877	-11.82002882956483	-12.628597468190971	-21.601566933328122	-16.718387052965642	-10.782970740539607	-11.13439298120756	-11.401899287396654	-7.373639693317823	-5.040314069472094	4.570881302778178	15.651650778691522	16.558616709902577	5.583076459883001	1.9605410061658564	-1.0470946306121776	1.3631850203687834	-3.9179424031935906	-8.081989034127288	-20.37672753197209	-31.87567521022122	-25.911719458092893	-14.484215974409127	-4.281201227475952	-10.625270364370225	0.32675222119505476	-1.4637527426815689	0.0	-0.6252873828651145	0.288769123076823	8.83262565614321	6.471247318853549	6.416381384065375	11.94638462254265
chr2L:4889552-4891204	11.915567936249417	7.4073771685515455	7.150373956356469	4.2014743892412865	2.449839851625333	-0.0659107900906091	-1.6148025078694903	-2.3633775941594215	-6.799635683708166	-8.61093272356255	-15.487494530361916	-18.201562848171722	-21.5575096007707	-26.75776520001947	-20.379772988500275	-18.302607779438148	-11.291997047296388	0.32675222119505476	-3.674182711287386	-9.012432573697154	-7.094443498070587	-6.590655296596158	-2.950203301401367	-5.275366696614456	-15.59482886205013	-14.637794731336935	-13.245048058892056	-2.0750540404820605	0.0	0.0	-1.551483065422515	-4.438083921140988	-2.1101471076916725	-0.19916529609750633	-3.852643483470313	-0.48478932623440407	0.12243110665909408	0.6252873828651146	1.3821770810048504	1.922924649580727	2.0957754079786546	-0.20150863185058077	0.3012871226811529	2.3049549435285837	-0.04359318414257677	0.0	0.0	1.9084850188786497	-0.6252873828651145
chr2L:4944486-4946604	3.0384856308539483	5.38463423909577	3.07420948264821	4.087850512201047	5.340100905052032	3.2131431946223805	0.8065359368777398	2.087482550791736	5.415389693911133	4.499254132407344	0.9737717087970807	-0.07006885812778385	-1.9760500266969896	-0.7799285474037376	0.03128145864326974	-3.0951005674689487	-2.7761172043651863	-1.000626958892557	-0.6624793699808891	-1.709208532186692	6.285567275588256	2.480265689848935	-1.0264790442753522	0.3038518438858674	-0.41019593498052853	-4.316238476628268	0.18105088102972228	-3.147817057650194	-3.3557263239782635	0.0	-3.3777026140041135	-3.4511187875746665	-6.260506510507225	-15.222575011021004	-17.32322048943597	-19.325992148853423	-6.140566316360778	-17.800604274444435	-2.1479480243754696	-0.17366747914382874	-17.688781649932853	-5.322117665722422	-23.605608737251014	-19.18200895692186	-16.162873549678825	-3.7058535818318417	-9.97905086146348	-8.316939435070044	4.181224537580663
chr2L:4954472-4956652	6.285567275588256	2.480265689848935	-1.0264790442753522	0.3038518438858674	-0.41019593498052853	-4.316238476628268	0.18105088102972228	-3.147817057650194	-3.3557263239782635	0.0	-3.3777026140041135	-3.4511187875746665	-6.260506510507225	-15.222575011021004	-17.32322048943597	-19.325992148853423	-6.140566316360778	-17.800604274444435	-2.1479480243754696	-0.17366747914382874	-17.688781649932853	-5.322117665722422	-23.605608737251014	-19.18200895692186	-16.162873549678825	-3.7058535818318417	-9.97905086146348	-8.316939435070044	4.181224537580663	0.0	0.0	0.0	0.0	0.0	0.0	0.0	0.0	0.0	-2.534984060161506	-3.1116449905781733	0.7359535705891888	-0.47712125471966244	5.553864357002609	8.193417163372677	7.782253174902732	12.518044802198704	2.7422118086850276	11.784800247063513	11.437827198200228
chr2L:5010068-5012061	5.547390228098715	3.615112241895721	0.6216734237399578	-0.5899832609569952	-3.2874849957565417	-7.615527912189104	-8.723268717346196	-10.664818616157952	-14.374737141512108	-17.97792559227724	-14.595917954224763	-10.131320440632441	-14.083740358870184	-17.834966523744328	-13.634029069632998	-5.684994078609403	-3.1748337400818527	-4.272376863817411	-4.029347065304792	-8.412537876523931	-8.618353611997644	-12.908431000227246	-12.710583180284345	10.34587296133089	6.698397816864012	8.74253519557082	3.381430572594536	-2.4343557659068473	5.543745303817259	2.672640706593452	0.978331970400011	-2.414993328701646	-3.021835207939624	-4.337793370125783	5.131048202659367	8.742635652923681	10.02171555984235	7.2540386415792195	3.311555939191014	-1.9924724048371174	-4.757378488739025	-6.316759617764902	-2.906116108802738	9.069853406520545	9.4792398816283	0.32675222119505476	2.141147737696108	12.612141030061055	20.058636725060587
chr2L:5052061-5053794	0.10611627156504881	1.5583365492391525	-2.436428703617033	-3.0682874919528165	1.7975688308665956	4.9375957941870015	5.723290640247352	0.0	7.9169900044533765	0.9109157038956294	2.010563487942257	1.4051301846017314	-1.1130633948554804	-2.1017571426780353	-4.932346884081401	-4.935294755360357	13.352755465618094	14.695569586849167	25.119751659667703	36.56069424568019	24.113506705282795	26.809375014192668	21.236952143402156	16.813683602656408	12.081768156491894	8.995754380764618	8.64008822709274	5.5814399849009995	2.6409922121034275	-0.27374690898910087	-3.649472528506964	-4.136650513764753	-1.393598182664896	-2.251342619781541	-0.23310478507196386	-0.4418451197991461	-2.7637480568489066	2.586430426956221	1.8757574258556837	3.119037118399411	1.4584027128817956	1.1801527310989155	1.90678586639507	2.297086258579345	3.0972094653707254	0.8820334042859493	2.672912829538208	-1.037376417201309	0.8803616328802949
chr2L:5123050-5128153	1.37212687530791	7.17890509259954	9.671396005573135	2.177172647590699	1.6612343154874527	-1.778440269679267	-0.17472094585936912	-0.227949042173079	-0.16717219409823034	-4.277966438147233	-9.224394373494002	-13.291975113355223	-15.583682612378757	-10.1597258886416	-17.379456761487024	-7.350685388994512	-0.3842533059311557	0.5552050987676277	-1.4637527426815689	-2.411143508127277	-13.192226109093614	-4.801720537223538	-6.610105833951026	-4.636056294434945	0.0	-0.6252873828651145	-2.2261036063694615	-4.490731026851775	0.0	-1.0466924622419154	-1.535946469005331	-0.8299763731276281	0.10942717793621408	0.0	1.0668755590631576	-3.853061367448532	-5.480589458571788	-5.6455806004925915	-1.6434707434911704	0.40771424211807045	0.47361638658811406	9.278978483482907	26.277352581881587	20.447804295217438	6.775439291970924	9.05702788816466	5.1392968919602895	16.218763070551095	16.916205421178876
chr2L:5237492-5239151	14.114582870871338	12.096993306745178	11.891172222744528	10.698473231689402	11.931218995338646	8.264358802688651	5.17210237396189	4.490715825534834	-0.2406233412219088	3.1807696322026247	4.373231277526356	4.172601118594077	3.9099885708809516	0.9353550295374884	0.4039618085870259	-4.294520956712379	-3.3614202407822384	0.8333008505196542	1.29211504427431	2.214445854212265	-0.9912347807733202	1.0341277635571045	-0.5827545049196428	0.10900047760315866	-0.09130462865560908	-1.5146165528295281	-4.905356523194107	-2.0169787533133383	-4.553547423000558	-2.7619816969882263	-5.7949228934742045	-1.2886349926701792	2.5532757321758623	-0.01850576502513536	0.8887161110779879	0.6757739444378639	0.3343033438767249	-0.9215842681030584	2.2886833623205027	1.7543428273759178	2.971376287301744	-1.2253715494392667	-0.26916917330467466	0.7108738189564668	0.5772511702463846	7.10856354600877	6.106831608156153	8.015686313547079	6.325870497713436
chr2L:5276132-5278791	-6.741893416100278	-6.472563707915091	-8.752188090520363	-3.8298504154224586	0.46660954739493005	-0.9059652567236041	-0.2406233412219088	-5.631340304733744	-4.373335987782691	-1.289337620463382	-2.7037934813953677	-1.216649259263145	-4.915063340105523	-3.6673194510792353	-5.344035665976598	-4.485325135059414	-3.371742790707822	-4.399637660961213	-1.663512557038787	-3.645778722972334	-3.1827837990022814	-10.417284571240325	-5.859407103999369	-2.3788234710719953	0.6489937632395198	0.6319730464766251	-0.934865583902865	-0.5644900872493631	-2.709124683740626	-2.1819044003441417	3.5114700630622635	6.340132773221023	0.22432243947821665	0.0	6.507243719003039	18.791532417097493	7.858173149815005	7.528846407957263	13.35556754629013	14.49003587698936	15.628359817403705	15.044390647087388	13.218515240344896	13.235482274951966	8.822233603104813	11.339165089334205	13.087553203389193	2.651351975984537	3.449318853989017
chr2L:5324627-5328086	3.689509536919404	2.86240993708892	-2.3047150305103066	-1.8628592175521705	-7.954588941124967	-8.184978619052341	-1.2578555613052294	-2.287743701304585	-0.7504699364377134	16.94187017741887	14.836161231121615	10.964803406890473	11.579722736346454	7.182898158382124	6.673411163813774	1.8157085332700824	1.1070906697504461	-3.3530205802973296	-1.3572236210393933	-4.706053187603697	-3.9480133058769455	-2.496463227584433	-3.490176183528995	-1.0648103115007428	-1.31826872786171	-3.1725666967022628	-6.375242293993262	-5.482641271493618	-2.438857004756604	3.293779043006947	2.45804607352062	0.48897335151659815	1.9084850188786497	-1.0668755590631576	-0.036159813529441774	-0.5849806345591825	1.8380542130376964	1.430897167707017	0.08348357817270881	-1.148267667487403	-0.8595984108468443	-3.485137489232394	-3.151267486038908	-1.9162598865965064	-6.778932208757456	-4.241541245708226	-0.07531549454479002	-2.5902241357083926	-2.8914426960274957
chr2L:5541140-5543443	3.472114580126404	1.5443452046208663	0.244462645455602	-1.5308772793327798	1.4612953510163642	0.7191653253283166	0.38303622237464596	1.4431543474115518	-0.8891972516106023	0.30886589263625247	1.096718024796227	-1.9177557595277828	-1.7638575694844874	-2.277999784431015	-0.7490429136284136	-0.7016946198194888	-2.6273379755749704	0.9716890188427767	-1.8211858739253672	-1.1610002537705302	-0.678133708484532	-0.04115196398964511	-3.326221630251258	-1.712917134896569	-5.161465417169861	-4.658469995023055	-1.2789342399940287	-1.6577718203210279	-5.262822151094568	-3.5806637736015148	-1.8553732482313607	-0.3842533059311557	-0.8638360267166969	-3.447515301016289	-3.303833224816698	-1.3095569741594058	-6.249663671170069	-2.261199186928159	-2.224796368823077	-0.8551484209528776	-2.141608290443812	-0.9034043916225997	-0.9591312608573317	-1.5241834332417725	-1.7287857618188278	-0.23613341106444174	1.9084850188786497	-0.2887691230768229	0.47712125471966244
chr2L:5630076-5634939	7.4533355373767485	3.5966426971587544	4.8253818921369165	3.645873506899936	6.8760297564223025	4.893751672410766	0.5552050987676277	4.943096847957673	1.256894211292158	3.978970481859314	4.084657688388461	0.715063607785181	2.624790967377646	1.0737542303402512	1.696402162650402	1.8631573375101491	-1.186563940668505	-0.2931331179147163	-1.3191801071474918	-0.8938601964840525	-0.7067105853891824	0.6398385445045099	-0.19288285215483122	1.6422014869843864	-0.24323018053186835	-1.3906808383137401	-0.4002733439327976	-1.3226500866786914	1.4773494183279352	0.08037762851036247	1.8713238526866807	1.8487401843028977	-1.3821770810048504	0.3425022653281477	-4.912147875551773	-5.394769453167259	-6.3669237288050144	-4.695887923274706	-0.19916529609750633	-0.5552050987676277	-2.0751210811914094	-2.329600047435811	-1.002218800574404	0.307924733854413	0.7997450869251256	0.0	2.913662312477461	1.703820349903064	2.24163631518479
chr2L:5786548-5790582	-4.267443686553473	-0.6120858962486534	-2.7007155066752997	-2.644530028790379	0.0	-0.4666095473949303	-1.809752667406666	2.539550814549422	4.167176927624692	3.4160498770408814	3.635436603315342	2.8210034804500275	1.4904282910329278	2.601228252941037	2.749409979089974	6.626531412572717	5.939157840260554	4.453590435986543	0.2374598427880581	-1.9288289725304861	-4.566965122733247	-6.521638108318226	-6.012204621075035	-3.0970893376132973	-1.684872899606169	-1.8087768333719727	-4.294515671199485	-2.0350630411913437	-3.428404083667922	-4.17446728612914	-3.4937920536919727	-1.4476620743564608	-3.180079675788517	-4.87577065485298	-4.178451639942057	-5.123144019046788	-2.141380411213023	-4.00398443398391	-2.220849885902292	-2.1239945312179795	-1.2312278425147318	0.6380172731361782	-0.330269917127831	1.1559692314597079	2.077743522056654	4.494847014938758	4.365585350335576	2.310691167672551	3.0796455332433994
chr2L:5980235-5983645	-0.8736655247448865	0.0	-0.2887691230768229	-0.5552050987676277	-0.3842533059311557	0.9711318172944562	2.138146248325448	1.2562610343823994	4.116414304090061	5.102221892147864	2.0433670330979687	2.641434724860478	1.860965148870515	0.9837605195082327	0.5468583063900168	-2.912747064808865	-0.28829559310550396	-0.08757351519942069	-0.40856525931211984	-0.5727259101718111	0.32675222119505476	-2.6219934369779003	-0.5736873089350709	-2.2627168574644965	-4.052498203557415	-2.9321368801533008	-5.01747352569011	1.5781838836615223	13.425705629339998	22.55833436342602	23.113643052138965	23.297620264707625	17.875892378445037	8.686849068682061	4.4561337902882965	-4.2890221699292885	-9.347949992528545	-11.12041169086454	0.7730566422162692	12.89285743307452	13.940803528411708	9.187641569817128	8.165502759906312	5.333179026816007	4.235256636108216	0.28214426824485705	0.6605213774957117	2.1832734189685987	2.896372361456706
chr2L:6036925-6039022	21.02905384920373	15.54449229292998	23.334151438049794	14.913745350124465	14.397635113164498	10.400727689611042	11.682290814905583	3.800231166641076	4.520511372204216	7.408765953148897	6.584585025356973	5.823471153229698	5.920538789265907	0.7903186167152069	-1.5808373746462783	-6.4554967552180855	-9.82344747245519	-13.267587994827704	-17.731382134002864	-15.67283423260616	-7.724242330751925	-14.167856351731805	-6.363989677652169	-4.92336740976421	-5.982146319512934	-3.2477086179515107	5.9087837640086445	10.748212514895112	16.633108798437824	6.178068513732747	9.185539527061112	7.684947079365676	3.4001638150271054	1.666962199196092	7.014515803922345	4.606217264181383	5.130722807801127	8.536795346779568	5.2848101923822455	5.533123643383156	4.160102577587071	0.3004621855994355	0.3211304435956989	3.0371044894096997	3.241344204966934	1.131641084759343	0.041059901218806004	-1.5492348077994986	-2.550529310704933
chr2L:6047584-6049687	-6.363989677652169	-4.92336740976421	-5.982146319512934	-3.2477086179515107	5.9087837640086445	10.748212514895112	16.633108798437824	6.178068513732747	9.185539527061112	7.684947079365676	3.4001638150271054	1.666962199196092	7.014515803922345	4.606217264181383	5.130722807801127	8.536795346779568	5.2848101923822455	5.533123643383156	4.160102577587071	0.3004621855994355	0.3211304435956989	3.0371044894096997	3.241344204966934	1.131641084759343	0.041059901218806004	-1.5492348077994986	-2.550529310704933	0.0	-0.39220199941574974	-1.08064990453429	-0.6696821593459411	1.9048840647038372	0.9062692481014997	-0.6802963680507325	2.232946045073447	4.004107850911616	4.336043571401424	5.098061454996935	-0.2896326649800839	-0.7883326890407625	-2.2241717671829773	-5.673354011902029	-7.451427535114598	-13.431782860364065	-10.072127352967009	-8.56997011223504	-1.7837199945243307	-8.169288261573042	-15.975127166968845
chr2L:6368069-6370139	0.3055162503799057	0.5095825800615449	0.6307685229167005	1.0668755590631576	3.3845891601688023	0.965527604125798	0.36524608165550093	1.2175627557112398	1.9810132573947747	0.877767060281167	0.10621460694838125	9.023004613013414	3.8622104928819727	30.68423272009744	46.907213839426234	48.6157927167172	52.373306967749706	40.585252184593294	29.581749879188777	17.332296694851152	13.542654031643256	7.133604017060351	8.813642140946241	4.147391092398733	2.090705857309173	0.3125723971774349	-2.0441015535852394	-1.2825766385716872	-3.5819096750167634	-4.2589165421900255	-5.90984459988867	-8.423048160400764	-5.44561341722028	-16.36628184146717	-16.296299084284236	-19.59926583822554	-16.60921300435091	-35.580964256160996	-32.77100261444232	-8.875486732084623	-16.57073055654851	0.8515824070729341	11.953203345521116	1.3836034978805847	13.263773573888846	19.64385745918633	14.235031556357931	21.158197302050393	13.051250301165416
chr2L:6373439-6377149	0.10621460694838125	9.023004613013414	3.8622104928819727	30.68423272009744	46.907213839426234	48.6157927167172	52.373306967749706	40.585252184593294	29.581749879188777	17.332296694851152	13.542654031643256	7.133604017060351	8.813642140946241	4.147391092398733	2.090705857309173	0.3125723971774349	-2.0441015535852394	-1.2825766385716872	-3.5819096750167634	-4.2589165421900255	-5.90984459988867	-8.423048160400764	-5.44561341722028	-16.36628184146717	-16.296299084284236	-19.59926583822554	-16.60921300435091	-35.580964256160996	-32.77100261444232	-8.875486732084623	-16.57073055654851	0.8515824070729341	11.953203345521116	1.3836034978805847	13.263773573888846	19.64385745918633	14.235031556357931	21.158197302050393	13.051250301165416	13.901075451730021	6.906507583285463	15.373131766856877	15.056555683860838	15.022526637280295	10.392391031830762	8.765869422410402	3.4577508214666173	0.5783344902683744	3.5576621849105297
chr2L:6907041-6908358	11.379920214455472	7.404866273288262	4.0455236456763854	0.8968223731589915	-3.445447329614276	-2.8970732757120294	-7.301008776076617	-1.136437303134862	-11.372245202831776	-12.590055960129531	-11.999407564298409	-9.055405169093675	-13.695802100678042	-15.544516469470805	-17.45811033964461	-3.199076697325789	-1.4637527426815689	-1.5754364917418782	-11.914913132905657	-11.457296474244634	-10.733800850020778	-12.273236685604104	-21.558239248122813	-18.044701687170193	-17.824927492460233	-4.710508711603968	-17.555594523524267	-23.707510242510185	-2.170326612168649	-0.5050184077099936	-13.524963994921343	-6.365344449767129	-1.684872899606169	-11.25646196307294	-9.83954861651478	-8.859454993206134	-4.940284036448165	-1.1737218734474009	-7.147718868766836	-5.899866834381145	0.0	0.0	0.0	0.0	0.0	0.0	0.0	0.0	0.0
chr2L:6920461-6922077	-17.555594523524267	-23.707510242510185	-2.170326612168649	-0.5050184077099936	-13.524963994921343	-6.365344449767129	-1.684872899606169	-11.25646196307294	-9.83954861651478	-8.859454993206134	-4.940284036448165	-1.1737218734474009	-7.147718868766836	-5.899866834381145	0.0	0.0	0.0	0.0	0.0	0.0	0.0	0.0	0.0	0.0	0.0	-0.32675222119505476	-2.5997866064530712	-1.5507031101958657	0.14194831081070794	0.9884928598239788	0.0	0.6992410207988732	0.1856957910266153	3.225565983617218	0.8050397902141798	0.7359535705891888	0.32675222119505476	0.0	1.8292355121907125	6.701409808654108	7.743938277186811	1.0466924622419154	1.4637527426815686	2.981702902749888	10.528427840448257	2.6732324123151003	1.4637527426815686	0.7359535705891888	3.8362608028584866
chr2L:6966482-6967752	-8.479905587718976	-10.221004082649817	-21.18364105415915	-30.660614454162168	-26.35765990680024	-1.654507166568443	0.0	-8.28947108837131	-3.470651957385013	1.0935785949006047	2.0013285088618433	0.18105088102972228	6.711250316998527	8.709929973595013	16.655932613190373	13.9356286275638	16.92426109255246	9.872083375557931	10.132618917484999	8.355895082561226	5.45215580612799	0.4292155351682914	-0.9059652567236041	6.287214489975667	11.793281454446491	3.2675034094272637	17.910160922006973	24.979873802642086	12.94393601695796	22.163940075214878	20.707953105039373	16.55708308426722	21.809362009229535	24.78597855369654	24.847817643300516	21.273453889577247	18.707296607531656	9.503314281096822	8.753548162667476	2.2568049228159506	0.8943081633634723	-2.5789687383499023	-5.8097212205363675	-8.181895860348181	-10.805724527212238	-10.707536071621663	-11.453874463243512	-10.3974081146781	-3.9610396509241257
chr2L:7013152-7014637	-23.96994323736943	-18.36803693952429	-15.071107223033774	-8.466430879223008	-10.311874402906328	-9.294138515700734	-10.593773893886725	-11.566667386526731	-10.342194266974719	-2.6712117469324492	-0.856485889305324	6.96180124580549	6.442256552669189	-0.354790076403706	-7.765592196548756	-11.019804194086658	-10.435140632990738	2.486818568615163	14.41620453852352	20.43874814326445	29.759678883718244	36.029983086021595	34.19634502384606	29.27390807460522	31.08867801820099	23.122892171301352	19.340016329813725	16.170920040840336	13.29618559120612	10.965907831658681	5.765169146174127	2.3197211171893146	0.5542310259745721	-4.2654700626374025	-9.894226924481707	-12.355370455336812	-11.056760617471362	-10.484961482014285	-10.622272546131297	-15.496475030100727	-16.426247362318943	-23.414836638807614	-23.91877743880572	-23.89038400777336	-12.865854064541768	-5.646914588440551	-14.361019352484846	-18.62569888956296	-11.050914800811688
chr2L:7037738-7039390	-15.577263940541103	-10.415103573912868	-14.17403511028302	-14.692020133885434	-17.6513124120084	-12.869263190015628	-11.946107098057952	-6.345705749683453	0.0	0.0	0.0	0.0	0.0	0.0	0.0	0.0	0.0	0.0	0.0	0.0	0.0	0.0	0.8643986459579956	2.4780626817593774	1.3942908118437565	3.6508858446247343	3.8246199435141617	1.3448927867561848	1.9053327223416798	1.1567401606230416	0.5545288021100958	3.1773585838427465	5.200847108497347	5.991238951062069	2.3368233901893487	3.6815684269068556	0.02131225797578868	2.9541210103654563	4.535314710281246	3.8519228279577447	1.4637527426815686	-0.6248742378019819	0.8158741821286712	-1.0357154832862452	-0.02037683934305438	6.419453516990128	8.662067217563642	11.507715693153864	14.341554415297518
chr2L:7045389-7047515	0.0	0.0	0.0	0.0	0.0	0.0	0.0	0.8643986459579956	2.4780626817593774	1.3942908118437565	3.6508858446247343	3.8246199435141617	1.3448927867561848	1.9053327223416798	1.1567401606230416	0.5545288021100958	3.1773585838427465	5.200847108497347	5.991238951062069	2.3368233901893487	3.6815684269068556	0.02131225797578868	2.9541210103654563	4.535314710281246	3.8519228279577447	1.4637527426815686	-0.6248742378019819	0.8158741821286712	-1.0357154832862452	-0.02037683934305438	6.419453516990128	8.662067217563642	11.507715693153864	14.341554415297518	13.144965346432171	10.897393634616382	15.041732778976813	33.499079027238864	32.79560909703463	18.993868692085893	26.83345740047744	20.99380095570674	20.945141568343256	19.666500421656824	14.006752020515378	10.674267338505885	6.371766944430524	4.54002924914362	0.4035936540648525
chr2L:7048807-7051434	0.8643986459579956	2.4780626817593774	1.3942908118437565	3.6508858446247343	3.8246199435141617	1.3448927867561848	1.9053327223416798	1.1567401606230416	0.5545288021100958	3.1773585838427465	5.200847108497347	5.991238951062069	2.3368233901893487	3.6815684269068556	0.02131225797578868	2.9541210103654563	4.535314710281246	3.8519228279577447	1.4637527426815686	-0.6248742378019819	0.8158741821286712	-1.0357154832862452	-0.02037683934305438	6.419453516990128	8.662067217563642	11.507715693153864	14.341554415297518	13.144965346432171	10.897393634616382	15.041732778976813	33.499079027238864	32.79560909703463	18.993868692085893	26.83345740047744	20.99380095570674	20.945141568343256	19.666500421656824	14.006752020515378	10.674267338505885	6.371766944430524	4.54002924914362	0.4035936540648525	-2.426393644003239	-6.68232653130236	-5.744939207316178	-12.933288046492038	-12.209577076164766	-17.611016305328416	-16.535673114476875
chr2L:7526740-7528112	5.809095962739365	6.176079053351196	3.8222464307651904	1.3393354500842585	-0.38737910685433113	-4.055139468146172	-4.305698984517313	-3.690603122070394	-6.633280070568358	-8.938800383267283	-13.553472391583263	-15.732616648117325	-18.240186891788042	-18.659206559464685	-13.52790071984785	-15.12881249262079	-11.99349389054756	-21.31604871717224	-10.030988757119111	-12.382016206039063	-5.226348158725077	-11.22818070472772	-5.09513260350674	-2.6770605113728285	-9.246950957151482	-10.175071352083398	-3.7430717159108564	-13.368404897424432	-11.790760306436825	-4.066405752988677	-5.863010836475251	-6.578129342651673	-3.460646723320409	-5.410644968370645	-6.236825952879262	-6.185046841551284	-11.455070273472158	-6.2053416117943065	-0.5212227143717049	4.655701584175739	21.201452471803993	31.095300817231994	18.195509310860018	19.415404375585293	17.97632332982975	15.650518090295018	7.5397685325361765	4.127016451007262	-1.7192765509849928
chr2L:7686485-7688882	-0.11994577306104429	-1.9740438530091207	-3.5944187919910124	-3.8889293817858834	-5.5816513941056005	-8.762120512495743	-9.204398883780943	-9.055053804869281	-6.966546213311274	-10.184607095061573	-0.26145052715670036	17.024434644511196	25.201572513418803	19.05522201811073	18.79776263546244	11.44935631429362	5.62483309787256	4.312146252085442	2.0158847524566252	1.5493353237379235	-1.577723046200404	0.0	-1.0688928251887437	-3.225565983617219	-1.5480186133208267	1.5616542623531444	-2.197297485534492	-1.5965513729128546	-3.2732402664045135	-3.044077768825819	-8.659910604461865	-8.894429809009997	-5.471101490087375	-3.775254972353779	0.3842533059311557	-0.9884928598239788	-0.7359535705891888	-2.2948213099451698	-3.4633668529957653	-3.426344262387779	-5.5373732691840525	-3.725714784504726	-5.739420627449761	-5.860968811462949	-3.1327938190726976	-0.5552050987676277	-0.663699227713116	0.3842533059311557	0.0
chr2L:8029268-8031772	0.0	0.0	0.0	0.0	0.0	0.0	0.0	0.0	0.0	0.0	7.615323375357962	28.07889677889575	19.165311965926293	32.78271473954928	21.502372174484492	12.600857682357084	12.589354186218888	9.849476413321344	10.264143046990558	4.676261143389691	1.0847757510394234	-3.2534981892391843	-2.7330028926563097	-11.67218806864436	-11.627922188473589	-12.561908219464517	-9.503872518912216	-7.47037917127445	-6.314714674769721	1.0083128477858925	1.5689266375352098	6.008804987551835	12.625460513354259	7.793796702715144	4.607250937105027	-9.330392107915303	-12.202759745655902	-18.2545453619442	-13.5102943189646	-3.2448756998136856	10.89079923937936	3.7803037110164723	1.6914121239099256	0.5552050987676277	0.0	4.372300687362792	4.94198359967501	5.849049208576402	7.393249027965958
chr2L:8156275-8157941	6.973637976196464	6.0292711532857375	8.177566562127758	6.240369826145056	6.198329350971281	3.596883042421783	1.391526877668039	4.2649949218764895	6.756086582340516	5.2873285211748575	0.27482272280677394	3.320810487022618	4.5979342692157195	8.265973859271002	4.0119023486959025	-0.7633114619362145	6.439305619601894	1.1864248026089623	6.027899268310849	0.9663304669960324	2.9939172005298293	7.434937883082518	6.854755496499758	11.12750718392218	12.802659511702043	5.358708104333091	4.4016453976553365	2.0545234863214623	0.8515139266299233	-4.083641825044406	-7.658256433673507	-9.299364262657877	-12.39698416461347	-13.927806293046746	-15.047340618652806	-12.238254837185611	-2.7561327045327118	-8.426488458255418	-12.331480947577546	-3.933274613265076	-11.267195859802854	-11.031245634518605	0.2614505271567006	1.4991224343170766	13.56505408538799	14.7194362758946	14.200876440090354	10.088592243324621	4.976816485504979
chr2L:8207368-8211498	4.0267892220230905	1.274794808856449	-0.1440187458000385	-3.158763229997591	-4.630542018705553	-7.5937115352816145	-13.568482983871341	-22.062616409371827	-27.645390792239535	-22.669250944113887	-18.866631075067044	0.0	-1.4843416264827354	3.60360331672692	0.606159500114743	0.8531206470108129	-0.49981680141485	-1.4637527426815689	1.204895769300835	8.02292276410831	6.690803365223949	1.0668755590631576	1.1416133483953088	15.538525469523979	8.88517061403822	17.19992585672796	21.681204335339668	18.626816824295755	17.585976177039104	13.28439193512875	17.330361215950308	2.4932425598990946	17.257325255301502	20.414648608411174	15.009195154425656	2.615306279857278	10.547872357418967	12.015144887625157	19.380886998965604	18.42958671074681	18.87965626465929	16.389190971250606	12.912231821878317	8.727894939703008	7.360231195992726	4.450867805639772	3.6097875048999475	1.970020839210998	0.3403737670073633
chr2L:8307459-8309203	-0.8065359368777398	-4.14701235659832	-4.670620435629871	-1.3491947485936036	-0.5429210022667755	-2.191082715210632	-2.682390599481419	-10.522516284527033	-14.836908145707918	-6.929865669081005	0.0	-1.0668755590631576	-1.0668755590631576	-0.5050184077099936	-0.32675222119505476	-3.920954183294568	-4.90264003700323	-2.2368828310306164	-3.4759985610677258	-1.788783283300503	0.9884928598239788	0.0	3.214620736329044	5.240839204186619	8.897779762959939	2.903333576924006	0.8715167998189468	0.3994560744936701	0.5964111315763887	2.564847524684046	-0.6816069930958051	-0.6252873828651145	-1.8751042679215533	-2.5841358441259623	1.1988016946252926	7.7943715896261345	2.381403813156292	6.21561102768516	5.146957296196014	5.982917758582813	4.797730684421463	7.389054351710911	6.045167796819093	4.996321034006596	5.598296067460482	5.433788213360769	2.5843507464851503	-0.5234384870639825	4.956289209179475
chr2L:8363994-8367035	4.027252449195368	3.384060624911478	2.3409161989414664	-0.750483909980665	-3.993566834689558	-8.794676397711394	-8.371203872709836	-12.174508108517923	-13.257031921169316	-17.656761729782307	-25.185512774520493	-23.013544152586558	-27.122311463726295	-5.46089302280745	-9.619324550079694	-1.7233073424398317	-0.3842533059311557	-1.0845071722675648	-7.14528857861466	-6.0686268510784975	-2.438606069565839	-2.863458045118546	-3.153922969810806	-5.024818295993634	-1.8532296171815374	-2.788901366999211	-2.950624492343095	-3.7316299020598582	-5.296579562891142	-8.963287494356976	-6.570249404949956	-4.539477242396115	-1.967221329436397	-2.483485465169503	-5.07106586253875	-0.9253507860254717	-0.47712125471966244	-4.987073722210401	-5.689387477491071	0.05869386681558555	-1.7284952816153298	-0.9905388751672123	-0.58136289059981	3.587024721285314	-0.21793219871346864	-0.32675222119505476	3.620597048042479	-0.30016048127727024	1.584489561501544
chr2L:8381473-8383075	-0.9253507860254717	-0.47712125471966244	-4.987073722210401	-5.689387477491071	0.05869386681558555	-1.7284952816153298	-0.9905388751672123	-0.58136289059981	3.587024721285314	-0.21793219871346864	-0.32675222119505476	3.620597048042479	-0.30016048127727024	1.584489561501544	5.742891325035769	4.378536155565464	0.6533397802400579	4.4440120277119	1.2589441995288997	4.554734838445829	6.13431883038756	1.4153618150052405	0.288769123076823	1.94324433778324	9.001754932469124	13.141607007152162	14.108682945557565	11.349735797469123	7.6906042684448765	4.467287088968533	5.5349737222355575	4.614336045766087	5.260370249593469	6.667395285705088	5.386724563077887	5.097753546534644	6.672080978075564	4.435668605076849	4.645958657151467	1.3962811641264028	1.307566424135058	0.5011993269725608	0.9057896837844757	1.4435477698226789	2.6230410196138245	2.4536980419667436	-0.5552050987676277	1.6745341627216883	2.942855510353827
chr2L:8385979-8387331	-0.21793219871346864	-0.32675222119505476	3.620597048042479	-0.30016048127727024	1.584489561501544	5.742891325035769	4.378536155565464	0.6533397802400579	4.4440120277119	1.2589441995288997	4.554734838445829	6.13431883038756	1.4153618150052405	0.288769123076823	1.94324433778324	9.001754932469124	13.141607007152162	14.108682945557565	11.349735797469123	7.6906042684448765	4.467287088968533	5.5349737222355575	4.614336045766087	5.260370249593469	6.667395285705088	5.386724563077887	5.097753546534644	6.672080978075564	4.435668605076849	4.645958657151467	1.3962811641264028	1.307566424135058	0.5011993269725608	0.9057896837844757	1.4435477698226789	2.6230410196138245	2.4536980419667436	-0.5552050987676277	1.6745341627216883	2.942855510353827	0.0	2.603589228349443	2.488597877345831	1.6787032921703928	-2.791281211222884	-9.39083605473777	-11.818717691691063	-12.707068787187564	-15.738692146570846
chr2L:8436407-8438297	7.537493727810241	9.881696668692092	10.526205699915186	10.343863232601064	7.144280700630277	9.325951370766035	6.383903098995427	6.286833882077864	17.795038821844866	9.495250697244183	12.46525660527092	9.76866865196109	8.141166304405301	5.281143225620845	6.170995621983997	0.4046644671880405	2.3736028777581724	0.32331180806200527	-0.15977144511798488	-0.38816114004976643	-2.565904070456267	-8.955887167527937	-11.819269285059626	-10.150654931853826	-5.0723558903866195	-7.701837657877331	-11.885868544018864	-12.616869061806998	-2.2815920249779875	0.682303541729011	-2.546073721759797	-4.766081882015482	-7.359492945443464	-12.630323218686694	-5.216353337866727	12.651052013827265	26.76682854788008	27.797888352448435	20.041665162349275	14.803362520895808	9.343229860397004	6.786466436664289	4.754706144809791	2.4444023611327395	1.5967526375267647	-0.7980379566133293	-0.4253961713675273	-4.8350580848782165	-6.171112213971702
chr2L:8509082-8512118	0.0	0.0	0.0	0.0	0.0	-3.5104935256304954	0.8962571763062308	0.32454363319990315	2.9177322108411134	0.46096774478162655	13.186192599558693	27.274546964129897	28.961323371995	29.620012192791922	17.688427084073066	19.21209379413285	20.275187642109348	7.955714719127069	14.820098624592465	11.524550430118632	15.384649863228931	11.503095073692977	12.727586703926683	4.3403490247064465	1.4419376150024263	-2.5777162428931706	-2.4423035074462045	-1.5826745582737027	-6.974821133140315	-5.020097723474834	-8.197210091667293	-9.369136301092162	-12.16772440202796	-19.813750713692937	-24.61576154154796	-15.861335945085107	-25.674755528801057	-22.103424698769324	-2.534553518899802	10.520645044368694	9.148859263892499	3.205745805737448	7.0976064334749545	5.144185707348579	8.898401150900028	5.82863571869373	11.839876094371728	21.604825423983794	6.876511572474091
chr2L:8684993-8687257	-4.861078992372582	-7.656637931362023	-0.47712125471966244	-0.3842533059311557	0.0	0.0	-0.3842533059311557	0.0	0.32675222119505476	0.3842533059311557	0.7359535705891888	0.3176595197743927	0.6015800134431257	1.7129352786041803	-0.32675222119505476	-1.2197257583953431	-0.40522608494279494	-0.3842533059311557	0.47712125471966244	0.0	0.5572722484735898	4.488317824627246	5.651600490388005	0.0	-0.9884928598239788	0.9884928598239788	8.1036280159871	6.937268913716225	6.363352329777979	10.809183025336598	8.824190196160473	14.322566699496964	9.561215961711435	3.661476176191213	1.8027107223228733	3.1580699630675086	4.113702270900938	6.886329655457786	3.228970160573614	9.751210228406	0.6025013259654013	1.4477763143210869	5.041147378163899	9.0778784327539	7.204357370561841	1.9852577673673215	4.71551980610214	1.684872899606169	-0.3842533059311557
chr2L:8826418-8827418	-2.92383622366824	-1.264171867600218	-4.284557223790419	-5.461802331268106	-8.055617570190124	-7.877989919349259	-8.039500151417938	-17.303177375888758	-17.80776074363578	-17.83700773550247	-10.520050391138684	-13.480830904370297	-14.583368486276706	-11.284153131714952	-5.343568583033903	-12.499312624742283	-8.737650973867442	-11.609472066178563	-11.952862182197734	-8.584386599244661	-9.846549326261952	-3.241034087150518	-7.840265928949599	-7.861294873215437	-7.8230485885988275	0.32675222119505476	-0.5050184077099936	-1.6525945075586288	-3.3473809372040835	-1.787582599454044	1.1438299725219074	0.799558424314094	-0.1264000181176634	-0.15597427603541167	-2.954121010365454	-1.4534582269166711	1.7256692545792003	3.179006024427367	0.14499224440675482	-0.6383073482902312	0.5530748482038785	2.1041071694721944	3.2394271763110045	1.071424242772051	0.17633003427487465	0.7261364102346485	0.45465188078030555	0.8178941004585206	0.17414665195310314
chr2L:8833266-8835008	-5.343568583033903	-12.499312624742283	-8.737650973867442	-11.609472066178563	-11.952862182197734	-8.584386599244661	-9.846549326261952	-3.241034087150518	-7.840265928949599	-7.861294873215437	-7.8230485885988275	0.32675222119505476	-0.5050184077099936	-1.6525945075586288	-3.3473809372040835	-1.787582599454044	1.1438299725219074	0.799558424314094	-0.1264000181176634	-0.15597427603541167	-2.954121010365454	-1.4534582269166711	1.7256692545792003	3.179006024427367	0.14499224440675482	-0.6383073482902312	0.5530748482038785	2.1041071694721944	3.2394271763110045	1.071424242772051	0.17633003427487465	0.7261364102346485	0.45465188078030555	0.8178941004585206	0.17414665195310314	1.7320163841258813	1.6307690729131934	0.09650737137312979	2.4186933154404233	-0.9628210222097402	4.1948932577706115	4.715389236108503	1.922924649580727	0.32675222119505476	0.0	3.252768571169781	4.6504016223540905	3.696863859587636	5.09322706412827
chr2L:8842057-8845705	-0.1264000181176634	-0.15597427603541167	-2.954121010365454	-1.4534582269166711	1.7256692545792003	3.179006024427367	0.14499224440675482	-0.6383073482902312	0.5530748482038785	2.1041071694721944	3.2394271763110045	1.071424242772051	0.17633003427487465	0.7261364102346485	0.45465188078030555	0.8178941004585206	0.17414665195310314	1.7320163841258813	1.6307690729131934	0.09650737137312979	2.4186933154404233	-0.9628210222097402	4.1948932577706115	4.715389236108503	1.922924649580727	0.32675222119505476	0.0	3.252768571169781	4.6504016223540905	3.696863859587636	5.09322706412827	3.8459056743239985	4.2435264781392945	3.7616606221940754	1.6141472701475394	0.4645807785063592	7.678485097037086	7.587573476508854	4.274725316992596	5.571205047173359	4.863380108323394	5.67609983224365	4.111836264779769	2.913916670441201	4.341429971854796	-0.21203619981004126	1.7708159137560036	-1.5899683771016462	-3.798308689982592
chr2L:8864828-8867324	-0.21203619981004126	1.7708159137560036	-1.5899683771016462	-3.798308689982592	-4.188787959190736	-7.888699262073087	-11.183808569064537	-12.325283725988193	-10.541830734614535	-9.147281995292438	-0.6252873828651145	-0.47712125471966244	-5.96738014825787	-9.099634397266055	-9.05101946630059	-5.85919639826382	-11.299741506747822	-7.0761902443726505	-7.184011511675301	-0.6816519536376183	-4.659787335088211	-9.168717805429628	-1.239810717054386	1.9769857196479577	5.082598599161518	4.396384446531289	7.7704647488409835	4.075371796150966	-1.6806839062132066	1.0820865230333545	4.989392056838683	4.343615454677837	2.026950007343972	4.449377739810993	3.730362553528349	6.716782354851111	11.606025746346418	8.523130470404574	8.075936895542213	6.479171365772115	7.025251952291964	6.5843650481774185	3.201367889652672	2.1288283061464806	1.405874468689475	-0.4440662249831268	-1.5946107179945705	-3.024721732438194	0.17855413821447455
chr2L:9127893-9130337	-2.1435864564597296	-2.2031115366212912	-4.5129221687906504	-3.4702848440534813	-3.3725715704877537	-2.389790144169349	0.47289545590145127	0.8363985558221149	2.2031988908327222	1.375277379042484	1.4637527426815686	0.5552050987676277	0.9070718997252629	2.3791763075289305	1.2977188445735421	7.6761111829654505	3.6481925945714164	3.140941827964251	5.116875737532298	1.9189699076362803	-0.6689599318227418	-2.3485211296853086	-4.561413097860108	-3.843412344354337	-0.8622067231844517	0.0	-0.9884928598239788	-3.9729611609139295	-4.458991628862131	-1.1737218734474009	0.32675222119505476	-0.5552050987676277	2.4700775029006325	-0.3033815390152594	1.9084850188786497	-1.3872293660685078	2.98318142046776	0.8037685992600405	0.0	-1.4637527426815689	0.2970603550614013	0.07489527501443842	-0.2639806038863816	-1.2649520993214214	-0.16545575878244367	-2.179724255191109	-2.0408182592807793	-0.6252873828651145	0.0
chr2L:9144385-9146238	-0.3033815390152594	1.9084850188786497	-1.3872293660685078	2.98318142046776	0.8037685992600405	0.0	-1.4637527426815689	0.2970603550614013	0.07489527501443842	-0.2639806038863816	-1.2649520993214214	-0.16545575878244367	-2.179724255191109	-2.0408182592807793	-0.6252873828651145	0.0	-0.6252873828651145	-2.0081207329651445	0.3193188521235834	1.6421773169681737	0.8918823122644326	2.073764348278486	-0.7359535705891888	0.8984618653409727	2.8815844795452996	-0.9568070777091172	-1.0083724769666107	0.28063841747577606	-1.057978999930156	0.1773058221444693	-1.135798064809434	-2.10576999947103	-0.7357890626869555	-2.9721484369779314	-2.913906177511785	-0.32675222119505476	-0.32675222119505476	0.47712125471966244	-4.01341012008858	-5.208843456647436	-3.107446049027677	-0.855730225591327	-1.967221329436397	-0.5722315223304937	-4.064750340110716	-2.9191501030237657	0.32675222119505476	-2.5234985524433395	-4.149076828326183
chr2L:9699746-9701819	-1.13989551074183	-4.3732834780128345	-3.3464631249193877	-2.4856422674738194	-3.907200944558226	-4.000196332234148	-9.00218715105926	-9.69502730633529	-11.488533754000498	-13.27583561111229	-11.540982380936745	-12.971334868553571	-18.968276981604568	-9.96109099757109	-18.891397515952466	-19.548458040487503	-2.879723976178439	-3.8307786762344884	-13.095488802444496	-11.100089938310107	-8.553231211704887	-6.912483306522475	0.32675222119505476	-3.9159148262179055	-7.312932688884616	-3.905290282596934	-7.698113155665369	-5.156000871468465	0.9648536905119721	-11.17932845180178	-9.276798730102643	-1.4807113414687347	-8.392219072107551	-6.213297137482627	-7.40615215910529	-0.2105263209141679	-0.7359535705891888	-1.3821770810048504	1.096439221839007	-0.5824501369079591	-2.4689693553324203	-0.39734068960651336	0.5346537949190744	0.8000802557966666	0.9164794500562365	-0.47712125471966244	0.3842533059311557	1.3346532042087658	4.266642702680126
chr2L:9938052-9939762	20.017132482190576	18.06110137980453	20.38827407851224	9.616188789023422	1.3717496078721767	3.508798688250286	7.788648709163636	7.213206209547169	0.9269250604438054	-0.582383601084804	-8.1027849371706	-0.07475554146237992	-1.1296213231061605	-2.6595863574560714	3.0634413110609136	-0.3485381484175778	-1.3767214885283883	-8.595283741132002	-9.768546032283588	2.8496802822049805	9.689812214210914	4.428756668694428	-0.2406233412219088	0.0	0.0	0.0	0.0	0.0	1.4637527426815686	1.0466924622419154	12.87276803323307	20.600439189188922	22.517781323321646	19.131489912340168	5.597261470236594	-0.2887691230768229	4.740262719480323	4.340436354815791	6.703770018073666	11.357446439424432	10.15980622403238	6.5265886032178955	3.320041756029095	-1.6063539409059668	-1.7631892975978962	-5.774909510225448	-6.147092511791119	-2.5417448035480845	-2.5376487689659335
chr2L:9985643-9988265	-5.439969700773247	-5.207091382635076	-6.72753132138919	-5.632319947747109	-6.740226178528851	6.301713769986823	8.314338822939938	15.528737869222963	17.46460786415984	17.226019830557618	10.325782578756453	12.900228567672082	10.201530458955412	6.776872713569162	5.72076142369944	3.762844998120415	0.18072198645085483	-2.8413398244676142	-3.2781122309483997	-6.430929001193026	-4.294021335062586	-5.844701979774805	-3.19296327820302	-5.202955403628875	-7.151790456073289	-3.976389143224826	-5.541856515537941	-6.355402070618201	-5.830650317809561	-5.978625040006467	-9.078153337726622	-8.792761470177554	-9.118854824171217	-11.053609289527305	-14.720936787561916	-15.366497892579387	-17.832251178987146	-5.957861014225544	-0.036050663495053974	-3.509247784557812	-4.965872028948118	-3.7930958791239746	-6.781964301720371	-3.2573876616125066	-0.4666095473949303	1.6806839062132066	3.1428267114340915	3.5378049688498514	7.371223665090334
chr2L:9988483-9990011	6.301713769986823	8.314338822939938	15.528737869222963	17.46460786415984	17.226019830557618	10.325782578756453	12.900228567672082	10.201530458955412	6.776872713569162	5.72076142369944	3.762844998120415	0.18072198645085483	-2.8413398244676142	-3.2781122309483997	-6.430929001193026	-4.294021335062586	-5.844701979774805	-3.19296327820302	-5.202955403628875	-7.151790456073289	-3.976389143224826	-5.541856515537941	-6.355402070618201	-5.830650317809561	-5.978625040006467	-9.078153337726622	-8.792761470177554	-9.118854824171217	-11.053609289527305	-14.720936787561916	-15.366497892579387	-17.832251178987146	-5.957861014225544	-0.036050663495053974	-3.509247784557812	-4.965872028948118	-3.7930958791239746	-6.781964301720371	-3.2573876616125066	-0.4666095473949303	1.6806839062132066	3.1428267114340915	3.5378049688498514	7.371223665090334	4.855516523645872	2.7941197439334844	-0.7288681465700533	-5.232867564332845	-7.488180879816485
chr2L:10056738-10057999	-0.6279517250664927	-7.140335022013463	-10.326857888420141	-13.738761787467814	-17.586382794788904	-8.44113598593378	5.9901538465083695	9.339425422450377	10.523279251260371	13.747235713006997	5.646501871539863	5.8577048543000165	1.955526080610021	1.8258425224131114	3.2121631914673685	-0.37620555366114655	-2.318947235552135	-4.625146554739438	-2.382933236846543	-1.9771555015580273	-2.2111136185005305	-4.126243046162616	-0.8097316386735297	-1.0668755590631576	-2.0958017614894935	-2.6921464144300664	-2.323336437800492	-2.4089139526345456	-2.344452641393289	-3.555217880870908	-2.9994893068304496	-3.684559949246426	-1.8000707076147637	-3.4544203967412823	-6.462659525532832	0.024716147631918674	1.5261250172585696	0.9884928598239788	-0.3842533059311557	-0.6025013259654013	0.9142985962534581	-0.628248327464556	-0.2751042920756612	-0.6910294564930665	-4.323355177651085	-6.229838619725082	-3.683473631444131	-6.3123922142258895	-6.668680689230277
chr2L:10387901-10389613	-1.4130264729093005	-5.537422578110312	-3.8520390488500778	2.0697733108379937	0.7379940673556128	0.8716796146549698	-3.301592526145284	-4.3790292750258955	-2.959650358993504	-1.8663314046375516	-0.8666997874155785	5.484860794529526	4.44435623897757	3.267016294969557	1.967221329436397	5.641636591125155	12.138025472793682	11.277896908425356	6.4816770806306	8.487749655982244	2.2203823713740376	1.4607991004216487	-0.7949344434365183	-1.684997230950443	-0.19916529609750633	0.5552050987676277	-1.401963978027855	-2.072824186164106	-3.014884198390452	-5.050264873945385	-7.867200790104971	-10.16481062987699	-8.907386094438507	-4.42642311688697	-3.4084944837672837	-0.6252873828651145	0.5722315223304937	-4.657846160226922	20.29305876553903	31.874072359105433	24.760009447491473	22.861108998516315	18.94344179177751	13.877885057660464	8.195054867468944	1.4161092484826785	-9.678486881449505	-13.685357306302048	-22.24051167935291
chr2L:10549028-10550322	-1.774789996930851	-9.221445291244278	-5.547206619379494	-0.6827202064713112	-11.111129641071454	-5.28766898374312	-1.1197591913357718	-10.543697229594763	-4.934935385098789	-10.573787384935182	-1.596691826259001	-9.14511447378027	-3.545660750449997	-4.1607869034977005	-6.258311673951895	-1.3374410248181252	21.41723324120335	24.49357973409941	11.923332574190823	10.049058705089188	7.868137331673809	12.635350156522676	12.197366658225299	2.9578932050720024	1.2778863865071137	-2.857806342505376	-7.114391932597442	-0.7287226504057869	-6.6393183414945565	-4.425864361862658	-5.394555281255499	-11.964841080468783	-9.221824500196863	-9.14388130863164	-16.93770230198992	-9.256444422664265	-0.7329412300137369	5.823939554135042	4.991793480064904	5.305509723758461	3.4865243141617017	4.387074115749519	1.9694567304972153	0.0	3.3174495101113064	2.9280031585277757	4.161913643334027	4.053920421803538	2.4476236863189005
chr2L:10695561-10697844	-3.344200664823309	-0.4965327407743262	-2.212034312906932	-2.9603200844513156	-3.1906336735707868	-3.1450770871739713	-5.824184989449116	-7.507531284734559	-5.578245412350978	-2.672142304171292	-1.0668755590631576	-0.6252873828651145	-0.9138652989484388	-3.2327082679323484	-4.016278651039458	-7.945352829794696	-10.19221938606942	-9.3448779748471	0.7883055757834762	1.3388905847860324	0.8851167056135792	2.05724049399369	3.8332442034632397	3.0213794916793355	2.797364963307263	3.5991217844200776	1.3995867336445584	-0.1320913506746788	-0.07680663187519032	-1.5176878272143088	-2.7725910797009115	-5.93014076894458	-4.863616135762522	-4.794452436580169	-1.644496541592249	-7.166402905916861	-13.454233515470259	-9.310607814428261	-8.397203913236341	-7.196970793569173	-6.978118856220051	-2.3286248352848276	-1.6806839062132066	-0.7359535705891888	0.5552050987676277	-0.7819324421189132	-3.3780201915282078	-2.8599422577278277	-2.7297224332515477
chr2L:11069937-11075577	1.040166182308976	-0.6177135442566394	1.6688675351642253	0.8038021663245145	0.5775401398480233	-0.15182860137821805	-0.4348256746380828	-0.3583502218386723	0.9579252726218739	0.7693001602458592	1.5906517534308773	1.0283588484611612	1.093379674624363	-1.569293440455506	1.4999895084910018	-2.538811824802502	-2.262525173175831	-3.98828213960067	-4.985598468251813	-5.00238308968333	-5.575746062042146	-6.467038196658838	-7.269519425065518	-4.85290563211733	-5.750265679661744	-4.919189120944227	-3.9812161548240006	-1.24344815496079	0.18105088102972228	-1.2780642861172016	-1.5927914884471903	-1.9331713952681089	-0.2680062628354247	-1.9005024892561828	0.10714373739032461	0.35190483318778526	-1.084916221572922	0.1648406681149163	1.6169066696147956	-0.27761221509986805	0.24393972387073098	1.2225800789271923	-1.0125888611440932	-0.44774575546762263	1.394430320019565	3.4189119009763513	2.7560682858361423	4.36094068384246	3.0575674117107434
chr2L:11178923-11180018	-19.90824583874007	-21.027060258428097	-22.37850413206672	-14.908288644413082	-5.859032985087796	8.735789026969577	6.8948222486664	9.547766513319916	7.757577298563307	2.190692384978596	3.9534733692062565	1.7152081501060565	-0.37173889729858706	-2.4821769682304127	-1.215349465109622	-0.05995423796078196	-2.0135725238206597	2.246141859614709	1.2421926832059695	-1.1429534805894344	0.8704542745169996	-3.480402674774831	-2.259093946249698	-9.135784150417352	-6.063707084770956	-6.808700895072165	-2.147801537404203	-10.153989959938427	-9.431576751809002	-8.08398919775133	-6.45129144802108	-7.284963297276065	-7.1630504788457285	-0.7121263297071474	-2.694171550553025	-4.546176426418331	-2.6844267214091833	-2.626456851771709	-2.972187939739124	-4.523985680654979	-2.772616366100094	-2.627072996585865	0.2695042746348102	1.9084850188786497	-1.7202851485054578	-0.739133396650793	2.7735727500873013	5.000012018898346	0.7119759847340833
chr2L:11461848-11463145	-2.0930859678161347	-0.6877356206827506	-1.3232356496741662	-2.689981714264981	-10.203078226135748	-4.359636699618373	-2.8598727863208144	-4.032152036703992	-0.19928521575575764	-9.503749629934408	-6.407205145746999	-6.621642058726069	-1.044315688471499	-3.729399698661418	-4.326731002795661	-1.2422333951941373	0.32675222119505476	0.24062334122190882	0.32675222119505476	2.7964610403723054	2.28869595748472	3.0209529056122157	3.716985264178068	5.29947621061801	-2.534984060161506	5.375633306017879	7.922844871223943	7.682000723621207	0.0	3.379022521727575	6.541186626903326	3.188408207312201	0.0	2.622268407072824	7.6872984944151845	3.607224725067587	6.788272452595853	6.83263796168409	11.731772329201487	9.152728242015565	2.9261436267846253	3.828580157766141	2.8230687138704114	4.479845852941754	6.524845322641969	6.770614899947109	2.4652857933931385	6.107748854404307	4.908764562438002
chr2L:11741245-11744041	-1.5971046487940017	-0.3050233747656858	-0.3145810348039105	-0.14476694365000378	-1.1856410672071744	0.24209769008220922	-0.986937353086321	-7.04396312924403	-2.7476512483352593	-9.524781873157904	-3.270999242176887	0.9884928598239788	-0.47712125471966244	-3.1258888878573217	-4.334395537668355	-2.7022079514783304	-1.1338095860809352	-5.868655451897706	0.4292155351682914	-9.112616300073134	-4.900189144478959	-9.021598123981642	-1.9428532736124082	-9.904779602839723	-5.107355726606427	-10.762129119468483	-5.820641189171111	-0.47712125471966244	-0.47712125471966244	0.0	-7.047960795624736	-3.815166140695021	0.3842533059311557	-0.47712125471966244	0.47712125471966244	0.32850960616000385	-0.15223499104218222	0.0	0.47712125471966244	1.4313637641589874	5.2629129765354365	4.356652571312062	5.455260322158277	0.0	6.145379224630272	1.3120223027252604	0.0	0.0	0.0
chr2L:11792433-11795090	-2.9309879699976196	-7.33208594886716	-11.267514139896099	-10.492274588025893	-2.1864442654251595	-6.488780049335815	-3.556478309741687	-4.414089876214924	-9.844544356492023	-9.815528469588752	-11.026210689151506	-2.8219109825717643	-13.166292682252237	-2.534984060161506	-0.9884928598239788	0.0	0.0	0.9884928598239788	-0.9059652567236041	-6.39944222081323	-7.80141253274537	-0.9798660544812998	-4.453445079073932	-3.669942935497091	0.7359535705891888	-2.1384289563408916	-8.795726991234588	-7.212213287702316	-6.4960975879151	0.3842533059311557	-1.4637527426815689	0.0	-0.9884928598239788	-1.558933294825098	-0.5410289296785515	0.7490429136284138	-1.1956774893271256	-1.2475289680029733	0.27863731449675705	0.0	0.0	-0.18112399010272304	0.5871840453695247	0.47712125471966244	0.47712125471966244	0.0	0.9884928598239788	2.9628244249657247	4.927019398610648
chr2L:11989088-11991176	-0.6379887036234272	1.0575118562454215	-1.8885863726713474	0.2614505271567006	2.2226376077776506	-0.11467148957189424	1.4838787363458719	5.576691866949875	2.41273938000148	5.951199480499734	1.2637657400385143	2.6413537448099342	1.79447202816456	-0.27874840081009705	2.1425474912549007	0.6513790356206044	-0.5552050987676277	-0.9527115521825323	-5.724426856261326	4.569721681167513	4.468043920702716	2.0206040488284587	5.679392864477956	7.028951289844884	4.661845750305246	0.8526405704718831	5.10991601143088	2.127449929147478	6.561676178527493	6.8360684214283784	7.1507843166035086	5.947694477267876	4.315496766083755	6.461787322685776	5.61695584124586	2.5627165045646665	2.0848331602111223	1.0322932960834934	-1.0127409317671825	0.09795696168953234	0.02608245549024507	-0.22872569941701393	-1.7498689116069928	1.6864798343768705	0.32675222119505476	-1.684872899606169	0.441818328701712	3.9732995908558486	5.5365333277086375
chr2L:12063129-12064622	1.7747899969308505	27.971582012105433	25.697210314530356	27.718457911388505	27.817513436236588	21.012077283050075	19.82908819066428	11.257575564822513	9.7207324141273	6.740946272779549	4.222565327239335	-1.5627957278135047	-8.4542583110054	-19.003074867145283	-21.122168452240057	-17.631588175653803	6.882948042859271	2.1384289563408916	8.517177991489703	14.753033888305518	14.237198251194341	12.861493168011043	6.017283428373263	11.727983451023785	6.595868680428295	3.490245913758408	2.0166416900539827	1.6836926797084284	1.795325226146347	5.5927302468065605	6.042272406239322	1.5746255441759551	0.5050184077099935	0.5552050987676277	4.347118687037781	9.424199367312148	7.333625836636553	3.541887424927791	2.001215087344959	0.28195850968433167	-2.9552919203218013	-2.495183445816331	-3.321147734619438	-4.973030566697456	-7.16984362153872	-5.050876186220785	-4.445669629962155	-8.015481146572721	-11.149725766136124
chr2L:12083382-12085321	-2.9552919203218013	-2.495183445816331	-3.321147734619438	-4.973030566697456	-7.16984362153872	-5.050876186220785	-4.445669629962155	-8.015481146572721	-11.149725766136124	-7.894591613365714	-5.172406498648218	-1.7979107083915262	-3.13589356013608	-1.9896222591720771	-4.101968867997324	1.7496090893157181	3.183552258680085	4.17025008624055	0.832616131096554	-3.748182295267244	-5.282178332605084	-6.210673855414898	-0.4792559630371203	-2.8614020083045015	2.479848568789346	1.716303671593866	-0.9367516822929548	-2.800767685729354	-3.8840382183599806	-4.000196332234148	-6.592245478491064	-6.06911750025083	4.606426978462793	8.843511640569044	3.7458145654827004	4.289875047237309	-0.09588725466920037	-2.0328658384900864	-2.7419328922720907	-4.586123492641289	-9.373240543177737	-15.993796638575196	-21.118020666823526	-12.31871199615511	-11.113255323621	-4.674814477998612	7.476632384773818	17.220636880807778	14.71391159507365
chr2L:12426939-12428967	2.187289588106258	0.4139086690409805	0.628361519277295	1.4727333124820898	-0.47712125471966244	-0.6242289162854066	-1.8460292037503085	-2.7419295025109665	0.6300043629145596	-0.8205515901824514	0.19302871277513617	0.6014775971396092	-1.4269795238647698	-0.7359535705891888	-0.03531314691397374	1.4372985509648508	0.5915805078567618	2.704963646934003	2.846856576827734	-0.46072268153990287	1.339849584528353	1.2575624825200626	0.9568070777091172	0.7359535705891888	0.18519105489048054	2.252830689411625	4.131018072584851	1.947870764120427	0.8065359368777398	-0.7743068745951411	1.9022738839639755	1.401963978027855	2.841552033822198	1.3528435241215888	5.416311941165228	3.067553925341756	4.175698396549516	2.0987925182111686	3.42875461511654	7.366909835162699	3.859965607086003	0.0	4.9245807864093925	10.721085236144141	6.667677742962361	0.5837446455298866	5.215850586038848	2.056326900566391	0.6278104242693923
chr2L:12432896-12435303	-1.4269795238647698	-0.7359535705891888	-0.03531314691397374	1.4372985509648508	0.5915805078567618	2.704963646934003	2.846856576827734	-0.46072268153990287	1.339849584528353	1.2575624825200626	0.9568070777091172	0.7359535705891888	0.18519105489048054	2.252830689411625	4.131018072584851	1.947870764120427	0.8065359368777398	-0.7743068745951411	1.9022738839639755	1.401963978027855	2.841552033822198	1.3528435241215888	5.416311941165228	3.067553925341756	4.175698396549516	2.0987925182111686	3.42875461511654	7.366909835162699	3.859965607086003	0.0	4.9245807864093925	10.721085236144141	6.667677742962361	0.5837446455298866	5.215850586038848	2.056326900566391	0.6278104242693923	-0.7710641560783075	-1.0897392786488649	1.0152262948269097	-3.8530833822128576	-1.2497658559547122	-8.491602399444568	-7.304403912065726	-3.6133934161116463	-2.5346495894617265	0.47712125471966244	0.3842533059311557	-2.2805669686861076
chr2L:12721982-12723888	-5.281149223982171	-4.923583216619389	-2.1479480243754696	-12.457812235788456	-8.018280726714254	-6.559768957961133	-10.003432794466098	-11.324879249791154	-9.899840537941152	-6.263611516518342	-3.7091092708610476	-5.025182120835792	-11.537378769225565	-8.983084351226175	-2.958487750278816	2.780500781028787	6.965568581488156	2.920477806104363	-1.9084850188786497	3.909446406186136	5.003926305900965	10.17190139425411	9.223857838990995	7.41925464043088	8.772863388150084	5.825801352789822	9.200106906292469	5.665233135798481	6.641946058163177	4.306046306137668	3.8461815560836152	3.220099425954952	4.06510993878669	4.068398235532863	4.1489902640548815	5.378819868772787	5.125763678351742	1.094549287087717	-1.2616671586351433	-6.022996596656349	-2.8010820016037545	-4.6514337798012315	5.633692240249634	9.908855193440385	10.928767006514716	14.777170328191977	1.7537271091646591	2.1589988735008263	9.328605511881939
chr2L:13003962-13005453	5.899781430723396	5.52033336347516	-1.4637527426815689	2.3638698213963805	4.224168862781296	5.880819945733819	1.7329619857172553	0.92899121250251	0.7750051907553707	-0.7359535705891888	0.46660954739493005	4.676226947789465	4.839336417707413	7.38427877649126	3.057402788080082	3.5903779057705676	6.644295585594831	6.7981838413779805	1.8550075359652318	3.477968334564536	5.9011472137451	6.932197607119913	2.8720155089437287	0.3842533059311557	4.8319231906698175	5.964228427952782	2.6480684791877245	9.12417605015426	9.418374768336719	1.0160067427573143	3.5566621051565037	3.844111389835053	4.5766805122758205	2.6577423206817268	4.424965744491819	2.101048433150432	2.091802009192617	0.0	4.588122491215218	3.2808942604617	1.7501041912247521	3.8769493450519614	4.5931818618664595	4.317984892022846	3.614352951959233	5.606008676998502	2.6279621214975473	3.3928711690088957	4.93031178350284
chr2L:13221344-13225275	5.242717416506806	5.438028908717372	1.4455765755984629	-0.7516609113759508	-5.540373634513036	-11.136179818764047	-14.011960839133787	-17.647819740509785	-13.758156208933023	-5.414165514684255	-4.172123742830772	-9.964627852183067	5.544911987448937	8.047195179815132	4.92400454864503	1.7905534370744356	3.6452372109370264	4.93418610187508	4.084150924264401	1.4419376150024263	-0.9644869434617881	1.3211887672450924	-2.4947464597592175	11.53614781813687	16.415303088371353	17.119640912946764	15.640136083526864	15.176450540766673	8.2685371721928	5.588285001440858	3.1847090845015105	-0.5188694514803911	-2.191743405784963	-2.2699498487785776	-8.633792123663707	-7.813362523438387	-14.789207007425809	-10.012739386563194	-13.971456084284954	-14.775907650287527	-4.16278359238006	2.406157326661173	10.67677083828125	12.338575819868359	12.180622355731527	12.637106507940222	13.755395659215	15.130450640348062	14.856770955288374
chr2L:13229616-13230884	4.93418610187508	4.084150924264401	1.4419376150024263	-0.9644869434617881	1.3211887672450924	-2.4947464597592175	11.53614781813687	16.415303088371353	17.119640912946764	15.640136083526864	15.176450540766673	8.2685371721928	5.588285001440858	3.1847090845015105	-0.5188694514803911	-2.191743405784963	-2.2699498487785776	-8.633792123663707	-7.813362523438387	-14.789207007425809	-10.012739386563194	-13.971456084284954	-14.775907650287527	-4.16278359238006	2.406157326661173	10.67677083828125	12.338575819868359	12.180622355731527	12.637106507940222	13.755395659215	15.130450640348062	14.856770955288374	9.486881078874303	5.295957372068445	2.5537754885520405	0.7255011243166045	1.002043993305449	-2.2569694755972636	-1.309358038160379	-3.9670243590596264	-3.785906541452315	-9.663923334860252	-7.115840847951366	-11.484565017270969	-22.60403301257982	-23.899198999827686	-26.067507535275357	-16.58880976899915	-4.590121624357325
chr2L:13286470-13287928	-3.1222960960351527	-0.3842533059311557	-0.47712125471966244	-4.694147881218834	-12.026993377100377	-15.14105283806742	-12.975105876580068	-20.411344442005348	-24.207472790319216	-31.224374969272482	-12.84740247201584	-13.228776559214602	-7.985518542908708	-2.385606273598312	0.47712125471966244	0.0	-2.1373678739160122	0.46168045657607526	3.1252905450690958	0.0	3.682062700450175	12.72956028005586	8.460399797769512	15.474937649429426	7.244528041311175	9.373990389301605	11.364698939475797	11.25602513995363	12.238339220325756	19.769358609214276	16.543689940546376	21.284894480246827	12.572107568153418	9.919184973148765	8.807375543709618	5.371975508757435	9.046146898440574	5.862186121609026	7.230013646905777	5.733790736371056	3.2814244633026717	2.9031940448122038	-1.0805599600442175	4.307927816969607	-1.402551094689598	-1.8408092735933144	-2.965698412272697	-5.829531125471097	-2.5967419384807253
chr2L:13386526-13388406	4.911612709714826	7.137598255912662	4.1085303086627345	7.961438454911109	8.385065551454174	7.227869312788	4.392406236969285	2.5264873955647555	4.577241027538528	5.171678172851027	5.240073944076672	2.245325490595963	1.803567214264025	3.337564384681055	3.3644941834022424	4.4363524957833	3.4233783896037044	1.7824472683949415	0.5654146689021431	4.930927182206387	5.431578878422773	-0.6025013259654013	0.6386086207048118	2.719017787714541	2.1994379294645383	0.919397504684129	3.7105471504378826	2.163384860054151	3.087264668221677	4.133628161786938	2.687076007340087	2.4495692303550607	-0.8503189880895061	-5.169390537682384	-5.550511247409098	-3.3918703874308083	-2.834966888231048	1.3821770810048504	1.3821770810048504	-0.8065359368777398	-0.3842533059311557	0.7359535705891888	1.3821770810048504	5.859668849494979	5.026410912096192	-0.4568860413361698	5.066943573054179	5.647544667861117	4.502703019542878
chr2L:13708161-13710116	7.580292572213438	3.5430595173764883	0.0	0.0	0.0	0.0	0.0	0.0	0.0	0.0	0.0	0.0	0.0	8.973233493316414	27.083697208045628	9.362592750080601	0.9884928598239788	1.3821770810048504	15.610571530306084	5.700021619674464	14.291907725431795	10.185736985519544	16.132432082812127	6.787935608300182	4.922462118214801	-0.6055751628522481	0.9719748009452646	-0.7604370752852277	-0.18313390345192734	-5.01049135550993	-4.700104314410318	-10.064345356695876	-7.843200866209733	-5.3380540536475	-0.7357890626869555	-1.4637527426815689	-0.47712125471966244	-0.9884928598239788	0.288769123076823	-2.3242137760600525	-1.7879458217111173	0.0	-0.3842533059311557	0.32675222119505476	-0.28691597895704224	-0.8919789580660462	0.0	1.3171967421846216	0.2797917237123399
chr2L:13865676-13867191	25.880602326717305	21.814553143399117	16.655525223416248	11.863354831062873	8.150014537707154	5.30691906558346	3.7721679370940224	2.986508303139829	1.4033973266693633	5.3448749783338965	3.164454648581069	2.919744552464545	1.4319407651547753	-0.6030457773832213	-1.1631767823715187	-1.6591812657237732	-7.764914536554177	-7.172724477807192	-9.67130612700549	-14.948549884253012	-16.063298046036248	-19.708837501299172	-25.493241023477335	-27.18485915895421	-22.53067136857314	-16.52531886630347	-14.150268678444613	-24.355372816206785	-9.15746577305342	9.319672555205731	6.070281314157356	3.200226595153302	-3.24566443146752	-10.567987888338527	-15.054086061191512	-10.847877540174968	-15.419439499366348	-10.649793280777399	-11.055360300048937	-0.9356759670197776	-1.030584911521704	0.45276843419450463	-1.4179061573520864	-1.3753915216879018	-4.501407185025101	0.524624142916258	-1.1519525151471712	-2.5973037817992846	-0.7359535705891888
chr2L:14428060-14430166	2.8288079686408953	2.8454348904320033	2.324056128442276	0.9458769078114976	-1.8883801864671612	-2.5893149097681025	-2.000282827954094	-0.49234137138406836	-3.810926588325118	-4.89756776716205	-3.381410582260509	-4.0541436791706325	-1.2371427602945788	1.0668755590631576	0.06066464173117374	2.4970158163350424	3.429450546472951	-0.2882486131862928	-1.684872899606169	0.0	-0.08311127191068543	1.8733330241742625	3.1980526904175126	1.4982742604886112	-0.6252873828651145	3.130943312043187	1.8513366587518028	4.136333916007845	1.001060403833329	-0.09584684754730412	-4.010920510497732	-0.7379081504640592	-2.9726308534451706	-0.12283961435197435	-0.9884928598239788	0.4891924573663159	3.483815006131505	1.9744494962512735	0.09533766147681778	0.5080346238001955	-0.7137919713759439	-0.1969937302619046	-0.21693979510003109	0.8789748710091058	-0.43956941244766623	-2.868433448319588	-0.5658412494360102	-3.8575896295846634	-1.735388523101218
chr2L:15040823-15042494	0.0	0.0	0.47712125471966244	0.6745281722251231	3.744573710002435	3.915885652197074	4.880500484631668	0.46660954739493005	0.7653197841939178	3.1037143303318087	3.359149574866239	2.879723976178439	3.8928597429268263	5.2317250317111865	7.211243240761451	4.545334510723683	10.282043942484165	2.7285928155171044	1.9084850188786497	2.3286248352848276	4.372137536590572	4.936504795210896	8.712278386686984	8.918239898348583	5.60802431892831	-0.3845657106041984	-2.972463180206936	-4.8121265860700655	-2.693756178465214	-6.667509322674758	2.4554881861252618	2.6345171994591543	1.1428713474994399	0.2711895880872685	4.603137202675609	-1.4098873326228567	2.384957350723048	-2.4703948882821307	-2.4396788816574873	-2.8628011176521126	-2.1361462582808786	0.18672279766699695	-0.3842533059311557	-0.6252873828651145	-5.075614196303948	-4.833805449765322	3.425834771010709	0.9465436643313138	0.0
chr2L:15145892-15147215	0.6252873828651146	3.0499441339701803	3.7573562389292343	4.93993520678885	14.44955632612163	9.458478010412492	14.545545548644887	9.641185780734045	10.003414729414173	6.687128749275867	5.3766686581244025	3.619017261175408	3.6800652301213495	2.7364945783881724	0.40546950038504453	0.32675222119505476	1.9723208914203911	2.182502726083026	3.0791135465677204	3.420720921510608	1.0081940706725707	-0.4045580331119144	0.40677030891881594	-5.5339841222948785	-7.833078106211205	-11.173835032375017	-11.561210851407978	-11.702678797982479	-13.219729024934495	-18.805502672846895	-10.480353234947914	-15.994542629441739	-12.441707965585573	-9.625190043420721	-19.986391503763716	-0.8121543501839552	5.623408441621895	2.42828515245485	2.488642376996933	-3.275501811336356	-3.6724741532147482	-9.9509686920657	-16.013545998268487	-6.740452693664241	-15.057798425395134	-5.443501491996605	-8.123254841413049	-0.8807275879539905	-3.143591484381787
chr2L:15730589-15731766	0.0	0.0	0.0	0.0	0.0	0.0	0.0	0.0	0.0	0.0	0.0	0.0	0.0	0.0	0.0	0.0	0.0	0.0	0.0	0.0	0.0	0.0	0.0	0.0	0.0	0.0	0.0	0.0	0.0	0.0	0.0	0.0	0.0	0.0	0.0	0.0	0.0	0.0	0.0	0.0	0.0	0.0	0.0	0.0	0.0	0.0	0.0	0.0	0.0
chr2L:15733056-15735134	0.0	0.0	0.0	0.0	0.0	0.0	0.0	0.0	0.0	0.0	0.0	0.0	0.0	0.0	0.0	0.0	0.0	0.0	0.0	0.0	0.0	0.0	0.0	0.0	0.0	0.0	0.0	0.0	0.0	0.0	0.0	0.0	0.0	0.0	0.0	0.0	0.0	0.0	0.0	0.0	0.0	0.0	0.0	0.0	0.0	0.0	0.0	0.0	0.0
chr2L:15736470-15738453	0.0	0.0	0.0	0.0	0.0	0.0	0.0	0.0	0.0	0.0	0.0	0.0	0.0	0.0	0.0	0.0	0.0	0.0	0.0	0.0	0.0	0.0	0.0	0.0	0.0	0.0	0.0	0.0	0.0	0.0	0.0	0.0	0.0	0.0	0.0	0.0	0.0	0.0	0.0	0.0	0.0	0.0	0.0	0.0	0.0	0.0	0.0	0.0	0.0
chr2L:15741138-15742875	0.0	0.0	0.0	0.0	0.0	0.0	0.0	0.0	0.0	0.0	0.0	0.0	0.0	0.0	0.0	0.0	0.0	0.0	0.0	0.0	0.0	0.0	0.0	0.0	0.0	0.0	0.0	0.0	0.0	0.0	0.0	0.0	0.0	0.0	0.0	0.0	0.0	0.0	0.0	0.0	0.0	0.0	0.0	0.0	0.0	0.0	0.0	0.0	0.0
chr2L:15854822-15856287	-2.359085080215975	-1.6077040563599025	0.17834735463938925	0.329302215477628	0.47712125471966244	-0.47712125471966244	0.32675222119505476	-0.40376017707760065	0.12610363547139875	1.9084850188786497	0.7359535705891888	0.0	2.3286248352848276	-0.9059652567236041	1.8200716168333928	5.174665512959241	-0.4666095473949303	0.0	0.0	3.8723564754691835	4.416350260994424	7.228803528215399	1.9708439264441482	0.0	4.635871333343516	2.931910440497836	3.8867942810252036	5.43976453993948	2.109447859391095	0.08888226523071768	2.4217155388814757	-0.8314858755875898	-0.29631454585395295	-0.25431346956457157	0.537655442335966	1.087636782058556	1.6152106157222055	-0.32651831375204526	2.595772428859514	1.0436994775650115	0.30983193220448074	-3.2841942046486534	-4.956733181851396	-2.3531930815758586	-0.42904973971232624	0.0	0.0	-0.9884928598239788	0.0
chr2L:16281535-16282842	0.9884928598239788	0.6252873828651146	0.9884928598239788	2.9091150171243942	10.463255502474938	5.265452900975976	13.560022778405981	4.4550154121119	23.747194803460687	26.39707496629644	24.25617350020674	18.29542900743925	11.432590440699238	6.442015845967162	2.417613669615073	-0.3925321755029738	-0.5373968491460306	1.577224527712804	2.695733337249591	-1.1737218734474009	-0.8306338155442856	-0.6354674244996235	-3.911186599248887	-0.47561549750310156	-4.453786474767185	-5.395687050714459	-4.549177199387736	-6.467895541456016	-5.402339502961971	-2.503281875859784	-3.374581738673367	-0.58136289059981	-5.563971954187614	-6.250778815240054	-7.991916551363719	-6.675576891040028	-7.865215729188477	-1.7879458217111173	-6.425479514443333	-4.417043944872175	1.0878617979457672	8.322469714405319	4.3509482439698095	3.1952356764755745	0.7224862990536621	1.1708874508528289	0.7099740011660672	-2.275293227797348	-2.0063387676073714
chr2L:16354995-16357032	3.6408623061786796	0.8061550177543741	-3.8169684843335006	-3.5827409165664794	-5.990449198924162	0.7439390360181123	-0.65407097064823	-2.5452555053423933	-3.7188435238976187	-8.308726036437328	-10.479043634017756	-17.45853537438036	-6.486688889015283	4.774116109230028	2.0367558936139276	0.9548945823428865	0.8567863973915436	-0.48602824386963767	-0.9560319836822354	2.2107250613130915	0.14986288920507854	2.591062653409808	2.1833924056576923	0.6010621407397185	0.5700228003036275	-0.1563132852636103	-1.563167261145224	-3.3482908901925184	-9.028591376822684	-8.310351677044439	-11.066802148570199	-11.1973434738829	-11.32222032444057	-8.171436810140735	-4.728910697359255	-1.6806839062132066	-11.068641374894876	-20.898339983437054	-13.860334115006202	-8.235982495288141	-17.374528328277425	-6.828742392785386	0.0	0.288769123076823	3.7264361250424196	5.787791802059115	4.898410146479542	1.1190923184882002	-4.043953410647694
chr2L:16742356-16744526	3.668021040303564	3.0680974209933707	-0.4359239231164445	1.8143736577652614	2.570257593539506	0.2614505271567006	0.6252873828651146	0.0	3.0551106540255613	7.516782925327407	7.3601438056954045	7.893249935700324	5.809075089140099	3.4442411440825453	0.18072198645085483	-3.286844607938618	-3.189093344557367	-4.507454432861067	-7.8144757676200145	-9.229095794817148	-10.7492833335064	-7.803347911091967	-3.027971223861575	-6.696785962450947	-1.2447290067991794	-0.32675222119505476	4.252994325115725	7.1084672571301954	4.647946912982731	4.130563021774092	0.27832350881617424	0.4843909714507234	2.838118358171031	1.7202851485054578	0.4414123674337495	-1.8184691184728947	0.8530110715546199	-0.1324460563010879	-1.6946826215212243	-4.643088947047391	-5.521557415516874	-1.5971872843279327	-2.9366348179522914	0.32675222119505476	0.37107205997171755	-1.650959981714946	-2.098762832910192	2.1535261574664	-0.44464124712456343
chr2L:17409530-17411356	0.6740891298809286	0.46686390683413015	1.6924535143836437	1.5306540486273825	0.6713296788000143	0.5405974926766718	1.5884390931634291	-1.0740302303421472	-5.207324410817564	-3.896283268849484	0.44625969556503103	-1.4702906065228976	0.3842533059311557	-0.5552050987676277	-0.6252873828651145	0.6963805262958971	2.787426071423117	4.1172415512920555	6.577791800349309	21.85764028003038	5.500605338597461	3.30167095997868	18.19574181895946	19.309408902636818	9.97306768355979	8.163817180654483	3.830046226663999	1.3252529317205852	-3.584168221337475	-4.228423123521292	-9.839583303880046	-7.25070542196719	-12.247523604694912	-5.304109009164703	-1.4637527426815689	-4.805831896842848	-6.229312988617595	-0.503350809406816	-3.089231458252305	-8.346454097893528	-8.983753621074742	-6.204386714948151	-10.163673220526933	-2.9311508642369843	-13.413180636941611	-9.242656692919692	-7.108015996723488	-6.5589483978985195	-5.791244824796483
chr2L:17480188-17482008	3.330293659075271	5.495965510290672	8.191941526372673	5.042652723983999	5.769404628561209	10.778981045086084	1.2417203437958086	9.031477053331145	8.134672177874158	11.755766143400544	10.986154483680828	7.519040387274498	3.4014339829080966	4.589257275258608	5.694833824590809	8.81631861866772	2.315433986131577	2.446991402809885	7.9796261072496035	7.939450587802633	9.381979989204039	7.64111581547688	5.943255028195499	0.07337648643609093	0.881833079241268	-2.3035448073639126	-1.9741182565543773	-2.9811221517569746	-3.5024140481465627	-2.849609944743673	-4.359406170078717	-3.329068236843052	-1.7763192060080424	-2.9472507570839905	-3.8546206637747105	-4.328390909108266	-0.40397868033487966	-1.504438601271939	-1.5798192962082858	-3.6596773391971347	-0.5395757889024883	0.8245614290486801	-1.0668755590631576	-0.3766313107328291	-2.741267573835599	-0.10641370068270901	1.8949516227300227	0.6198678835508505	-1.7320163841258813
chr2L:17483470-17485386	1.2417203437958086	9.031477053331145	8.134672177874158	11.755766143400544	10.986154483680828	7.519040387274498	3.4014339829080966	4.589257275258608	5.694833824590809	8.81631861866772	2.315433986131577	2.446991402809885	7.9796261072496035	7.939450587802633	9.381979989204039	7.64111581547688	5.943255028195499	0.07337648643609093	0.881833079241268	-2.3035448073639126	-1.9741182565543773	-2.9811221517569746	-3.5024140481465627	-2.849609944743673	-4.359406170078717	-3.329068236843052	-1.7763192060080424	-2.9472507570839905	-3.8546206637747105	-4.328390909108266	-0.40397868033487966	-1.504438601271939	-1.5798192962082858	-3.6596773391971347	-0.5395757889024883	0.8245614290486801	-1.0668755590631576	-0.3766313107328291	-2.741267573835599	-0.10641370068270901	1.8949516227300227	0.6198678835508505	-1.7320163841258813	-2.2435647585254874	-1.2434403501237559	-1.0594252788610001	-5.462843984948961	-4.460566028586959	-4.993341623783424
chr2L:18142531-18145501	-0.3842533059311557	-4.819225102222107	-3.2997871886096384	-4.526071034152429	-3.7482222797387275	-4.364700517130596	-2.8949772688861537	-2.9877077903771285	-3.320059232784147	0.4359239231164445	-3.72176029611305	-1.4325228613478334	-2.0207273921143667	-0.6380172731361781	-0.32675222119505476	-0.6102070948826337	-1.6398944687416999	-1.1335080900884322	0.7233385724496424	-0.8395800012530046	0.32675222119505476	0.47712125471966244	-1.4842185285036666	0.5684640245221962	0.1736674791438287	-0.9884928598239788	0.0	-0.32675222119505476	-0.7359535705891888	2.5249465644509406	9.482098461756976	0.5552050987676277	6.961819983754452	5.990417888436636	5.736671675356231	5.772252209506452	7.209529063525999	8.14330203438627	8.045565228920982	5.5542588600554605	-1.706519913400623	-1.699778898030944	-0.3528287863795817	-1.7095063560745851	-3.2464301391109176	-2.2623413633706053	-0.9059652567236041	0.5552050987676277	0.1942483424366544
chr2L:18147659-18150372	-3.72176029611305	-1.4325228613478334	-2.0207273921143667	-0.6380172731361781	-0.32675222119505476	-0.6102070948826337	-1.6398944687416999	-1.1335080900884322	0.7233385724496424	-0.8395800012530046	0.32675222119505476	0.47712125471966244	-1.4842185285036666	0.5684640245221962	0.1736674791438287	-0.9884928598239788	0.0	-0.32675222119505476	-0.7359535705891888	2.5249465644509406	9.482098461756976	0.5552050987676277	6.961819983754452	5.990417888436636	5.736671675356231	5.772252209506452	7.209529063525999	8.14330203438627	8.045565228920982	5.5542588600554605	-1.706519913400623	-1.699778898030944	-0.3528287863795817	-1.7095063560745851	-3.2464301391109176	-2.2623413633706053	-0.9059652567236041	0.5552050987676277	0.1942483424366544	0.3410360668898235	5.958126100966079	6.429043300542765	7.478489888260275	7.483404975825631	6.850913289646122	0.0	0.6252873828651146	-1.0668755590631576	6.102828339471664
chr2L:18614047-18616338	0.5050184077099935	3.4338353802871673	5.100934295781732	2.991173637498152	3.794440240620197	2.3355300106321764	1.4393475835249254	-0.3496051160251471	0.6450198601859578	-2.710918159174214	0.2614505271567006	-3.655578611514108	-5.243532548085404	-0.8129278662103389	-2.179166123234725	-1.7830597772865697	-4.727611369970618	-6.7684219288308105	-6.5435049342958695	-8.044575188308377	-5.167540495241684	-13.262519338534213	-15.943443964129967	-11.685059185073916	-14.233604791733542	-4.966449910366529	-17.20785178320181	-6.754673576662056	0.0	0.0	-0.6252873828651145	-3.5489018623889694	-13.34483296024021	-10.911173917722216	-6.761187779926935	0.0	0.0	0.0	0.0	0.0	0.9884928598239788	0.0	-5.711626569759624	-7.192436055986077	-4.763531972918994	0.9845001030355904	-1.3821770810048504	0.0	0.3842533059311557
chr2L:18652061-18653613	-8.988725479356217	-10.444367424463586	-12.350711778453315	-15.131476139928862	-14.81036339054661	-19.769957606000403	-6.575565660897992	-0.9059652567236041	1.3821770810048504	11.085545295647169	12.051404839779563	15.463673269611666	10.002169553990967	7.80281842590877	0.9879659508945081	-2.9718345810213176	-8.177930598462295	-10.873465837375802	-10.090994283594506	-17.927268690860593	-17.09314417102416	0.31280247465099226	-0.1367500624095716	-3.8766836235554045	-12.520680217504674	-26.052578358709056	-26.718026052626662	-19.731469820451373	-7.7881282735677795	0.24062334122190882	3.957288031451481	3.6885742441036267	5.172347889638645	5.9968270755539	0.34940301951931074	-0.18380811424485086	-1.2607961748310519	-2.126738263272658	-1.8724449638977196	0.0	-0.2887691230768229	-5.9183409461619965	-2.476510815333941	1.4153618150052405	-3.6121838134876096	-4.09384841797384	-2.4441216175530425	-5.823812875436419	-6.074914317320853
chr2L:18695162-18696648	0.7359535705891888	0.7673993321513376	0.9262440125141038	3.4137301441073022	1.3821770810048504	0.38021524166404286	0.727898514763868	2.2288633691548108	3.7042662191356244	4.373911172820749	1.9330516924433967	0.6816069930958053	1.5699153028877648	0.4953702769670191	3.0673874009071995	6.76538745433011	3.9146225479547336	1.682767490727281	-0.2182481097107726	2.620373377037279	-0.826671178133198	-0.5851114103036887	-1.296463075293641	0.21168763966847998	0.0	0.9568070777091172	1.3821770810048504	-0.32675222119505476	0.5552050987676277	5.447606885527533	1.6712873300153581	12.757094163136511	10.194185741575552	5.294794887004612	6.059726927294756	-0.355161630000432	5.79888925151572	4.207351338955393	3.7965005045059703	5.041334470246147	4.2582579316695135	0.6104588052244581	11.586673845283906	26.907193301025437	22.833901911669404	26.085488704611304	17.73055011560954	15.805565516014326	12.44905998241257
chr2L:18829454-18831090	0.9727903065461704	0.9520679023221545	-2.724958033545042	-2.1067466847079688	-6.16864826026974	-12.113931093873575	-11.98131653549338	-4.062529776686247	-2.5422110516341543	1.0668755590631576	0.47712125471966244	4.343129659063331	5.136508139108634	6.203802029353327	6.547437679825086	6.890386772525189	3.9824256131417193	4.030043802386647	0.7876811945554743	-0.8065359368777398	0.0	-2.011967535274271	-4.551848350090797	-0.5521503294526344	-3.3614610684320225	-4.075879145079401	-3.9545888572876176	0.6639798208226938	0.6252873828651146	-0.2887691230768229	-3.4831986762526856	-3.845221901432679	-1.3784493332295127	2.3790018311180816	-0.9059652567236041	-1.000910226002865	0.13631843730680937	-1.490121878981229	0.7324808207312286	-2.0162039789551085	-1.4124415063295577	-3.619254083908863	-0.746155170372618	-0.32675222119505476	0.4936330191008701	-2.2289298106490913	2.4284851920416957	3.1488457690389726	1.2916079427029765
chr2L:19032572-19035517	-0.3842533059311557	0.7359535705891888	-1.170041379908726	2.125702708318459	-0.11913071541376599	-0.3823493934400407	-2.999037742887057	-3.316139278352402	-1.412119721284314	2.0434147433007763	11.038163819571249	15.554858752221003	18.795026320121664	16.818507051785556	13.055741718675606	0.964040849263747	6.275171576462076	6.823577347101451	14.505373668031766	11.213093713924719	12.921910930477665	9.398769572605687	10.253936614014227	10.303616947913556	6.375241768257176	5.559621209073828	5.174832239953475	3.526172308659724	0.4333694895193577	2.9868629305159025	3.5988592100212298	5.475787044436415	6.058327872582986	3.22576462701064	1.8055224887221288	-2.8586907099468584	-6.899463496877017	-9.782817635188156	-12.23191345496281	-11.625108883342651	-8.56424562980528	-2.5264873955647555	-1.66623078319436	-3.8838080905109034	-3.254808034945853	-7.659727866682814	-10.047876384063203	-15.913088903994286	-26.529097035578086
chr2L:19135611-19138222	1.0668755590631576	-0.6025013259654013	-4.137212900755954	-1.5420536108081047	-0.47712125471966244	0.32675222119505476	0.5529276505241463	-1.3766816815502054	0.5632256794432231	1.7434578672112262	-1.1512322159691801	-0.6500485400342133	-2.8076760441101136	-0.46462252274727844	1.6562658180855006	1.3796869789457618	-0.6263759562303004	0.024716147631918674	0.8111094776819411	1.2393094881940945	3.1215511274564594	0.784571718306721	-0.6857941471577969	-1.012993585518501	-0.7162538767010481	2.015455310859535	-0.13906948780066597	-0.32675222119505476	0.3842533059311557	1.0668755590631576	1.1737218734474009	-1.4313637641589874	3.8449821828751864	7.956981827695627	7.327660507652322	5.0081816412808795	-0.06334845451053799	1.521321218047486	2.368236764303754	1.1584701651558718	1.3945771523633672	1.328965576896062	1.1279030776734116	3.252411659332232	3.9449484891920163	4.5548413087576485	0.2614505271567006	3.1685364045341076	1.5035666287224483
chr2L:19138890-19141303	0.5529276505241463	-1.3766816815502054	0.5632256794432231	1.7434578672112262	-1.1512322159691801	-0.6500485400342133	-2.8076760441101136	-0.46462252274727844	1.6562658180855006	1.3796869789457618	-0.6263759562303004	0.024716147631918674	0.8111094776819411	1.2393094881940945	3.1215511274564594	0.784571718306721	-0.6857941471577969	-1.012993585518501	-0.7162538767010481	2.015455310859535	-0.13906948780066597	-0.32675222119505476	0.3842533059311557	1.0668755590631576	1.1737218734474009	-1.4313637641589874	3.8449821828751864	7.956981827695627	7.327660507652322	5.0081816412808795	-0.06334845451053799	1.521321218047486	2.368236764303754	1.1584701651558718	1.3945771523633672	1.328965576896062	1.1279030776734116	3.252411659332232	3.9449484891920163	4.5548413087576485	0.2614505271567006	3.1685364045341076	1.5035666287224483	5.653523119006412	5.724798998877911	2.4220435561010083	5.293358077284224	0.5324546898842203	1.3812273983262149
chr2L:19159222-19161459	3.1685364045341076	1.5035666287224483	5.653523119006412	5.724798998877911	2.4220435561010083	5.293358077284224	0.5324546898842203	1.3812273983262149	-2.095962370672814	0.8974888278853164	-1.062363336470943	13.141115848893273	21.310179985755592	19.435375370243854	10.86776258089454	4.634713087927586	3.687723155252053	5.496609882500264	2.06137443053302	1.0144304848947567	0.6609352419943016	0.7604207698576564	1.4984208528260752	0.22779220469501482	-0.16728803685369886	-0.6083213039882189	-1.7458219085200422	1.436278013752348	0.014696536859242857	1.4826562575713376	12.08134168340256	8.49408472038393	6.963651947466808	-0.8744070562780771	-5.6119735777715904	-7.040368430374027	7.930330425712704	4.671443010566975	4.7752999420931	-2.306983384657398	-5.103730444109777	-11.582154632760531	-21.25343475639099	-29.662448312692153	-33.1797814217024	-32.19619219565837	-9.833631585783323	-23.13977256268695	-25.544603834134474
chr2L:19161475-19164126	2.4220435561010083	5.293358077284224	0.5324546898842203	1.3812273983262149	-2.095962370672814	0.8974888278853164	-1.062363336470943	13.141115848893273	21.310179985755592	19.435375370243854	10.86776258089454	4.634713087927586	3.687723155252053	5.496609882500264	2.06137443053302	1.0144304848947567	0.6609352419943016	0.7604207698576564	1.4984208528260752	0.22779220469501482	-0.16728803685369886	-0.6083213039882189	-1.7458219085200422	1.436278013752348	0.014696536859242857	1.4826562575713376	12.08134168340256	8.49408472038393	6.963651947466808	-0.8744070562780771	-5.6119735777715904	-7.040368430374027	7.930330425712704	4.671443010566975	4.7752999420931	-2.306983384657398	-5.103730444109777	-11.582154632760531	-21.25343475639099	-29.662448312692153	-33.1797814217024	-32.19619219565837	-9.833631585783323	-23.13977256268695	-25.544603834134474	-8.007015653236586	-0.2593483552875542	-8.295392619202724	3.1725831821293213
chr2L:19191490-19192927	-1.5265663894754253	-0.24214183605497952	-0.14734782083621356	-0.37107205997171755	-2.5809259207021165	-1.725461021354553	-2.5524044654687077	-4.948192616732605	-5.392209535263226	-5.414211752471261	-4.7626893331775815	-5.534859342616685	-0.9731958309834253	0.0	0.0	0.0	0.0	0.0	0.0	0.0	0.0	0.0	0.0	0.0	0.0	0.0	-6.251611718333121	-7.0913817362210665	0.216340227749713	0.0	-0.5995949238132687	-2.49040768859284	1.9839051381132917	-0.05642074732641583	0.22407746444571308	2.5407815321807066	5.326921813112622	1.1155861976026724	0.1759364672589392	-1.9466772511052644	-2.627853809039081	-4.681214647049583	-7.160464166005278	-9.933901228705448	-4.958952892862263	-7.4650821157789125	-4.4642647219934455	-6.667341155758556	-1.9084850188786497
chr2L:19271552-19272726	4.746798709878278	3.2149917420421597	5.316156341044863	4.974217313523712	3.971263910830252	3.6373582337007937	0.6626634250328718	-3.282084514897979	-8.971577749805409	-9.069936494996192	-9.148361335954641	-9.638541556441666	-6.767182636896883	-4.564702554619298	0.7359535705891888	-0.2406233412219088	-1.3821770810048504	1.4637527426815686	0.8881232239143072	-2.162868720377888	-2.8526702623124396	-0.2887691230768229	-2.6422438517358673	-2.9387224355420156	0.1294704478389188	-1.4898755655338194	-4.101860538306296	-2.9515524231716013	-2.469967054747532	0.46502462121008725	-2.438006765793025	-1.6909574786936656	-1.3821770810048504	-0.5552050987676277	0.8364871852815893	-1.0445939473070929	0.24570405084713637	1.3894570674020572	1.2687952573603478	4.446995512244718	0.5568254028358569	1.9508484278458391	0.2548131414396573	3.0214324969988917	0.86758417675299	2.4719915350417194	1.5956258504251197	1.0668755590631576	0.32675222119505476
chr2L:19307876-19309709	0.9609115391260601	3.7822509952335617	2.063506128945355	3.8494489674534793	5.077190288069193	1.9322391342638483	-0.6392563425347344	-6.524048874199291	-6.9707067942709795	-7.356678695207169	-3.332733776939138	-8.03531138937766	-1.552781525130937	-0.7259323812796494	-6.030056779005882	-2.4415018906004504	-2.512622343677527	-3.4551042545939477	-0.8527693970264928	-2.37120655746437	0.19512370800740814	-2.090649231989285	-1.7988667735373365	0.5546872850789735	0.0	-1.020994486406789	-2.364885717504929	-1.2187442114761253	-2.7766676569552113	-3.508931590280244	-3.1847116482047535	-7.121151283572454	-7.33576094180156	-11.459188889428928	-11.23550195508855	-11.57850673123651	-8.368599308661347	-0.5552050987676277	0.6252873828651146	-0.3842533059311557	-0.3842533059311557	-0.6772483504217565	-3.2786618573350355	-0.6067426338636259	0.2614505271567006	0.9884928598239788	-2.0196584734665968	-4.281534793895788	-1.0048036686000343
chr2L:19318265-19319986	-2.090649231989285	-1.7988667735373365	0.5546872850789735	0.0	-1.020994486406789	-2.364885717504929	-1.2187442114761253	-2.7766676569552113	-3.508931590280244	-3.1847116482047535	-7.121151283572454	-7.33576094180156	-11.459188889428928	-11.23550195508855	-11.57850673123651	-8.368599308661347	-0.5552050987676277	0.6252873828651146	-0.3842533059311557	-0.3842533059311557	-0.6772483504217565	-3.2786618573350355	-0.6067426338636259	0.2614505271567006	0.9884928598239788	-2.0196584734665968	-4.281534793895788	-1.0048036686000343	-1.5739508314535509	-1.1737218734474009	0.3842533059311557	0.6252873828651146	0.0	0.5234384870639827	2.351517534421728	3.3758960976894805	6.529041412537353	6.410580240022875	5.553590686830167	7.193317413788019	1.967221329436397	0.0	2.8572293225029193	5.8273562024061425	3.5733668844005346	7.125839912658424	1.3180634813829157	2.3286248352848276	0.5033508094068161
chr2L:19320244-19326805	-1.020994486406789	-2.364885717504929	-1.2187442114761253	-2.7766676569552113	-3.508931590280244	-3.1847116482047535	-7.121151283572454	-7.33576094180156	-11.459188889428928	-11.23550195508855	-11.57850673123651	-8.368599308661347	-0.5552050987676277	0.6252873828651146	-0.3842533059311557	-0.3842533059311557	-0.6772483504217565	-3.2786618573350355	-0.6067426338636259	0.2614505271567006	0.9884928598239788	-2.0196584734665968	-4.281534793895788	-1.0048036686000343	-1.5739508314535509	-1.1737218734474009	0.3842533059311557	0.6252873828651146	0.0	0.5234384870639827	2.351517534421728	3.3758960976894805	6.529041412537353	6.410580240022875	5.553590686830167	7.193317413788019	1.967221329436397	0.0	2.8572293225029193	5.8273562024061425	3.5733668844005346	7.125839912658424	1.3180634813829157	2.3286248352848276	0.5033508094068161	3.8954629206312448	2.6288504206614633	4.723013702710432	5.689988386485388
chr2L:19338366-19345210	1.967221329436397	0.0	2.8572293225029193	5.8273562024061425	3.5733668844005346	7.125839912658424	1.3180634813829157	2.3286248352848276	0.5033508094068161	3.8954629206312448	2.6288504206614633	4.723013702710432	5.689988386485388	1.2446391592131896	5.454896482218666	2.3601011025285126	-0.6252873828651145	0.0	0.6252873828651146	3.784952709229683	5.223010768506824	7.735069075074129	6.690834612538839	5.034324123584964	-0.031951551752878754	-3.2558823023170915	-6.201361362239005	-3.259862472569871	-2.933279357873504	-0.9771204363760194	-0.2887691230768229	-3.104833008269244	-1.8781088626556055	-2.146395261621941	1.1957762471969597	0.32675222119505476	0.5552050987676277	0.15520617409546528	1.81888412640696	2.741092625795437	1.9368808064365675	0.2293235407050303	1.668626767958549	-0.9026360638039679	-0.23315675035395558	-0.3923148185803638	-1.9862850340683402	-2.541180729686652	-0.12443781825079876
chr2L:19357048-19363361	1.81888412640696	2.741092625795437	1.9368808064365675	0.2293235407050303	1.668626767958549	-0.9026360638039679	-0.23315675035395558	-0.3923148185803638	-1.9862850340683402	-2.541180729686652	-0.12443781825079876	-1.2178551868438732	-1.1737218734474009	-0.7391401849026308	-0.7985696316500881	2.7611931904135822	-0.599030904144682	1.0682925439417832	-1.3168801198065918	1.3766353189211975	-0.11987748895050514	0.11832304221016374	-2.3387826516693724	-0.8352606962437985	-2.666597019145988	0.8145353143386131	2.3962015603226026	2.313047353217031	2.0871027527157104	0.48406858793499324	-2.009999286052845	1.029210522536947	3.3418007469013897	3.6512364077659676	1.2144086681539874	2.6521799246742837	1.8838684656218656	-1.0423401986282999	-1.6051187572952985	-1.9030179378029293	0.7666368301985127	3.0823121580446364	2.418269629559414	-0.29815214289168634	-1.6566686642551307	-4.929847640960664	-1.1186298844288312	1.0938218074149357	-3.6089990897917836
chr2L:19443813-19446196	-14.65577529869178	1.6656790019818635	0.4426512545906556	1.0518907738676047	-4.814392391143361	-4.0903288091656735	-6.3102021218989375	-2.286344802996625	-6.254938317223778	0.27482272280677394	-1.3821770810048504	3.475613117362645	3.2823285499445976	5.568157516369622	8.741171134031642	9.11366474400066	7.873853072372216	6.2288424543938365	1.0608544799413113	1.603289178123485	0.03191918668577617	1.6117618776534615	1.7629420985756332	1.9272124245924576	1.0203761053703304	4.011966917011031	-0.34674485363077934	3.3993285153787967	0.30198177027996753	1.346435101065065	0.07538718170205806	-1.4468803028920152	-0.5635859993478055	-2.6544213374449566	-1.88582591829305	-1.5259764817452581	-0.8414566547387019	-2.4758407694646527	-0.14049438969392813	-2.0953323061474847	-1.9630489884615026	0.7201097848526454	-2.073414214189836	-2.4825125703814583	0.5585791485342438	-1.1874760464602638	0.7097090025197995	5.730427745447895	9.695341688008005
chr2L:19541608-19543697	-0.5501105717611307	-0.8839852000949774	-2.22790703558103	-0.2887691230768229	8.828985552859757	13.52015041937305	14.664976311479577	5.664049047340314	9.564373706103014	3.9380363074678266	2.501823992570613	0.7888330130235728	-4.85227693246115	4.602562217574684	3.672229113920186	1.3701183034703892	3.9370146760423306	3.9461471157113994	0.03234793300463183	0.8044569425441321	-3.1634527996930637	-1.933754084031293	-1.9097826463144454	-5.626885001893655	-7.889771954381951	-4.927203532484255	-11.560610279446637	-5.362578784253677	-23.799462440983092	-19.315640448367102	-10.560669115432992	-11.577744526225338	-13.885641216500677	-2.4726685017879304	7.09305436938905	25.70044928090419	22.130499234964027	23.540180262224293	16.540075501449838	23.947695670527466	17.169177333324665	12.342863571680203	9.650359207482548	4.098957963050923	-0.34058812819664525	-4.4913426964867815	-6.038804396776611	-4.665501908356068	-3.411528157475323
chr2L:19576082-19578723	-9.69628835571432	-0.4666095473949303	0.5552050987676277	2.996611027084015	4.393925097591716	5.054786322777475	1.2176031826548979	-0.5570427250962718	-3.1578938886255807	1.7113252084965314	-0.03927895925503469	0.33819662164374625	1.09579364398778	-0.1810508810297222	-4.5518390604534	4.616918680024641	3.1889266184188982	10.394754974244675	6.921985823536943	6.062903899124598	4.6715154606503395	2.669501342621602	5.979609820474521	3.5279551610305147	2.0358855429713323	2.3033697251508896	-3.403748956479372	-5.502495351270365	-10.585387891758733	-13.997128323232229	-15.744793747797267	-11.973012052055722	-3.7463771920731386	5.523350775595025	6.395038492032045	14.139325849982537	11.892776718493545	10.21084229836212	7.210525102650665	5.000350381768318	0.7082814175019551	1.6373881001444834	0.6177022632300735	3.232262049922015	4.299864196777078	6.7989577002464845	9.272845345303663	16.342735781383325	10.962630117196188
chr2L:19713385-19714872	0.0	0.0	0.0	0.0	0.0	0.0	0.0	0.0	0.0	0.0	0.0	0.0	0.0	0.0	0.0	0.0	0.0	0.0	0.0	0.0	0.0	0.0	27.84097546158957	45.56557205024143	0.47712125471966244	25.175324718483576	20.86732992853808	13.386545533342526	16.764748303478388	1.3530079183022206	0.47712125471966244	1.4637527426815686	-2.3286248352848276	-0.9884928598239788	2.3286248352848276	0.3842533059311557	6.211731151779923	4.581516696158441	6.6251792924951936	2.2903614895816333	7.034699752405065	4.685358492130165	-0.33386632896478075	2.6732324123151003	7.846990505008885	9.669964999476996	3.053711974251749	0.7359535705891888	2.0222142490028747
chr2L:20074636-20076641	6.116923440827766	4.8784983657954335	3.718770644805811	4.332230894963802	0.296971132013413	-0.7934766352257598	-4.6961888737197865	-3.000985206035359	0.11931210326639505	-2.895758839659833	-2.8387609548565567	-1.170850109503766	-1.7144322333170212	-1.9769857196479577	-2.5979695081158365	-3.0480620495019233	-1.6166631269187135	0.6316629465930411	-1.1661640445418593	-2.7261211403322885	-2.672530802262782	0.2681854859691828	0.9884928598239788	0.685856279631053	-0.22265598460920763	1.2208699213801217	3.5788867078985565	1.4928979597580336	1.9720996510325282	2.3240035711900986	2.7086103780745856	0.0	-0.5552050987676277	3.046268366151193	3.7520269382735876	3.0422016043267637	1.905826500782963	1.5303205400435105	2.297907612808565	0.11504130334269605	0.0	-0.6712178415435524	2.2463267454155975	0.06932047124102698	-0.3842533059311557	1.3681270592062662	3.5478213961908898	0.2614505271567006	3.251256046594589
chr2L:20089835-20092594	2.7086103780745856	0.0	-0.5552050987676277	3.046268366151193	3.7520269382735876	3.0422016043267637	1.905826500782963	1.5303205400435105	2.297907612808565	0.11504130334269605	0.0	-0.6712178415435524	2.2463267454155975	0.06932047124102698	-0.3842533059311557	1.3681270592062662	3.5478213961908898	0.2614505271567006	3.251256046594589	5.3288446459968934	0.6458145405479612	1.4637527426815686	0.7359535705891888	1.2251565011987793	5.131210255416061	7.991156786744969	7.576336595065671	0.7357890626869555	1.3821770810048504	0.8633167718747684	0.5477236250874244	2.15980755150032	1.1284673631438473	-0.44986830279652296	-0.8238572198015645	3.5054795001524224	1.3178496697986442	0.22407746444571308	1.7709863537602835	1.4077200396400986	0.6850888776050195	-0.3875049454283049	-3.3887281275014476	3.738726145870047	10.661724075800835	6.633637396943419	8.851483182246035	6.178754080892205	0.6457615763008889
chr2L:20093117-20095085	1.5303205400435105	2.297907612808565	0.11504130334269605	0.0	-0.6712178415435524	2.2463267454155975	0.06932047124102698	-0.3842533059311557	1.3681270592062662	3.5478213961908898	0.2614505271567006	3.251256046594589	5.3288446459968934	0.6458145405479612	1.4637527426815686	0.7359535705891888	1.2251565011987793	5.131210255416061	7.991156786744969	7.576336595065671	0.7357890626869555	1.3821770810048504	0.8633167718747684	0.5477236250874244	2.15980755150032	1.1284673631438473	-0.44986830279652296	-0.8238572198015645	3.5054795001524224	1.3178496697986442	0.22407746444571308	1.7709863537602835	1.4077200396400986	0.6850888776050195	-0.3875049454283049	-3.3887281275014476	3.738726145870047	10.661724075800835	6.633637396943419	8.851483182246035	6.178754080892205	0.6457615763008889	-7.9930704361578115	-9.828797055100074	-11.191444478172196	-3.7416732105280235	3.9833093339937515	13.460577095351386	17.862003802744034
chr2L:20415783-20417954	-3.171152952431215	-3.892204826710656	-6.093560251849041	-6.239252978913178	-6.64137454302878	-6.875997667339685	-5.702292233987851	-5.270726804311796	-4.910484976802387	-4.368998830672667	-2.5234985524433395	1.4398513607027428	-1.5525452046421857	0.6956337037506931	0.7888330130235728	-1.9194900129679229	1.9804448394660208	-0.34810050244929813	-1.6965686475185857	-0.8444609908437775	-1.8258849204918635	-4.0559221084705825	-3.6952597915138585	-1.8042378143433486	-2.095189347844198	-2.4851139816189773	-3.525768372941806	-5.113171902720175	-5.290810087484143	-9.145361498979398	-7.429808765110519	-7.734782040013084	-3.3189105863216946	-6.118319250415087	-8.299486876118289	-1.644496541592249	-7.144382730952708	-4.141842521054411	-4.578753315715532	-5.944477698135558	-6.375954905778788	-11.78141102917001	-16.210463006318136	-15.332137259659234	-8.846978399064007	1.4637527426815686	0.3842533059311557	0.47712125471966244	-6.447914470865015
chr2L:20751244-20753292	-6.194988552121709	-5.940602823998282	-3.6016723184263073	-4.552366831477216	-6.043830596479737	-6.03761492596897	-5.0696143010912715	-2.9330079009278074	-3.7228026185814214	-0.2887691230768229	-3.677182808021968	-2.3279747354613805	-1.9713573750144955	0.0	-2.215713427745225	-2.4424038896461595	-1.2776685079124857	-1.771251623052853	-0.8034889899738007	-0.33638265285675933	0.0	0.20324011556530755	-3.259650935716184	-3.041903323589222	-0.07970729665598049	-1.3606914568591073	5.022575036269817	1.1745580606360733	1.656261086750295	-2.5849325123157665	-0.6364735535051143	4.522535567156915	1.8878125152177572	-0.42921553516829136	1.2019616787345506	-0.8237756866618539	0.5722315223304937	5.652992104200204	2.8835384295167854	1.3821770810048504	0.24062334122190882	3.317737472987579	8.681920444188933	9.679040124366074	3.103343312245156	8.524145713108124	12.595186867888762	12.809059361277674	10.976234752574682
chr2L:21004705-21006412	3.5431581705954045	-1.4637527426815689	1.025861859452031	4.256809461172037	2.900082607028777	-0.6252873828651145	4.87985316653694	7.336761641235612	9.515413700937122	3.089231458252305	4.972785288252319	1.6745341627216883	1.7538753675387087	1.9143580126826494	0.8201205209760222	0.7857295573739368	-1.6111057627266805	0.03199487585746562	-1.1793843159454178	-1.4842185285036666	0.6252873828651146	-5.720725139155303	-6.563203692115749	-3.804836772946235	-4.670026402730499	-3.040502869124328	-7.3547597843473635	-6.486148833045047	-4.48126264694711	1.4637527426815686	-0.769203383389443	-2.763143265899208	-3.219653632230369	-0.7952121423992438	-1.5517620936083647	-2.3340338866509693	0.40759060765813954	-3.717312593301894	-2.237800161212462	0.47712125471966244	0.3842533059311557	0.47712125471966244	0.19342239169437572	1.239000240661895	2.127449929147478	0.0	0.0	0.0	0.0
chr2L:21155185-21157072	0.32675222119505476	0.0	-1.087636782058556	-1.6938355241020602	-1.022397287941578	-0.6252873828651145	-1.3921765163265463	-1.2671932050284467	0.9762709352412864	0.9568070777091172	7.484847046240001	4.21852064440162	1.9428532736124082	4.893503059183957	5.1328472131811145	0.6816519536376183	4.824047473784849	23.357283110940596	11.511290442091827	25.354370283760574	13.21942654830365	13.383234938846178	12.559734541406275	6.265090284535237	4.77697152919112	6.646956665070611	1.1416133483953088	0.32675222119505476	2.2254024443997906	12.346410685827852	11.138248175795328	11.891964263526917	8.77838275518497	7.023662873996019	5.84655453801304	3.3643524345711553	0.2129825001527305	0.07033643639448472	1.5929739331367827	2.789042823056979	2.4501040760047417	1.818586794756214	4.055435956102201	1.743740279993575	0.5813628905998097	1.3094713468388375	1.4334949480420902	3.0346774713959217	0.21843533346926916
chr2L:21630407-21631859	7.424317563232082	7.002337052277225	3.517699001511532	5.390765612111818	3.6666143675257556	0.0	0.6656845140987142	1.3362863281607684	1.5502244719966747	3.718194573356705	0.6111640100958852	-0.2508347502817745	0.3418046629664438	-1.0781173109379274	-2.9075120889271657	-4.066793267769871	-3.1222960960351527	-5.149410143511598	-3.4808314672481444	-2.9195765870872044	0.0	-3.269094565075773	-4.400539352962528	-4.960462594065798	-7.097173834880082	-8.978301227991949	-12.721803238114518	-14.85011521560924	-10.4475150428265	-14.310041253032534	-9.275964904952975	-11.94774017589226	-3.697216476751618	-3.9913704171972877	-4.400266210891378	0.0	0.0	0.0	0.0	0.0	0.0	0.0	0.0	0.0	0.0	0.0	0.0	0.0	0.0
chr2L:21631955-21634076	5.390765612111818	3.6666143675257556	0.0	0.6656845140987142	1.3362863281607684	1.5502244719966747	3.718194573356705	0.6111640100958852	-0.2508347502817745	0.3418046629664438	-1.0781173109379274	-2.9075120889271657	-4.066793267769871	-3.1222960960351527	-5.149410143511598	-3.4808314672481444	-2.9195765870872044	0.0	-3.269094565075773	-4.400539352962528	-4.960462594065798	-7.097173834880082	-8.978301227991949	-12.721803238114518	-14.85011521560924	-10.4475150428265	-14.310041253032534	-9.275964904952975	-11.94774017589226	-3.697216476751618	-3.9913704171972877	-4.400266210891378	0.0	0.0	0.0	0.0	0.0	0.0	0.0	0.0	0.0	0.0	0.0	0.0	0.0	0.0	2.2338628034879293	6.001759914698201	3.549420267040105
chr2L:21756440-21757763	5.6234042486446985	-0.2887691230768229	1.160292054734504	3.8466745327415244	8.516181107244467	5.246666104589667	3.793942516854452	10.337272599716016	9.592354811245887	10.681515487542939	13.1007199982097	9.268203109506251	3.7384591061663253	5.455455114431972	4.339639120183846	3.6440114730141477	4.0844464292876	-1.577538510532545	-0.10601662653911992	1.0542439380739368	-2.0022018105180814	-4.897579784880033	-7.17852444847397	-1.357150509840992	-1.905826500782962	-2.7194789564140747	-3.553328471007519	-4.505736786432922	-0.28273532516762456	-2.68291162070484	-2.0823563431631196	-5.373168025351162	-4.918953322343864	-3.014509335027511	-2.08497988986241	-1.4283893853520333	-2.040072476198813	-0.14277677466388466	0.288769123076823	-0.6816519536376183	-3.442393709394687	0.39868363396251866	-2.8645998627112315	-3.526021840440668	-3.5323900661660192	-2.1927533898644804	-1.2512936989793975	-4.442134800866901	-3.729556475524442
chr2L:21847882-21849944	5.4940947437681045	5.789637350515886	8.650617272729004	3.1057558203042444	3.783955899120183	3.426293399220254	5.228158526648559	2.7280566136865017	1.6680434566045483	1.081453855430238	-0.9579304007685324	2.709822928712358	-0.2228849570657856	-0.8673386423618884	-0.8632005189263423	-1.6215638120462625	-0.13733641072887504	-1.7782183380675236	0.6358459603999882	1.1915521813435677	-0.19695793581713547	-1.0466924622419154	2.4937019262747677	1.2428716085174354	3.7759681099420925	3.3444351938850923	2.5546056425985224	4.04027746371121	0.48543331568908393	-0.9059652567236041	1.0970796683631556	4.9700653263498955	6.491741750439981	6.020890079693163	4.923323429327671	8.012944383679818	4.197859944352722	3.3492783340350414	4.960887712539555	3.922607622195269	3.7399783504259774	1.3707011324065834	4.23008751576449	2.9084048930452284	2.069582543790384	2.963941076972988	1.5662816866406408	-0.5103954670429679	-2.74712079471886
chr2L:21871659-21872883	-2.74712079471886	-5.6589380519020285	-4.656160823298872	-5.369476153542206	-7.769891442281574	-9.655188309818982	-11.303643254593167	-5.839290239538725	-8.97868676007445	-8.685851434904935	-2.264233799815931	-4.4299557754063486	-6.515325057106782	-7.223920738393705	1.8378075792643491	5.652816296901071	6.005206109744629	6.374654235427915	4.960627351073908	7.972098281826357	8.074282670724076	7.908449577631803	12.28318695213797	7.21574048121257	9.082812202918838	6.167849702285041	5.571651069485455	4.1797290320191625	6.08053804281581	0.4825876514585493	1.9005063560400204	1.1699087583888772	2.4730461037003506	3.006881396748274	-0.27781281072636965	-2.5932603424280805	-4.242186962640558	-4.802319571636797	-7.918401277640113	-8.33602274560812	-14.566363429250584	-9.05286115883391	-11.100943692443836	-9.336981269809106	-8.438286603257543	-7.230013646905774	-5.401049046023294	-7.050453533556271	-3.0159133889320087
chr2L:21874951-21877076	-11.303643254593167	-5.839290239538725	-8.97868676007445	-8.685851434904935	-2.264233799815931	-4.4299557754063486	-6.515325057106782	-7.223920738393705	1.8378075792643491	5.652816296901071	6.005206109744629	6.374654235427915	4.960627351073908	7.972098281826357	8.074282670724076	7.908449577631803	12.28318695213797	7.21574048121257	9.082812202918838	6.167849702285041	5.571651069485455	4.1797290320191625	6.08053804281581	0.4825876514585493	1.9005063560400204	1.1699087583888772	2.4730461037003506	3.006881396748274	-0.27781281072636965	-2.5932603424280805	-4.242186962640558	-4.802319571636797	-7.918401277640113	-8.33602274560812	-14.566363429250584	-9.05286115883391	-11.100943692443836	-9.336981269809106	-8.438286603257543	-7.230013646905774	-5.401049046023294	-7.050453533556271	-3.0159133889320087	-9.627203949825482	-6.776742543150147	-2.1311588171064773	-1.3038402146073	0.5450168468963228	-0.8478163051359934
chr2L:21878366-21880703	-7.223920738393705	1.8378075792643491	5.652816296901071	6.005206109744629	6.374654235427915	4.960627351073908	7.972098281826357	8.074282670724076	7.908449577631803	12.28318695213797	7.21574048121257	9.082812202918838	6.167849702285041	5.571651069485455	4.1797290320191625	6.08053804281581	0.4825876514585493	1.9005063560400204	1.1699087583888772	2.4730461037003506	3.006881396748274	-0.27781281072636965	-2.5932603424280805	-4.242186962640558	-4.802319571636797	-7.918401277640113	-8.33602274560812	-14.566363429250584	-9.05286115883391	-11.100943692443836	-9.336981269809106	-8.438286603257543	-7.230013646905774	-5.401049046023294	-7.050453533556271	-3.0159133889320087	-9.627203949825482	-6.776742543150147	-2.1311588171064773	-1.3038402146073	0.5450168468963228	-0.8478163051359934	-2.0589330392907095	-1.8813078957307556	-6.14279469170552	-3.3267141070566617	-2.7002669109722355	-1.2401483663989168	0.0
chr2L:22239589-22240934	-1.778903914012791	-3.4664362083715	-4.349540683804383	-3.949999105252866	-2.662882586723854	-7.560419146929513	-9.110884828774173	-4.9146658092868964	-5.424178680012151	-7.5877396486827635	-9.9329693847782	-8.81316105544075	-7.452507494788618	-10.24832116529207	-7.6724497849193165	-8.784216132147723	-9.12792979356892	-8.076622617121199	-10.506608610726602	-7.342742185731905	-3.134873361775346	-3.58674426838574	-2.047602354059029	3.829783748897243	0.0	0.0	0.0	0.0	0.0	0.0	0.0	0.0	0.0	0.0	-9.25983179234216	-1.7404861925003958	1.7975377914461244	-0.5842495326403826	-1.5002879843898174	-0.0676196358852675	-0.05455388423920434	0.19132543123731488	-1.593852217262337	-0.7592260575375567	-2.12354879418708	0.27095762670373613	0.7734481710019527	0.8994464551170399	3.626521461724101
chr2L:22471630-22473221	21.07957884602824	15.9225659576063	9.312524584579961	11.034930929313738	15.153947297087422	6.870354617297756	0.7490429136284138	7.105552278190295	4.387275870385181	9.743304521373854	9.370518349080887	1.4234662987937459	1.453738624661333	-3.4950056537973087	-2.332144079295213	-0.8518584800097015	7.246146944907706	5.126025618860655	1.6582583725549955	3.2388455305740367	5.192451364119822	2.474933165412313	2.97968366066911	2.531882016788484	0.5121434773429577	0.0	0.9269622880957062	-0.7979207467649748	-1.3551623490879434	-1.8280583920658247	-0.5617520721461564	-2.79161749930881	-1.808420779643637	-8.37867635572095	-8.771639177719656	-2.4821207475221594	-9.976267198553014	-3.7714162378017395	-4.810352808982058	-7.345655600034229	-3.9593974584237337	-0.9356759670197776	-1.0752722563038324	-0.5910624523346585	1.4530419484962547	0.7183432030669149	3.7293996986614175	1.8675329755904018	2.053170847220212
chr2L:22735528-22737930	0.0	0.0	0.0	0.0	0.0	0.0	0.0	0.0	0.0	0.0	0.0	0.0	0.0	0.0	0.0	0.0	0.0	0.0	0.0	0.0	0.0	0.0	0.0	0.0	0.0	0.0	0.0	0.0	0.0	0.0	0.0	0.0	0.0	0.0	0.0	0.0	0.0	0.0	0.0	0.0	0.0	0.0	0.0	0.0	0.0	0.0	0.0	0.0	0.0
chr2R:1237931-1239272	2.3872766003792534	3.208216225538669	0.0575869456293797	3.4048062856496544	1.7283992550284053	-0.902504348202735	-0.6242289162854066	0.4589864087044489	-0.03748235867361393	0.07022074917428056	-5.72922408202907	-6.432365512546647	-6.4863707043293415	-4.286000079055082	-1.8739293715063747	-1.8015464034356037	2.5079947559652704	2.4800867291379887	0.8485552036345662	1.087636782058556	2.565046814843474	3.9306048064169037	3.1142605470691653	1.3485261129542578	5.874557505304093	3.0565089650018455	-0.47712125471966244	4.171067254836648	0.0	2.5049364051853793	6.861709076203173	1.1784627333960676	-0.32675222119505476	1.0020125905390658	4.40651526340835	4.98277486575997	1.8482302426052315	3.326437807731456	3.5539620945901653	1.6626875053629309	0.7142129076956075	4.7947130663582564	2.307032414919625	0.05869386681558555	-3.629757547161742	-2.2720772620990393	0.26340159884164077	-1.0466924622419154	-3.0158814884831977
chr2R:1539454-1542535	4.971062197521628	5.193016199139092	4.969699424851318	2.366214470474753	2.6412247147975716	2.1470527989585797	2.165701192865326	10.451321973482065	6.674853864158931	5.00769468197109	2.2719774793788594	3.597534674747556	4.181469404693869	-0.6992410207988732	0.4282457363223994	1.045032831181906	3.1174813681628586	1.1965392774129366	2.285177002810185	2.4745010852345968	-0.2386456509202112	1.195242148771448	-0.04669565232861448	-0.9389791565823706	-2.336422445657492	-4.967236500897505	-6.128940816710353	-4.366759520558018	-8.39090816341142	-11.29916116805354	-10.263606640790568	-9.95644222703036	-8.247234689916773	-9.733173839948956	-13.466144326513021	-8.489775116348106	-6.494670031934431	-8.269036421555343	-10.15366725401658	-11.357454869796573	-7.277852697624387	-3.7566651830196327	0.0	-2.8569558578075522	0.0	0.0	0.0	0.0	-0.09898204253740393
chr2R:2082091-2083561	-0.1984563905627454	-1.6650287551872978	-2.1474078425043706	2.2323175180770156	4.252286745047796	-2.887965831109824	-6.310291628190637	-13.451298013509406	-16.83461653132381	-13.437702607812945	-21.802455470858224	-20.74014730139002	-21.83571750188681	0.21052632091416779	3.475166456257575	1.3648945909498829	6.382073814258295	7.815539518552472	3.565268279532331	3.4300460145174925	5.939871226579797	7.553378522750674	7.983095173297009	2.569940757984135	0.7359535705891888	-0.1937000752174726	4.35014101328505	1.8791583318164151	-1.5830485578609028	-1.4027502512559968	-3.8170678251899037	0.3411449834230643	-6.2488397254651575	-10.72872018608306	-4.5714717015107915	-0.18631319661764656	1.3212519633793613	0.0	0.5480240754311843	-1.5829553999262052	-3.3027824182006063	-1.1184118902180915	-6.440007077214242	-3.1477903986211233	-2.401995559518778	-0.9034043916225997	-0.32675222119505476	0.3842533059311557	-0.5050184077099936
chr2R:2084484-2086548	4.252286745047796	-2.887965831109824	-6.310291628190637	-13.451298013509406	-16.83461653132381	-13.437702607812945	-21.802455470858224	-20.74014730139002	-21.83571750188681	0.21052632091416779	3.475166456257575	1.3648945909498829	6.382073814258295	7.815539518552472	3.565268279532331	3.4300460145174925	5.939871226579797	7.553378522750674	7.983095173297009	2.569940757984135	0.7359535705891888	-0.1937000752174726	4.35014101328505	1.8791583318164151	-1.5830485578609028	-1.4027502512559968	-3.8170678251899037	0.3411449834230643	-6.2488397254651575	-10.72872018608306	-4.5714717015107915	-0.18631319661764656	1.3212519633793613	0.0	0.5480240754311843	-1.5829553999262052	-3.3027824182006063	-1.1184118902180915	-6.440007077214242	-3.1477903986211233	-2.401995559518778	-0.9034043916225997	-0.32675222119505476	0.3842533059311557	-0.5050184077099936	2.9360492721064495	5.397803793941788	9.860963676827502	4.721009047383585
chr2R:2088050-2089660	-21.83571750188681	0.21052632091416779	3.475166456257575	1.3648945909498829	6.382073814258295	7.815539518552472	3.565268279532331	3.4300460145174925	5.939871226579797	7.553378522750674	7.983095173297009	2.569940757984135	0.7359535705891888	-0.1937000752174726	4.35014101328505	1.8791583318164151	-1.5830485578609028	-1.4027502512559968	-3.8170678251899037	0.3411449834230643	-6.2488397254651575	-10.72872018608306	-4.5714717015107915	-0.18631319661764656	1.3212519633793613	0.0	0.5480240754311843	-1.5829553999262052	-3.3027824182006063	-1.1184118902180915	-6.440007077214242	-3.1477903986211233	-2.401995559518778	-0.9034043916225997	-0.32675222119505476	0.3842533059311557	-0.5050184077099936	2.9360492721064495	5.397803793941788	9.860963676827502	4.721009047383585	9.248353445825831	16.474747422118625	5.084600792362483	0.6252873828651146	4.669997713607915	16.03909434974891	14.87677858512959	16.988230644811374
chr2R:2399074-2407343	1.0054370061321745	-0.3077188724446376	-1.9651693181797525	-3.9565805320582204	-1.5716959749885107	-3.337978499385158	0.0	-0.502582320872773	-4.2333387805727565	-0.2978321119437092	-1.149418733634906	-2.395486820531777	-4.172863155865012	-4.469624600600358	-5.768050566540821	-2.8085072046488535	-9.527543099908131	-5.274219740883164	-3.322589492408864	0.0	-0.5756503639343041	-1.4313637641589874	-1.994088911701105	-1.1416133483953086	0.0	-1.4153618150052405	-2.3667095177487805	0.0	0.0	-1.1113901339563375	1.1346115683708389	2.6900948874256727	1.6297903248601509	-0.47712125471966244	2.5614849817623777	2.4077478381173707	5.105365814306047	4.325378659894846	6.456691857199232	7.593047051514687	1.9781694560193235	2.7139940620671883	-0.8678506506318708	1.174465259667246	-0.10000069917920554	0.30365689269820123	2.1864442654251595	0.3582612510021721	1.5739508314535513
chr2R:2416262-2417962	2.5614849817623777	2.4077478381173707	5.105365814306047	4.325378659894846	6.456691857199232	7.593047051514687	1.9781694560193235	2.7139940620671883	-0.8678506506318708	1.174465259667246	-0.10000069917920554	0.30365689269820123	2.1864442654251595	0.3582612510021721	1.5739508314535513	2.0616348342311044	0.0	1.4311889983018862	-0.42531630602035625	-1.3359127290767432	1.5523322366859105	0.6992410207988732	0.0	0.0	-2.7300087110194218	-7.065081845483767	-3.185383153809214	-0.8949526701305252	-6.842662111904725	-4.775306109781371	-4.554734838445827	0.3933982495230332	1.8887555363857518	0.0	0.0	0.0	0.0	0.0	0.0	0.0	0.0	-0.5627704333000084	6.446541687412985	5.7110673650326955	17.049508728150194	10.915357589446215	13.264928616480054	17.229191965016867	13.780917487180934
chr2R:2458830-2460988	2.2035627682896717	0.38697021587703057	1.8871148655862158	-0.12947044783891842	-0.0940891900775219	0.37712412216173863	0.6958698934233879	-0.29318041058511807	0.19186358645158416	-2.96323998330502	-2.0943793824515877	-1.3243305771013594	-1.949476954297946	-3.219799882596411	-0.07999794594489215	2.713104045322768	5.157438407557108	3.213088466788164	0.9595674807145531	2.8045764923672873	2.6017991047628923	0.6689457040470806	1.9703652191208971	0.06976625415562421	1.7500039158536929	4.369396487494863	2.3191927247973037	0.9059652567236041	0.08013034618679092	3.505681660996222	4.806256363055004	6.312332136989824	2.320028244836566	1.3930658646459986	-0.7408729880947215	-1.6136967791996757	-0.5036638361763989	-3.010331755458687	-0.09898204253740393	0.27482272280677394	0.5353107926715407	-2.2111136185005305	-0.19765189876617573	-0.31427967192490436	-0.6793847501311157	-3.7355870907868822	-3.583256001592639	-1.2506638366926077	3.43196582174062
chr2R:2461161-2466217	0.37712412216173863	0.6958698934233879	-0.29318041058511807	0.19186358645158416	-2.96323998330502	-2.0943793824515877	-1.3243305771013594	-1.949476954297946	-3.219799882596411	-0.07999794594489215	2.713104045322768	5.157438407557108	3.213088466788164	0.9595674807145531	2.8045764923672873	2.6017991047628923	0.6689457040470806	1.9703652191208971	0.06976625415562421	1.7500039158536929	4.369396487494863	2.3191927247973037	0.9059652567236041	0.08013034618679092	3.505681660996222	4.806256363055004	6.312332136989824	2.320028244836566	1.3930658646459986	-0.7408729880947215	-1.6136967791996757	-0.5036638361763989	-3.010331755458687	-0.09898204253740393	0.27482272280677394	0.5353107926715407	-2.2111136185005305	-0.19765189876617573	-0.31427967192490436	-0.6793847501311157	-3.7355870907868822	-3.583256001592639	-1.2506638366926077	3.43196582174062	2.1399614389341277	2.133172346825298	3.3977536707846303	1.048541707444668	3.8027284350439743
chr2R:2478639-2481697	0.5353107926715407	-2.2111136185005305	-0.19765189876617573	-0.31427967192490436	-0.6793847501311157	-3.7355870907868822	-3.583256001592639	-1.2506638366926077	3.43196582174062	2.1399614389341277	2.133172346825298	3.3977536707846303	1.048541707444668	3.8027284350439743	1.8565551752307743	-1.0289657644078236	0.6176229476961201	-2.206546475804995	-0.8065359368777398	-0.3842533059311557	-2.113712978791436	-3.8811699589722064	-4.220175048214036	-3.5451871353255973	-5.065807970306805	-4.284764121954462	-2.58760220477717	-2.0437475405631162	-4.091363967656967	-1.8288434033266698	-2.5418991390281103	-1.5914876501123962	-0.7359535705891888	-3.5089603808164793	-2.1891602724952666	0.288769123076823	-1.9252205335979073	-6.523370611790268	-3.3996641689259186	-7.150733066772593	-2.4863240201284067	-12.005311118794582	-7.877756320502545	-10.890567622814897	-4.378887058793061	0.0	0.0	-0.2887691230768229	-0.32675222119505476
chr2R:2486198-2492105	-1.0289657644078236	0.6176229476961201	-2.206546475804995	-0.8065359368777398	-0.3842533059311557	-2.113712978791436	-3.8811699589722064	-4.220175048214036	-3.5451871353255973	-5.065807970306805	-4.284764121954462	-2.58760220477717	-2.0437475405631162	-4.091363967656967	-1.8288434033266698	-2.5418991390281103	-1.5914876501123962	-0.7359535705891888	-3.5089603808164793	-2.1891602724952666	0.288769123076823	-1.9252205335979073	-6.523370611790268	-3.3996641689259186	-7.150733066772593	-2.4863240201284067	-12.005311118794582	-7.877756320502545	-10.890567622814897	-4.378887058793061	0.0	0.0	-0.2887691230768229	-0.32675222119505476	0.0	0.9059652567236041	1.3799645212330498	1.71987459394738	1.0668755590631576	-0.5333311342892519	0.2517000748030366	1.939797358009053	-1.2402350226495706	1.5089304733773703	-4.708418812626911	-1.1166386930519974	-0.6689457040470808	-9.069180647113503	-3.3557263239782635
chr2R:2498120-2499936	-7.150733066772593	-2.4863240201284067	-12.005311118794582	-7.877756320502545	-10.890567622814897	-4.378887058793061	0.0	0.0	-0.2887691230768229	-0.32675222119505476	0.0	0.9059652567236041	1.3799645212330498	1.71987459394738	1.0668755590631576	-0.5333311342892519	0.2517000748030366	1.939797358009053	-1.2402350226495706	1.5089304733773703	-4.708418812626911	-1.1166386930519974	-0.6689457040470808	-9.069180647113503	-3.3557263239782635	-5.642428863818848	1.4227011683479853	5.160991512367617	1.9033268274321733	1.0668755590631576	-0.6352549213847304	-0.46110777299725403	3.795649951730591	6.536245327465382	0.8859409748451225	0.0	-0.7618815166581684	6.227905921865287	5.522234268182842	0.0	0.0	0.0	0.0	0.0	0.0	0.0	0.0	0.0	-1.615127853097758
chr2R:2548575-2550930	-1.1638759896523383	1.1737218734474009	-1.4363284770870206	0.12894662557861775	0.0	7.722565918872041	18.403491459535513	29.259906992477354	27.62675008866975	18.24802507795665	10.073780394302878	20.011309060306203	14.332263176409862	9.833522031252524	7.295996394788698	4.488083289568533	4.852347540519237	3.625881740899678	1.9313296975782186	-1.242770073117403	0.5418897940294667	0.302349327519513	0.15572578711075102	1.7511215232572426	-1.6932846623612194	-0.5214288898388605	-3.756217913062759	-5.276255051023071	-1.4013855368638697	-3.759185191666267	-4.127389959670039	-8.338131673705181	-11.11165936764093	-10.776038133940471	-11.66192611915329	-11.992631321912114	-7.657194887003039	0.0	-9.418629019734805	-13.279629536270669	-8.260909331699173	-2.0087063749483196	-0.2887691230768229	2.113703097448404	7.273045549391266	24.30028497144838	19.38128735116371	13.067014714017908	12.167761633217133
chr2R:2555409-2557408	9.833522031252524	7.295996394788698	4.488083289568533	4.852347540519237	3.625881740899678	1.9313296975782186	-1.242770073117403	0.5418897940294667	0.302349327519513	0.15572578711075102	1.7511215232572426	-1.6932846623612194	-0.5214288898388605	-3.756217913062759	-5.276255051023071	-1.4013855368638697	-3.759185191666267	-4.127389959670039	-8.338131673705181	-11.11165936764093	-10.776038133940471	-11.66192611915329	-11.992631321912114	-7.657194887003039	0.0	-9.418629019734805	-13.279629536270669	-8.260909331699173	-2.0087063749483196	-0.2887691230768229	2.113703097448404	7.273045549391266	24.30028497144838	19.38128735116371	13.067014714017908	12.167761633217133	9.231489988618096	9.89346640841756	25.348698399492605	27.58233045138113	8.506255818979179	14.512290804175853	12.10195945754227	14.236848412963543	12.631531213457944	9.765991270962155	8.184174640763901	7.252720832841926	5.761381705027623
chr2R:2560301-2562082	1.7511215232572426	-1.6932846623612194	-0.5214288898388605	-3.756217913062759	-5.276255051023071	-1.4013855368638697	-3.759185191666267	-4.127389959670039	-8.338131673705181	-11.11165936764093	-10.776038133940471	-11.66192611915329	-11.992631321912114	-7.657194887003039	0.0	-9.418629019734805	-13.279629536270669	-8.260909331699173	-2.0087063749483196	-0.2887691230768229	2.113703097448404	7.273045549391266	24.30028497144838	19.38128735116371	13.067014714017908	12.167761633217133	9.231489988618096	9.89346640841756	25.348698399492605	27.58233045138113	8.506255818979179	14.512290804175853	12.10195945754227	14.236848412963543	12.631531213457944	9.765991270962155	8.184174640763901	7.252720832841926	5.761381705027623	1.429963843363908	2.9648584553304715	-0.07581960408972978	2.3816409129652207	0.691968848062214	-0.8488732844588228	-6.109230203010695	-6.5191045347962415	-9.607020296109992	-12.305527095498114
chr2R:2583219-2585277	-6.5191045347962415	-9.607020296109992	-12.305527095498114	-10.932025399230948	-15.44768524817672	-9.117007361524578	-6.211336833383103	-4.231496639501323	-3.21978587966307	-1.9033268274321735	-12.21761183111005	-16.24197539416436	-19.089755115759328	-27.122284339418403	-22.106055536066833	-7.566679984545171	-4.066964994925909	-1.6009523051266996	-10.94469404023867	-5.503757237749823	-9.831918143936864	-10.481053359676045	3.709109270861047	10.665658820684513	8.883086141870267	8.036357131261724	7.90427851789543	0.6297963883297047	2.348917263041117	-7.222520146850624	-8.207884236037687	-26.56343687940974	-22.680659750114838	-3.7398419741714037	-1.0177917010094606	1.663128267735693	7.725462547742265	-0.5722315223304937	3.2675034094272637	0.0	4.26260841653985	8.818463149091635	9.627749744806106	9.180436371980212	4.9547669020363685	4.497432000030643	5.746686326800774	12.963630259246557	7.906623801740516
chr2R:2647226-2654208	-8.054753107946587	-2.775706598848074	-0.9207074752827707	-4.499056734584476	-3.251020020411437	-3.8321737274119365	1.5396583390593863	-0.28616298114813216	-1.482806953037553	1.5897637087620187	-0.7134410999103918	-0.7217277347861115	2.22008111983848	6.8495462245245875	10.530699564883085	12.864144187024786	7.630587177722811	2.843809728903909	6.197453399009054	7.635158264624919	4.137244660736197	4.7372489398405415	4.055772592761354	5.708520494808902	4.11414687415861	5.78593828391453	6.071180113119879	3.1611559806255194	7.480488443446357	1.011259641151906	1.8693146221901764	4.017137449254011	3.2949768528814576	4.531257308881435	2.1705767659413184	-1.0424518127495563	0.6542916855354314	-0.44155309314372926	2.290815551453199	0.07099902145822314	1.3403314074814432	-0.9034043916225997	0.9034043916225996	-0.3177848385947913	2.5643327817268626	3.702980672785652	2.4973948708228004	-2.383855031014377	-5.814492002668057
chr2R:2861563-2862911	11.082202983295492	10.81106900239465	6.098213855854632	3.787893309514645	11.198551536892452	9.907985714487559	6.628555523827519	3.5498221240417434	2.774696467614895	6.068413218597545	4.30947922680666	1.113003799217295	4.304774272559196	7.884056961753768	4.792075543681234	5.527646047467217	2.349616640623241	4.052494662416623	1.113038460067237	0.13800926855742202	3.3854725140036748	-0.5983530143245649	0.32675222119505476	0.11225193490188871	-1.630562986109349	0.018967717609225797	-1.2037186210213118	-1.7088226417294023	-2.9079025897829816	-3.448728960066451	0.060962745015289775	-2.132106394720249	-1.171295605354918	-2.338606658747473	-3.1625203861563795	-5.014181739202995	-4.435346996546187	-4.846713598636178	-7.799133928461442	-9.259260043701454	-12.154736183798331	-12.024204580422033	-20.593572264720887	-16.925836155678123	-18.547498575288675	-15.39803181730806	-10.236143062571418	-9.525097409818088	-7.67151405526355
chr2R:3165291-3167103	-1.7640480088115331	-0.47724673171014925	0.47712125471966244	0.2747244814219883	-2.957151762557163	0.0	0.08729675097852989	-0.24120061661132375	0.7359535705891888	-1.5539225862589312	-3.731584747263252	-3.339327291636663	-3.690984483159107	-3.587209631854553	-2.5952509843185294	-3.8374474035711197	4.253442241973985	0.0	0.0	0.0	0.0	0.0	0.0	0.0	0.0	0.0	2.1950439867330274	3.2350982437437987	4.7757993249261785	7.400631355288507	6.368228792373593	2.653505665590909	6.9779242201004426	3.599420802022499	6.488037380713413	9.503765459032863	2.43549113009965	1.922924649580727	9.22420588942204	9.352552691931761	11.568900833800063	10.900362254403433	6.419402730270547	7.5649967860358815	9.32516885686439	0.8715167998189468	5.822453394631573	0.07811990234447504	4.776927937269155
chr2R:3265414-3266725	10.221704964404287	3.8014229399517525	5.819018248155825	8.716672498681058	9.016428390908201	9.462798192236553	1.8105370383899495	3.6247999351658198	1.4724199106535318	2.2564674250127603	-0.4142491615426929	-0.650986476751993	-1.5283880508871033	0.043731155091253464	1.3354765442474992	-1.154643132890211	-1.8527798055523388	-4.281731080337481	-1.579044668928897	2.075911908296017	-0.2590022720739462	-0.4666095473949303	-0.045526449925900096	-0.23938534191061772	1.1295056850983518	1.587666695995294	2.512762258780809	3.8198973736387414	1.6302086081745042	1.0276878102066112	3.5266108646917744	4.97354493342724	1.9423458543056056	-0.3083040680430508	-1.9039515029151597	-0.7450778882111528	-1.0138499743794427	-4.035886508615522	-3.991613177196712	-6.435016543338299	-7.257428229003665	-7.734354321097044	-11.513211702568135	-11.788966258406807	-9.427964681639514	-1.3386039355119905	-7.9028877448920305	-4.535796476650948	-4.546148225408827
chr2R:3332488-3335844	-11.376477229370263	-10.323098582081224	-12.292537571223153	-0.21331686896968305	1.1502282671183421	0.4103228287537063	-0.5234384870639825	-2.0160257127781445	-5.402497695281337	-4.255669004936842	-3.7423186417943652	-7.041498711184603	-8.482196505486446	-7.247877332528765	-12.133375763930994	-12.473991727077033	-15.317006609648429	-22.90718872622707	-23.82877269271116	-25.341625915049246	-12.682586622088799	0.0	0.0	-0.5552050987676277	-2.60199913538378	-16.331045960692915	5.333247400462644	18.31176209112207	12.101233219663893	18.90351946840612	22.496839221480407	15.620503266668667	15.535454856164423	14.364004267323862	15.601146486386874	14.230541072351109	9.711104771699011	4.902782702842795	1.6310405771933918	-1.8425140030057232	-2.5866203089542092	-2.5131700292008876	-4.918714557559476	-2.8282085984429526	-9.442662214559578	-12.79859752638176	-11.412610212748946	-6.336441803058072	-1.8038982702729431
chr2R:3373948-3376592	0.0	0.0	0.0	0.0	0.0	0.0	-3.2775277696871	0.6210232608323278	2.8049394530612677	15.8279186998736	29.07282926802601	22.13453440458775	20.939807003204564	13.124181481335311	0.8411255941997078	3.6843790293898264	-0.24252927282185116	-0.3493526172025798	3.227454117141376	-0.8050815260472065	1.073795987071122	0.08116598297471256	0.39417938318767615	10.236327404201727	5.715994085760024	3.64513764099444	5.776370064898482	4.321380016193405	1.188984855244645	-3.1479096101997164	-8.110478929475041	-8.235461766567505	-8.96268267089379	-11.278141168183446	-6.09755045838362	-18.192830677790845	3.8167114958385517	18.797307853841946	20.362821790781002	10.533514817072604	7.643367578340653	1.9153990928169347	6.500005027622392	1.4338915213362913	3.5991770907102567	4.034235069260416	6.710074260863194	5.726457360249695	3.074209113588639
chr2R:3378136-3381037	15.8279186998736	29.07282926802601	22.13453440458775	20.939807003204564	13.124181481335311	0.8411255941997078	3.6843790293898264	-0.24252927282185116	-0.3493526172025798	3.227454117141376	-0.8050815260472065	1.073795987071122	0.08116598297471256	0.39417938318767615	10.236327404201727	5.715994085760024	3.64513764099444	5.776370064898482	4.321380016193405	1.188984855244645	-3.1479096101997164	-8.110478929475041	-8.235461766567505	-8.96268267089379	-11.278141168183446	-6.09755045838362	-18.192830677790845	3.8167114958385517	18.797307853841946	20.362821790781002	10.533514817072604	7.643367578340653	1.9153990928169347	6.500005027622392	1.4338915213362913	3.5991770907102567	4.034235069260416	6.710074260863194	5.726457360249695	3.074209113588639	1.7950309324192368	-3.810357152717529	-4.233485520447574	-7.09512236610156	-5.9821753202820815	-0.6860508163027261	1.0363038600782468	-1.5713570773887096	-5.219275561105634
chr2R:3452075-3455178	0.13045356992015034	-2.0093894590847077	-2.216868353933825	-0.44484447732555105	1.7745936664303046	4.717540786022869	1.377468980859477	3.08930648551702	0.09827850269458334	1.041562685491579	6.539229793770893	10.270365161034743	11.3576670307206	5.739512061074369	4.008081327722915	1.365186820019792	0.949592575935867	-4.140824849373521	-11.084456109648594	-18.994178579110013	-25.425969868958184	-23.476467913469023	-14.741746090952526	-3.911842261769995	-4.610571160509374	-11.54780980791516	-13.897312550564036	-11.95286859924333	-13.083789270696652	-4.443077686353149	-2.040798121852448	-9.725713580716027	-6.036858397647697	1.3334897121381457	0.43987988216660423	-3.2550020776894732	-2.1744991845714523	2.1750305475359117	13.677271610522038	18.411260258035156	16.49527767646294	11.486673540485858	6.375000484977446	4.978706808884733	2.312423524150008	0.6712717643787113	-5.356978440692122	-7.78156816493484	-16.515288517308996
chr2R:3485857-3489143	9.000792318276655	1.7303725482962187	8.278437780244305	9.546306380309	9.97481807935009	12.898213949662821	3.7189941662548525	8.210169850634188	5.858131770895748	0.7875892944361568	7.727879872105787	7.403731357139433	10.603989502420939	13.430679687026899	12.988276483741119	8.314992297521995	11.09942220919827	4.5272751138901	8.066034695608234	6.918055937421466	7.1951479162455465	4.3888362280184845	4.086325087234131	3.7185401477873614	-0.4387689261465946	-0.29369239862858415	-1.945423634303609	-1.3929216597546625	-4.695779217624804	-5.7395687859522315	-4.3806619185234394	-5.225039624247296	-5.5694909835997635	-11.065679816744046	-8.657034473852566	-4.3975015788667555	-0.7900314431756507	0.8335087618515031	7.284453458480615	10.285145502644475	8.074687189414988	7.931154557561067	13.052213199310675	14.359111624516741	11.502987525436824	10.683243275909748	10.588656388900866	8.137440110322885	8.129473511846994
chr2R:3560984-3562834	9.972062625770548	6.466057512800018	7.6075213905861565	2.0751210811914094	1.4637527426815686	0.32675222119505476	0.6252873828651146	9.312784823236552	15.197302830855632	10.917406483110035	5.266547263229977	9.291440166335061	8.79565967832258	3.639800333250112	0.0	-0.32675222119505476	1.2369422173662068	11.218821479638656	15.071243589237271	20.002887604069272	16.41504670171795	9.570248526814575	6.8810616663451585	3.1587801677080454	5.818592276169338	9.9251970355815	0.8331037697083299	9.03029760754812	17.068503130899188	13.926255398773339	8.394061937768104	15.771432344394364	11.223352386965722	10.537310343806142	13.363488506813937	9.857519710792245	7.460278034051807	5.924428201782098	2.7900301219845156	6.789483616753052	4.052406121291662	1.4003277827195895	3.4414592430538002	2.4680681103916053	3.4436963136303707	0.8854734090917759	-0.1547759067569742	-1.8430651798777447	-3.264167699067401
chr2R:3845479-3847382	0.38505923778445694	-0.530564677025667	-1.3555374691222413	-0.47921428613131783	-1.9179926735386583	-1.1644014063203445	-3.847297076725949	-7.3422846098616485	-4.475085616069136	-6.151454251780221	-7.843666571541872	-8.024720903438732	-7.998596329528973	-8.129784490840457	-12.050984276995065	-8.141880307982989	-6.5092635471888	-4.283285648037366	4.659812873530329	17.628220141422542	22.55218043032948	16.06077022630642	18.81237487339938	16.375260361396798	11.459515904595602	10.315017563895303	5.64365866744819	4.936157846291406	5.973214943198068	3.0324880946188144	2.8316167256176428	-1.7971354510611095	-1.76288513709272	-0.1542856323555571	0.2550327347984114	3.0817317745087465	7.744277663411312	10.774281643725075	9.233600178837746	6.368175424551078	3.876753682431867	0.6527310126421587	1.9350710102956206	0.8744108312414818	-2.4450120183165054	-0.6190080203824393	-4.131983377138738	-3.4552708427075305	-2.7906029640516214
chr2R:3847395-3851468	-1.9179926735386583	-1.1644014063203445	-3.847297076725949	-7.3422846098616485	-4.475085616069136	-6.151454251780221	-7.843666571541872	-8.024720903438732	-7.998596329528973	-8.129784490840457	-12.050984276995065	-8.141880307982989	-6.5092635471888	-4.283285648037366	4.659812873530329	17.628220141422542	22.55218043032948	16.06077022630642	18.81237487339938	16.375260361396798	11.459515904595602	10.315017563895303	5.64365866744819	4.936157846291406	5.973214943198068	3.0324880946188144	2.8316167256176428	-1.7971354510611095	-1.76288513709272	-0.1542856323555571	0.2550327347984114	3.0817317745087465	7.744277663411312	10.774281643725075	9.233600178837746	6.368175424551078	3.876753682431867	0.6527310126421587	1.9350710102956206	0.8744108312414818	-2.4450120183165054	-0.6190080203824393	-4.131983377138738	-3.4552708427075305	-2.7906029640516214	-1.9249362576445967	7.9132570326232266	7.075405987685185	3.377300460037122
chr2R:3876882-3878251	-28.34101304720363	-16.446126178835478	-6.328826762194821	11.100198670089913	20.915142825367514	16.87827203603526	15.211412113629358	8.15874516177492	2.0848989901572708	9.865108156490141	9.37381992843056	8.535662599190783	8.386495679270304	5.065807970306806	8.328888707949117	4.31427205654617	0.840340882186177	1.3450041887105812	1.4837485218347362	-1.8330103393646235	-4.994563371646965	-10.914790968912438	-12.28879974977584	-12.376344093304072	-6.806572134867179	0.0	-3.725472644185339	-15.879546322235575	-6.438208797303746	-13.325779878395634	-13.70035259977206	-5.6028040913969805	-10.51034095556134	-0.7357890626869555	7.100297979965583	7.368807437625667	7.0473214354822025	5.951327699121981	-2.1884052414262207	-3.0496468798815597	-5.226628196416305	-0.973603845382654	2.7907382357456485	-0.06314349442356419	-1.7012871569895331	2.291418814438228	7.459535411748062	13.318004399783767	15.424421513552723
chr2R:3955080-3956590	-0.5722315223304937	10.60525384705684	4.551700774102727	21.49759729230343	20.991777026795585	25.061376636882883	19.804294160124737	17.403028321377864	18.52040222617137	25.62491202115877	22.701432230311948	19.096399203550934	11.967886823607115	7.640503434027879	9.15550976924132	6.455591879658988	3.296313041789162	2.7153510863391093	0.5839481008860434	1.0146418146068776	0.8084759880169674	0.09006902512616378	0.23436226543313404	-1.139310400949166	-0.7789444920890372	-0.5635774085041256	-0.1164174128250148	7.487774844088088	11.558880532305627	10.489910361448263	11.72632030590633	6.147914285937528	5.046428535533454	2.7562232787249807	2.9999100527454337	0.821080299593497	0.8770605429351326	-3.385252044442486	-3.924326704208899	-2.3612992756765028	-2.6605136101583953	-2.8886098813886028	-4.857004397260419	-5.264878205526095	-5.882416236983848	-8.555330052104422	-9.054136427503117	-5.796497026260263	-7.751605358695208
chr2R:3984308-3986331	-10.257044724968942	-10.544769879978924	-10.086548104705141	-12.089593913231862	-11.950954389243861	-9.941917827571922	-16.470084059320104	-19.392091102191987	-12.071260815225326	-1.9605523250565684	3.058176147472125	6.227862423687336	12.933330882201162	13.587224273634332	9.482987519704109	14.399719389604545	15.217108320312255	12.748829949616901	7.4377436101006955	-0.47041643550660245	-4.058751987205936	-5.226285582284889	-3.212209487598149	-3.0357526421530574	-7.261833804181399	-2.534984060161506	-1.354948806874556	-7.923286284339829	-4.27239747043943	1.4313637641589874	-0.8918426194748864	-3.0777662769981218	-4.752765864836536	-5.366252509840564	-3.535174198421593	-8.979698388092052	-5.017875766744343	-4.799516606939309	-1.9605523250565684	-1.1518831761141577	-7.898209933103622	-6.656569833052803	-2.8037317115148794	4.936358405013155	14.854013270956182	24.307977319207833	29.934883250469746	29.069632923095043	21.739670245881108
chr2R:3992974-3994719	12.748829949616901	7.4377436101006955	-0.47041643550660245	-4.058751987205936	-5.226285582284889	-3.212209487598149	-3.0357526421530574	-7.261833804181399	-2.534984060161506	-1.354948806874556	-7.923286284339829	-4.27239747043943	1.4313637641589874	-0.8918426194748864	-3.0777662769981218	-4.752765864836536	-5.366252509840564	-3.535174198421593	-8.979698388092052	-5.017875766744343	-4.799516606939309	-1.9605523250565684	-1.1518831761141577	-7.898209933103622	-6.656569833052803	-2.8037317115148794	4.936358405013155	14.854013270956182	24.307977319207833	29.934883250469746	29.069632923095043	21.739670245881108	20.5661333618662	1.3535241139557863	8.8827344130215	5.095966115825148	9.730014957009006	7.729492547153674	2.1076790777018823	0.4162267865976266	-0.6491982780828581	-2.406539401446966	-4.091921552669783	-6.833073268251109	-7.217934608399138	-10.614368288922163	-11.342980478518827	-9.494200276032107	-13.654606737472381
chr2R:4016964-4020295	-13.654606737472381	-14.206997871859746	-2.0583215256863627	0.8168414036742798	-2.8411483989467685	-0.42060519746910435	-0.8570558771294492	-0.42069395798134435	5.995706743918371	9.144367568786427	17.685212177230017	16.00950999685413	19.27228110088837	13.217244822953207	9.714543765820034	11.604467011059926	9.478421862078092	11.888334599585358	4.108667888984719	3.1556412095027637	2.997321991890836	6.501037632368903	5.612169588870048	1.7842150060083009	1.2466937134313223	0.4966978731207408	0.02713015689029232	-1.41815549901413	-4.436518297915576	-4.714860499616037	-4.544636106295205	-6.093682914087637	-0.6133374968821508	-9.680209006640599	-8.565941854422288	-10.179274037951028	-15.035871630991604	-10.174589834624953	-10.839767396542769	-4.600355674276042	3.714372303401641	4.206458297098681	1.8008153596136864	-1.3262553569255142	-3.8717677375903974	-7.032422106507426	-4.077622026363925	-6.5147975987291415	-10.551337694004067
chr2R:4050055-4053034	0.0	0.0	4.105242665210361	6.112030079547868	12.105949836324509	13.336171490203792	13.069233490355161	8.793586729483271	6.6074597705101	2.157550207925536	-3.5956752045082254	-9.446815992244911	-7.872323225199183	-7.55637085627978	-7.497416895109031	-9.789376165571323	-6.565708358925413	-0.7158051146113907	-8.603406867427372	-4.786234973343447	3.133964105921284	13.387915832399102	12.876316679772057	4.07959625740981	6.576609422524795	2.256430879095507	-0.3624383129107805	-0.22816119486484343	-5.272175063667391	-4.194638839578483	1.7839825369126865	0.7845717846188869	-5.485989159904385	-6.385884385657546	-15.073572530926583	-13.748238699344457	-11.147647794255258	-13.271943599357803	9.400760127159069	11.943853472481763	7.729631436878071	10.18107813359329	4.7770379003009635	8.901858167255869	12.986979262936954	7.1629945975093	10.773402311061854	4.009245197097425	7.176385244666487
chr2R:4343606-4345762	-1.3304671313275345	-2.18176610051678	-2.0008768993215025	0.2827353251676249	1.462275061418107	-2.1024313389385774	-0.06565879253902668	-0.3888681875804687	-0.6025013259654013	-2.2234372344637996	-4.1170964922458	-0.7221628065226663	0.6454463568138942	0.32867254487501063	5.176375021216225	2.605719005692744	3.022417665235084	2.3364689320985734	3.379963256612885	-2.687094753082119	0.32675222119505476	-0.47712125471966244	-1.9084850188786497	-6.545826457012989	-6.393290480153649	-4.097625739250363	-4.694327609055227	-2.3559983298416105	-5.099053825218503	-1.4313637641589874	1.2660114103090723	1.154415024542271	0.288769123076823	5.3015772880822825	2.436999939154053	3.6811556945855397	2.876582768587128	2.4932425598990946	11.857047651804544	6.714421865682959	10.755203000058746	7.613334541199822	5.011189285444729	4.944962163711826	3.3477533227331087	6.11434417635753	3.2122094875981486	4.998496041843569	2.376832500737299
chr2R:4346112-4348196	-2.1024313389385774	-0.06565879253902668	-0.3888681875804687	-0.6025013259654013	-2.2234372344637996	-4.1170964922458	-0.7221628065226663	0.6454463568138942	0.32867254487501063	5.176375021216225	2.605719005692744	3.022417665235084	2.3364689320985734	3.379963256612885	-2.687094753082119	0.32675222119505476	-0.47712125471966244	-1.9084850188786497	-6.545826457012989	-6.393290480153649	-4.097625739250363	-4.694327609055227	-2.3559983298416105	-5.099053825218503	-1.4313637641589874	1.2660114103090723	1.154415024542271	0.288769123076823	5.3015772880822825	2.436999939154053	3.6811556945855397	2.876582768587128	2.4932425598990946	11.857047651804544	6.714421865682959	10.755203000058746	7.613334541199822	5.011189285444729	4.944962163711826	3.3477533227331087	6.11434417635753	3.2122094875981486	4.998496041843569	2.376832500737299	14.905698428228105	9.664423241419273	4.3297998184913284	4.261706965810051	3.415326449328593
chr2R:4351437-4354053	2.605719005692744	3.022417665235084	2.3364689320985734	3.379963256612885	-2.687094753082119	0.32675222119505476	-0.47712125471966244	-1.9084850188786497	-6.545826457012989	-6.393290480153649	-4.097625739250363	-4.694327609055227	-2.3559983298416105	-5.099053825218503	-1.4313637641589874	1.2660114103090723	1.154415024542271	0.288769123076823	5.3015772880822825	2.436999939154053	3.6811556945855397	2.876582768587128	2.4932425598990946	11.857047651804544	6.714421865682959	10.755203000058746	7.613334541199822	5.011189285444729	4.944962163711826	3.3477533227331087	6.11434417635753	3.2122094875981486	4.998496041843569	2.376832500737299	14.905698428228105	9.664423241419273	4.3297998184913284	4.261706965810051	3.415326449328593	5.545704357002919	7.022579910884032	3.1184521609313447	2.011505976237496	2.329530787213397	1.6380221379392184	3.2104519953107333	1.9665583807144207	1.1081789778243332	0.7279271018442479
chr2R:4358259-4361468	-1.4313637641589874	1.2660114103090723	1.154415024542271	0.288769123076823	5.3015772880822825	2.436999939154053	3.6811556945855397	2.876582768587128	2.4932425598990946	11.857047651804544	6.714421865682959	10.755203000058746	7.613334541199822	5.011189285444729	4.944962163711826	3.3477533227331087	6.11434417635753	3.2122094875981486	4.998496041843569	2.376832500737299	14.905698428228105	9.664423241419273	4.3297998184913284	4.261706965810051	3.415326449328593	5.545704357002919	7.022579910884032	3.1184521609313447	2.011505976237496	2.329530787213397	1.6380221379392184	3.2104519953107333	1.9665583807144207	1.1081789778243332	0.7279271018442479	1.0653592341683187	1.0033321304522778	-2.3587563241553045	-2.583618087859905	-1.6385438871925657	0.6715853857648978	-1.1776505682731024	-3.7555821250764327	-1.4240537370519133	0.025339341300023008	-1.3203136336454466	4.024023261177223	5.921649989003449	7.229973503497627
chr2R:4486477-4487604	-1.2584556448834814	-0.909112116801725	-2.4817143735485865	0.9135461987089871	3.5710980879442844	-1.733273313727979	-0.18200558857365615	-2.8969644739965585	-3.4337583139239114	-4.515433280342527	-2.262525173175831	-1.5135270749413525	0.14679715401781124	0.0	2.8047357273057387	7.5250671398483195	2.573617452731439	-0.6252873828651145	0.0	1.373812516516205	5.517170518015949	2.958621314555353	8.862692737491146	4.015071198407959	5.84889379037275	12.34540110162519	5.414461848762947	4.699297345077593	11.383494974316513	4.3059626323446345	5.709100186183185	9.926639111016026	10.024170324336906	11.176150146024641	11.16602989450319	6.9384865917808645	0.0	1.019538385512873	4.091878899369123	3.500623989359704	6.8878539535358465	8.656388273596274	4.129978259537624	3.2577880875372203	0.4023859145986031	0.037309097250755624	0.28520148151692215	-1.1884863132050942	4.475055176815722
chr2R:4537353-4541972	-12.667662332046541	4.7590334572595205	18.0019034637971	15.637796243031937	5.2820971603727	11.135607005388072	6.631274703865404	8.64777563347873	5.715714113464001	3.1312997000044502	4.002819812833059	4.448048427448677	7.499666579606615	0.44716766132683194	6.229676272255447	2.276330145996985	7.716261327283996	8.322370778466427	4.599225292674966	5.071248857126865	3.9120740454371017	6.461218676494648	2.7337454929662974	0.08030008345672995	-1.5857972890784986	-2.418848405169001	-2.0052031554785352	-5.953428320060966	-8.549733605506562	-8.0633211171815	8.67210720001267	1.179745271867466	8.568618402966376	14.83085330922259	13.943450187752003	8.050146406201137	6.6297789102019795	4.630903477331697	1.906601163200572	1.2728611075149725	0.4096268743733516	-2.6845387998839034	-3.401754220790565	-4.668914793474605	-3.862420300850935	-7.177830766842969	-11.268986092123573	-7.155193920232835	-8.103968875827599
chr2R:4543470-4545371	7.499666579606615	0.44716766132683194	6.229676272255447	2.276330145996985	7.716261327283996	8.322370778466427	4.599225292674966	5.071248857126865	3.9120740454371017	6.461218676494648	2.7337454929662974	0.08030008345672995	-1.5857972890784986	-2.418848405169001	-2.0052031554785352	-5.953428320060966	-8.549733605506562	-8.0633211171815	8.67210720001267	1.179745271867466	8.568618402966376	14.83085330922259	13.943450187752003	8.050146406201137	6.6297789102019795	4.630903477331697	1.906601163200572	1.2728611075149725	0.4096268743733516	-2.6845387998839034	-3.401754220790565	-4.668914793474605	-3.862420300850935	-7.177830766842969	-11.268986092123573	-7.155193920232835	-8.103968875827599	-6.758429327396863	-10.490782931700771	-3.606562984853126	-1.3764286328740238	-4.517780916285562	-5.09958248569947	-7.886786831462476	3.6029143686588108	3.944046507903556	-1.0322347332685127	0.032082055409139706	-4.090801613197133
chr2R:4545589-4549203	8.322370778466427	4.599225292674966	5.071248857126865	3.9120740454371017	6.461218676494648	2.7337454929662974	0.08030008345672995	-1.5857972890784986	-2.418848405169001	-2.0052031554785352	-5.953428320060966	-8.549733605506562	-8.0633211171815	8.67210720001267	1.179745271867466	8.568618402966376	14.83085330922259	13.943450187752003	8.050146406201137	6.6297789102019795	4.630903477331697	1.906601163200572	1.2728611075149725	0.4096268743733516	-2.6845387998839034	-3.401754220790565	-4.668914793474605	-3.862420300850935	-7.177830766842969	-11.268986092123573	-7.155193920232835	-8.103968875827599	-6.758429327396863	-10.490782931700771	-3.606562984853126	-1.3764286328740238	-4.517780916285562	-5.09958248569947	-7.886786831462476	3.6029143686588108	3.944046507903556	-1.0322347332685127	0.032082055409139706	-4.090801613197133	-11.451471864787665	-12.777595896002515	-19.87640984788692	-13.365382618466922	9.898509466463793
chr2R:4679729-4681569	0.8405316854811504	-2.039956298608101	0.5789898514633888	1.0849162215729216	-0.7429133511976826	0.7858770929112237	-0.9465923779328558	-1.9084850188786497	-0.1028117753743909	-0.3697028591489056	2.0222142490028747	0.2626478153584838	1.8289790168962698	0.3801107125077468	0.9841761977609949	0.8140939913399781	-0.14215714476712232	-1.6193041163262718	-2.313213507384257	-4.137259712261356	-6.468061438719691	-3.6564635909618075	-8.18602814924583	-6.517394006746669	-10.379662552884469	-12.167121825572945	-13.528408682834915	-9.833240101366815	-10.106291192617165	-13.236559913061212	-12.787228970501197	-25.374049084946698	-25.054868657307438	-24.122535273668504	-7.288923324913572	-1.9084850188786497	-1.4727333124820898	-6.762902088437943	0.0989820425374037	-0.9884928598239788	0.7359535705891888	-1.1282125309826667	-1.9658582879252016	-1.087636782058556	-2.665600707742742	-1.5903142971438087	-0.5495464962525913	-4.235393461420753	-3.9020866195182897
chr2R:4759989-4765249	0.8881232239143072	5.43722637127406	3.362149004012732	8.988837515345432	6.003884997693602	2.6179207113669807	5.538359925045983	1.5482327425807536	3.0984077863456956	0.6599938156578922	2.58959181762029	-0.37222389169138625	-0.47712125471966244	-0.03827457865474551	-1.1056322447779978	2.722395194120627	3.75661756381203	3.6050484539011687	2.7299625895108304	2.4077407809148035	2.493005727125369	1.7597000934522398	1.5998988247617651	-0.1916954742304478	3.4431980111097396	0.6220790421613861	-0.38907346943248866	-2.6101820135852947	-0.9683530673267683	-0.5417992501836368	-1.041562685491579	-1.762810286941889	-2.65776468082821	-1.137022306248416	-0.0903933799913395	-0.1810508810297222	-1.0740852272861583	-1.6385322929363215	-2.986140319406574	1.6923490930686103	-1.9320918423257256	-1.7550244903847396	-0.9244642419378928	-1.5700001952751366	-0.4947766754777987	-4.790107720673843	0.5981135073202736	-2.6817644925923028	1.568095614860008
chr2R:4838873-4840666	-1.4933196963306603	5.4961318126461896	12.001843213276636	4.9029845423256875	1.9330516924433967	3.682563881878524	2.443835547042677	3.8672745922139207	-0.9509843487370995	-4.4419671904594304	-6.703398618150321	-8.661368409358476	-2.433427550577153	4.678137249035158	5.516041303690585	5.8893496030024926	3.310225897880665	-0.1706980493469519	-4.876782186200838	-8.214630544048456	-8.436712504595853	-14.487034387657234	-6.895633573463114	-18.635269223911664	-20.31534588803695	-17.0852624399561	-6.079347369575738	9.187690961517378	14.623762047790189	14.595472159058609	15.2573137335327	12.057026408904132	12.838037039308144	6.416824510155659	7.270351444535503	1.5256158552092285	1.5486998694489333	2.1148894066722477	-0.8797530693134228	-2.15322897974879	-7.067026599475055	-8.487796444774304	-7.507517349000179	-5.185615902758851	1.9318012675641778	-0.7408167947941127	2.5133963811764066	-1.2994664175175838	1.53172278343657
chr2R:4974338-4976223	-1.5219862658976608	-0.4489718166557451	-2.942538021555786	-1.2320457560369729	1.048190510295621	-2.0844894076526566	-0.3893487198707884	3.3555172279340333	2.91144216868561	4.130572297069807	4.60706584823572	1.4604741582888083	-0.11956116601399257	-5.9156528772819135	-9.044046540326406	-15.224285073777414	-14.707932977240176	-20.200565111910596	-23.848330667159292	-19.915460530073823	-12.445495410252787	-0.7357890626869555	0.6252873828651146	-12.631509396513083	-10.237428966063005	-5.388689080879802	-8.546012901698075	-10.045409785325734	-3.895271940867411	0.47712125471966244	0.7359535705891888	-3.1824347986085098	-5.75456894079902	-5.224556197093984	-2.324210141488919	-0.7490429136284136	-5.2397542559799675	-2.005047364856435	-1.3821770810048504	2.2917236545411885	0.0	1.3677250868007618	3.122890656285679	3.93477519926749	3.48134762412306	0.1523682143419228	0.0	1.4637527426815686	0.48112955804341423
chr2R:4985092-4986588	0.6252873828651146	-12.631509396513083	-10.237428966063005	-5.388689080879802	-8.546012901698075	-10.045409785325734	-3.895271940867411	0.47712125471966244	0.7359535705891888	-3.1824347986085098	-5.75456894079902	-5.224556197093984	-2.324210141488919	-0.7490429136284136	-5.2397542559799675	-2.005047364856435	-1.3821770810048504	2.2917236545411885	0.0	1.3677250868007618	3.122890656285679	3.93477519926749	3.48134762412306	0.1523682143419228	0.0	1.4637527426815686	0.48112955804341423	1.0993397151222506	1.768803874773612	9.00992194537481	8.321627842219844	0.0	0.3842533059311557	1.0216415987285858	6.865898571974231	8.843884891502	2.9827036655335597	1.6744618218526375	6.893974307397144	7.22879811550348	1.7345287976228647	5.080982034688711	7.462715259210663	8.242843808736119	5.365816114113196	8.228888143447637	9.139265778710387	4.2356302710841165	-0.4106493675885908
chr2R:4996489-4999167	3.48134762412306	0.1523682143419228	0.0	1.4637527426815686	0.48112955804341423	1.0993397151222506	1.768803874773612	9.00992194537481	8.321627842219844	0.0	0.3842533059311557	1.0216415987285858	6.865898571974231	8.843884891502	2.9827036655335597	1.6744618218526375	6.893974307397144	7.22879811550348	1.7345287976228647	5.080982034688711	7.462715259210663	8.242843808736119	5.365816114113196	8.228888143447637	9.139265778710387	4.2356302710841165	-0.4106493675885908	1.6123760359923944	5.1382053173469595	8.496353477295328	1.3821770810048504	2.650393772701884	1.5365180309255688	1.6373360114532634	3.3821271205168064	11.3301905233166	7.442147945616183	7.673989362659042	6.533996837424922	8.192993354396632	6.67597475675262	5.462151159404362	7.151315997996294	6.397746284057931	4.5911231137420545	4.701917789752034	4.053403337124372	2.76744294329902	2.3619043551508523
chr2R:5003201-5004990	2.9827036655335597	1.6744618218526375	6.893974307397144	7.22879811550348	1.7345287976228647	5.080982034688711	7.462715259210663	8.242843808736119	5.365816114113196	8.228888143447637	9.139265778710387	4.2356302710841165	-0.4106493675885908	1.6123760359923944	5.1382053173469595	8.496353477295328	1.3821770810048504	2.650393772701884	1.5365180309255688	1.6373360114532634	3.3821271205168064	11.3301905233166	7.442147945616183	7.673989362659042	6.533996837424922	8.192993354396632	6.67597475675262	5.462151159404362	7.151315997996294	6.397746284057931	4.5911231137420545	4.701917789752034	4.053403337124372	2.76744294329902	2.3619043551508523	0.9872941443426005	-3.3748346135881713	-4.603672574952315	-6.628445458003182	-5.770421410772075	-5.315818686058904	-4.43028545476198	-2.1908907254213563	-1.2137779237531614	2.5838076694077405	6.174951776864962	6.995915441131164	2.692058397467167	-0.6948347207486708
chr2R:5052967-5055133	-7.250675611369853	-8.631967790613164	-6.490667180703587	3.9789961291535954	2.2735327185430863	-0.32675222119505476	5.176055081128193	9.907934954195069	10.30762152352912	7.106989689859853	9.5955111879343	3.4833147189620495	0.19672432677588858	2.1814069464909687	11.487112262576108	17.710403133761027	9.297981441175413	8.58793551205719	5.7629118894054585	3.390343207844494	-1.4354036374902857	-1.7346327241759374	-4.502648816275505	-6.039432173672607	-6.942513786308546	-13.688700801167416	-12.019906917006708	-9.002580754432067	-3.212209487598149	-14.04856859890433	-7.439122409517291	-19.216551118924933	-17.427258063006413	-14.403656472065054	0.5969000448527784	9.734748839591088	0.38396149825292963	3.470458127696951	-1.0836140958364988	0.7777724392878762	4.321959465573716	0.11607202774573097	-1.9330516924433963	-9.579815849043024	-14.506995600749887	-9.533022493025168	8.281443471551416	14.398650861007056	17.285296527391374
chr2R:5172824-5175460	9.745748259052018	7.153109581054835	4.067677751304178	5.139318318218629	5.140338974213093	6.959537931848875	3.941161272239378	2.395940898635429	0.8646045963549588	0.264694543979489	0.22521137398020993	-1.8276620755793458	-1.7770200521422765	-6.705250847714809	-7.182099160801228	-10.118127156785851	-12.82369143357659	-13.502309347999192	-9.626187820829022	-3.491124561154151	-9.09921367037059	-8.091705194413292	-5.773224474265318	-9.912780425898406	-4.447828941065059	-2.5906425791400136	-0.32675222119505476	-1.548925164638522	-4.172346777797296	-0.9833334848089614	1.3943705929232013	-0.7637822784523075	-2.9405545580138193	1.8268649746042178	10.51732842410753	14.658341668944523	12.837142042011836	8.739507199680757	11.660615332013048	12.32564336346543	3.890905376382884	8.943234397230832	5.492013825112036	5.595406230794278	4.386917564140023	1.4509755911248299	1.4142940131421988	0.3571132109099616	-1.9163656492689334
chr2R:5289686-5294367	2.3896073453432467	0.0	0.0	0.0	0.0	0.0	0.0	0.0	0.0	0.0	0.0	0.0	0.0	0.0	0.0	0.0	0.0	0.0	-1.684872899606169	-2.7285928155171044	0.3842533059311557	9.428086487260062	20.89585629988655	8.336084675053037	0.9884928598239788	14.468967273135757	12.468846272991584	1.9769857196479577	16.579407312901683	17.271522755670965	5.063775021356092	22.19775102646278	10.868167070243478	19.74233938862757	12.810150618937138	16.306428548145423	11.270741913939787	5.162327182535344	6.453641068684952	7.633858870651727	8.518253098166072	5.803613910464812	3.7207062271923945	-0.5733005938677672	-0.30744329737091464	-1.2958644586155106	-2.6221638262220823	-7.185034881057099	-6.836435564290742
chr2R:5648737-5651019	-10.581792138203069	-3.663587311317348	-10.621751695250136	-3.869738414504243	-5.54787393669129	-6.738036035777333	-10.969953228422563	-8.404930716768794	-2.388109481851763	-3.5837721241295153	-4.843126454525597	-6.941343581536425	-10.624428237698282	-13.960671043424734	-12.653406591086517	-13.523653195965176	-14.819537288859129	-1.1416133483953086	-14.928363135374434	-17.637205269123566	-24.37373908730055	-15.8294215616028	-14.752798212595566	-1.9769857196479577	-9.2327965993152	-20.388711583814466	-4.420296842643031	-5.805218551787642	-11.913577735322207	-0.5722315223304937	1.1737218734474009	0.47712125471966244	0.0	0.0	0.0	0.0	0.0	0.0	0.0	0.0	0.0	0.0	0.0	0.0	0.0	0.0	-1.4313637641589874	0.21052632091416779	9.127339927408636
chr2R:5758975-5761047	13.163823283852302	15.516600104031317	13.628360810486791	4.446164106362224	18.369660716903038	15.63946017397919	17.41611678999735	12.363967726128047	8.0436302177728	8.355927290791415	5.8978735400490825	1.6957259246260068	2.1966661121353006	0.23950320117299453	0.8824165131412829	-1.7048768568931576	-1.8565704102756144	-4.967402969778211	-3.3198445085055828	-5.6040478990845095	-3.7751572420328894	-3.003027725475641	-5.6525596128526425	-8.393258227289774	-5.67918009621369	-4.075496040619953	-3.102688590541744	-4.637018960425016	-5.425715202538389	-11.597828329707692	-6.772560463351795	-6.03852790070875	5.759466537620864	4.327532584982848	3.342572552572322	2.0828598659432536	-0.18222707671352745	1.732313029930873	1.1895044600904086	-3.1743890014974183	-5.151542752898206	-11.23004889800583	-6.839917172510632	7.072149490560852	3.4087681807109256	4.280061381937526	2.6333969813636946	2.9529748340123954	-3.550167421917548
chr2R:5846442-5848996	-9.110877266930228	-14.04719473020503	-12.37726148591167	-12.122863924848575	-1.0383346136392257	6.601295308907689	6.651928093055936	0.7402438788397189	-0.632982736236528	-2.048231450266142	-2.964054435243716	-8.684294339500314	-6.982911380235023	-2.4068695605027166	-2.5877621729802205	-1.146878122248319	-2.2416110043246382	-3.586180404898509	-0.5721522541674613	-1.4666889098637228	-2.800325474897258	-2.882209593268187	-7.441128410701699	-3.889377194200314	-6.486278184501253	-1.3836034978805847	0.6816519536376183	-8.41521678550724	-5.185308899103613	-1.0668755590631576	-0.7359535705891888	0.8804889295627867	1.1537050610771495	0.29903377680209775	4.727171898209324	1.851348435306251	-1.4637527426815689	0.9609115391260601	4.46108693637005	5.041135597172318	4.2010732646687865	2.2956485333676047	0.9517559637601757	5.340100905052032	4.131691090331079	0.701168230524681	0.5146171570867977	-2.311767315670494	-1.9969147169882728
chr2R:5858492-5862530	-6.486278184501253	-1.3836034978805847	0.6816519536376183	-8.41521678550724	-5.185308899103613	-1.0668755590631576	-0.7359535705891888	0.8804889295627867	1.1537050610771495	0.29903377680209775	4.727171898209324	1.851348435306251	-1.4637527426815689	0.9609115391260601	4.46108693637005	5.041135597172318	4.2010732646687865	2.2956485333676047	0.9517559637601757	5.340100905052032	4.131691090331079	0.701168230524681	0.5146171570867977	-2.311767315670494	-1.9969147169882728	-0.38894791660417566	-1.170041379908726	-0.6418308007673913	-1.3343848487428691	0.2614505271567006	0.6252873828651146	2.2784376691250494	2.5857440836081795	1.6063391588799492	1.6749843987197495	1.3026797493190057	-2.263385921796446	-3.118818020277485	-5.980348412209219	-9.93454725504538	-8.183077645738386	-7.94619046853897	-5.347084235432769	-0.32675222119505476	-7.813927712213648	-2.57930669944693	1.5444361659797716	-0.09665944583183876	-0.611164010095887
chr2R:5868806-5871788	0.701168230524681	0.5146171570867977	-2.311767315670494	-1.9969147169882728	-0.38894791660417566	-1.170041379908726	-0.6418308007673913	-1.3343848487428691	0.2614505271567006	0.6252873828651146	2.2784376691250494	2.5857440836081795	1.6063391588799492	1.6749843987197495	1.3026797493190057	-2.263385921796446	-3.118818020277485	-5.980348412209219	-9.93454725504538	-8.183077645738386	-7.94619046853897	-5.347084235432769	-0.32675222119505476	-7.813927712213648	-2.57930669944693	1.5444361659797716	-0.09665944583183876	-0.611164010095887	-2.184120154015565	1.684872899606169	0.0	-0.32675222119505476	1.5280937151637	0.9342449822945017	3.1116449905781733	1.4223484209520463	1.5361674623468733	7.332115118508913	2.534074598142048	0.0	0.12686663134999643	-0.24859523514443574	0.0	-2.7818251204983344	-9.251203936019325	-8.546090519409216	-3.8469646920572265	-6.310088919090811	-0.8881232239143072
chr2R:5871872-5874788	-0.6418308007673913	-1.3343848487428691	0.2614505271567006	0.6252873828651146	2.2784376691250494	2.5857440836081795	1.6063391588799492	1.6749843987197495	1.3026797493190057	-2.263385921796446	-3.118818020277485	-5.980348412209219	-9.93454725504538	-8.183077645738386	-7.94619046853897	-5.347084235432769	-0.32675222119505476	-7.813927712213648	-2.57930669944693	1.5444361659797716	-0.09665944583183876	-0.611164010095887	-2.184120154015565	1.684872899606169	0.0	-0.32675222119505476	1.5280937151637	0.9342449822945017	3.1116449905781733	1.4223484209520463	1.5361674623468733	7.332115118508913	2.534074598142048	0.0	0.12686663134999643	-0.24859523514443574	0.0	-2.7818251204983344	-9.251203936019325	-8.546090519409216	-3.8469646920572265	-6.310088919090811	-0.8881232239143072	-0.2406233412219088	2.4181631248526236	4.1494546334321845	0.8457119955017671	4.927089479766451	1.5951897934418335
chr2R:5933912-5936404	2.2925707925869543	1.7829858413977506	1.7362206576234174	-3.080945272778992	-2.55491958654151	-6.119158525518975	-1.188418673150786	-6.244290462155763	-4.623139016938596	-6.142418323282431	-4.494111855555519	-9.312810385303377	-5.454061773759572	-5.250930534581736	-5.224803140438472	-9.768114789280947	-17.777506531562477	-12.615359266771286	-19.911657504739768	-9.20102675834225	0.0	0.0	-19.936797735978104	-0.5461807351831426	0.32675222119505476	-0.47712125471966244	-1.4637527426815689	-5.397098054016726	-9.494199838044388	-0.7875892944361567	-2.2887667349251224	-5.992601962850793	-1.3530079183022206	-1.5711696903276526	-3.3817346133273163	-0.26145052715670036	-2.421643699769016	-5.421681923207518	-4.563397998992569	-0.5540953228602561	0.0	-1.0668755590631576	0.6252873828651146	2.7285928155171044	3.8993426260546893	2.7131191079497907	0.0	0.19916529609750638	3.706289730629852
chr2R:6196477-6198872	-1.113596947592484	-5.150692707790063	-3.9046987013141874	-3.4610138630190015	-1.808420779643637	-2.2391622142279766	-0.9182980898333778	0.47712125471966244	-2.677753558334852	-2.7614514512863217	-3.7181767123605547	-4.403769282171555	-1.6789928930721076	-1.4492394586519157	0.37136239756298733	-1.2780642861172016	-1.737821756118996	-4.389095373222751	-4.806525736182328	-5.8768407357176935	-3.747197407005113	-2.248929596683127	-3.8477662405771205	-3.1166150480759245	-4.768773925961935	-5.284675405974788	-0.25580541979093435	-0.5170074203802734	-1.5611284900822384	-0.20127506014148425	1.3474936546328062	-0.8065359368777398	0.7359535705891888	2.295384224678788	10.160848075886136	8.460945166576867	9.324325731909203	10.619250620079825	7.874781143000378	9.126772630223684	7.811945058059834	9.466363695647331	6.016334602871366	9.190858445107109	9.618746249399113	7.794084890827055	6.664176878691691	3.6555883518873	4.637264084628842
chr2R:6203609-6205300	-1.2780642861172016	-1.737821756118996	-4.389095373222751	-4.806525736182328	-5.8768407357176935	-3.747197407005113	-2.248929596683127	-3.8477662405771205	-3.1166150480759245	-4.768773925961935	-5.284675405974788	-0.25580541979093435	-0.5170074203802734	-1.5611284900822384	-0.20127506014148425	1.3474936546328062	-0.8065359368777398	0.7359535705891888	2.295384224678788	10.160848075886136	8.460945166576867	9.324325731909203	10.619250620079825	7.874781143000378	9.126772630223684	7.811945058059834	9.466363695647331	6.016334602871366	9.190858445107109	9.618746249399113	7.794084890827055	6.664176878691691	3.6555883518873	4.637264084628842	2.430211527976675	3.335886468810846	1.5228293343198411	0.6105157098016133	-0.40636075903868013	1.3755614683133746	0.5166915057433749	-1.427631633924902	-0.7139039520010285	1.8766337356637186	3.609319824632196	2.4685466076148423	0.9220544646840758	0.6073153331909468	-2.2972366826103445
chr2R:6353218-6357170	-3.212031458465436	-1.022747969488467	-0.6112617601679553	1.7557126806444476	9.833522031252524	32.347446167928666	11.996322375577966	19.675023129202334	5.423804078475888	0.6771956237733705	0.9785856351704517	3.7109431234694363	11.76886007282654	9.5482343108699	2.3480335351020902	-2.1864798090316886	-5.572799575353725	-5.1638387040336236	0.0	-3.8850477741019316	-3.3049253787986825	-6.761432911023849	-5.694833577620025	-9.329085600040507	-3.3494998593431835	-25.298198727464	-23.526241247076484	-12.853176598020958	2.3880736099734654	-0.8249841762751692	12.245503132184945	9.82213309184547	7.554867996353109	-0.06961727950709673	4.987841619587369	11.36099602214354	9.458928707466708	1.6453038260344375	-5.310377933542893	-6.842249751245408	-11.112278743098997	-10.016392222679144	-30.450029553149907	-27.38642835785447	-5.053689543002424	-1.5266364489807052	3.0936569529984506	5.88773862741815	6.253946143848806
chr2R:6370003-6372346	4.987841619587369	11.36099602214354	9.458928707466708	1.6453038260344375	-5.310377933542893	-6.842249751245408	-11.112278743098997	-10.016392222679144	-30.450029553149907	-27.38642835785447	-5.053689543002424	-1.5266364489807052	3.0936569529984506	5.88773862741815	6.253946143848806	-0.09105343985926605	1.4026431653344948	0.41960698044271094	2.5704510312877176	3.7134823477745416	4.025881430482573	2.4647925897612506	2.3534518368625195	-0.1416060681241613	1.2063628280109033	2.9327254602373096	-0.09080431289762882	0.0	3.4797213164434346	3.5312715831032513	3.787893309514645	7.684590957983155	0.6867325911188109	1.925250237852636	5.7521377283094886	3.6281671365190653	6.204776301452409	9.984622298012612	2.436999939154053	-1.1737218734474009	0.6252873828651146	1.9779115218250933	5.416281267620392	5.493994737502637	6.065067469842803	6.192028496967708	2.049547751898596	4.267961800872036	3.3339718141901487
chr2R:6374251-6381845	-30.450029553149907	-27.38642835785447	-5.053689543002424	-1.5266364489807052	3.0936569529984506	5.88773862741815	6.253946143848806	-0.09105343985926605	1.4026431653344948	0.41960698044271094	2.5704510312877176	3.7134823477745416	4.025881430482573	2.4647925897612506	2.3534518368625195	-0.1416060681241613	1.2063628280109033	2.9327254602373096	-0.09080431289762882	0.0	3.4797213164434346	3.5312715831032513	3.787893309514645	7.684590957983155	0.6867325911188109	1.925250237852636	5.7521377283094886	3.6281671365190653	6.204776301452409	9.984622298012612	2.436999939154053	-1.1737218734474009	0.6252873828651146	1.9779115218250933	5.416281267620392	5.493994737502637	6.065067469842803	6.192028496967708	2.049547751898596	4.267961800872036	3.3339718141901487	2.9744924926824616	3.387260031841448	4.232715497890363	2.8506280388652354	3.7056864037336306	4.626261128221823	0.08729694171547847	1.6631558406943754
chr2R:6387541-6389430	3.6281671365190653	6.204776301452409	9.984622298012612	2.436999939154053	-1.1737218734474009	0.6252873828651146	1.9779115218250933	5.416281267620392	5.493994737502637	6.065067469842803	6.192028496967708	2.049547751898596	4.267961800872036	3.3339718141901487	2.9744924926824616	3.387260031841448	4.232715497890363	2.8506280388652354	3.7056864037336306	4.626261128221823	0.08729694171547847	1.6631558406943754	-4.803281788022188	-3.0074777657821796	-2.3312658043882952	-1.199714851017768	-4.988765407022998	-4.3582292426750815	-5.001750970168593	-5.1929682496024006	-3.8894747423468217	1.6803420467555512	3.8866000035756785	5.003652066278462	0.08126187362158105	-0.9943349044291196	-0.9786176397650544	12.459417096407213	24.56061661495812	7.885866487018188	14.69571387784819	8.105077673850364	7.441573712639347	2.7853610807154987	-3.037621841694005	-2.243403348505636	-2.762685952846235	0.5511011468531491	-3.324802768980353
chr2R:6423612-6426706	3.93502561284498	3.089393570283776	1.0071530935935828	7.150980057956825	11.311148114448734	7.361726811558256	10.65788566151293	3.956095195010421	6.217012355384973	4.584707187079464	0.9210998735674037	0.4552698025072365	-3.5827761876542783	-0.2505990395692239	-1.265124160346269	-0.2702853046366358	-1.911236974087902	-0.9173737659944471	1.1290918362401954	0.8166184489481225	0.3518739771179334	0.22397353324393457	2.030348672842656	2.5734925757581175	-0.1211829453316194	-0.41207930478688093	0.616953206103515	1.0417363813545935	-0.699087471064433	-5.739634947828304	-3.430220376704668	-0.5337977323785378	-1.5246451090047606	-1.0879376039890982	-0.9504516123089959	0.39505874916275263	0.20476224541537458	1.2112972715282293	-1.4646745108044652	2.2786182679380844	-0.5357953570400448	0.17548407048913336	0.5999641464256721	-0.8349253933086473	-4.135358959954008	-10.136129426317328	-5.016591048781558	-1.4112246161388995	-1.8127261078946146
chr2R:6444953-6446476	0.5999641464256721	-0.8349253933086473	-4.135358959954008	-10.136129426317328	-5.016591048781558	-1.4112246161388995	-1.8127261078946146	-11.179126893143076	-3.8636310816645953	0.0	0.32675222119505476	-1.6825250877295503	-1.3247668643138746	-0.2448955142314214	1.3061584943343814	1.3896824967301629	2.205260725022699	-1.1676854188787986	0.17052884744193067	-0.8000838769306484	-1.8228309839864172	-0.02669108708402708	-4.485996193471885	-1.8033511763039078	-5.584614422313231	-8.729444890267596	-9.14527240462096	-9.857547824307515	-10.137123120464038	-5.195512062237097	-6.315424709292013	-4.425864361862658	-1.0668755590631576	0.133499793225631	1.4421047527332458	1.9030221395305482	0.8357527869939155	-3.2593323869792523	-5.000863763458093	-4.0187994158633105	-4.089941856332028	-1.6395756442868235	-4.113702270900938	0.09393649727042036	-0.4451024083255771	1.3270941265598053	0.23472881474486593	2.9992062387385987	-0.9031464515959144
chr2R:6468043-6469278	2.9992062387385987	-0.9031464515959144	1.9405920562746122	0.04223225291461134	-1.0008977602855487	1.9614711008993209	0.7072417113679476	10.980846807796727	10.471721940803027	6.26576567069525	17.13918123323305	16.355579678503567	15.331431585836588	12.734257077201175	4.530028105171291	0.24607329548236406	-1.00622139492332	-1.7921784342372522	-3.44317527418789	0.0	-0.39794076800924244	-1.0192369140151578	4.735452420471571	7.939450587802633	11.26031822112479	8.749590439189555	12.570994323365433	13.56008488640925	10.042780209320563	9.825562403237177	10.376572203532932	8.54156672357907	4.8990345295539	4.127366852765134	-2.2609509277062547	-3.9389970264299783	-3.996053119721563	-3.817062784455255	-3.5375519610322486	-5.303378741552976	-10.072160336078339	-15.44307380762021	-15.440320942181657	-12.258156478221562	-10.102986301074278	-9.116835878210795	-12.863202211419571	-7.555543098353226	-17.531791558619783
chr2R:6617849-6620018	6.8865529320588985	10.593904518871492	5.185793775261757	5.773224474265318	1.9820588049647503	4.236205082802286	1.1525212007262922	1.7646302128121156	3.2892630615374094	1.1934226221321296	0.32675222119505476	2.5304047192533945	4.180234216707166	2.8489433635297807	4.174412040250282	-0.6500485400342133	1.555036603294907	6.592508362007309	4.188029127541554	3.2386004768412087	3.99384933157589	0.14451625015057912	-1.41425917252156	0.52966642236707	-0.9690524036992093	-2.4988849574678405	-3.5503607533239014	-5.1142384339254665	-1.0709302611857303	-1.2780642861172016	-2.24685091972048	0.17956279358976573	0.9059652567236041	-0.7569783681290263	0.7646391793268542	1.0737542303402512	-0.7357890626869555	0.3842533059311557	0.3842533059311557	1.5555627641777325	7.0019171906430575	5.6710400729615955	8.440271299009726	5.420408213594567	3.747878064271969	3.1116449905781733	5.202718550465999	13.074729279277225	2.3155715604779465
chr2R:6696661-6698599	0.0	-1.1064770844568605	-3.8712052998012054	-2.216769493300381	0.0	-6.553300337435346	-4.129736152707287	-3.552394814138484	1.3528435241215888	-1.6334871157945017	0.09650737137312979	-1.6396975497760833	-3.4920144018172325	0.0	-1.9623743029625598	-3.3697556235051733	-2.9383055519287624	-3.058597117966326	-4.510456291649659	-1.6933233537595698	-1.3821770810048504	1.9084850188786497	1.4637527426815686	-0.9321414640781854	-2.4215392344105986	0.5461807351831428	-0.5330345361219886	-0.46226952496459633	0.06954292290800139	1.0668755590631576	-2.3286248352848276	0.20197442852421257	7.931073006947599	3.917057557861786	5.4438200033232	4.824920764344334	3.0959727799961434	5.5332666312267715	3.8571877079657755	3.641077630800525	2.892752594415502	-0.11203162943120143	-1.8117301619328345	-3.9024220711551276	-2.3631490899403893	0.48314147079399405	-0.4666095473949303	-2.347600204620904	0.7980248560975034
chr2R:6699969-6701960	-4.129736152707287	-3.552394814138484	1.3528435241215888	-1.6334871157945017	0.09650737137312979	-1.6396975497760833	-3.4920144018172325	0.0	-1.9623743029625598	-3.3697556235051733	-2.9383055519287624	-3.058597117966326	-4.510456291649659	-1.6933233537595698	-1.3821770810048504	1.9084850188786497	1.4637527426815686	-0.9321414640781854	-2.4215392344105986	0.5461807351831428	-0.5330345361219886	-0.46226952496459633	0.06954292290800139	1.0668755590631576	-2.3286248352848276	0.20197442852421257	7.931073006947599	3.917057557861786	5.4438200033232	4.824920764344334	3.0959727799961434	5.5332666312267715	3.8571877079657755	3.641077630800525	2.892752594415502	-0.11203162943120143	-1.8117301619328345	-3.9024220711551276	-2.3631490899403893	0.48314147079399405	-0.4666095473949303	-2.347600204620904	0.7980248560975034	3.080255756392047	2.205410766074713	1.8822431464483258	1.6943808365327107	3.4272317058213626	1.3067410120366885
chr2R:6730577-6734134	-6.110483812052793	-4.279155997369741	-7.827714743442985	-6.495216434422646	-1.3502331414018478	-1.0668755590631576	-1.5022269290607766	-9.416900084357401	-7.359581387076864	-5.35777145634892	-0.6695955499656489	-1.2270535367095035	4.599598022886841	7.040219564775246	7.111720613522629	5.605371161099876	7.865196386081927	8.24943139824825	4.947968061570939	0.0	1.4985613419569928	-1.1093259825442698	-8.733261961685642	-5.680101864959032	-0.48889318702867635	-2.754008942258889	1.3821770810048504	-2.6974676255626813	-5.110583822176927	-2.234618735272926	-1.8918645274018473	0.22407746444571308	1.5300241443374833	0.8112521649598141	7.741401351158138	7.523066789362089	22.455427320634257	24.756954669581113	17.3575118640555	7.144409854049595	-0.06059927439427761	10.096461694575686	23.25184290084011	22.26939760582183	18.1722916864007	15.488508354730664	12.22643184337073	9.175696035391187	2.8974574592134954
chr2R:6785683-6786646	-3.239141405663948	-5.777701251786415	-4.020184299217992	-1.0478921216478267	-3.1876741483973747	-3.2834359229337746	-1.1737218734474009	-0.5552050987676277	-1.1548908653019587	-4.033664368896219	-1.6449684914872105	-0.4106036484331659	2.172379475444087	-0.45381081258895595	2.727151630732356	0.6321733823795772	0.0535086906016544	-4.473390841683935	-4.488098177164456	-0.7858631894981648	1.026735530352508	-2.2207608970525095	2.0053295783284257	4.072248691094802	2.6805322449082936	1.8217183709755393	5.419754394015604	2.0100071674167026	7.995112821634146	10.218401988423325	7.40738519178628	0.7229432898650866	4.28259561160453	1.5396781872967917	-0.04263731384608115	-2.326076800757774	-8.680717251871945	-8.50085992605606	-8.553879219889193	-9.628075889652028	-6.819648371383727	-1.2048957693008349	0.5552050987676277	0.6252873828651146	-0.9568070777091172	-1.6483250569012038	-0.767731667622095	0.7359535705891888	0.8526405704718831
chr2R:7070431-7071790	2.6032789696109426	5.638747638518623	1.3530079183022206	-0.47712125471966244	3.267114632662933	31.923341002689718	28.632833733598783	18.10707268056654	3.4004788378875714	19.641897860091166	12.333988655922436	14.759362539772562	15.299208373037674	7.446732417048364	10.220969493413072	3.320858130302268	1.8121613477909697	-0.11688495993445909	1.4507623574823598	-1.0466924622419154	0.46660954739493005	-2.547739520118809	-5.9150056925089665	-4.323586489600501	-2.9932771612989724	-4.154758329060091	-2.4857965548664924	-4.609715483055683	-7.817985067599104	-9.860795949107551	-12.364284522162665	-13.221340697045306	-11.817494084592992	-19.40854429375241	-2.155921150721805	-0.9568070777091172	-14.066205023222485	-15.602841066789228	-1.3365333925463236	1.1245948600767726	-0.14280065354848312	2.125161189360998	0.46320916070889684	0.0	-0.7221628065226663	1.4272848203841646	-0.04036672094020419	0.7975665951190493	0.7354590998884956
chr2R:7125313-7127026	0.1736674791438287	1.8785125341020912	-1.698161772379209	-0.2240774644457132	0.7359535705891888	0.0	0.9884928598239788	8.746780257111899	16.961437000240124	19.17712228352865	10.502170995027411	8.719297777567164	4.632283681357397	2.400193796137429	-1.989783702929081	-2.426953342717197	-5.842875149980951	-2.403585756351571	-5.761427865568279	-6.505622252678673	-7.385196708070497	-5.683292998832992	-2.983461158491439	-1.597097310142741	-1.6806839062132066	5.122072634365157	7.101634418018636	5.826496028414632	8.905372061527805	3.128921920051625	3.5839641178462425	3.385075281199508	3.8466237376811043	6.459316611799764	-1.0707089749884082	1.7798424539043338	10.522429944711762	6.582166824488324	6.347991737954825	5.638510777727522	9.273587099576975	13.560785750622504	11.61917011779209	6.887895479661223	20.023140628352134	16.872513874013112	12.331927801553721	13.981458880436199	9.469844184909407
chr2R:7166417-7168126	-11.660439248539117	-5.6614551470109795	-11.640923790834972	-5.872618892780478	-1.2117858773499317	-8.710698085473021	-0.32867254487501096	0.288769123076823	3.6704934643920586	4.278192825359732	5.514816251863944	3.5187079139271438	1.067992626713698	-0.8554232564533625	-2.674876865739433	-2.679285882922932	-8.197950070328156	-5.775464233365301	-5.780313196000413	3.575982156016651	9.579318030053937	3.739805745503237	17.183521651655365	16.753317317273066	13.227615234676787	11.153341329138568	12.15235350622989	9.65834394311511	9.626189521462878	6.048211528422639	9.046345802873446	5.886525045557087	10.601412749721003	8.035863157078118	10.403913192628602	6.640154389065974	5.452899426190524	3.811293646031346	4.313234883563443	3.8875846535019662	4.510950042761911	3.8169879335711974	2.246111016929764	0.7414437322500821	-2.278786551110777	-2.8896041052066725	-3.9050940131103253	-1.056446523878927	4.941325965249254
chr2R:7170746-7172778	4.278192825359732	5.514816251863944	3.5187079139271438	1.067992626713698	-0.8554232564533625	-2.674876865739433	-2.679285882922932	-8.197950070328156	-5.775464233365301	-5.780313196000413	3.575982156016651	9.579318030053937	3.739805745503237	17.183521651655365	16.753317317273066	13.227615234676787	11.153341329138568	12.15235350622989	9.65834394311511	9.626189521462878	6.048211528422639	9.046345802873446	5.886525045557087	10.601412749721003	8.035863157078118	10.403913192628602	6.640154389065974	5.452899426190524	3.811293646031346	4.313234883563443	3.8875846535019662	4.510950042761911	3.8169879335711974	2.246111016929764	0.7414437322500821	-2.278786551110777	-2.8896041052066725	-3.9050940131103253	-1.056446523878927	4.941325965249254	3.1575300321538347	1.500859485403957	1.7551274918138808	-1.4278762715650948	0.7149044729549355	-0.6200256263039036	-3.149558956718424	-2.827564955353768	-6.943530746856092
chr2R:7339035-7343393	-2.5493487714014464	-7.471788077867897	-9.848511613639516	-1.8834067806682209	-8.192095322240956	-6.09396247342563	-0.4259355016083419	-2.9135835407947233	6.663971693466742	8.175019764544459	1.9628363661218633	-2.3519079488713577	-7.195666699937442	-5.687277443567293	3.9710934874302795	0.4013018988573267	1.1737218734474009	-5.020757926675227	-10.60642890981534	8.995568856906237	6.419421168980836	8.22858274600014	9.914971451248954	8.805155134964286	8.829308922524849	2.8818080618390676	4.009965344105341	5.562889856932146	0.6345575836772076	0.0	0.0	0.0	0.0	0.0	-3.895372274048641	0.3477588432762462	1.7476927281577188	-1.2923869375890096	0.8339918868726757	1.748619450381466	-2.6433704441465036	-0.19797995152778394	-0.46847636853984953	-1.9269535331316576	-1.7665733594362947	-2.1492799274542436	-1.5041144185392694	-4.128236777909174	0.5161387175607159
chr2R:7484538-7486833	0.40942647955501144	1.4297053024222466	-0.9902035653527246	-0.5386539547459838	-3.410500836361213	-2.379804433058762	-5.9730977904546565	-8.614770538877117	-7.297862273589028	-8.582852150517837	-4.1529033233117385	-4.456763325321238	-5.194925631855964	-4.861366033086993	-4.854917947815751	-0.1671187774347485	0.32675222119505476	1.2560006192103859	0.6874523042241457	0.7976477753236787	2.1983660865111982	1.534607237395047	4.1989552820041265	1.4800448607547054	0.3979407680092423	3.1493597392009436	4.014512391333723	2.78219527814922	1.2296958357224397	-1.3532425647206556	1.2385896505346423	-0.9321713392891209	-1.8652673904391386	0.8441642408181447	-0.7784344227659988	0.24607329548236406	-0.366699014302437	-2.138724592799428	0.6424249008321578	-0.6007649549818564	0.8156235500533421	1.6175469938814233	1.4831866670411424	1.5599764798427487	-0.41270507321166944	-0.5207792298679395	-3.8269623710150924	-5.790761261135915	-2.978672671645349
chr2R:7738497-7741172	0.19123735051260016	-1.1029841564042175	-1.156093356820952	0.0	0.6941564507598411	1.6629230936746158	3.103913154295464	2.192220756670456	3.072667856016607	1.5794359347071585	2.0492094445832127	-0.5160286901398156	-0.20721446500264548	0.7428425494476758	-0.9444583894957557	0.029098819028689514	-0.6363847785642045	-2.371733827917386	-4.132113346437987	-7.484664053895757	-12.335917655873379	-10.541202392749454	-7.52602459870253	-4.023691755473728	-0.6252873828651145	0.0	0.5050184077099935	0.3537298372835533	0.6940268933877286	3.6222509613335516	3.238230979333135	1.6233018754349446	4.360244828606981	2.4761274231287946	1.4740232639915614	-1.0318289662363493	-0.9407508744249041	0.6842910603926496	-0.2979603955507202	0.3842533059311557	0.5552050987676277	-0.32675222119505476	0.36524608165550093	-1.6115651348321465	-1.3109039108220584	0.5690073984084769	-1.8848642467632222	-2.3276124901304063	-2.603485076104547
chr2R:7868474-7873239	-6.414810092006358	-7.925948756498178	-4.121624661012366	-10.048425792581051	-7.0725571973138965	-5.489075171649454	-6.022790324180332	-8.101910554093632	-8.805212366005675	-7.4051611806934	-8.05642821899672	-6.265907185903821	-8.245295558539777	-1.1737218734474009	-0.3842533059311557	-8.0380863357323	-6.259508695775276	-0.4343840840291213	-0.32675222119505476	-0.32675222119505476	-0.7359535705891888	-0.32675222119505476	0.3893487198707885	2.6088568099946934	4.577824460112886	1.9720558727053	2.7285928155171044	4.59479464037908	4.431048054088628	5.767224547912773	5.967615261727858	6.139319751129608	3.6135680048637977	5.2247408884118824	8.763298571110804	9.374067122857397	10.196296537762064	3.7227721945148646	8.381900901711992	6.983872617702728	5.582356823445548	8.337455476324871	-0.16271224059282327	-0.28957486902868546	1.460010858775542	2.0069960704142322	2.1252363742159086	1.7955228964452417	0.9588015750297293
chr2R:7924711-7925760	-1.5328670910193136	-4.597657648198354	-11.492993217608587	-10.4829009249234	4.919895957536131	11.748517177286033	6.947168817384243	5.280473265650701	2.251708388049554	-0.4333866509005747	-1.548925164638522	-4.477580767668577	-2.769035517706453	-0.9299678206788935	-0.17202030107622282	-0.5041978284943249	0.5674780093870486	-0.3839614982529296	1.1737218734474009	0.3842533059311557	-1.3821770810048504	-1.4637527426815689	3.7181638733432143	7.158092628065675	1.7802406521121157	0.8065359368777398	0.6252873828651146	0.0	2.500408821383436	10.344603272463418	12.023089643841232	11.29691341912122	8.315603314383017	3.6680652243304395	2.478663129492406	-1.9801733853551173	-0.25077326546885886	-3.1390781451999885	-0.22487248011439961	-0.5178564866182345	-1.8183496072667473	-2.064482352477498	-1.0123506472726733	-2.02794425954716	-4.36520192706097	-2.455500179007759	-2.9048318412530705	-0.18956458884263497	0.4359239231164445
chr2R:8067318-8068901	0.32675222119505476	-0.7359535705891888	0.47712125471966244	-0.32675222119505476	-1.0668755590631576	-0.7359535705891888	2.1456549334725974	9.02872154991873	4.15062955808852	11.296940363155285	7.196729546149853	7.818875930600726	4.629101020393729	0.5443740926652602	0.44105586799934154	-0.8875844995689385	-1.1828337542214507	-2.267575312590701	0.46664182814636485	13.88297827300006	15.001348532889013	5.174373849804363	27.10003938359328	24.467384783203578	29.246352563340434	11.959965974805742	12.35726771439222	7.096685708117022	4.62898767924885	2.30812531193824	0.7224862990536621	-0.8717255711043644	9.276065843841295	11.06076977760701	10.713023020833171	7.6026681774908065	5.56586073188752	-0.9389811894664003	-6.445340010426014	-14.55250017402834	-16.517244102323296	-8.92825776849442	-1.2780642861172016	1.7494350818224855	15.70537372144942	21.247359943038763	19.83025431662751	18.16230227795174	2.1677726413203837
chr2R:8097175-8098783	-18.845492875934983	-21.553115323489955	-15.81870443667686	-29.270309871835085	-29.081947641837004	-30.842576127820205	-7.833044284367206	7.5690321757775	14.237638275340595	5.718399349411198	4.640912916210389	-1.9342423343658022	-3.1479096101997164	-5.994260510849998	-15.711907731305097	-20.2842592196676	-25.229974036424707	-16.7156023161332	0.04763417929888711	-3.827971598916806	0.6386086207048118	-0.01866746480353682	-0.3869702158770304	-0.5985230607285866	-2.8385189636786854	-1.5924803748183434	-3.144092392696618	2.643357310942405	1.9886778659173066	6.544882643777099	19.095050963102313	18.884289960165862	22.75709201180008	14.758862486454218	7.835987426318611	-0.7539051602985256	-5.220433787523671	-11.320977461235472	-6.442876204096288	-1.3134497317136165	-0.6742956125476676	5.689063180731703	11.771063648504775	14.480250637426098	9.011641189503347	6.511937477251516	9.41032739888683	9.246803322199666	10.675622258802608
chr2R:8202292-8204642	-6.458207433563792	-3.260041372074549	-5.933701264115029	-4.440510572719342	-7.229759801043724	-6.487595154180574	-0.5348335305482405	-5.776216888444336	-1.2200843131605523	-8.843020760353335	-7.6014313159160904	-4.550755568932278	-3.221719445900663	-0.9568070777091172	-0.7359535705891888	-4.244860225228057	-7.255325961389267	-7.709782611450025	-5.774855424763783	-1.7122506664159762	0.3712000895615803	-2.4841114222038434	-1.2741641064605587	-6.678700913707802	-0.5563979103281769	-5.89119295272985	-2.259296017682365	-1.3208246284304936	-3.6481580078092124	-2.697630317633796	-1.7781764888055718	-4.436566529213038	-3.109654135230739	-2.509399208383096	-1.897344103288061	-0.5237177839679028	-1.7329619857172553	-2.6645762250687692	-2.3762703807371435	-1.470088559511942	-0.07722723099226934	0.0	-0.7359535705891888	2.9174350185879803	3.8734881867188977	0.0	0.47712125471966244	-1.4637527426815689	5.635202674687506
chr2R:8337908-8339061	-3.528987372503203	-4.3876782599551225	-3.9472851383741134	-2.8478433703284893	-1.1285198054705525	-2.6637844443061685	-2.5457367857773465	-0.18865815254138904	10.138810934675764	9.656061515519768	6.397723120582149	5.698238528070719	7.247993942215906	4.845840824851458	2.626761676519103	-3.2129002612671673	-4.037078122982296	-4.63258931284192	-6.120857615991673	-2.4328029996820746	5.073141856744301	-0.418945545250222	4.949042205672253	4.080937871933578	3.2335340929952165	1.0398733261310948	0.4333694895193577	-0.03346921734843254	2.014152951184756	3.3394668966070387	-1.7620325608723464	0.24684129331012078	-3.8376681655499127	-2.0928182363846295	1.0563008179165678	0.1816082853140066	-1.1766281587696714	2.3158425399668867	0.7072054665352984	-0.07992265307463525	-1.1011972483097157	-5.9119060416409415	-9.251973431486618	-12.135536551512905	-10.031379503168504	-9.50574113737604	-2.3802047892002247	8.35613871628416	11.251684080518174
chr2R:8340548-8342466	-2.5457367857773465	-0.18865815254138904	10.138810934675764	9.656061515519768	6.397723120582149	5.698238528070719	7.247993942215906	4.845840824851458	2.626761676519103	-3.2129002612671673	-4.037078122982296	-4.63258931284192	-6.120857615991673	-2.4328029996820746	5.073141856744301	-0.418945545250222	4.949042205672253	4.080937871933578	3.2335340929952165	1.0398733261310948	0.4333694895193577	-0.03346921734843254	2.014152951184756	3.3394668966070387	-1.7620325608723464	0.24684129331012078	-3.8376681655499127	-2.0928182363846295	1.0563008179165678	0.1816082853140066	-1.1766281587696714	2.3158425399668867	0.7072054665352984	-0.07992265307463525	-1.1011972483097157	-5.9119060416409415	-9.251973431486618	-12.135536551512905	-10.031379503168504	-9.50574113737604	-2.3802047892002247	8.35613871628416	11.251684080518174	10.557822144346904	4.236348472029525	8.549399778547771	8.952340732964258	4.124029506026647	0.9292741784848736
chr2R:8342474-8345659	9.656061515519768	6.397723120582149	5.698238528070719	7.247993942215906	4.845840824851458	2.626761676519103	-3.2129002612671673	-4.037078122982296	-4.63258931284192	-6.120857615991673	-2.4328029996820746	5.073141856744301	-0.418945545250222	4.949042205672253	4.080937871933578	3.2335340929952165	1.0398733261310948	0.4333694895193577	-0.03346921734843254	2.014152951184756	3.3394668966070387	-1.7620325608723464	0.24684129331012078	-3.8376681655499127	-2.0928182363846295	1.0563008179165678	0.1816082853140066	-1.1766281587696714	2.3158425399668867	0.7072054665352984	-0.07992265307463525	-1.1011972483097157	-5.9119060416409415	-9.251973431486618	-12.135536551512905	-10.031379503168504	-9.50574113737604	-2.3802047892002247	8.35613871628416	11.251684080518174	10.557822144346904	4.236348472029525	8.549399778547771	8.952340732964258	4.124029506026647	0.9292741784848736	-0.5217118455914921	-2.923451595484395	-3.6037434873993175
chr2R:8354508-8355830	1.0563008179165678	0.1816082853140066	-1.1766281587696714	2.3158425399668867	0.7072054665352984	-0.07992265307463525	-1.1011972483097157	-5.9119060416409415	-9.251973431486618	-12.135536551512905	-10.031379503168504	-9.50574113737604	-2.3802047892002247	8.35613871628416	11.251684080518174	10.557822144346904	4.236348472029525	8.549399778547771	8.952340732964258	4.124029506026647	0.9292741784848736	-0.5217118455914921	-2.923451595484395	-3.6037434873993175	-5.166156031132845	-6.552382475297842	-9.461751574521692	-16.10659342673357	5.770808388767453	13.27203694067942	8.076562989494063	6.153617328273179	-1.5768536551231687	-8.833689548299555	-18.30529656038671	-27.16231909300102	-22.31917494497658	-22.654454061110822	-15.142242926881393	-3.4401046394702806	7.140467834867175	1.5646886901645685	15.117047414244688	18.325476900544608	28.952683008008314	26.383703395662177	3.88665159305722	10.517898314805885	9.120443884630797
chr2R:8417540-8420319	4.579694707077992	0.4292155351682914	2.168688586924414	0.0	0.0	0.47725674701523	1.2971219106202478	1.7572254038880923	3.2471310497872334	3.002272134868419	-0.43737103354016643	-0.34744711394982275	-1.2842839966715434	-0.20237433883306963	2.4358267512300604	-0.41885741734700827	-3.736090259783242	-4.731830177973161	-7.251067413418443	-7.723723706612291	-6.458663000365715	-0.5667259048251885	-5.478275543929621	-9.204643162527379	-3.4239028746654157	0.7359535705891888	-6.35060322358901	-7.232904013979568	-2.1864442654251595	-1.8719615585114593	-5.212952842092508	-4.490214669750521	-5.414630371479727	-4.296820361840147	0.12407515954955821	-1.654507166568443	-6.169245953292262	-5.800940139106364	-2.6910064945673504	-7.283115545148149	-9.51821897628069	-7.180775208598391	-4.321405796830904	-3.9630185948662664	0.0	0.0	0.0	-8.313929677440303	-10.444718331603491
chr2R:8420365-8421590	0.47725674701523	1.2971219106202478	1.7572254038880923	3.2471310497872334	3.002272134868419	-0.43737103354016643	-0.34744711394982275	-1.2842839966715434	-0.20237433883306963	2.4358267512300604	-0.41885741734700827	-3.736090259783242	-4.731830177973161	-7.251067413418443	-7.723723706612291	-6.458663000365715	-0.5667259048251885	-5.478275543929621	-9.204643162527379	-3.4239028746654157	0.7359535705891888	-6.35060322358901	-7.232904013979568	-2.1864442654251595	-1.8719615585114593	-5.212952842092508	-4.490214669750521	-5.414630371479727	-4.296820361840147	0.12407515954955821	-1.654507166568443	-6.169245953292262	-5.800940139106364	-2.6910064945673504	-7.283115545148149	-9.51821897628069	-7.180775208598391	-4.321405796830904	-3.9630185948662664	0.0	0.0	0.0	-8.313929677440303	-10.444718331603491	-9.669873802052468	-6.054044244945475	-7.609209877008957	-11.335462989850086	-1.5583365492391525
chr2R:8422123-8423659	3.002272134868419	-0.43737103354016643	-0.34744711394982275	-1.2842839966715434	-0.20237433883306963	2.4358267512300604	-0.41885741734700827	-3.736090259783242	-4.731830177973161	-7.251067413418443	-7.723723706612291	-6.458663000365715	-0.5667259048251885	-5.478275543929621	-9.204643162527379	-3.4239028746654157	0.7359535705891888	-6.35060322358901	-7.232904013979568	-2.1864442654251595	-1.8719615585114593	-5.212952842092508	-4.490214669750521	-5.414630371479727	-4.296820361840147	0.12407515954955821	-1.654507166568443	-6.169245953292262	-5.800940139106364	-2.6910064945673504	-7.283115545148149	-9.51821897628069	-7.180775208598391	-4.321405796830904	-3.9630185948662664	0.0	0.0	0.0	-8.313929677440303	-10.444718331603491	-9.669873802052468	-6.054044244945475	-7.609209877008957	-11.335462989850086	-1.5583365492391525	0.0	1.3768430568588477	12.568154953086179	11.630683370672342
chr2R:8642960-8644416	-1.4787494158918897	-11.648644109535471	-3.62180880483098	0.47712125471966244	1.0668755590631576	0.9884928598239788	0.0	0.0	0.0	0.0	0.0	0.0	0.0	0.0	0.0	0.0	0.0	0.0	0.0	0.0	0.0	-1.4637527426815689	-0.2887691230768229	0.7359535705891888	0.0	0.6252873828651146	11.976404809182352	21.933552638309035	22.3492208944022	24.92067412882813	19.898635275458766	7.396389479465916	11.904338535571316	11.623579282653226	12.623583113481711	6.318411121493731	7.558243559607216	4.887279845971897	0.0	0.0	0.9884928598239788	6.301205314402218	4.204525450184008	10.265238803448312	13.114713466752674	5.654729489612153	7.690020165048735	4.379324236688508	4.883284811676278
chr2R:8803260-8804906	0.0	0.21387402597795782	2.2904913529913076	0.6252873828651146	2.9309859264213385	4.153612998162001	9.040965088514923	1.6422014869843864	0.0	20.034454028311135	37.41585054427	29.37508700648894	1.2780642861172016	2.5435974661718377	23.60636866994006	36.54204975039834	31.972756804149178	22.05926581483435	7.528615149037454	7.503971126654592	4.778467791037395	2.0261809858973656	1.170041379908726	0.3551616300004318	-5.986463310301198	-4.682934718649088	-3.6141933172860297	-6.560356209119683	-5.467450692349053	6.336707738173845	4.5062797159744985	-3.000293733097535	-7.223920738393705	-13.803423870448666	-9.329786243678232	-4.941236476240855	-7.828463190787423	-8.329560277138082	6.201229028637539	4.622439840086778	5.823326648795984	6.783205261591404	3.575829537703426	13.503633784825286	8.217455394127976	7.676353781300574	3.875838187028642	5.232590090380733	4.387477300114503
chr2R:8835492-8838587	-3.6402392736455624	-5.168781765304076	-3.87256959985754	-2.7904368392291232	-7.654176945956812	-13.520202818486156	-13.271404554360174	-6.808641910516924	-11.475302418833605	-4.733098946064469	-3.9431221326670736	-12.717555205416497	-1.3978207651393055	-1.8399160083056418	0.32675222119505476	3.567667300138837	4.075839451901586	5.019413062614096	8.368277372981458	-0.2406233412219088	-0.32675222119505476	-0.4666095473949303	1.8539290334117917	9.578090332885225	8.663543545227842	5.882127919667529	2.6626179125221676	-2.6286809612855944	-2.81887614726039	-8.428764200309296	-8.36349418412211	-5.344847586013971	-3.3083626916377105	0.19916529609750638	-11.418255193321384	-10.84631765996932	-3.6442365374572256	9.919628700361567	28.361900365496034	29.01687429197397	31.929875575779235	39.867521230435194	37.35339578045379	32.25433663989563	23.37895043833107	14.99142401309139	13.00337204378834	6.867658500937793	7.3671312859321185
chr2R:8856140-8858636	37.35339578045379	32.25433663989563	23.37895043833107	14.99142401309139	13.00337204378834	6.867658500937793	7.3671312859321185	5.968860813909398	1.811370200817759	-0.41024808511490324	3.322649863377018	5.642710709596096	7.330164534618445	4.671876768078512	2.416659295478667	6.186862148486526	4.057289673430025	2.2450517424402276	0.563425312136083	-0.43772269785684903	-0.48597513339663945	-3.603343732173044	-4.803358373559419	-5.977512189621277	-12.294826639058527	-13.341281521521461	-17.614371401042604	-17.041418546666673	-19.71911122340913	-10.510278491544302	-12.297085260294818	-2.860698270893802	-14.487762099720783	-11.009660657663321	-8.700929580024143	-3.8060717203914622	3.948061498950856	7.509768666233031	16.753556177302677	16.750271067711427	15.156595997542528	10.616341152769039	7.504286684381488	4.077789579489813	3.419851564858414	1.0829765873605623	2.4508584104789413	-2.579386104596589	-3.7580149463074384
chr2R:8954521-8956194	-2.56767422215334	-0.4227657165218722	-2.6425271270305184	-0.3193735640597089	-1.6141197199385593	4.00639535129134	2.5602321324017776	1.3120223027252604	3.113272801268056	2.901823930596029	5.908578756729975	5.850654540340133	2.215713427745226	-0.4709597647125933	-0.4346579240136859	1.421413111955599	0.0524734147753925	0.1736674791438287	-0.844334026110919	-1.281198151259161	1.4959253487193929	2.177831302092569	0.3893487198707885	-0.5050184077099936	-0.8065359368777398	1.1448870952583254	4.205177027085645	5.384740475914583	5.430921011862527	4.316310557589255	-0.6511818952804864	-3.223297026375946	-7.445488259658804	-8.199129902065431	-2.73315578079749	-7.362028272595783	-0.6252873828651145	-1.041562685491579	-12.7082429389011	-13.6738095110267	-15.092596892288025	-13.140717922799071	-0.5552050987676277	-2.1411477376961074	-0.8658617812261784	-2.6143282947791993	-4.401414747661445	-6.0756526692809825	-9.9662907992656
chr2R:9020293-9022102	1.0594404245070261	2.141147737696108	-0.8237756866618539	0.16526236266371988	0.9749766442775152	-0.4666095473949303	0.0	-1.0478921216478267	-2.370483095984304	-1.0799316227186826	0.5990309041446822	-0.3842533059311557	-0.9814444401637757	-0.14629900378875368	0.8065359368777398	1.0078397081664172	1.6101331563646568	2.0715158506484443	1.0568985235655244	0.858434414934515	2.6343649478626974	-0.355161630000432	0.0	-1.2736598516576252	-0.42273552808819037	-0.058760984188435034	-0.3138672871785121	-2.6451328292852043	-3.83024896050921	-1.2536358431313377	1.1961206792625314	-2.205006457007948	-3.1564285734397366	-2.9809480303168887	-2.5003190718744635	-1.1479232398912647	-2.756807976373973	-0.9059652567236041	0.0	0.0	0.537655442335966	-4.6018145060891875	-4.4290944747005945	-6.947667048232969	-6.536456064247243	-3.7649347708814407	-4.0474859911336845	-1.3821770810048504	-8.158072224267325
chr2R:9108929-9112330	7.940820031425128	7.609383956979507	7.856615184330261	8.867547935948629	4.8212857927865835	6.311212847015683	5.602231302618471	0.5008651672900765	2.283621181566535	-2.1108661491130043	-1.8514689128828739	0.3102835025216522	0.9389791565823711	0.6513851662781995	-1.6892239526776813	1.1054327988850465	-0.6413332007959125	-3.0611610527967383	-3.3318637837812504	-2.562653734251083	-5.9294305382133246	-11.936475852635354	-8.183535041412668	-13.359038872619191	-9.187670512754341	-7.415293397261991	-6.330102204189329	-0.8374668872936626	-5.917949163768078	-5.784670018193186	-9.869544140663805	-15.541586874277561	-13.28686752331896	-19.67846557875329	-14.28615889474061	-8.781373781688208	-4.624663051656143	-0.2240774644457132	4.8049172999065615	5.828964390855975	6.2406447005303525	4.704468072581874	0.0	-1.0125888611440932	-1.2110399574866526	-0.23676036249025603	-0.4275356174173246	-2.168373043310406	-3.832212630030743
chr2R:9116610-9119299	-0.6413332007959125	-3.0611610527967383	-3.3318637837812504	-2.562653734251083	-5.9294305382133246	-11.936475852635354	-8.183535041412668	-13.359038872619191	-9.187670512754341	-7.415293397261991	-6.330102204189329	-0.8374668872936626	-5.917949163768078	-5.784670018193186	-9.869544140663805	-15.541586874277561	-13.28686752331896	-19.67846557875329	-14.28615889474061	-8.781373781688208	-4.624663051656143	-0.2240774644457132	4.8049172999065615	5.828964390855975	6.2406447005303525	4.704468072581874	0.0	-1.0125888611440932	-1.2110399574866526	-0.23676036249025603	-0.4275356174173246	-2.168373043310406	-3.832212630030743	-5.57787292829635	-0.6363141263531401	0.5646436637580298	-0.7290414301833568	1.966796564302173	1.2517619835818279	18.870263723878875	37.80965089942885	28.667577204836658	33.9900992053662	19.838478568760557	16.237024464810062	9.845109948204454	6.276601450845286	2.199415740390218	-3.0436748662047957
chr2R:9276529-9278173	-4.330297371753983	-0.7300128226894141	-7.837363040641138	-3.8871008608218074	-9.348951335906804	-3.7330923605196182	0.0	-1.4637527426815689	-6.319772728447483	-6.165523332989405	-0.7140469128673744	-1.659529226625103	-0.47712125471966244	0.9884928598239788	1.2398943095653887	0.08664300908722437	1.3598565958898747	1.982710712464013	2.029802289346597	0.2681854859691828	3.7581405493108364	2.6471124625173674	3.260119030953533	4.875561725922535	0.9377701123262863	0.35479007640370575	1.170443801558666	0.909874546810732	-0.03927892320116299	-0.8229346003834556	1.2878379364424233	-1.987275199787279	-0.36588821964085605	-2.7264473232271964	-1.7676610048804442	0.6041624885002989	-1.1737218734474009	-0.5552050987676277	-0.0649210457620907	-2.048722196577749	-0.4013788552169583	-3.160858134176094	-3.722211668455688	-5.688509154375312	-6.550470573648981	-3.4793880340814898	-4.919475796969912	0.0	0.6252873828651146
chr2R:9388627-9391316	16.28176027827267	8.385116421724058	11.4580028883762	3.5557013279721557	2.3286248352848276	8.253703305571706	22.890846394540077	30.609839948536006	29.43255720310762	24.948480135359826	14.556874463762922	9.858923964662207	5.022663454126993	0.8594650977554834	-5.2722155934546855	-9.060146977922296	-10.903546488812175	-9.249910319353253	-6.906344743154145	-8.247661453669895	-7.3211992437195414	-6.6750588411374014	-6.453372179241331	0.8881232239143072	-4.303162673087732	-2.3725646015839947	-10.50673448082877	-10.456030093583221	-12.91992014019235	-12.619986639676217	-12.709087540611938	-12.770714967436122	-1.021641598728586	-9.49030430919819	-8.460505529743008	-11.495929793401887	-13.694427438600997	-12.008199155058254	-0.2887691230768229	-5.387062445474384	-6.627538179426571	-0.32675222119505476	-0.7359535705891888	-0.9059652567236041	-0.739133396650793	1.199198439511328	2.1996800843248483	1.8365819769451066	0.6277865403239054
chr2R:9393809-9395306	14.556874463762922	9.858923964662207	5.022663454126993	0.8594650977554834	-5.2722155934546855	-9.060146977922296	-10.903546488812175	-9.249910319353253	-6.906344743154145	-8.247661453669895	-7.3211992437195414	-6.6750588411374014	-6.453372179241331	0.8881232239143072	-4.303162673087732	-2.3725646015839947	-10.50673448082877	-10.456030093583221	-12.91992014019235	-12.619986639676217	-12.709087540611938	-12.770714967436122	-1.021641598728586	-9.49030430919819	-8.460505529743008	-11.495929793401887	-13.694427438600997	-12.008199155058254	-0.2887691230768229	-5.387062445474384	-6.627538179426571	-0.32675222119505476	-0.7359535705891888	-0.9059652567236041	-0.739133396650793	1.199198439511328	2.1996800843248483	1.8365819769451066	0.6277865403239054	0.4767360883859316	0.49141342519743475	-6.516888096450508	-5.961117034926758	-7.828944955441041	-2.6335129147026186	0.2614505271567006	0.0	-0.26145052715670036	-2.5997866064530712
chr2R:9441432-9445121	16.12099216733216	7.303125593860915	3.1936616521453005	-3.4723419814286385	-5.778904606479085	-7.912159074306846	10.358428926490129	6.42981975474972	12.22044548911909	14.133033455250445	9.438035637880938	7.457052877818452	11.914247642615582	14.251873054856091	12.310187702701027	10.596152068359212	8.919245450502176	9.02439400436735	5.2364496779492296	0.0	0.9568070777091172	4.56764630028744	7.660936043881157	7.414175782229888	10.491689554297798	8.804019155865255	7.876975567616804	1.5658319936619578	-0.9503630281336055	-5.819753459878611	-7.971642682272377	-11.86459874636904	-10.253485741472547	-8.069181010871482	-2.3286248352848276	1.2780642861172016	-5.65596645995546	-6.3274225145639535	-9.50633471551994	-7.864599834908354	0.21888064018945716	-8.262432015165261	-11.514037555100328	-5.1778856244413065	-12.189574381636252	-5.251495913999159	-7.646560005685488	-0.9761204326292244	-7.653584492475613
chr2R:9642990-9646299	5.8094034714343925	3.9389822740421523	1.876411670453378	0.38282282791310845	-1.3843567835508208	0.73461328237426	-1.2027717434636915	-1.4640319182341424	-0.5578137042737203	-2.6625593684156623	-0.45771658861704884	-2.4349045277248997	-1.2514559542924	-3.0757644095599974	0.0	1.3821770810048504	-0.2614190894156577	-3.0008689452322406	-1.6563636063402987	-2.4286536201904494	-3.7044780186654136	-6.447444125731913	-13.950793617308806	-8.098381690350859	-6.792490746210622	-11.633174196203104	-5.880354051670065	-3.961335488831841	-11.898577321179788	-10.19195414251223	-9.453509006931915	-0.9884928598239788	-0.3842533059311557	0.0	0.0	-2.190367903856546	-8.924276885189942	-1.215340334805915	-8.34889795984427	-11.074735740571587	-6.535356420648733	-12.755653174607591	-7.248176171142975	-0.7359535705891888	-14.213476264156771	-9.201392190888697	-4.444217547866574	-5.345419683685743	-3.149080837144423
chr2R:9711206-9713164	12.72225842103116	12.996107505384785	12.830792644714814	5.738760108674905	7.31782210739551	3.727384566946323	3.828374468262909	5.478776581085094	2.075054040482061	3.2512434404774218	1.5359255468906061	-0.4319942508726141	1.7957042769663154	-1.9358815290751143	-0.7932066990993706	-2.07379806473914	-1.1311724980354034	-0.4666095473949303	-2.3621469324053805	-0.7255402658384086	-0.5453648287139294	-2.068504670110823	-2.5340309065432	-3.1847116482047535	-4.87139394678392	-5.83159283370693	-2.9500030385898817	-2.53350748309833	-1.0668755590631576	-4.985091857394071	-4.333256425290352	-2.7663097807546286	-0.3148528502298491	-0.6297811369318226	-2.6119566149252167	-2.2563420535720793	-3.448381931170411	-2.4592755236767805	-0.26357942574315474	-0.8401140543854752	-2.1445045313528177	-2.536179800404639	1.0778842522742902	0.6383073482902311	0.7158051146113907	1.7582033890972126	4.1916752629572	4.267534050663895	-0.6252873828651145
chr2R:10061036-10063175	-2.066371716179562	-1.7508256322519142	-2.9902029621932673	-1.7323954496363745	-6.370878048695503	-4.215295763123209	-6.3408710610833925	-3.514744600979092	-5.938540529186968	-5.167540495241684	0.3842533059311557	-2.3286248352848276	0.0	-0.8241502612961146	0.3482308985328906	1.783980511203538	-0.4348246916209729	2.069770875974035	-0.340602342216015	-0.9059652567236041	-0.47712125471966244	-0.3842533059311557	-0.3842533059311557	1.4431543474115518	9.065675014857137	3.3451723153792865	1.2417203437958086	5.640008526831606	0.9583356724775449	0.2818177467568866	-1.567412689481683	-1.8824836974304595	-3.581921532947862	-1.0413430036812865	5.605578351129214	2.624790967377646	1.0466924622419154	8.401592484572904	17.728943483962148	25.334552481309537	20.778720966890134	1.087636782058556	12.838551033174985	14.6764344750484	13.203338525389201	1.1737218734474009	10.999544152346031	13.505801018912221	5.257095115206915
chr2R:10195570-10198672	-3.5773903921968984	-6.316051059348763	-1.6043023488507022	5.710864625977125	2.216058498477445	4.404221572563393	0.8601904041687785	-1.0629795945022513	-4.337620442859839	-7.021728593412155	-9.766254331693249	-5.932838122654824	-5.476602235571777	0.8065359368777398	-2.3340619927835733	-6.798095217599621	-5.630384420173214	-3.532878398739924	-3.8856666276281446	-6.317348082519755	-8.93199189545194	-10.600721040422723	-15.381032042161271	-14.594432098686791	-11.696487113847828	0.5511011468531491	4.2639588530281625	5.919828566639201	5.753107189130681	2.861773839583489	-5.566318585471586	-5.814466484357158	-7.870744852068703	-5.825260414511881	-7.879740615978228	-0.7079591181120907	0.5067179623348921	0.32675222119505476	0.288769123076823	1.1499211944940808	7.688094637612911	5.544235736725217	4.931318372540106	8.613575355387411	1.3045628368988575	0.7359535705891888	5.9279807151917225	8.752862217722042	7.249538710243448
chr2R:10657743-10659701	-0.47712125471966244	-3.967779332868747	-1.1542211580457096	0.0	0.0	0.47712125471966244	0.3842533059311557	1.9268396111324784	0.1445453830515227	-0.32675222119505476	0.9670843210249185	0.3284246599877469	0.3842533059311557	1.684872899606169	2.7351464130277114	2.6824040755273164	1.9084850188786497	1.9084850188786497	0.9884928598239788	2.7587505105045453	10.904240732317312	1.170041379908726	7.033932528790176	9.369257797406627	13.34400782259045	3.8622104928819727	10.225172570916614	8.149310441218981	10.096601769621085	13.174155873905171	2.02266823269516	11.256562767141913	9.402821850120374	11.680050234368567	1.087636782058556	1.5914876501123962	8.622257190151931	11.227709046372327	4.276888363976181	-0.47712125471966244	4.00681507288247	12.220667384166303	11.53555348804464	9.762226298766507	5.910123126693081	1.7035883165666703	2.6733679281790343	-0.5344136915306799	-1.4382233748311708
chr2R:10757265-10759665	0.9350849329050237	-0.5010135554032431	-1.174465259667246	-0.918332009057667	-2.3701087873540145	-0.5726935090453257	0.32675222119505476	-0.4666095473949303	-0.10591805059560136	-1.8088178618576571	0.12239779552697416	-3.2906837833901545	-3.775665311489838	-4.744306360796784	-3.191958124900263	-3.7994752885510823	-0.3842533059311557	-0.2887691230768229	-0.5050184077099936	-0.7359535705891888	0.3842533059311557	0.3585529354445482	3.242433408225873	6.150782545884046	4.93905674279653	3.6523928343713905	2.08091107493966	3.062967568926963	3.750755771874637	-0.7548765734026285	0.6277894594976557	-0.05247341477539306	3.4687578808630612	3.9679190311167654	1.584489561501544	0.24062334122190882	2.4575528534648243	3.6211405609808507	4.539563511768605	8.142135755586711	5.840293767374186	-0.32675222119505476	4.084570365919812	7.4895021807880395	10.095212569089673	8.846108468065866	1.0668755590631576	6.8613602614770075	9.708739632482587
chr2R:10868512-10870085	-6.519908473510006	-10.771062102034309	-9.331580310044407	-3.928916931521309	-2.198490098448929	-9.893652325139888	-1.0474034514751482	-1.0668755590631576	-0.2887691230768229	5.188135013942758	18.40784308224729	19.920275772823857	19.56236369199851	11.96658717869509	19.60744635912048	14.756500846504697	12.261883989171968	4.815891245873212	6.539107296857626	6.959607284589429	6.595574178410722	2.622268407072824	4.097162987426682	5.53089554227245	4.845657604933397	7.446904466261017	3.1303669828369944	4.747323551037867	2.787411691742285	2.2472207799122104	5.112407984205196	2.4177689336617565	1.7537056383947456	-0.28384457186106665	-4.357890543115968	-3.036568304416673	-2.5091396476028196	-3.7705665532987247	-7.239366274905174	-10.703146527518294	-13.0883208062746	-16.30701141550643	-21.318866493596683	-9.656094340781836	-23.314254132773364	-14.133138460612148	-16.633770690490397	-3.2841059383041973	-17.14856369671239
chr2R:11005165-11006840	0.6689457040470806	2.5725582528919206	-0.8001792435589558	-1.3120223027252602	0.0532066626989982	-0.6840748246713699	-1.5195604157558817	-4.6391950958929815	-2.5579788974899995	-0.3842533059311557	0.12222993377327172	-1.057400941064934	0.04359318414257659	-3.6508515978270406	-1.2451872092873852	-2.0286466497703546	-0.9884928598239788	-0.8512165514512635	-3.848796115747068	-0.6816519536376183	-4.184559319617389	-12.466840112767215	-12.230463251164002	-11.016345098318261	-11.178347851323364	-3.6648948847637577	-2.534984060161506	-8.841631199224938	-11.633983605788794	-2.6449670415981177	0.6252873828651146	0.0	-1.256129227469748	-4.011945768884655	0.2004613654134925	1.041562685491579	0.0	0.0	0.0	0.0	0.0	0.0	0.0	0.0	0.0	0.0	0.0	0.0	0.0
chr2R:11017809-11021768	-3.6648948847637577	-2.534984060161506	-8.841631199224938	-11.633983605788794	-2.6449670415981177	0.6252873828651146	0.0	-1.256129227469748	-4.011945768884655	0.2004613654134925	1.041562685491579	0.0	0.0	0.0	0.0	0.0	0.0	0.0	0.0	0.0	0.0	0.0	0.0	0.0	1.1390861316305598	0.0	1.925250237852636	8.763156961164153	12.518655389330812	12.917567844604466	9.521570683453573	7.526646888021493	6.4890779073662035	7.7283237190602465	2.7587505105045453	5.923636065143258	3.773412630617438	1.8858935865212443	-0.6321251054872897	-4.103302546847093	-1.957759092197281	-1.6780190389605336	-4.275013092642202	-0.3842533059311557	-1.9229246495807275	-3.166320844054665	-2.0027685766756016	0.9884928598239788	0.0
chr2R:11197870-11199969	-0.38705459943840426	-4.160207826904943	-5.210987033214486	-5.877484189840601	-6.476309497639111	-6.936643423407075	-3.35880835629935	-10.985133353855725	-6.166587284910262	-4.797755426008181	-3.506980961387463	-5.243414372110956	-1.9379277478404204	-6.021284383807067	-5.659456305517958	-3.6513504493169466	-5.1402225998460125	-2.828935132068728	-3.9502828911058527	-2.688006458487568	-2.881360773398778	-1.8649137607738595	-1.3617568433226954	-2.5838264651087766	0.2323100658280018	1.1474225045393078	-1.3530079183022206	-2.1056866106985113	-3.5272867855512575	-2.445248477663984	-0.2349591783152747	-2.4437633262312652	-1.445180273305789	-4.220346084639646	-3.7877972145197005	-2.4365859574633544	-2.1964177459713925	-2.8233753494857905	-1.873814068647039	-5.199036855447253	-5.25955588571146	-1.930830747986832	-2.7149905247691235	-2.7285928155171044	-0.4951420217912413	-4.003670135096589	-3.340149043181039	-2.585501491478718	-4.202388386848457
chr2R:11416047-11418085	-2.3298009459538958	0.0	0.8065359368777398	-2.469900379008101	-0.7736559059748517	-0.2663023331975102	-0.9133422550343016	-2.039034910759362	-2.128182720902014	0.31773950144183677	-3.1562455293335496	-3.1344037044383555	-4.206671435530601	-2.8370872826759963	-4.549856407773869	11.625757980794816	8.367704542795284	9.533027714548595	5.118433103129149	-2.415388057443865	0.30769858352549395	-0.37079413982588955	-0.22265579033792066	-1.5781838836615223	1.8317590308155332	1.7827358587921958	2.381856784230488	3.2936430601083426	4.645671025024335	4.212031325237656	8.474249351101077	7.439292656287316	3.4802351048410025	0.976239142718399	5.983674813194634	4.764558147611652	5.66604953108082	3.157595090748886	3.3752632750899942	2.368711603818308	4.563268588797443	5.228363328308657	4.357682684380329	2.2614049522780633	2.97593782815301	3.508166963342539	-0.2837417549209426	0.12222783821756389	-0.9085261062384324
chr2R:11418438-11419898	-0.7736559059748517	-0.2663023331975102	-0.9133422550343016	-2.039034910759362	-2.128182720902014	0.31773950144183677	-3.1562455293335496	-3.1344037044383555	-4.206671435530601	-2.8370872826759963	-4.549856407773869	11.625757980794816	8.367704542795284	9.533027714548595	5.118433103129149	-2.415388057443865	0.30769858352549395	-0.37079413982588955	-0.22265579033792066	-1.5781838836615223	1.8317590308155332	1.7827358587921958	2.381856784230488	3.2936430601083426	4.645671025024335	4.212031325237656	8.474249351101077	7.439292656287316	3.4802351048410025	0.976239142718399	5.983674813194634	4.764558147611652	5.66604953108082	3.157595090748886	3.3752632750899942	2.368711603818308	4.563268588797443	5.228363328308657	4.357682684380329	2.2614049522780633	2.97593782815301	3.508166963342539	-0.2837417549209426	0.12222783821756389	-0.9085261062384324	6.213906570572113	2.2286710994994414	1.798241339519853	-1.1465233320803743
chr2R:11565270-11567715	2.612243640416905	3.4699574571353655	0.8961112713047918	0.0	0.0	0.0	1.4637527426815686	-1.0668755590631576	3.570303210470831	3.796555945319699	1.9084850188786497	-0.32675222119505476	5.585141598095875	8.725776539883157	0.21052632091416779	1.1397277492047087	4.5565943464072785	4.5442082635120595	1.2252005899371812	0.6591994300909869	-0.960624587639981	-1.5710829408150968	-1.967221329436397	-2.4947356565069363	-1.1634288581741883	1.4637527426815686	-1.9084850188786497	-0.26145052715670036	1.6052746343412814	-1.1797452718674655	-0.3842533059311557	-0.485433315689084	-0.033481631680151246	1.8995710420915612	2.0737564987504067	-1.3821770810048504	0.47712125471966244	0.6252873828651146	0.9670162803285552	4.796079558043299	3.50699705174833	-2.3286248352848276	0.9460754840421567	2.8700950632930877	-0.18946256670265693	5.287266015983698	4.351109194153962	3.834626727510625	5.931966657560542
chr2R:11586275-11588573	0.9460754840421567	2.8700950632930877	-0.18946256670265693	5.287266015983698	4.351109194153962	3.834626727510625	5.931966657560542	8.60361118538638	0.7121263297071472	2.5915203650013594	8.190586163612615	10.56976905243295	13.238690548637372	0.5050184077099935	4.701396902990681	7.998774940981589	7.748654428586544	1.9084850188786497	3.566629930522865	13.90061556611948	11.663737993997513	16.400681865894928	16.409548999937755	13.32667430659326	13.444974849985652	11.394300703576349	9.37265742419763	7.314649974691109	8.194768458901596	9.726662030885628	7.806365318862354	3.102136127060176	6.449185065300557	6.212992329206106	5.921109358958568	4.823927155959538	3.5726820008952274	0.22872569941701582	-1.3001297638050688	-1.700453378079754	-3.2120336556721902	-4.893432320937308	-5.18717219255833	-8.48222718176612	-7.727879872105788	-11.805532293775375	-12.657561275454963	-16.346081725836672	-7.624661539931888
chr2R:11643934-11645359	-2.646958996695944	-2.114534549098776	-1.2175627557112394	-1.2340311085368563	-0.23315675035395558	-0.22157819436606976	-0.49207674968191145	0.0	-0.09963489166953562	1.0851872188551954	-1.6833531860919977	0.06694678396747052	-4.413697546088603	-1.8770566170872631	-0.24113813492516786	-1.0466924622419154	-1.0088239371234153	-2.195474851024275	0.0	-1.087636782058556	-2.439431463355333	0.4093239986126877	-1.462420680805178	0.4160508717875994	1.9222510452963342	1.4696208439734606	-0.58136289059981	-1.4637527426815689	1.534492713356554	1.5815851487169832	1.7834938672252212	1.29211504427431	3.6625626616335993	1.9507840820224447	-0.6460624221123554	-0.1262503190247835	0.5646751349650095	-0.47933899743995584	-3.3562195121039715	-6.117062060027771	-1.985729333880317	-5.283091300848306	-2.8736762672310996	-3.809305781376199	-7.486316839200586	-1.6869356718202282	2.1052899487346597	-1.4141885710517947	-0.2887691230768229
chr2R:11675944-11678073	-0.23602775950454538	0.7875892944361568	-3.0500853254138316	-2.7377689108315533	1.292075241502879	3.2573450878859362	1.1466273909246911	0.3842533059311557	5.652573536740769	8.388177187369047	3.9407579119534986	7.22493846343012	7.3457165107362234	0.8229373382744939	4.4310318863246705	2.403182293403434	0.9757588802691596	3.1773585838427465	-1.0243191252740744	0.06803327204119218	0.24733217692464796	-1.551684732306126	-3.487253337002251	-2.910680942107689	-5.579466162723676	-4.950319302167789	-5.580118121596415	-5.0412592920984745	-1.1247893670978322	-4.062931495531191	-3.6528754969424555	0.0	-1.3768430568588477	-8.526162433658858	-6.785623785270366	-2.5405970566059843	-0.9692323773044343	2.802345156721216	1.7258413680442333	-0.47712125471966244	2.273125933877754	7.3438250685622295	2.411143508127277	0.32675222119505476	0.32867254487501063	11.172340072483378	13.813242728872106	8.604274470429955	13.621738552861487
chr2R:11753713-11756796	-4.763283862633277	-5.157582039233384	-3.3479027875043	1.5718305533592043	4.646572891869827	0.19916529609750638	4.03378259865627	-0.9935734833923113	-4.3464062847180145	-3.989008619641164	-7.122062502681705	12.787615965276231	28.721517710325784	25.994073412594012	20.60630871283252	12.564354603906695	5.653961855009853	14.295245887076517	20.34849152206117	16.471210445330925	15.214700866555843	12.293862578005466	12.999133125516144	8.900649116761697	7.426203316207219	4.664229395212425	5.821745756982698	5.000020855520819	6.116706352140393	5.12953586828909	8.00427221961323	4.351162098554089	3.2720470146788507	4.463995270865272	2.243054339362024	0.5507391299437728	0.22540846864699685	1.1783407003372235	0.3615099004752897	0.0	-1.2201699296724342	-1.5470449303797806	-0.7378033365363635	-0.2700043061902104	0.6241088792057113	-0.10046028373254115	-1.0029380606304965	-3.7257415096477224	-6.111914916017312
chr2R:11774961-11778461	-0.7378033365363635	-0.2700043061902104	0.6241088792057113	-0.10046028373254115	-1.0029380606304965	-3.7257415096477224	-6.111914916017312	-7.43293917344142	-7.248230251200691	-9.67858358369492	-10.522484402710441	-6.263038889575462	-7.67914558376945	-10.432794251086698	-12.811873090211096	-14.300435927763298	-14.858090875415847	-15.397627463437422	-20.169204599606108	-15.894888922080018	-32.747950997771724	-20.37668892166807	0.7875892944361568	9.821600098447483	20.563351555628483	18.327319348616022	11.400376450587931	1.9330516924433967	1.3821770810048504	2.259982999975834	13.22998810603701	24.390466421498537	24.624588762080435	20.810625190876834	19.217991370783214	10.936589301633326	14.868978956915438	10.296297590687969	10.698488080408472	14.139521655975283	6.032766467914606	5.691092711991029	2.8569427185730163	-0.5874934094326748	-4.604964493918989	-9.49313368497756	-10.32777209980971	-10.74954685551016	-4.209077958165113
chr2R:11779086-11781235	-9.67858358369492	-10.522484402710441	-6.263038889575462	-7.67914558376945	-10.432794251086698	-12.811873090211096	-14.300435927763298	-14.858090875415847	-15.397627463437422	-20.169204599606108	-15.894888922080018	-32.747950997771724	-20.37668892166807	0.7875892944361568	9.821600098447483	20.563351555628483	18.327319348616022	11.400376450587931	1.9330516924433967	1.3821770810048504	2.259982999975834	13.22998810603701	24.390466421498537	24.624588762080435	20.810625190876834	19.217991370783214	10.936589301633326	14.868978956915438	10.296297590687969	10.698488080408472	14.139521655975283	6.032766467914606	5.691092711991029	2.8569427185730163	-0.5874934094326748	-4.604964493918989	-9.49313368497756	-10.32777209980971	-10.74954685551016	-4.209077958165113	-10.478358449895646	-10.119660977544427	-9.117926914490361	-11.678768555132352	-11.901543520903761	-9.181414286928911	-7.368199066045632	-9.372361589744635	-13.711513574039385
chr2R:11781360-11783335	-10.432794251086698	-12.811873090211096	-14.300435927763298	-14.858090875415847	-15.397627463437422	-20.169204599606108	-15.894888922080018	-32.747950997771724	-20.37668892166807	0.7875892944361568	9.821600098447483	20.563351555628483	18.327319348616022	11.400376450587931	1.9330516924433967	1.3821770810048504	2.259982999975834	13.22998810603701	24.390466421498537	24.624588762080435	20.810625190876834	19.217991370783214	10.936589301633326	14.868978956915438	10.296297590687969	10.698488080408472	14.139521655975283	6.032766467914606	5.691092711991029	2.8569427185730163	-0.5874934094326748	-4.604964493918989	-9.49313368497756	-10.32777209980971	-10.74954685551016	-4.209077958165113	-10.478358449895646	-10.119660977544427	-9.117926914490361	-11.678768555132352	-11.901543520903761	-9.181414286928911	-7.368199066045632	-9.372361589744635	-13.711513574039385	-9.887070797391592	-2.9301371105516036	-5.1286433494784065	-9.578074479962089
chr2R:11783580-11785508	-20.169204599606108	-15.894888922080018	-32.747950997771724	-20.37668892166807	0.7875892944361568	9.821600098447483	20.563351555628483	18.327319348616022	11.400376450587931	1.9330516924433967	1.3821770810048504	2.259982999975834	13.22998810603701	24.390466421498537	24.624588762080435	20.810625190876834	19.217991370783214	10.936589301633326	14.868978956915438	10.296297590687969	10.698488080408472	14.139521655975283	6.032766467914606	5.691092711991029	2.8569427185730163	-0.5874934094326748	-4.604964493918989	-9.49313368497756	-10.32777209980971	-10.74954685551016	-4.209077958165113	-10.478358449895646	-10.119660977544427	-9.117926914490361	-11.678768555132352	-11.901543520903761	-9.181414286928911	-7.368199066045632	-9.372361589744635	-13.711513574039385	-9.887070797391592	-2.9301371105516036	-5.1286433494784065	-9.578074479962089	-15.856771857511495	-18.755853697590993	2.4358267512300604	4.886967634097945	11.177477045688393
chr2R:11785618-11790170	0.7875892944361568	9.821600098447483	20.563351555628483	18.327319348616022	11.400376450587931	1.9330516924433967	1.3821770810048504	2.259982999975834	13.22998810603701	24.390466421498537	24.624588762080435	20.810625190876834	19.217991370783214	10.936589301633326	14.868978956915438	10.296297590687969	10.698488080408472	14.139521655975283	6.032766467914606	5.691092711991029	2.8569427185730163	-0.5874934094326748	-4.604964493918989	-9.49313368497756	-10.32777209980971	-10.74954685551016	-4.209077958165113	-10.478358449895646	-10.119660977544427	-9.117926914490361	-11.678768555132352	-11.901543520903761	-9.181414286928911	-7.368199066045632	-9.372361589744635	-13.711513574039385	-9.887070797391592	-2.9301371105516036	-5.1286433494784065	-9.578074479962089	-15.856771857511495	-18.755853697590993	2.4358267512300604	4.886967634097945	11.177477045688393	10.535871264026573	17.147445735017023	10.631009542969379	6.477061012079634
chr2R:11848909-11853354	5.885188699530144	1.9161560801600441	5.567993110698155	5.0970041018867365	4.245626848018735	1.481080589927956	-2.257716945430082	1.1666279910927064	3.772559613451098	0.31889782152801005	1.8662777183742985	-2.7167062842062126	-2.6932039741275755	-0.5911112100406177	-5.5907302648674	-4.132947236331129	-7.265291473911228	-5.264142884578766	-7.784878052366	-6.969732167362439	-2.259982999975834	-0.3445260675433953	4.025312701561825	22.792905821974976	33.867670353976216	22.062391367021554	22.765844304354022	9.627613909103147	6.006525281288919	2.7595268199790595	-4.471488597984136	-10.676977345313459	-12.239543550359606	-9.063968913056982	-3.2496333685741376	-15.28194965542512	-17.436396890577154	-21.910015748009478	-21.27293086982209	-12.841031939111282	-6.175740004637907	2.379137753070534	9.962057326693895	1.727148444853484	1.53812370105574	-0.8245482426682339	-1.0489599813329542	0.15735680613937744	9.467504014388753
chr2R:11878239-11880830	24.367901364015058	31.526135445135786	26.999868780659344	25.961586623392208	20.96405104878894	14.644664012183604	15.674413560236793	13.896880676771676	15.152373838244484	13.56225673528464	9.89415021298608	8.936252646467686	3.4327424976402354	4.836442803084395	4.255560081072547	0.05893353134913821	0.7882265821553712	-2.813860971743886	-3.604559067164136	-2.8986153561898673	0.5325651842943727	-2.5311967949798526	-4.678013391314359	-4.421585609555092	-5.363588894883778	-8.613224578797757	-10.390517435728466	-9.095622384708753	-9.172494364050447	9.101991924406397	11.630083918112232	12.32631467442541	7.379400160492899	6.330769322832857	4.519691849095002	5.366861906769149	2.782138577083767	0.4685878285333275	-1.0829436109262738	-2.049892432793462	-0.7052158687271554	-1.99002215473975	-2.7286648846447115	-5.508307004140197	-5.726002924543417	-7.275169518703361	-9.799759601805851	-9.213338531585133	-9.925656536780394
chr2R:12040251-12041927	2.5470409729309225	12.73775931632395	18.039001673496905	21.283559770903274	15.631517533137004	10.853117571982777	10.002031442565297	8.829206484412104	7.1807228112618695	3.9716143005160918	-1.1979012172571661	-3.1467841747248446	-5.818467540137349	-4.727508860963738	-14.968474635957556	-4.246779045943329	12.104575688842584	19.77150052577632	27.720616194436587	20.69896233633817	20.736727899212266	13.214395530023584	7.888508283633834	6.635200515523069	0.7556602798390709	-0.05237790666639414	0.5193118482735979	1.8104911883395463	0.9207074752827707	-0.42557629775220385	2.297655397670655	1.9779164026575138	-0.16318577621911873	-3.7896387089581554	-8.289419520876548	-9.47678866095319	-14.317969610335886	-18.14851804838975	-19.690753500859167	-16.606732866783158	-21.57349547826658	-20.841952128820115	-19.874781495454595	-8.855602455980833	1.3124749025112545	14.008762452354105	17.77928504767004	15.614374983948379	13.914393361153797
chr2R:12043201-12044978	10.002031442565297	8.829206484412104	7.1807228112618695	3.9716143005160918	-1.1979012172571661	-3.1467841747248446	-5.818467540137349	-4.727508860963738	-14.968474635957556	-4.246779045943329	12.104575688842584	19.77150052577632	27.720616194436587	20.69896233633817	20.736727899212266	13.214395530023584	7.888508283633834	6.635200515523069	0.7556602798390709	-0.05237790666639414	0.5193118482735979	1.8104911883395463	0.9207074752827707	-0.42557629775220385	2.297655397670655	1.9779164026575138	-0.16318577621911873	-3.7896387089581554	-8.289419520876548	-9.47678866095319	-14.317969610335886	-18.14851804838975	-19.690753500859167	-16.606732866783158	-21.57349547826658	-20.841952128820115	-19.874781495454595	-8.855602455980833	1.3124749025112545	14.008762452354105	17.77928504767004	15.614374983948379	13.914393361153797	8.35085456811504	8.839603810373086	4.853964137120467	1.3361085670423092	6.324823088834871	-0.5016325915144072
chr2R:12181762-12184298	-7.84647696388372	-7.924913718866894	-8.814866635984393	-7.832074877269492	-11.261298908681932	-11.822262508888565	-2.9805095025668695	-10.773911060986892	-8.805287509407195	-3.3082374888469976	-6.1528401284855265	-0.6383073482902312	-3.6140022127630282	-6.113959215566117	-2.7282618631502187	-2.9418966367165464	-0.47712125471966244	-0.31727217455187506	0.32788948909351584	0.05642074732641587	0.0	2.2691212993301275	5.372293885977977	5.566792741663586	-0.3454179141418506	3.600082109793348	6.767304036343496	4.159033462707051	6.824051264656626	3.0987801959893786	5.687553439138805	5.964736887844811	4.907198532791824	1.6612334157773805	6.552350003426521	8.38567147678672	6.605225306560468	5.60473497950504	9.043823821331216	11.767775788648954	7.779198201786022	12.62289363867326	15.266558728091734	16.871342583504113	4.786260491415696	3.212512130486815	9.27333603846005	11.549899719250659	9.22084053367652
chr2R:12302713-12304547	-2.062805557057099	-8.00571451364113	-3.680698741483285	-6.550234266923671	-3.713873661869668	-5.708016033489375	-7.078440125427545	-2.703903274261658	-3.6691922989326895	-6.418970017191834	-4.9684577382712725	-3.6464572645020885	-8.545680380970586	-8.887908243818517	-5.020910468847318	-4.335883830473226	-6.947261666047811	-1.0879376039890982	-6.9604946787068265	-2.1181940571329716	-6.078896950076247	-4.642473822466457	-4.771720379491771	-5.071459789719581	-5.030457052560307	-8.189873195699235	-1.4965222032186587	-3.276158641609809	-3.7716248293952153	-1.0668755590631576	-0.3828734979253477	2.1432589656194	0.5985162579857993	0.0	-2.993623643964158	-1.3052886038539444	-2.3139817459775087	-0.6610055706295627	-1.2456036774209613	-9.613545349812048	-5.568233918293684	-5.955761801822658	-0.7121263297071474	-0.5643309132331157	-2.2376240567022174	1.8813534813720727	-1.4078838832223073	-0.47712125471966244	-0.3842533059311557
chr2R:12457824-12458957	-0.32675222119505476	0.0	3.111284241442565	1.6924535143836437	0.9884928598239788	1.4637527426815686	0.0	3.4802351048410025	0.9059652567236041	8.278595885879373	19.61074469564552	19.111592402725222	5.4530811968714765	11.970335271253449	5.503300327893182	8.297156086517111	3.0392458833445617	5.326408630460732	1.7941083948201277	1.703957374343491	-1.1822969383709336	-0.6513790356206038	0.029066215327046802	0.5552050987676277	-1.012066476169976	-1.5476803382823852	1.0766991594783935	-2.3450628965789218	1.922924649580727	-1.3016103973422015	-5.707326833175902	-4.010190140924072	-6.408162146663948	-5.931966657560542	-4.603587900566329	-7.943935921167977	0.5552050987676277	-0.32675222119505476	1.4637527426815686	1.0668755590631576	0.0	0.0	0.0	0.0	0.0	0.0	0.0	0.0	0.0
chr2R:12516621-12518335	9.719151722962339	18.545822299505947	5.84382320990529	14.027239577811727	10.927912863684696	3.3165788743426523	1.2481424181425178	-6.587246074918709	-10.426109198301559	-10.354703891796765	-15.684964090116315	-16.130273004634898	-21.16868248498574	-26.271721343567425	-0.9802584009620526	3.5722449028206515	7.493779479478259	10.211543833121844	9.244790689899878	1.3491922457497054	-1.1268163011454035	0.21128296199727503	-0.9682431014156982	-1.131915525384046	-2.5438328975723605	-3.113425668918822	-3.361496270155601	-4.997123084520059	-11.42265242312435	-13.348788427736295	-6.288674567093451	-5.970343654149933	8.458281186326776	13.326363896244445	11.995052258048313	10.727553912279895	1.8614867375985031	0.6970126477503761	0.8976492260094708	0.7640984138766885	-1.6015637690074624	1.8883061923400877	-2.4570162382367258	-2.4070042811739736	-6.561353180168209	-9.014022970494082	-6.8044500432714745	-7.595175430375739	-11.90723912028367
chr2R:12672658-12674529	4.014026417949035	5.716355329497983	1.7202851485054578	0.6124120569542285	2.584135844125963	5.458064531064623	2.687003560866047	4.728761968393127	2.5798464512480375	4.494111855555517	5.59447085628019	7.730866026302338	-1.2048957693008349	5.194442083511473	3.7128032449542663	0.3842533059311557	-0.6252873828651145	7.092364727546792	8.941345834850082	13.066353114024365	7.127723249370523	11.416598290355408	15.853957669893287	13.140159583152128	7.1039953538060026	6.9052827383810556	10.177280948245604	8.898874732857792	8.934305380016044	4.111008247757105	6.220370123886705	9.568075582292357	8.948618998077192	6.559152819870304	9.6685994980807	5.499946655346728	7.862865804047981	7.647628741413238	8.38063951336911	2.8762937092814025	3.114749322428413	3.3048401709001682	2.4015187989919955	1.8011240758896365	1.9849772727550707	-0.8598832074046795	-1.127297923485342	-2.9676970758549746	-3.5690499641360884
chr2R:12838307-12839769	2.239928660189815	-2.206549541587193	0.47712125471966244	-2.93285779500928	-5.978106829511087	-5.3577077331490734	-0.9325618220134277	-5.394545460521688	-1.9170302922513924	-4.654295170365089	-2.7715296995221523	1.1737218734474009	0.0	-0.3842533059311557	-0.9884928598239788	0.49477667547779935	0.4269306567737097	0.9884928598239788	0.4843002297806004	-1.8799799750662531	-1.1275357567301036	-2.045845191106952	0.0	-3.6012460308783525	-2.7889267329941156	0.5482791135267182	-2.2270346482622916	-2.5696704859212756	-0.32675222119505476	0.057148778040683794	0.03755235363864223	0.0	1.951876241674607	-0.5435404132252545	1.2990414760499078	1.2550359666968112	0.0	-0.4948546257737482	-1.0217330851456197	-1.4093736668590624	-1.602711510225213	-3.3080619111672696	-2.083175603889225	0.9059652567236041	-0.7359535705891888	-3.9345551100500606	-8.262458502374253	-8.800919997883867	-4.771364430241899
chr2R:13306741-13310442	0.70382210009209	1.9294677241367924	-1.9439309901777746	-3.5571176447817345	-1.5094885217518292	-3.224556501599305	-6.672962155582195	-6.291576135100513	-9.269299642719936	-14.044483272861804	-5.342600990676958	-4.551153124643906	-3.8362608028584866	-6.476948974753018	-10.67145020149517	-7.678703606450561	-7.927665588370828	-4.719970258284386	-4.4791212330698595	-1.5043076796242603	-0.9884928598239788	-1.021641598728586	-0.5205330188193124	-1.049018985757142	0.0	-0.974618295342443	-2.9488739040773773	-0.34237679531309656	-0.3842533059311557	-0.946075484042156	-7.133128719764059	-3.2877796072358256	-2.7144320786234375	0.0	0.0	-0.47712125471966244	-0.2887691230768229	-0.06385961630255126	2.2321594827891458	0.4137360221107066	1.3821770810048504	3.047839382236282	-0.49385087557121987	-0.5115880358809525	-3.2116847026838293	-1.820217309282724	3.583209533816405	10.170587878629105	2.587528481624646
chr2R:13347790-13349103	-14.453269691752611	-5.282657840192827	-14.739399880960827	-6.0981920905916756	-3.548950723269676	2.2958729787911483	24.102668077593368	25.721473106356637	19.566546330563664	12.955306534125446	9.998162702451829	7.075811809385125	3.9649450117032634	-1.2542554668765868	-5.468363782025442	-12.402375069255841	-19.801811200789604	-18.291825069110985	-17.43753083956125	-5.58623830705875	0.4933947303957272	6.886949355892781	7.174833454443237	9.247807682967851	7.932347709140106	8.859151945004292	7.580140270707651	10.657030618981382	7.065701636623171	1.5998718206201956	-1.7519643296063576	-4.98664858018689	-8.54453261192041	-14.365969306435703	-17.704991774004615	-11.770895846882285	0.2946771618502932	-1.4591451745977366	-1.9545558149583462	-5.707116971371182	-5.555389501792605	-10.200926964590325	9.35306248588102	11.924014395428038	10.556329512821698	4.406277527403063	6.160951811260796	4.653821548577162	2.4169720482783132
chr2R:13434853-13437514	-0.29585567912216093	1.2862710881592097	-0.8111481480313889	4.711753877434022	9.351925053621255	6.722597891550251	5.638917288941816	5.79139720775731	2.2454037710900083	-0.8065247170254266	3.907211693752803	5.95774056605546	-0.7544082936574625	-0.5346537949190732	-5.074910591176079	-5.2147681173206495	2.756512367093772	2.420247178394086	1.4647991369574564	0.28041013732046227	-0.3051898759160771	-6.788662599171517	-7.389020444536022	-7.9773149035136575	-7.458260819014157	-4.390387519756815	-5.753761129844901	0.08244168037433366	-9.395631164485321	-14.584922377907919	-14.078735932298995	-14.84828283449034	-8.848234825160285	-12.135215868162474	7.714328464318548	14.342667669811913	14.19883353684955	8.6022578299721	5.04668533681069	3.633408590610423	1.6716544530982878	1.8891460202264032	3.1641022815892237	11.926724469172216	11.677637855679832	5.209058510690674	-0.7357890626869555	6.411865931830095	5.809929913894079
chr2R:13639219-13643960	5.098660713111024	10.10061791196201	8.681788018729545	10.043730291982156	5.9679623265424375	7.73945795660656	12.602655993472002	6.650598916486702	4.687837922752147	3.5991348697654333	0.8607703728076791	2.4453698476658214	2.4280056502939122	0.4128857866909867	-0.7217277347861115	-1.8313947525589702	0.017823068947441324	1.1480486149458196	0.8263362979318006	0.6383073482902311	-0.771560832302088	-3.094119011651092	-3.7248493839228103	-6.028213753100263	-8.486243643620808	-8.367099788529273	-9.951356942180565	-19.463067499079703	-15.18442265406214	-19.507014487019184	-8.285231175629267	-0.5552050987676277	-3.1116449905781733	-3.304081780186098	-5.2127018600337385	-2.650358606779165	-0.804564650570467	0.5036043547985192	-0.4666095473949303	1.684872899606169	0.3842533059311557	0.1624194231658657	2.8466147087584788	5.227740101325777	9.836717454280523	11.117369545914665	2.5583026316673885	2.772233650406792	0.7054532772280593
chr2R:13675711-13678108	0.18158878515979354	1.4267066141421234	-0.9220736706520425	3.958980212782089	13.057483248456554	13.132331569085125	12.123433855429496	10.290256541004993	2.8992139422344714	1.4469921571562578	-1.7509493906920757	-1.0709098580699228	1.4669225474209027	-2.9844896838084245	-2.374445983462772	-8.285957778603272	-11.99431101547472	-12.762355551163612	-16.521885396246525	-13.267842741207517	-3.624326123570157	1.7747899969308505	6.851453347452428	4.180107142792301	7.080529236507373	12.35055914241053	9.723316150630803	8.347905460667057	6.25542615160743	5.145835716818523	3.79491781832214	9.787834965164858	9.385924753071507	7.3817058583741595	3.759064482605551	0.08035611503378769	-1.9662836626029856	-1.5209349134257653	-3.2049917678489717	-2.945821444754359	-4.800063391584288	-8.941710237083447	-9.925568625202049	-12.039323479813516	-5.77376289087619	0.9740743295133881	7.040629914030968	4.88821577048561	9.966703809028871
chr2R:13689811-13691255	6.25542615160743	5.145835716818523	3.79491781832214	9.787834965164858	9.385924753071507	7.3817058583741595	3.759064482605551	0.08035611503378769	-1.9662836626029856	-1.5209349134257653	-3.2049917678489717	-2.945821444754359	-4.800063391584288	-8.941710237083447	-9.925568625202049	-12.039323479813516	-5.77376289087619	0.9740743295133881	7.040629914030968	4.88821577048561	9.966703809028871	3.6012564645327165	5.34653192404966	1.4934240017165485	1.4436227953338414	0.3084574188773195	-1.8852991929238678	-6.436801097619206	-6.230695768964431	-4.808566214885972	11.376248768184443	13.233368704391186	11.448190944725008	8.91074422370664	7.014134560330641	5.559201832852911	1.0638281576422768	1.574306360979512	0.5692948145336297	3.4105647030564703	3.259285462222609	2.6282814843023057	3.6802313247166167	1.1737218734474009	4.45552575872499	2.9079438090761043	7.106279392309241	5.417054666985213	4.3418702670425
chr2R:13756369-13759705	-5.372076595339996	-6.027943403032365	-3.502589807856839	-2.765612714140892	-2.368369156515704	-8.352478457339592	-5.977164768723045	-3.597670094597394	1.6728033745799182	1.8293175668907586	-1.689219764182124	11.577314760230026	12.609894297422297	6.962975093567476	12.2068081713523	8.714610786057026	11.89591628368142	11.248222542472137	5.95670777992144	6.441754353295396	0.6739994322327367	-1.6744793953814092	-4.054192609523413	-4.848466288402725	-4.792384337268961	-4.621290989958332	-5.247448143381026	-3.045515342835727	-2.759531243193609	-0.7183432030669151	-4.937665069868412	-2.657342194901602	-1.5104519320755567	-1.5352290084907392	-1.6035182553685718	-3.1045148041605555	-3.6377131941283856	-4.0483440527962555	-0.6292940710030251	-4.239015224850928	-1.3343721468969116	-4.6027100470040105	-8.723750524343156	-2.0301006428379758	-7.427624200404806	-5.8337234573048296	-4.7914529762027245	-0.41798196871995336	1.9084850188786497
chr2R:13981184-13983828	7.220073411453011	9.967562098772309	13.25969223430106	14.436243726407545	4.04505414708006	3.0463138583262404	4.394077296259245	2.3298737351476846	5.507051728993635	5.648135084127328	4.678112237685019	1.0447415877859103	2.516829596810965	-1.872643459597993	-2.950450923688436	-6.798930595762499	-10.290503908866278	-6.6219519144659635	-7.000837615531939	-3.981504234081205	-12.20331221161735	-11.76829179437628	-7.029308343056411	-5.231645748899121	-12.179876140721182	-11.22639875726242	-8.697236362873657	-7.35624449221215	-6.649207387805469	-8.99508738868903	-7.682534342666633	-2.9517891519969086	-9.53331737376278	-9.822114553960889	-10.700381870544028	-10.893142232661821	-3.8422236506873335	-4.044355338126496	-17.02821097626163	-9.908499294193188	-1.8834399987253208	-0.32675222119505476	-0.47712125471966244	-0.32675222119505476	0.0	-1.0879376039890982	-3.8592996978462986	-2.4381524467848483	0.9884928598239788
chr2R:14034571-14035859	19.93519325864305	15.990824353871549	12.854791679166938	8.840879378597455	6.8323043206490786	6.505652607855951	1.9640534800913672	2.259713791373023	2.5491334974170448	2.1399454822822617	2.661689795322169	1.6065193714170898	0.3687174339864288	-0.19403005311687804	0.23736518497352463	-2.1342745904037486	-1.908118522777148	-3.9353725378271305	-8.437515916605037	-6.820660946435811	-8.108164458438237	-7.620646065731248	-7.754750117941773	-9.25753953895209	-14.573739823798437	-13.445099540341259	-14.418334574060108	-15.947530435020349	-14.12396558118587	-7.230171281765751	0.0	0.0	0.0	0.0	0.0	0.0	0.0	-13.86044104431853	-7.638674034638539	0.3511434199808828	-4.701558730086848	-2.247907790549438	-0.8686847109178577	0.8350547390442947	0.0	1.5637854059907081	2.233652331243973	2.445861609504609	1.0383485414038418
chr2R:14044709-14046594	-8.108164458438237	-7.620646065731248	-7.754750117941773	-9.25753953895209	-14.573739823798437	-13.445099540341259	-14.418334574060108	-15.947530435020349	-14.12396558118587	-7.230171281765751	0.0	0.0	0.0	0.0	0.0	0.0	0.0	-13.86044104431853	-7.638674034638539	0.3511434199808828	-4.701558730086848	-2.247907790549438	-0.8686847109178577	0.8350547390442947	0.0	1.5637854059907081	2.233652331243973	2.445861609504609	1.0383485414038418	2.358284263881911	1.6858753189138234	-3.049110808106698	-6.225233768929016	-7.2524184838117485	-4.552067251850502	-4.191562322522861	-4.089907178162834	-7.516587390262728	14.212578171060498	14.28561118141778	9.124080628282183	4.663294324249104	3.5266899329855472	13.922059059782622	17.962398723282675	12.968255925064703	11.486496930676894	2.5675373370529515	-1.9331020442411275
chr2R:14099020-14101434	20.80842476808414	5.814211863938659	4.763113335281713	3.5736916124575986	0.6311254068542027	0.3126138855614241	-6.896491031742517	-13.688124320613374	-13.46186720827216	-14.468490365182898	-10.260585674635681	1.780979287079917	3.8124260467072624	4.825800061230274	1.412474425358551	-2.471468485727932	-4.17643046786234	-4.1199804560254	-3.9452501589921902	-5.235679623445945	-2.3768325007372986	0.20665665053824847	3.1712449929267814	6.045691448490822	6.142932643522163	15.737770114271067	12.529695450901787	8.676352383206359	5.27329366661028	6.941680552198216	8.382556035647339	4.7505599097934965	8.97341217308804	2.4631723183116403	-0.49290853971852017	-1.9510189384890373	-5.0612903954313335	-1.0803455687152692	5.248141933428696	0.7090869598943456	-1.6410863262214928	-8.098968008839403	-18.465105318191707	-20.07798629406869	-19.781511985421883	-6.129417759986021	6.009184839888168	4.396445020002754	0.16711877743474865
chr2R:14185505-14187603	-1.4255906094505	0.48608764453311426	1.0668755590631576	-0.2887691230768229	-0.6173067658815126	2.9841596495747056	4.128568254362723	5.478944488058542	3.4657081882676732	6.074985790167332	3.1818173842549013	4.286503102397259	2.254683107470962	2.4410994980768868	8.324752414408163	3.727384566946323	2.5969388585227433	0.31662295952257796	1.9585426855759858	1.9269538043392078	0.6450709752240779	2.8933019337722086	0.2196420210354834	2.7358197362713157	8.102165631131259	8.35965875540488	5.457962180369924	9.080473844953355	7.84129283063664	8.0351547666685	5.9781176745124265	4.415513575303181	4.7070813330663785	2.4653879775413166	-2.236636748302144	-3.3671361484387217	-8.042024223169864	-5.323803322643885	-3.073834375247471	-3.0219363270754926	-5.205459902145851	-5.188953370778353	-6.0464674476452185	-7.080193916672962	-9.156950883198537	-8.183073021232817	-7.015354151749607	-7.288363555873463	-4.978418337892204
chr2R:14190101-14192172	6.074985790167332	3.1818173842549013	4.286503102397259	2.254683107470962	2.4410994980768868	8.324752414408163	3.727384566946323	2.5969388585227433	0.31662295952257796	1.9585426855759858	1.9269538043392078	0.6450709752240779	2.8933019337722086	0.2196420210354834	2.7358197362713157	8.102165631131259	8.35965875540488	5.457962180369924	9.080473844953355	7.84129283063664	8.0351547666685	5.9781176745124265	4.415513575303181	4.7070813330663785	2.4653879775413166	-2.236636748302144	-3.3671361484387217	-8.042024223169864	-5.323803322643885	-3.073834375247471	-3.0219363270754926	-5.205459902145851	-5.188953370778353	-6.0464674476452185	-7.080193916672962	-9.156950883198537	-8.183073021232817	-7.015354151749607	-7.288363555873463	-4.978418337892204	-4.879853166536939	-8.181229633340326	-6.290973163060843	-4.1320337367155515	-6.6985387329379185	-10.470357754428441	-7.729058054021917	-6.371574835095167	-4.162829678807079
chr2R:14193505-14194881	2.5969388585227433	0.31662295952257796	1.9585426855759858	1.9269538043392078	0.6450709752240779	2.8933019337722086	0.2196420210354834	2.7358197362713157	8.102165631131259	8.35965875540488	5.457962180369924	9.080473844953355	7.84129283063664	8.0351547666685	5.9781176745124265	4.415513575303181	4.7070813330663785	2.4653879775413166	-2.236636748302144	-3.3671361484387217	-8.042024223169864	-5.323803322643885	-3.073834375247471	-3.0219363270754926	-5.205459902145851	-5.188953370778353	-6.0464674476452185	-7.080193916672962	-9.156950883198537	-8.183073021232817	-7.015354151749607	-7.288363555873463	-4.978418337892204	-4.879853166536939	-8.181229633340326	-6.290973163060843	-4.1320337367155515	-6.6985387329379185	-10.470357754428441	-7.729058054021917	-6.371574835095167	-4.162829678807079	4.868647535367889	2.8203752268728546	5.155725933352963	10.097124616511007	10.940698206747285	14.381036840316568	14.74261564296957
chr2R:14337949-14339726	-1.5635382220029763	-1.319056410768025	-0.3522280967171093	0.15133060542865398	-1.3899229818964607	-0.3364708122778675	-1.579529773118717	-1.5951908186379984	1.2019497735814177	0.0	-3.207406168161305	-1.1932188850221273	-7.266368899016485	-5.371684505741112	-5.761638086113579	-7.191347050166823	-10.619271694961684	-9.691921771484115	-9.457306784788301	-10.319474264363127	-6.081716836951866	-12.19386854334697	-10.825509709619043	4.636148836452854	8.997310628406181	16.442672593113922	14.719393788152479	21.157284413121797	22.475440696095085	16.093621759224042	10.351835830070849	13.743316156751646	15.011412126605249	11.939944847046212	7.418226440097654	-1.5877979207888444	-7.367577940567402	-12.508505980774574	-13.300422597843465	-11.007618152256239	-3.1519871425156767	-2.5073023813812347	-4.240863061044128	-0.1810508810297222	-0.2406233412219088	2.082354253834244	1.121195852937679	1.254857192782917	-1.3669072349027804
chr2R:14417817-14422120	-0.7158051146113907	-4.223770447428291	-7.6616521990528375	-0.7359535705891888	-6.5597156995591055	-7.144172250768802	-1.1817017356783996	-3.320059232784147	-4.649782252251137	-2.4490514794789386	-1.881922849021938	-3.400305737770981	-5.214000282919871	-5.6891155802294735	-4.864925728997871	-3.591268164361703	0.0	0.0	0.0	0.0	0.0	0.0	0.0	0.0	0.0	0.0	0.0	0.0	0.0	0.0	1.6516301303613414	1.2417203437958086	0.3842533059311557	4.432897307109408	9.823680960689986	6.265029590969967	9.089847808538567	6.840831968763122	6.944824567667854	10.688708718308485	6.429066307801243	4.111295305295475	9.79817401687176	3.4461916807838673	5.330732431428045	3.71771807984092	3.055925028531549	-1.617114471522462	-1.2592039633473264
chr2R:14446867-14448631	-9.02269059240337	-8.688261184302043	-9.41236518238414	-5.837837310502674	-0.9884928598239788	-0.3842533059311557	-2.0394288442668915	-7.627784196198655	-0.7490429136284136	-2.9080417616755843	-1.3761405748402997	2.7285928155171044	-0.9884928598239788	1.4637527426815686	1.4637527426815686	0.6252873828651146	11.106507183392285	12.765558866202575	11.756711768784033	20.125508623316247	17.97985228889473	8.057320441403316	5.586582982436518	12.54662703458072	10.293597215418492	6.3518264232915715	5.193596861928301	-0.020199742358533734	2.061061739809379	2.4142971951731496	1.7685797944572463	0.42574058732160186	-1.737079287268593	3.6585734895321997	-1.6589941954708551	-1.0217330851456197	-4.440904823395151	-1.3204029359726843	-3.1391489278753606	-2.5201516529302905	5.151544512999283	4.151392753117215	1.1737218734474009	1.3821770810048504	1.2105505683784248	7.6818947019323724	12.157138735263931	13.96364989265137	14.960237489193695
chr2R:14682869-14684325	2.0970637106954437	1.0668755590631576	0.2614505271567006	6.200867269782225	1.0182989682209285	0.42574058732160186	2.3202326785132183	1.0223999338564906	1.9708129430822858	2.998748797185287	0.18946256670265715	1.6403304309546411	-0.3916434916954857	0.8537776700859178	2.133934483077746	-0.1356533103073591	-1.5354346527983458	-2.355546045283545	-0.22860142279124013	-0.36079828323768537	0.0	1.8930440450891566	2.727127532029488	2.6337204822968485	2.053601394552279	2.0978739930481214	0.5005695041240196	-0.9448888836098366	-5.633131371251569	-7.950653227191442	-5.67436309310677	-5.668455341924114	-8.409111135948796	-3.1272989894434424	-0.32675222119505476	0.0	-0.2887691230768229	0.0	0.45688604133616956	-0.7326729564246969	1.7326026882323897	2.3608702460476048	0.18946256670265715	0.0	1.684872899606169	0.9845001030355904	10.98616364317072	9.781460848789559	13.02386447949163
chr2R:14686237-14687525	1.0223999338564906	1.9708129430822858	2.998748797185287	0.18946256670265715	1.6403304309546411	-0.3916434916954857	0.8537776700859178	2.133934483077746	-0.1356533103073591	-1.5354346527983458	-2.355546045283545	-0.22860142279124013	-0.36079828323768537	0.0	1.8930440450891566	2.727127532029488	2.6337204822968485	2.053601394552279	2.0978739930481214	0.5005695041240196	-0.9448888836098366	-5.633131371251569	-7.950653227191442	-5.67436309310677	-5.668455341924114	-8.409111135948796	-3.1272989894434424	-0.32675222119505476	0.0	-0.2887691230768229	0.0	0.45688604133616956	-0.7326729564246969	1.7326026882323897	2.3608702460476048	0.18946256670265715	0.0	1.684872899606169	0.9845001030355904	10.98616364317072	9.781460848789559	13.02386447949163	6.945182881753879	0.7490429136284138	8.035282431900342	6.7245800294338345	9.165074367114238	9.831847137646335	9.63332455852343
chr2R:14796387-14799516	-0.6120858962486534	0.0	0.0	0.8849327842465717	-0.5451801741400197	2.0003522057483374	-1.2049291558680473	-4.225865186847539	-2.54644969133698	-4.213462179870995	-2.1835357807725035	-5.500299234249614	-2.336072350197615	-5.556583111390671	-3.028407575994811	-2.852258449349239	-3.6429745491120706	-8.00544201448602	-3.6131925267892266	-4.344119905090173	-2.150284670602145	-11.229819227484207	-8.787935793236223	-9.518580487268885	-12.597938985273723	-4.934348706068338	-18.658835472327155	-21.955946013673607	-15.944741396671924	-13.38087762641872	-0.32675222119505476	0.3842533059311557	-7.672106369628965	-15.519953937593156	-11.409659199457202	0.5722315223304937	-0.7359535705891888	0.47712125471966244	-1.9084850188786497	0.7359535705891888	0.6252873828651146	0.3842533059311557	2.3286248352848276	-0.32675222119505476	1.9084850188786497	-0.8146844934204033	3.178310223214871	4.209361180785759	0.45688604133616956
chr2R:14858967-14861097	-0.355161630000432	-0.6382216314302723	-0.5365057806016144	-0.6082555737486717	-1.138691495040991	1.0508953066850444	-1.1284943953424371	-0.7203669796178813	-1.2930411260545476	0.2036081317804601	1.9176367827601555	-1.0706877206048537	-1.7602681077925206	0.3889479166041756	-1.864968825839202	0.12488415250175453	1.5322678508679992	2.19409490891959	-0.811250321126244	0.2639163295815324	0.12210717333656697	-1.312533415657584	-0.35753183031429875	-1.1815020054581278	-3.568016909885899	-1.1653900327665752	-1.4283893853520333	-2.1364528905721567	-5.8337399079682655	-0.5182635599621676	-0.8457119955017671	-4.096441490809457	-1.9120257042370223	-5.189308259017682	-2.665189316753095	-0.32675222119505476	0.15117730789243075	-0.9215198149168792	-0.10201161824800728	0.5021994568686979	1.203415233337708	0.9483305694478112	0.9884928598239788	0.21052632091416779	2.3044462563042756	3.632434475160803	4.013336215181889	-1.041562685491579	2.626697818246329
chr2R:15029011-15031293	1.9210883637593554	8.785811995687558	5.413883278994984	1.4737249660132001	2.6463418852740443	1.6330643943571912	1.6686074865627119	-3.362972625336253	-3.1860555315242265	-7.115005023729406	-5.0051518508983435	-6.179690885411109	-1.7026506734662747	-1.4637527426815689	-1.4637527426815689	0.288769123076823	-3.9222583712097845	-2.1083195924352163	0.0	0.9884928598239788	-1.0668755590631576	1.3978207651393055	-1.0621911589870559	0.7561730291634101	0.2549045155862294	-1.4637527426815689	0.7869235550701423	-0.2786373144967579	-1.4598118038303043	0.6816519536376183	0.5544662883667253	0.6067690269305707	-0.12162924244634586	0.3551616300004318	-0.6797171427835839	3.5238388841735673	0.0	-0.2887691230768229	6.6129173280706	6.570240937407828	5.271427322211075	3.4558536304628507	7.962178384407628	6.328285438511205	5.43561955020911	9.214790851766873	12.268551173016256	1.8423016150716074	0.9884928598239788
chr2R:15549754-15552332	0.0	0.0	0.0	0.0	0.0	0.0	0.0	5.343568583033902	1.306378598811669	1.7144937855204327	3.7250277253670614	1.8432832687693674	2.8656152292207455	2.8353781048414364	0.6500485400342132	0.7359535705891888	0.7953235719989745	1.9991187703670532	-0.4693180592170089	0.0	3.6639050020436557	1.876483721897007	0.3842533059311557	2.2480114681587855	3.998695672095763	-0.47712125471966244	0.3842533059311557	5.001203070096298	12.424423628452947	3.1116449905781733	0.9884928598239788	4.71402833410907	5.792977130029744	4.480696964441831	1.7916921844378815	-1.5670785933883988	0.6252873828651146	0.7359535705891888	0.0	0.42836660860198955	2.5861278938180945	4.816471993354825	11.602530525317967	10.797777430554092	11.47526395967373	12.0103535385874	1.684872899606169	0.47712125471966244	5.413407382768418
chr2R:15866462-15867849	9.18075376175448	3.829617520412759	16.244035417176427	4.1108568790922435	10.466453557388602	7.674762948628835	12.556313757509027	10.344314505932186	9.561022158390738	4.793022455890917	0.1324460563010881	4.133707406715277	2.559353810915628	1.6975250535729478	2.462814609279685	-3.1701535256897446	-2.2184818219959843	-2.101243518322043	-1.743255356287317	-1.0668755590631576	-2.552105355777759	-9.774715631288007	-7.596799281609751	-13.329642213507432	-1.9862204930215646	-12.450193486035065	-3.001479538499564	-0.32675222119505476	1.3821770810048504	-0.47712125471966244	1.7052652880938663	0.347658825006986	1.2889719201458885	0.9709193966205042	0.27629997452909716	-2.2969408167403427	-6.589276610263831	-1.5044379282623652	2.230444962429441	0.44684043526232126	2.400452057849907	0.8881897552172108	1.773148895678809	2.6961275413464825	-2.145632955462028	0.7491874214990805	-4.185277231564116	-2.4802694270746715	-1.0065366762370098
chr2R:15931518-15933684	-0.7359535705891888	-1.4637527426815689	-4.946900395304975	-8.48425706694479	-6.286886169807156	-7.769221753524731	-8.65641174406818	-6.5494024985863435	-3.1569403860572547	-3.216121259652629	-3.078696850364199	-0.90831928691478	0.0	1.0668755590631576	1.3821770810048504	2.623722453208834	4.855404088851963	4.522720732448778	0.9568070777091172	0.0	5.161162911515797	7.744048647663818	3.1255694161669636	9.226676817565824	5.163560291577166	1.36742250680259	3.6818194678652763	4.443534764308768	7.898920315815218	9.909372474016644	6.40466344901408	5.421085903774314	3.5982293506441216	3.385628838290411	5.840256370854307	5.819595228098718	5.867905828426055	4.055838266127865	0.836182818766372	-1.5040165661675615	-0.13094531411676016	0.6367128730407142	1.155808862056379	-0.34317530998006174	-2.4709931204640165	0.09927233669201388	-0.9501541550033062	1.077257422790834	1.8334362411624698
chr2R:15935609-15937321	-3.1569403860572547	-3.216121259652629	-3.078696850364199	-0.90831928691478	0.0	1.0668755590631576	1.3821770810048504	2.623722453208834	4.855404088851963	4.522720732448778	0.9568070777091172	0.0	5.161162911515797	7.744048647663818	3.1255694161669636	9.226676817565824	5.163560291577166	1.36742250680259	3.6818194678652763	4.443534764308768	7.898920315815218	9.909372474016644	6.40466344901408	5.421085903774314	3.5982293506441216	3.385628838290411	5.840256370854307	5.819595228098718	5.867905828426055	4.055838266127865	0.836182818766372	-1.5040165661675615	-0.13094531411676016	0.6367128730407142	1.155808862056379	-0.34317530998006174	-2.4709931204640165	0.09927233669201388	-0.9501541550033062	1.077257422790834	1.8334362411624698	-1.3130903162692455	-0.40130189885732703	-4.089692494735526	0.42152079629730965	-0.6641110243653271	-0.6461738161874808	1.400650011954279	0.0
chr2R:15948220-15949666	3.385628838290411	5.840256370854307	5.819595228098718	5.867905828426055	4.055838266127865	0.836182818766372	-1.5040165661675615	-0.13094531411676016	0.6367128730407142	1.155808862056379	-0.34317530998006174	-2.4709931204640165	0.09927233669201388	-0.9501541550033062	1.077257422790834	1.8334362411624698	-1.3130903162692455	-0.40130189885732703	-4.089692494735526	0.42152079629730965	-0.6641110243653271	-0.6461738161874808	1.400650011954279	0.0	-1.2495192698985365	-4.226761211414434	-4.75143044548672	-2.5163603422846017	-5.108145792220584	-3.7521370753858885	-9.099316760369666	-7.454648400564077	-2.6715632081668956	0.8223242070116956	-4.197178771650604	-0.47361638658811417	-2.6179002741929014	-1.2312270592890462	9.801870163349568	5.570612763716301	12.439025067068604	7.169881985320334	7.552365139778946	8.417992269788718	9.098777848022017	5.857938149447056	6.079642150664978	1.1114432293541658	-1.9114283233250864
chr2R:16427049-16429221	1.0668755590631576	-0.05355935992829219	4.171997664507374	4.0179542390440375	6.287514773861674	1.2117858773499315	1.1988016946252926	1.7826079114960032	3.6020544215231363	2.7153040288775254	4.407716703759059	2.8266316497028106	2.784998301892502	0.3399133280130585	-0.40056596819008916	0.5313487585404655	0.41098582251374394	1.0776578544626019	4.938592336804173	3.057762145136095	2.484027183456119	-0.1294849657441434	1.8209763243848374	1.2277378305938738	2.6449670415981177	1.9044935710491568	-0.06932047124102679	0.7779749514478989	2.5206455155788197	2.396191054438929	1.3905204795962776	-3.4243787365521112	-2.702978084699026	-0.79348173710424	-0.37400434820253653	-1.8215277684568358	1.6422014869843864	-2.598098266296557	-4.4047672122330255	-2.2065956426320597	-4.27136195384448	-0.7789134453809596	0.47712125471966244	0.0	0.24960237240555377	-2.326233413392253	-2.2209065736386764	-2.908057492949132	-1.1531761195359547
chr2R:16474632-16475934	-9.250847455178116	-11.159709818805906	-12.193520002906341	-9.47772407192459	2.895242588995746	6.998260018722087	1.8860960620700267	2.863911872974111	4.183341550294864	3.7208593216052432	2.4314819762720528	11.848366864548156	13.644642470810279	4.9237586358354495	11.346171193694195	3.175476465845712	4.099604510646084	3.2244774571890695	0.0	1.4155559089962388	4.699416215558303	5.5003605683036705	2.490020775478527	-0.08521793395679	-3.173669807737993	-6.155537137915965	-7.795636744085395	-10.980636854195945	-11.868843076912057	-10.302002074326749	12.165364519540075	13.806892159460142	18.309017801183803	21.62119322248071	10.061042768728969	11.593775387454555	9.922741672580432	8.165741999050299	4.472428351819256	3.9661209485858526	3.3507409848405643	4.961451707856785	2.2104581973885535	-0.5468200461322679	-4.624007504053368	-5.242087545541054	-7.489110972532803	-3.955909785768765	-7.6138321527247355
chr2R:16486679-16487907	-3.173669807737993	-6.155537137915965	-7.795636744085395	-10.980636854195945	-11.868843076912057	-10.302002074326749	12.165364519540075	13.806892159460142	18.309017801183803	21.62119322248071	10.061042768728969	11.593775387454555	9.922741672580432	8.165741999050299	4.472428351819256	3.9661209485858526	3.3507409848405643	4.961451707856785	2.2104581973885535	-0.5468200461322679	-4.624007504053368	-5.242087545541054	-7.489110972532803	-3.955909785768765	-7.6138321527247355	-7.456870967641492	-4.525692741374173	13.952221925764293	9.166383599855589	12.068910701552637	6.78259491729583	3.272946296583332	4.355076159145994	1.3168611709284948	0.04825496641218143	-0.3970321380912056	0.9059652567236041	-0.26145052715670036	1.874862225498574	3.213106574040214	3.6394117565346162	2.8711696260155204	1.423271437393129	0.27298635970503604	-2.515714178305188	-3.2229422519920807	-2.49031258052329	-1.6905702922309944	-3.8799238891173315
chr2R:16490532-16493540	18.309017801183803	21.62119322248071	10.061042768728969	11.593775387454555	9.922741672580432	8.165741999050299	4.472428351819256	3.9661209485858526	3.3507409848405643	4.961451707856785	2.2104581973885535	-0.5468200461322679	-4.624007504053368	-5.242087545541054	-7.489110972532803	-3.955909785768765	-7.6138321527247355	-7.456870967641492	-4.525692741374173	13.952221925764293	9.166383599855589	12.068910701552637	6.78259491729583	3.272946296583332	4.355076159145994	1.3168611709284948	0.04825496641218143	-0.3970321380912056	0.9059652567236041	-0.26145052715670036	1.874862225498574	3.213106574040214	3.6394117565346162	2.8711696260155204	1.423271437393129	0.27298635970503604	-2.515714178305188	-3.2229422519920807	-2.49031258052329	-1.6905702922309944	-3.8799238891173315	-4.824439841151828	-3.677171157580831	-8.539094246658728	-8.413167336094583	-12.05414482275212	-11.88577588958549	-10.323746571875267	-2.8696559836553748
chr2R:16933684-16935557	-2.961278326574534	-1.684872899606169	0.0	0.0	0.0	10.913272876455881	21.333225979390566	4.324191047632094	1.0668755590631576	14.373835151667697	32.08084818562546	26.037308013878707	29.255157356162282	19.00222137760604	11.750742194759912	10.930615212582735	9.903093120423911	6.653008190463137	2.53573754395566	-0.044064397301906755	-0.11720778221563724	-0.43683895871513007	1.4313637641589874	0.40880532255527635	-3.305627277330988	-0.7725895491200615	-3.1393927486929853	3.4581209881408568	8.36064558686122	3.7391547729073356	3.608293650290208	-0.5625449218582855	8.22733754927914	8.676694793603895	6.461186328834962	3.706273645625877	-2.9150724578125033	-5.657240687638328	-10.598828152036008	-9.84196684111	-18.721775999070648	-24.548489570362815	-17.490803446804055	-6.790466732935279	2.9841366648852037	7.397514391888056	13.335760787905242	8.03013992993376	3.516007467118475
chr2R:17015171-17017108	-2.874383329764757	-1.4587784166352364	1.5041046069478483	6.395716922357983	1.2803646340093449	2.0372459902346525	3.5018375037238756	3.1195569333269804	4.346105986719224	2.238423070701623	4.2823276326621516	0.21047410648872522	0.04159787843960314	1.3503312987400011	1.7128537778862971	4.027396050725765	-1.9169373233764815	-3.639800333250113	-5.587612277524264	-5.679715694346193	-5.342489701519095	-3.877481663299808	-11.485285541958394	-15.459609490141522	-16.18987216443881	-10.670542678062557	-10.293374591370421	1.3339016281938783	-1.1550189859699185	-0.32248275046095487	-2.9916006751034403	-2.001392692064779	-2.2975611436705186	-3.6726519816196306	-8.482945968500342	-15.809605178862089	-9.120517847548179	-10.353351256160078	-7.988577602812944	-7.144450160926975	5.905864314914502	6.573949009639434	0.9900193345799938	-2.2628833643285367	-10.531524256454407	-19.435646167842226	-30.689707350602752	-32.804952572902536	-23.779120256873856
chr2R:17054935-17056485	1.7747899969308505	11.95576420456499	15.893058128309075	17.616868098481522	19.206191730192398	20.753823717663405	22.29026499560919	10.682569674928772	10.10829721057382	3.467383588751097	2.770450147750771	2.176633370432373	0.3589726691020758	-2.02933468931525	-7.922160635854181	-9.22489482159827	-5.226135247660044	0.0	-4.842303901342814	-16.066557542399355	-7.505546619843764	-4.377624774601353	-0.48270525311591445	15.991907047929823	18.389076288280663	15.044772560893255	15.070378175600926	10.936272137189052	5.6172492902550974	1.3402757442418207	-2.0627841651372143	-4.2132554643340985	-5.136555976251874	-5.27147532718413	-12.42390420114371	-11.744939911723845	-8.21808465163811	-4.986915219394956	-1.454759537302524	-3.2670162949695563	-13.724644951545349	-9.789206486228528	-1.978169456019323	-5.099009524554588	-10.141646983007812	-6.043293184779905	-16.825706087856886	-16.275008959583364	-15.372127928028865
chr2R:17182228-17183982	-7.3158998756616604	-1.7268160106159098	-1.0421790870559455	0.47712125471966244	0.7359535705891888	0.0	-0.47712125471966244	0.0	2.765644799181018	1.494407705427427	-1.927338575060818	-6.853708357307163	-6.199924172657573	-9.186224780014573	-3.3451723153792865	1.4313637641589874	16.548393353202048	6.463635279931968	14.790158772096467	4.639350268664918	7.293318436501659	7.943439800303431	7.037533745511672	8.338079506004823	0.7357890626869555	1.7741504718638414	6.054853138669134	1.5022269290607766	0.3842533059311557	1.922924649580727	0.9884928598239788	3.5283925082501657	4.957452879780203	1.7747899969308505	6.121523593970703	2.1456549334725974	2.514438339606349	3.562334539193257	-0.2681854859691827	1.3043607439444191	4.464335099307448	14.954158317990425	11.036068589007158	6.486138503874954	2.5144953980494047	1.1637041463285238	-0.10646949316576118	0.0	1.4842185285036666
chr2R:17197968-17200196	3.5283925082501657	4.957452879780203	1.7747899969308505	6.121523593970703	2.1456549334725974	2.514438339606349	3.562334539193257	-0.2681854859691827	1.3043607439444191	4.464335099307448	14.954158317990425	11.036068589007158	6.486138503874954	2.5144953980494047	1.1637041463285238	-0.10646949316576118	0.0	1.4842185285036666	-2.69681952743674	-1.1288777791854367	-1.520194254682471	-0.838484101858315	-0.705880208663538	-1.6082181056455036	1.7202851485054578	-1.6449684914872105	-3.240452207038743	-0.5229152969514724	0.1873267777088498	-0.9059652567236041	-0.4666095473949303	-0.4666095473949303	1.4055237016478657	0.32759926833935676	1.2056580460604254	3.7861762634708858	0.5796503737511016	1.1168826178919147	0.6592112151652172	1.589783563017554	-1.4036543549518365	0.7327823763964008	-4.367924051802532	-2.564251174330367	4.200491909252511	20.430219988198875	29.084872122240338	29.10468870932382	30.800098872090143
chr2R:17252367-17254663	11.489720316233155	5.082916444606556	4.29988129836365	0.01397138797938927	-0.20775222588041373	-6.9409427497594915	-4.922756019602468	-10.097066352670584	-15.858197482730173	-14.486936345889484	-13.333509722135208	-16.4469376509487	-14.834711337442288	-17.746555477369746	-17.137148889256746	-26.16180577475103	-21.469694996689384	-14.38950041104775	1.4477763143210869	7.396984583251023	9.032880324934734	14.192767804636137	9.55853970611889	3.8020786815054235	10.464653656341081	12.38751058446076	9.561433500124982	9.55990284028569	11.5607452790194	9.739209198953064	7.397874732796372	2.184742304779618	6.51490420661876	4.687060619085791	5.012700531387785	2.8514685065568406	1.8115489102809477	2.870842386689875	-0.1217389654883079	0.8575780898740779	-3.2067542933320854	-4.066190010887459	-1.7979354891278916	-2.7642068403506737	-3.311010082973421	-1.8952520950126772	-2.7811153648391134	0.5304954296800523	0.6680879563748974
chr2R:17255392-17258121	-4.922756019602468	-10.097066352670584	-15.858197482730173	-14.486936345889484	-13.333509722135208	-16.4469376509487	-14.834711337442288	-17.746555477369746	-17.137148889256746	-26.16180577475103	-21.469694996689384	-14.38950041104775	1.4477763143210869	7.396984583251023	9.032880324934734	14.192767804636137	9.55853970611889	3.8020786815054235	10.464653656341081	12.38751058446076	9.561433500124982	9.55990284028569	11.5607452790194	9.739209198953064	7.397874732796372	2.184742304779618	6.51490420661876	4.687060619085791	5.012700531387785	2.8514685065568406	1.8115489102809477	2.870842386689875	-0.1217389654883079	0.8575780898740779	-3.2067542933320854	-4.066190010887459	-1.7979354891278916	-2.7642068403506737	-3.311010082973421	-1.8952520950126772	-2.7811153648391134	0.5304954296800523	0.6680879563748974	-0.23377205147011199	-1.6689446247026913	-2.846168392995123	0.390052014385475	4.162725681459947	1.737066289838114
chr2R:17271013-17272234	-0.1217389654883079	0.8575780898740779	-3.2067542933320854	-4.066190010887459	-1.7979354891278916	-2.7642068403506737	-3.311010082973421	-1.8952520950126772	-2.7811153648391134	0.5304954296800523	0.6680879563748974	-0.23377205147011199	-1.6689446247026913	-2.846168392995123	0.390052014385475	4.162725681459947	1.737066289838114	5.605540105586387	0.6039253843647956	1.1476135625279258	4.346467261691574	2.7687258258605527	-0.5234384870639825	-1.9162004419172685	-1.5706963463315284	0.23866799235654676	-2.2661284842260985	-4.930646136900068	-8.443844684895481	-7.754631874973358	-6.669945199643029	-5.488931309599572	-5.39832663549139	-10.817981018978506	-8.663680898341847	-10.100148688760736	-6.26767385235343	-4.660875096799847	-2.280093825807625	5.0189974806350035	4.1130384133991225	4.00908043232077	3.394909201936053	-1.0384809324864226	-2.000764735322493	-2.922146384954739	-3.86726296365758	-4.411387373971104	-0.06951810903839398
chr2R:17503527-17505976	-6.048615262720266	-2.0848989901572708	-1.4311889983018862	-9.317717493463391	-4.632421276315454	-3.278231946287708	-3.9533760401141493	-3.904707199864058	-3.40458063865351	-8.825008719164785	-8.331761963481407	-6.443321278984296	-4.579935749683104	-6.469521141138143	-8.280995507056977	-8.661092921823714	-1.834949318950918	-9.116240307649678	-1.215340334805915	0.45688604133616956	-1.9990603503244275	-0.2404026971514099	2.491751546906444	-0.9059652567236041	0.6346482914174775	-1.41034254730335	2.1553610094185793	-0.2243224394782165	0.32675222119505476	1.481527557235611	1.591784484811372	3.5347556133427056	5.493360768314232	-0.6380172731361781	-2.6173155972938043	-5.8496136845991265	-4.919549698419783	-1.1523062560820883	-3.663587311317348	-0.14679715401781143	-0.7061213738957899	8.016749443875096	9.224701732633111	1.204895769300835	4.926880153945328	6.144718621055124	5.185157357314215	6.767590656236495	6.74806217290059
chr2R:17520619-17522644	-2.6173155972938043	-5.8496136845991265	-4.919549698419783	-1.1523062560820883	-3.663587311317348	-0.14679715401781143	-0.7061213738957899	8.016749443875096	9.224701732633111	1.204895769300835	4.926880153945328	6.144718621055124	5.185157357314215	6.767590656236495	6.74806217290059	6.612813808991544	3.326255066466303	-0.1707419838669461	-1.4499880950571558	-3.6588400994303654	0.5182843567581988	-0.9822667090550006	-1.9769857196479577	-2.022574721496163	-1.0070660226630794	0.6252873828651146	-0.38028804668447885	1.381310702796915	2.288708525710831	2.049547751898596	-1.0789148398600512	11.313589049969748	13.715790909699754	14.2436957320535	10.805837782817884	-0.9059652567236041	1.5744741951716879	16.19262070461521	3.7044780186654136	7.258369304974479	15.433892692135728	14.285784125788844	15.601237087906213	10.343838903598407	13.810265499005311	11.67198346670625	14.913920108509453	13.491838888642384	10.367692499371719
chr2R:17556369-17558591	11.743503406804983	8.159854085464442	8.108913360471368	9.452317953653814	6.263131581486519	3.9766100131811926	-1.1544650290524228	-5.0347792042853365	-4.9356347710078206	-7.940868386367815	-17.949320803988567	-14.674867563959411	4.01009422096179	14.273863085326003	16.460718964045572	15.018710429554522	8.976660617398942	10.248087852287673	8.283476145296776	5.832950209048717	1.6655455650296769	-3.1626054024178907	-7.343438392955185	-8.916247645458348	-10.185481315095128	-9.765133647477885	-5.443659496641714	-14.643102920117435	-12.995944102803017	-18.0101935494697	-22.65413633541106	-13.387544024209895	-3.0891781405697083	3.6045087291668696	3.1957332209478073	1.9934048886843225	-2.4491762135971538	-2.7889524246027984	-8.787231786224613	-6.239988818261949	-5.507755703093383	-2.192325486389967	-4.294096011406865	-4.459462097767954	-2.3124785151076033	-4.521757931292824	-4.818093001379734	-5.1182269519350205	-7.269477493286673
chr2R:17588672-17590493	4.708198787949812	-0.5440965156952564	1.1890383227754342	-2.457806016972314	-0.303660448179993	-3.2579115729258348	-3.089676846512424	-4.653750970732107	-4.8074754427929705	-7.758271056360811	-4.328427143581449	-11.220011593300462	-8.293468670149318	-12.872678599943653	-4.491302943714309	-2.6886203884136153	-2.9398907117141997	-1.770584139445899	-1.3120223027252602	1.0858131928964438	12.4251373620556	17.636134100725933	12.245503132184945	5.9596766049147645	6.112650790447806	3.6345093050825	1.1610002537705324	1.4917769365720674	-0.5219753406049237	0.09511128844180675	1.0121820356078892	1.3404940892153778	-0.7357890626869555	1.5080365129226616	-2.672610569381009	-0.964442071743506	0.8786207047607875	-1.953791939062658	3.4185429555637126	15.882684041854645	11.618752898861127	6.425718732397395	8.372827125255377	3.2783352762274798	4.166925345753944	1.5256566570589718	2.8698096580389887	-0.41798196871995336	-0.32675222119505476
chr2R:17593721-17595301	-4.328427143581449	-11.220011593300462	-8.293468670149318	-12.872678599943653	-4.491302943714309	-2.6886203884136153	-2.9398907117141997	-1.770584139445899	-1.3120223027252602	1.0858131928964438	12.4251373620556	17.636134100725933	12.245503132184945	5.9596766049147645	6.112650790447806	3.6345093050825	1.1610002537705324	1.4917769365720674	-0.5219753406049237	0.09511128844180675	1.0121820356078892	1.3404940892153778	-0.7357890626869555	1.5080365129226616	-2.672610569381009	-0.964442071743506	0.8786207047607875	-1.953791939062658	3.4185429555637126	15.882684041854645	11.618752898861127	6.425718732397395	8.372827125255377	3.2783352762274798	4.166925345753944	1.5256566570589718	2.8698096580389887	-0.41798196871995336	-0.32675222119505476	-2.389607345343247	6.5446263765787664	14.143256901215565	8.792882869575019	6.398226768952496	4.118707963940431	1.333254457548438	-0.24417649869289584	-5.656904450766654	-9.456635340549228
chr2R:17709820-17712436	-3.0973759745486	-4.662541781062008	-0.2406233412219088	-13.139984294913992	-12.95695269177271	-2.8624145009716444	0.0	-0.7359535705891888	-0.47712125471966244	-3.942883738482985	2.8882395004514207	2.1989180173773226	-0.47712125471966244	0.0	1.967221329436397	3.426609346019517	5.495965510290672	2.4637185508853445	0.9015245642482901	2.4053812107089474	2.044988472158053	3.705939865265202	0.07831715235242608	-0.3842533059311557	0.0	7.144449801516282	4.3147258132264295	0.7359535705891888	0.0	1.9084850188786497	0.7359535705891888	7.214614403122577	17.70710370385437	17.472248354528066	4.253442241973985	11.797760892751931	13.235183669421811	13.268314416169618	11.48525536752335	6.584470338226029	2.341534143794988	2.701452239814362	4.607202298981353	4.621444895565442	-0.2887691230768229	0.5552050987676277	-0.47712125471966244	0.5033508094068161	7.7710600279075015
chr2R:18204846-18207854	-1.4637527426815689	0.6252873828651146	-2.012912320338302	-7.00148478562916	-8.084693504392302	-6.007486528436281	-7.320529021686756	-3.1672153639662435	-3.526371032246915	-0.5083859402579888	0.3700527919231558	-1.8211858739253672	-1.019808497965152	-3.8885970763885473	-3.7110849849873264	-3.348250311046014	-4.752325796277901	-5.919392794451226	-0.6992410207988732	-6.0054325456726865	-7.613144123191929	-4.178024522537937	-1.1879522137462133	1.3821770810048504	0.9884928598239788	0.0	0.3551616300004318	2.810695391818354	5.727095600586837	-0.37107205997171755	0.0	1.472005443037668	3.0113603562475957	3.69168334018677	4.554680277257403	0.30886589263625247	2.5144903282407327	-3.680875057512958	-1.0575219922327947	-0.8973601161007357	-3.303806963833541	0.6746333518860627	2.3450814881024478	0.3551616300004318	1.0668755590631576	3.2911068077297667	2.933423645625374	0.6252873828651146	0.32675222119505476
chr2R:18209196-18212636	-0.5083859402579888	0.3700527919231558	-1.8211858739253672	-1.019808497965152	-3.8885970763885473	-3.7110849849873264	-3.348250311046014	-4.752325796277901	-5.919392794451226	-0.6992410207988732	-6.0054325456726865	-7.613144123191929	-4.178024522537937	-1.1879522137462133	1.3821770810048504	0.9884928598239788	0.0	0.3551616300004318	2.810695391818354	5.727095600586837	-0.37107205997171755	0.0	1.472005443037668	3.0113603562475957	3.69168334018677	4.554680277257403	0.30886589263625247	2.5144903282407327	-3.680875057512958	-1.0575219922327947	-0.8973601161007357	-3.303806963833541	0.6746333518860627	2.3450814881024478	0.3551616300004318	1.0668755590631576	3.2911068077297667	2.933423645625374	0.6252873828651146	0.32675222119505476	0.7359535705891888	3.98186744305462	6.416244561065016	15.401344584560558	19.602856298019105	22.961185890720447	18.29695140166363	14.449419203776898	11.911457860317576
chr2R:18297955-18299940	-5.3015772880822825	-3.697428606563584	-7.956579680175862	-5.493326547007226	-10.070716574070392	-3.1859472527738215	-1.6525945075586288	-0.9884928598239788	0.32675222119505476	-0.18313390345192734	-0.8915174916115292	0.4748817785638012	-1.3734590191754827	0.6327911595574324	-0.5354558748697602	-0.9884928598239788	0.12407515954955821	-2.528903718629735	-1.3976022302444193	0.0	-0.9884928598239788	-0.47712125471966244	0.0	-0.47712125471966244	4.564702554619298	3.0713199373812987	7.672794642296397	6.776737661370262	1.9084850188786497	10.459342571869724	23.95157006564787	26.320999593975586	29.084959035467204	20.235193332664597	18.54609321345665	7.592221039698746	4.505667025960086	5.1886004037121385	5.843978170469249	4.547396223400248	2.1015743709408228	1.5927477261936818	1.3638889677461667	2.4264948892469076	1.6847517622185364	0.0928567013854277	-1.9769857196479577	1.945959209851699	1.2420933862253627
chr2R:18301923-18303242	0.32675222119505476	-0.18313390345192734	-0.8915174916115292	0.4748817785638012	-1.3734590191754827	0.6327911595574324	-0.5354558748697602	-0.9884928598239788	0.12407515954955821	-2.528903718629735	-1.3976022302444193	0.0	-0.9884928598239788	-0.47712125471966244	0.0	-0.47712125471966244	4.564702554619298	3.0713199373812987	7.672794642296397	6.776737661370262	1.9084850188786497	10.459342571869724	23.95157006564787	26.320999593975586	29.084959035467204	20.235193332664597	18.54609321345665	7.592221039698746	4.505667025960086	5.1886004037121385	5.843978170469249	4.547396223400248	2.1015743709408228	1.5927477261936818	1.3638889677461667	2.4264948892469076	1.6847517622185364	0.0928567013854277	-1.9769857196479577	1.945959209851699	1.2420933862253627	3.249419443362482	1.979149774536974	2.714883929739203	3.8919600252390074	2.010590456315595	0.7101947470261358	1.7361735469443644	2.7973758906667734
chr2R:18391622-18394310	-0.6261575123551167	0.8875858613998565	0.7909584435228201	-0.1447707275606547	-0.3051291903984724	-0.6547682881685094	-0.7172610653562761	0.3228866285614586	-1.1583053737483704	-1.72273813454723	-1.0394355590536475	-1.6970285802192677	-1.0039333462611535	-0.32675222119505476	0.0	-0.32675222119505476	1.0668755590631576	1.531099762115607	4.3653128165589505	3.9414069756968475	5.656622017250414	4.506337752316825	2.059667779860695	5.154902217424987	3.4988830104521944	7.853438417340169	4.383057190972484	2.6762619390436893	7.835483071314839	6.677166515286984	-0.26145052715670036	0.0	1.3836034978805847	6.834628990497578	10.106456873277024	10.719656513155284	12.614535074235606	11.331918200797068	7.191976079541147	10.02972390164343	1.0775885911796492	11.4072993001732	11.388528942773307	10.582195291837325	9.528021931544608	8.567719570204599	6.95597138740049	3.7701939084173675	4.607224981192861
chr2R:18527932-18530332	15.165942066505464	10.918371404411305	9.150790424386885	5.895203815653361	5.615070969840581	3.8650447818735407	10.010044788545846	24.549417166644645	13.041810827995633	9.353518369339746	13.820933928757869	14.456702952729579	15.066829324050108	16.529885324561597	16.50125213330507	13.174355685482544	9.500102821714536	4.086797622917192	5.9854105740179415	7.418546012598046	1.2107386373351479	1.6555144633192589	0.2815846332070909	-2.3301537460906077	-2.612067166970451	-2.9440277804955803	-10.806008436670005	-12.427684469923744	-20.99730871118905	-24.074736528915714	-24.522078840707916	-18.682032777704517	-6.369537292512008	-0.669938361987582	0.24068052306551221	-0.6230156414714223	4.039848158991956	18.936048150193415	16.201896346262533	17.280107322066094	7.090293543686598	0.11912680586622561	-5.790545376276325	-10.649011679755311	-13.816880129928917	-14.832581944109288	-11.518896833528146	-3.75405405879726	0.0
chr2R:18586225-18588135	2.500129099131254	6.573965625783789	5.928522530356277	4.297095021829233	3.9557287424603653	3.7949740345054472	0.409361803256652	2.9608507525533576	4.905551733193708	4.099687942106115	6.563747601500526	4.774721579698783	1.1013342360524592	-2.0496383335300408	-4.634275606896832	-1.9838087078614268	-1.5437192433274791	-1.9137376451150574	-2.9839298916980606	-4.765512154329423	-2.3469341321873176	-4.356813740884728	-7.257535831817701	-7.74436953371085	-12.58508474067321	-6.647421261725405	0.6252873828651146	0.46660954739493005	-4.6247467305819105	-2.2700861570496538	0.5990309041446822	-4.6666235796342095	-4.762690210082702	-3.0554054289867363	-2.8521762017319845	-3.8986599227327914	-2.92159421701632	-6.211861503497732	-8.58799775167024	-8.635602019592486	-8.854084524586256	-14.378530580930919	-13.7488674053506	-14.412615467392605	-10.591384361016107	1.4930419990914228	3.7371117469800144	0.16716716051748237	-0.9884928598239788
chr2R:18690719-18694541	1.9120257042370223	2.6417882688831757	0.5667259048251884	-0.2406233412219088	5.118295766689598	5.7705757420777255	-1.0668755590631576	1.684872899606169	0.3842533059311557	5.033237721213463	6.894274517918513	4.692529684302995	5.055568956063924	1.0712992471878855	0.8491726332720496	0.5979417420979842	-1.041562685491579	1.0466184647186654	0.9115938246939521	1.0668755590631576	-0.27546297677879955	-0.2899857612809667	-0.27031361225986755	2.228845345950388	-2.1265304769678575	-3.6500972311029254	-1.4357053600244543	-0.8913593513565173	-0.918332009057667	-1.539531302789424	-4.164882700519041	-0.5053128117350189	-1.046496682949422	-0.34190851119967575	-0.6816519536376183	-1.087850084212704	-1.5065194707249412	-3.245933431873697	-2.686362134739529	-0.11959307392140764	-0.3534115751040294	0.0	-0.26145052715670036	0.45773304765476996	-0.9117451920612267	0.9029352136317238	1.104495514868511	-0.5654146689021436	1.7226975485699034
chr2R:18820540-18822373	8.817885899851362	3.8725005388886644	2.4094434088297856	-3.558908231068473	-5.620984744986598	-7.5077737438603185	-8.440790372979434	-3.232631774829927	-2.0987047757717914	-5.830788501662677	-10.794791428926306	-8.952316894316173	6.780221848983215	15.29397686452444	15.673758805217838	7.686154927436647	4.24754722364535	2.1648740131131254	2.443304802289941	1.8790348202157474	0.10435617115255266	-1.1060643360558249	-2.206787402863158	-4.365262119078396	-4.880223882110238	-5.075508474952998	2.3539778806119127	3.6623411288358434	3.549565026898708	3.445616026036847	2.1866091533148	2.9862335924926224	1.4863450788254184	3.8935048940888852	4.639074474875316	1.1137672823701152	1.8872508075337517	-0.09461343509352055	1.9265828068285205	0.8408331009358018	-0.2520257523966098	-0.05157156621211111	0.8971999677904197	1.9538689094467474	-0.8560187452792569	-0.9304759715254034	3.058485086124731	2.972187939739123	0.7778961606145033
chr2R:18964402-18966291	3.348114392949628	1.8443022279520163	2.6270064052811137	3.4251673886741116	3.4106442752989223	2.4863138439883046	2.318223377473623	1.7292892106669413	-0.2540130645619879	0.9929593156405786	0.8542370896867274	0.9520403816044838	0.37350876579714065	0.08260857301481922	-0.2781127705689119	0.0	-3.015276004979085	-4.02633676146009	-5.0292062766450325	-4.335244234993364	-5.531799448251914	-5.292175768868354	-6.878456343446499	-13.09712728399473	-9.048060991407347	-9.973764681719501	-4.266892587410281	-12.890261065284124	-17.769059049914375	-12.326830121335078	-9.173786312947719	-6.367141905327111	-7.887198600674611	-1.401963978027855	-12.649451369831548	-14.3724879530098	-1.1805310270026945	9.822674513034256	12.458947593157028	26.047004360940328	25.929207306954254	24.047026227017007	16.263070479303675	9.557762331886593	6.101550621899443	4.845879555864423	3.949252997333422	9.341434004595348	9.281554562260272
chr2R:18976448-18978452	-9.048060991407347	-9.973764681719501	-4.266892587410281	-12.890261065284124	-17.769059049914375	-12.326830121335078	-9.173786312947719	-6.367141905327111	-7.887198600674611	-1.401963978027855	-12.649451369831548	-14.3724879530098	-1.1805310270026945	9.822674513034256	12.458947593157028	26.047004360940328	25.929207306954254	24.047026227017007	16.263070479303675	9.557762331886593	6.101550621899443	4.845879555864423	3.949252997333422	9.341434004595348	9.281554562260272	11.201817500644884	5.078024652732304	10.327527173383316	6.771450375247118	6.8488488648269445	5.536589107157395	3.7428214412961154	4.389826886726712	4.889340902973234	5.484298889424057	2.818504909443823	5.653666939495552	3.42922015095324	2.267339642277692	1.024357476808918	-1.2176321181495409	-4.99343452576253	-7.993118565978582	-12.176046975871095	-12.656740924846403	-15.709027313628653	-10.470371244923768	-13.757035621342927	-6.408643067635149
chr2R:19240651-19241955	0.0	0.5528921207664924	-0.4468404352623209	2.3286248352848276	1.039701579146399	1.6455757896058052	1.4651391162506124	3.149971357378484	0.0	6.147776027133398	4.4993024305129286	3.3865943216780594	2.9892883648957334	2.3971460268591644	2.4699670547475336	-0.5030219412183184	-0.9884928598239788	-1.1714571848981885	0.23345274530454482	2.3588303118370866	1.774644144229277	-1.6422014869843864	0.6252873828651146	0.3842533059311557	2.477857366214656	8.667230021252482	6.234734935415646	7.700269292295939	8.21439745966758	2.421983199548782	4.482662413112408	9.550607437233085	4.458125884121861	0.32675222119505476	1.9293648632383993	7.526719875234421	7.262465323291435	9.32329820657532	10.922417751144451	10.9761054028534	5.41186945778182	3.5028505654284072	5.0724962809127545	1.4969615267856484	0.5370061105379147	-2.876368182580638	-4.188439447502201	-1.822895271126431	-3.7005166444557256
chr2R:19253379-19255305	8.667230021252482	6.234734935415646	7.700269292295939	8.21439745966758	2.421983199548782	4.482662413112408	9.550607437233085	4.458125884121861	0.32675222119505476	1.9293648632383993	7.526719875234421	7.262465323291435	9.32329820657532	10.922417751144451	10.9761054028534	5.41186945778182	3.5028505654284072	5.0724962809127545	1.4969615267856484	0.5370061105379147	-2.876368182580638	-4.188439447502201	-1.822895271126431	-3.7005166444557256	-3.8855228264612305	-4.456017034233792	-8.735421978515623	-5.227378740186513	-7.075871394940602	-6.687360198093986	-3.3486816618240307	0.3143126753005315	-5.406049357537319	-3.3069089790016557	-3.98242561314172	-4.269620143593447	-1.1755478990673816	-2.9295220917421316	-2.7491787992071353	-0.9207074752827707	0.5552050987676277	-2.777770535953473	0.022570269492851368	-1.4481845607379917	-1.127909735810805	-1.8073763168265604	-1.7160657954589194	-0.355161630000432	-1.3821770810048504
chr2R:19410447-19412426	-10.895238760370647	-10.426618911771236	-7.807681242797691	-9.034855753051415	-2.532115614618574	-6.338405731657338	-2.1589988735008263	-0.7359535705891888	0.47712125471966244	-0.6252873828651145	-0.3394945036764774	-2.020621110555202	-0.38894791660417566	0.7359535705891888	-1.6784951417219551	-0.4410558679993413	0.27482272280677394	0.0	-0.9884928598239788	0.8197585228501487	2.9878524306443883	5.138587924188784	0.32675222119505476	3.1242702573742833	3.5574430528437118	5.669701012318904	2.126260139536861	0.757517169396354	0.11201831488862897	-2.34621440874648	0.3729081656069717	-0.5185805794953599	-1.6744519918853495	0.0	-3.4054417122199476	0.909874546810732	-1.2353954783357066	-1.275622003161444	-3.4946218382851395	-4.099928499078644	-1.0783799495626896	7.320887714898756	11.745223211368819	11.521497820078494	16.290781277715507	4.550919944255798	8.28526980030198	2.740613120385447	6.183430899798058
chr2R:19412775-19415368	-6.338405731657338	-2.1589988735008263	-0.7359535705891888	0.47712125471966244	-0.6252873828651145	-0.3394945036764774	-2.020621110555202	-0.38894791660417566	0.7359535705891888	-1.6784951417219551	-0.4410558679993413	0.27482272280677394	0.0	-0.9884928598239788	0.8197585228501487	2.9878524306443883	5.138587924188784	0.32675222119505476	3.1242702573742833	3.5574430528437118	5.669701012318904	2.126260139536861	0.757517169396354	0.11201831488862897	-2.34621440874648	0.3729081656069717	-0.5185805794953599	-1.6744519918853495	0.0	-3.4054417122199476	0.909874546810732	-1.2353954783357066	-1.275622003161444	-3.4946218382851395	-4.099928499078644	-1.0783799495626896	7.320887714898756	11.745223211368819	11.521497820078494	16.290781277715507	4.550919944255798	8.28526980030198	2.740613120385447	6.183430899798058	6.0233177848307315	6.126817542223998	2.499769936219126	-0.02804819541313337	-1.166629542664811
chr2R:19462463-19464870	8.597014891312767	8.571426265504654	6.160695468626908	4.8849398860356015	3.349832305972949	16.75006271114651	12.691614432481325	19.052295739669017	14.660475634341573	14.44246191241347	12.653714835154233	0.0	0.0	0.0	0.0	0.0	0.0	0.0	0.0	0.0	0.0	0.0	0.0	0.0	0.0	1.7310449396077388	5.459505797220511	8.134367818190414	5.836700967777489	3.2730118125346044	0.10080163299724336	-2.0198308297180594	-7.633977361483844	-3.929393896094573	-6.387110362198338	-5.840961931105729	-7.74424644318735	-11.279055878362994	-8.116042491935088	3.764152225670049	3.1677740964698984	1.6312384559551594	-1.5577806365496332	-5.9405083083504	-6.542669700404223	-0.8118696669472488	-1.1351066238952359	9.553277948560325	11.769994137447567
chr2R:19466761-19468145	14.44246191241347	12.653714835154233	0.0	0.0	0.0	0.0	0.0	0.0	0.0	0.0	0.0	0.0	0.0	0.0	0.0	0.0	1.7310449396077388	5.459505797220511	8.134367818190414	5.836700967777489	3.2730118125346044	0.10080163299724336	-2.0198308297180594	-7.633977361483844	-3.929393896094573	-6.387110362198338	-5.840961931105729	-7.74424644318735	-11.279055878362994	-8.116042491935088	3.764152225670049	3.1677740964698984	1.6312384559551594	-1.5577806365496332	-5.9405083083504	-6.542669700404223	-0.8118696669472488	-1.1351066238952359	9.553277948560325	11.769994137447567	7.038745742981844	-0.5612504474569994	-5.027396079225974	-10.602812532804592	2.107559341775001	4.797639167124677	2.9468418043334474	0.26287035408551873	-5.221267494695817
chr2R:19521840-19523779	8.123227357904756	4.939826873399184	1.9381786053848562	-1.4898380633354167	-4.5726976369057954	-1.4530232464010417	-1.892052548734835	0.26560968236396537	2.7745897766171987	0.23647017700345258	-0.2887691230768229	-0.9059652567236041	1.375277379042484	5.451108636238162	7.621106905759788	6.1314956683347575	2.7469322234885265	0.6867325911188109	3.948669065585981	5.771954310900931	0.4359239231164445	3.7407074230530633	8.165092656560484	9.504133485796272	7.25185410392571	8.974298377392447	13.596910664924904	10.395516523467494	12.748266768430627	8.084922710079995	2.4113130290228026	7.399865264552406	3.5180668038219713	4.001610549293308	2.4510632348251287	2.6266842991712007	17.371714596762857	16.996590398395735	12.834276548988148	10.70358026248791	8.359311375106374	5.785599906296383	1.152905329904853	2.1560069589100754	0.5917812364141677	2.0091998861302773	-3.3598881807365366	-1.8132482846621354	-4.280157164235552
chr2R:19525566-19526531	2.7745897766171987	0.23647017700345258	-0.2887691230768229	-0.9059652567236041	1.375277379042484	5.451108636238162	7.621106905759788	6.1314956683347575	2.7469322234885265	0.6867325911188109	3.948669065585981	5.771954310900931	0.4359239231164445	3.7407074230530633	8.165092656560484	9.504133485796272	7.25185410392571	8.974298377392447	13.596910664924904	10.395516523467494	12.748266768430627	8.084922710079995	2.4113130290228026	7.399865264552406	3.5180668038219713	4.001610549293308	2.4510632348251287	2.6266842991712007	17.371714596762857	16.996590398395735	12.834276548988148	10.70358026248791	8.359311375106374	5.785599906296383	1.152905329904853	2.1560069589100754	0.5917812364141677	2.0091998861302773	-3.3598881807365366	-1.8132482846621354	-4.280157164235552	-1.6254013533005593	-1.9022397540163645	-0.39850850070960064	-3.6294319337714573	-7.826380874517439	-6.285068016065716	-7.975652185586458	-9.618358069706307
chr2R:19527056-19532217	-0.9059652567236041	1.375277379042484	5.451108636238162	7.621106905759788	6.1314956683347575	2.7469322234885265	0.6867325911188109	3.948669065585981	5.771954310900931	0.4359239231164445	3.7407074230530633	8.165092656560484	9.504133485796272	7.25185410392571	8.974298377392447	13.596910664924904	10.395516523467494	12.748266768430627	8.084922710079995	2.4113130290228026	7.399865264552406	3.5180668038219713	4.001610549293308	2.4510632348251287	2.6266842991712007	17.371714596762857	16.996590398395735	12.834276548988148	10.70358026248791	8.359311375106374	5.785599906296383	1.152905329904853	2.1560069589100754	0.5917812364141677	2.0091998861302773	-3.3598881807365366	-1.8132482846621354	-4.280157164235552	-1.6254013533005593	-1.9022397540163645	-0.39850850070960064	-3.6294319337714573	-7.826380874517439	-6.285068016065716	-7.975652185586458	-9.618358069706307	-11.619899288258264	-12.779156245561158	-12.09192473591497
chr2R:19533761-19535129	7.25185410392571	8.974298377392447	13.596910664924904	10.395516523467494	12.748266768430627	8.084922710079995	2.4113130290228026	7.399865264552406	3.5180668038219713	4.001610549293308	2.4510632348251287	2.6266842991712007	17.371714596762857	16.996590398395735	12.834276548988148	10.70358026248791	8.359311375106374	5.785599906296383	1.152905329904853	2.1560069589100754	0.5917812364141677	2.0091998861302773	-3.3598881807365366	-1.8132482846621354	-4.280157164235552	-1.6254013533005593	-1.9022397540163645	-0.39850850070960064	-3.6294319337714573	-7.826380874517439	-6.285068016065716	-7.975652185586458	-9.618358069706307	-11.619899288258264	-12.779156245561158	-12.09192473591497	-15.362509214660442	-11.927479982783307	-5.731295730867177	-6.462088885933666	-12.326025909077892	-10.281069011580765	-15.4317054753193	-10.449945614848545	-0.5869496252668819	-1.7878460398706952	-0.9577996883940485	-0.15559505174122634	-1.536485131352854
chr2R:19584554-19586386	0.6761984083609947	-1.7044250416239435	-0.8496388812454087	0.7407221168707464	-0.1755931406564859	-1.0554719487187378	-3.3229418326095654	-6.128940816710353	-13.204338966430248	-12.135404825303361	-12.880989612023175	-0.7490429136284136	-2.476704268260443	-2.881482605166352	-2.0363224490162977	0.33125805844019773	-0.44450933559129	0.0	-0.5552050987676277	0.32675222119505476	-1.4637527426815689	0.3842533059311557	9.853005522645887	8.45271966955658	23.7822428648846	24.154426067561925	7.291144441911854	19.807220529316144	3.5699421804952194	11.82770710113935	10.095133569121717	11.645398002337307	6.149538282999351	11.377433781082418	8.879323541057266	0.9034043916225996	12.58572391898938	12.131745418951574	1.9719982406696892	9.150153929266564	7.758174316824993	10.073499166477614	7.7688463148799345	5.147496287390098	3.450772009989864	3.2445101590583887	3.7448853689335064	3.279237235352845	1.0303264762882585
chr2R:19695691-19697864	0.8102692439298771	1.9058612977074179	-0.3966364781734409	3.196626849911045	4.0739890957410765	2.666289209604743	0.9491791070602303	0.7860336803025506	2.5285256968017675	0.9221122769349842	2.808499754323538	-0.10038003766202583	1.3828464047788522	1.0380351897603555	-0.701614664503521	-1.0974762409811893	-0.5387423059505757	-1.9033514094809854	0.07607073791656489	0.6330403060895127	-0.5868784761725043	-3.9667579087152243	-3.263010709928544	-4.584451181347888	-3.1401760204234326	-3.5283925082501657	-4.121603785200548	-6.077933047255749	-4.912965543013381	-2.334685409531205	0.7881543224747852	-2.6967321825669197	-6.8316128298774155	-2.31725181119444	-4.6509261679853555	-2.566849746233196	-3.6774227325073636	-3.4494870607223165	-4.823306498639676	-1.720174387025522	-5.157221246687379	-2.721835073317253	-0.32659887511615404	1.2780642861172016	-0.4715826021997801	-1.8980099609681924	-1.444119865441694	-0.19610986092249	-0.5268044578367954
chr2R:19829007-19831584	8.982383745968791	8.826432086356732	6.422514663959441	1.4077155359126823	-1.4543353898016604	-6.850724510500562	-9.002349589486943	-4.354976287745094	-10.360234636013397	-13.107026723522713	-10.553921905851295	-16.320735051469903	-9.262110725061893	-6.472894260506428	6.971100001150734	7.706520029980715	5.26618878320282	3.935132452305291	0.6925005272125532	-3.241326420270452	-3.5368932110428766	-4.163431495095427	-6.286610866647526	-1.1416133483953086	-3.567986179643789	-14.81326092551688	-15.009427881281932	-12.621419314574577	-17.945294826487398	-23.142814778506253	-19.622366756245306	-3.943295556606467	-2.2530648229051824	0.5415274723524552	1.4740114941203915	3.7560850035078177	3.021319680820939	0.6380172731361782	1.1435908868944027	-0.7159310841978788	1.6136676976601083	3.1730378344224466	0.2987125273804316	1.6638477781222811	0.8158859613694199	4.47302113336034	0.0	0.0	0.0
chr2R:19840554-19842107	-1.1416133483953086	-3.567986179643789	-14.81326092551688	-15.009427881281932	-12.621419314574577	-17.945294826487398	-23.142814778506253	-19.622366756245306	-3.943295556606467	-2.2530648229051824	0.5415274723524552	1.4740114941203915	3.7560850035078177	3.021319680820939	0.6380172731361782	1.1435908868944027	-0.7159310841978788	1.6136676976601083	3.1730378344224466	0.2987125273804316	1.6638477781222811	0.8158859613694199	4.47302113336034	0.0	0.0	0.0	0.0	0.0	0.0	0.0	0.0	0.0	0.0	0.0	0.0	0.0	0.0	-1.399834244008762	2.2155786133660795	4.44548099901127	5.741649779132149	6.782059943684671	4.1812081853823075	9.35375653865698	19.20364335624461	18.25956558439441	20.288806285856705	15.675237801521606	13.367512127942124
chr2R:19910474-19912489	7.483031936083114	3.341903966902331	0.43643214447395035	-0.19825732214232084	-2.7015001326081682	-3.5677223865322354	-8.028164787172473	-12.240920188885383	-14.585337112573168	-10.82182914433121	0.1861805750069407	1.3640730164237551	8.94210205391271	8.038495770291558	13.849958571989568	13.174014993535364	17.724882565010425	12.248085126467856	13.067310350094012	8.564173291757854	7.219704691768264	4.34028297186339	7.82298168591423	4.712590707741876	1.5441535335839995	-0.7235406054042954	-3.5314352076989377	-4.964533666438759	-9.98897336855047	-10.610116775672482	-7.205096575184737	-3.914966436540245	10.619207123201704	17.55800967117155	16.731730723621517	11.471026142403558	11.120377956104308	8.828188684178107	8.397931278428313	6.391498579030918	3.401147475481968	5.064368622645695	5.720853444440757	9.813753994886453	7.163695901312886	4.439815188196323	8.204617215823452	12.577849159547888	13.857846963541265
chr2R:19932605-19934401	4.439815188196323	8.204617215823452	12.577849159547888	13.857846963541265	13.394739608824011	12.533600172459764	8.815003820056635	7.5469276164668475	4.005076153394691	2.17575413602861	2.689686291490971	0.21515553275115995	-1.7317109473517789	-1.9139049283407676	-2.545642088674212	-0.2827552712052906	-2.4484306532984212	-1.450327677290535	-2.8414488806766824	-2.0458389206426224	-1.7456307834416196	-2.4882543716552576	-3.8451566042981966	-1.9651577029325458	-6.59379037091346	-7.589603964804338	-7.280382183713631	-6.589138946011478	-7.262555839285536	-9.055316048878067	-12.286765787395131	-13.795857563045582	-7.172853543662375	-9.194044048892685	-5.893619887870729	-10.86022114065732	-12.288580866635273	-7.2608418147614415	-6.380396753551984	-4.701831861672225	-7.522993279121411	-5.847094790186357	-2.0101751033318993	-5.954484150315031	-6.375965786903903	-5.931111925440109	-8.499368231110047	-8.472453068814946	-6.371213766145265
chr2R:19950349-19951739	-10.86022114065732	-12.288580866635273	-7.2608418147614415	-6.380396753551984	-4.701831861672225	-7.522993279121411	-5.847094790186357	-2.0101751033318993	-5.954484150315031	-6.375965786903903	-5.931111925440109	-8.499368231110047	-8.472453068814946	-6.371213766145265	-10.489425708756775	-9.623304507446381	-13.632303755567863	-9.864093446467834	-8.886847190246083	-2.732773039887888	-6.3656387071495635	-7.080642870332206	-8.875734535032834	5.652033406024834	6.447699091260601	4.411740565359478	0.5093557209759878	-1.642336495485383	-3.6037434873993175	-7.260050483876909	-9.450896449268804	-9.0919580554028	-7.970925640111976	4.6668553108473665	16.98497661467379	18.991273339117317	6.87098594597087	1.9084850188786497	1.2020190086592508	4.50658463490117	1.660242884391533	0.23976042781964824	-0.05147085991596887	-0.6849180492957314	1.9465880605911736	11.80181498147929	11.920439904240839	13.166581937709266	5.630946132976869
chr2R:20136309-20139003	8.278870709629215	3.7153708651315736	-0.060049681492019565	-4.085038900294982	-7.857678538227767	-10.862369202340691	-12.70487097910391	-15.823609429241356	-11.966733955197254	-4.132853516157378	0.9648536905119721	-5.701760535990919	-1.5403088635584168	-2.9900886260953192	-4.627238312295037	-5.276520825326761	-5.510771714248184	-6.356524268303134	-5.5775140275964965	-7.219112866109766	-8.651223073702967	-4.774341117721074	-5.386269553063063	0.0	-1.8834399987253208	-6.697715284403661	-4.225155902744893	-4.3747187479881635	-2.0087063749483196	-0.32675222119505476	0.0	0.0977212160900554	-3.1710309168379514	-1.3046998958732685	0.14326186235549976	-1.0638281576422768	0.9543516096578843	-1.6606882732287513	-0.9967728938922409	1.080842734223053	-1.0688928251887437	-0.9755834804791033	0.0	0.0	0.0	-0.7211767818177809	-1.684872899606169	0.77853098713852	0.10389938861056185
chr2R:20493138-20495654	-10.886089510953585	-8.034786047341482	-8.39066497147634	-3.805837011272969	-1.0034195373611845	-3.0702977352558634	-3.476218267347712	-5.89606829386983	-9.331619813300982	-8.099002554642553	-4.5787857542154	4.579174292489366	18.35228286003045	17.837335801263446	18.493536038438414	12.483642364341785	8.630547022733912	8.504006370269995	1.5254152417371714	0.8131690779114209	10.099900640041085	11.564093228166076	9.996436115805968	7.391652412162598	4.371084501133863	1.8948039382120214	-1.8281165339537708	-3.34540913708128	-5.272486263211506	-9.183960544583153	-9.329671692120261	-6.578285902607979	-0.7032875037076342	-3.29618342742163	-5.226798588328099	-4.277019982896629	-4.993103793901876	-8.28141012943901	-0.23763974569481897	-0.6886858627643603	-1.7239937166028207	0.1250450767861809	-1.6822099959846322	-3.2463404267743976	-9.545927280469503	-8.031228889070126	-7.113045932784481	-7.192503925145586	0.7359535705891888
chr2R:20550974-20557828	-4.768175445726882	-8.019022139513751	-9.47472557547224	-4.465718597313167	-5.734551994420953	-1.087636782058556	1.1737218734474009	-1.4313637641589874	0.16546830069772273	1.0447075261394523	-0.2887691230768229	1.1737218734474009	2.248331584511609	1.6737020916675762	5.527062566632523	1.5026511184272295	1.0638281576422768	-0.36126033106866595	-0.5301420776538256	3.220277998129943	-0.41465683907877776	1.3821770810048504	0.4826172737803944	-0.6715853857648988	0.4731672970695168	1.4146304076597893	4.59685270045748	2.1330695531719033	3.6764047804730957	4.610425494883748	5.198389088892198	2.3486680065256307	5.0887698179917615	4.117659943545327	5.292283484397174	3.412304288697504	1.4850623706776775	-1.936699774837584	-3.1485510097105487	-0.20795375231998975	-0.2349935677707824	0.0	-7.4560889904861325	-1.7345287976228647	-3.9197565355558	-2.687954030497979	-2.134193511072778	-1.9852313186341652	0.3842533059311557
chr2R:20670167-20671648	0.0	0.0	0.0	0.0	0.0	-3.016690534675035	0.7704794695007251	-0.39405496479144764	1.3922396705155053	8.514085800077584	0.20476224541537458	3.1651655963894747	7.416529651739256	3.281675256528673	8.033604967018976	4.316907209506849	4.292665218755996	-0.43596379541206165	-3.5437257124629444	-2.0173781278548595	-2.518147710347842	-0.7359535705891888	9.05743592134574	13.78858755851529	30.39091930772863	10.601108126936444	7.2932075469203514	28.494268905753987	28.234533009919314	17.775541125466866	15.61377235348562	12.059437079657954	13.019380974997276	13.228132198860735	15.849384692271519	4.269989205661935	5.964550993217296	4.787202187530918	5.931868796550573	7.3556197750831105	5.770048570191512	5.301109570696691	6.186506102353623	0.8448496817611414	-0.2777536781994263	-2.0124422506907247	-3.045247045109963	-1.4873443074573773	-3.2315867574035226
chr2R:20761508-20763528	7.325013830897498	3.0465724860933787	5.241150699714382	2.7878431367579086	1.5950876947447448	0.9765065942942975	-1.508931940107237	-0.6526703066496987	0.8670343400189017	-1.200804510444098	-0.6998314736901365	-0.400453631470398	-0.308502452190533	-0.5399587521296276	-1.5984913625403498	-2.0188059834044894	-3.0849449879286284	-1.8963525329188444	-6.212621423517421	-5.279506371929847	-5.05025565911977	-2.413672114922039	-0.48495221379353587	1.4763538132215728	-0.7627851866913087	-1.4310432729673421	-2.129803308652823	-3.424783616014415	-2.1822249737763886	-1.8094458602284318	-1.4670904807452017	-2.122707231002798	-1.4167204417731072	-3.9200636059670884	-3.439975519692167	-1.1802090740849618	-4.556457622742771	-5.247760935438564	-6.994695373796789	-8.32572245078796	-5.054766207163038	-9.539354130181382	-2.716163658965114	-0.7357890626869555	0.32675222119505476	0.0	1.1206279982078902	0.3582153219565498	1.1205181144517053
chr2R:20856211-20857968	-4.311241613028333	-1.6931978020400773	-0.126398763906829	-1.2638932613106397	-1.9769857196479577	0.1324460563010881	2.1320494868249122	4.922981295254332	6.410680219139366	6.631193504333997	0.9711260328021266	1.1467688335751995	1.6570652317129049	0.4888908514399325	0.42225798754943306	1.7488221033742957	3.048269585858868	0.5377263404311703	-0.6412298157420772	-0.6857719775357332	0.12994526414880395	1.5917322282951465	0.6677398848338713	-1.5664273974307672	-0.40149214776949377	-2.655200038653127	-3.8718431513815443	-5.859817507294209	-4.69604028110361	-6.49818974204177	-7.714276095139466	-9.185196751443122	-10.590103829786887	-7.93831734631756	-13.026597912640115	-10.040593571128875	-9.303234319492871	-7.00182577493434	-5.411295851959237	-4.50893809917356	7.3525959305626305	6.421825459471961	7.33943733272084	4.422923653608364	4.02559679108623	5.3684886709143065	5.980181783690125	1.9820807775525118	0.7705878197955521
chr2R:20896698-20899159	-7.240898810731492	-8.380052590158321	-4.002243941089619	-1.0421790870559455	-11.997317657022025	-17.596353070101983	-15.64861187205409	-14.788241556630098	-12.174309351223965	-3.3126883389192354	-5.162601723299829	-7.388077229459801	-3.519044946929772	7.111931375101087	8.646527050754937	9.773353521811064	0.9493814453050561	-0.3126292770926375	-4.077622026363925	-8.947336762446493	-6.563916194625474	10.29566494980424	22.810516158398904	19.941706094687987	14.309803358279718	14.398727331151903	16.70017160568691	18.976092720563805	13.715469428030971	15.407446055163183	9.98076103044376	9.944061455310395	8.22258964352104	5.570370458738473	2.912438780374749	5.462724098137064	2.9732278455018117	5.257159940244066	4.856746416789785	1.9099985982954875	-0.2902104950703623	-0.36091323330056235	-2.2719126467664186	-0.11889880965028281	-0.5383871456542756	-1.579832266054938	-3.822397819920939	-2.335723417905896	-6.7508513269206905
chr2R:21087317-21088746	0.0	0.0	0.0	0.0	0.0	0.0	0.0	0.0	0.0	0.0	0.0	0.0	0.0	0.0	0.0	0.0	0.0	0.0	0.0	25.6470202650766	71.25285372505034	10.255386625486631	29.439655874349956	16.420562769059092	18.3088194347914	1.4637527426815686	0.9884928598239788	0.0	7.248999484618498	15.902798093851656	19.413077715457757	6.546442524102851	0.3842533059311557	1.9084850188786497	2.95993628382664	7.430026600148573	3.7717098512548874	7.973594277140994	8.489654897410539	8.384941415785297	7.56601671376966	0.0	2.593381162488202	3.288727934740474	0.7357890626869555	4.767336305226633	3.3350425063800397	2.8124224738914227	2.6749734482370555
chr2R:21108180-21109625	2.593381162488202	3.288727934740474	0.7357890626869555	4.767336305226633	3.3350425063800397	2.8124224738914227	2.6749734482370555	2.78919090974583	2.646958996695944	-2.209257158744763	-1.79987776371112	-2.483718841139814	-1.3181191544392097	-2.104905338746384	-2.5957183309943797	-3.1506874350894654	-9.944120237957591	-6.592516663707871	-7.726646806751584	-9.342218631578364	-3.001479538499564	0.3842533059311557	-1.3821770810048504	-0.9059652567236041	-0.9884928598239788	10.235229261006893	22.83282461336793	27.022260396058325	19.151718647346215	11.771211116135897	10.168847472310574	2.116441118353181	-1.6171209671394664	-3.8958394954083095	-7.109777625806555	-4.356732078450034	-9.532138405661529	-9.449504739184931	-13.052938352539456	-8.979157884892356	0.9311338930988712	0.041267871859852215	-1.4402924331403253	-3.3842529521201206	-3.172858307603154	-0.5445355015441639	-1.1276210809418021	-0.33446130887403097	-4.333666144470909
chr3L:183348-185496	9.692333977786511	16.267329283383173	11.326804301485778	7.233454093335778	4.523440315133965	3.3697214556802404	0.0	-1.4313637641589874	-0.3842533059311557	0.8065359368777398	6.4498028647476655	14.379994677790636	10.82382677066575	4.396726983861809	15.323619611987915	12.050326122207824	11.537748345981239	12.460637201837583	9.200601992583348	6.2980163378994165	-1.0271834119380185	-1.6544075966687242	-1.9852633137436095	-0.09741690872455526	-0.2887691230768229	0.0	3.304435594923947	11.82836457404026	14.184809563312545	10.40905153393979	8.366810892084828	2.427230099019351	2.6779419303654723	-1.0818279728948148	1.1566607645760572	-2.6604928298860613	-2.9933872341035173	-2.5062843646004063	-6.012946405644609	-0.14872294263192332	-4.7938845055380686	-4.047467944524754	-2.3022480525704117	-0.8216769309312051	-0.6380172731361781	-2.2198869095697384	-3.3934830332515644	-0.3174792021990947	-2.074317651841898
chr3L:222394-225801	-5.94881476503156	-8.177588893229826	-11.667469307312565	-11.83192128676313	-12.844367558508596	-10.399899931474055	-2.764538550514905	-3.0293705793745263	1.1416133483953088	16.643968104244244	18.617854380287138	3.7116344596536934	10.082334124670723	12.449655804589984	10.856695232052791	12.190119594456272	3.6392508000102484	5.5679163924004005	5.209613015760614	3.525153095171985	2.9258218969101186	-1.719079636772527	-1.3278612181376908	-5.582592581717728	-3.3065479282551613	8.401853125172071	12.96332910294561	9.326979465944293	9.990381123109607	5.181606816222455	4.435081141950222	7.722943911342624	5.578681816370776	9.5244893035484	7.955364147183524	9.984430738010538	9.77256856855285	5.079310109786438	0.0	0.32927963615263195	-4.881754698975942	-2.567010257105084	-7.432790132875182	-5.924371687600316	-8.72277369247102	-9.216759036540816	-5.632325813185553	-3.642736957685696	-14.33998994664107
chr3L:295185-298790	-0.5198598518864386	-4.9590734158993985	-7.583914676041054	-5.233888011971688	4.517493432835307	9.06832002460485	15.243239496052883	21.01993585368742	22.022999089529215	21.744897858706505	15.571213365502244	21.254974651094475	14.01196625912447	11.666511214836886	5.898643785365778	3.934314585528271	3.075270455595023	-0.7006898641681607	-5.318218611456473	-5.480272543588958	-8.958464092420588	-11.424891390711927	-10.011333781091531	-21.160500588961998	-16.093457771309083	-12.723520744371838	3.16318069612693	13.087874972051637	5.415633575152583	5.713005913421352	0.20262992411476002	2.2796586526362774	-3.2071498907489353	-4.355998395918497	-11.168878247761489	-10.301019648835073	-2.2514885662321755	-6.6963266644641	-4.09658303967056	-2.0796457074603034	1.1747300208937486	6.069719862213685	5.184620323409853	3.6991300772337183	0.6816519536376183	1.0878581171840285	2.562968005789662	5.053375410617649	2.203748478415147
chr3L:652111-655079	-19.04150006123642	-9.27348552718137	-7.409695098124939	-3.550948436076844	-10.296423693923044	-3.063145721355713	0.9738253939154702	-1.8350359456152872	-0.8760140195826427	-7.332136314633158	4.7831515810707845	12.279640177115489	12.385146079412257	10.730073455919188	3.925932438179323	7.968216519569948	8.587479672233188	3.4175013782998653	5.992380949874692	2.4307852113046318	2.0649137180134742	-0.05748173999514677	-0.9531303908168947	2.481046562168932	3.023258475399844	1.1417638332542193	0.18266734278427457	-2.69242359949273	-2.4468316790112197	0.29696067363851947	-0.8539449380891632	-2.1275959077464317	0.8728091754023445	1.2286857730680527	2.08171054930453	2.20207066253255	-0.4826685345342964	-1.4839839321624797	-3.2745869108218804	1.7363030395262744	3.965720830664447	2.9849968482948177	-0.12913111491036386	-1.1953425890721774	-2.883283099222572	-1.4515704555507096	-1.3662802258372857	-1.6208553651533883	-1.2321926066234201
chr3L:695856-697831	-17.17120630914948	-13.799016264931332	-22.30422417197799	-20.721352026294266	-16.297317522427708	-13.882273033649053	10.21626455209862	7.214576154465961	7.6482610112322575	3.8093232438602693	3.02757013547282	-1.4683389720489048	-2.2685441917231732	-7.4225674988834385	-1.126249152090372	-0.8248380636237211	2.7710726408270703	4.851138722722355	18.34147609594709	16.368906933942693	15.865847712406644	12.462298894912273	4.328026457497009	6.68857034353423	2.783548747450116	5.48485783027129	4.06523027104712	0.6639231740346785	5.705071145778914	4.18572261870091	5.984318611322347	2.000002849933086	7.109777625806555	3.7698690959528576	7.280203914353743	7.464912677804888	7.5011959506980705	10.11422128923304	10.996673654846596	6.980051462822437	6.01961503698414	11.126849819353188	5.532998668647513	3.7130605650555397	3.9669745912857093	0.49036957869752257	-0.047237260482798485	-3.5471753178737364	-2.2975944207664614
chr3L:727614-729672	-2.578005847419867	-10.102871081395033	-6.263340638452141	-9.145202912459473	-4.8179124796636135	-0.32138383868880416	4.650200398043174	-0.7845291726364815	-0.14090423281011405	6.702181268904519	14.695671554484095	15.965460660430717	13.79233484582742	7.567434992532481	0.8855522349401793	-0.37073242652670735	7.011886986932045	8.329204744890193	7.506570428138047	0.9940141295661975	-2.1429396893857033	-6.878395584208536	-13.423373774690704	-19.406242181692292	-15.38026148888527	-13.298297086425023	-6.679410596700793	-10.791885222296546	-8.714077650841535	-20.198579360206665	-18.921352974274782	-4.717996246449377	-9.707290964426127	-12.207871290014452	-11.142410559830417	-12.848398268661557	-12.44194542917208	-12.733499419131322	-1.2048957693008349	-0.7359535705891888	-0.7357890626869555	0.7359535705891888	-0.6252873828651145	2.9218257456678716	1.5167299007410784	13.626435797066204	8.815209776226265	0.3842533059311557	1.0668755590631576
chr3L:737565-739001	-2.1429396893857033	-6.878395584208536	-13.423373774690704	-19.406242181692292	-15.38026148888527	-13.298297086425023	-6.679410596700793	-10.791885222296546	-8.714077650841535	-20.198579360206665	-18.921352974274782	-4.717996246449377	-9.707290964426127	-12.207871290014452	-11.142410559830417	-12.848398268661557	-12.44194542917208	-12.733499419131322	-1.2048957693008349	-0.7359535705891888	-0.7357890626869555	0.7359535705891888	-0.6252873828651145	2.9218257456678716	1.5167299007410784	13.626435797066204	8.815209776226265	0.3842533059311557	1.0668755590631576	7.372532102331351	9.659385474092938	2.0628055570570996	9.258791499647936	8.92812958983727	12.16642428009599	0.288769123076823	2.047630034114463	2.077763279445647	1.3375287882285074	0.5096487367452901	-1.560774334236936	1.8456430537157185	0.8237216076705779	-1.8684173143396818	-3.6508235672935823	-6.56906273295357	-3.4846252457432216	2.506119850381316	2.2072668067120333
chr3L:739774-744672	-15.38026148888527	-13.298297086425023	-6.679410596700793	-10.791885222296546	-8.714077650841535	-20.198579360206665	-18.921352974274782	-4.717996246449377	-9.707290964426127	-12.207871290014452	-11.142410559830417	-12.848398268661557	-12.44194542917208	-12.733499419131322	-1.2048957693008349	-0.7359535705891888	-0.7357890626869555	0.7359535705891888	-0.6252873828651145	2.9218257456678716	1.5167299007410784	13.626435797066204	8.815209776226265	0.3842533059311557	1.0668755590631576	7.372532102331351	9.659385474092938	2.0628055570570996	9.258791499647936	8.92812958983727	12.16642428009599	0.288769123076823	2.047630034114463	2.077763279445647	1.3375287882285074	0.5096487367452901	-1.560774334236936	1.8456430537157185	0.8237216076705779	-1.8684173143396818	-3.6508235672935823	-6.56906273295357	-3.4846252457432216	2.506119850381316	2.2072668067120333	0.7073271912790621	10.219229704921288	22.04915465707159	26.947817011234104
chr3L:744725-748079	-11.142410559830417	-12.848398268661557	-12.44194542917208	-12.733499419131322	-1.2048957693008349	-0.7359535705891888	-0.7357890626869555	0.7359535705891888	-0.6252873828651145	2.9218257456678716	1.5167299007410784	13.626435797066204	8.815209776226265	0.3842533059311557	1.0668755590631576	7.372532102331351	9.659385474092938	2.0628055570570996	9.258791499647936	8.92812958983727	12.16642428009599	0.288769123076823	2.047630034114463	2.077763279445647	1.3375287882285074	0.5096487367452901	-1.560774334236936	1.8456430537157185	0.8237216076705779	-1.8684173143396818	-3.6508235672935823	-6.56906273295357	-3.4846252457432216	2.506119850381316	2.2072668067120333	0.7073271912790621	10.219229704921288	22.04915465707159	26.947817011234104	19.97469897408589	12.665229031284959	7.831982086022574	3.8232651757810925	1.802132364652016	3.8071375660408324	-0.6238779636917468	-0.20301290982445583	-0.05265521013746054	-0.2612496474444927
chr3L:845471-848941	0.5648892971373899	4.1183023795582505	4.0708108507013385	-0.17366747914382874	0.6489937632395198	0.0	5.048758283807128	2.3452871542928	3.304806212306594	1.5658460100491902	-1.8178878330002397	-2.6919235887272692	-1.5592830350767661	-1.1614410123069976	0.6654801966760795	0.5778567355583692	-1.7227017470051034	-2.427493181407789	-0.5221996513880205	0.5485312396421649	2.4503914848136588	-0.27057328137415104	-1.2372573898942614	-0.18785007147801253	0.7523289646042833	-0.36126033106866595	-1.937628876364114	1.9691782639854725	0.0717623334849686	-0.9026812306909078	0.36228848338763925	2.0442639875814734	0.30749305485896583	0.23558988999548108	1.0732492683346269	-2.635646044221257	1.6199894028757014	-0.13695276558207176	1.178121887890521	-0.4707432873843069	-1.8553643581503223	-1.8028810186139421	-0.39084865871596186	2.7245101073418505	7.503726173390123	6.428222020277069	8.624538776400568	6.646647754938412	3.8693894735128205
chr3L:1229697-1232454	5.617512357503685	12.533278866412186	5.112478033654979	2.0905578453770626	6.058522626994397	2.574723701175156	0.3842533059311557	0.288769123076823	7.780882724310536	7.09370780327496	7.023602322703977	10.158257886848938	5.341353171545571	1.8779920319791286	5.401797198287468	3.040883019145173	5.555389501792605	0.6025013259654013	1.2498706309643315	4.673949008710947	5.1296860348687545	5.763927287159973	1.6211497815196338	1.0241315579781727	-0.5869038573760399	-0.5405974926766708	-2.0255943084827908	-3.680095990966568	-2.815485485098499	-6.28925562663448	-5.424675581824605	-6.919421638120394	-1.8965405222522032	9.619704006318434	10.188301533640251	10.554171247034732	12.07928433486145	6.189330110446185	2.985926047842298	5.386930418050291	9.976155856809006	8.544777759808056	11.011331600859608	7.315081529446282	7.4547094989546085	3.3914222978321305	1.0312716837596005	-2.3609655007042822	-6.778299301940424
chr3L:1246997-1249028	10.188301533640251	10.554171247034732	12.07928433486145	6.189330110446185	2.985926047842298	5.386930418050291	9.976155856809006	8.544777759808056	11.011331600859608	7.315081529446282	7.4547094989546085	3.3914222978321305	1.0312716837596005	-2.3609655007042822	-6.778299301940424	-7.2670514174819045	-9.682202994346355	-15.542383153071224	-15.88144202678086	-15.085047371377742	-3.1582932207409904	2.211815792400715	-3.1031391422889167	-3.6799115147150196	-1.5893231422874126	-2.193578021042352	-0.6842256328834635	-6.321537801128516	-5.862398700503864	-0.6397896143725708	-0.4098501350143677	-1.4077775927488314	-6.671293977966763	-5.442195865557055	-2.019633519064508	-0.6725046838027929	-0.45036945574439957	0.25042301043420145	0.3172374728174019	-2.515436774919524	-2.3295128944603998	-2.627249132753452	-1.8258664762374788	-2.872943859807804	-1.3589555845763621	-1.3423881657726204	2.7029201605472504	0.0	0.0
chr3L:1291161-1292683	-1.9749858822717126	-0.30499258414372094	-3.4272469556710488	-8.60065355748251	-8.425085675821954	-12.052526805826746	-14.023911901500403	-10.992068542504022	-4.8006899191600505	0.0	0.0	0.0	-0.9052484524706487	4.203206169144132	2.230418279856905	10.679190945914657	14.741403538491511	18.49283247808725	9.505831781635177	8.290879106092342	7.855297229419847	3.993513811866341	4.052376666640774	1.8077768026225745	-0.2835729811953654	-0.6623023630138617	3.08436732276526	-2.160828628257132	-4.983235287442713	-5.517021714582023	-8.609842174872474	-7.500567139248804	-6.651721314956301	-4.4937675299732645	-3.9769089231888826	-6.896847829270585	-6.331446217753827	-5.755239940317622	-4.736239218211191	-2.7168737112624255	-6.543221960977313	-5.839884460492295	-6.956875939738478	-5.064030243618963	-4.883861088593481	-5.696993323149947	-2.493569342364526	-7.105479565138464	-7.0875001922836764
chr3L:1307145-1308445	-6.651721314956301	-4.4937675299732645	-3.9769089231888826	-6.896847829270585	-6.331446217753827	-5.755239940317622	-4.736239218211191	-2.7168737112624255	-6.543221960977313	-5.839884460492295	-6.956875939738478	-5.064030243618963	-4.883861088593481	-5.696993323149947	-2.493569342364526	-7.105479565138464	-7.0875001922836764	-7.693306433083591	-4.18613414352052	-4.728203983499083	-5.438136881471589	-1.178121887890521	-5.549303571317322	-6.21718726805776	-3.11282472941791	-2.4665083448492378	-0.7455238146360095	-2.851084408248565	-0.6582253405766493	-2.875791712410162	-4.497068527638757	-2.948790816968671	-2.040336979021566	-3.352499282924618	-7.031603108501748	-3.7434307030809335	-7.280173331043483	-3.0797713839015266	-2.010649890701578	-0.5211681367090036	-1.280551906926001	-1.5244743707103963	-1.0033094517948287	-2.816947288363365	-3.114867003401159	-2.21194441334738	-0.09726358037333298	-0.5360617176688582	1.3768430568588477
chr3L:1405037-1406642	3.5638974499410674	1.550428180214902	-0.2575409554379499	-0.9347741520563968	-0.9059652567236041	-0.6252873828651145	-0.4106493675885908	-1.006698420823439	-4.676510371330557	-4.057426411162451	-3.9234906055914407	-3.4221207316353013	-1.3016166698136762	1.3821770810048504	-0.6252873828651145	-5.55208096165653	-13.180726288971345	-6.284567397110936	-7.211034899150381	-7.165149026715133	-4.139048291194465	-9.483760298943581	-6.04319537034745	-10.227413972748636	-5.8534388381382705	7.725988695198944	2.8829372034406093	0.8807275879539905	7.001771610469837	7.527573374929465	5.272077510963591	9.74484746496516	8.568638431307798	10.563397207022629	5.923196476357065	5.677044778370509	7.228212982104874	4.1119005594798415	4.97960756989062	5.170420049744852	6.73885084241906	6.226894942252772	3.909331726161675	1.6407365723093115	3.813194795893455	0.4908047274741149	0.02322230970178335	-2.481276579241856	0.8502677415360834
chr3L:1730784-1733456	-1.2219832637413555	-8.506090072760164	-1.1008129342000579	-4.407775061413205	-5.779524699457214	-7.402508615079406	-5.694368796377081	-4.817758256835095	-3.8742729818776396	0.32675222119505476	0.0	0.47712125471966244	-0.9059652567236041	0.0	-0.7875892944361567	2.2829415271009004	6.233258083809787	8.237583381011435	8.772266866525127	9.521923867543245	10.002262442543365	6.6969486570435945	6.550435000082892	3.583678596920159	6.058279413442514	3.429081814684466	-0.6816519536376183	-0.11712171184397313	-2.150164290759028	-1.090817551960511	-0.8479440159192774	-0.42467249004321084	1.0802601758314578	0.19477953235236087	0.6007794693409851	2.129075585016917	4.438567878556242	0.6252873828651146	0.7542507208273853	6.21949676000012	5.791367502812835	1.8207179272788574	4.219867627799431	2.4757597260786457	3.142167317161561	2.1487096165074684	3.8574930059460786	2.118661427917669	2.427724493198209
chr3L:1759361-1769187	13.593938976415968	7.796958123362023	9.164274035610847	9.00817347150155	12.576599781688445	10.642249669826025	7.292450730966027	7.943885311108049	5.465689780545227	6.629702770721997	1.7128340543841682	1.1482584719353983	1.0520544058067185	0.3442344822565102	1.6414478412727085	0.6180812338230619	-0.9384373303205165	-1.6400847389494275	-2.6105078190080344	-1.9212276040191947	-2.496631463595371	-1.7215180698549248	-3.9403449521319103	-5.352991869476114	-5.1360745323727945	-8.750090648456528	-7.25848058548268	-12.08703414982875	-9.869093213013944	-11.455498105140483	-10.467411082862462	-3.8277238543055128	-9.092622433826932	-10.14523052252494	-13.612564879888456	-13.008467212995699	-12.439191510106122	-11.460733503155296	0.8331037697083299	0.0	-2.2231996692860876	-7.163572495634725	-4.2079716193185925	3.5470467872697458	20.394690398202233	25.06033177775052	16.425252995024184	15.694577788532573	11.232860033333223
chr3L:1772785-1776616	-12.08703414982875	-9.869093213013944	-11.455498105140483	-10.467411082862462	-3.8277238543055128	-9.092622433826932	-10.14523052252494	-13.612564879888456	-13.008467212995699	-12.439191510106122	-11.460733503155296	0.8331037697083299	0.0	-2.2231996692860876	-7.163572495634725	-4.2079716193185925	3.5470467872697458	20.394690398202233	25.06033177775052	16.425252995024184	15.694577788532573	11.232860033333223	7.057700681757698	2.4118526392511894	0.4277703795521003	-2.3737315825489436	-3.7635955690810903	-4.738494185824042	-12.891718986312965	-16.837273724269895	-17.251990798351365	-16.77950665997819	-6.5616329148171	5.123731567185851	2.850891110988041	4.560460923757072	3.5949171969873905	2.4496730318293976	2.630335673285443	4.220708778286076	1.046387476415345	-1.2854743452774566	-5.74003473122185	-5.375146047701846	-3.546976117589626	-8.421953317424927	-5.422038784314788	-8.967293271106076	5.6504189195116545
chr3L:1776829-1778438	-13.008467212995699	-12.439191510106122	-11.460733503155296	0.8331037697083299	0.0	-2.2231996692860876	-7.163572495634725	-4.2079716193185925	3.5470467872697458	20.394690398202233	25.06033177775052	16.425252995024184	15.694577788532573	11.232860033333223	7.057700681757698	2.4118526392511894	0.4277703795521003	-2.3737315825489436	-3.7635955690810903	-4.738494185824042	-12.891718986312965	-16.837273724269895	-17.251990798351365	-16.77950665997819	-6.5616329148171	5.123731567185851	2.850891110988041	4.560460923757072	3.5949171969873905	2.4496730318293976	2.630335673285443	4.220708778286076	1.046387476415345	-1.2854743452774566	-5.74003473122185	-5.375146047701846	-3.546976117589626	-8.421953317424927	-5.422038784314788	-8.967293271106076	5.6504189195116545	14.396577297690353	21.34225172065986	13.763741916349378	3.065453591581694	10.89271702343682	14.581156156322685	14.742246293159777	12.525015016254972
chr3L:1860477-1862304	0.14766610339571576	2.020702769707337	2.0159266051801032	3.2633478831219307	3.451837228982274	3.795162615458967	3.4499760093542853	0.8001848297661788	1.6566890712060405	1.4858091332300567	0.6664001224655527	2.071110923455826	0.8401051322103364	2.3985998318438884	-0.2892493619419716	0.14590982257866097	-1.1845997946509832	-1.5007793586514488	-4.4593986645797745	-1.8562610168293705	-4.764849918073773	-3.2199979460529438	-3.502724990588927	-2.5971234736755386	-2.3075390228816226	-4.919308409437515	-5.010727992321835	-2.688176103967973	-1.5261250172585699	-2.0592841175387817	-1.5033938255410662	-0.7593443969388907	-0.7755211377754709	-2.49640914855049	-5.3903189161135385	-1.671263750815633	-3.6324344751608044	-3.444027530634768	-6.430406896126227	-1.3221022877285058	-0.5695383740511696	0.06456137711603165	0.33130265045719937	0.6065388862223385	-0.3313026504571992	0.9656613263987158	0.6817719094813179	2.425716835480596	0.5740882314541298
chr3L:2434317-2438025	-0.5170697493970938	-3.31009500561411	-3.353197557841871	0.4644926575881146	1.2342448979895124	-1.2563914119241701	-4.050842245210027	-4.235465578939323	4.203874557729008	10.686469153937093	8.579698876822656	3.3109169915004117	2.533167122218938	2.7216052282706023	2.301705130470697	1.9478848634894836	-0.5299818869918776	-1.2703991703369324	-0.934489232939332	-0.8783315609108896	1.634817353693658	4.095421177582148	3.3643524345711553	1.0682925439417832	3.2213196623976255	3.683941022034255	6.1717021292628065	5.600138211473483	5.744101858477537	4.785543236876401	3.204497215638411	5.647627822818977	5.016574126954815	4.493425333547585	3.2477913706835984	0.9111428505473289	1.0823967032281236	-0.08836925254962683	0.3137401723690409	-2.589602480112248	-6.807090125412228	-9.939161270527315	-14.981450095282156	-19.57212244059709	-27.494494221787537	-30.34257706835023	-27.982068628669932	-23.71573015632776	-22.508183387052036
chr3L:2439199-2440515	8.579698876822656	3.3109169915004117	2.533167122218938	2.7216052282706023	2.301705130470697	1.9478848634894836	-0.5299818869918776	-1.2703991703369324	-0.934489232939332	-0.8783315609108896	1.634817353693658	4.095421177582148	3.3643524345711553	1.0682925439417832	3.2213196623976255	3.683941022034255	6.1717021292628065	5.600138211473483	5.744101858477537	4.785543236876401	3.204497215638411	5.647627822818977	5.016574126954815	4.493425333547585	3.2477913706835984	0.9111428505473289	1.0823967032281236	-0.08836925254962683	0.3137401723690409	-2.589602480112248	-6.807090125412228	-9.939161270527315	-14.981450095282156	-19.57212244059709	-27.494494221787537	-30.34257706835023	-27.982068628669932	-23.71573015632776	-22.508183387052036	-6.944945964874388	-1.4637527426815689	-0.17366747914382874	-1.9496977315875028	1.7552812448346224	3.0209743304840275	0.3649822280051435	1.7463115108010887	0.9238707230160336	2.0116693507801315
chr3L:2631324-2633078	-6.957340774806124	-7.562017489152652	-3.8946460547086548	-7.162804621740275	-8.13337419689006	-1.8289239693717887	-7.843455658236968	-4.872815784210754	-4.156019197607757	-9.091372824217679	-1.256129227469748	-0.9059652567236041	10.722562461102243	17.488281095414997	16.691071717074518	14.34769110394375	17.905728750598566	15.00664605346254	16.605531324903694	16.254945943013873	13.524346631220427	25.031088112019045	22.186813207151186	26.389156719334242	21.027767118198792	16.81680838381884	10.31617851806287	10.625043793773175	6.74043306440124	3.014082798567764	2.3448941712241385	-3.1684508431766805	-6.872953741116994	-8.924333045214752	-13.575041231868916	-15.969421737502524	-10.967186432764112	-8.979393012855516	-6.40558549061554	3.949753733787769	2.8507793220337367	-2.2173875272699197	-2.2927367826004033	-8.261233701286622	-9.985437166806257	-10.3755098671221	-9.942767479602054	-4.914962007564415	-6.40113183978231
chr3L:2766495-2767853	7.160083348805781	9.658061261585734	3.182434798608509	1.3120223027252604	6.543967642890536	8.481599923648599	9.671567054551378	11.31487816927405	12.303301553577075	1.002218800574404	3.720740569099554	3.474580541129164	6.461986626793694	2.9902690441515283	-0.20078713120243288	-3.6408388869610486	-3.5691013592304697	-1.698482940459567	-0.22023560294690828	1.4637527426815686	0.6610055706295627	-1.7316208704193188	-1.9588578202265772	-1.9291506229929494	-3.136643539103766	-4.215198357715888	-3.1080845768019545	-3.2416117574152294	-2.1763487719854213	-3.016590209191238	-1.478619666676047	-1.0627591813376547	-2.2973586609618186	-2.1166572317637518	-0.33697638427096877	-0.7653197841939183	-0.44628324850104695	-1.378759733375892	-3.07897304970589	-1.5449944796685506	-0.8595275905666044	-0.9793004794488391	-3.8762313773253867	-5.866652301543656	-5.196082211904032	-9.441120227028652	-9.410308238348478	-10.5115705302897	-6.7826428535127095
chr3L:2772880-2775196	2.9902690441515283	-0.20078713120243288	-3.6408388869610486	-3.5691013592304697	-1.698482940459567	-0.22023560294690828	1.4637527426815686	0.6610055706295627	-1.7316208704193188	-1.9588578202265772	-1.9291506229929494	-3.136643539103766	-4.215198357715888	-3.1080845768019545	-3.2416117574152294	-2.1763487719854213	-3.016590209191238	-1.478619666676047	-1.0627591813376547	-2.2973586609618186	-2.1166572317637518	-0.33697638427096877	-0.7653197841939183	-0.44628324850104695	-1.378759733375892	-3.07897304970589	-1.5449944796685506	-0.8595275905666044	-0.9793004794488391	-3.8762313773253867	-5.866652301543656	-5.196082211904032	-9.441120227028652	-9.410308238348478	-10.5115705302897	-6.7826428535127095	-0.3842533059311557	-4.978572771465834	-9.587657385582876	-0.6252873828651145	-5.144185707348579	-1.9557087792863865	1.4637527426815686	0.0	-1.6472386617753496	-3.6039409982604167	-2.1578562408419946	-1.626509754006046	-2.554722843843715
chr3L:2873877-2876546	-3.0463727258388156	-6.5552994594286815	-2.946948949129106	-6.510333296782565	-4.0590989819549295	-2.4516181568969824	-0.9207074752827707	-1.0668755590631576	-0.4568860413361698	0.0	-0.32675222119505476	0.0	0.0	0.7359535705891888	0.6383073482902311	4.779528687526	2.8446755330466296	3.7382062771247426	3.8860737204570865	0.8275880826781571	4.587377225955162	0.8612898334110891	0.5117948032428458	-0.7785309871385206	-3.6826991158448106	-7.728988155289995	-7.892777617306292	-7.932861289976169	-5.644667428737946	0.3842533059311557	0.0	-0.3842533059311557	-0.924482382513615	-0.8340553297913107	-0.3842533059311557	1.4637527426815686	1.4637527426815686	-0.9884928598239788	-1.0352787604218359	1.5615682454122215	0.1445453830515227	2.800246688024929	-0.7789134453809596	0.0	0.6252873828651146	-0.47712125471966244	-0.32413062493660943	2.2741316598426775	0.0
chr3L:2980841-2982404	0.0	0.0	0.0	0.0	0.0	0.0	0.0	0.0	0.0	0.0	0.0	3.3481760948100128	6.413773676607151	9.33622819870173	5.92363079518965	1.535434652798346	5.777906030164335	2.8243450149739555	6.558872208628662	6.098916397803297	6.850510356410551	6.316703820840072	8.947519223710032	4.741504979186062	0.7121263297071472	7.173553431229307	5.253467277099514	3.421024473465091	0.3842533059311557	-0.5552050987676277	5.5029066947160095	11.774251860570088	9.416725601446057	3.7741992124624484	8.875349548990128	7.0738085189441415	12.82483400518139	8.127913392888514	5.521607389791342	4.763701048657572	4.273383527673451	3.786701767083027	2.722536851431703	4.819151912808868	1.137098090705606	-1.3213831664824491	-2.309108605741815	0.32338704857424205	-0.1994348725375863
chr3L:3142615-3144772	18.46331562491473	10.55839777789577	2.564693148616431	-4.368498971853289	-13.118671566905126	-16.036568491849437	-10.01471133519553	-9.419376386838735	-2.608812732904288	3.506777701166893	4.902442566134165	-0.2887691230768229	7.539118748553866	9.060428037457974	8.04873053958694	9.142095356393257	5.088650653711554	4.985565050103093	5.116507221726901	3.9659797964108927	5.920342625844652	6.213871259841835	0.851112057522273	1.3674898904144823	1.6477136098657985	0.0	-0.32675222119505476	1.4438432384487503	9.101745530898294	1.53172278343657	5.735164761985262	10.568084060167541	10.01799005280551	15.971443661975764	15.357028952848259	16.155741033218693	13.343753860582112	10.036484327011884	4.5922046775618615	8.830831652087735	7.5065378989858536	8.913218796350897	7.573265559877004	4.2101824966057055	3.6625943532903804	4.200208386191007	3.578719345266546	1.41583554645151	1.5474414619675665
chr3L:3148360-3149621	-0.2887691230768229	7.539118748553866	9.060428037457974	8.04873053958694	9.142095356393257	5.088650653711554	4.985565050103093	5.116507221726901	3.9659797964108927	5.920342625844652	6.213871259841835	0.851112057522273	1.3674898904144823	1.6477136098657985	0.0	-0.32675222119505476	1.4438432384487503	9.101745530898294	1.53172278343657	5.735164761985262	10.568084060167541	10.01799005280551	15.971443661975764	15.357028952848259	16.155741033218693	13.343753860582112	10.036484327011884	4.5922046775618615	8.830831652087735	7.5065378989858536	8.913218796350897	7.573265559877004	4.2101824966057055	3.6625943532903804	4.200208386191007	3.578719345266546	1.41583554645151	1.5474414619675665	-1.7919716483204178	-2.0725583807156553	-5.093194998380417	-6.022698728546888	-10.017953115899676	-9.42238583186263	-15.795546218367843	-17.402893795266646	-17.806285381613463	-14.167289170567898	-12.798875812413879
[truncated: 505 more rows]
[truncated: 151 more columns]
