# Supplementary material for: Convergence of topological domain boundaries, insulators, and polytene interbands revealed by high-resolution mapping of chromatin contacts in the early Drosophila melanogaster embryo
Source: eLife. 2017 Nov 17;6:e29550. doi: 10.7554/eLife.29550 (PMC5739541; doi:10.7554/eLife.29550)
Supplement: Supplementary file 2. [file elife-29550-supp2.zip › ChIP_data_fig3/MBE_XL48_H4K8ac_index7-c79_InpC_500k10k130_peaks_w100_b500.txt]

chr2L:27042-28225	0	0	0	0	0	0	0	0	0	0	0	0	0	0	0	0	0	0	0	0	0	0	0	0	0	0	0	0	0	0	0	0	0	0	0	0	0	0	0	0	0	0	0	0	0	0	0.0	0.0	0.0
chr2L:35903-37784	0	0	0	0	0	0	0	0	0	0	0	0	0	0	0	0	0	0	0	0	0	0	0	0	0	0	0	0	0	0.0	0.0	0.0	0.0	0.0	0.0	0.0	0.0	0.0	0.0	51.636546529431655	43.250013432750094	42.122088045649654	19.927763543715916	8.252633953343425	16.230190151967562	14.368270054085583	15.744342985868073	6.806361202798359	16.901844849070585
chr2L:278604-285156	12.534686131079242	16.315988810501597	11.11260056061538	11.247042894653363	13.03634257355526	10.883767116638237	7.272978139094186	8.73748738256126	8.775246375641338	6.095549173786649	5.796097354372924	1.7908515925609376	1.1502267829001147	-0.7502798284190697	-1.7541936895590673	-1.4762481608705595	-3.692972206447922	-3.8076305738397282	-7.709342305193731	-12.266860242398437	-9.992593592841668	-17.36278051777763	-13.870557300538819	-23.911536446717076	-6.2291977613955325	-20.382029046689656	-28.326135185833525	-24.515804367007668	-21.510250472728448	-10.50011036363733	0.0	-1.2728611075149725	-13.175121103131694	-6.098080259117864	-7.193282198912869	-21.745281186748542	-12.915807340121768	-2.389607345343247	0.0	-2.3286248352848276	0.0	-0.32675222119505476	0.0	2.8462223217539444	4.349324879876226	9.299241467465889	24.69590846614162	21.678236166755827	29.835249415118227
chr2L:285199-287111	-0.7502798284190697	-1.7541936895590673	-1.4762481608705595	-3.692972206447922	-3.8076305738397282	-7.709342305193731	-12.266860242398437	-9.992593592841668	-17.36278051777763	-13.870557300538819	-23.911536446717076	-6.2291977613955325	-20.382029046689656	-28.326135185833525	-24.515804367007668	-21.510250472728448	-10.50011036363733	0.0	-1.2728611075149725	-13.175121103131694	-6.098080259117864	-7.193282198912869	-21.745281186748542	-12.915807340121768	-2.389607345343247	0.0	-2.3286248352848276	0.0	-0.32675222119505476	0.0	2.8462223217539444	4.349324879876226	9.299241467465889	24.69590846614162	21.678236166755827	29.835249415118227	22.68964331293123	12.776269131530299	13.858796772075888	7.207458422063159	0.4524933614107842	1.5935596424960181	2.9966906532329656	4.817772599954255	2.3211107492992715	0.4359239231164445	2.6278148960846126	4.567207565625956	-0.12103732160965751
chr2L:325304-327251	-1.1413338028550768	-4.13921377883038	-8.337298182719628	-10.662859560446416	-7.429198811482991	5.281678606476375	4.360825045725861	10.339191400711954	12.469617875568595	2.092295616842854	1.5199379497474321	0.18850703532295682	-0.15939845328681598	-0.37107205997171755	1.555036603294907	2.150304973944331	6.160696390117431	8.290471713942654	7.628142977807221	6.040127098203155	9.303057059709527	6.908604413097505	10.638507630296115	11.01928199190089	9.863732322926	5.733937396793922	4.441961306549849	-2.8009987607074436	-4.734315949082004	-9.18292932509076	-7.646179180154564	-13.343868146843578	-13.273147326224638	-13.011720185490756	-5.726964271613149	-18.478362421409926	-18.10053616880127	-14.911139868082792	-11.735367212452486	-5.977961209067274	-0.03566865668822943	2.3348543079416473	2.9063940968540107	1.7894994538087001	-5.094082797066434	6.852014495839024	12.754285952632245	9.060538869358002	16.439935144057102
chr2L:420674-425358	7.19819992653823	5.276498151056837	4.084619082211005	3.8766695718095843	3.1328470085710234	2.1902472234879657	3.8463512735620733	0.5672945398528482	4.6195263517300456	6.116820534113349	0.8972722335235049	3.7098556395087443	2.748045533109491	2.919467061213978	3.5176983815019542	5.117058556360168	4.939562219707682	1.8760225724655515	2.658167326777121	2.804015682017809	3.1239653368038622	5.938998311221792	1.9847558314096547	0.47361638658811406	0.3452954366129191	1.414708046542775	3.289539538281304	-1.488376308913564	3.6606979549285037	1.673350503748883	2.519998026013822	2.4241895008203733	0.3900708566124976	0.7600095604924517	1.7705125473744248	3.930323871735398	-1.160317993903071	1.2291461106938835	-1.1302848973624595	1.374175712135169	-1.1556595638236102	-0.9664813862487598	-0.15316327705137103	-1.3636144072207184	-2.3375743087740104	-1.7848854129164584	-1.851174601859889	-4.2898821459565655	-4.591978565044374
chr2L:541835-545916	7.471909997847231	8.906780057202834	7.6478123690172515	1.684872899606169	2.023199109623517	3.1584723442781013	4.042843822234211	3.1116668475861973	4.471277517780201	2.0630298654242427	3.4679705443141273	2.94439140520118	-0.26145052715670036	2.5437212007026666	2.6781291257495807	3.869677975885931	4.494394192213653	1.885225948303227	0.5086281733494482	0.0959900466312361	-1.0170392588061532	0.1994860242418286	-5.47531454617192	-7.758029000186251	-7.197965906951304	-7.2901139621607545	-1.4141355120143915	-1.0466924622419154	-0.6252873828651145	-5.064467894065693	-8.382714698799365	-7.6357209368742	-7.019475532594558	-6.065408475981182	-9.26714810759549	-4.056793638730706	-12.745052159737863	-13.332488344919556	-7.620141055176923	-2.7943075779141706	-0.9814959810706616	-1.4539922934670313	-3.8223612045914703	-2.6036150651343792	-2.4532489738990098	-0.2406233412219088	-0.598002268201828	-3.0738112880347135	0.2614505271567006
chr2L:801390-802507	0.9805771127546358	1.654507166568443	0.47712125471966244	0.3842533059311557	1.684872899606169	-0.3842533059311557	8.062494832575435	8.155055302690634	0.288769123076823	10.389346974729678	3.1375019834183626	11.221085836766196	10.494308115844431	0.6816519536376183	4.766197557738713	5.003745750732939	2.5788811463431816	4.037223878438133	3.5446948028507714	-0.4761266549436613	1.0466924622419154	-4.141275975931515	-3.3082375106344695	-0.5766073835571244	-1.3361028595672475	-0.955995091775184	-2.744993726563695	2.1272896894664313	-4.22000708315899	-3.163814935992717	-0.7526679822629239	-0.5575241806760864	-0.3842533059311557	-0.7359535705891888	0.48688075520208907	-0.974618295342443	0.770469015733479	1.25410389553528	3.340200380038247	0.9884928598239788	0.0	0.0	-2.259982999975834	4.440363002902444	4.839258570804809	7.787199782111282	6.471519828014222	7.150367236018237	4.527266122957154
chr2L:856815-858549	11.747380757312845	9.24271412436748	2.4092732931124687	7.544914873813238	7.061221400333887	10.627678256351453	7.109497187363145	7.74136820979973	19.329872182969947	9.330293441764335	7.132696215392958	15.206277817450522	20.60378920912347	13.273996609251	11.897091223713039	2.7498384506215685	-0.5253710144123359	-5.72151781105708	-2.903601242303119	9.353721687953483	4.051734394580889	0.9716247387560053	-4.3466078207440395	-11.363878611267289	-13.392093195143591	-13.675557470897765	-11.17462321613343	-6.171456631272707	-5.1759901281114145	4.20623899765598	7.756762596410534	6.35528105540811	5.034837012634327	0.7525822297106237	-2.1147046138535033	-7.856796464374681	-15.39497809457508	-22.203223701649893	-20.340284961694504	0.07147821308566336	3.578525334652231	11.446981361946676	12.050583084850837	8.074936886954555	10.497848277970899	7.788523019121647	8.559539135850267	3.835796513900097	2.2472908959422706
chr2L:951841-954613	0.8460451745213684	4.800705330690238	6.117062060027771	0.7273940556748907	0.9292644417574849	1.866256994449178	2.8394035525542223	1.691083841705564	0.7931318105311626	-1.8664330993671352	-3.083523233035399	-4.578378454163774	-0.2267131324579973	-3.9939882992962206	0.276459132117312	0.0	-0.8065359368777398	0.6252873828651146	1.2030423817555758	1.8688852814393242	3.8766321976681	-0.7041131956757496	0.6816519536376183	1.476346331913621	3.2350762021334036	2.230761356730223	2.6186356599422407	1.5900624589321284	-2.640864844037205	-3.940245985899183	-9.044966235211163	-10.776342460667747	-10.410975470443416	-11.003441469635034	-14.301205603514985	-15.247909555719328	-6.409361797658645	-12.467007782240866	-7.951297885090588	-0.9884928598239788	-0.9884928598239788	-0.3842533059311557	2.3286248352848276	-2.161468839725834	0.0	-0.20625837212190232	-1.9229246495807275	-4.103136110519695	-3.7983123277133064
chr2L:1075144-1077647	1.7433393240059822	0.7249897682903885	0.288769123076823	-0.3842533059311557	-0.3842533059311557	-0.576462729064982	3.7863176286249525	7.961936626066396	1.5043076796242603	0.32675222119505476	3.2661312856204963	3.8942307921558426	5.997545883748453	4.361627585818757	7.740637173558476	5.840891720238427	3.903648509234413	7.144050446959799	4.497461058657449	4.865768393326286	1.3092072329649518	3.1920276390283155	4.0657880153577866	-0.3471871544457265	1.517431754070429	0.09178209016908162	1.3657454133324367	1.9199612966128763	0.19916529609750638	-1.9229246495807275	-1.2334025563797195	-1.6248832566950226	-2.0985031886363923	-1.0960233273784785	-2.843875439786809	-5.866311959294748	-2.638063278874742	-0.5605713682027345	-0.7869235550701423	0.288769123076823	-1.275554451240393	-0.9941887930083539	-1.5185503108145728	0.2741757243309323	-1.924804616881603	2.9625686936330644	2.167281321879722	-0.378206193944579	3.605313505200272
chr2L:1114501-1124669	-0.7182480295506831	-3.6845416427371944	-3.367428205631403	-1.2695502038175408	1.1302852451950238	-1.5618510282166909	-2.9538991544151427	-2.005256147808723	1.6915233453146257	4.608614192628611	0.89615097297159	1.3821770810048504	1.4888463877884142	-1.065646251395034	0.7844368232277281	-3.596121320909149	-3.3744361433986363	-7.427624200404806	-7.204541781553828	-17.880552030307822	-15.305137595992237	-17.769039004365276	-7.132682042362906	-17.606852852875193	-10.406886016094864	-13.090063348729851	10.509785445409618	28.23639473656168	20.97969349982715	15.70255416244564	10.48678432189821	3.6355345539206274	0.7355627234788961	9.720394273448306	9.537756990850923	7.449152272782386	3.200915739198653	-3.23229363123308	-6.096265503002216	-12.417397775167665	-14.851499383045981	-13.176566306259277	-14.424679004944158	-7.977677963241424	0.32675222119505476	-2.0751210811914094	-7.301319921468151	-0.8146844934204033	-4.330506528428438
chr2L:1406798-1414748	-1.8915705281179835	2.2646017874002693	1.5330732553817288	0.3893487198707885	0.44567862925099816	0.27606496128460095	1.066693408198797	2.310097436003703	2.7973032866066676	0.13733673652578354	-2.161733975764127	-1.2173006272345597	-0.947282982095507	-2.422309009339197	-1.4883600228976182	-4.38080239661672	-6.06825935104894	-4.990458096505263	-2.787021922390373	-2.9425448479186906	-0.2240774644457132	-2.255777573647819	-6.834132690393174	-4.330588602705687	-2.6716437514841918	-2.7761153151765225	-5.014870319554504	-7.972449524880117	-4.38945372260183	-3.6662783536377	-2.2371819739817025	-1.532490483662969	-3.031009266808572	-1.431512590948607	-0.736875567308499	-0.4075906076581398	-0.3842533059311557	1.152759917793467	3.170460400786653	0.6934438300804245	4.849761676029733	5.774395817511256	2.796194771303456	0.2349935677707824	2.9212926078806136	1.2024322866154675	3.17170179716336	2.3435889537122154	2.963947621503623
chr2L:1420273-1421845	-7.972449524880117	-4.38945372260183	-3.6662783536377	-2.2371819739817025	-1.532490483662969	-3.031009266808572	-1.431512590948607	-0.736875567308499	-0.4075906076581398	-0.3842533059311557	1.152759917793467	3.170460400786653	0.6934438300804245	4.849761676029733	5.774395817511256	2.796194771303456	0.2349935677707824	2.9212926078806136	1.2024322866154675	3.17170179716336	2.3435889537122154	2.963947621503623	2.5109914309654697	0.360980444466201	0.12654773365247898	0.7387411481941433	-1.337558349229288	1.9995294472755651	-0.6705208384588284	1.5039921618719443	-1.4299963812117518	-0.0933914999672346	-2.072433578503068	-1.6913133657574786	-1.9879058100589873	-3.4672955889931165	1.4305087419759774	-3.861495343308382	-1.7473624742179548	-2.4406620322619794	-2.0493536376292756	-0.8410298706976986	-4.187537000122064	-3.070059304279154	0.3271169780459206	-1.1511553435715165	-1.1416133483953086	-5.707497040063163	-4.169858011397644
chr2L:1421895-1423151	-2.2371819739817025	-1.532490483662969	-3.031009266808572	-1.431512590948607	-0.736875567308499	-0.4075906076581398	-0.3842533059311557	1.152759917793467	3.170460400786653	0.6934438300804245	4.849761676029733	5.774395817511256	2.796194771303456	0.2349935677707824	2.9212926078806136	1.2024322866154675	3.17170179716336	2.3435889537122154	2.963947621503623	2.5109914309654697	0.360980444466201	0.12654773365247898	0.7387411481941433	-1.337558349229288	1.9995294472755651	-0.6705208384588284	1.5039921618719443	-1.4299963812117518	-0.0933914999672346	-2.072433578503068	-1.6913133657574786	-1.9879058100589873	-3.4672955889931165	1.4305087419759774	-3.861495343308382	-1.7473624742179548	-2.4406620322619794	-2.0493536376292756	-0.8410298706976986	-4.187537000122064	-3.070059304279154	0.3271169780459206	-1.1511553435715165	-1.1416133483953086	-5.707497040063163	-4.169858011397644	-1.1721492737867747	-2.2000954516128246	0.34372477280069696
chr2L:1516259-1521710	4.794677176979624	3.1901243603777663	4.360089051812191	4.477064429110113	5.36040626441987	5.114804948906671	3.814909315172611	-0.06813785905149913	-1.6598995052626004	-1.853115818336957	-1.536416569463339	-2.6248705785752606	-6.086183512132059	-5.198406940674866	-4.925961327826882	-4.12095995112608	-8.355349945960041	-0.7080463471877108	0.45914139784711255	-0.2887691230768229	-1.4606048817514812	-4.980794773956873	-3.759389363902066	-6.634619680665535	-5.498109433761258	-3.9644245235273243	-0.8881232239143072	-0.8205849227432542	-3.679466555416587	-3.09163468881938	-2.359618395270868	-0.020524211976402	-2.003323857751187	1.6337611059752737	-2.3270409931291725	-0.3138672871785121	0.052569432351496394	-0.9665351881478034	-0.03152777286138637	-1.5152222521705527	1.7081914442671136	3.446211337016704	6.815088327337121	0.6626382535252381	0.0	3.4983829340916546	-0.3984974842738312	1.7869331054237323	2.5331041537909895
chr2L:1522383-1527349	-6.086183512132059	-5.198406940674866	-4.925961327826882	-4.12095995112608	-8.355349945960041	-0.7080463471877108	0.45914139784711255	-0.2887691230768229	-1.4606048817514812	-4.980794773956873	-3.759389363902066	-6.634619680665535	-5.498109433761258	-3.9644245235273243	-0.8881232239143072	-0.8205849227432542	-3.679466555416587	-3.09163468881938	-2.359618395270868	-0.020524211976402	-2.003323857751187	1.6337611059752737	-2.3270409931291725	-0.3138672871785121	0.052569432351496394	-0.9665351881478034	-0.03152777286138637	-1.5152222521705527	1.7081914442671136	3.446211337016704	6.815088327337121	0.6626382535252381	0.0	3.4983829340916546	-0.3984974842738312	1.7869331054237323	2.5331041537909895	2.4687180042735446	-0.9059652567236041	0.7359535705891888	14.204918313291106	32.78640038594387	29.49758923705557	21.577674443477186	18.704892025641264	13.398519441214226	12.873967276855124	6.511327450584169	9.192260178839794
chr2L:1609677-1611267	2.4871557332556353	0.9783315283371748	-1.5060746798981668	-2.137274986991108	-2.4464656184750377	-4.17995072168931	-0.3842533059311557	-6.639640786635801	-4.533007954142624	0.0	-0.3842533059311557	-0.6867325911188109	-4.309383142922401	-4.690610982096725	-2.936254372974272	-2.071207993179414	-1.4313637641589874	-1.1737218734474009	-2.4898537945563564	-1.7149469004622662	-1.1737218734474009	0.8544422034502825	1.944821397403887	0.0	0.0	0.0	0.0	0.0	-1.5754364917418782	0.9527115521825327	4.67636470277065	1.4965222032186591	7.548448759485234	8.942310796844355	12.218247169850084	3.0175865035355183	3.146209269158793	2.6886582923129625	0.7569883895030752	3.1932173915291884	2.272690447761481	3.6830218046057044	4.585891599755017	4.247397257944613	0.5251554870916664	2.4737404344378113	1.9217585576286251	4.94322776384033	0.38054047340964037
chr2L:2152169-2157238	0.0	0.0	0.0	0.0	0.0	0.0	0.0	0.0	0.0	0.0	0.0	0.0	0.0	0.0	0.0	0.32644126998982237	0.29329226409088593	0.9884928598239788	5.636674798774986	9.939717811186053	10.288571085549851	0.0	0.0	0.0	0.0	0.0	0.0	0.0	0.0	0.0	0.0	0.0	0.0	0.0	0.0	-2.062805557057099	6.487959073574703	20.768755111077155	17.227396138610903	17.371348968164728	13.725026584063377	11.595503555808307	-0.5552050987676277	1.3821770810048504	0.7359535705891888	1.9084850188786497	7.05560741252399	20.514544293359588	23.017982468924437
chr2L:2157514-2160474	0.0	0.0	0.0	0.0	0.32644126998982237	0.29329226409088593	0.9884928598239788	5.636674798774986	9.939717811186053	10.288571085549851	0.0	0.0	0.0	0.0	0.0	0.0	0.0	0.0	0.0	0.0	0.0	0.0	0.0	0.0	-2.062805557057099	6.487959073574703	20.768755111077155	17.227396138610903	17.371348968164728	13.725026584063377	11.595503555808307	-0.5552050987676277	1.3821770810048504	0.7359535705891888	1.9084850188786497	7.05560741252399	20.514544293359588	23.017982468924437	22.88818342661469	23.45270268638126	15.92301155725702	10.2672913546194	22.683778873565497	18.695775346376838	14.964922619041054	7.914460952674486	11.293035040036367	18.65402888825824	16.334848863553265
chr2L:2171863-2174152	17.371348968164728	13.725026584063377	11.595503555808307	-0.5552050987676277	1.3821770810048504	0.7359535705891888	1.9084850188786497	7.05560741252399	20.514544293359588	23.017982468924437	22.88818342661469	23.45270268638126	15.92301155725702	10.2672913546194	22.683778873565497	18.695775346376838	14.964922619041054	7.914460952674486	11.293035040036367	18.65402888825824	16.334848863553265	4.833414050287363	11.965663793057029	12.619415703556323	14.047965933644425	15.028064560495993	12.194107362216071	10.692883231011361	6.851921701716684	5.761688530776739	5.457889773851742	2.9892128841430226	3.1555534282714195	1.1704441661914207	2.7925121986262833	3.86434087504099	1.5769006716309169	-1.1137645578667867	-3.7436343558520018	-8.285014378686027	-10.39746660167248	-14.766939240890128	-16.077858944286255	-18.233534570223338	-22.00821337491041	-10.66753950059935	-15.256345856132246	-12.028351422553142	1.848029918473954
chr2L:2449872-2452419	-0.10335624515098193	0.09006670612889991	1.341610390345899	-1.4174514771501299	2.000639348163963	3.5817113939292136	0.04305431294734621	1.621939709406928	3.0532822830452964	1.8600575058006392	5.170521986583591	3.6423803834412034	5.03445284553992	3.712526597536662	5.191386062385921	4.710404684925075	8.0758105885594	5.3047627113458535	3.9209725544337313	4.436278849349507	4.686235002892371	5.53058175062169	3.3565378047740033	3.2475738136437737	6.286405513944673	5.284690130789063	1.0729870160935244	1.0668755590631576	-0.7359535705891888	1.0668755590631576	1.9088805432207399	5.962424677562941	11.621388232866844	11.052682602314375	7.309858083053743	7.87440013524442	5.947008350458644	0.24033340120117877	-0.31691453298419825	-3.282740607218058	-1.9586415063511409	-1.977393653838767	5.848469609369855	3.863508329406594	6.080591513737672	4.054653146423527	3.4240836252687026	0.22488188917602248	1.548042205265168
chr2L:2453150-2457638	1.621939709406928	3.0532822830452964	1.8600575058006392	5.170521986583591	3.6423803834412034	5.03445284553992	3.712526597536662	5.191386062385921	4.710404684925075	8.0758105885594	5.3047627113458535	3.9209725544337313	4.436278849349507	4.686235002892371	5.53058175062169	3.3565378047740033	3.2475738136437737	6.286405513944673	5.284690130789063	1.0729870160935244	1.0668755590631576	-0.7359535705891888	1.0668755590631576	1.9088805432207399	5.962424677562941	11.621388232866844	11.052682602314375	7.309858083053743	7.87440013524442	5.947008350458644	0.24033340120117877	-0.31691453298419825	-3.282740607218058	-1.9586415063511409	-1.977393653838767	5.848469609369855	3.863508329406594	6.080591513737672	4.054653146423527	3.4240836252687026	0.22488188917602248	1.548042205265168	-0.3823635559935533	0.36253937042629036	-0.34589265505957645	-0.3043224377144623	0.2503288572367976	-1.3130085044834625	0.6033633922476075
chr2L:2457831-2461151	8.0758105885594	5.3047627113458535	3.9209725544337313	4.436278849349507	4.686235002892371	5.53058175062169	3.3565378047740033	3.2475738136437737	6.286405513944673	5.284690130789063	1.0729870160935244	1.0668755590631576	-0.7359535705891888	1.0668755590631576	1.9088805432207399	5.962424677562941	11.621388232866844	11.052682602314375	7.309858083053743	7.87440013524442	5.947008350458644	0.24033340120117877	-0.31691453298419825	-3.282740607218058	-1.9586415063511409	-1.977393653838767	5.848469609369855	3.863508329406594	6.080591513737672	4.054653146423527	3.4240836252687026	0.22488188917602248	1.548042205265168	-0.3823635559935533	0.36253937042629036	-0.34589265505957645	-0.3043224377144623	0.2503288572367976	-1.3130085044834625	0.6033633922476075	-1.130334879678248	0.021060182248137837	-2.8332205977543934	-1.690011968506777	0.19402337950495482	-1.1632499464765698	-0.3624383129107805	-1.6705069406064594	0.6693236044528079
chr2L:2574395-2578997	-0.3842533059311557	-0.7359535705891888	0.0	-0.47712125471966244	-0.47712125471966244	0.3842533059311557	0.6427383714294621	-0.03968681378873942	0.5045867213081315	0.0	-0.30046069586428814	0.0	-0.3842533059311557	-0.47712125471966244	-0.3842533059311557	1.9330516924433967	0.30893315349466166	1.6606889769390898	2.637451070747821	1.1451916048326531	2.4000123940783284	-0.28349877730603745	1.1249318154383212	0.05842741531249606	-0.5019847563975255	-1.6124501613579323	-0.5929109746022403	0.0	-1.0948570982095023	0.31888810951347485	0.2614505271567006	-0.9884928598239788	0.47712125471966244	0.9884928598239788	0.0	2.604837771905982	2.578189191071822	7.779877175028067	1.3020713725970021	3.0784220841591483	7.066736487564153	5.528571335824036	1.0668755590631576	-0.3842533059311557	0.3842533059311557	5.63638966893148	6.486325544003221	8.574920054281172	8.035987843098596
chr2L:2604213-2605202	-1.7296563708587747	-1.8556932262027666	-0.49363255482714163	-0.846599963331769	-1.2560006192103863	-4.421927285883687	-2.491579769925537	2.1964300633974716	-0.6243615845656451	0.2614505271567006	1.0453045656643551	2.61894510472832	3.4202523063215184	4.673345705328023	-0.3842533059311557	1.9460773279695283	1.9627736173843706	3.491717920132136	4.720935688810327	4.754681204536901	6.036456699414052	5.504468557816416	4.865111523784208	2.1670913000606364	0.0	0.0	0.0	0.0	0.0	0.0	0.0	0.0	0.0	0.0	0.0	-1.4265672479878724	2.4689839776514826	0.5215275849682215	-0.7909584435228185	-6.695217209379209	-9.132531041429791	-9.551945333866332	2.4614478848019066	1.8538003745684937	0.06355534633017014	0.27149155135136055	1.402501423818943	1.0350668501815374	0.15369437995083196
chr2L:2751000-2752389	0.21304108935244795	-0.17034909143698326	0.0	-2.1589988735008263	-2.499845840699701	2.3979747477990703	1.5444107236455067	-0.3842533059311557	-0.47712125471966244	1.9084850188786497	2.987503145636515	0.2908713347592363	-0.38100049476924586	0.0	2.8277623123028444	-0.6500485400342133	0.47712125471966244	0.965527604125798	-3.3189709673237724	-0.944937942567579	-1.8679940677903581	1.3229532710056917	0.8146844934204033	-2.22540244439979	-2.9706955577747545	-0.5961516463894011	-1.714261454317762	-0.5812363876919739	-1.4444045626603805	0.29329226409088593	-3.100613557076952	0.16125860883478288	-0.1316987860573225	-1.7184251577299934	0.03452329749886171	-0.5149800420566527	0.0	0.0	0.32675222119505476	0.0	0.288769123076823	0.3842533059311557	0.7359535705891888	1.4637527426815686	1.9084850188786497	2.7418644723031713	13.11298128492396	26.627348584551232	36.53035145797469
chr2L:2813754-2814688	-7.615069027288472	-12.009441185158542	-19.033765341626662	-15.48483443487247	-10.736673600311363	-3.8970242900545204	-9.088825388433643	-8.80067816489329	-10.88224426375252	-0.09206826434304939	-7.385253732225274	-12.018745138529892	-6.483500397228594	1.9813930198519778	6.708318691869238	1.7042922859534924	1.2329487098623382	0.6477957676341621	-1.4091155845924452	0.0	0.0	0.0	0.0	0.0	0.0	0.0	0.0	0.0	0.0	0.0	0.0	-2.9290001046053273	2.230767054923495	2.2093558645570006	4.198107076642162	2.9106809421076885	1.718760509678623	4.07907646396315	1.2519661303865843	1.364218276860365	-1.2493984980022963	-3.3240437113128336	-4.953528088611563	-3.1263759003293767	-2.378838005478354	-1.4097968332884345	-0.5050243948485028	0.9178032849188149	0.9527115521825327
chr2L:2873724-2876657	-4.577492976234516	-5.2401403964315065	-3.7172287147408105	-5.423828732360861	-7.758265023970558	-7.247007885768327	-11.439654094790571	-10.230398587611015	-9.69140994990448	-8.744598635990123	-6.960047636800933	-7.594117495453648	-1.126031419905469	0.1942483424366544	-6.0810599900556435	-3.7755057761856943	-4.068364712464455	-4.3887017105573225	-3.2240055837743684	-0.32930221547762883	-1.5738942126499833	-0.5135367004545422	4.755284620432324	9.40976972271886	2.1067466847079688	6.192205116105723	5.8404485662373915	9.453520613411245	10.633276879222413	6.134520891632547	3.6067832692802204	3.065557088416058	0.2963536532887422	3.988548440619626	4.369396487494863	7.384509526258311	2.911292333291266	0.6252873828651146	4.761892344771336	5.464652832828945	5.608915144852891	5.235865890738022	2.6806921572924542	1.381991665495167	-3.5077185392942836	-3.5155149496993143	-8.92037508781574	-6.066932629676425	-15.235949116845644
chr2L:3070838-3073168	-1.3649944765707498	-2.3042223686760597	-8.380932699803791	-5.980227121461507	-3.1189221481451948	-3.237098890580701	14.655237781084507	20.053644990622175	16.7530815348823	10.714278382105762	2.768241342607499	4.837755993176813	1.7522080274841656	1.7844380217150586	-7.7482414112240345	-12.720772065769175	-14.87647919647873	-0.7270004029481404	5.888805473557142	3.2770572303363874	8.694033676958428	10.410497595386879	8.633834603333653	4.341303397712412	-0.13189206701913195	-1.3051681553716254	-2.9188258070744957	-3.7648068155468755	-4.780199440811294	-4.025872660057773	-7.590540335097741	-12.467348989935612	-12.822540766023357	-10.872168125857486	-3.6323346395574885	-7.010041833503038	-8.348743349070562	-13.338106769990919	-10.20293921921338	4.056651653153489	5.60606764817526	10.367034282338839	9.470699800205958	3.0842529102861573	7.900375015801382	7.194062319139744	8.790732857849255	9.034350678630917	8.643488007813541
chr2L:3079274-3080836	-0.7270004029481404	5.888805473557142	3.2770572303363874	8.694033676958428	10.410497595386879	8.633834603333653	4.341303397712412	-0.13189206701913195	-1.3051681553716254	-2.9188258070744957	-3.7648068155468755	-4.780199440811294	-4.025872660057773	-7.590540335097741	-12.467348989935612	-12.822540766023357	-10.872168125857486	-3.6323346395574885	-7.010041833503038	-8.348743349070562	-13.338106769990919	-10.20293921921338	4.056651653153489	5.60606764817526	10.367034282338839	9.470699800205958	3.0842529102861573	7.900375015801382	7.194062319139744	8.790732857849255	9.034350678630917	8.643488007813541	4.531804635504516	2.7605424007774806	1.4018529228522	1.8890803108377758	0.7597867137322168	-0.23093536351900737	-3.915974804388371	1.2648648517634062	12.406020685172699	17.85463953566837	17.57547803601027	15.787366648502854	13.33469480880997	10.45726914780481	8.839515813089974	4.6934215683479525	5.121597168810776
chr2L:3465105-3466970	0.3570543352727999	1.291517481190709	0.7194079470668077	-0.19985818276815703	-2.8397911370828526	0.02759163306867637	-3.32657450332461	1.2371427602945786	-3.100957456298238	-2.938317476406454	-2.4441216175530425	-1.4991224343170757	-4.581206910849882	-3.73397157135797	-3.5283303280309206	-2.91487547745345	3.1218736149357635	0.14090558452004323	-0.8087250263279164	-0.6962952923956666	-0.5565398264639547	-1.2019872137199528	-1.9298297825798594	-0.3842533059311557	1.346164657436895	0.4081047517406324	0.20476224541537458	-0.19916529609750633	1.244790341634679	-0.19263837197446806	1.2919151460885494	0.9584248050992142	-0.5584765577051806	0.25623846698191416	2.166983911349473	-0.5734239273362485	0.0	0.314674423733588	-0.13602246316360772	1.6508312020816038	0.6879325881277828	0.0	-0.9884928598239788	3.742455846641651	3.722032914303589	1.2780642861172016	2.3189604420648156	6.404635155758517	8.791394301144098
chr2L:3605171-3606566	-1.4467412808642128	0.5474290835814387	1.8920721972928742	1.8339737795427125	1.9626646954555675	0.5803932278358044	-0.01995306786235163	0.9531255914524293	1.0976750544522835	2.092444143549722	-2.4088225348043144	-2.7709927364210376	-3.194649436990784	-3.1432628709145076	-2.0990211908357486	-5.496777365110944	-2.7719864756629096	-1.3982695136608267	-2.7170507537725896	-1.8207965678362186	-3.003230531666642	-2.0381691455064033	-5.252094621732027	-4.118720793848573	-3.452324857587134	-2.3948297903213356	-0.29810953228629505	-1.1909795876982912	0.0	-2.337033064280522	-1.4799952535784575	0.324322741154941	-0.7241057360843675	-1.665399731620111	-1.192423499864208	-3.194853378180071	-1.575289079462669	-5.14858936153769	-0.6611051949848744	-2.744528649782478	-0.7130421672632792	0.5582313122048601	-2.5793453366844448	-1.330393318271565	-1.0512151750536414	-0.38038637606457154	-1.3513338011084146	-4.042182886691717	-1.3662048022479583
chr2L:3608266-3614361	-0.01995306786235163	0.9531255914524293	1.0976750544522835	2.092444143549722	-2.4088225348043144	-2.7709927364210376	-3.194649436990784	-3.1432628709145076	-2.0990211908357486	-5.496777365110944	-2.7719864756629096	-1.3982695136608267	-2.7170507537725896	-1.8207965678362186	-3.003230531666642	-2.0381691455064033	-5.252094621732027	-4.118720793848573	-3.452324857587134	-2.3948297903213356	-0.29810953228629505	-1.1909795876982912	0.0	-2.337033064280522	-1.4799952535784575	0.324322741154941	-0.7241057360843675	-1.665399731620111	-1.192423499864208	-3.194853378180071	-1.575289079462669	-5.14858936153769	-0.6611051949848744	-2.744528649782478	-0.7130421672632792	0.5582313122048601	-2.5793453366844448	-1.330393318271565	-1.0512151750536414	-0.38038637606457154	-1.3513338011084146	-4.042182886691717	-1.3662048022479583	-4.476160087457102	-3.9565009007202754	0.39967192766106385	5.357915684886597	7.5807346266112825	6.374138959681063
chr2L:3819436-3826563	-6.537116815229816	-8.273677844995177	-4.5175810094503515	-2.7702828508963173	-3.265607383617989	5.220034654950522	6.676847392924385	4.304661357228983	5.995756261170648	7.6547132380523975	8.930488852785288	6.51005048391768	5.525875909774267	7.275089257496218	3.0936128660971187	3.9747077896291527	5.182237217629237	4.046914544660292	4.889957755784296	4.656192030094266	4.310625178137453	7.536847253363835	3.3998184143296855	3.614657761744762	1.2621170752839719	-0.5404576888527404	-3.8331777542418144	-2.8756866431680335	-2.450973858903979	-3.8077967664319567	-6.487113472596642	-4.0660794457880005	-6.094788717370904	-4.665592653879655	-4.263949072581581	3.4048825467336825	10.661749679885721	6.193769932986309	5.726795317446877	6.369520818177869	3.7127625687714247	7.923916676595091	2.841559183121075	12.567418837975364	2.7534497412703423	2.711858405314785	12.47922832563228	12.293888808232827	15.101008235225976
chr2L:3826774-3828670	3.9747077896291527	5.182237217629237	4.046914544660292	4.889957755784296	4.656192030094266	4.310625178137453	7.536847253363835	3.3998184143296855	3.614657761744762	1.2621170752839719	-0.5404576888527404	-3.8331777542418144	-2.8756866431680335	-2.450973858903979	-3.8077967664319567	-6.487113472596642	-4.0660794457880005	-6.094788717370904	-4.665592653879655	-4.263949072581581	3.4048825467336825	10.661749679885721	6.193769932986309	5.726795317446877	6.369520818177869	3.7127625687714247	7.923916676595091	2.841559183121075	12.567418837975364	2.7534497412703423	2.711858405314785	12.47922832563228	12.293888808232827	15.101008235225976	15.373705166205795	9.844061006269085	10.939181035798075	2.3103081837127113	3.915686028145224	0.27282903853973667	2.036766812558211	-1.2175581295185316	-5.081895660055142	-9.058102794417309	-7.7120036072676905	-9.792047075249776	-8.715037697487283	-14.026867257239175	-24.759182276651973
chr2L:4682732-4690217	-0.32980627867486345	-0.2983589883994458	1.848043095957001	-1.2332568388482268	2.4886934238338676	-0.6253205285814245	0.9884928598239788	1.3891769388899318	5.188905232196312	5.454284530589636	7.5429292336170155	10.032949003838326	7.23735231569042	5.237750615078699	4.4704124671877885	4.260140469340548	4.500520320336554	0.5992668990160563	1.905568742391026	2.4685466076148423	2.174510449871009	2.4474382092756377	1.6937769559403213	0.46182604959118634	-1.5344927133565536	-0.32080256195941753	-2.8186825170650973	-1.930681474855352	0.9762211911464729	1.6264936589112464	0.34612803620392335	-0.5231585466187085	-0.6409819590149156	-0.4964534365541139	-1.5082512429446029	-1.807283645285028	-3.8710499890213454	-3.1167130700348493	-7.290695422370687	-7.387989982172296	-9.886804590537471	-10.347683117986884	-12.487211913201888	-10.670429291933576	-6.4498028647476655	-14.828942883277826	-10.32696994797692	-8.75770987012383	-9.782244275249408
chr2L:4871789-4872636	0.288769123076823	8.83262565614321	6.471247318853549	6.416381384065375	11.94638462254265	14.483453005340616	5.522457659790319	1.3821770810048504	4.6929770318572315	13.205212512066177	18.909807756099212	17.800514037172963	13.848095267415948	3.9648060715222457	7.996020984155477	2.637781674893987	9.128581791001873	7.063050811577061	18.126743890943384	33.89613388200419	27.524929522602708	26.026933438989357	15.518575807564789	10.69529527429793	4.3304987970549895	1.5983135778205773	-1.7678382018760554	-2.973635693223948	-3.3244396226586748	-6.114363390387814	-9.864515003830622	-16.867962607849353	-17.13405565084563	3.4604455254647566	9.484750222122786	8.992531692839139	11.915567936249417	7.4073771685515455	7.150373956356469	4.2014743892412865	2.449839851625333	-0.0659107900906091	-1.6148025078694903	-2.3633775941594215	-6.799635683708166	-8.61093272356255	-15.487494530361916	-18.201562848171722	-21.5575096007707
chr2L:4888726-4891061	9.484750222122786	8.992531692839139	11.915567936249417	7.4073771685515455	7.150373956356469	4.2014743892412865	2.449839851625333	-0.0659107900906091	-1.6148025078694903	-2.3633775941594215	-6.799635683708166	-8.61093272356255	-15.487494530361916	-18.201562848171722	-21.5575096007707	-26.75776520001947	-20.379772988500275	-18.302607779438148	-11.291997047296388	0.32675222119505476	-3.674182711287386	-9.012432573697154	-7.094443498070587	-6.590655296596158	-2.950203301401367	-5.275366696614456	-15.59482886205013	-14.637794731336935	-13.245048058892056	-2.0750540404820605	0.0	0.0	-1.551483065422515	-4.438083921140988	-2.1101471076916725	-0.19916529609750633	-3.852643483470313	-0.48478932623440407	0.12243110665909408	0.6252873828651146	1.3821770810048504	1.922924649580727	2.0957754079786546	-0.20150863185058077	0.3012871226811529	2.3049549435285837	-0.04359318414257677	0.0	0.0
chr2L:4999282-5001756	-1.15078266930433	8.915055165160226	21.676331063605243	9.853063297705784	8.764544852668129	6.213297137482627	8.099981233243733	7.8231873176757905	9.525517914266556	3.326957224309918	1.8392711756938893	-2.5105869094465993	-4.127366852765132	13.921523534990492	16.472230584115987	13.755128135160799	15.048801917763793	11.80994956348006	8.7351340164303	5.097187982046001	8.581839568490706	6.340471730046212	5.547390228098715	3.615112241895721	0.6216734237399578	-0.5899832609569952	-3.2874849957565417	-7.615527912189104	-8.723268717346196	-10.664818616157952	-14.374737141512108	-17.97792559227724	-14.595917954224763	-10.131320440632441	-14.083740358870184	-17.834966523744328	-13.634029069632998	-5.684994078609403	-3.1748337400818527	-4.272376863817411	-4.029347065304792	-8.412537876523931	-8.618353611997644	-12.908431000227246	-12.710583180284345	10.34587296133089	6.698397816864012	8.74253519557082	3.381430572594536
chr2L:5200112-5204577	-0.29434721070262143	-0.22934734318454403	1.4854681089930142	1.0651605886329993	1.3097986738753673	2.996299451222565	4.272270930403947	4.957147268169632	3.6618988573070284	0.7646732843225392	-1.499510546537768	-1.540402130579582	-2.123973370287279	-1.1446323513338477	-0.2105263209141679	-3.7656861078433326	-4.335062748436815	-4.964682918019452	-7.740957171014123	-6.074968087765678	-7.4930746438688836	-4.465556636026596	-0.32675222119505476	-1.5550366032949072	-4.624182681064609	-3.1035958697411727	-1.3821770810048504	-8.08729009657626	-11.342225253747877	-14.83306700731957	-12.20010391965969	-12.625637531079041	-2.6451328292852043	-1.0125888611440932	-0.9699739999703265	-4.138265213915287	-7.50053171927445	-12.07347887515983	-10.524107764035348	-12.512956752578464	-3.523721012853902	-2.293201462496589	-0.16125860883478269	-1.2994664175175838	-3.942883738482985	-1.9425650815616078	-2.319771529657234	0.0	0.47712125471966244
chr2L:5274418-5279908	-7.9107512236670425	-7.193085913437892	-4.148532413922323	-3.947086419314257	-6.741893416100278	-6.472563707915091	-8.752188090520363	-3.8298504154224586	0.46660954739493005	-0.9059652567236041	-0.2406233412219088	-5.631340304733744	-4.373335987782691	-1.289337620463382	-2.7037934813953677	-1.216649259263145	-4.915063340105523	-3.6673194510792353	-5.344035665976598	-4.485325135059414	-3.371742790707822	-4.399637660961213	-1.663512557038787	-3.645778722972334	-3.1827837990022814	-10.417284571240325	-5.859407103999369	-2.3788234710719953	0.6489937632395198	0.6319730464766251	-0.934865583902865	-0.5644900872493631	-2.709124683740626	-2.1819044003441417	3.5114700630622635	6.340132773221023	0.22432243947821665	0.0	6.507243719003039	18.791532417097493	7.858173149815005	7.528846407957263	13.35556754629013	14.49003587698936	15.628359817403705	15.044390647087388	13.218515240344896	13.235482274951966	8.822233603104813
chr2L:5280140-5282763	-4.373335987782691	-1.289337620463382	-2.7037934813953677	-1.216649259263145	-4.915063340105523	-3.6673194510792353	-5.344035665976598	-4.485325135059414	-3.371742790707822	-4.399637660961213	-1.663512557038787	-3.645778722972334	-3.1827837990022814	-10.417284571240325	-5.859407103999369	-2.3788234710719953	0.6489937632395198	0.6319730464766251	-0.934865583902865	-0.5644900872493631	-2.709124683740626	-2.1819044003441417	3.5114700630622635	6.340132773221023	0.22432243947821665	0.0	6.507243719003039	18.791532417097493	7.858173149815005	7.528846407957263	13.35556754629013	14.49003587698936	15.628359817403705	15.044390647087388	13.218515240344896	13.235482274951966	8.822233603104813	11.339165089334205	13.087553203389193	2.651351975984537	3.449318853989017	10.57977681137816	6.872454319530891	9.926700018618995	5.956763588958215	9.551292438843648	7.827937085713237	5.518909797629262	2.1253094247996365
chr2L:5543492-5545052	1.4612953510163642	0.7191653253283166	0.38303622237464596	1.4431543474115518	-0.8891972516106023	0.30886589263625247	1.096718024796227	-1.9177557595277828	-1.7638575694844874	-2.277999784431015	-0.7490429136284136	-0.7016946198194888	-2.6273379755749704	0.9716890188427767	-1.8211858739253672	-1.1610002537705302	-0.678133708484532	-0.04115196398964511	-3.326221630251258	-1.712917134896569	-5.161465417169861	-4.658469995023055	-1.2789342399940287	-1.6577718203210279	-5.262822151094568	-3.5806637736015148	-1.8553732482313607	-0.3842533059311557	-0.8638360267166969	-3.447515301016289	-3.303833224816698	-1.3095569741594058	-6.249663671170069	-2.261199186928159	-2.224796368823077	-0.8551484209528776	-2.141608290443812	-0.9034043916225997	-0.9591312608573317	-1.5241834332417725	-1.7287857618188278	-0.23613341106444174	1.9084850188786497	-0.2887691230768229	0.47712125471966244	1.170041379908726	6.922139214128029	4.18876669968597	2.141147737696108
chr2L:5546268-5549346	1.096718024796227	-1.9177557595277828	-1.7638575694844874	-2.277999784431015	-0.7490429136284136	-0.7016946198194888	-2.6273379755749704	0.9716890188427767	-1.8211858739253672	-1.1610002537705302	-0.678133708484532	-0.04115196398964511	-3.326221630251258	-1.712917134896569	-5.161465417169861	-4.658469995023055	-1.2789342399940287	-1.6577718203210279	-5.262822151094568	-3.5806637736015148	-1.8553732482313607	-0.3842533059311557	-0.8638360267166969	-3.447515301016289	-3.303833224816698	-1.3095569741594058	-6.249663671170069	-2.261199186928159	-2.224796368823077	-0.8551484209528776	-2.141608290443812	-0.9034043916225997	-0.9591312608573317	-1.5241834332417725	-1.7287857618188278	-0.23613341106444174	1.9084850188786497	-0.2887691230768229	0.47712125471966244	1.170041379908726	6.922139214128029	4.18876669968597	2.141147737696108	15.325419819968682	14.651332047559064	15.878645918253191	12.840317058669472	6.501879328219305	16.38018543322841
chr2L:5549592-5557375	0.9716890188427767	-1.8211858739253672	-1.1610002537705302	-0.678133708484532	-0.04115196398964511	-3.326221630251258	-1.712917134896569	-5.161465417169861	-4.658469995023055	-1.2789342399940287	-1.6577718203210279	-5.262822151094568	-3.5806637736015148	-1.8553732482313607	-0.3842533059311557	-0.8638360267166969	-3.447515301016289	-3.303833224816698	-1.3095569741594058	-6.249663671170069	-2.261199186928159	-2.224796368823077	-0.8551484209528776	-2.141608290443812	-0.9034043916225997	-0.9591312608573317	-1.5241834332417725	-1.7287857618188278	-0.23613341106444174	1.9084850188786497	-0.2887691230768229	0.47712125471966244	1.170041379908726	6.922139214128029	4.18876669968597	2.141147737696108	15.325419819968682	14.651332047559064	15.878645918253191	12.840317058669472	6.501879328219305	16.38018543322841	12.330214781580123	12.643854761982428	7.878673711749645	2.147521354982278	-1.9425164891155886	-5.684849907986227	-7.575446408648744
chr2L:5557786-5559156	-3.447515301016289	-3.303833224816698	-1.3095569741594058	-6.249663671170069	-2.261199186928159	-2.224796368823077	-0.8551484209528776	-2.141608290443812	-0.9034043916225997	-0.9591312608573317	-1.5241834332417725	-1.7287857618188278	-0.23613341106444174	1.9084850188786497	-0.2887691230768229	0.47712125471966244	1.170041379908726	6.922139214128029	4.18876669968597	2.141147737696108	15.325419819968682	14.651332047559064	15.878645918253191	12.840317058669472	6.501879328219305	16.38018543322841	12.330214781580123	12.643854761982428	7.878673711749645	2.147521354982278	-1.9425164891155886	-5.684849907986227	-7.575446408648744	5.378128524679829	9.709140663027835	7.312852259080946	1.181872376876113	2.5541131967236685	0.4992528658369295	8.78552917823609	6.3724470484240126	9.695969826321056	10.265968666754542	7.7886147786214845	8.86674795811621	3.6364005352225917	1.5228660466532355	0.6863118858242506	-2.65497639494476
chr2L:5634194-5636657	1.256894211292158	3.978970481859314	4.084657688388461	0.715063607785181	2.624790967377646	1.0737542303402512	1.696402162650402	1.8631573375101491	-1.186563940668505	-0.2931331179147163	-1.3191801071474918	-0.8938601964840525	-0.7067105853891824	0.6398385445045099	-0.19288285215483122	1.6422014869843864	-0.24323018053186835	-1.3906808383137401	-0.4002733439327976	-1.3226500866786914	1.4773494183279352	0.08037762851036247	1.8713238526866807	1.8487401843028977	-1.3821770810048504	0.3425022653281477	-4.912147875551773	-5.394769453167259	-6.3669237288050144	-4.695887923274706	-0.19916529609750633	-0.5552050987676277	-2.0751210811914094	-2.329600047435811	-1.002218800574404	0.307924733854413	0.7997450869251256	0.0	2.913662312477461	1.703820349903064	2.24163631518479	1.9952694785898704	-2.609608417572671	-2.357435426211661	-3.4053649078131856	-0.6816519536376183	-2.260723023719353	-6.000748832761888	-2.727551889094218
chr2L:6109081-6110824	2.6639854538021175	3.342929420030393	1.8902308714526677	0.20126536086692404	-6.046949783884405	-8.355833293366882	-12.843926789446067	-8.900044533050405	7.904563870806707	5.779542735597922	1.4290653454785835	-4.657455277904763	-9.37225996603681	-11.076049061314832	-6.10048156734889	-5.317329775879091	-11.908322435545678	-9.250067345952969	-16.214504079921987	-14.737269273215354	-6.420607374200957	-10.754516441829463	-8.76421202414475	-8.890756157104107	-2.282299282821667	-1.264171867600218	-3.6668425013443455	-6.190072198539861	-8.40694850267652	-8.310291437071049	-3.481347624123058	-3.8945320026676886	-3.661749076880008	-3.320059232784147	4.616185314726303	12.782623808170868	8.70172122825133	1.3334897121381457	6.37123915002651	2.7836475624487704	9.089989178632496	11.898527106090054	2.242749846917162	7.451581990696773	3.5242326729148052	3.6406026570488432	4.172334350417374	2.750259318300724	1.5822295038100949
chr2L:6367620-6377141	0.16068432228610147	0.3055162503799057	0.5095825800615449	0.6307685229167005	1.0668755590631576	3.3845891601688023	0.965527604125798	0.36524608165550093	1.2175627557112398	1.9810132573947747	0.877767060281167	0.10621460694838125	9.023004613013414	3.8622104928819727	30.68423272009744	46.907213839426234	48.6157927167172	52.373306967749706	40.585252184593294	29.581749879188777	17.332296694851152	13.542654031643256	7.133604017060351	8.813642140946241	4.147391092398733	2.090705857309173	0.3125723971774349	-2.0441015535852394	-1.2825766385716872	-3.5819096750167634	-4.2589165421900255	-5.90984459988867	-8.423048160400764	-5.44561341722028	-16.36628184146717	-16.296299084284236	-19.59926583822554	-16.60921300435091	-35.580964256160996	-32.77100261444232	-8.875486732084623	-16.57073055654851	0.8515824070729341	11.953203345521116	1.3836034978805847	13.263773573888846	19.64385745918633	14.235031556357931	21.158197302050393
chr2L:6388930-6390094	0.8515824070729341	11.953203345521116	1.3836034978805847	13.263773573888846	19.64385745918633	14.235031556357931	21.158197302050393	13.051250301165416	13.901075451730021	6.906507583285463	15.373131766856877	15.056555683860838	15.022526637280295	10.392391031830762	8.765869422410402	3.4577508214666173	0.5783344902683744	3.5576621849105297	6.685197277054223	5.539458823291644	0.21609887389853638	-1.6081431383944467	-5.931337209192964	-5.233394141515578	-6.090958664215219	-3.5115468185552627	-1.087636782058556	-8.064884282172732	-10.891925677498344	-15.48316546720616	-16.312481083264732	-19.30170858818554	-23.323249932083254	-36.61511098134345	-32.28167931141148	-38.303482913729894	-17.515170410018044	-0.4802643384898888	0.207668840521686	4.4818096199457536	1.4511006903776709	0.47712125471966244	-0.8065359368777398	2.386573039304235	3.5947599714254155	2.0295836812279346	3.974302920312467	2.2845671784268484	3.5730213262124644
chr2L:6390224-6391879	13.263773573888846	19.64385745918633	14.235031556357931	21.158197302050393	13.051250301165416	13.901075451730021	6.906507583285463	15.373131766856877	15.056555683860838	15.022526637280295	10.392391031830762	8.765869422410402	3.4577508214666173	0.5783344902683744	3.5576621849105297	6.685197277054223	5.539458823291644	0.21609887389853638	-1.6081431383944467	-5.931337209192964	-5.233394141515578	-6.090958664215219	-3.5115468185552627	-1.087636782058556	-8.064884282172732	-10.891925677498344	-15.48316546720616	-16.312481083264732	-19.30170858818554	-23.323249932083254	-36.61511098134345	-32.28167931141148	-38.303482913729894	-17.515170410018044	-0.4802643384898888	0.207668840521686	4.4818096199457536	1.4511006903776709	0.47712125471966244	-0.8065359368777398	2.386573039304235	3.5947599714254155	2.0295836812279346	3.974302920312467	2.2845671784268484	3.5730213262124644	5.5009961751522045	0.0	0.0
chr2L:6595235-6596197	-4.254555470728194	-5.266851125107649	-6.6544435174233545	-6.627174476323637	-6.854006249696965	-5.40873502522496	-6.247778710615218	-2.810678035175495	-6.638100377772934	-7.677290304122921	-9.517691027049887	-9.388564503777932	-12.014167451160628	-5.80945113279488	-10.354784648392247	-6.41538357073432	-6.305840649140973	-9.579321992836954	-5.594265896241485	-2.933279357873504	-8.107463443895472	-9.654129212249654	-19.53025889789115	-15.482440734075338	-11.113102887107823	4.886761000181007	9.828340579614093	4.593032443661285	2.1339147051370415	1.9017702589115288	-5.26842932485355	-6.138410366897735	-10.290314922058274	-6.838934694733508	-3.8918146187196427	-3.5868981765755654	-3.2415008030159	-5.805839838270081	-7.063205625127943	-3.551039074662504	-31.269597316805044	-29.14024790500814	-15.847371927819767	-4.967614092897158	-2.074588772498274	-0.47712125471966244	-6.795405832068738	-9.128665536256635	-4.18475474491812
chr2L:7005985-7006908	-12.980114938627679	-13.132339445162945	-11.01338976188447	-0.0282552027534838	-1.9466716311980878	-4.674882988946086	-9.835465801446684	-11.961576923848972	-13.872589535139722	-8.396684530993076	-4.8580722154612275	-6.295173605015835	-10.822334114924015	-11.499695529081912	-20.37733601109614	-23.96994323736943	-18.36803693952429	-15.071107223033774	-8.466430879223008	-10.311874402906328	-9.294138515700734	-10.593773893886725	-11.566667386526731	-10.342194266974719	-2.6712117469324492	-0.856485889305324	6.96180124580549	6.442256552669189	-0.354790076403706	-7.765592196548756	-11.019804194086658	-10.435140632990738	2.486818568615163	14.41620453852352	20.43874814326445	29.759678883718244	36.029983086021595	34.19634502384606	29.27390807460522	31.08867801820099	23.122892171301352	19.340016329813725	16.170920040840336	13.29618559120612	10.965907831658681	5.765169146174127	2.3197211171893146	0.5542310259745721	-4.2654700626374025
chr2L:7399399-7402327	0.0	0.0	0.484379913189802	-0.591286578505089	4.251285015296793	5.135803083585534	4.910983050023653	0.9139000564200301	5.855245052565333	2.5254440263392914	5.286346603681217	5.818988545298274	5.456957436238381	4.928987315691714	3.3676178649895148	5.118295766689598	2.01742851642126	2.802262819854884	3.6700020337893435	2.0806318985182197	-0.309616026576475	2.5302061340413315	1.017141134634955	1.6151278530977575	2.9630222020891637	2.5497606867066396	1.0668755590631576	0.5983530143245649	2.5281570944510596	3.3577132573338186	4.077136520752077	2.9862335924926224	4.535479826858787	4.1157392255807155	3.944917593256363	2.3958618798362483	4.320800518782482	4.2432637757992495	3.7987198132174114	6.243368723898834	4.545008315393048	7.620794180373398	3.7029395479636578	4.319045929073148	7.211844205959154	4.627327964382349	5.3940616899651745	2.573654301846056	3.73609025978324
chr2L:7402670-7404443	0.9139000564200301	5.855245052565333	2.5254440263392914	5.286346603681217	5.818988545298274	5.456957436238381	4.928987315691714	3.3676178649895148	5.118295766689598	2.01742851642126	2.802262819854884	3.6700020337893435	2.0806318985182197	-0.309616026576475	2.5302061340413315	1.017141134634955	1.6151278530977575	2.9630222020891637	2.5497606867066396	1.0668755590631576	0.5983530143245649	2.5281570944510596	3.3577132573338186	4.077136520752077	2.9862335924926224	4.535479826858787	4.1157392255807155	3.944917593256363	2.3958618798362483	4.320800518782482	4.2432637757992495	3.7987198132174114	6.243368723898834	4.545008315393048	7.620794180373398	3.7029395479636578	4.319045929073148	7.211844205959154	4.627327964382349	5.3940616899651745	2.573654301846056	3.73609025978324	4.178551781158617	3.032321497867433	1.914808775918575	-0.17295192220613992	0.0	0.9867780104499659	-0.27214593185477914
chr2L:7543159-7545075	-5.410644968370645	-6.236825952879262	-6.185046841551284	-11.455070273472158	-6.2053416117943065	-0.5212227143717049	4.655701584175739	21.201452471803993	31.095300817231994	18.195509310860018	19.415404375585293	17.97632332982975	15.650518090295018	7.5397685325361765	4.127016451007262	-1.7192765509849928	-2.339466043048319	-0.17789705935465608	-1.5855219450144515	-1.9330516924433963	0.08813525419165383	-3.2055031773320324	1.4539922934670315	-2.561560887020831	-4.7999968509510555	-2.603041448423031	-5.646874598595668	-4.840438262238225	-6.991644945989468	-6.257765325247451	-2.400877777991807	-5.999777276152446	-2.447162168157932	-7.002998160960068	-5.237751202277887	-11.149052530457064	-9.294391205054199	-11.210873902169956	-4.600633302682044	-1.9084850188786497	-1.798807977874082	-7.70201526461619	-2.2470657250814643	-0.6292526781442059	-1.2959626051037896	-1.7992242061248933	-2.0225093304849273	0.13102806150144955	1.2287973958879392
chr2L:8143125-8145675	1.3912399352125009	0.9884928598239788	-0.32675222119505476	3.0284853119309445	9.808631208193715	10.761782445043277	8.087884758602856	6.455908431495997	1.8834067806682209	2.051099402070114	1.7704062865214771	2.6089583657216155	1.7097277001859927	0.32675222119505476	-0.2887691230768229	1.9084850188786497	0.32675222119505476	5.5893068896181575	10.622895309026779	12.610131790278627	4.76063629113099	4.930602858919812	4.284376832935211	7.911287447374694	5.264109249564226	8.493133905964692	6.973637976196464	6.0292711532857375	8.177566562127758	6.240369826145056	6.198329350971281	3.596883042421783	1.391526877668039	4.2649949218764895	6.756086582340516	5.2873285211748575	0.27482272280677394	3.320810487022618	4.5979342692157195	8.265973859271002	4.0119023486959025	-0.7633114619362145	6.439305619601894	1.1864248026089623	6.027899268310849	0.9663304669960324	2.9939172005298293	7.434937883082518	6.854755496499758
chr2L:8145735-8147142	10.761782445043277	8.087884758602856	6.455908431495997	1.8834067806682209	2.051099402070114	1.7704062865214771	2.6089583657216155	1.7097277001859927	0.32675222119505476	-0.2887691230768229	1.9084850188786497	0.32675222119505476	5.5893068896181575	10.622895309026779	12.610131790278627	4.76063629113099	4.930602858919812	4.284376832935211	7.911287447374694	5.264109249564226	8.493133905964692	6.973637976196464	6.0292711532857375	8.177566562127758	6.240369826145056	6.198329350971281	3.596883042421783	1.391526877668039	4.2649949218764895	6.756086582340516	5.2873285211748575	0.27482272280677394	3.320810487022618	4.5979342692157195	8.265973859271002	4.0119023486959025	-0.7633114619362145	6.439305619601894	1.1864248026089623	6.027899268310849	0.9663304669960324	2.9939172005298293	7.434937883082518	6.854755496499758	11.12750718392218	12.802659511702043	5.358708104333091	4.4016453976553365	2.0545234863214623
chr2L:8385520-8388410	-0.21793219871346864	-0.32675222119505476	3.620597048042479	-0.30016048127727024	1.584489561501544	5.742891325035769	4.378536155565464	0.6533397802400579	4.4440120277119	1.2589441995288997	4.554734838445829	6.13431883038756	1.4153618150052405	0.288769123076823	1.94324433778324	9.001754932469124	13.141607007152162	14.108682945557565	11.349735797469123	7.6906042684448765	4.467287088968533	5.5349737222355575	4.614336045766087	5.260370249593469	6.667395285705088	5.386724563077887	5.097753546534644	6.672080978075564	4.435668605076849	4.645958657151467	1.3962811641264028	1.307566424135058	0.5011993269725608	0.9057896837844757	1.4435477698226789	2.6230410196138245	2.4536980419667436	-0.5552050987676277	1.6745341627216883	2.942855510353827	0.0	2.603589228349443	2.488597877345831	1.6787032921703928	-2.791281211222884	-9.39083605473777	-11.818717691691063	-12.707068787187564	-15.738692146570846
chr2L:8796355-8797641	1.1416133483953088	0.8065359368777398	4.856188887060777	2.7375043917709014	1.8351196129305833	2.3183266395846593	5.419736972715024	4.12671063461088	-0.26145052715670036	3.05950110339787	0.0	0.44944439382816004	2.8501389743284453	2.589169223186816	1.7791261158523524	0.930982064479626	0.5628713664515357	0.6357484219341486	0.32850960616000385	-1.1654259432654235	0.025736672077083758	1.4518257345790846	0.8617791185674809	2.532405238475601	3.0318172953005673	3.264967331225913	4.350176185485407	2.874933410821536	5.275190567306737	4.7847710484505805	-0.6252873828651145	0.9325618220134277	5.998393358059898	10.998579296875558	6.664008119948298	0.9884928598239788	0.32675222119505476	0.6252873828651146	9.287112049306286	21.367629680378055	22.832927634970737	22.044809406817496	20.407722095235442	19.00263418670642	15.80150631840822	11.189373424467831	12.330351456934244	9.908166684518289	7.242813381165422
chr2L:8809928-8812240	2.874933410821536	5.275190567306737	4.7847710484505805	-0.6252873828651145	0.9325618220134277	5.998393358059898	10.998579296875558	6.664008119948298	0.9884928598239788	0.32675222119505476	0.6252873828651146	9.287112049306286	21.367629680378055	22.832927634970737	22.044809406817496	20.407722095235442	19.00263418670642	15.80150631840822	11.189373424467831	12.330351456934244	9.908166684518289	7.242813381165422	8.013041229485511	6.945886416119481	9.231316897048627	5.850178517606422	2.958533140426769	2.3487279268300068	3.180528427754969	3.13891641605781	1.9254412777491434	-2.6183915323554308	-1.3192954117523235	-2.92383622366824	-1.264171867600218	-4.284557223790419	-5.461802331268106	-8.055617570190124	-7.877989919349259	-8.039500151417938	-17.303177375888758	-17.80776074363578	-17.83700773550247	-10.520050391138684	-13.480830904370297	-14.583368486276706	-11.284153131714952	-5.343568583033903	-12.499312624742283
chr2L:8825808-8827385	-1.3192954117523235	-2.92383622366824	-1.264171867600218	-4.284557223790419	-5.461802331268106	-8.055617570190124	-7.877989919349259	-8.039500151417938	-17.303177375888758	-17.80776074363578	-17.83700773550247	-10.520050391138684	-13.480830904370297	-14.583368486276706	-11.284153131714952	-5.343568583033903	-12.499312624742283	-8.737650973867442	-11.609472066178563	-11.952862182197734	-8.584386599244661	-9.846549326261952	-3.241034087150518	-7.840265928949599	-7.861294873215437	-7.8230485885988275	0.32675222119505476	-0.5050184077099936	-1.6525945075586288	-3.3473809372040835	-1.787582599454044	1.1438299725219074	0.799558424314094	-0.1264000181176634	-0.15597427603541167	-2.954121010365454	-1.4534582269166711	1.7256692545792003	3.179006024427367	0.14499224440675482	-0.6383073482902312	0.5530748482038785	2.1041071694721944	3.2394271763110045	1.071424242772051	0.17633003427487465	0.7261364102346485	0.45465188078030555	0.8178941004585206
chr2L:8828441-8841459	-8.055617570190124	-7.877989919349259	-8.039500151417938	-17.303177375888758	-17.80776074363578	-17.83700773550247	-10.520050391138684	-13.480830904370297	-14.583368486276706	-11.284153131714952	-5.343568583033903	-12.499312624742283	-8.737650973867442	-11.609472066178563	-11.952862182197734	-8.584386599244661	-9.846549326261952	-3.241034087150518	-7.840265928949599	-7.861294873215437	-7.8230485885988275	0.32675222119505476	-0.5050184077099936	-1.6525945075586288	-3.3473809372040835	-1.787582599454044	1.1438299725219074	0.799558424314094	-0.1264000181176634	-0.15597427603541167	-2.954121010365454	-1.4534582269166711	1.7256692545792003	3.179006024427367	0.14499224440675482	-0.6383073482902312	0.5530748482038785	2.1041071694721944	3.2394271763110045	1.071424242772051	0.17633003427487465	0.7261364102346485	0.45465188078030555	0.8178941004585206	0.17414665195310314	1.7320163841258813	1.6307690729131934	0.09650737137312979	2.4186933154404233
chr2L:8841543-8848097	0.799558424314094	-0.1264000181176634	-0.15597427603541167	-2.954121010365454	-1.4534582269166711	1.7256692545792003	3.179006024427367	0.14499224440675482	-0.6383073482902312	0.5530748482038785	2.1041071694721944	3.2394271763110045	1.071424242772051	0.17633003427487465	0.7261364102346485	0.45465188078030555	0.8178941004585206	0.17414665195310314	1.7320163841258813	1.6307690729131934	0.09650737137312979	2.4186933154404233	-0.9628210222097402	4.1948932577706115	4.715389236108503	1.922924649580727	0.32675222119505476	0.0	3.252768571169781	4.6504016223540905	3.696863859587636	5.09322706412827	3.8459056743239985	4.2435264781392945	3.7616606221940754	1.6141472701475394	0.4645807785063592	7.678485097037086	7.587573476508854	4.274725316992596	5.571205047173359	4.863380108323394	5.67609983224365	4.111836264779769	2.913916670441201	4.341429971854796	-0.21203619981004126	1.7708159137560036	-1.5899683771016462
chr2L:9127843-9129831	-2.1435864564597296	-2.2031115366212912	-4.5129221687906504	-3.4702848440534813	-3.3725715704877537	-2.389790144169349	0.47289545590145127	0.8363985558221149	2.2031988908327222	1.375277379042484	1.4637527426815686	0.5552050987676277	0.9070718997252629	2.3791763075289305	1.2977188445735421	7.6761111829654505	3.6481925945714164	3.140941827964251	5.116875737532298	1.9189699076362803	-0.6689599318227418	-2.3485211296853086	-4.561413097860108	-3.843412344354337	-0.8622067231844517	0.0	-0.9884928598239788	-3.9729611609139295	-4.458991628862131	-1.1737218734474009	0.32675222119505476	-0.5552050987676277	2.4700775029006325	-0.3033815390152594	1.9084850188786497	-1.3872293660685078	2.98318142046776	0.8037685992600405	0.0	-1.4637527426815689	0.2970603550614013	0.07489527501443842	-0.2639806038863816	-1.2649520993214214	-0.16545575878244367	-2.179724255191109	-2.0408182592807793	-0.6252873828651145	0.0
chr2L:9144840-9146285	1.9084850188786497	-1.3872293660685078	2.98318142046776	0.8037685992600405	0.0	-1.4637527426815689	0.2970603550614013	0.07489527501443842	-0.2639806038863816	-1.2649520993214214	-0.16545575878244367	-2.179724255191109	-2.0408182592807793	-0.6252873828651145	0.0	-0.6252873828651145	-2.0081207329651445	0.3193188521235834	1.6421773169681737	0.8918823122644326	2.073764348278486	-0.7359535705891888	0.8984618653409727	2.8815844795452996	-0.9568070777091172	-1.0083724769666107	0.28063841747577606	-1.057978999930156	0.1773058221444693	-1.135798064809434	-2.10576999947103	-0.7357890626869555	-2.9721484369779314	-2.913906177511785	-0.32675222119505476	-0.32675222119505476	0.47712125471966244	-4.01341012008858	-5.208843456647436	-3.107446049027677	-0.855730225591327	-1.967221329436397	-0.5722315223304937	-4.064750340110716	-2.9191501030237657	0.32675222119505476	-2.5234985524433395	-4.149076828326183	-2.1677726413203837
chr2L:9147220-9148143	-1.4637527426815689	0.2970603550614013	0.07489527501443842	-0.2639806038863816	-1.2649520993214214	-0.16545575878244367	-2.179724255191109	-2.0408182592807793	-0.6252873828651145	0.0	-0.6252873828651145	-2.0081207329651445	0.3193188521235834	1.6421773169681737	0.8918823122644326	2.073764348278486	-0.7359535705891888	0.8984618653409727	2.8815844795452996	-0.9568070777091172	-1.0083724769666107	0.28063841747577606	-1.057978999930156	0.1773058221444693	-1.135798064809434	-2.10576999947103	-0.7357890626869555	-2.9721484369779314	-2.913906177511785	-0.32675222119505476	-0.32675222119505476	0.47712125471966244	-4.01341012008858	-5.208843456647436	-3.107446049027677	-0.855730225591327	-1.967221329436397	-0.5722315223304937	-4.064750340110716	-2.9191501030237657	0.32675222119505476	-2.5234985524433395	-4.149076828326183	-2.1677726413203837	-1.3739534338308652	-8.040946073970147	-0.8807275879539905	-3.662051072513431	0.652173862458181
chr2L:9273842-9276591	0.22598107500165915	3.495211736795415	1.7080806449275472	7.614979107400838	1.1535175700737104	-0.2887691230768229	-0.3842533059311557	0.9884928598239788	2.9792574701500705	14.133490866028065	12.60190851270851	10.226611650031204	1.2780642861172016	13.853085684950802	18.43035892820084	16.37953160373455	16.081129167092826	17.28679099593299	9.487613887722455	-0.32675222119505476	5.293062109817426	11.075066755789758	11.84001461122715	9.942650332742277	7.887811337427749	3.9069140601659877	6.127250073935926	10.326482326052279	6.613006475685181	4.581780742032531	3.0686879654222805	5.604544553117906	5.139618741299855	3.295246430722234	-0.01999531897188283	-0.30586008389873476	-3.3073476273098277	-2.781041840018411	-4.880573794278592	-8.453370424490156	-9.256210240904684	-5.7139285996880504	-12.517883533317868	-14.77552490296876	-8.546434324806953	-1.2822683090761038	-1.1737218734474009	0.3842533059311557	-2.415388057443865
chr2L:9446891-9448045	-12.687580569264055	-9.967740870595042	-9.414995724657661	-1.9120257042370223	-0.9884928598239788	-1.0668755590631576	-0.3842533059311557	-0.47712125471966244	-1.9908688683516216	-0.30711707796638504	0.0	-3.201520705003585	-1.613159964497835	1.1288166787490144	0.3834477571785983	-1.1737218734474009	-0.3842533059311557	0.32675222119505476	-0.9857470339571879	-0.7186367884794467	-0.3010255563743431	-1.0561232251994266	-2.5631255119203025	0.7357890626869555	-2.3286248352848276	0.47712125471966244	-0.2887691230768229	0.3842533059311557	0.3842533059311557	2.365170891693313	5.062060002654818	0.6500485400342132	0.3842533059311557	1.3528435241215888	8.219778440025367	5.426896672474316	9.194375881378075	4.738442041654356	2.907329948899719	6.549862293423125	6.583343264835487	5.314736840785525	0.9085772243244467	0.5582575783962771	1.0824153052119205	2.4941121486136986	0.6252873828651146	-0.7359535705891888	0.0
chr2L:9448146-9449171	-1.9120257042370223	-0.9884928598239788	-1.0668755590631576	-0.3842533059311557	-0.47712125471966244	-1.9908688683516216	-0.30711707796638504	0.0	-3.201520705003585	-1.613159964497835	1.1288166787490144	0.3834477571785983	-1.1737218734474009	-0.3842533059311557	0.32675222119505476	-0.9857470339571879	-0.7186367884794467	-0.3010255563743431	-1.0561232251994266	-2.5631255119203025	0.7357890626869555	-2.3286248352848276	0.47712125471966244	-0.2887691230768229	0.3842533059311557	0.3842533059311557	2.365170891693313	5.062060002654818	0.6500485400342132	0.3842533059311557	1.3528435241215888	8.219778440025367	5.426896672474316	9.194375881378075	4.738442041654356	2.907329948899719	6.549862293423125	6.583343264835487	5.314736840785525	0.9085772243244467	0.5582575783962771	1.0824153052119205	2.4941121486136986	0.6252873828651146	-0.7359535705891888	0.0	4.188949971321709	18.437800918588124	13.813555971147675
chr2L:9570074-9571443	-3.1248622325984714	-15.028788423590616	-3.0499236929679623	2.439833012440206	1.925250237852636	6.314413437364024	5.408951213186085	11.844684035107035	4.543274766075215	8.213160733626191	5.2060060431824455	12.154187208449224	8.520655465280434	10.63143723102463	10.224404648909985	15.347088770309211	9.966541184689248	1.684872899606169	0.8065359368777398	6.919545232562412	7.365796474882704	10.305584590163017	9.97256201032385	10.283121494705806	4.819176610676909	0.6252873828651146	5.657533343956867	6.217892282047637	0.3174792021990947	8.137448014350946	10.521421151761514	7.489137257342038	7.1549904348847315	0.7948020817123125	-1.190311783736824	-3.512282566563803	-3.4173903673621204	-6.240479385346863	-6.459724009665058	-6.07716931112312	-0.9459701157078284	7.128089200180644	5.7042056923092295	7.588170979783584	0.708725377637265	1.7969348972683803	0.8545603367822583	-1.5162595451633984	-3.314990441119246
chr2L:9993274-9994364	3.762844998120415	0.18072198645085483	-2.8413398244676142	-3.2781122309483997	-6.430929001193026	-4.294021335062586	-5.844701979774805	-3.19296327820302	-5.202955403628875	-7.151790456073289	-3.976389143224826	-5.541856515537941	-6.355402070618201	-5.830650317809561	-5.978625040006467	-9.078153337726622	-8.792761470177554	-9.118854824171217	-11.053609289527305	-14.720936787561916	-15.366497892579387	-17.832251178987146	-5.957861014225544	-0.036050663495053974	-3.509247784557812	-4.965872028948118	-3.7930958791239746	-6.781964301720371	-3.2573876616125066	-0.4666095473949303	1.6806839062132066	3.1428267114340915	3.5378049688498514	7.371223665090334	4.855516523645872	2.7941197439334844	-0.7288681465700533	-5.232867564332845	-7.488180879816485	-8.978853486550811	-8.518556118965071	-13.316918052195557	-2.2359973213894384	-7.152111247241758	-10.91634572002549	-16.78463200098962	-19.69819692885988	-26.049698470791228	-17.605492183429096
chr2L:10057312-10058536	-7.140335022013463	-10.326857888420141	-13.738761787467814	-17.586382794788904	-8.44113598593378	5.9901538465083695	9.339425422450377	10.523279251260371	13.747235713006997	5.646501871539863	5.8577048543000165	1.955526080610021	1.8258425224131114	3.2121631914673685	-0.37620555366114655	-2.318947235552135	-4.625146554739438	-2.382933236846543	-1.9771555015580273	-2.2111136185005305	-4.126243046162616	-0.8097316386735297	-1.0668755590631576	-2.0958017614894935	-2.6921464144300664	-2.323336437800492	-2.4089139526345456	-2.344452641393289	-3.555217880870908	-2.9994893068304496	-3.684559949246426	-1.8000707076147637	-3.4544203967412823	-6.462659525532832	0.024716147631918674	1.5261250172585696	0.9884928598239788	-0.3842533059311557	-0.6025013259654013	0.9142985962534581	-0.628248327464556	-0.2751042920756612	-0.6910294564930665	-4.323355177651085	-6.229838619725082	-3.683473631444131	-6.3123922142258895	-6.668680689230277	-4.610439691256356
chr2L:10058725-10060135	-17.586382794788904	-8.44113598593378	5.9901538465083695	9.339425422450377	10.523279251260371	13.747235713006997	5.646501871539863	5.8577048543000165	1.955526080610021	1.8258425224131114	3.2121631914673685	-0.37620555366114655	-2.318947235552135	-4.625146554739438	-2.382933236846543	-1.9771555015580273	-2.2111136185005305	-4.126243046162616	-0.8097316386735297	-1.0668755590631576	-2.0958017614894935	-2.6921464144300664	-2.323336437800492	-2.4089139526345456	-2.344452641393289	-3.555217880870908	-2.9994893068304496	-3.684559949246426	-1.8000707076147637	-3.4544203967412823	-6.462659525532832	0.024716147631918674	1.5261250172585696	0.9884928598239788	-0.3842533059311557	-0.6025013259654013	0.9142985962534581	-0.628248327464556	-0.2751042920756612	-0.6910294564930665	-4.323355177651085	-6.229838619725082	-3.683473631444131	-6.3123922142258895	-6.668680689230277	-4.610439691256356	-5.300413434783771	-7.175793293929058	-6.339377494024591
chr2L:10396849-10401050	6.4816770806306	8.487749655982244	2.2203823713740376	1.4607991004216487	-0.7949344434365183	-1.684997230950443	-0.19916529609750633	0.5552050987676277	-1.401963978027855	-2.072824186164106	-3.014884198390452	-5.050264873945385	-7.867200790104971	-10.16481062987699	-8.907386094438507	-4.42642311688697	-3.4084944837672837	-0.6252873828651145	0.5722315223304937	-4.657846160226922	20.29305876553903	31.874072359105433	24.760009447491473	22.861108998516315	18.94344179177751	13.877885057660464	8.195054867468944	1.4161092484826785	-9.678486881449505	-13.685357306302048	-22.24051167935291	-24.74491290301816	-10.190085028072907	-0.8530110715546187	-0.533220467264901	0.9702411722726142	4.195687611013221	0.978758958221509	-0.2880695603475373	-3.7627039157461875	13.655317770375888	16.761755418360945	8.64313851517138	9.34511573470952	13.10480683431133	9.135041460748708	7.542758026095935	3.838127526688221	-3.369439369179006
chr2L:10547114-10551099	-7.101864975135987	-11.072233882775025	-12.592497079587533	-8.27743506416759	-1.774789996930851	-9.221445291244278	-5.547206619379494	-0.6827202064713112	-11.111129641071454	-5.28766898374312	-1.1197591913357718	-10.543697229594763	-4.934935385098789	-10.573787384935182	-1.596691826259001	-9.14511447378027	-3.545660750449997	-4.1607869034977005	-6.258311673951895	-1.3374410248181252	21.41723324120335	24.49357973409941	11.923332574190823	10.049058705089188	7.868137331673809	12.635350156522676	12.197366658225299	2.9578932050720024	1.2778863865071137	-2.857806342505376	-7.114391932597442	-0.7287226504057869	-6.6393183414945565	-4.425864361862658	-5.394555281255499	-11.964841080468783	-9.221824500196863	-9.14388130863164	-16.93770230198992	-9.256444422664265	-0.7329412300137369	5.823939554135042	4.991793480064904	5.305509723758461	3.4865243141617017	4.387074115749519	1.9694567304972153	0.0	3.3174495101113064
chr2L:10840622-10842146	-6.915718779123481	-5.961644479267052	-5.1044248922817195	-5.774378290821377	-6.705573716974399	-4.090951908116844	2.3286248352848276	-0.3842533059311557	-0.32675222119505476	-0.9884928598239788	-0.4666095473949303	-0.1671187774347485	-1.365843592310307	-1.5677185830430334	-0.9193975046841285	0.5201848168976573	0.09006670612889991	-0.49965150365589966	-0.9097354372926553	1.5604217590790803	0.24062334122190882	-0.0910509903672913	1.7956121238339333	2.297742078644632	1.343063614951246	1.0668755590631576	-1.3821770810048504	0.0	0.32675222119505476	0.0	5.934729222794522	7.921104321246745	10.899128009038085	12.029720864096666	-0.502582320872773	0.3842533059311557	1.4082625953104067	4.322583457593302	-0.7359535705891888	-0.2887691230768229	4.503314750765315	4.095137373907853	0.0	8.320513181553409	7.4533355373767485	5.002547959398783	10.047847118696678	2.1373678739160127	0.6252873828651146
chr2L:11069599-11071584	1.040166182308976	-0.6177135442566394	1.6688675351642253	0.8038021663245145	0.5775401398480233	-0.15182860137821805	-0.4348256746380828	-0.3583502218386723	0.9579252726218739	0.7693001602458592	1.5906517534308773	1.0283588484611612	1.093379674624363	-1.569293440455506	1.4999895084910018	-2.538811824802502	-2.262525173175831	-3.98828213960067	-4.985598468251813	-5.00238308968333	-5.575746062042146	-6.467038196658838	-7.269519425065518	-4.85290563211733	-5.750265679661744	-4.919189120944227	-3.9812161548240006	-1.24344815496079	0.18105088102972228	-1.2780642861172016	-1.5927914884471903	-1.9331713952681089	-0.2680062628354247	-1.9005024892561828	0.10714373739032461	0.35190483318778526	-1.084916221572922	0.1648406681149163	1.6169066696147956	-0.27761221509986805	0.24393972387073098	1.2225800789271923	-1.0125888611440932	-0.44774575546762263	1.394430320019565	3.4189119009763513	2.7560682858361423	4.36094068384246	3.0575674117107434
chr2L:11073298-11074340	-0.3583502218386723	0.9579252726218739	0.7693001602458592	1.5906517534308773	1.0283588484611612	1.093379674624363	-1.569293440455506	1.4999895084910018	-2.538811824802502	-2.262525173175831	-3.98828213960067	-4.985598468251813	-5.00238308968333	-5.575746062042146	-6.467038196658838	-7.269519425065518	-4.85290563211733	-5.750265679661744	-4.919189120944227	-3.9812161548240006	-1.24344815496079	0.18105088102972228	-1.2780642861172016	-1.5927914884471903	-1.9331713952681089	-0.2680062628354247	-1.9005024892561828	0.10714373739032461	0.35190483318778526	-1.084916221572922	0.1648406681149163	1.6169066696147956	-0.27761221509986805	0.24393972387073098	1.2225800789271923	-1.0125888611440932	-0.44774575546762263	1.394430320019565	3.4189119009763513	2.7560682858361423	4.36094068384246	3.0575674117107434	0.9984152402988271	2.377100118450682	3.1002410269291727	2.1344852523866567	2.6586893112340304	2.1538388725130773	0.16177651911227683
chr2L:11074965-11076181	1.5906517534308773	1.0283588484611612	1.093379674624363	-1.569293440455506	1.4999895084910018	-2.538811824802502	-2.262525173175831	-3.98828213960067	-4.985598468251813	-5.00238308968333	-5.575746062042146	-6.467038196658838	-7.269519425065518	-4.85290563211733	-5.750265679661744	-4.919189120944227	-3.9812161548240006	-1.24344815496079	0.18105088102972228	-1.2780642861172016	-1.5927914884471903	-1.9331713952681089	-0.2680062628354247	-1.9005024892561828	0.10714373739032461	0.35190483318778526	-1.084916221572922	0.1648406681149163	1.6169066696147956	-0.27761221509986805	0.24393972387073098	1.2225800789271923	-1.0125888611440932	-0.44774575546762263	1.394430320019565	3.4189119009763513	2.7560682858361423	4.36094068384246	3.0575674117107434	0.9984152402988271	2.377100118450682	3.1002410269291727	2.1344852523866567	2.6586893112340304	2.1538388725130773	0.16177651911227683	0.5831614738670816	-2.3679612213367505	-1.8842647465255982
chr2L:11455029-11457299	-3.188977541799573	-2.765083990665386	-5.627496923131149	-5.947822276289252	-6.656431977649958	-4.0384863982733625	-7.613721971861148	-5.1226624974711585	0.4292155351682914	0.9059652567236041	-0.6252873828651145	-1.3835783287810335	-3.9172035962133362	-2.0930859678161347	-0.6877356206827506	-1.3232356496741662	-2.689981714264981	-10.203078226135748	-4.359636699618373	-2.8598727863208144	-4.032152036703992	-0.19928521575575764	-9.503749629934408	-6.407205145746999	-6.621642058726069	-1.044315688471499	-3.729399698661418	-4.326731002795661	-1.2422333951941373	0.32675222119505476	0.24062334122190882	0.32675222119505476	2.7964610403723054	2.28869595748472	3.0209529056122157	3.716985264178068	5.29947621061801	-2.534984060161506	5.375633306017879	7.922844871223943	7.682000723621207	0.0	3.379022521727575	6.541186626903326	3.188408207312201	0.0	2.622268407072824	7.6872984944151845	3.607224725067587
chr2L:11485181-11488021	6.107748854404307	4.908764562438002	3.987045764855821	1.994550752448947	2.284698424296737	-1.4211836621722256	-5.058131910516027	-5.742891325035769	-12.660992424440414	-10.254749635410485	-6.989701111126926	-5.942179816966025	-7.773436242297093	-4.208958995423679	-5.227846597799994	-4.578157104361857	-6.072652957715491	-3.514744600979092	-5.514166382475977	-3.4392163748346904	0.35226195537685295	1.0767440689867966	1.1737218734474009	2.2414439559356767	4.297056486337306	5.2977392963912955	9.354779419155802	14.119658124868268	12.215874146542077	10.01098095588776	7.428993566236706	5.833843865299822	4.372667369157753	1.795873909716348	-1.1614525587708904	-1.3377392035378544	3.4947873858486496	6.811529176777957	1.4454598205732998	-1.6946223918427243	-5.8350498882259325	-6.128444480633819	2.391250367157581	6.122285071606556	-0.5016325915144072	1.2477472321381393	0.12465120455795556	-0.07337648643609052	0.8348336361644781
chr2L:11791159-11796701	4.494474960594433	5.1979154589366345	-2.9309879699976196	-7.33208594886716	-11.267514139896099	-10.492274588025893	-2.1864442654251595	-6.488780049335815	-3.556478309741687	-4.414089876214924	-9.844544356492023	-9.815528469588752	-11.026210689151506	-2.8219109825717643	-13.166292682252237	-2.534984060161506	-0.9884928598239788	0.0	0.0	0.9884928598239788	-0.9059652567236041	-6.39944222081323	-7.80141253274537	-0.9798660544812998	-4.453445079073932	-3.669942935497091	0.7359535705891888	-2.1384289563408916	-8.795726991234588	-7.212213287702316	-6.4960975879151	0.3842533059311557	-1.4637527426815689	0.0	-0.9884928598239788	-1.558933294825098	-0.5410289296785515	0.7490429136284138	-1.1956774893271256	-1.2475289680029733	0.27863731449675705	0.0	0.0	-0.18112399010272304	0.5871840453695247	0.47712125471966244	0.47712125471966244	0.0	0.9884928598239788
chr2L:12079151-12080682	0.5050184077099935	0.5552050987676277	4.347118687037781	9.424199367312148	7.333625836636553	3.541887424927791	2.001215087344959	0.28195850968433167	-2.9552919203218013	-2.495183445816331	-3.321147734619438	-4.973030566697456	-7.16984362153872	-5.050876186220785	-4.445669629962155	-8.015481146572721	-11.149725766136124	-7.894591613365714	-5.172406498648218	-1.7979107083915262	-3.13589356013608	-1.9896222591720771	-4.101968867997324	1.7496090893157181	3.183552258680085	4.17025008624055	0.832616131096554	-3.748182295267244	-5.282178332605084	-6.210673855414898	-0.4792559630371203	-2.8614020083045015	2.479848568789346	1.716303671593866	-0.9367516822929548	-2.800767685729354	-3.8840382183599806	-4.000196332234148	-6.592245478491064	-6.06911750025083	4.606426978462793	8.843511640569044	3.7458145654827004	4.289875047237309	-0.09588725466920037	-2.0328658384900864	-2.7419328922720907	-4.586123492641289	-9.373240543177737
chr2L:12080853-12083978	9.424199367312148	7.333625836636553	3.541887424927791	2.001215087344959	0.28195850968433167	-2.9552919203218013	-2.495183445816331	-3.321147734619438	-4.973030566697456	-7.16984362153872	-5.050876186220785	-4.445669629962155	-8.015481146572721	-11.149725766136124	-7.894591613365714	-5.172406498648218	-1.7979107083915262	-3.13589356013608	-1.9896222591720771	-4.101968867997324	1.7496090893157181	3.183552258680085	4.17025008624055	0.832616131096554	-3.748182295267244	-5.282178332605084	-6.210673855414898	-0.4792559630371203	-2.8614020083045015	2.479848568789346	1.716303671593866	-0.9367516822929548	-2.800767685729354	-3.8840382183599806	-4.000196332234148	-6.592245478491064	-6.06911750025083	4.606426978462793	8.843511640569044	3.7458145654827004	4.289875047237309	-0.09588725466920037	-2.0328658384900864	-2.7419328922720907	-4.586123492641289	-9.373240543177737	-15.993796638575196	-21.118020666823526	-12.31871199615511
chr2L:12084471-12085479	-3.321147734619438	-4.973030566697456	-7.16984362153872	-5.050876186220785	-4.445669629962155	-8.015481146572721	-11.149725766136124	-7.894591613365714	-5.172406498648218	-1.7979107083915262	-3.13589356013608	-1.9896222591720771	-4.101968867997324	1.7496090893157181	3.183552258680085	4.17025008624055	0.832616131096554	-3.748182295267244	-5.282178332605084	-6.210673855414898	-0.4792559630371203	-2.8614020083045015	2.479848568789346	1.716303671593866	-0.9367516822929548	-2.800767685729354	-3.8840382183599806	-4.000196332234148	-6.592245478491064	-6.06911750025083	4.606426978462793	8.843511640569044	3.7458145654827004	4.289875047237309	-0.09588725466920037	-2.0328658384900864	-2.7419328922720907	-4.586123492641289	-9.373240543177737	-15.993796638575196	-21.118020666823526	-12.31871199615511	-11.113255323621	-4.674814477998612	7.476632384773818	17.220636880807778	14.71391159507365	8.661486093233377	8.84852432403549
chr2L:12466678-12468200	5.362847398392527	4.9409052949701	3.031642255251705	0.9290773486040274	3.763035664771126	0.7359535705891888	-0.6816069930958051	-1.3089509733196687	-1.0087354774745387	2.0499328080713783	-0.20932230199414034	0.13563667086097575	-1.4153420736456992	-2.949599225446315	-1.172864730489465	-1.0286714831630976	-0.25342847712472655	7.036109938666875	15.359825545123902	13.666701617419022	4.033682578719946	11.878082182717904	5.904688638220273	27.503304606983622	19.60836357403915	15.211696295244446	3.7534596139022716	0.8070247269909481	-2.357173472270367	-6.025692691271728	-10.9045450447785	-8.29532995750165	-12.793449305622099	-6.808037636028345	-17.798158249514604	-6.028495811633299	3.5174598109877553	6.758361311886771	6.358521334193575	4.434349966284558	15.278369433380963	11.245446123254386	14.249928475999747	14.97618060026947	7.139832325394837	6.171006904901543	4.6735776389566634	4.775766903518809	3.466104036932759
chr2L:12661231-12665635	-9.296556904863237	-8.000551446691723	-10.302342819397678	-1.6659248104827586	-9.866148050909615	-7.044601750376917	-2.626697818246329	-10.544000630997449	-3.693675935616642	-14.726649628253249	-14.01564922594346	-9.646008523685312	-2.988572079357577	-0.7359535705891888	-0.32675222119505476	-0.4359239231164445	0.47712125471966244	1.4637527426815686	-0.2887691230768229	4.877502007011009	3.31543745393169	4.16605201327535	8.125364439501805	4.473403859164546	13.400252514853985	2.9079900083402888	14.723536456039337	6.679921962159677	7.8265486917594504	7.046474409521708	5.079377300134637	8.746595331139003	3.6480222775232356	1.6422014869843864	2.4572942952522556	1.7848951554925079	6.410622788372012	4.9409052949701	5.705446052147701	4.302044141689992	7.125690898283676	6.717479822516899	1.6186375975660021	3.8192482703121895	6.518486796638586	5.339766560873425	2.4958998678602646	1.374453027208409	-1.1235017725955116
chr2L:12697649-12698948	-0.2887691230768229	-2.545192929047948	-3.727724657208658	-3.174559275062798	-1.0516445787437456	-1.458327214389532	-3.9861170394392773	-6.383870283153378	-5.40646659717557	-4.888217940935195	-2.788029937591739	-0.2887691230768229	0.3842533059311557	0.0	-0.7359535705891888	0.3842533059311557	4.265425531565471	8.092687801058384	1.0668755590631576	1.684872899606169	9.376479138304655	12.111604009340684	11.29769043567163	13.120293022540569	5.194442083511473	7.88861188472654	8.151488053921248	2.6096729388443154	7.349615725537748	6.575364501103875	9.901927862161864	12.332544743226553	11.544108651402766	11.770710536602618	4.567378900532554	2.688313711906627	-1.597835693539948	3.516341924158547	3.7177252530420435	5.4442824557922584	2.201354154653778	1.8614774949523314	1.4330567451188678	0.08729658717785925	-3.7656861078433326	-5.9607461373146995	-8.129303759925554	-6.272001531287109	-5.281149223982171
chr2L:12699649-12700823	-1.0516445787437456	-1.458327214389532	-3.9861170394392773	-6.383870283153378	-5.40646659717557	-4.888217940935195	-2.788029937591739	-0.2887691230768229	0.3842533059311557	0.0	-0.7359535705891888	0.3842533059311557	4.265425531565471	8.092687801058384	1.0668755590631576	1.684872899606169	9.376479138304655	12.111604009340684	11.29769043567163	13.120293022540569	5.194442083511473	7.88861188472654	8.151488053921248	2.6096729388443154	7.349615725537748	6.575364501103875	9.901927862161864	12.332544743226553	11.544108651402766	11.770710536602618	4.567378900532554	2.688313711906627	-1.597835693539948	3.516341924158547	3.7177252530420435	5.4442824557922584	2.201354154653778	1.8614774949523314	1.4330567451188678	0.08729658717785925	-3.7656861078433326	-5.9607461373146995	-8.129303759925554	-6.272001531287109	-5.281149223982171	-4.923583216619389	-2.1479480243754696	-12.457812235788456	-8.018280726714254
chr2L:12892674-12893724	-9.241598881961654	-6.616781035598395	-6.2627425957310665	-2.7285928155171044	-6.603662062312966	-7.209272716170118	-0.11930251449979568	-6.337583651502033	-2.5248404760925753	-0.3842533059311557	0.0	0.288769123076823	1.0668755590631576	0.0	-0.3511434199808829	2.5085370304009715	1.1133345948796047	1.0466924622419154	-1.079097719402133	-2.000504659377852	-0.44329523985025127	-0.9590943757525394	-1.933761587283058	-0.4666095473949303	0.28197937605734147	-0.4131815641798691	-0.10942717793621395	0.04019347294780822	0.034968059639876675	0.47076465656374733	0.9884928598239788	1.1176451270287886	1.0449922200856934	-0.8511120575222731	2.531295309597397	0.5461556846725948	1.925017257187647	1.8579785868598202	4.181224537580663	0.0	0.0	-5.160855445516373	0.23647017700345258	2.2470141436920086	0.25593474265606136	1.6935119892359256	1.1737218734474009	-4.226932319923179	-5.709670158295216
chr2L:13032075-13033563	-5.679540976338891	-4.873166082902561	-7.705633081104415	-8.394898665105991	-6.69365075748834	0.27623594718098554	0.5552050987676277	-0.6252873828651145	0.9884928598239788	-0.5646960527259244	-1.617114471522462	0.794386000598117	-1.548755513015547	-0.49934648446790686	-1.9662602031221985	-0.4950970215355525	0.11031145161750126	-0.9560630622075705	-0.25930185866112593	-3.157504579626524	-0.9232478043341478	0.9025043482027347	-0.3842533059311557	1.9141596134749082	-0.23925709376972265	0.19333979141521052	4.818644408560142	3.446686733856442	1.1737218734474009	3.9004204949176544	5.8420912427872995	0.7121263297071472	2.879723976178439	3.372205668173019	7.342742185731906	9.558205834932672	14.453156477248537	20.239836924752016	19.365701923812434	24.781802389268876	15.030196852244403	12.584586701881337	8.72590629349467	3.9565190268001924	11.030306398706397	25.969462898281616	24.93162532512886	29.457998128323702	21.606856098376216
chr2L:13212480-13215298	7.003980394424571	-1.3485107689208502	-8.652291794197938	-16.627129173325358	-14.751916719253323	-11.127373358717294	4.128693506158871	13.618079507731984	19.9465260998926	28.263603554794436	21.33125439227613	22.157980729600204	18.96520948104826	15.65635176971728	3.5704749718030344	7.775797422429547	5.589945059215016	8.409917436880027	5.242717416506806	5.438028908717372	1.4455765755984629	-0.7516609113759508	-5.540373634513036	-11.136179818764047	-14.011960839133787	-17.647819740509785	-13.758156208933023	-5.414165514684255	-4.172123742830772	-9.964627852183067	5.544911987448937	8.047195179815132	4.92400454864503	1.7905534370744356	3.6452372109370264	4.93418610187508	4.084150924264401	1.4419376150024263	-0.9644869434617881	1.3211887672450924	-2.4947464597592175	11.53614781813687	16.415303088371353	17.119640912946764	15.640136083526864	15.176450540766673	8.2685371721928	5.588285001440858	3.1847090845015105
chr2L:13219409-13236832	3.5704749718030344	7.775797422429547	5.589945059215016	8.409917436880027	5.242717416506806	5.438028908717372	1.4455765755984629	-0.7516609113759508	-5.540373634513036	-11.136179818764047	-14.011960839133787	-17.647819740509785	-13.758156208933023	-5.414165514684255	-4.172123742830772	-9.964627852183067	5.544911987448937	8.047195179815132	4.92400454864503	1.7905534370744356	3.6452372109370264	4.93418610187508	4.084150924264401	1.4419376150024263	-0.9644869434617881	1.3211887672450924	-2.4947464597592175	11.53614781813687	16.415303088371353	17.119640912946764	15.640136083526864	15.176450540766673	8.2685371721928	5.588285001440858	3.1847090845015105	-0.5188694514803911	-2.191743405784963	-2.2699498487785776	-8.633792123663707	-7.813362523438387	-14.789207007425809	-10.012739386563194	-13.971456084284954	-14.775907650287527	-4.16278359238006	2.406157326661173	10.67677083828125	12.338575819868359	12.180622355731527
chr2L:13891796-13894569	-10.965747489091951	9.105378103468436	27.266275635687244	34.03844814761047	8.542819704080351	12.331981540558544	14.552267117970366	12.358586103989147	7.075419258064904	-1.6021135177893797	-5.174757781473176	-7.404227088846088	-13.543989792527732	-13.894174957207591	-21.394974198988272	-17.298977350728375	-23.250740426541945	-24.98085792604683	-19.02577534180546	-10.774788637445198	-11.932003919391319	-7.731709681748137	-4.762429095885194	0.5050184077099935	0.0	0.0	0.0	0.0	0.0	0.0	0.0	0.0	0.0	0.0	0.0	0.0	0.0	0.0	0.0	0.0	0.0	-6.074055759511549	5.184559966582457	8.828364906815981	17.49504243113979	15.016605874599934	13.550165506957565	10.13879026388247	8.665306257171249
chr2L:13902199-13904729	-7.731709681748137	-4.762429095885194	0.5050184077099935	0.0	0.0	0.0	0.0	0.0	0.0	0.0	0.0	0.0	0.0	0.0	0.0	0.0	0.0	0.0	0.0	0.0	-6.074055759511549	5.184559966582457	8.828364906815981	17.49504243113979	15.016605874599934	13.550165506957565	10.13879026388247	8.665306257171249	7.005564066142401	0.7007725716272126	1.2868303523443168	5.035712598269975	5.382894543278309	5.319140788211384	2.1131250967920354	1.2167021344460671	5.577106792462713	2.4239863481478765	1.9278797001628236	-0.8140663186742269	-1.9515883618167096	-2.3741727933729115	-1.3366260628309874	-0.6316629465930411	1.1737218734474009	-1.3821770810048504	-0.4666095473949303	1.556297901204152	1.4384876453837678
chr2L:14260749-14262591	-6.21696842699486	-6.510207633649483	-6.094139418913411	0.47712125471966244	-3.5815596897441533	-3.633692149104716	-4.671055724127736	-6.873838875306692	-6.988910585321005	-1.041562685491579	0.5552050987676277	1.0668755590631576	-0.6252873828651145	0.2614505271567006	0.0	0.8881232239143072	3.4293924243381366	4.158867318514238	1.4477763143210869	1.461659602638882	1.671486928236058	1.6680434566045483	0.288769123076823	0.7359535705891888	1.4637527426815686	6.924586638121769	5.2781424987932954	14.070044301065275	3.10220523988171	6.984475133426448	8.10685994497198	4.617547024084519	8.523381965893993	6.731131704098087	0.7359535705891888	0.27482272280677394	3.6882094707518394	3.2780794923999514	4.949086784568733	4.328718109647965	-0.40856525931211984	-2.326261095775715	-5.8845322531641155	-4.730314285917985	-6.827406110777278	-4.695105265238579	-0.8136651040317483	-0.7099300521170457	1.6128466378144475
chr2L:14482612-14484008	1.3864496217560178	-1.701380572662199	0.2800294047313392	-2.7721404254607447	-2.8113076417559957	-2.2799682966496935	-6.435707014988134	-1.1406856746763014	-1.7921784342372522	-4.756529455243327	-4.574161215788589	-5.8004010552381855	-3.370548409375983	-7.639671378011123	-8.754063891905957	-1.307566424135058	-0.6252873828651145	-1.0652839497589055	-4.927089479766452	-3.2737432904911277	-3.363826679632301	-2.4596970952098007	-1.010088617696067	-1.9769857196479577	0.47712125471966244	-0.9059652567236041	4.433380016130668	5.390956528505351	4.0549314656248345	9.281658738613716	1.7613168531982384	2.8388006888282096	16.457057884712036	12.805630752381319	9.220057789200812	5.740321095010879	3.8752998997193493	3.9637389689965556	0.932687090529852	-4.035808116900785	-5.946749226941581	-9.445424803856058	-3.0327763357007864	-4.110036882675587	-1.1737218734474009	-1.3821770810048504	-1.9687620712863652	-2.9816348465037263	-0.7359841279388455
chr2L:15011670-15012817	-1.72954811871417	-1.8035955773177106	-4.048599040956593	-1.507949555627697	0.0	0.47712125471966244	-0.3842533059311557	-0.2406233412219088	0.5833589373735073	0.73412928490582	-0.37741592195598905	-0.8089495503703846	-5.349534458584642	-2.9473122730519705	-1.1576152932850503	-0.3680645532898642	0.9059652567236041	0.32675222119505476	0.7359535705891888	0.32675222119505476	0.7359535705891888	-1.8707583049197942	-0.40332365777751045	2.5864866850408896	1.5709030994054676	4.846885054605559	0.0	0.9884928598239788	-0.730111116310081	-2.3687106822569097	-1.5742201072318331	-1.1646131287188617	-0.3842533059311557	-1.9084850188786497	-0.9884928598239788	-0.2887691230768229	-0.5606274549407342	0.03165313214659471	-0.5050184077099936	-1.6052057032086002	-2.4511163641060514	-1.0386086152388152	-4.814910775603028	-4.890094467707738	1.7031989918823363	-1.7152402337272303	0.0	0.0	0.0
chr2L:15313360-15314514	-0.9219921199833085	-5.942948920633781	-5.638279630022949	-8.682233856175959	-1.5360791354736247	-3.362514269822139	-8.625787133651636	-9.09429266113919	-13.360620943175615	-16.78966989444885	-21.953627462140915	-19.602332116561158	-14.515999090669633	-17.347749935159293	-23.95120057069352	-32.77122587678961	-29.798687856216553	-23.004624448418667	-1.4313637641589874	4.281355806722243	8.044331470786684	3.0334983336919925	16.737550995976864	23.513574401966032	17.001645608953854	15.654954922497426	12.469178276732396	6.831899035875783	10.100419715027453	9.336256083102489	8.947721641708052	5.276771448357684	7.052144418749271	6.376556716269228	5.909615134726991	0.8065359368777398	1.5122010987748575	3.44056327102103	4.278032834553474	7.9505313797287025	2.2316550095645016	1.0216415987285858	3.5859243361565762	3.068745791325724	6.34833112912377	4.776320558060416	3.985334359028931	4.413719826476132	3.8295996572740765
chr2L:15324919-15327812	23.513574401966032	17.001645608953854	15.654954922497426	12.469178276732396	6.831899035875783	10.100419715027453	9.336256083102489	8.947721641708052	5.276771448357684	7.052144418749271	6.376556716269228	5.909615134726991	0.8065359368777398	1.5122010987748575	3.44056327102103	4.278032834553474	7.9505313797287025	2.2316550095645016	1.0216415987285858	3.5859243361565762	3.068745791325724	6.34833112912377	4.776320558060416	3.985334359028931	4.413719826476132	3.8295996572740765	4.160804467480877	-1.016716737417182	3.6906980629761668	0.7388735348821501	-0.20424120957664121	-0.9657132852842197	-2.6914043858803027	-0.40130189885732703	-1.4278600679624323	-0.42458423514104277	-0.44283689896018325	-1.7670867720094898	-0.8456472271648853	-1.12359060946877	-0.893580661317194	-1.604920385302019	-0.8858646726468443	-3.316286269833992	-2.479753248431751	-2.2063528853424748	-3.1441630181242504	-6.166492196205904	-6.48701994553635
chr2L:15329440-15335893	7.052144418749271	6.376556716269228	5.909615134726991	0.8065359368777398	1.5122010987748575	3.44056327102103	4.278032834553474	7.9505313797287025	2.2316550095645016	1.0216415987285858	3.5859243361565762	3.068745791325724	6.34833112912377	4.776320558060416	3.985334359028931	4.413719826476132	3.8295996572740765	4.160804467480877	-1.016716737417182	3.6906980629761668	0.7388735348821501	-0.20424120957664121	-0.9657132852842197	-2.6914043858803027	-0.40130189885732703	-1.4278600679624323	-0.42458423514104277	-0.44283689896018325	-1.7670867720094898	-0.8456472271648853	-1.12359060946877	-0.893580661317194	-1.604920385302019	-0.8858646726468443	-3.316286269833992	-2.479753248431751	-2.2063528853424748	-3.1441630181242504	-6.166492196205904	-6.48701994553635	-5.523741713502445	-4.181085509378785	-4.194241193802081	-7.196309649048289	-3.4691279331063636	-7.828227528397736	-8.744664303120691	-9.869510251217688	-8.786404413838872
chr2L:15336354-15337496	3.985334359028931	4.413719826476132	3.8295996572740765	4.160804467480877	-1.016716737417182	3.6906980629761668	0.7388735348821501	-0.20424120957664121	-0.9657132852842197	-2.6914043858803027	-0.40130189885732703	-1.4278600679624323	-0.42458423514104277	-0.44283689896018325	-1.7670867720094898	-0.8456472271648853	-1.12359060946877	-0.893580661317194	-1.604920385302019	-0.8858646726468443	-3.316286269833992	-2.479753248431751	-2.2063528853424748	-3.1441630181242504	-6.166492196205904	-6.48701994553635	-5.523741713502445	-4.181085509378785	-4.194241193802081	-7.196309649048289	-3.4691279331063636	-7.828227528397736	-8.744664303120691	-9.869510251217688	-8.786404413838872	-10.746658704666153	-11.480105094019244	-15.961630565815208	-12.274512024871864	-10.278909913911797	-0.9059652567236041	-0.6867325911188109	-1.2423491625734677	0.2671666913010442	0.878808408248417	-0.32675222119505476	0.8065359368777398	-0.6652598529503846	3.5883387431191855
chr2L:15474580-15476620	6.50653775582489	6.518642901334697	5.056596253596113	2.2700861570496524	1.3744678067785492	-1.6626081399895498	-3.8551148535281	-1.5384906982860655	-0.4543574412256533	0.2641619105021279	-2.8769941459158432	-1.4783271558310225	-3.5719477499630465	-1.8080870079086158	-2.859786066193699	-3.05395112939055	-6.429894812477904	-6.748559439146495	-8.801836591470536	-6.457466809301889	-11.982820418285428	-9.25471803898036	-12.362334149254727	-11.18157429264959	-12.421851182117665	-13.197226174725587	-15.077378109873342	-8.005638560472923	-0.5552050987676277	2.3286248352848276	-2.062805557057099	-5.853137289577984	-3.8038038878620526	-2.6148624151798963	-3.6588400994303654	-3.408748342797631	-6.514218451674111	-7.314983408314781	-6.966131298978244	-7.684820207704483	-6.007507448849322	-6.472149201379149	-2.0840518049738312	0.32675222119505476	0.0	0.0	0.0	0.0	0.0
chr2L:15476625-15488499	1.3744678067785492	-1.6626081399895498	-3.8551148535281	-1.5384906982860655	-0.4543574412256533	0.2641619105021279	-2.8769941459158432	-1.4783271558310225	-3.5719477499630465	-1.8080870079086158	-2.859786066193699	-3.05395112939055	-6.429894812477904	-6.748559439146495	-8.801836591470536	-6.457466809301889	-11.982820418285428	-9.25471803898036	-12.362334149254727	-11.18157429264959	-12.421851182117665	-13.197226174725587	-15.077378109873342	-8.005638560472923	-0.5552050987676277	2.3286248352848276	-2.062805557057099	-5.853137289577984	-3.8038038878620526	-2.6148624151798963	-3.6588400994303654	-3.408748342797631	-6.514218451674111	-7.314983408314781	-6.966131298978244	-7.684820207704483	-6.007507448849322	-6.472149201379149	-2.0840518049738312	0.32675222119505476	0.0	0.0	0.0	0.0	0.0	0.0	0.0	0.0	0.0
chr2L:15488655-15489491	-0.5552050987676277	2.3286248352848276	-2.062805557057099	-5.853137289577984	-3.8038038878620526	-2.6148624151798963	-3.6588400994303654	-3.408748342797631	-6.514218451674111	-7.314983408314781	-6.966131298978244	-7.684820207704483	-6.007507448849322	-6.472149201379149	-2.0840518049738312	0.32675222119505476	0.0	0.0	0.0	0.0	0.0	0.0	0.0	0.0	0.0	0.0	0.0	0.0	0.0	0.0	6.104242335319242	6.792665178197859	1.5456255814899598	9.269373542441857	11.812274112100289	12.540371882038597	9.347285660882271	10.522598546119049	10.068720231748014	0.0	4.480415563694207	11.105427636561473	16.78675759615192	18.390174794306287	15.428774379695367	13.504355276172188	9.637045655507	5.914182797457987	7.951713974686058
chr2L:15741197-15745426	0.0	0.0	0.0	0.0	0.0	0.0	0.0	0.0	0.0	0.0	0.0	0.0	0.0	0.0	0.0	0.0	0.0	0.0	0.0	0.0	0.0	0.0	0.0	0.0	0.0	0.0	0.0	0.0	0.0	0.0	0.0	0.0	0.0	0.0	0.0	0.0	0.0	0.0	0.0	0.0	0.0	0.0	0.0	0.0	0.0	0.0	0.0	0.0	0.0
chr2L:16319927-16323676	0.0	0.32675222119505476	4.82765255426627	6.01706626670679	3.7999345915587557	5.170673126597431	0.40765974572179714	-1.9189082575261098	-7.3212244233206585	-11.881058288765601	-7.701456973126382	-0.30735967257511815	-1.0668755590631576	0.7359535705891888	0.3842533059311557	1.684872899606169	-0.3842533059311557	-1.1089809886852118	2.222348545805461	1.7070699805079195	2.958621314555353	10.771713015774486	0.0	2.925802119013066	-0.5994904298314722	4.658089647801649	8.314896487687033	4.079487089152832	0.7956461664192541	-4.999733876617117	-2.392564735351872	-8.278586073486466	-11.870151785775944	-12.259846821361162	-8.379243960071342	-5.0462107056171766	-6.875007480646209	0.8146844934204033	15.40346271161587	49.49549393986263	61.633560933645484	48.80877329146	18.747270417194006	20.774871130645856	16.092498123662047	12.018417904954793	10.567480138554703	8.122992912317843	4.594712223893417
chr2L:16323974-16326265	-7.3212244233206585	-11.881058288765601	-7.701456973126382	-0.30735967257511815	-1.0668755590631576	0.7359535705891888	0.3842533059311557	1.684872899606169	-0.3842533059311557	-1.1089809886852118	2.222348545805461	1.7070699805079195	2.958621314555353	10.771713015774486	0.0	2.925802119013066	-0.5994904298314722	4.658089647801649	8.314896487687033	4.079487089152832	0.7956461664192541	-4.999733876617117	-2.392564735351872	-8.278586073486466	-11.870151785775944	-12.259846821361162	-8.379243960071342	-5.0462107056171766	-6.875007480646209	0.8146844934204033	15.40346271161587	49.49549393986263	61.633560933645484	48.80877329146	18.747270417194006	20.774871130645856	16.092498123662047	12.018417904954793	10.567480138554703	8.122992912317843	4.594712223893417	1.3832229071833289	-3.319326903440298	-4.594655537320769	-4.5889108893267405	-3.0040308776768243	-6.7566631420727825	-10.479769043536814	-12.680456180058963
chr2L:16326930-16329626	0.3842533059311557	1.684872899606169	-0.3842533059311557	-1.1089809886852118	2.222348545805461	1.7070699805079195	2.958621314555353	10.771713015774486	0.0	2.925802119013066	-0.5994904298314722	4.658089647801649	8.314896487687033	4.079487089152832	0.7956461664192541	-4.999733876617117	-2.392564735351872	-8.278586073486466	-11.870151785775944	-12.259846821361162	-8.379243960071342	-5.0462107056171766	-6.875007480646209	0.8146844934204033	15.40346271161587	49.49549393986263	61.633560933645484	48.80877329146	18.747270417194006	20.774871130645856	16.092498123662047	12.018417904954793	10.567480138554703	8.122992912317843	4.594712223893417	1.3832229071833289	-3.319326903440298	-4.594655537320769	-4.5889108893267405	-3.0040308776768243	-6.7566631420727825	-10.479769043536814	-12.680456180058963	-9.315407269819797	-11.620831329260074	-10.145219125196347	-8.8842378448986	5.891757242949401	8.845894570129595
chr2L:16329639-16332242	2.958621314555353	10.771713015774486	0.0	2.925802119013066	-0.5994904298314722	4.658089647801649	8.314896487687033	4.079487089152832	0.7956461664192541	-4.999733876617117	-2.392564735351872	-8.278586073486466	-11.870151785775944	-12.259846821361162	-8.379243960071342	-5.0462107056171766	-6.875007480646209	0.8146844934204033	15.40346271161587	49.49549393986263	61.633560933645484	48.80877329146	18.747270417194006	20.774871130645856	16.092498123662047	12.018417904954793	10.567480138554703	8.122992912317843	4.594712223893417	1.3832229071833289	-3.319326903440298	-4.594655537320769	-4.5889108893267405	-3.0040308776768243	-6.7566631420727825	-10.479769043536814	-12.680456180058963	-9.315407269819797	-11.620831329260074	-10.145219125196347	-8.8842378448986	5.891757242949401	8.845894570129595	3.0330449150441336	2.122888587988549	-3.333352724625658	-2.7358941665236487	10.083584484414912	11.877278830191717
chr2L:16352670-16354118	-2.7358941665236487	10.083584484414912	11.877278830191717	7.591850862685603	3.6408623061786796	0.8061550177543741	-3.8169684843335006	-3.5827409165664794	-5.990449198924162	0.7439390360181123	-0.65407097064823	-2.5452555053423933	-3.7188435238976187	-8.308726036437328	-10.479043634017756	-17.45853537438036	-6.486688889015283	4.774116109230028	2.0367558936139276	0.9548945823428865	0.8567863973915436	-0.48602824386963767	-0.9560319836822354	2.2107250613130915	0.14986288920507854	2.591062653409808	2.1833924056576923	0.6010621407397185	0.5700228003036275	-0.1563132852636103	-1.563167261145224	-3.3482908901925184	-9.028591376822684	-8.310351677044439	-11.066802148570199	-11.1973434738829	-11.32222032444057	-8.171436810140735	-4.728910697359255	-1.6806839062132066	-11.068641374894876	-20.898339983437054	-13.860334115006202	-8.235982495288141	-17.374528328277425	-6.828742392785386	0.0	0.288769123076823	3.7264361250424196
chr2L:16404333-16407738	4.6661348028019	1.1663085350659894	-8.092149425493222	-7.614782317330288	-13.355177522114918	-4.846030215822713	-0.6252873828651145	1.009509943976246	3.613740655045148	0.0	2.006910784097247	3.5056566450919386	2.8342317276983926	0.8855099033226963	0.47712125471966244	4.9338672773131105	4.9237586358354495	4.011854793385565	5.3134977248479505	2.205293594113166	0.0	3.3486816618240294	3.6109148379632594	0.7665191667380177	0.5447436145415531	0.8783714605053454	-0.450714463662663	0.0	0.9884928598239788	-0.9884928598239788	-0.47712125471966244	-1.3821770810048504	-0.12553461654511164	0.5692575919064119	-0.026248662987020405	-0.4986143701943385	-1.9373760588382491	-2.5435974661718377	-2.412152679551548	-1.0753322857678569	0.3842533059311557	-0.9591312608573317	-3.814576907845702	-0.6196798365866706	1.630178547499951	0.3842533059311557	-0.3842533059311557	0.3842533059311557	0.0
chr2L:17220790-17224171	12.319931607461656	8.327646624473383	0.0	1.8015055645480096	6.895051946832236	6.038233570874988	10.443506459580876	8.375099259909966	2.3340619927835733	1.9084850188786497	4.843461114306631	7.933819083836128	8.737931987170832	9.75378525904318	6.351848368539333	3.2038457883107303	0.32510118717702996	0.3347444347701835	0.48540053680415907	0.13906948780066558	1.0795520784713608	-0.3131498113992712	0.0	-2.0696975936037147	-5.294877414277729	-6.994127625917607	-10.132006427408001	-7.461283657507951	-6.823369648323296	-6.5163732655032485	-6.8180175309876505	-6.800632349091909	-7.1751902662128835	-2.7067355546137297	-8.050232155491267	-0.6316629465930411	-4.911683152844442	-3.5572416873705377	-2.4395473809549557	-8.091844594925995	-5.846763365085688	-6.907352462097834	-6.947748606686972	-0.19916529609750633	-6.362813897958411	-4.54660154156765	0.3842533059311557	-6.014801764741441	-5.292596795771038
chr2L:17325659-17327022	0.0	0.0	0.0	0.0	-1.9019474162138053	-2.957964362897601	-0.31785578212270227	0.0	0.0	0.5578137042737208	0.4681701277079036	4.285077420315532	1.291138693371079	0.9059438536705099	-0.20764536991340282	1.7913505238601954	1.9855259506897744	0.0	0.0	-0.3842533059311557	3.0349806261689776	5.708901115965707	4.399351907390106	0.2614505271567006	0.0	-0.7359535705891888	1.922924649580727	5.253834621594651	8.057832676489339	8.638434605832364	1.9058612977074179	2.597754575234117	-1.2400110219840772	1.5522978025712966	-1.8570318926538312	-1.2045256724726574	0.0949124250382079	-1.6560627287139875	-0.6794170113758444	-1.825937437434084	-2.4294344215335046	-3.106542361939695	-2.8688347236817933	-1.375277379042483	-2.727467624128189	0.6100512300323014	0.0	-0.8065359368777398	-3.0697120495365384
chr2L:17737638-17739577	0.47712125471966244	0.0	0.0	0.0	0.0	0.0	0.0	0.0	0.0	-3.0643670870356483	3.744773552898125	1.922014226361035	-0.5050184077099936	2.4575528534648243	3.2734602439254763	5.6518514322980415	3.1476562058946853	1.9366985454978825	-1.0165852859641784	-0.8887492214716554	-0.10324488139825555	0.1307603791375575	-0.8146844934204033	0.0	0.6225021518452362	0.2970833565050148	0.9884928598239788	-0.9884928598239788	0.6173067658815127	3.1934653016596335	6.65242095411596	1.6294306546074222	2.2696086721576654	2.3179875516156687	0.9450606679583593	3.8196884480081206	0.4292155351682914	1.99349378586943	-0.46656608303395036	1.4637527426815686	2.9771064675109393	6.332116070374516	0.24062334122190882	2.0567302008510477	5.627624905872757	5.087277447035925	1.3768430568588477	6.209691218989854	1.42811058310477
chr2L:17739770-17741727	0.0	0.0	0.0	0.0	0.0	-3.0643670870356483	3.744773552898125	1.922014226361035	-0.5050184077099936	2.4575528534648243	3.2734602439254763	5.6518514322980415	3.1476562058946853	1.9366985454978825	-1.0165852859641784	-0.8887492214716554	-0.10324488139825555	0.1307603791375575	-0.8146844934204033	0.0	0.6225021518452362	0.2970833565050148	0.9884928598239788	-0.9884928598239788	0.6173067658815127	3.1934653016596335	6.65242095411596	1.6294306546074222	2.2696086721576654	2.3179875516156687	0.9450606679583593	3.8196884480081206	0.4292155351682914	1.99349378586943	-0.46656608303395036	1.4637527426815686	2.9771064675109393	6.332116070374516	0.24062334122190882	2.0567302008510477	5.627624905872757	5.087277447035925	1.3768430568588477	6.209691218989854	1.42811058310477	4.975264987444863	2.867756135108092	3.6415470169259865	2.961970315359925
chr2L:17742387-17743955	-3.0643670870356483	3.744773552898125	1.922014226361035	-0.5050184077099936	2.4575528534648243	3.2734602439254763	5.6518514322980415	3.1476562058946853	1.9366985454978825	-1.0165852859641784	-0.8887492214716554	-0.10324488139825555	0.1307603791375575	-0.8146844934204033	0.0	0.6225021518452362	0.2970833565050148	0.9884928598239788	-0.9884928598239788	0.6173067658815127	3.1934653016596335	6.65242095411596	1.6294306546074222	2.2696086721576654	2.3179875516156687	0.9450606679583593	3.8196884480081206	0.4292155351682914	1.99349378586943	-0.46656608303395036	1.4637527426815686	2.9771064675109393	6.332116070374516	0.24062334122190882	2.0567302008510477	5.627624905872757	5.087277447035925	1.3768430568588477	6.209691218989854	1.42811058310477	4.975264987444863	2.867756135108092	3.6415470169259865	2.961970315359925	4.129812810744726	3.9841563428507345	2.006469127593356	3.2186405086106484	10.74977283449254
chr2L:18110076-18111488	0.0	0.0	2.8516335876254817	5.431408145692061	8.161996692107543	6.4509923706012495	6.383813721667263	3.5589013774829668	4.5853411538723945	2.970993491020116	2.3918882084035995	4.126739446335552	2.277589506147288	-1.4787494158918897	3.4878401262853562	0.2634327876559578	-0.7359535705891888	5.597202505757505	5.6824763699502245	4.861772572961862	1.9127010845184913	3.7624276365273164	2.762756652666706	4.128212786513072	2.043502970317292	1.7649058058044431	1.1500579596001568	1.3821770810048504	0.0	0.8767833813030153	1.757534215191162	2.445861609504609	0.7761480007189928	0.0	4.083246744882017	7.035808198165722	3.754400902436971	5.5913311870517575	7.203473002978312	4.409894771659066	5.766791212471998	-0.3407298421671026	1.6727943294326215	-0.7057976635390647	0.5383885159257625	2.5628293160719333	-0.5136521528633214	0.0	-8.635171972010259
chr2L:18111497-18112482	2.8516335876254817	5.431408145692061	8.161996692107543	6.4509923706012495	6.383813721667263	3.5589013774829668	4.5853411538723945	2.970993491020116	2.3918882084035995	4.126739446335552	2.277589506147288	-1.4787494158918897	3.4878401262853562	0.2634327876559578	-0.7359535705891888	5.597202505757505	5.6824763699502245	4.861772572961862	1.9127010845184913	3.7624276365273164	2.762756652666706	4.128212786513072	2.043502970317292	1.7649058058044431	1.1500579596001568	1.3821770810048504	0.0	0.8767833813030153	1.757534215191162	2.445861609504609	0.7761480007189928	0.0	4.083246744882017	7.035808198165722	3.754400902436971	5.5913311870517575	7.203473002978312	4.409894771659066	5.766791212471998	-0.3407298421671026	1.6727943294326215	-0.7057976635390647	0.5383885159257625	2.5628293160719333	-0.5136521528633214	0.0	-8.635171972010259	-7.096793944303953	-6.002183963722508
chr2L:18135079-18138565	-6.002183963722508	-9.327075934663858	-5.718385080746627	-5.45624282268362	-4.785690687335126	-3.058597117966326	-2.5501438768678373	0.0	-2.7285928155171044	-2.543801111024578	-3.584947346730081	-4.977742458717347	-7.366823972973909	-3.5484774211006966	0.0	-0.3842533059311557	-4.819225102222107	-3.2997871886096384	-4.526071034152429	-3.7482222797387275	-4.364700517130596	-2.8949772688861537	-2.9877077903771285	-3.320059232784147	0.4359239231164445	-3.72176029611305	-1.4325228613478334	-2.0207273921143667	-0.6380172731361781	-0.32675222119505476	-0.6102070948826337	-1.6398944687416999	-1.1335080900884322	0.7233385724496424	-0.8395800012530046	0.32675222119505476	0.47712125471966244	-1.4842185285036666	0.5684640245221962	0.1736674791438287	-0.9884928598239788	0.0	-0.32675222119505476	-0.7359535705891888	2.5249465644509406	9.482098461756976	0.5552050987676277	6.961819983754452	5.990417888436636
chr2L:18181469-18183579	5.530025679006083	6.590393100476536	3.609671386974064	-0.8082847509333677	-5.039449970484312	-7.214374025193401	-11.800704800888266	-12.925475965357675	-11.97706869802224	-15.640534902620873	-18.23148974648612	-15.214636182379765	-20.2378864311349	-10.528347715360313	-1.1678973446184777	5.608152542228531	10.199855981804882	9.235923098169906	3.2398805620061855	0.18273615422424289	-4.450740653640457	-4.480386192267987	-0.8973723033486399	-8.525672712417988	-3.6527261817063557	-7.514952626441047	-5.590281556040475	-10.577478933607535	-14.279405312461677	-5.350205275070642	-3.484189739256118	-7.764716630927104	-7.480310749253663	-3.4367425080051333	-9.871748526658711	-8.03418531851929	-16.05401912058343	-14.20806460668022	-12.028120430111583	-2.0750540404820605	-2.7285928155171044	-3.4692444875085773	-8.687006244593526	12.992858463459372	37.9543941237655	44.62293737772661	33.711681232936655	29.571510482798402	13.460218324604352
chr2L:18590674-18593175	-11.07275655735192	-6.546340310726534	-2.787695013921428	-3.694855272513342	-1.9516659161978538	-6.971089973011726	-3.8099243859448326	-0.9059652567236041	0.0	0.18946256670265715	-3.2669568248344825	-1.1882718322766834	0.7794473485504991	-3.849614548394603	-2.740494773521733	-5.25830638647386	-1.337558349229288	-5.964524473807429	-3.6291622153704934	-1.2821141808245302	0.6248742378019824	-0.3842533059311557	-0.6252873828651145	0.0	-0.47712125471966244	2.981702902749888	2.021138297996029	1.9605523250565686	7.618449531463605	1.6442676866019381	5.265973362001862	11.038199176704856	11.200311504450193	5.394948566864652	4.020939144052055	4.649092598613097	3.8322099283783966	6.630913057662139	4.230061548134179	4.283404493195535	3.7890193000648438	3.8936067385929003	1.2523369111130933	0.536049381248703	-0.31327898652121955	1.9300283843138433	-1.9084850188786497	0.5050184077099935	3.4338353802871673
chr2L:18594502-18598928	0.0	0.18946256670265715	-3.2669568248344825	-1.1882718322766834	0.7794473485504991	-3.849614548394603	-2.740494773521733	-5.25830638647386	-1.337558349229288	-5.964524473807429	-3.6291622153704934	-1.2821141808245302	0.6248742378019824	-0.3842533059311557	-0.6252873828651145	0.0	-0.47712125471966244	2.981702902749888	2.021138297996029	1.9605523250565686	7.618449531463605	1.6442676866019381	5.265973362001862	11.038199176704856	11.200311504450193	5.394948566864652	4.020939144052055	4.649092598613097	3.8322099283783966	6.630913057662139	4.230061548134179	4.283404493195535	3.7890193000648438	3.8936067385929003	1.2523369111130933	0.536049381248703	-0.31327898652121955	1.9300283843138433	-1.9084850188786497	0.5050184077099935	3.4338353802871673	5.100934295781732	2.991173637498152	3.794440240620197	2.3355300106321764	1.4393475835249254	-0.3496051160251471	0.6450198601859578	-2.710918159174214
chr2L:18599434-18603344	-5.964524473807429	-3.6291622153704934	-1.2821141808245302	0.6248742378019824	-0.3842533059311557	-0.6252873828651145	0.0	-0.47712125471966244	2.981702902749888	2.021138297996029	1.9605523250565686	7.618449531463605	1.6442676866019381	5.265973362001862	11.038199176704856	11.200311504450193	5.394948566864652	4.020939144052055	4.649092598613097	3.8322099283783966	6.630913057662139	4.230061548134179	4.283404493195535	3.7890193000648438	3.8936067385929003	1.2523369111130933	0.536049381248703	-0.31327898652121955	1.9300283843138433	-1.9084850188786497	0.5050184077099935	3.4338353802871673	5.100934295781732	2.991173637498152	3.794440240620197	2.3355300106321764	1.4393475835249254	-0.3496051160251471	0.6450198601859578	-2.710918159174214	0.2614505271567006	-3.655578611514108	-5.243532548085404	-0.8129278662103389	-2.179166123234725	-1.7830597772865697	-4.727611369970618	-6.7684219288308105	-6.5435049342958695
chr2L:18603354-18605093	2.981702902749888	2.021138297996029	1.9605523250565686	7.618449531463605	1.6442676866019381	5.265973362001862	11.038199176704856	11.200311504450193	5.394948566864652	4.020939144052055	4.649092598613097	3.8322099283783966	6.630913057662139	4.230061548134179	4.283404493195535	3.7890193000648438	3.8936067385929003	1.2523369111130933	0.536049381248703	-0.31327898652121955	1.9300283843138433	-1.9084850188786497	0.5050184077099935	3.4338353802871673	5.100934295781732	2.991173637498152	3.794440240620197	2.3355300106321764	1.4393475835249254	-0.3496051160251471	0.6450198601859578	-2.710918159174214	0.2614505271567006	-3.655578611514108	-5.243532548085404	-0.8129278662103389	-2.179166123234725	-1.7830597772865697	-4.727611369970618	-6.7684219288308105	-6.5435049342958695	-8.044575188308377	-5.167540495241684	-13.262519338534213	-15.943443964129967	-11.685059185073916	-14.233604791733542	-4.966449910366529	-17.20785178320181
chr2L:18650459-18654626	7.257334693165247	5.960830796974354	-1.0819885916538068	-2.846035796988567	-8.988725479356217	-10.444367424463586	-12.350711778453315	-15.131476139928862	-14.81036339054661	-19.769957606000403	-6.575565660897992	-0.9059652567236041	1.3821770810048504	11.085545295647169	12.051404839779563	15.463673269611666	10.002169553990967	7.80281842590877	0.9879659508945081	-2.9718345810213176	-8.177930598462295	-10.873465837375802	-10.090994283594506	-17.927268690860593	-17.09314417102416	0.31280247465099226	-0.1367500624095716	-3.8766836235554045	-12.520680217504674	-26.052578358709056	-26.718026052626662	-19.731469820451373	-7.7881282735677795	0.24062334122190882	3.957288031451481	3.6885742441036267	5.172347889638645	5.9968270755539	0.34940301951931074	-0.18380811424485086	-1.2607961748310519	-2.126738263272658	-1.8724449638977196	0.0	-0.2887691230768229	-5.9183409461619965	-2.476510815333941	1.4153618150052405	-3.6121838134876096
chr2L:18873855-18876907	2.7500787606534853	4.067141526923262	4.275262951332995	4.211822098964653	4.6648863850394	0.7750646619374921	-0.729543677093709	-1.2167021344460678	-2.7034501541301688	-4.402156427124679	-7.591951827462703	-7.792759150953877	-13.463856716480745	-16.81700641196972	-7.616307665218174	15.41567890334506	20.262869599096593	19.489665443220243	13.353388194296329	17.53306930002277	8.641571060862855	7.225897963308183	5.532700652335311	0.6063092521749055	-3.288647022218155	-7.364646408089896	-11.749198591907632	-13.328945054203414	-19.460071981757423	-24.26560028540879	-24.371811502433243	-10.966270653041715	8.84729851212019	26.655115017905572	15.625138518679895	18.90966932641037	11.674580017607244	9.394112032794627	6.534641203008024	1.1734768723788713	1.480249981504175	0.8653361337507842	-0.5112760159088383	-0.9568070777091172	0.9524976808884618	1.0527507476464983	2.79121011371326	1.0171055772679858	0.7020370082170462
chr2L:18893735-18895560	1.480249981504175	0.8653361337507842	-0.5112760159088383	-0.9568070777091172	0.9524976808884618	1.0527507476464983	2.79121011371326	1.0171055772679858	0.7020370082170462	-0.32279834423692016	0.26509372674413473	1.3715827951797306	0.6335791069001553	1.0879232046559364	-1.621709928651968	1.4054266700357212	-0.5459916092503694	0.7900764030311199	-1.8972062800459144	-3.5392609201808334	-1.687601332589626	-6.337186404289628	-8.005502412910095	-11.814375831990208	-12.305163402432438	-18.647919652177865	-16.193057739304543	-27.81523199489483	-24.635135029128897	-32.85054078858182	-22.979477844704654	-10.423395102430883	6.077195280701849	15.899568512981704	14.358154192858366	7.428747087499353	8.163657613891198	1.8922041985798057	5.367548440177264	0.39196832707119	0.21207786994450878	-3.436502804432245	-4.1544677820868445	-0.7456904425734773	-0.04792331257998425	2.3286248352848276	-1.0466924622419154	0.0	-0.6978971063289368
chr2L:18895641-18896800	0.9524976808884618	1.0527507476464983	2.79121011371326	1.0171055772679858	0.7020370082170462	-0.32279834423692016	0.26509372674413473	1.3715827951797306	0.6335791069001553	1.0879232046559364	-1.621709928651968	1.4054266700357212	-0.5459916092503694	0.7900764030311199	-1.8972062800459144	-3.5392609201808334	-1.687601332589626	-6.337186404289628	-8.005502412910095	-11.814375831990208	-12.305163402432438	-18.647919652177865	-16.193057739304543	-27.81523199489483	-24.635135029128897	-32.85054078858182	-22.979477844704654	-10.423395102430883	6.077195280701849	15.899568512981704	14.358154192858366	7.428747087499353	8.163657613891198	1.8922041985798057	5.367548440177264	0.39196832707119	0.21207786994450878	-3.436502804432245	-4.1544677820868445	-0.7456904425734773	-0.04792331257998425	2.3286248352848276	-1.0466924622419154	0.0	-0.6978971063289368	1.2069206957512306	3.8776690617013014	3.1073043742741557	0.4359239231164445
chr2L:18997018-18999831	3.525515523837794	7.563017269312158	2.835910844063837	9.175603865263838	12.65018349163386	10.9220506974814	7.856237014780545	-1.133682537908783	-4.539379083000894	-7.339547609550638	16.571945617121603	22.114702562489047	16.027248452365736	15.024150476745795	17.07505785037683	5.505855810782806	5.586355465956051	7.045195220746599	7.15096094356134	10.826475406119462	5.6450405966158534	2.141147737696108	7.179653122295188	7.739327326487546	6.464606775028489	6.611222858628507	3.9678163114774865	0.2786043836343712	1.4160805271601913	-3.007261849497528	-1.5891832588760038	-5.090044489430846	-9.38059781335482	-9.206198037763183	-10.245747665828887	-12.825841599042542	-17.047774734651647	-11.914444232986055	-11.619699155193693	-8.462613140488733	-10.909605645777502	-2.4615207834111383	0.0	4.390396211655742	13.490464646437282	11.576170245812335	9.429869276988992	6.601572985453522	1.9176531919823616
chr2L:19327130-19328203	-0.3842533059311557	-0.3842533059311557	-0.6772483504217565	-3.2786618573350355	-0.6067426338636259	0.2614505271567006	0.9884928598239788	-2.0196584734665968	-4.281534793895788	-1.0048036686000343	-1.5739508314535509	-1.1737218734474009	0.3842533059311557	0.6252873828651146	0.0	0.5234384870639827	2.351517534421728	3.3758960976894805	6.529041412537353	6.410580240022875	5.553590686830167	7.193317413788019	1.967221329436397	0.0	2.8572293225029193	5.8273562024061425	3.5733668844005346	7.125839912658424	1.3180634813829157	2.3286248352848276	0.5033508094068161	3.8954629206312448	2.6288504206614633	4.723013702710432	5.689988386485388	1.2446391592131896	5.454896482218666	2.3601011025285126	-0.6252873828651145	0.0	0.6252873828651146	3.784952709229683	5.223010768506824	7.735069075074129	6.690834612538839	5.034324123584964	-0.031951551752878754	-3.2558823023170915	-6.201361362239005
chr2L:19338738-19343046	0.0	2.8572293225029193	5.8273562024061425	3.5733668844005346	7.125839912658424	1.3180634813829157	2.3286248352848276	0.5033508094068161	3.8954629206312448	2.6288504206614633	4.723013702710432	5.689988386485388	1.2446391592131896	5.454896482218666	2.3601011025285126	-0.6252873828651145	0.0	0.6252873828651146	3.784952709229683	5.223010768506824	7.735069075074129	6.690834612538839	5.034324123584964	-0.031951551752878754	-3.2558823023170915	-6.201361362239005	-3.259862472569871	-2.933279357873504	-0.9771204363760194	-0.2887691230768229	-3.104833008269244	-1.8781088626556055	-2.146395261621941	1.1957762471969597	0.32675222119505476	0.5552050987676277	0.15520617409546528	1.81888412640696	2.741092625795437	1.9368808064365675	0.2293235407050303	1.668626767958549	-0.9026360638039679	-0.23315675035395558	-0.3923148185803638	-1.9862850340683402	-2.541180729686652	-0.12443781825079876	-1.2178551868438732
chr2L:19590490-19591810	-10.585387891758733	-13.997128323232229	-15.744793747797267	-11.973012052055722	-3.7463771920731386	5.523350775595025	6.395038492032045	14.139325849982537	11.892776718493545	10.21084229836212	7.210525102650665	5.000350381768318	0.7082814175019551	1.6373881001444834	0.6177022632300735	3.232262049922015	4.299864196777078	6.7989577002464845	9.272845345303663	16.342735781383325	10.962630117196188	16.57635365557279	15.08023130459795	12.573853448652196	13.86464117535873	9.551714022651174	10.113738898253995	7.4338342690999335	4.396810442284662	2.5983513014666717	0.781418804263218	-0.9901649602231825	1.67523646136614	-2.277333764708362	-2.814019574876092	1.1186298844288314	-3.5246809433933888	-2.534553518899802	-4.532799637347985	-4.898679748891246	-4.610790884672272	-12.088205664479121	-12.929311268990315	-13.550482683564226	-19.486114534281146	-7.203664593351337	-23.014466396517577	-33.52944593891971	-25.181730088728955
chr2L:19699009-19703609	-10.90898129856705	-12.003753038744616	-1.9084850188786497	-23.903517770986024	-56.45655819993782	-67.95336869822022	-25.796370004548535	-0.47712125471966244	0.0	0.0	0.0	0.0	0.0	0.0	0.0	0.0	0.0	0.0	0.0	0.0	0.0	0.0	0.0	0.0	0.0	0.0	0.0	0.0	0.0	0.0	0.0	0.0	0.0	0.0	0.0	0.0	0.0	0.0	0.0	0.0	0.0	0.0	0.0	0.0	0.0	0.0	0.0	0.0	0.0
chr2L:19712497-19715657	0.0	0.0	0.0	0.0	0.0	0.0	0.0	0.0	0.0	0.0	0.0	0.0	0.0	0.0	0.0	0.0	0.0	0.0	0.0	0.0	0.0	0.0	0.0	0.0	27.84097546158957	45.56557205024143	0.47712125471966244	25.175324718483576	20.86732992853808	13.386545533342526	16.764748303478388	1.3530079183022206	0.47712125471966244	1.4637527426815686	-2.3286248352848276	-0.9884928598239788	2.3286248352848276	0.3842533059311557	6.211731151779923	4.581516696158441	6.6251792924951936	2.2903614895816333	7.034699752405065	4.685358492130165	-0.33386632896478075	2.6732324123151003	7.846990505008885	9.669964999476996	3.053711974251749
chr2L:19865298-19866697	-14.146330513664855	-7.650121676217061	-14.666066400711149	-11.652976328156413	-8.43605095427824	3.2242669747197583	5.1814659476858065	1.3785691314529913	0.0	-0.7359535705891888	0.0	9.292450849957829	17.113416353323966	1.4637527426815686	11.196284768168375	9.926146068882405	18.87122310188072	5.9880712383515915	-0.9884928598239788	1.684872899606169	3.1116449905781733	1.0668755590631576	12.225382138542537	7.476044014625823	12.268390397529584	8.548400412821087	8.728909645909228	6.674046512277769	-0.355161630000432	-0.3842533059311557	-0.32675222119505476	0.6252873828651146	1.1764316396481382	-0.05061414659985229	0.42056856485246746	1.3946609863601742	1.5144179190223226	-1.4808780612768844	0.0	-3.5608057849576253	-4.642216824379282	-5.283657599712989	-6.034852893299702	-11.991391442316358	-4.9956377646407715	-9.913852190471218	-12.04772500700115	-12.725450978242693	-1.774789996930851
chr2L:20072853-20074599	3.2997871886096384	8.281921905455064	5.572754457489622	5.651600490388005	6.116923440827766	4.8784983657954335	3.718770644805811	4.332230894963802	0.296971132013413	-0.7934766352257598	-4.6961888737197865	-3.000985206035359	0.11931210326639505	-2.895758839659833	-2.8387609548565567	-1.170850109503766	-1.7144322333170212	-1.9769857196479577	-2.5979695081158365	-3.0480620495019233	-1.6166631269187135	0.6316629465930411	-1.1661640445418593	-2.7261211403322885	-2.672530802262782	0.2681854859691828	0.9884928598239788	0.685856279631053	-0.22265598460920763	1.2208699213801217	3.5788867078985565	1.4928979597580336	1.9720996510325282	2.3240035711900986	2.7086103780745856	0.0	-0.5552050987676277	3.046268366151193	3.7520269382735876	3.0422016043267637	1.905826500782963	1.5303205400435105	2.297907612808565	0.11504130334269605	0.0	-0.6712178415435524	2.2463267454155975	0.06932047124102698	-0.3842533059311557
chr2L:20497387-20498813	-3.2857376000973653	0.0	0.0	0.9977852080035299	-3.1564369189807313	0.0	0.0	0.0	15.27951230836454	0.0	0.0	0.0	0.0	-0.7490429136284136	-1.9428532736124082	0.0	0.0	-0.47712125471966244	0.0	-0.47712125471966244	0.0	5.075603736414523	5.1823384023457395	0.0	0.0	0.0	25.912446257646238	37.40274136280049	37.05635815450266	28.50140079499394	13.998118766967098	5.908507920206061	-2.7734000359894004	0.6981486700728314	1.5132123293612731	9.666125695356396	7.350307245890091	8.63154976719828	3.8691341396533985	6.715264806151718	0.865647062357687	4.88154771513267	2.743514585866193	-0.15355422125526652	-0.4986450382777199	-2.8407153402158296	0.3244149308784865	0.745436974064438	-0.7359535705891888
chr2L:20764792-20771549	1.1745580606360733	1.656261086750295	-2.5849325123157665	-0.6364735535051143	4.522535567156915	1.8878125152177572	-0.42921553516829136	1.2019616787345506	-0.8237756866618539	0.5722315223304937	5.652992104200204	2.8835384295167854	1.3821770810048504	0.24062334122190882	3.317737472987579	8.681920444188933	9.679040124366074	3.103343312245156	8.524145713108124	12.595186867888762	12.809059361277674	10.976234752574682	8.96767883783797	7.936712511908123	3.2456511227921063	0.48962586326614715	0.7367935954677309	-4.2166499743395685	-2.2744524830700237	-6.085275805183258	-5.782065653850779	-9.595843869637964	-6.926197860096631	-15.03476195687388	-16.196599241481202	-15.787528172665793	-22.34879705765255	-18.6642026372717	-14.231315753729707	-16.60138308340153	-2.1864442654251595	3.894841194486987	3.097413057918474	8.796210614855552	5.110084847309532	1.642580590349227	0.8160200583514203	-1.2119623109516127	-3.709943004978273
chr2L:20771573-20772605	3.317737472987579	8.681920444188933	9.679040124366074	3.103343312245156	8.524145713108124	12.595186867888762	12.809059361277674	10.976234752574682	8.96767883783797	7.936712511908123	3.2456511227921063	0.48962586326614715	0.7367935954677309	-4.2166499743395685	-2.2744524830700237	-6.085275805183258	-5.782065653850779	-9.595843869637964	-6.926197860096631	-15.03476195687388	-16.196599241481202	-15.787528172665793	-22.34879705765255	-18.6642026372717	-14.231315753729707	-16.60138308340153	-2.1864442654251595	3.894841194486987	3.097413057918474	8.796210614855552	5.110084847309532	1.642580590349227	0.8160200583514203	-1.2119623109516127	-3.709943004978273	-6.893982389842956	-3.7151470960827937	1.9643506433110425	0.0	0.0	0.0	0.0	0.0	0.0	0.0	0.0	0.0	0.0	0.0
chr2L:21102369-21104320	4.386787483991662	24.844146957709665	36.78953733144962	37.17947343112215	23.971063678017142	19.5595593466638	19.177404349461085	15.583747906494462	12.901266843720602	9.445424803856056	8.037143190391554	2.9168945546490535	0.34541791414185063	-1.7160233536387708	-2.730140022874862	-5.0606144585895745	-3.30292969290581	-3.6607599511244073	-4.172123742830772	-7.0604848079599725	-8.547446385752599	-4.296456973408161	-1.4637527426815689	-2.9938820097485492	-10.35206782463032	-8.739806575466034	-3.73593265166822	0.3842533059311557	0.0	-3.7002564426220905	-3.4916504234059134	-5.841550063701524	-5.680690253793712	-10.386650064605984	-2.7901261385917118	-5.586221043016315	-1.6338090340464346	-1.0466924622419154	-0.9059652567236041	1.253808069478986	0.7647087350270112	0.0	1.7816603323435563	6.2174081469079745	7.183914293649765	0.7754328781564965	4.870435224992161	7.292815156263682	5.257095115206915
chr2L:21156917-21166659	-1.6938355241020602	-1.022397287941578	-0.6252873828651145	-1.3921765163265463	-1.2671932050284467	0.9762709352412864	0.9568070777091172	7.484847046240001	4.21852064440162	1.9428532736124082	4.893503059183957	5.1328472131811145	0.6816519536376183	4.824047473784849	23.357283110940596	11.511290442091827	25.354370283760574	13.21942654830365	13.383234938846178	12.559734541406275	6.265090284535237	4.77697152919112	6.646956665070611	1.1416133483953088	0.32675222119505476	2.2254024443997906	12.346410685827852	11.138248175795328	11.891964263526917	8.77838275518497	7.023662873996019	5.84655453801304	3.3643524345711553	0.2129825001527305	0.07033643639448472	1.5929739331367827	2.789042823056979	2.4501040760047417	1.818586794756214	4.055435956102201	1.743740279993575	0.5813628905998097	1.3094713468388375	1.4334949480420902	3.0346774713959217	0.21843533346926916	-1.1311983867180502	0.6800136033467933	1.8846559698870797
chr2L:21170023-21171206	11.138248175795328	11.891964263526917	8.77838275518497	7.023662873996019	5.84655453801304	3.3643524345711553	0.2129825001527305	0.07033643639448472	1.5929739331367827	2.789042823056979	2.4501040760047417	1.818586794756214	4.055435956102201	1.743740279993575	0.5813628905998097	1.3094713468388375	1.4334949480420902	3.0346774713959217	0.21843533346926916	-1.1311983867180502	0.6800136033467933	1.8846559698870797	-1.2048957693008349	0.7551405333273089	1.5334578491845765	1.1178885215406242	2.491177002708175	-0.05666052820001384	-0.9075682337124317	-0.3578246642968231	1.4078890920379663	4.023117697121835	1.569860350699335	2.3109704736891685	2.087893970466162	3.62644062351175	0.503207203315124	0.33940989591398396	-2.67220998187504	-3.916733267040613	-8.26403683991811	-12.862236041297642	-15.580755724523751	-12.598496034470053	-12.251815645589144	-3.4222260512800324	12.571068689895425	12.217205151102329	16.68755910370721
chr2L:21615887-21619189	0.0	0.0	0.0	0.0	0.0	0.0	0.0	0.0	0.0	-1.8376033076888343	2.618421226801419	2.0351435420324124	2.8962531222716597	1.129882139323136	1.3205513367551955	4.041311805323714	22.61148556091851	20.32104054445072	30.126912045996274	23.480533007278986	8.20137723542057	22.619967524244775	7.623710434774948	9.486391412352033	17.251185739464663	13.923078404674744	15.465896471865046	11.938229336904648	10.33847735497861	7.424317563232082	7.002337052277225	3.517699001511532	5.390765612111818	3.6666143675257556	0.0	0.6656845140987142	1.3362863281607684	1.5502244719966747	3.718194573356705	0.6111640100958852	-0.2508347502817745	0.3418046629664438	-1.0781173109379274	-2.9075120889271657	-4.066793267769871	-3.1222960960351527	-5.149410143511598	-3.4808314672481444	-2.9195765870872044
chr2L:21620815-21624562	2.618421226801419	2.0351435420324124	2.8962531222716597	1.129882139323136	1.3205513367551955	4.041311805323714	22.61148556091851	20.32104054445072	30.126912045996274	23.480533007278986	8.20137723542057	22.619967524244775	7.623710434774948	9.486391412352033	17.251185739464663	13.923078404674744	15.465896471865046	11.938229336904648	10.33847735497861	7.424317563232082	7.002337052277225	3.517699001511532	5.390765612111818	3.6666143675257556	0.0	0.6656845140987142	1.3362863281607684	1.5502244719966747	3.718194573356705	0.6111640100958852	-0.2508347502817745	0.3418046629664438	-1.0781173109379274	-2.9075120889271657	-4.066793267769871	-3.1222960960351527	-5.149410143511598	-3.4808314672481444	-2.9195765870872044	0.0	-3.269094565075773	-4.400539352962528	-4.960462594065798	-7.097173834880082	-8.978301227991949	-12.721803238114518	-14.85011521560924	-10.4475150428265	-14.310041253032534
chr2L:21628945-21634281	15.465896471865046	11.938229336904648	10.33847735497861	7.424317563232082	7.002337052277225	3.517699001511532	5.390765612111818	3.6666143675257556	0.0	0.6656845140987142	1.3362863281607684	1.5502244719966747	3.718194573356705	0.6111640100958852	-0.2508347502817745	0.3418046629664438	-1.0781173109379274	-2.9075120889271657	-4.066793267769871	-3.1222960960351527	-5.149410143511598	-3.4808314672481444	-2.9195765870872044	0.0	-3.269094565075773	-4.400539352962528	-4.960462594065798	-7.097173834880082	-8.978301227991949	-12.721803238114518	-14.85011521560924	-10.4475150428265	-14.310041253032534	-9.275964904952975	-11.94774017589226	-3.697216476751618	-3.9913704171972877	-4.400266210891378	0.0	0.0	0.0	0.0	0.0	0.0	0.0	0.0	0.0	0.0	0.0
chr2L:21871895-21872990	-2.74712079471886	-5.6589380519020285	-4.656160823298872	-5.369476153542206	-7.769891442281574	-9.655188309818982	-11.303643254593167	-5.839290239538725	-8.97868676007445	-8.685851434904935	-2.264233799815931	-4.4299557754063486	-6.515325057106782	-7.223920738393705	1.8378075792643491	5.652816296901071	6.005206109744629	6.374654235427915	4.960627351073908	7.972098281826357	8.074282670724076	7.908449577631803	12.28318695213797	7.21574048121257	9.082812202918838	6.167849702285041	5.571651069485455	4.1797290320191625	6.08053804281581	0.4825876514585493	1.9005063560400204	1.1699087583888772	2.4730461037003506	3.006881396748274	-0.27781281072636965	-2.5932603424280805	-4.242186962640558	-4.802319571636797	-7.918401277640113	-8.33602274560812	-14.566363429250584	-9.05286115883391	-11.100943692443836	-9.336981269809106	-8.438286603257543	-7.230013646905774	-5.401049046023294	-7.050453533556271	-3.0159133889320087
chr2L:21874493-21880007	-9.655188309818982	-11.303643254593167	-5.839290239538725	-8.97868676007445	-8.685851434904935	-2.264233799815931	-4.4299557754063486	-6.515325057106782	-7.223920738393705	1.8378075792643491	5.652816296901071	6.005206109744629	6.374654235427915	4.960627351073908	7.972098281826357	8.074282670724076	7.908449577631803	12.28318695213797	7.21574048121257	9.082812202918838	6.167849702285041	5.571651069485455	4.1797290320191625	6.08053804281581	0.4825876514585493	1.9005063560400204	1.1699087583888772	2.4730461037003506	3.006881396748274	-0.27781281072636965	-2.5932603424280805	-4.242186962640558	-4.802319571636797	-7.918401277640113	-8.33602274560812	-14.566363429250584	-9.05286115883391	-11.100943692443836	-9.336981269809106	-8.438286603257543	-7.230013646905774	-5.401049046023294	-7.050453533556271	-3.0159133889320087	-9.627203949825482	-6.776742543150147	-2.1311588171064773	-1.3038402146073	0.5450168468963228
chr2L:22141391-22143266	5.1422420249445056	3.975950302009069	1.524311712594172	3.1420524971977457	0.8219933547920601	0.20649615408151867	0.027344416006914563	1.051418040735928	0.7580683529362574	-0.02404412674163285	0.837466887293662	2.8168877114067024	3.1791090847287973	3.815602012677762	2.506211966586417	2.082049219620822	3.5592423688444055	3.05993857838121	1.5641330314371054	-1.3488546239054104	0.6430342667485626	-2.0729318932697804	-1.6272518356689172	-0.5095825800615446	-1.6831607367074628	-2.411313596121809	-0.47025553156378685	-2.099541775725429	1.373812516516205	0.6329927857013578	1.4526848258996605	4.639856479600953	0.9187417306631951	1.8772002609885101	4.196246024012467	3.9780962995660194	0.2121692212327661	-4.176731466982704	-7.248053941626951	-6.100036331425383	-6.1088517338066675	-9.082509712399903	-10.387705175753418	-11.604473269545393	-6.177030468223726	-2.450235293133974	-5.25570531689998	-1.3252224725448258	2.031931071352908
chr2L:22143660-22158146	0.20649615408151867	0.027344416006914563	1.051418040735928	0.7580683529362574	-0.02404412674163285	0.837466887293662	2.8168877114067024	3.1791090847287973	3.815602012677762	2.506211966586417	2.082049219620822	3.5592423688444055	3.05993857838121	1.5641330314371054	-1.3488546239054104	0.6430342667485626	-2.0729318932697804	-1.6272518356689172	-0.5095825800615446	-1.6831607367074628	-2.411313596121809	-0.47025553156378685	-2.099541775725429	1.373812516516205	0.6329927857013578	1.4526848258996605	4.639856479600953	0.9187417306631951	1.8772002609885101	4.196246024012467	3.9780962995660194	0.2121692212327661	-4.176731466982704	-7.248053941626951	-6.100036331425383	-6.1088517338066675	-9.082509712399903	-10.387705175753418	-11.604473269545393	-6.177030468223726	-2.450235293133974	-5.25570531689998	-1.3252224725448258	2.031931071352908	-0.15947195483577237	-0.8873228561671364	2.2196392049379523	2.0030427791904275	1.1108100885021337
chr2L:22373171-22375010	-1.1738378628851156	-3.6246281425674334	-4.25745107646884	-2.7874287335934325	-3.123961991423334	-2.5872672665879874	-5.208917028709195	-1.3598565958898745	-3.8128243558414048	-1.7757190311905804	-2.724158105646717	-0.4812165584504047	-2.1718687558191707	-0.3922219101593217	-1.092272913381316	-1.659529226625103	0.0	1.2924530805390657	2.7275939402945157	0.24062334122190882	0.0	1.6444965415922486	4.728761968393127	6.910833778773885	6.020070330173712	8.778786708877421	2.4181406500499203	1.4958736652225548	0.9813686453415894	-0.6025013259654013	0.7259323812796494	1.1615940896494077	6.329641021028049	6.272346331511131	5.19020669856496	9.4791377090904	6.700078708020139	7.75961905556999	5.765609188242489	0.9390181727854972	2.0610111826735045	1.1121481478785853	2.0061067744202887	1.491982744909479	1.8791583318164151	0.0	0.7075654258352316	-1.121983902349733	-2.3597778554923514
chr2L:22517836-22519970	5.600223623940863	2.887820016564592	-1.0225707843508556	-4.570506846724616	-2.845838843255357	-10.781982578869572	-3.88665159305722	-5.129125087324379	-4.022254906116205	1.8127881153499925	1.2822998926185265	2.929767894905305	2.092959912465947	-1.5617523281836274	-1.8994861915464896	0.0	0.0	0.0	-8.614769658411367	-8.847287718820937	-12.96445864925343	-7.444783041666135	-2.8894239826728154	-5.4743319468852185	-0.9059652567236041	-1.9822683280171423	-4.617401837405059	-1.2778628732773964	-4.051327007008393	0.3143126753005315	-0.15476836551837433	0.40771424211807045	-0.7469766662217853	1.4211060090638827	-2.115883022555161	-0.6554067114309454	-0.09155790788538444	0.0	-0.26145052715670036	2.3286248352848276	0.0	-2.406429937146746	0.0	0.24062334122190882	0.6879002764007475	0.0	0.0	1.9752680632579862	-2.329986985412646
chr2L:22528608-22530406	-2.8894239826728154	-5.4743319468852185	-0.9059652567236041	-1.9822683280171423	-4.617401837405059	-1.2778628732773964	-4.051327007008393	0.3143126753005315	-0.15476836551837433	0.40771424211807045	-0.7469766662217853	1.4211060090638827	-2.115883022555161	-0.6554067114309454	-0.09155790788538444	0.0	-0.26145052715670036	2.3286248352848276	0.0	-2.406429937146746	0.0	0.24062334122190882	0.6879002764007475	0.0	0.0	1.9752680632579862	-2.329986985412646	-4.319631821966395	-32.258247721639265	-32.177422673499485	-29.96906035515602	-3.320059232784147	-4.526671860678139	0.0	0.0	0.0	0.0	-2.834966888231048	0.0	0.0	0.0	0.0	0.0	0.0	0.0	0.0	0.0	0.0	0.0
chr2R:285290-286490	-1.3978207651393055	-2.3364689320985743	-6.529041412537354	-9.588522412475008	-12.20092115067884	-14.6342248654898	-19.490520288457542	-14.098577593161389	-19.59259675642003	-3.789379974362519	-4.336825857130296	-5.20296032007272	-1.5043076796242603	-1.160292054734504	0.0	0.0	0.0	0.0	0.0	0.0	0.0	0.0	-1.0668755590631576	0.0	0.0	0.0	0.0	6.501661438449364	0.0	10.027758766029942	17.366560923695875	12.00197032535869	11.344348360908256	7.326558923711736	6.786973690688308	3.222539229557633	6.998091848363991	2.634647205402535	5.351821891242009	1.4177531925802018	2.8049350517073597	-2.197725993625614	-1.323704543452797	-3.9731729462213075	-0.7490429136284136	-4.057121267536658	-2.5144383396063494	-3.4327887046473067	0.0
chr2R:286922-291413	-9.588522412475008	-12.20092115067884	-14.6342248654898	-19.490520288457542	-14.098577593161389	-19.59259675642003	-3.789379974362519	-4.336825857130296	-5.20296032007272	-1.5043076796242603	-1.160292054734504	0.0	0.0	0.0	0.0	0.0	0.0	0.0	0.0	-1.0668755590631576	0.0	0.0	0.0	0.0	6.501661438449364	0.0	10.027758766029942	17.366560923695875	12.00197032535869	11.344348360908256	7.326558923711736	6.786973690688308	3.222539229557633	6.998091848363991	2.634647205402535	5.351821891242009	1.4177531925802018	2.8049350517073597	-2.197725993625614	-1.323704543452797	-3.9731729462213075	-0.7490429136284136	-4.057121267536658	-2.5144383396063494	-3.4327887046473067	0.0	-0.6816069930958051	0.8308183264220641	-2.3218200024021876
chr2R:1344627-1345565	0.47712125471966244	-3.8098604263675546	0.32675222119505476	-0.32675222119505476	0.41686924772173917	-0.8303377751134307	6.317509005265766	3.769706599499169	5.442082600410949	4.823607382678863	6.460403844539539	3.6611555257483843	3.2716159147789514	3.1730037495385246	1.7234142331138196	1.5356818186483685	2.6052649540562594	-1.2597862812980871	-1.010398833717321	2.4265432549524677	3.502512637765409	5.723874295436941	1.92524100029391	0.0	0.0	0.0	0.0	3.453331318769428	3.70284004903525	9.600681210392215	8.302093728737	6.060877035747734	2.391531519168877	-1.0231647090714813	-1.3363012224514796	-1.292109964177553	-0.2970833565050143	0.22911335965062227	-1.1448870952583252	2.1498729474083182	4.164761776704382	2.6577423206817268	4.454982945862043	1.6590342004998848	1.4239307621875805	1.4493045492825387	1.4494949025970882	0.16639571844370016	0.7947971169453899
chr2R:1694555-1696511	2.9851175677702364	7.8679419896991	4.31804956526497	0.5456173793562157	-3.90996877338467	-9.397506207499186	-11.453827557048225	-1.1003246909094662	7.189607800791001	6.106371237316747	6.908722808317087	5.956298262986352	3.124079252315437	1.6062121553836113	1.4549534895172114	0.05816508020925017	0.20476224541537458	1.128627762467487	0.08476600567662078	2.0120362611593774	2.7732519561127487	4.337247565609162	4.327218911597163	2.285558898743584	3.0655729521980377	1.7833681378552781	0.7722619875591662	-2.7634324594372552	-0.9413485809676254	-0.9948472828646028	-2.5697087928711753	-2.206545398020222	0.05642074732641587	-2.3834431000101555	-1.2216647423890334	0.7087914909154398	-2.1987603601576224	-1.2612645447225275	2.0096468796563145	3.030632791733907	1.899213828064001	1.0998604776993641	2.7966062884388223	0.410845572902822	1.4113694494043845	-0.3730316681498492	-2.191366887228114	-3.2053885288973127	-5.083408979076595
chr2R:1701333-1702803	1.6062121553836113	1.4549534895172114	0.05816508020925017	0.20476224541537458	1.128627762467487	0.08476600567662078	2.0120362611593774	2.7732519561127487	4.337247565609162	4.327218911597163	2.285558898743584	3.0655729521980377	1.7833681378552781	0.7722619875591662	-2.7634324594372552	-0.9413485809676254	-0.9948472828646028	-2.5697087928711753	-2.206545398020222	0.05642074732641587	-2.3834431000101555	-1.2216647423890334	0.7087914909154398	-2.1987603601576224	-1.2612645447225275	2.0096468796563145	3.030632791733907	1.899213828064001	1.0998604776993641	2.7966062884388223	0.410845572902822	1.4113694494043845	-0.3730316681498492	-2.191366887228114	-3.2053885288973127	-5.083408979076595	-5.015775369971148	-3.177348381982581	-2.426643481810506	0.686249908963327	-1.1954313046992153	-1.1755827308153308	-4.468751568574133	-2.499769936219125	-4.658306116939877	-4.840419515791817	-2.8812263257364354	-4.193005309999628	-2.951255689902675
chr2R:1824266-1826775	0.565619501051088	4.824047473784849	6.930203822937896	1.6525945075586288	0.0	0.0	4.2058262346958015	11.597806307298566	3.938316378226138	5.699145614857824	3.5649828476478693	4.478834114982658	4.796369387466941	1.3598565958898747	0.9760447296533638	-0.749297401568139	0.7771011162726619	0.7432237000018631	-0.9332772557123737	-0.3842533059311557	-0.1171138165934149	-1.3213726721857786	0.1721962883226878	-0.2895533370680782	-0.6031137539260846	-6.628338241546235	-4.996321034006597	-7.603025161784394	-10.274075000629951	-8.223504849154086	-6.522331199703173	0.7416438079125628	0.0	0.0	0.0	0.0	0.0	0.0	0.0	0.0	0.0	0.0	0.0	0.0	0.0	0.0	-4.310368339256731	-1.8183225609477085	0.9848552830145249
chr2R:2344563-2345799	0.0	0.0	0.0	0.0	2.3286248352848276	9.260041652035623	0.0	0.0	0.0	0.0	0.0	0.0	0.0	0.0	0.0	0.0	0.0	5.423749134741096	1.4637527426815686	16.961174183935807	12.9606629467261	6.7519782866666755	2.3628410252781373	0.1875799273495602	2.7786829181735735	3.2830616850264374	0.6316629465930411	1.2977188445735421	0.0	1.5945249141605926	2.4310496663300283	2.9166206998017334	0.5090736114307798	3.0934693721264215	0.0	3.1651655963894747	2.5451929290479485	1.6927352453282947	0.33760734816291493	1.8946878765620683	2.3773108271546586	2.5451929290479485	3.180202059165963	4.0968031486955105	4.565591748867741	3.5509484360768444	3.937424707533764	0.19699373026190506	-0.79498585825223
chr2R:2346590-2348777	2.3286248352848276	9.260041652035623	0.0	0.0	0.0	0.0	0.0	0.0	0.0	0.0	0.0	0.0	0.0	5.423749134741096	1.4637527426815686	16.961174183935807	12.9606629467261	6.7519782866666755	2.3628410252781373	0.1875799273495602	2.7786829181735735	3.2830616850264374	0.6316629465930411	1.2977188445735421	0.0	1.5945249141605926	2.4310496663300283	2.9166206998017334	0.5090736114307798	3.0934693721264215	0.0	3.1651655963894747	2.5451929290479485	1.6927352453282947	0.33760734816291493	1.8946878765620683	2.3773108271546586	2.5451929290479485	3.180202059165963	4.0968031486955105	4.565591748867741	3.5509484360768444	3.937424707533764	0.19699373026190506	-0.79498585825223	-1.2112529702261183	-3.1235643713458554	0.6167285735418343	-1.84695340712858
chr2R:2418219-2419750	6.456691857199232	7.593047051514687	1.9781694560193235	2.7139940620671883	-0.8678506506318708	1.174465259667246	-0.10000069917920554	0.30365689269820123	2.1864442654251595	0.3582612510021721	1.5739508314535513	2.0616348342311044	0.0	1.4311889983018862	-0.42531630602035625	-1.3359127290767432	1.5523322366859105	0.6992410207988732	0.0	0.0	-2.7300087110194218	-7.065081845483767	-3.185383153809214	-0.8949526701305252	-6.842662111904725	-4.775306109781371	-4.554734838445827	0.3933982495230332	1.8887555363857518	0.0	0.0	0.0	0.0	0.0	0.0	0.0	0.0	-0.5627704333000084	6.446541687412985	5.7110673650326955	17.049508728150194	10.915357589446215	13.264928616480054	17.229191965016867	13.780917487180934	11.927584054750065	5.417177838557626	1.02316470907148	2.618934153094283
chr2R:2459717-2462693	1.8871148655862158	-0.12947044783891842	-0.0940891900775219	0.37712412216173863	0.6958698934233879	-0.29318041058511807	0.19186358645158416	-2.96323998330502	-2.0943793824515877	-1.3243305771013594	-1.949476954297946	-3.219799882596411	-0.07999794594489215	2.713104045322768	5.157438407557108	3.213088466788164	0.9595674807145531	2.8045764923672873	2.6017991047628923	0.6689457040470806	1.9703652191208971	0.06976625415562421	1.7500039158536929	4.369396487494863	2.3191927247973037	0.9059652567236041	0.08013034618679092	3.505681660996222	4.806256363055004	6.312332136989824	2.320028244836566	1.3930658646459986	-0.7408729880947215	-1.6136967791996757	-0.5036638361763989	-3.010331755458687	-0.09898204253740393	0.27482272280677394	0.5353107926715407	-2.2111136185005305	-0.19765189876617573	-0.31427967192490436	-0.6793847501311157	-3.7355870907868822	-3.583256001592639	-1.2506638366926077	3.43196582174062	2.1399614389341277	2.133172346825298
chr2R:2486419-2490749	-1.0289657644078236	0.6176229476961201	-2.206546475804995	-0.8065359368777398	-0.3842533059311557	-2.113712978791436	-3.8811699589722064	-4.220175048214036	-3.5451871353255973	-5.065807970306805	-4.284764121954462	-2.58760220477717	-2.0437475405631162	-4.091363967656967	-1.8288434033266698	-2.5418991390281103	-1.5914876501123962	-0.7359535705891888	-3.5089603808164793	-2.1891602724952666	0.288769123076823	-1.9252205335979073	-6.523370611790268	-3.3996641689259186	-7.150733066772593	-2.4863240201284067	-12.005311118794582	-7.877756320502545	-10.890567622814897	-4.378887058793061	0.0	0.0	-0.2887691230768229	-0.32675222119505476	0.0	0.9059652567236041	1.3799645212330498	1.71987459394738	1.0668755590631576	-0.5333311342892519	0.2517000748030366	1.939797358009053	-1.2402350226495706	1.5089304733773703	-4.708418812626911	-1.1166386930519974	-0.6689457040470808	-9.069180647113503	-3.3557263239782635
chr2R:2694513-2695784	-5.564134648209159	0.6472305614443999	-0.4036831758362256	-3.4751308375425483	-1.0217246467732726	5.181244901109774	2.7590445242705215	2.1384289563408916	6.783708504751316	5.33115898632232	0.0	4.663615867678115	2.159638473101246	-1.9558760432568403	-6.11607962251501	-11.32271053253559	-12.105493001821076	-10.742431764538933	-9.969776354265935	-7.508577450401122	-9.034317025582478	-7.881700691803076	-2.7627035861989606	-10.900246785300363	-11.479702740501255	-9.131350859033233	-9.68532535763685	-2.170326612168649	-9.92001136261423	-7.499789700566424	0.0	-2.3286248352848276	0.0	-1.9769857196479577	0.3842533059311557	0.0	1.0668755590631576	0.8768927084489612	3.3945423082212587	2.3594018229923974	0.288769123076823	0.32675222119505476	1.9084850188786497	5.551229747412621	5.3668938068723335	14.32359293042962	14.417765320748913	15.633970598242945	6.9101219412001935
chr2R:2698651-2704401	6.783708504751316	5.33115898632232	0.0	4.663615867678115	2.159638473101246	-1.9558760432568403	-6.11607962251501	-11.32271053253559	-12.105493001821076	-10.742431764538933	-9.969776354265935	-7.508577450401122	-9.034317025582478	-7.881700691803076	-2.7627035861989606	-10.900246785300363	-11.479702740501255	-9.131350859033233	-9.68532535763685	-2.170326612168649	-9.92001136261423	-7.499789700566424	0.0	-2.3286248352848276	0.0	-1.9769857196479577	0.3842533059311557	0.0	1.0668755590631576	0.8768927084489612	3.3945423082212587	2.3594018229923974	0.288769123076823	0.32675222119505476	1.9084850188786497	5.551229747412621	5.3668938068723335	14.32359293042962	14.417765320748913	15.633970598242945	6.9101219412001935	2.963947621503623	-0.8717255711043644	1.3282171938479694	-0.07414857274578612	0.2457594292768453	-0.16125860883478269	-0.770073675670465	0.9253366760200419
chr2R:3189715-3191852	4.408505726823614	0.11121198631638163	0.45688604133616956	-2.4656688667004203	-0.9661653745765538	-0.7797467376313776	0.6308166635685928	-1.8794854993956873	-0.2745136418933389	-0.6659753990506595	0.048784735084258506	0.6930135954836882	2.0094415291839103	0.1780816051902439	0.6466775562919299	-4.271134132409315	-4.1445685523779865	-10.01639707666641	-7.437126442176103	-7.387834602892587	-3.2827120842651314	0.0	0.0	0.0	0.0	0.0	0.0	0.0	0.0	0.0	0.0	0.0	0.0	0.0	-4.39512445579573	-2.4426045742066465	1.0526919168443203	3.9726247245878694	1.1316729247829798	-0.5488105694020099	1.2147153409594753	2.873763449189831	2.8403971526782312	2.8853203123977167	3.0722916063420125	0.0	0.1472904357604868	-0.8361815786629336	1.3401469949672993
chr2R:3305652-3307156	-8.310772753077584	-12.916372912405803	-6.526002083526663	-0.9661653745765538	1.667082972451096	0.0	3.2869252832085247	3.1666162638514956	0.32675222119505476	1.9601566004028628	2.2885995700375177	1.6028304587667659	-0.21068656815196743	-0.09703570486012385	-0.18210752012915038	-1.2747835442030346	0.5631053161572173	0.6252873828651146	0.0	-0.32675222119505476	-1.6714869282360576	-1.4683216593899373	-0.29873474611373496	-4.0145579642571425	-3.0290631057051325	0.9485662152913136	0.3624383129107807	9.874061203849147	4.761179459163837	26.37170683420717	22.821747105122974	32.18853891895123	23.0390095364624	18.437454946329908	8.072278448316034	5.236056305396878	1.9619296853366268	-0.7617446141428355	7.474323963934942	14.885909254977323	16.194088570349724	21.581072909364064	18.198205007410127	5.557505855232158	5.356931796222333	2.92033043026463	2.2345439349891154	1.048190510295621	3.284752586567948
chr2R:3370777-3381149	-10.419645663142706	-15.026625835282601	-11.463676324713331	-13.445451686255657	0.0	0.0	0.0	0.0	0.0	0.0	0.0	0.0	-3.2775277696871	0.6210232608323278	2.8049394530612677	15.8279186998736	29.07282926802601	22.13453440458775	20.939807003204564	13.124181481335311	0.8411255941997078	3.6843790293898264	-0.24252927282185116	-0.3493526172025798	3.227454117141376	-0.8050815260472065	1.073795987071122	0.08116598297471256	0.39417938318767615	10.236327404201727	5.715994085760024	3.64513764099444	5.776370064898482	4.321380016193405	1.188984855244645	-3.1479096101997164	-8.110478929475041	-8.235461766567505	-8.96268267089379	-11.278141168183446	-6.09755045838362	-18.192830677790845	3.8167114958385517	18.797307853841946	20.362821790781002	10.533514817072604	7.643367578340653	1.9153990928169347	6.500005027622392
chr2R:3486012-3487470	1.7303725482962187	8.278437780244305	9.546306380309	9.97481807935009	12.898213949662821	3.7189941662548525	8.210169850634188	5.858131770895748	0.7875892944361568	7.727879872105787	7.403731357139433	10.603989502420939	13.430679687026899	12.988276483741119	8.314992297521995	11.09942220919827	4.5272751138901	8.066034695608234	6.918055937421466	7.1951479162455465	4.3888362280184845	4.086325087234131	3.7185401477873614	-0.4387689261465946	-0.29369239862858415	-1.945423634303609	-1.3929216597546625	-4.695779217624804	-5.7395687859522315	-4.3806619185234394	-5.225039624247296	-5.5694909835997635	-11.065679816744046	-8.657034473852566	-4.3975015788667555	-0.7900314431756507	0.8335087618515031	7.284453458480615	10.285145502644475	8.074687189414988	7.931154557561067	13.052213199310675	14.359111624516741	11.502987525436824	10.683243275909748	10.588656388900866	8.137440110322885	8.129473511846994	7.045643584211756
chr2R:3847608-3850685	-1.1644014063203445	-3.847297076725949	-7.3422846098616485	-4.475085616069136	-6.151454251780221	-7.843666571541872	-8.024720903438732	-7.998596329528973	-8.129784490840457	-12.050984276995065	-8.141880307982989	-6.5092635471888	-4.283285648037366	4.659812873530329	17.628220141422542	22.55218043032948	16.06077022630642	18.81237487339938	16.375260361396798	11.459515904595602	10.315017563895303	5.64365866744819	4.936157846291406	5.973214943198068	3.0324880946188144	2.8316167256176428	-1.7971354510611095	-1.76288513709272	-0.1542856323555571	0.2550327347984114	3.0817317745087465	7.744277663411312	10.774281643725075	9.233600178837746	6.368175424551078	3.876753682431867	0.6527310126421587	1.9350710102956206	0.8744108312414818	-2.4450120183165054	-0.6190080203824393	-4.131983377138738	-3.4552708427075305	-2.7906029640516214	-1.9249362576445967	7.9132570326232266	7.075405987685185	3.377300460037122	-2.9722703584184074
chr2R:4007222-4012334	29.934883250469746	29.069632923095043	21.739670245881108	20.5661333618662	1.3535241139557863	8.8827344130215	5.095966115825148	9.730014957009006	7.729492547153674	2.1076790777018823	0.4162267865976266	-0.6491982780828581	-2.406539401446966	-4.091921552669783	-6.833073268251109	-7.217934608399138	-10.614368288922163	-11.342980478518827	-9.494200276032107	-13.654606737472381	-14.206997871859746	-2.0583215256863627	0.8168414036742798	-2.8411483989467685	-0.42060519746910435	-0.8570558771294492	-0.42069395798134435	5.995706743918371	9.144367568786427	17.685212177230017	16.00950999685413	19.27228110088837	13.217244822953207	9.714543765820034	11.604467011059926	9.478421862078092	11.888334599585358	4.108667888984719	3.1556412095027637	2.997321991890836	6.501037632368903	5.612169588870048	1.7842150060083009	1.2466937134313223	0.4966978731207408	0.02713015689029232	-1.41815549901413	-4.436518297915576	-4.714860499616037
chr2R:4012566-4020692	-0.6491982780828581	-2.406539401446966	-4.091921552669783	-6.833073268251109	-7.217934608399138	-10.614368288922163	-11.342980478518827	-9.494200276032107	-13.654606737472381	-14.206997871859746	-2.0583215256863627	0.8168414036742798	-2.8411483989467685	-0.42060519746910435	-0.8570558771294492	-0.42069395798134435	5.995706743918371	9.144367568786427	17.685212177230017	16.00950999685413	19.27228110088837	13.217244822953207	9.714543765820034	11.604467011059926	9.478421862078092	11.888334599585358	4.108667888984719	3.1556412095027637	2.997321991890836	6.501037632368903	5.612169588870048	1.7842150060083009	1.2466937134313223	0.4966978731207408	0.02713015689029232	-1.41815549901413	-4.436518297915576	-4.714860499616037	-4.544636106295205	-6.093682914087637	-0.6133374968821508	-9.680209006640599	-8.565941854422288	-10.179274037951028	-15.035871630991604	-10.174589834624953	-10.839767396542769	-4.600355674276042	3.714372303401641
chr2R:4110958-4112560	-28.808733732093806	-21.06295247635827	-10.792268833221558	-0.5583086262156888	-1.4820933597185033	-2.161067355309428	-0.6119501570660735	-2.4530636087948907	0.288769123076823	-0.9207074752827707	-6.692915408949747	-1.8079456296956598	0.9349570075972587	0.288769123076823	-0.47712125471966244	-0.32675222119505476	2.8233753494857905	4.765237666314431	2.6668269275848586	2.0608140869480054	-0.8919676005290786	0.0	0.5722315223304937	0.0	0.9884928598239788	0.2614505271567006	-0.3731686044276336	2.2093558645570006	3.7189647282001697	-0.7359535705891888	-0.47712125471966244	-1.1737218734474009	0.9059652567236041	0.8065359368777398	6.099282113554361	1.0794930590992082	3.64137302553074	5.994046903673097	7.322198197365482	6.151396157737086	4.00528717996619	2.712470114957639	1.8794854993956855	0.21715156387874834	-0.09677621438902537	-2.7868517893715326	-1.7087032182946953	-2.2053616790637998	-2.2632888069697144
chr2R:4117084-4119817	0.288769123076823	-0.47712125471966244	-0.32675222119505476	2.8233753494857905	4.765237666314431	2.6668269275848586	2.0608140869480054	-0.8919676005290786	0.0	0.5722315223304937	0.0	0.9884928598239788	0.2614505271567006	-0.3731686044276336	2.2093558645570006	3.7189647282001697	-0.7359535705891888	-0.47712125471966244	-1.1737218734474009	0.9059652567236041	0.8065359368777398	6.099282113554361	1.0794930590992082	3.64137302553074	5.994046903673097	7.322198197365482	6.151396157737086	4.00528717996619	2.712470114957639	1.8794854993956855	0.21715156387874834	-0.09677621438902537	-2.7868517893715326	-1.7087032182946953	-2.2053616790637998	-2.2632888069697144	0.45718125277724964	-1.779468090058009	-1.5721415294518208	-2.6904755406278245	0.7368085149856921	1.610930212035539	-0.8065359368777398	-1.002581496911385	0.3794904077357879	0.21145668906009957	2.289429582570745	5.733256421597699	2.5754340375626112
chr2R:4121016-4127213	0.0	0.5722315223304937	0.0	0.9884928598239788	0.2614505271567006	-0.3731686044276336	2.2093558645570006	3.7189647282001697	-0.7359535705891888	-0.47712125471966244	-1.1737218734474009	0.9059652567236041	0.8065359368777398	6.099282113554361	1.0794930590992082	3.64137302553074	5.994046903673097	7.322198197365482	6.151396157737086	4.00528717996619	2.712470114957639	1.8794854993956855	0.21715156387874834	-0.09677621438902537	-2.7868517893715326	-1.7087032182946953	-2.2053616790637998	-2.2632888069697144	0.45718125277724964	-1.779468090058009	-1.5721415294518208	-2.6904755406278245	0.7368085149856921	1.610930212035539	-0.8065359368777398	-1.002581496911385	0.3794904077357879	0.21145668906009957	2.289429582570745	5.733256421597699	2.5754340375626112	-0.2887691230768229	0.8065359368777398	0.37107205997171755	10.889903267250983	3.7099743467399318	13.498704072095531	6.099795759466678	11.16272126184557
chr2R:4540767-4542700	8.64777563347873	5.715714113464001	3.1312997000044502	4.002819812833059	4.448048427448677	7.499666579606615	0.44716766132683194	6.229676272255447	2.276330145996985	7.716261327283996	8.322370778466427	4.599225292674966	5.071248857126865	3.9120740454371017	6.461218676494648	2.7337454929662974	0.08030008345672995	-1.5857972890784986	-2.418848405169001	-2.0052031554785352	-5.953428320060966	-8.549733605506562	-8.0633211171815	8.67210720001267	1.179745271867466	8.568618402966376	14.83085330922259	13.943450187752003	8.050146406201137	6.6297789102019795	4.630903477331697	1.906601163200572	1.2728611075149725	0.4096268743733516	-2.6845387998839034	-3.401754220790565	-4.668914793474605	-3.862420300850935	-7.177830766842969	-11.268986092123573	-7.155193920232835	-8.103968875827599	-6.758429327396863	-10.490782931700771	-3.606562984853126	-1.3764286328740238	-4.517780916285562	-5.09958248569947	-7.886786831462476
chr2R:4543864-4545150	0.44716766132683194	6.229676272255447	2.276330145996985	7.716261327283996	8.322370778466427	4.599225292674966	5.071248857126865	3.9120740454371017	6.461218676494648	2.7337454929662974	0.08030008345672995	-1.5857972890784986	-2.418848405169001	-2.0052031554785352	-5.953428320060966	-8.549733605506562	-8.0633211171815	8.67210720001267	1.179745271867466	8.568618402966376	14.83085330922259	13.943450187752003	8.050146406201137	6.6297789102019795	4.630903477331697	1.906601163200572	1.2728611075149725	0.4096268743733516	-2.6845387998839034	-3.401754220790565	-4.668914793474605	-3.862420300850935	-7.177830766842969	-11.268986092123573	-7.155193920232835	-8.103968875827599	-6.758429327396863	-10.490782931700771	-3.606562984853126	-1.3764286328740238	-4.517780916285562	-5.09958248569947	-7.886786831462476	3.6029143686588108	3.944046507903556	-1.0322347332685127	0.032082055409139706	-4.090801613197133	-11.451471864787665
chr2R:4545689-4546858	8.322370778466427	4.599225292674966	5.071248857126865	3.9120740454371017	6.461218676494648	2.7337454929662974	0.08030008345672995	-1.5857972890784986	-2.418848405169001	-2.0052031554785352	-5.953428320060966	-8.549733605506562	-8.0633211171815	8.67210720001267	1.179745271867466	8.568618402966376	14.83085330922259	13.943450187752003	8.050146406201137	6.6297789102019795	4.630903477331697	1.906601163200572	1.2728611075149725	0.4096268743733516	-2.6845387998839034	-3.401754220790565	-4.668914793474605	-3.862420300850935	-7.177830766842969	-11.268986092123573	-7.155193920232835	-8.103968875827599	-6.758429327396863	-10.490782931700771	-3.606562984853126	-1.3764286328740238	-4.517780916285562	-5.09958248569947	-7.886786831462476	3.6029143686588108	3.944046507903556	-1.0322347332685127	0.032082055409139706	-4.090801613197133	-11.451471864787665	-12.777595896002515	-19.87640984788692	-13.365382618466922	9.898509466463793
chr2R:4718446-4721812	0.0	0.0	0.0	0.0	0.0	0.0	0.0	2.653675798124314	5.658133464148191	8.317466950982048	3.6802980226932	1.3806451516511535	8.398258080834793	7.331834585579186	6.534490219872939	-0.3842533059311557	0.7359535705891888	7.4398525741561325	6.529001625147664	5.687733971589951	10.257275584366516	11.151738767062872	10.147459274251867	5.23388801197169	0.6649548417496546	0.7987771844785317	1.3035630499453372	0.4648452364981264	-0.5552050987676277	-1.4313637641589874	-2.9038007384552715	-5.676707828743155	-4.039130929882933	-0.6999044152376129	-0.24317706651929497	0.3893487198707885	5.26724281145536	0.7924958347887422	-0.08729496043488422	1.2613746814667712	1.0706453247611387	-0.08558324257943034	-1.1411752372155224	-1.6862359168344305	1.662974064890761	-0.17450391001406357	-4.081360601699078	-1.9904788210125572	-2.40185185338448
chr2R:5057447-5059337	7.106989689859853	9.5955111879343	3.4833147189620495	0.19672432677588858	2.1814069464909687	11.487112262576108	17.710403133761027	9.297981441175413	8.58793551205719	5.7629118894054585	3.390343207844494	-1.4354036374902857	-1.7346327241759374	-4.502648816275505	-6.039432173672607	-6.942513786308546	-13.688700801167416	-12.019906917006708	-9.002580754432067	-3.212209487598149	-14.04856859890433	-7.439122409517291	-19.216551118924933	-17.427258063006413	-14.403656472065054	0.5969000448527784	9.734748839591088	0.38396149825292963	3.470458127696951	-1.0836140958364988	0.7777724392878762	4.321959465573716	0.11607202774573097	-1.9330516924433963	-9.579815849043024	-14.506995600749887	-9.533022493025168	8.281443471551416	14.398650861007056	17.285296527391374	15.647618945696232	8.305903540348801	2.8142318498935452	0.08736721585863505	-5.340513839971449	-7.277202141792062	-14.543717521294717	-15.09662574998329	-19.698033880323667
chr2R:5292037-5296299	0.0	0.0	0.0	0.0	0.0	0.0	0.0	0.0	0.0	0.0	0.0	0.0	0.0	-1.684872899606169	-2.7285928155171044	0.3842533059311557	9.428086487260062	20.89585629988655	8.336084675053037	0.9884928598239788	14.468967273135757	12.468846272991584	1.9769857196479577	16.579407312901683	17.271522755670965	5.063775021356092	22.19775102646278	10.868167070243478	19.74233938862757	12.810150618937138	16.306428548145423	11.270741913939787	5.162327182535344	6.453641068684952	7.633858870651727	8.518253098166072	5.803613910464812	3.7207062271923945	-0.5733005938677672	-0.30744329737091464	-1.2958644586155106	-2.6221638262220823	-7.185034881057099	-6.836435564290742	-0.7026662228295751	0.7979835138031773	0.9059652567236041	-1.6931847574220837	-6.023923275330663
chr2R:5402107-5403199	-0.9568070777091172	-0.3432846734525332	2.893603220636456	1.2736598516576252	0.7357890626869555	2.9900886260953197	1.5640116714916692	-0.9884928598239788	0.9287666097684616	1.0203884950846196	3.5688383082830706	6.165372568912896	0.0	0.0	-0.2355985800348724	1.2065590684723138	1.364919147106975	-1.138501244158099	-2.8776970356852534	-4.519830903292331	-5.297868949829135	-6.745935360888067	-14.546255352672217	-13.176440477452832	-17.83052123351435	-15.902445018066519	-14.71343065748272	-17.442533668382243	-27.336988279168985	-21.29188043389709	-4.837072180261648	0.9884928598239788	0.0	0.0	0.0	0.0	0.0	0.0	0.0	0.0	0.0	0.0	0.0	0.0	0.0	0.0	0.0	0.0	0.0
chr2R:5471638-5473788	-5.375585812924284	-9.656183876900833	-9.011026956104116	-10.967154282028837	-15.722045167077844	-11.652262371647849	-16.12798682765078	-4.642609527352816	-18.100907714112058	-21.877532077397326	-19.47110736891282	-26.55339607438715	-13.074917653092378	-19.69549566050161	-7.884710181512186	-0.8065359368777398	0.9059652567236041	-0.2887691230768229	1.0466924622419154	10.655653897375515	19.56841518659669	5.2150436068373835	13.336252806947822	5.385079673021631	3.2897801360401653	2.239967010972046	2.854894091163166	4.420912313514563	0.7821963531202857	1.1704880063449907	-0.8970034113664695	-1.0354174850652473	-2.338495151381566	-4.14538060397632	1.3530079183022206	-2.990499939466195	-5.480853117147107	0.6252873828651146	0.0	0.288769123076823	0.0	0.7490429136284138	12.747494395227054	10.325502846873121	16.172905029312364	9.646718306944273	11.431399250881295	12.26340462481018	8.173196449890888
chr2R:5713267-5715763	-0.38221824849843883	-0.31422564652034357	-0.8315523130180132	-0.46366871347315985	1.0668755590631576	0.6819670809212914	-0.385295573063983	0.18208763463945943	0.36370059332574645	1.3556679005074457	1.6863881687464695	0.0	0.0	0.6184069861835974	2.830992580212354	3.218468888180392	3.430460481302462	3.6762741104041945	1.193082922394906	4.660827688470214	0.9913635211678324	3.420727576223668	5.022575036269817	4.684735760959615	5.5847075110685545	1.9386137185638466	3.6476996096583085	2.2157061538623006	0.4568180684499328	2.2332440708229493	-0.27318243563989086	0.5050184077099935	0.0	0.8819039282751507	3.314739296705014	2.5245188918391155	3.858993524299059	4.05283415545266	0.2227648340670819	3.198653946504623	1.8644719666711722	1.2816613001287582	-1.5001293211371283	-3.18020771157499	-1.9105360732618935	-2.80510750505134	0.8526405704718831	-5.400380185078503	-6.785151854414789
chr2R:5846824-5847827	-14.04719473020503	-12.37726148591167	-12.122863924848575	-1.0383346136392257	6.601295308907689	6.651928093055936	0.7402438788397189	-0.632982736236528	-2.048231450266142	-2.964054435243716	-8.684294339500314	-6.982911380235023	-2.4068695605027166	-2.5877621729802205	-1.146878122248319	-2.2416110043246382	-3.586180404898509	-0.5721522541674613	-1.4666889098637228	-2.800325474897258	-2.882209593268187	-7.441128410701699	-3.889377194200314	-6.486278184501253	-1.3836034978805847	0.6816519536376183	-8.41521678550724	-5.185308899103613	-1.0668755590631576	-0.7359535705891888	0.8804889295627867	1.1537050610771495	0.29903377680209775	4.727171898209324	1.851348435306251	-1.4637527426815689	0.9609115391260601	4.46108693637005	5.041135597172318	4.2010732646687865	2.2956485333676047	0.9517559637601757	5.340100905052032	4.131691090331079	0.701168230524681	0.5146171570867977	-2.311767315670494	-1.9969147169882728	-0.38894791660417566
chr2R:5854303-5855830	-2.2416110043246382	-3.586180404898509	-0.5721522541674613	-1.4666889098637228	-2.800325474897258	-2.882209593268187	-7.441128410701699	-3.889377194200314	-6.486278184501253	-1.3836034978805847	0.6816519536376183	-8.41521678550724	-5.185308899103613	-1.0668755590631576	-0.7359535705891888	0.8804889295627867	1.1537050610771495	0.29903377680209775	4.727171898209324	1.851348435306251	-1.4637527426815689	0.9609115391260601	4.46108693637005	5.041135597172318	4.2010732646687865	2.2956485333676047	0.9517559637601757	5.340100905052032	4.131691090331079	0.701168230524681	0.5146171570867977	-2.311767315670494	-1.9969147169882728	-0.38894791660417566	-1.170041379908726	-0.6418308007673913	-1.3343848487428691	0.2614505271567006	0.6252873828651146	2.2784376691250494	2.5857440836081795	1.6063391588799492	1.6749843987197495	1.3026797493190057	-2.263385921796446	-3.118818020277485	-5.980348412209219	-9.93454725504538	-8.183077645738386
chr2R:5860661-5867072	-1.0668755590631576	-0.7359535705891888	0.8804889295627867	1.1537050610771495	0.29903377680209775	4.727171898209324	1.851348435306251	-1.4637527426815689	0.9609115391260601	4.46108693637005	5.041135597172318	4.2010732646687865	2.2956485333676047	0.9517559637601757	5.340100905052032	4.131691090331079	0.701168230524681	0.5146171570867977	-2.311767315670494	-1.9969147169882728	-0.38894791660417566	-1.170041379908726	-0.6418308007673913	-1.3343848487428691	0.2614505271567006	0.6252873828651146	2.2784376691250494	2.5857440836081795	1.6063391588799492	1.6749843987197495	1.3026797493190057	-2.263385921796446	-3.118818020277485	-5.980348412209219	-9.93454725504538	-8.183077645738386	-7.94619046853897	-5.347084235432769	-0.32675222119505476	-7.813927712213648	-2.57930669944693	1.5444361659797716	-0.09665944583183876	-0.611164010095887	-2.184120154015565	1.684872899606169	0.0	-0.32675222119505476	1.5280937151637
chr2R:5868226-5875292	4.131691090331079	0.701168230524681	0.5146171570867977	-2.311767315670494	-1.9969147169882728	-0.38894791660417566	-1.170041379908726	-0.6418308007673913	-1.3343848487428691	0.2614505271567006	0.6252873828651146	2.2784376691250494	2.5857440836081795	1.6063391588799492	1.6749843987197495	1.3026797493190057	-2.263385921796446	-3.118818020277485	-5.980348412209219	-9.93454725504538	-8.183077645738386	-7.94619046853897	-5.347084235432769	-0.32675222119505476	-7.813927712213648	-2.57930669944693	1.5444361659797716	-0.09665944583183876	-0.611164010095887	-2.184120154015565	1.684872899606169	0.0	-0.32675222119505476	1.5280937151637	0.9342449822945017	3.1116449905781733	1.4223484209520463	1.5361674623468733	7.332115118508913	2.534074598142048	0.0	0.12686663134999643	-0.24859523514443574	0.0	-2.7818251204983344	-9.251203936019325	-8.546090519409216	-3.8469646920572265	-6.310088919090811
chr2R:6468217-6473053	2.9992062387385987	-0.9031464515959144	1.9405920562746122	0.04223225291461134	-1.0008977602855487	1.9614711008993209	0.7072417113679476	10.980846807796727	10.471721940803027	6.26576567069525	17.13918123323305	16.355579678503567	15.331431585836588	12.734257077201175	4.530028105171291	0.24607329548236406	-1.00622139492332	-1.7921784342372522	-3.44317527418789	0.0	-0.39794076800924244	-1.0192369140151578	4.735452420471571	7.939450587802633	11.26031822112479	8.749590439189555	12.570994323365433	13.56008488640925	10.042780209320563	9.825562403237177	10.376572203532932	8.54156672357907	4.8990345295539	4.127366852765134	-2.2609509277062547	-3.9389970264299783	-3.996053119721563	-3.817062784455255	-3.5375519610322486	-5.303378741552976	-10.072160336078339	-15.44307380762021	-15.440320942181657	-12.258156478221562	-10.102986301074278	-9.116835878210795	-12.863202211419571	-7.555543098353226	-17.531791558619783
chr2R:6482786-6485396	9.825562403237177	10.376572203532932	8.54156672357907	4.8990345295539	4.127366852765134	-2.2609509277062547	-3.9389970264299783	-3.996053119721563	-3.817062784455255	-3.5375519610322486	-5.303378741552976	-10.072160336078339	-15.44307380762021	-15.440320942181657	-12.258156478221562	-10.102986301074278	-9.116835878210795	-12.863202211419571	-7.555543098353226	-17.531791558619783	-14.516160925346492	-18.245366981935717	-18.26911283236178	-29.679976300555705	-20.98109300969799	-5.235887984573083	-2.4906216965864574	0.32675222119505476	1.390737081542764	3.87123615587535	0.5552050987676277	5.712927726853306	5.540642850693478	10.63458615615294	6.388073737295834	0.3873148870498119	-0.6113294415612566	-3.074012789728726	-1.7473624742179548	0.6252873828651146	-0.6086191566711467	5.511441565204414	-0.8807275879539905	-1.3821770810048504	0.6252873828651146	0.9648536905119721	11.444864688344953	10.238232173385688	12.45198205291561
chr2R:6564510-6565598	-2.3155715604779465	0.0	0.0	0.0	0.47712125471966244	0.0	0.0	0.0	0.0	0.0	0.0	0.0	0.0	0.0	0.0	0.0	0.0	0.0	0.0	5.640335534471781	40.23458811543099	116.81640957419019	95.7934532726596	43.227603946400194	22.97445532041229	17.545565564095895	12.753565590282607	8.998301487947556	6.433796791435005	2.2254024443997906	1.1401978167226896	3.4907659238020106	4.324746189091126	1.9009103931292406	-1.4519317025821106	-3.7382557958976963	-5.793149082578651	5.02022207378597	4.892581517384963	7.422726156306913	2.17923818857943	0.6656886021234963	-4.03539444004063	-8.698511242488408	-13.363236004759194	-12.865461553727597	-12.887522344525628	-9.9473948677544	-15.47986296663677
chr2R:6731849-6732960	-7.827714743442985	-6.495216434422646	-1.3502331414018478	-1.0668755590631576	-1.5022269290607766	-9.416900084357401	-7.359581387076864	-5.35777145634892	-0.6695955499656489	-1.2270535367095035	4.599598022886841	7.040219564775246	7.111720613522629	5.605371161099876	7.865196386081927	8.24943139824825	4.947968061570939	0.0	1.4985613419569928	-1.1093259825442698	-8.733261961685642	-5.680101864959032	-0.48889318702867635	-2.754008942258889	1.3821770810048504	-2.6974676255626813	-5.110583822176927	-2.234618735272926	-1.8918645274018473	0.22407746444571308	1.5300241443374833	0.8112521649598141	7.741401351158138	7.523066789362089	22.455427320634257	24.756954669581113	17.3575118640555	7.144409854049595	-0.06059927439427761	10.096461694575686	23.25184290084011	22.26939760582183	18.1722916864007	15.488508354730664	12.22643184337073	9.175696035391187	2.8974574592134954	-7.332851859909179	-11.71251518020165
chr2R:6924503-6925499	0.9884928598239788	0.47712125471966244	-0.6252873828651145	0.32675222119505476	4.503586423110547	4.66358655801689	0.6816069930958053	4.809951185643125	4.650640050638417	1.436176663266756	1.7492311106102516	-0.5699238724536342	-0.3283557169621892	1.2798808623075806	-0.05958478023271129	-1.774789996930851	-2.148933133928843	-2.9968941175299273	0.8504796760171913	-3.3584959636592497	-1.134649779705655	-7.585313974177875	-6.805674318733513	-6.362813897958411	-10.697154319986737	-2.94656837718914	-11.196701741865596	-3.054091490350699	0.6252873828651146	-0.3842533059311557	-1.4700822753787204	-12.629524114200587	-6.693819635482009	-7.850167201018061	0.0	0.0	-3.1116449905781733	-8.996701332782814	-10.508490166109743	-1.4313637641589874	-13.828339628298234	-10.536021906388768	-14.684424946643462	-11.128657305344698	-20.424828300827883	2.7029201605472504	0.0	0.0	0.0
chr2R:7067963-7073796	0.9884928598239788	2.7477342950072163	5.664666860351391	2.259982999975834	1.0668755590631576	2.6032789696109426	5.638747638518623	1.3530079183022206	-0.47712125471966244	3.267114632662933	31.923341002689718	28.632833733598783	18.10707268056654	3.4004788378875714	19.641897860091166	12.333988655922436	14.759362539772562	15.299208373037674	7.446732417048364	10.220969493413072	3.320858130302268	1.8121613477909697	-0.11688495993445909	1.4507623574823598	-1.0466924622419154	0.46660954739493005	-2.547739520118809	-5.9150056925089665	-4.323586489600501	-2.9932771612989724	-4.154758329060091	-2.4857965548664924	-4.609715483055683	-7.817985067599104	-9.860795949107551	-12.364284522162665	-13.221340697045306	-11.817494084592992	-19.40854429375241	-2.155921150721805	-0.9568070777091172	-14.066205023222485	-15.602841066789228	-1.3365333925463236	1.1245948600767726	-0.14280065354848312	2.125161189360998	0.46320916070889684	0.0
chr2R:7075655-7077351	14.759362539772562	15.299208373037674	7.446732417048364	10.220969493413072	3.320858130302268	1.8121613477909697	-0.11688495993445909	1.4507623574823598	-1.0466924622419154	0.46660954739493005	-2.547739520118809	-5.9150056925089665	-4.323586489600501	-2.9932771612989724	-4.154758329060091	-2.4857965548664924	-4.609715483055683	-7.817985067599104	-9.860795949107551	-12.364284522162665	-13.221340697045306	-11.817494084592992	-19.40854429375241	-2.155921150721805	-0.9568070777091172	-14.066205023222485	-15.602841066789228	-1.3365333925463236	1.1245948600767726	-0.14280065354848312	2.125161189360998	0.46320916070889684	0.0	-0.7221628065226663	1.4272848203841646	-0.04036672094020419	0.7975665951190493	0.7354590998884956	1.084507172267565	3.207740847689239	-1.1524762909077084	1.4637527426815686	-1.4473140673847598	-1.5755513284610834	-1.1743398761465214	2.084845808988668	-0.6267648488170149	0.47712125471966244	0.3842533059311557
chr2R:7077691-7080807	3.320858130302268	1.8121613477909697	-0.11688495993445909	1.4507623574823598	-1.0466924622419154	0.46660954739493005	-2.547739520118809	-5.9150056925089665	-4.323586489600501	-2.9932771612989724	-4.154758329060091	-2.4857965548664924	-4.609715483055683	-7.817985067599104	-9.860795949107551	-12.364284522162665	-13.221340697045306	-11.817494084592992	-19.40854429375241	-2.155921150721805	-0.9568070777091172	-14.066205023222485	-15.602841066789228	-1.3365333925463236	1.1245948600767726	-0.14280065354848312	2.125161189360998	0.46320916070889684	0.0	-0.7221628065226663	1.4272848203841646	-0.04036672094020419	0.7975665951190493	0.7354590998884956	1.084507172267565	3.207740847689239	-1.1524762909077084	1.4637527426815686	-1.4473140673847598	-1.5755513284610834	-1.1743398761465214	2.084845808988668	-0.6267648488170149	0.47712125471966244	0.3842533059311557	0.0	1.8384355609363068	-1.0425236966071492	-0.846599963331769
chr2R:7080919-7082168	-2.547739520118809	-5.9150056925089665	-4.323586489600501	-2.9932771612989724	-4.154758329060091	-2.4857965548664924	-4.609715483055683	-7.817985067599104	-9.860795949107551	-12.364284522162665	-13.221340697045306	-11.817494084592992	-19.40854429375241	-2.155921150721805	-0.9568070777091172	-14.066205023222485	-15.602841066789228	-1.3365333925463236	1.1245948600767726	-0.14280065354848312	2.125161189360998	0.46320916070889684	0.0	-0.7221628065226663	1.4272848203841646	-0.04036672094020419	0.7975665951190493	0.7354590998884956	1.084507172267565	3.207740847689239	-1.1524762909077084	1.4637527426815686	-1.4473140673847598	-1.5755513284610834	-1.1743398761465214	2.084845808988668	-0.6267648488170149	0.47712125471966244	0.3842533059311557	0.0	1.8384355609363068	-1.0425236966071492	-0.846599963331769	0.20966410991427384	2.250745433422818	0.3842533059311557	-0.5726935090453257	0.5388858599664725	0.2549213095631647
chr2R:7085407-7087770	-12.364284522162665	-13.221340697045306	-11.817494084592992	-19.40854429375241	-2.155921150721805	-0.9568070777091172	-14.066205023222485	-15.602841066789228	-1.3365333925463236	1.1245948600767726	-0.14280065354848312	2.125161189360998	0.46320916070889684	0.0	-0.7221628065226663	1.4272848203841646	-0.04036672094020419	0.7975665951190493	0.7354590998884956	1.084507172267565	3.207740847689239	-1.1524762909077084	1.4637527426815686	-1.4473140673847598	-1.5755513284610834	-1.1743398761465214	2.084845808988668	-0.6267648488170149	0.47712125471966244	0.3842533059311557	0.0	1.8384355609363068	-1.0425236966071492	-0.846599963331769	0.20966410991427384	2.250745433422818	0.3842533059311557	-0.5726935090453257	0.5388858599664725	0.2549213095631647	0.38644028008142983	1.7876125405974093	-1.5022269290607766	0.5722315223304937	-2.263093823226567	-1.9227802014895645	1.0072101081811302	-3.0388185834048267	-1.306378598811669
chr2R:7123676-7126922	-0.07962246665635128	1.3492899946423549	-1.4292641470745544	0.1736674791438287	1.8785125341020912	-1.698161772379209	-0.2240774644457132	0.7359535705891888	0.0	0.9884928598239788	8.746780257111899	16.961437000240124	19.17712228352865	10.502170995027411	8.719297777567164	4.632283681357397	2.400193796137429	-1.989783702929081	-2.426953342717197	-5.842875149980951	-2.403585756351571	-5.761427865568279	-6.505622252678673	-7.385196708070497	-5.683292998832992	-2.983461158491439	-1.597097310142741	-1.6806839062132066	5.122072634365157	7.101634418018636	5.826496028414632	8.905372061527805	3.128921920051625	3.5839641178462425	3.385075281199508	3.8466237376811043	6.459316611799764	-1.0707089749884082	1.7798424539043338	10.522429944711762	6.582166824488324	6.347991737954825	5.638510777727522	9.273587099576975	13.560785750622504	11.61917011779209	6.887895479661223	20.023140628352134	16.872513874013112
chr2R:7341048-7343449	-8.192095322240956	-6.09396247342563	-0.4259355016083419	-2.9135835407947233	6.663971693466742	8.175019764544459	1.9628363661218633	-2.3519079488713577	-7.195666699937442	-5.687277443567293	3.9710934874302795	0.4013018988573267	1.1737218734474009	-5.020757926675227	-10.60642890981534	8.995568856906237	6.419421168980836	8.22858274600014	9.914971451248954	8.805155134964286	8.829308922524849	2.8818080618390676	4.009965344105341	5.562889856932146	0.6345575836772076	0.0	0.0	0.0	0.0	0.0	-3.895372274048641	0.3477588432762462	1.7476927281577188	-1.2923869375890096	0.8339918868726757	1.748619450381466	-2.6433704441465036	-0.19797995152778394	-0.46847636853984953	-1.9269535331316576	-1.7665733594362947	-2.1492799274542436	-1.5041144185392694	-4.128236777909174	0.5161387175607159	-2.4928981050256094	-2.72430147733878	-2.254232936573581	-4.164716772817226
chr2R:7343691-7345442	8.175019764544459	1.9628363661218633	-2.3519079488713577	-7.195666699937442	-5.687277443567293	3.9710934874302795	0.4013018988573267	1.1737218734474009	-5.020757926675227	-10.60642890981534	8.995568856906237	6.419421168980836	8.22858274600014	9.914971451248954	8.805155134964286	8.829308922524849	2.8818080618390676	4.009965344105341	5.562889856932146	0.6345575836772076	0.0	0.0	0.0	0.0	0.0	-3.895372274048641	0.3477588432762462	1.7476927281577188	-1.2923869375890096	0.8339918868726757	1.748619450381466	-2.6433704441465036	-0.19797995152778394	-0.46847636853984953	-1.9269535331316576	-1.7665733594362947	-2.1492799274542436	-1.5041144185392694	-4.128236777909174	0.5161387175607159	-2.4928981050256094	-2.72430147733878	-2.254232936573581	-4.164716772817226	-2.8819204877914593	-2.9051596484829783	-1.0187035792142174	-0.3206834414453168	-0.0615723773666162
chr2R:7530677-7533026	0.46660954739493005	-1.6806839062132066	1.6662633538807459	-1.5666271613946692	-1.9950793058218241	0.8500224220829573	-1.325089123731873	-1.967221329436397	-0.5552050987676277	-0.2887691230768229	2.58597244758796	5.114419788035367	0.11930251449979594	3.2735894404287236	0.029464855980119883	1.6286514026754586	1.309767871692922	0.44916199971973325	-0.5308197278695745	-0.4513658188537937	-0.7066170789473067	0.9450606679583593	-0.39822995674509015	2.8851310986152217	-0.2887691230768229	-0.47712125471966244	2.424715528080789	2.4646207087200813	1.1192648229265227	3.785777943485288	-1.23718000558019	-0.9568070777091172	-0.32675222119505476	-0.7707434693470268	-2.3878087465655797	-1.0757077219197815	-3.6550578184091225	-1.5304902941977876	-0.7357890626869555	0.0	-2.573887292380904	-4.387709903434428	-2.500071633723717	-1.4499880950571558	-0.21070289983532986	0.32675222119505476	0.7357890626869555	14.766872864316836	17.206754626118318
chr2R:7680215-7682238	-3.4637036768457077	-2.767189217808326	-5.311440918626243	-1.1150305900284696	-2.3678115892070952	-2.404208384947594	-1.645231180153673	-1.2057328385501553	-2.553393136915721	-3.576050797044728	-0.4014552121537673	-0.4663808185489961	1.6784951417219551	1.2998646395667794	0.6963805262958971	-0.019684813843793544	1.257901309395275	1.4313637641589874	-1.8792900437885869	0.9060148212826148	-0.7461793099378241	2.0357856799155085	0.06637961055984029	-1.0190444600159192	-3.4679705443141264	-4.940708521526202	1.5134718318201357	0.0	0.8819455811986521	-1.043115131234041	2.7761620479957863	1.3016166698136762	1.426124101543566	3.849488548105297	3.158966573828217	6.113840737773448	4.721625106553001	5.252199173707844	5.999731704547437	2.4420675445827866	2.293221464706343	1.4719692565647504	3.3071954717749996	1.2336196984422303	-0.9527115521825323	-0.46498740701090974	-1.7900375716253532	1.6422014869843864	-0.4302286062049197
chr2R:7682641-7684073	-2.404208384947594	-1.645231180153673	-1.2057328385501553	-2.553393136915721	-3.576050797044728	-0.4014552121537673	-0.4663808185489961	1.6784951417219551	1.2998646395667794	0.6963805262958971	-0.019684813843793544	1.257901309395275	1.4313637641589874	-1.8792900437885869	0.9060148212826148	-0.7461793099378241	2.0357856799155085	0.06637961055984029	-1.0190444600159192	-3.4679705443141264	-4.940708521526202	1.5134718318201357	0.0	0.8819455811986521	-1.043115131234041	2.7761620479957863	1.3016166698136762	1.426124101543566	3.849488548105297	3.158966573828217	6.113840737773448	4.721625106553001	5.252199173707844	5.999731704547437	2.4420675445827866	2.293221464706343	1.4719692565647504	3.3071954717749996	1.2336196984422303	-0.9527115521825323	-0.46498740701090974	-1.7900375716253532	1.6422014869843864	-0.4302286062049197	-1.0116036152544414	-1.8794937993803094	0.959364142741939	-2.4263031021776977	-1.5081452084869096
chr2R:7866694-7868132	-3.3793875015978414	-6.7919950590183324	-6.953280469825916	-6.414810092006358	-7.925948756498178	-4.121624661012366	-10.048425792581051	-7.0725571973138965	-5.489075171649454	-6.022790324180332	-8.101910554093632	-8.805212366005675	-7.4051611806934	-8.05642821899672	-6.265907185903821	-8.245295558539777	-1.1737218734474009	-0.3842533059311557	-8.0380863357323	-6.259508695775276	-0.4343840840291213	-0.32675222119505476	-0.32675222119505476	-0.7359535705891888	-0.32675222119505476	0.3893487198707885	2.6088568099946934	4.577824460112886	1.9720558727053	2.7285928155171044	4.59479464037908	4.431048054088628	5.767224547912773	5.967615261727858	6.139319751129608	3.6135680048637977	5.2247408884118824	8.763298571110804	9.374067122857397	10.196296537762064	3.7227721945148646	8.381900901711992	6.983872617702728	5.582356823445548	8.337455476324871	-0.16271224059282327	-0.28957486902868546	1.460010858775542	2.0069960704142322
chr2R:7868469-7872998	-6.414810092006358	-7.925948756498178	-4.121624661012366	-10.048425792581051	-7.0725571973138965	-5.489075171649454	-6.022790324180332	-8.101910554093632	-8.805212366005675	-7.4051611806934	-8.05642821899672	-6.265907185903821	-8.245295558539777	-1.1737218734474009	-0.3842533059311557	-8.0380863357323	-6.259508695775276	-0.4343840840291213	-0.32675222119505476	-0.32675222119505476	-0.7359535705891888	-0.32675222119505476	0.3893487198707885	2.6088568099946934	4.577824460112886	1.9720558727053	2.7285928155171044	4.59479464037908	4.431048054088628	5.767224547912773	5.967615261727858	6.139319751129608	3.6135680048637977	5.2247408884118824	8.763298571110804	9.374067122857397	10.196296537762064	3.7227721945148646	8.381900901711992	6.983872617702728	5.582356823445548	8.337455476324871	-0.16271224059282327	-0.28957486902868546	1.460010858775542	2.0069960704142322	2.1252363742159086	1.7955228964452417	0.9588015750297293
chr2R:8084487-8089731	10.713023020833171	7.6026681774908065	5.56586073188752	-0.9389811894664003	-6.445340010426014	-14.55250017402834	-16.517244102323296	-8.92825776849442	-1.2780642861172016	1.7494350818224855	15.70537372144942	21.247359943038763	19.83025431662751	18.16230227795174	2.1677726413203837	12.599698116089064	17.700265306672758	17.03694949732056	14.490711002638257	2.817869719865359	2.6802236318729786	-1.6201192457861708	-4.5994673886008925	-9.12867341549093	-13.913560738998898	-14.741746090952526	-18.845492875934983	-21.553115323489955	-15.81870443667686	-29.270309871835085	-29.081947641837004	-30.842576127820205	-7.833044284367206	7.5690321757775	14.237638275340595	5.718399349411198	4.640912916210389	-1.9342423343658022	-3.1479096101997164	-5.994260510849998	-15.711907731305097	-20.2842592196676	-25.229974036424707	-16.7156023161332	0.04763417929888711	-3.827971598916806	0.6386086207048118	-0.01866746480353682	-0.3869702158770304
chr2R:8092897-8095105	17.03694949732056	14.490711002638257	2.817869719865359	2.6802236318729786	-1.6201192457861708	-4.5994673886008925	-9.12867341549093	-13.913560738998898	-14.741746090952526	-18.845492875934983	-21.553115323489955	-15.81870443667686	-29.270309871835085	-29.081947641837004	-30.842576127820205	-7.833044284367206	7.5690321757775	14.237638275340595	5.718399349411198	4.640912916210389	-1.9342423343658022	-3.1479096101997164	-5.994260510849998	-15.711907731305097	-20.2842592196676	-25.229974036424707	-16.7156023161332	0.04763417929888711	-3.827971598916806	0.6386086207048118	-0.01866746480353682	-0.3869702158770304	-0.5985230607285866	-2.8385189636786854	-1.5924803748183434	-3.144092392696618	2.643357310942405	1.9886778659173066	6.544882643777099	19.095050963102313	18.884289960165862	22.75709201180008	14.758862486454218	7.835987426318611	-0.7539051602985256	-5.220433787523671	-11.320977461235472	-6.442876204096288	-1.3134497317136165
chr2R:8096166-8098814	-13.913560738998898	-14.741746090952526	-18.845492875934983	-21.553115323489955	-15.81870443667686	-29.270309871835085	-29.081947641837004	-30.842576127820205	-7.833044284367206	7.5690321757775	14.237638275340595	5.718399349411198	4.640912916210389	-1.9342423343658022	-3.1479096101997164	-5.994260510849998	-15.711907731305097	-20.2842592196676	-25.229974036424707	-16.7156023161332	0.04763417929888711	-3.827971598916806	0.6386086207048118	-0.01866746480353682	-0.3869702158770304	-0.5985230607285866	-2.8385189636786854	-1.5924803748183434	-3.144092392696618	2.643357310942405	1.9886778659173066	6.544882643777099	19.095050963102313	18.884289960165862	22.75709201180008	14.758862486454218	7.835987426318611	-0.7539051602985256	-5.220433787523671	-11.320977461235472	-6.442876204096288	-1.3134497317136165	-0.6742956125476676	5.689063180731703	11.771063648504775	14.480250637426098	9.011641189503347	6.511937477251516	9.41032739888683
chr2R:8336790-8338879	-7.040192550099506	-5.528316790551161	-3.528987372503203	-4.3876782599551225	-3.9472851383741134	-2.8478433703284893	-1.1285198054705525	-2.6637844443061685	-2.5457367857773465	-0.18865815254138904	10.138810934675764	9.656061515519768	6.397723120582149	5.698238528070719	7.247993942215906	4.845840824851458	2.626761676519103	-3.2129002612671673	-4.037078122982296	-4.63258931284192	-6.120857615991673	-2.4328029996820746	5.073141856744301	-0.418945545250222	4.949042205672253	4.080937871933578	3.2335340929952165	1.0398733261310948	0.4333694895193577	-0.03346921734843254	2.014152951184756	3.3394668966070387	-1.7620325608723464	0.24684129331012078	-3.8376681655499127	-2.0928182363846295	1.0563008179165678	0.1816082853140066	-1.1766281587696714	2.3158425399668867	0.7072054665352984	-0.07992265307463525	-1.1011972483097157	-5.9119060416409415	-9.251973431486618	-12.135536551512905	-10.031379503168504	-9.50574113737604	-2.3802047892002247
chr2R:8339449-8342348	-2.8478433703284893	-1.1285198054705525	-2.6637844443061685	-2.5457367857773465	-0.18865815254138904	10.138810934675764	9.656061515519768	6.397723120582149	5.698238528070719	7.247993942215906	4.845840824851458	2.626761676519103	-3.2129002612671673	-4.037078122982296	-4.63258931284192	-6.120857615991673	-2.4328029996820746	5.073141856744301	-0.418945545250222	4.949042205672253	4.080937871933578	3.2335340929952165	1.0398733261310948	0.4333694895193577	-0.03346921734843254	2.014152951184756	3.3394668966070387	-1.7620325608723464	0.24684129331012078	-3.8376681655499127	-2.0928182363846295	1.0563008179165678	0.1816082853140066	-1.1766281587696714	2.3158425399668867	0.7072054665352984	-0.07992265307463525	-1.1011972483097157	-5.9119060416409415	-9.251973431486618	-12.135536551512905	-10.031379503168504	-9.50574113737604	-2.3802047892002247	8.35613871628416	11.251684080518174	10.557822144346904	4.236348472029525	8.549399778547771
chr2R:8342383-8345907	9.656061515519768	6.397723120582149	5.698238528070719	7.247993942215906	4.845840824851458	2.626761676519103	-3.2129002612671673	-4.037078122982296	-4.63258931284192	-6.120857615991673	-2.4328029996820746	5.073141856744301	-0.418945545250222	4.949042205672253	4.080937871933578	3.2335340929952165	1.0398733261310948	0.4333694895193577	-0.03346921734843254	2.014152951184756	3.3394668966070387	-1.7620325608723464	0.24684129331012078	-3.8376681655499127	-2.0928182363846295	1.0563008179165678	0.1816082853140066	-1.1766281587696714	2.3158425399668867	0.7072054665352984	-0.07992265307463525	-1.1011972483097157	-5.9119060416409415	-9.251973431486618	-12.135536551512905	-10.031379503168504	-9.50574113737604	-2.3802047892002247	8.35613871628416	11.251684080518174	10.557822144346904	4.236348472029525	8.549399778547771	8.952340732964258	4.124029506026647	0.9292741784848736	-0.5217118455914921	-2.923451595484395	-3.6037434873993175
chr2R:8371566-8374850	-18.30529656038671	-27.16231909300102	-22.31917494497658	-22.654454061110822	-15.142242926881393	-3.4401046394702806	7.140467834867175	1.5646886901645685	15.117047414244688	18.325476900544608	28.952683008008314	26.383703395662177	3.88665159305722	10.517898314805885	9.120443884630797	4.971732538983836	6.442443994047584	2.481246954251342	0.5906152161518962	-0.15437848686874261	0.4908880911432962	0.23320657772590717	-0.15418779500512353	-2.2395690484890967	0.8614667898057395	0.3268483976380893	-0.6552432501199232	-4.138635640293018	-6.681590912341556	-7.666654678393699	-7.901404667295829	-15.656496271707454	-24.52579174351861	-25.408739392603668	-31.272239540822877	-30.02630716361311	-26.328564091448172	-17.309739775005333	2.0003619205365597	4.691858374608391	2.12151514686321	4.624663051656143	3.1114726190217006	4.716639153860893	7.6659615116965005	5.688651812995032	6.583767539486746	0.39474645219743143	-0.6153438048377146
chr2R:8416439-8420303	1.7204978158842454	0.9394763720234464	1.686654663503629	4.579694707077992	0.4292155351682914	2.168688586924414	0.0	0.0	0.47725674701523	1.2971219106202478	1.7572254038880923	3.2471310497872334	3.002272134868419	-0.43737103354016643	-0.34744711394982275	-1.2842839966715434	-0.20237433883306963	2.4358267512300604	-0.41885741734700827	-3.736090259783242	-4.731830177973161	-7.251067413418443	-7.723723706612291	-6.458663000365715	-0.5667259048251885	-5.478275543929621	-9.204643162527379	-3.4239028746654157	0.7359535705891888	-6.35060322358901	-7.232904013979568	-2.1864442654251595	-1.8719615585114593	-5.212952842092508	-4.490214669750521	-5.414630371479727	-4.296820361840147	0.12407515954955821	-1.654507166568443	-6.169245953292262	-5.800940139106364	-2.6910064945673504	-7.283115545148149	-9.51821897628069	-7.180775208598391	-4.321405796830904	-3.9630185948662664	0.0	0.0
chr2R:8791117-8793634	-2.505364911801589	-10.90961855177771	-5.473591921437022	-13.564844092935962	-18.27610053212934	-2.230418279856905	-8.165465532703138	-0.2887691230768229	-3.793942516854452	-6.146601875531124	-10.688863190809032	-6.29957027415417	0.0	0.0	-10.174767696098755	-5.71759449507699	-8.239803105993238	-7.10169616198814	0.0	-3.089445889968238	0.0	0.0	-0.9568070777091172	2.110242609449484	0.0	0.21387402597795782	2.2904913529913076	0.6252873828651146	2.9309859264213385	4.153612998162001	9.040965088514923	1.6422014869843864	0.0	20.034454028311135	37.41585054427	29.37508700648894	1.2780642861172016	2.5435974661718377	23.60636866994006	36.54204975039834	31.972756804149178	22.05926581483435	7.528615149037454	7.503971126654592	4.778467791037395	2.0261809858973656	1.170041379908726	0.3551616300004318	-5.986463310301198
chr2R:9331678-9335565	0.7670225606417025	0.0	-4.427179667180323	-5.77796870418866	-6.9045540742190985	-11.657268733221212	-13.163502359016627	-20.572207343054853	-26.669661196079247	-29.687678487668926	-26.852135017831067	-16.56580178861928	-2.7285928155171044	-2.802873109792044	-16.822951075501226	-19.07223641742355	-29.61531682396087	-21.47219458088329	-2.5234985524433395	-2.1589988735008263	-11.768501425839906	-17.01017745144714	-8.483639494671031	-6.5461029889483004	0.0	0.0	0.0	0.0	0.0	0.0	3.5792397207429656	1.4904282910329278	1.8723803976876439	3.006498770386089	0.0	0.0	0.0	0.0	0.0	1.6806839062132066	10.30918392822615	11.52270761766005	28.116561224492784	37.65920300639331	26.995364661642785	34.21274483060907	15.748213128043096	34.419300632401225	21.699417805523794
chr2R:9335798-9339277	-26.669661196079247	-29.687678487668926	-26.852135017831067	-16.56580178861928	-2.7285928155171044	-2.802873109792044	-16.822951075501226	-19.07223641742355	-29.61531682396087	-21.47219458088329	-2.5234985524433395	-2.1589988735008263	-11.768501425839906	-17.01017745144714	-8.483639494671031	-6.5461029889483004	0.0	0.0	0.0	0.0	0.0	0.0	3.5792397207429656	1.4904282910329278	1.8723803976876439	3.006498770386089	0.0	0.0	0.0	0.0	0.0	1.6806839062132066	10.30918392822615	11.52270761766005	28.116561224492784	37.65920300639331	26.995364661642785	34.21274483060907	15.748213128043096	34.419300632401225	21.699417805523794	18.56162095510977	16.53885156944107	18.6456636824581	12.641929021270261	10.778667777508604	4.968230290536021	3.314052704435914	1.2402642564928554
chr2R:9440184-9462200	10.154133808818393	13.009893834101767	16.12099216733216	7.303125593860915	3.1936616521453005	-3.4723419814286385	-5.778904606479085	-7.912159074306846	10.358428926490129	6.42981975474972	12.22044548911909	14.133033455250445	9.438035637880938	7.457052877818452	11.914247642615582	14.251873054856091	12.310187702701027	10.596152068359212	8.919245450502176	9.02439400436735	5.2364496779492296	0.0	0.9568070777091172	4.56764630028744	7.660936043881157	7.414175782229888	10.491689554297798	8.804019155865255	7.876975567616804	1.5658319936619578	-0.9503630281336055	-5.819753459878611	-7.971642682272377	-11.86459874636904	-10.253485741472547	-8.069181010871482	-2.3286248352848276	1.2780642861172016	-5.65596645995546	-6.3274225145639535	-9.50633471551994	-7.864599834908354	0.21888064018945716	-8.262432015165261	-11.514037555100328	-5.1778856244413065	-12.189574381636252	-5.251495913999159	-7.646560005685488
chr2R:9851754-9855771	3.5492766104890534	2.243435943841934	2.7562400390012813	1.7371331762611613	0.34286238611001424	-0.9375958501357113	-1.4453630833115858	-0.5242096264605981	-0.852799745950775	-3.5203836981694567	-4.625546648519696	-2.8694295030773476	-0.36297728135091034	-3.6332291146379707	-6.516065892011316	-10.43160387184739	-14.587881215420387	-14.460487924599096	-8.79137889942539	-1.5583365492391525	-0.663923174034678	-5.732391372368018	1.0996650691862986	2.507418067427971	3.2228611990120317	4.36318570929726	4.840428434330859	4.040536599817176	0.8065359368777398	0.9884928598239788	0.7570830053457589	1.3443093472627647	1.678915045542555	-0.5982874332953674	-1.6433638667194703	-0.8436443462800796	-0.6602455729667863	-4.294767815215489	-2.3795002734364026	-1.0041331162124234	3.4829533874538634	2.892121616875398	3.293029589512264	5.977542229992399	3.7937532507238374	2.0017838265009966	-1.6590947237999072	-7.70847331030301	-11.639004381306833
chr2R:10015933-10018302	-0.7250518923483812	-4.6919036391404925	-6.1234436846237505	-3.090507364962018	-11.456103296067173	-8.267935818267816	-8.791670180061239	-9.923173177091952	-4.456471336279124	-11.768543566766555	-3.320157473949949	-1.3821770810048504	-0.9884928598239788	-1.4313637641589874	-4.142506764648478	-2.8121267192955086	-0.7359535705891888	-0.7359535705891888	-0.47712125471966244	0.0	-3.6351039738661477	-4.4038180832290035	-6.238292965549801	-10.313634680431841	-16.191938869848716	-24.625692508013643	-49.52551249817022	-62.31818235684829	-70.24761788005512	-18.161184263205058	0.0	0.0	0.0	0.0	0.0	0.0	0.0	0.0	0.0	0.0	0.0	0.0	0.0	0.0	0.0	0.0	0.0	0.0	0.0
chr2R:10018391-10020601	-8.267935818267816	-8.791670180061239	-9.923173177091952	-4.456471336279124	-11.768543566766555	-3.320157473949949	-1.3821770810048504	-0.9884928598239788	-1.4313637641589874	-4.142506764648478	-2.8121267192955086	-0.7359535705891888	-0.7359535705891888	-0.47712125471966244	0.0	-3.6351039738661477	-4.4038180832290035	-6.238292965549801	-10.313634680431841	-16.191938869848716	-24.625692508013643	-49.52551249817022	-62.31818235684829	-70.24761788005512	-18.161184263205058	0.0	0.0	0.0	0.0	0.0	0.0	0.0	0.0	0.0	0.0	0.0	0.0	0.0	0.0	0.0	0.0	0.0	0.0	0.0	0.0	0.0	0.0	0.0	0.0
chr2R:10094384-10095786	-0.5539519315632241	-2.0154149902595746	0.5810988475050405	11.087954325791014	3.664619297333315	6.704513289871742	4.000824670172625	1.390832808845621	-0.1517713607006489	1.6023513204592457	-1.7514516054277962	-0.838755568010035	-6.024573575374334	-11.019265345936635	-13.779488173746264	-14.623342943909398	-1.7430068596988104	1.7644887562950988	1.265608589300804	0.8222528342812809	-2.205078024700087	-9.450557740724081	-13.816533770982858	-14.229992274450677	-9.028126033255909	-9.79885383660288	-19.794183474648438	-19.20366292365189	-3.6183851656548636	-15.381705770801714	-21.253988597587902	-30.44698527139632	-31.866702864593123	-25.825714951499158	-6.045673139529742	1.1737218734474009	1.0466924622419154	2.7285928155171044	13.290638445542488	18.945396056439325	25.57022078262932	26.77328551944261	18.773515539846592	0.9898357204560454	-0.355161630000432	4.34016022221943	2.0996228761966513	1.9697363302524207	1.4625830593884563
chr2R:10199904-10201837	-4.337620442859839	-7.021728593412155	-9.766254331693249	-5.932838122654824	-5.476602235571777	0.8065359368777398	-2.3340619927835733	-6.798095217599621	-5.630384420173214	-3.532878398739924	-3.8856666276281446	-6.317348082519755	-8.93199189545194	-10.600721040422723	-15.381032042161271	-14.594432098686791	-11.696487113847828	0.5511011468531491	4.2639588530281625	5.919828566639201	5.753107189130681	2.861773839583489	-5.566318585471586	-5.814466484357158	-7.870744852068703	-5.825260414511881	-7.879740615978228	-0.7079591181120907	0.5067179623348921	0.32675222119505476	0.288769123076823	1.1499211944940808	7.688094637612911	5.544235736725217	4.931318372540106	8.613575355387411	1.3045628368988575	0.7359535705891888	5.9279807151917225	8.752862217722042	7.249538710243448	10.93184551502887	8.882733813371345	1.8399160083056418	2.357756426829297	5.801823446680559	4.664196744527991	3.832762897130046	7.597681332559167
chr2R:10316099-10317506	-3.838354272675495	-6.982911380235023	-4.386382426621058	0.6252873828651146	0.0	-2.283072883477031	-6.215278400024191	-6.901996662999401	-7.402231452784891	-9.439176090077773	-4.594368942673443	-9.675477109740925	-5.139970900339426	-8.331777726681201	-4.051917967217656	-6.960013886326855	-6.789210119979964	-5.462141764191855	0.0	-1.9084850188786497	0.0	-0.9884928598239788	-0.5788569767258711	-1.4669269185469507	-0.21207786994450836	-5.324885818696669	-3.4322591589665166	-3.2265725389218	-1.9019474162138053	-0.32675222119505476	-2.5781770963494104	-1.3354581666823264	0.0	0.0	0.0	0.0	0.0	0.0	0.0	0.0	0.0	1.8650812704192086	3.1732719748994067	3.1103950943860363	8.526862394793204	3.7803109688309315	8.534422355068669	5.599773001018342	10.158760772669467
chr2R:10318105-10319275	0.0	-2.283072883477031	-6.215278400024191	-6.901996662999401	-7.402231452784891	-9.439176090077773	-4.594368942673443	-9.675477109740925	-5.139970900339426	-8.331777726681201	-4.051917967217656	-6.960013886326855	-6.789210119979964	-5.462141764191855	0.0	-1.9084850188786497	0.0	-0.9884928598239788	-0.5788569767258711	-1.4669269185469507	-0.21207786994450836	-5.324885818696669	-3.4322591589665166	-3.2265725389218	-1.9019474162138053	-0.32675222119505476	-2.5781770963494104	-1.3354581666823264	0.0	0.0	0.0	0.0	0.0	0.0	0.0	0.0	0.0	1.8650812704192086	3.1732719748994067	3.1103950943860363	8.526862394793204	3.7803109688309315	8.534422355068669	5.599773001018342	10.158760772669467	1.152759917793467	2.27573125129075	7.582654866341893	2.0405239174251437
chr2R:11003983-11007037	0.5552050987676277	3.0056436102415165	2.351725252218992	0.6689457040470806	2.5725582528919206	-0.8001792435589558	-1.3120223027252602	0.0532066626989982	-0.6840748246713699	-1.5195604157558817	-4.6391950958929815	-2.5579788974899995	-0.3842533059311557	0.12222993377327172	-1.057400941064934	0.04359318414257659	-3.6508515978270406	-1.2451872092873852	-2.0286466497703546	-0.9884928598239788	-0.8512165514512635	-3.848796115747068	-0.6816519536376183	-4.184559319617389	-12.466840112767215	-12.230463251164002	-11.016345098318261	-11.178347851323364	-3.6648948847637577	-2.534984060161506	-8.841631199224938	-11.633983605788794	-2.6449670415981177	0.6252873828651146	0.0	-1.256129227469748	-4.011945768884655	0.2004613654134925	1.041562685491579	0.0	0.0	0.0	0.0	0.0	0.0	0.0	0.0	0.0	0.0
chr2R:11015128-11024183	-4.184559319617389	-12.466840112767215	-12.230463251164002	-11.016345098318261	-11.178347851323364	-3.6648948847637577	-2.534984060161506	-8.841631199224938	-11.633983605788794	-2.6449670415981177	0.6252873828651146	0.0	-1.256129227469748	-4.011945768884655	0.2004613654134925	1.041562685491579	0.0	0.0	0.0	0.0	0.0	0.0	0.0	0.0	0.0	0.0	0.0	0.0	0.0	1.1390861316305598	0.0	1.925250237852636	8.763156961164153	12.518655389330812	12.917567844604466	9.521570683453573	7.526646888021493	6.4890779073662035	7.7283237190602465	2.7587505105045453	5.923636065143258	3.773412630617438	1.8858935865212443	-0.6321251054872897	-4.103302546847093	-1.957759092197281	-1.6780190389605336	-4.275013092642202	-0.3842533059311557
chr2R:11098805-11100331	0.9884928598239788	-0.7359535705891888	-0.48222163235129334	2.0128291888240133	-0.3842533059311557	3.00978054116945	2.9979241819947227	-0.32675222119505476	0.0	2.6057017811088152	4.371832985573377	2.4227499917543236	-0.3842533059311557	-0.1810508810297222	2.9271107158364202	4.3755748790774325	0.5351589729539065	0.9594780797643034	0.03169525205166448	0.7359535705891888	-0.3842533059311557	0.3842533059311557	0.0	3.2491195915985664	5.332815666015952	-0.3842533059311557	1.4637527426815686	7.5041918344250504	8.451591835305894	6.7116424366068275	-0.32675222119505476	4.568730562954401	4.267588781023786	5.725614589713924	5.297518435462292	-0.5050184077099936	0.0	0.18946256670265715	2.034417148772152	1.553742573585421	4.405134968258636	2.537653772442008	0.8773329028732048	0.608337559847134	2.2551812063179693	0.6208156357539296	0.5783443116261394	-0.8946685290007836	0.3672181654165538
chr2R:11101668-11103365	2.9979241819947227	-0.32675222119505476	0.0	2.6057017811088152	4.371832985573377	2.4227499917543236	-0.3842533059311557	-0.1810508810297222	2.9271107158364202	4.3755748790774325	0.5351589729539065	0.9594780797643034	0.03169525205166448	0.7359535705891888	-0.3842533059311557	0.3842533059311557	0.0	3.2491195915985664	5.332815666015952	-0.3842533059311557	1.4637527426815686	7.5041918344250504	8.451591835305894	6.7116424366068275	-0.32675222119505476	4.568730562954401	4.267588781023786	5.725614589713924	5.297518435462292	-0.5050184077099936	0.0	0.18946256670265715	2.034417148772152	1.553742573585421	4.405134968258636	2.537653772442008	0.8773329028732048	0.608337559847134	2.2551812063179693	0.6208156357539296	0.5783443116261394	-0.8946685290007836	0.3672181654165538	1.5270954561644043	0.0	0.3937307985813543	-1.8352102764780356	-1.445154302367415	-1.0178396783758146
chr2R:11103719-11104964	4.371832985573377	2.4227499917543236	-0.3842533059311557	-0.1810508810297222	2.9271107158364202	4.3755748790774325	0.5351589729539065	0.9594780797643034	0.03169525205166448	0.7359535705891888	-0.3842533059311557	0.3842533059311557	0.0	3.2491195915985664	5.332815666015952	-0.3842533059311557	1.4637527426815686	7.5041918344250504	8.451591835305894	6.7116424366068275	-0.32675222119505476	4.568730562954401	4.267588781023786	5.725614589713924	5.297518435462292	-0.5050184077099936	0.0	0.18946256670265715	2.034417148772152	1.553742573585421	4.405134968258636	2.537653772442008	0.8773329028732048	0.608337559847134	2.2551812063179693	0.6208156357539296	0.5783443116261394	-0.8946685290007836	0.3672181654165538	1.5270954561644043	0.0	0.3937307985813543	-1.8352102764780356	-1.445154302367415	-1.0178396783758146	-3.799884788240677	-3.5336636118497986	-4.328365889227829	-3.268345646163539
chr2R:11243712-11245228	-0.3842533059311557	-4.052368805872552	-7.149678596849561	-4.323919350819532	-12.914022739579714	-7.466634401803882	1.2522236546768195	2.9283323394094145	6.926212417000013	8.566951996661073	8.707972581790141	22.75019904722649	23.640509216139225	13.608406930055835	16.19098436100275	9.355599955316126	12.239652627983508	13.178917004603642	2.879723976178439	9.270193029940144	9.104622482147914	10.630590272938539	6.67562201673595	1.9829803759828137	-1.6322368891000691	-5.126096657406291	-10.249858654132932	-11.421468997522133	-5.349600032456349	-21.235998072245646	-15.372613219155891	-30.507825725668415	-8.794833382516579	1.440001926172885	1.679955739091435	4.813721664225473	5.244483337917084	1.5268587429162257	-0.07867434787400296	-0.16847570664253386	0.131036358906297	0.322679432104308	0.47712125471966244	-4.539627344107657	-4.822185744759228	-1.9168230580815895	1.6135560158428046	-2.7510584810532537	-2.1069087691511306
chr2R:11358226-11359089	-0.918332009057667	-4.279546372999306	-1.6428871044708286	-2.095775407978656	-1.9023757482494075	-1.6946826215212243	-5.7608842379129745	-8.922998553638998	-8.300552010625724	-4.52982613854661	-9.482567852105596	-1.9605523250565684	0.0	-4.3064015832461555	-10.229744631970618	-4.115541522424125	0.0	-1.0668755590631576	0.0	0.8807275879539905	0.20998506481178505	-0.21070289983532986	1.1505387049856237	-1.7404822381214886	0.2975871680591649	-1.2696637962100414	0.47712125471966244	0.0	0.15481122667055877	-0.04473455482973077	2.933279357873504	-0.5765297824173556	0.9059652567236041	0.732239916262989	-1.0713026565195396	0.2599810847363987	3.4522535959246277	1.3735298542401613	0.0	-0.330275453929504	1.2824010239638475	0.0	-0.3842533059311557	0.288769123076823	1.0831653629099511	5.411503793376732	4.3465092246461685	2.539474567460887	1.9855676975469103
chr2R:11507955-11509386	-4.139045057763789	-7.297137384508045	-9.659057974749697	-2.7028462724140434	-4.565664859638222	-5.395982259156368	-6.996319423705787	-4.743305655982548	-6.2512898774287455	-1.8643271075653614	-1.4085391870257018	-1.1598153041369124	-2.2783850622508877	-0.11512868486726478	0.6624793699808899	0.7869235550701423	-1.7859010637970085	-1.7252683226357135	-1.4467303215646534	-1.6152106157222057	-2.610358413968497	-1.2917063423499722	-0.37211866124670046	-3.428793302948338	-4.958000833594205	-6.553408176568485	-5.599030440135356	-7.230506803330234	-3.5133068983334153	-0.47712125471966244	-0.47712125471966244	-0.32675222119505476	0.9884928598239788	-1.132688226277175	-0.38942361419108235	-0.21223391696064992	0.21843533346926916	0.06351720971198638	-0.39497496890762923	-3.6456957035057456	0.0	0.10197213801976557	-2.401653261010065	-0.45368339689481996	0.32675222119505476	0.32675222119505476	0.0	2.058282264639426	1.9917072435263334
chr2R:11568478-11570071	1.4637527426815686	-1.0668755590631576	3.570303210470831	3.796555945319699	1.9084850188786497	-0.32675222119505476	5.585141598095875	8.725776539883157	0.21052632091416779	1.1397277492047087	4.5565943464072785	4.5442082635120595	1.2252005899371812	0.6591994300909869	-0.960624587639981	-1.5710829408150968	-1.967221329436397	-2.4947356565069363	-1.1634288581741883	1.4637527426815686	-1.9084850188786497	-0.26145052715670036	1.6052746343412814	-1.1797452718674655	-0.3842533059311557	-0.485433315689084	-0.033481631680151246	1.8995710420915612	2.0737564987504067	-1.3821770810048504	0.47712125471966244	0.6252873828651146	0.9670162803285552	4.796079558043299	3.50699705174833	-2.3286248352848276	0.9460754840421567	2.8700950632930877	-0.18946256670265693	5.287266015983698	4.351109194153962	3.834626727510625	5.931966657560542	8.60361118538638	0.7121263297071472	2.5915203650013594	8.190586163612615	10.56976905243295	13.238690548637372
chr2R:11680615-11681639	3.9407579119534986	7.22493846343012	7.3457165107362234	0.8229373382744939	4.4310318863246705	2.403182293403434	0.9757588802691596	3.1773585838427465	-1.0243191252740744	0.06803327204119218	0.24733217692464796	-1.551684732306126	-3.487253337002251	-2.910680942107689	-5.579466162723676	-4.950319302167789	-5.580118121596415	-5.0412592920984745	-1.1247893670978322	-4.062931495531191	-3.6528754969424555	0.0	-1.3768430568588477	-8.526162433658858	-6.785623785270366	-2.5405970566059843	-0.9692323773044343	2.802345156721216	1.7258413680442333	-0.47712125471966244	2.273125933877754	7.3438250685622295	2.411143508127277	0.32675222119505476	0.32867254487501063	11.172340072483378	13.813242728872106	8.604274470429955	13.621738552861487	20.796882716519104	17.550471521050973	23.352911391279925	20.13107294507624	14.659172305473726	10.675220548134536	8.41146952841741	6.842952835897823	4.058148798947134	1.123764191087361
chr2R:11682265-11686171	0.8229373382744939	4.4310318863246705	2.403182293403434	0.9757588802691596	3.1773585838427465	-1.0243191252740744	0.06803327204119218	0.24733217692464796	-1.551684732306126	-3.487253337002251	-2.910680942107689	-5.579466162723676	-4.950319302167789	-5.580118121596415	-5.0412592920984745	-1.1247893670978322	-4.062931495531191	-3.6528754969424555	0.0	-1.3768430568588477	-8.526162433658858	-6.785623785270366	-2.5405970566059843	-0.9692323773044343	2.802345156721216	1.7258413680442333	-0.47712125471966244	2.273125933877754	7.3438250685622295	2.411143508127277	0.32675222119505476	0.32867254487501063	11.172340072483378	13.813242728872106	8.604274470429955	13.621738552861487	20.796882716519104	17.550471521050973	23.352911391279925	20.13107294507624	14.659172305473726	10.675220548134536	8.41146952841741	6.842952835897823	4.058148798947134	1.123764191087361	0.7613964596939325	-0.4760791462640996	-2.106378889348427
chr2R:11752387-11756309	-1.5659406674729703	-1.9085250080328515	-5.2751917598107445	-4.763283862633277	-5.157582039233384	-3.3479027875043	1.5718305533592043	4.646572891869827	0.19916529609750638	4.03378259865627	-0.9935734833923113	-4.3464062847180145	-3.989008619641164	-7.122062502681705	12.787615965276231	28.721517710325784	25.994073412594012	20.60630871283252	12.564354603906695	5.653961855009853	14.295245887076517	20.34849152206117	16.471210445330925	15.214700866555843	12.293862578005466	12.999133125516144	8.900649116761697	7.426203316207219	4.664229395212425	5.821745756982698	5.000020855520819	6.116706352140393	5.12953586828909	8.00427221961323	4.351162098554089	3.2720470146788507	4.463995270865272	2.243054339362024	0.5507391299437728	0.22540846864699685	1.1783407003372235	0.3615099004752897	0.0	-1.2201699296724342	-1.5470449303797806	-0.7378033365363635	-0.2700043061902104	0.6241088792057113	-0.10046028373254115
chr2R:11777194-11779560	-3.7257415096477224	-6.111914916017312	-7.43293917344142	-7.248230251200691	-9.67858358369492	-10.522484402710441	-6.263038889575462	-7.67914558376945	-10.432794251086698	-12.811873090211096	-14.300435927763298	-14.858090875415847	-15.397627463437422	-20.169204599606108	-15.894888922080018	-32.747950997771724	-20.37668892166807	0.7875892944361568	9.821600098447483	20.563351555628483	18.327319348616022	11.400376450587931	1.9330516924433967	1.3821770810048504	2.259982999975834	13.22998810603701	24.390466421498537	24.624588762080435	20.810625190876834	19.217991370783214	10.936589301633326	14.868978956915438	10.296297590687969	10.698488080408472	14.139521655975283	6.032766467914606	5.691092711991029	2.8569427185730163	-0.5874934094326748	-4.604964493918989	-9.49313368497756	-10.32777209980971	-10.74954685551016	-4.209077958165113	-10.478358449895646	-10.119660977544427	-9.117926914490361	-11.678768555132352	-11.901543520903761
chr2R:11896738-11898756	0.4685878285333275	-1.0829436109262738	-2.049892432793462	-0.7052158687271554	-1.99002215473975	-2.7286648846447115	-5.508307004140197	-5.726002924543417	-7.275169518703361	-9.799759601805851	-9.213338531585133	-9.925656536780394	-16.332845079470516	-14.195987484965615	-13.773943630917662	-14.052613831754432	-21.877876592947445	-17.483180320382058	-22.153084314359226	-21.273161199308284	-16.19620827755542	-14.176772269789447	-0.8065359368777398	0.0	0.0	-0.9884928598239788	-0.47712125471966244	0.0	0.0	0.0	0.0	2.6102388134793184	5.808283754566771	6.119466029916032	4.762750199613064	5.288233055897176	9.310425953869904	5.216290062030071	9.112971071561581	7.704285833457729	8.782882139013298	14.13331488709149	8.378389870170075	10.303418029218303	8.405500245208419	8.081859564686953	6.083770840864102	6.351625802112943	4.511290990501412
chr2R:11921287-11922511	1.798869285916732	2.2983429826962434	0.12642291999199637	0.39648124459087325	-1.613494066578585	-2.645902636114521	-2.2410967957873855	-2.750956015869733	-1.4592691392342723	-0.8066054555957975	-2.3355300106321764	-3.7816438137046036	-5.486219776343719	-6.389521324902977	-3.6089054812976933	-2.8211004488736124	6.26494391717817	3.1529842099812444	9.87773875639838	12.531590232299846	10.006922624395358	9.719079148398354	7.424070288347456	3.8632363989852485	1.681176940245974	-2.373567369432661	-5.069765129452522	-9.033590284389827	-9.258450795789743	-16.64728065008565	-17.836795044958283	-15.261054864841519	-15.031617062453087	-12.614962153757546	-20.88942569446586	-9.470761551496931	18.8237744429409	10.15591496013626	14.48683717977821	19.04486150112737	17.75086898357636	10.020921746617434	6.600373486569851	1.3181707602169308	-5.690165041636182	-12.71669914320522	-15.279332337423526	-14.148706352433383	-1.7050524615266562
chr2R:12181714-12184529	-7.84647696388372	-7.924913718866894	-8.814866635984393	-7.832074877269492	-11.261298908681932	-11.822262508888565	-2.9805095025668695	-10.773911060986892	-8.805287509407195	-3.3082374888469976	-6.1528401284855265	-0.6383073482902312	-3.6140022127630282	-6.113959215566117	-2.7282618631502187	-2.9418966367165464	-0.47712125471966244	-0.31727217455187506	0.32788948909351584	0.05642074732641587	0.0	2.2691212993301275	5.372293885977977	5.566792741663586	-0.3454179141418506	3.600082109793348	6.767304036343496	4.159033462707051	6.824051264656626	3.0987801959893786	5.687553439138805	5.964736887844811	4.907198532791824	1.6612334157773805	6.552350003426521	8.38567147678672	6.605225306560468	5.60473497950504	9.043823821331216	11.767775788648954	7.779198201786022	12.62289363867326	15.266558728091734	16.871342583504113	4.786260491415696	3.212512130486815	9.27333603846005	11.549899719250659	9.22084053367652
chr2R:12554851-12556762	5.057728924640102	7.362245744717023	8.800917366765603	5.365813169592547	5.275190567306737	2.224236778463242	0.7357890626869555	8.15735537150433	8.958303372179365	9.590773494313144	7.8398333994824805	5.614048348914572	6.133231567681015	3.1902708778196227	1.2243935119901799	3.1259322245409566	2.0489045373816834	1.224606359334628	4.360422492783807	3.9513737233654562	3.7330923605196173	1.7078738619531146	1.2128607784967667	1.9215996515555027	4.71127599144686	4.267961800872036	3.7386926132594627	-0.3289546003213308	-1.5106262039265894	-3.9851307321588876	-7.208893134698114	-4.793483467616431	-8.658426058679444	-12.18787126527986	-14.87876126207648	-9.592159904892021	-6.513172786606006	-4.99271275273111	-2.7849513781618915	-4.205440190295476	0.19916529609750638	1.4637527426815686	0.7359535705891888	0.0	0.6385136786414974	1.5881797713792807	3.1425860657086453	4.563555777912832	5.663650947656461
chr2R:12557071-12558584	2.224236778463242	0.7357890626869555	8.15735537150433	8.958303372179365	9.590773494313144	7.8398333994824805	5.614048348914572	6.133231567681015	3.1902708778196227	1.2243935119901799	3.1259322245409566	2.0489045373816834	1.224606359334628	4.360422492783807	3.9513737233654562	3.7330923605196173	1.7078738619531146	1.2128607784967667	1.9215996515555027	4.71127599144686	4.267961800872036	3.7386926132594627	-0.3289546003213308	-1.5106262039265894	-3.9851307321588876	-7.208893134698114	-4.793483467616431	-8.658426058679444	-12.18787126527986	-14.87876126207648	-9.592159904892021	-6.513172786606006	-4.99271275273111	-2.7849513781618915	-4.205440190295476	0.19916529609750638	1.4637527426815686	0.7359535705891888	0.0	0.6385136786414974	1.5881797713792807	3.1425860657086453	4.563555777912832	5.663650947656461	1.9852313186341646	3.511546818555263	0.7119759847340833	7.1569439769437135	8.962750554024009
chr2R:12642938-12644591	-4.931106967647224	-5.905462268647126	-4.219313774438288	-5.10543388119666	-6.862370229379624	-4.0902304208348355	-3.3754194724460285	-3.5079055140664632	-5.065740926682025	-3.9859396636244893	-0.944686234870298	0.0	-0.8349445158371851	-1.3598565958898745	0.0	0.9884928598239788	1.0668755590631576	0.8768927084489612	3.1972401627997358	3.4456687613251673	5.425912425098929	2.244793423922727	2.361896104658189	-0.025714105953633288	-0.5765323457012063	-0.2845139633054658	-3.4169617441049964	-3.505495338389033	-3.4130705629416402	0.43022860620492126	-1.5195604157558817	-4.511464718297787	-3.8271117935614325	-5.970445314310577	-4.003872255946263	-3.032479790756375	-4.162074021736754	-8.473210125620877	-8.537137278581355	-4.8081831132189405	-3.562028509696525	0.0	-4.267135386372465	-7.938492425869864	-0.6772483504217565	-5.73888605410079	-5.643080713831006	-5.825501976013882	-2.7285928155171044
chr2R:12836685-12839911	0.21349711255937331	-0.13383607749224605	-0.39200601492229886	2.239928660189815	-2.206549541587193	0.47712125471966244	-2.93285779500928	-5.978106829511087	-5.3577077331490734	-0.9325618220134277	-5.394545460521688	-1.9170302922513924	-4.654295170365089	-2.7715296995221523	1.1737218734474009	0.0	-0.3842533059311557	-0.9884928598239788	0.49477667547779935	0.4269306567737097	0.9884928598239788	0.4843002297806004	-1.8799799750662531	-1.1275357567301036	-2.045845191106952	0.0	-3.6012460308783525	-2.7889267329941156	0.5482791135267182	-2.2270346482622916	-2.5696704859212756	-0.32675222119505476	0.057148778040683794	0.03755235363864223	0.0	1.951876241674607	-0.5435404132252545	1.2990414760499078	1.2550359666968112	0.0	-0.4948546257737482	-1.0217330851456197	-1.4093736668590624	-1.602711510225213	-3.3080619111672696	-2.083175603889225	0.9059652567236041	-0.7359535705891888	-3.9345551100500606
chr2R:13480170-13481774	-19.89489478720651	-18.44008075837645	-28.378845150985825	-21.430265230592653	-31.590796444527435	-12.265586671376772	-6.85654635638018	-8.401128226527922	-13.166006459399698	-7.812690085551701	-0.8746364118243535	5.416096779285972	15.809632638464544	24.348813307164217	20.75493478420353	23.934548165417375	16.77239608183472	12.82164740226361	9.77392014515394	9.437841247872452	5.0036712915761905	4.2837203704624685	0.5936088222773763	-1.9087203909810833	-1.0245661436039142	-6.262850435548441	-4.895642706525978	-1.730803619205595	-1.0358975210101469	0.20544624472782033	-0.7188954563319354	2.8600836086836057	1.4198538287354392	0.0	-0.4666095473949303	1.1695543493014715	3.4110865522666627	-1.0191159455366026	0.2331796516123477	-1.200650206866461	-3.417785594781414	-2.2049204794269723	-3.4295713002967005	-3.496715159789006	6.526760063335374	5.480243414948743	6.156672456053832	4.708690078775576	1.1379455107148302
chr2R:13671019-13672627	8.616931545243832	6.77033182823942	5.371767976763821	4.393574294155084	0.3802167722315262	-0.7425723785745664	-3.9378356280482576	-0.5722578679828931	3.1277687998827974	0.18158878515979354	1.4267066141421234	-0.9220736706520425	3.958980212782089	13.057483248456554	13.132331569085125	12.123433855429496	10.290256541004993	2.8992139422344714	1.4469921571562578	-1.7509493906920757	-1.0709098580699228	1.4669225474209027	-2.9844896838084245	-2.374445983462772	-8.285957778603272	-11.99431101547472	-12.762355551163612	-16.521885396246525	-13.267842741207517	-3.624326123570157	1.7747899969308505	6.851453347452428	4.180107142792301	7.080529236507373	12.35055914241053	9.723316150630803	8.347905460667057	6.25542615160743	5.145835716818523	3.79491781832214	9.787834965164858	9.385924753071507	7.3817058583741595	3.759064482605551	0.08035611503378769	-1.9662836626029856	-1.5209349134257653	-3.2049917678489717	-2.945821444754359
chr2R:13687985-13691410	7.080529236507373	12.35055914241053	9.723316150630803	8.347905460667057	6.25542615160743	5.145835716818523	3.79491781832214	9.787834965164858	9.385924753071507	7.3817058583741595	3.759064482605551	0.08035611503378769	-1.9662836626029856	-1.5209349134257653	-3.2049917678489717	-2.945821444754359	-4.800063391584288	-8.941710237083447	-9.925568625202049	-12.039323479813516	-5.77376289087619	0.9740743295133881	7.040629914030968	4.88821577048561	9.966703809028871	3.6012564645327165	5.34653192404966	1.4934240017165485	1.4436227953338414	0.3084574188773195	-1.8852991929238678	-6.436801097619206	-6.230695768964431	-4.808566214885972	11.376248768184443	13.233368704391186	11.448190944725008	8.91074422370664	7.014134560330641	5.559201832852911	1.0638281576422768	1.574306360979512	0.5692948145336297	3.4105647030564703	3.259285462222609	2.6282814843023057	3.6802313247166167	1.1737218734474009	4.45552575872499
chr2R:14042411-14044539	-2.1342745904037486	-1.908118522777148	-3.9353725378271305	-8.437515916605037	-6.820660946435811	-8.108164458438237	-7.620646065731248	-7.754750117941773	-9.25753953895209	-14.573739823798437	-13.445099540341259	-14.418334574060108	-15.947530435020349	-14.12396558118587	-7.230171281765751	0.0	0.0	0.0	0.0	0.0	0.0	0.0	-13.86044104431853	-7.638674034638539	0.3511434199808828	-4.701558730086848	-2.247907790549438	-0.8686847109178577	0.8350547390442947	0.0	1.5637854059907081	2.233652331243973	2.445861609504609	1.0383485414038418	2.358284263881911	1.6858753189138234	-3.049110808106698	-6.225233768929016	-7.2524184838117485	-4.552067251850502	-4.191562322522861	-4.089907178162834	-7.516587390262728	14.212578171060498	14.28561118141778	9.124080628282183	4.663294324249104	3.5266899329855472	13.922059059782622
chr2R:14186664-14187895	1.0668755590631576	-0.2887691230768229	-0.6173067658815126	2.9841596495747056	4.128568254362723	5.478944488058542	3.4657081882676732	6.074985790167332	3.1818173842549013	4.286503102397259	2.254683107470962	2.4410994980768868	8.324752414408163	3.727384566946323	2.5969388585227433	0.31662295952257796	1.9585426855759858	1.9269538043392078	0.6450709752240779	2.8933019337722086	0.2196420210354834	2.7358197362713157	8.102165631131259	8.35965875540488	5.457962180369924	9.080473844953355	7.84129283063664	8.0351547666685	5.9781176745124265	4.415513575303181	4.7070813330663785	2.4653879775413166	-2.236636748302144	-3.3671361484387217	-8.042024223169864	-5.323803322643885	-3.073834375247471	-3.0219363270754926	-5.205459902145851	-5.188953370778353	-6.0464674476452185	-7.080193916672962	-9.156950883198537	-8.183073021232817	-7.015354151749607	-7.288363555873463	-4.978418337892204	-4.879853166536939	-8.181229633340326
chr2R:14368214-14369185	-6.104788240524637	-7.863226877746029	-5.868422772292562	-5.206042455983516	-9.854049029272023	-5.943099043821035	-6.176365117424707	-8.258718944828743	-1.6946826215212243	-2.697872952935095	-9.312940556002633	-9.010709527269373	-11.85834576993548	-8.355016215546383	-10.583420905202084	-8.395747517216078	-5.803863109009359	-9.048251829824366	-11.211010942514807	-10.599168244141849	0.8303377751134301	11.464183320751852	16.342790504695103	15.578921127695974	12.932136779167081	2.1163021904437493	5.377685781849956	-0.665840348510234	1.0512062792583858	-1.8791261376282082	-3.06157323628262	-1.1123141859764134	12.376152104132608	11.56705607039425	7.555594240995964	9.513806448740585	4.066520441995635	0.8636193595119436	-3.940834866095131	-6.235193607546213	-7.32369813022131	2.1997741443299033	7.491164484772803	7.588163163709534	4.312756866063266	0.5262873563022211	-2.1932825157856985	0.4187955022664832	-0.5748860175442038
chr2R:14418577-14421162	-7.6616521990528375	-0.7359535705891888	-6.5597156995591055	-7.144172250768802	-1.1817017356783996	-3.320059232784147	-4.649782252251137	-2.4490514794789386	-1.881922849021938	-3.400305737770981	-5.214000282919871	-5.6891155802294735	-4.864925728997871	-3.591268164361703	0.0	0.0	0.0	0.0	0.0	0.0	0.0	0.0	0.0	0.0	0.0	0.0	0.0	0.0	1.6516301303613414	1.2417203437958086	0.3842533059311557	4.432897307109408	9.823680960689986	6.265029590969967	9.089847808538567	6.840831968763122	6.944824567667854	10.688708718308485	6.429066307801243	4.111295305295475	9.79817401687176	3.4461916807838673	5.330732431428045	3.71771807984092	3.055925028531549	-1.617114471522462	-1.2592039633473264	-3.4235854320912305	-3.2016248520048594
chr2R:14522959-14524298	6.35797924306932	9.21994562896446	7.247577011548084	5.974185058094615	3.118038448260352	3.2345021953130257	2.7565409108729524	0.8289514251392883	-0.10335624515098193	-0.6455980956296778	3.377061656640675	5.2686747646420615	0.0	-0.9884928598239788	0.0	0.0	0.0	0.0	0.0	0.0	1.2780642861172016	0.0	0.0	0.0	0.0	0.0	0.0	0.0	0.0	0.32675222119505476	-0.36126033106866595	5.75800093739047	10.743926649746884	8.50863134660921	4.464670870949938	7.4710120139769485	6.323529513801735	5.124728266767273	6.307644867727572	9.701022622185006	8.592613928730572	7.6963435334030725	3.9560375713850995	6.5093839740285375	7.480254483214639	4.542361770730929	5.261356250693766	3.4992846053956725	5.3516026933698875
chr2R:14893753-14895133	9.25336339540027	5.734762954527423	3.4969204036239336	2.9004548223283724	2.3211987593107026	0.6432506966154484	2.968078886585352	1.47069454207932	1.0298910013553464	4.47094453628521	3.441512691757899	1.9925163445060952	2.513403513652555	3.236645112260443	1.751000388617035	2.284630407027622	4.091988623592772	2.1339932511240765	0.9371913795257621	-0.2586487430234302	-3.4780168160532083	-5.939376250822661	-1.8887505654792467	-3.727914212546766	0.5552050987676277	-4.71855343063069	-8.86055838173552	-6.706453539171285	-6.516805893163428	-6.130362488795915	0.4557054356963922	4.9856860660850195	6.691014007796736	3.5589013774829668	9.847462838556444	7.223784653942489	7.093229850660328	3.337373230083252	-4.203116282449718	-10.075063302691742	-15.803848166834218	-17.772591474499528	-21.46822266710057	-8.236955897901312	-11.143699092202842	-6.9675676697313405	-10.6448961593797	-2.515567966014938	-15.164976238254752
chr2R:14995217-14996190	-5.713044250535808	-1.439021760507689	0.0	-4.454068575413334	-11.562600429108938	-9.638321120618318	-9.257816469875085	-9.06208694193231	-0.2240774644457132	-0.47712125471966244	-0.3842533059311557	0.0	0.0	-0.4106493675885908	-2.7518094677803315	-6.122563203653623	-4.780847014796706	-4.283955785881018	0.47712125471966244	0.0	-0.9299678206788935	-4.196284524378342	-4.381798890537844	-3.610463798463181	-3.6984499775522766	-0.47712125471966244	-0.9884928598239788	0.0	-0.9884928598239788	2.7805183565690075	1.5966918262590006	0.47712125471966244	3.8297811167483085	0.27629997452909716	2.4124236191639845	-0.04213271438675791	-1.7345287976228647	0.9945002464834563	2.400452057849907	-0.6380172731361781	1.554347316078383	0.47712125471966244	0.9884928598239788	1.587916071005797	2.0998126150564067	3.0093469855630097	4.190787111574752	1.6338090340464342	1.924883842574373
chr2R:15158773-15162211	5.462886935321074	-0.26145052715670036	3.1116449905781733	4.908453312719506	8.30414376786266	8.03075936611462	7.800183540789212	6.610502633293257	-1.8776275673959582	-3.146469614551218	-3.394777926768674	-0.9157694278386627	0.0	1.0055190369395175	2.6664847819730366	3.239149381001545	7.090737375747188	5.537860595187803	6.171629208272698	2.8624145009716444	6.274707872379302	6.589579476638278	14.037682937323272	9.537389525588875	4.2405921533042	15.116586949791788	14.86257058005012	20.70407787928525	9.102535059915851	16.127781074259715	14.301603506200399	16.780164919502745	9.84412989946579	6.102312604741996	5.4972373113923005	7.754785839328483	4.652597558889136	1.415901543956476	-3.4099333935559084	-6.45696973385245	-11.54328153660308	-9.943655849254148	-12.293888241905146	-11.169530646898313	-11.111300804110364	-1.4208432846418393	-9.806457751182453	-11.411024848190609	-6.28504628157391
chr2R:15530460-15532721	-0.3842533059311557	0.0	3.753335688331114	5.217016671368916	5.531379462789044	2.568069531559504	-2.1538777990421525	-7.819851479380511	-6.286700560649914	-2.0751210811914094	-0.32675222119505476	-0.5050184077099936	-6.862326307697455	-3.0041665274693203	-4.1971645147260395	-7.016699806102815	-4.925358164206259	-3.7142192325571073	-3.984888747864021	-4.182000037684161	-6.138242635416115	-5.234858371775465	-3.2240641349811514	-10.382899322170761	-12.470931358816811	-14.263445474792524	-10.205547322304891	-11.833466128942584	-7.353116616591598	0.0	0.0	0.0	0.0	0.0	0.0	0.0	0.0	0.0	0.0	0.0	0.0	0.0	0.0	0.0	0.0	0.0	5.343568583033902	1.306378598811669	1.7144937855204327
chr2R:15545573-15552408	0.0	0.0	0.0	0.0	0.0	0.0	0.0	0.0	0.0	0.0	0.0	0.0	0.0	0.0	0.0	5.343568583033902	1.306378598811669	1.7144937855204327	3.7250277253670614	1.8432832687693674	2.8656152292207455	2.8353781048414364	0.6500485400342132	0.7359535705891888	0.7953235719989745	1.9991187703670532	-0.4693180592170089	0.0	3.6639050020436557	1.876483721897007	0.3842533059311557	2.2480114681587855	3.998695672095763	-0.47712125471966244	0.3842533059311557	5.001203070096298	12.424423628452947	3.1116449905781733	0.9884928598239788	4.71402833410907	5.792977130029744	4.480696964441831	1.7916921844378815	-1.5670785933883988	0.6252873828651146	0.7359535705891888	0.0	0.42836660860198955	2.5861278938180945
chr2R:15552483-15557821	0.0	0.0	5.343568583033902	1.306378598811669	1.7144937855204327	3.7250277253670614	1.8432832687693674	2.8656152292207455	2.8353781048414364	0.6500485400342132	0.7359535705891888	0.7953235719989745	1.9991187703670532	-0.4693180592170089	0.0	3.6639050020436557	1.876483721897007	0.3842533059311557	2.2480114681587855	3.998695672095763	-0.47712125471966244	0.3842533059311557	5.001203070096298	12.424423628452947	3.1116449905781733	0.9884928598239788	4.71402833410907	5.792977130029744	4.480696964441831	1.7916921844378815	-1.5670785933883988	0.6252873828651146	0.7359535705891888	0.0	0.42836660860198955	2.5861278938180945	4.816471993354825	11.602530525317967	10.797777430554092	11.47526395967373	12.0103535385874	1.684872899606169	0.47712125471966244	5.413407382768418	18.206722566440845	6.197449437795824	15.505373403976643	5.80236481852662	6.6500288747312695
chr2R:15557858-15562151	0.7953235719989745	1.9991187703670532	-0.4693180592170089	0.0	3.6639050020436557	1.876483721897007	0.3842533059311557	2.2480114681587855	3.998695672095763	-0.47712125471966244	0.3842533059311557	5.001203070096298	12.424423628452947	3.1116449905781733	0.9884928598239788	4.71402833410907	5.792977130029744	4.480696964441831	1.7916921844378815	-1.5670785933883988	0.6252873828651146	0.7359535705891888	0.0	0.42836660860198955	2.5861278938180945	4.816471993354825	11.602530525317967	10.797777430554092	11.47526395967373	12.0103535385874	1.684872899606169	0.47712125471966244	5.413407382768418	18.206722566440845	6.197449437795824	15.505373403976643	5.80236481852662	6.6500288747312695	4.726336519307866	4.0143345335701115	3.406179620190184	1.357696384471571	1.6717738278010026	2.8897960665084135	-2.5763039595244552	-0.6179299176850906	-2.3386329457804753	-0.5966200917510417	0.03328438941650396
chr2R:15564146-15565770	3.1116449905781733	0.9884928598239788	4.71402833410907	5.792977130029744	4.480696964441831	1.7916921844378815	-1.5670785933883988	0.6252873828651146	0.7359535705891888	0.0	0.42836660860198955	2.5861278938180945	4.816471993354825	11.602530525317967	10.797777430554092	11.47526395967373	12.0103535385874	1.684872899606169	0.47712125471966244	5.413407382768418	18.206722566440845	6.197449437795824	15.505373403976643	5.80236481852662	6.6500288747312695	4.726336519307866	4.0143345335701115	3.406179620190184	1.357696384471571	1.6717738278010026	2.8897960665084135	-2.5763039595244552	-0.6179299176850906	-2.3386329457804753	-0.5966200917510417	0.03328438941650396	0.0	-1.2415230428700683	-4.971271663740522	-5.801668105065115	-14.185285287683723	-16.976723731243087	-12.452534362645206	-4.950871300824425	-0.6252873828651145	-2.7285928155171044	0.32675222119505476	-3.4802351048410025	-3.5152416538732596
chr2R:15569494-15571190	0.42836660860198955	2.5861278938180945	4.816471993354825	11.602530525317967	10.797777430554092	11.47526395967373	12.0103535385874	1.684872899606169	0.47712125471966244	5.413407382768418	18.206722566440845	6.197449437795824	15.505373403976643	5.80236481852662	6.6500288747312695	4.726336519307866	4.0143345335701115	3.406179620190184	1.357696384471571	1.6717738278010026	2.8897960665084135	-2.5763039595244552	-0.6179299176850906	-2.3386329457804753	-0.5966200917510417	0.03328438941650396	0.0	-1.2415230428700683	-4.971271663740522	-5.801668105065115	-14.185285287683723	-16.976723731243087	-12.452534362645206	-4.950871300824425	-0.6252873828651145	-2.7285928155171044	0.32675222119505476	-3.4802351048410025	-3.5152416538732596	-7.005909398092954	-0.503350809406816	-1.5945249141605928	-7.402552373794849	-5.707832842366322	-12.915650588427383	-4.144080006492453	-5.072674664735304	-4.855239895192241	-3.82628185681404
chr2R:15571900-15576537	11.47526395967373	12.0103535385874	1.684872899606169	0.47712125471966244	5.413407382768418	18.206722566440845	6.197449437795824	15.505373403976643	5.80236481852662	6.6500288747312695	4.726336519307866	4.0143345335701115	3.406179620190184	1.357696384471571	1.6717738278010026	2.8897960665084135	-2.5763039595244552	-0.6179299176850906	-2.3386329457804753	-0.5966200917510417	0.03328438941650396	0.0	-1.2415230428700683	-4.971271663740522	-5.801668105065115	-14.185285287683723	-16.976723731243087	-12.452534362645206	-4.950871300824425	-0.6252873828651145	-2.7285928155171044	0.32675222119505476	-3.4802351048410025	-3.5152416538732596	-7.005909398092954	-0.503350809406816	-1.5945249141605928	-7.402552373794849	-5.707832842366322	-12.915650588427383	-4.144080006492453	-5.072674664735304	-4.855239895192241	-3.82628185681404	-0.8408276726986355	0.0	0.6990874710644331	-5.875490169974169	-0.5301883600662005
chr2R:15584095-15585458	-14.185285287683723	-16.976723731243087	-12.452534362645206	-4.950871300824425	-0.6252873828651145	-2.7285928155171044	0.32675222119505476	-3.4802351048410025	-3.5152416538732596	-7.005909398092954	-0.503350809406816	-1.5945249141605928	-7.402552373794849	-5.707832842366322	-12.915650588427383	-4.144080006492453	-5.072674664735304	-4.855239895192241	-3.82628185681404	-0.8408276726986355	0.0	0.6990874710644331	-5.875490169974169	-0.5301883600662005	-4.224464860424225	0.1630215058953173	3.1881228476392494	0.9759660979290792	4.235824376381711	11.553199831416567	20.678070704274017	19.88390819785822	22.58978820737174	13.72125452035044	9.067083759165879	7.20339296588727	3.5728706915556425	0.3854232716125631	1.9297208434407056	0.24868179183718866	-2.497341051864016	-8.303828688163764	-18.114656459018335	-18.292081490145122	-15.029336922279805	-2.6833440880530963	-6.690702584083168	-4.2458824452971236	7.7337223530543
chr2R:15653799-15655838	0.0	0.0	0.0	0.0	0.0	0.0	0.0	0.0	0.0	0.0	0.0	0.0	0.0	0.0	-12.156686446905544	-18.140512263363703	-12.551334266002943	-1.1737218734474009	-10.149243851856967	-23.84665920335309	-19.155078135645947	-18.384327235316306	-20.83012320361221	-14.426642559218461	-8.439273256051955	0.0	-13.764758347163472	-9.165200010869526	-5.423749134741096	0.0	0.0	0.0	0.0	0.0	0.0	0.0	0.0	0.0	0.0	0.0	0.0	0.0	0.0	0.0	0.0	0.0	0.0	0.0	0.0
chr2R:15864066-15866220	6.73483337481859	12.307542752174665	4.9402840364481655	6.304149598020877	9.18075376175448	3.829617520412759	16.244035417176427	4.1108568790922435	10.466453557388602	7.674762948628835	12.556313757509027	10.344314505932186	9.561022158390738	4.793022455890917	0.1324460563010881	4.133707406715277	2.559353810915628	1.6975250535729478	2.462814609279685	-3.1701535256897446	-2.2184818219959843	-2.101243518322043	-1.743255356287317	-1.0668755590631576	-2.552105355777759	-9.774715631288007	-7.596799281609751	-13.329642213507432	-1.9862204930215646	-12.450193486035065	-3.001479538499564	-0.32675222119505476	1.3821770810048504	-0.47712125471966244	1.7052652880938663	0.347658825006986	1.2889719201458885	0.9709193966205042	0.27629997452909716	-2.2969408167403427	-6.589276610263831	-1.5044379282623652	2.230444962429441	0.44684043526232126	2.400452057849907	0.8881897552172108	1.773148895678809	2.6961275413464825	-2.145632955462028
chr2R:15866656-15867763	3.829617520412759	16.244035417176427	4.1108568790922435	10.466453557388602	7.674762948628835	12.556313757509027	10.344314505932186	9.561022158390738	4.793022455890917	0.1324460563010881	4.133707406715277	2.559353810915628	1.6975250535729478	2.462814609279685	-3.1701535256897446	-2.2184818219959843	-2.101243518322043	-1.743255356287317	-1.0668755590631576	-2.552105355777759	-9.774715631288007	-7.596799281609751	-13.329642213507432	-1.9862204930215646	-12.450193486035065	-3.001479538499564	-0.32675222119505476	1.3821770810048504	-0.47712125471966244	1.7052652880938663	0.347658825006986	1.2889719201458885	0.9709193966205042	0.27629997452909716	-2.2969408167403427	-6.589276610263831	-1.5044379282623652	2.230444962429441	0.44684043526232126	2.400452057849907	0.8881897552172108	1.773148895678809	2.6961275413464825	-2.145632955462028	0.7491874214990805	-4.185277231564116	-2.4802694270746715	-1.0065366762370098	-0.9059652567236041
chr2R:15925675-15931313	-5.927175766444189	-4.503571039171101	-9.19858444751611	-2.0840518049738312	-5.479412450436103	-2.8009043686585686	0.0	-7.345099166872255	-7.0157795343844525	-10.964686849535534	-4.6302291155353865	-4.125183660412982	-0.7359535705891888	-1.4637527426815689	-4.946900395304975	-8.48425706694479	-6.286886169807156	-7.769221753524731	-8.65641174406818	-6.5494024985863435	-3.1569403860572547	-3.216121259652629	-3.078696850364199	-0.90831928691478	0.0	1.0668755590631576	1.3821770810048504	2.623722453208834	4.855404088851963	4.522720732448778	0.9568070777091172	0.0	5.161162911515797	7.744048647663818	3.1255694161669636	9.226676817565824	5.163560291577166	1.36742250680259	3.6818194678652763	4.443534764308768	7.898920315815218	9.909372474016644	6.40466344901408	5.421085903774314	3.5982293506441216	3.385628838290411	5.840256370854307	5.819595228098718	5.867905828426055
chr2R:16118065-16118969	-0.32675222119505476	-2.4785338415724643	-3.1506874350894654	0.3842533059311557	-0.47712125471966244	0.288769123076823	-1.4025014238189424	0.2942634383079156	-0.8306338155442856	0.2645847633102984	1.9366985454978825	-0.14788497232850664	-2.7949937584152535	0.31203289901178594	0.9610314517009495	-2.1771161762438225	0.23641153158491574	-0.5836508535114189	-0.09207085484654573	-0.2887691230768229	-0.05276290133889929	0.07385018499533338	0.4984636085964295	1.4637527426815686	0.9059652567236041	2.8930979055291757	2.041607353754931	0.32675222119505476	3.965291091686425	7.97570858332855	7.486423943723753	2.3286248352848276	4.021759250128667	8.998160128501548	11.467971783118776	2.0888142266354475	7.65784488162971	7.084347149957632	10.012169746134791	5.7711595450938695	2.9187040813237317	2.533076356935857	0.8742559449952461	4.6594719283736445	3.3130179727356155	2.3074345548524855	-0.4789942969773334	1.7513182711584583	2.711239414118472
chr2R:16130315-16132954	0.9059652567236041	2.8930979055291757	2.041607353754931	0.32675222119505476	3.965291091686425	7.97570858332855	7.486423943723753	2.3286248352848276	4.021759250128667	8.998160128501548	11.467971783118776	2.0888142266354475	7.65784488162971	7.084347149957632	10.012169746134791	5.7711595450938695	2.9187040813237317	2.533076356935857	0.8742559449952461	4.6594719283736445	3.3130179727356155	2.3074345548524855	-0.4789942969773334	1.7513182711584583	2.711239414118472	1.6000537757252284	2.1439440006958885	4.186230057257052	0.3582612510021721	-1.126031419905469	1.9690890772151035	3.181597669177494	0.14749567946014586	1.7859947671716654	-0.16883043819068178	-1.1634030206942492	-0.5800216432185451	-0.355161630000432	-3.892908793525849	-7.177863369672055	-1.3179459507017353	-3.87940650090521	-4.04584882213039	-6.034285267323386	-4.400652495177432	0.3842533059311557	1.4604476739467427	-1.1842219655657569	0.454677025323566
chr2R:16133665-16134987	2.3286248352848276	4.021759250128667	8.998160128501548	11.467971783118776	2.0888142266354475	7.65784488162971	7.084347149957632	10.012169746134791	5.7711595450938695	2.9187040813237317	2.533076356935857	0.8742559449952461	4.6594719283736445	3.3130179727356155	2.3074345548524855	-0.4789942969773334	1.7513182711584583	2.711239414118472	1.6000537757252284	2.1439440006958885	4.186230057257052	0.3582612510021721	-1.126031419905469	1.9690890772151035	3.181597669177494	0.14749567946014586	1.7859947671716654	-0.16883043819068178	-1.1634030206942492	-0.5800216432185451	-0.355161630000432	-3.892908793525849	-7.177863369672055	-1.3179459507017353	-3.87940650090521	-4.04584882213039	-6.034285267323386	-4.400652495177432	0.3842533059311557	1.4604476739467427	-1.1842219655657569	0.454677025323566	1.8917054949837795	-0.03053795390957733	0.15354761948104886	-0.9870700994347652	-2.1150055884810586	-1.9333683605771472	-3.033127632502802
chr2R:16146813-16148535	1.7859947671716654	-0.16883043819068178	-1.1634030206942492	-0.5800216432185451	-0.355161630000432	-3.892908793525849	-7.177863369672055	-1.3179459507017353	-3.87940650090521	-4.04584882213039	-6.034285267323386	-4.400652495177432	0.3842533059311557	1.4604476739467427	-1.1842219655657569	0.454677025323566	1.8917054949837795	-0.03053795390957733	0.15354761948104886	-0.9870700994347652	-2.1150055884810586	-1.9333683605771472	-3.033127632502802	0.0	-5.760968800197517	-3.566716027963005	-3.3523244800092686	-2.1500892943576893	-5.676466307871562	-0.8936083154540573	0.9091834924345943	-1.6935276916242337	-0.21908375543902545	0.7016946198194882	-1.1810682334247542	0.865647062357687	0.029098819028689514	5.174760706022796	0.7110538848045859	1.5631672611452232	3.025698143935769	7.064355248445926	6.934469587146382	2.012912320338302	5.298581006036842	9.068305541092622	11.618045357052614	9.981763105761724	15.478782826554966
chr2R:16149023-16150547	-3.892908793525849	-7.177863369672055	-1.3179459507017353	-3.87940650090521	-4.04584882213039	-6.034285267323386	-4.400652495177432	0.3842533059311557	1.4604476739467427	-1.1842219655657569	0.454677025323566	1.8917054949837795	-0.03053795390957733	0.15354761948104886	-0.9870700994347652	-2.1150055884810586	-1.9333683605771472	-3.033127632502802	0.0	-5.760968800197517	-3.566716027963005	-3.3523244800092686	-2.1500892943576893	-5.676466307871562	-0.8936083154540573	0.9091834924345943	-1.6935276916242337	-0.21908375543902545	0.7016946198194882	-1.1810682334247542	0.865647062357687	0.029098819028689514	5.174760706022796	0.7110538848045859	1.5631672611452232	3.025698143935769	7.064355248445926	6.934469587146382	2.012912320338302	5.298581006036842	9.068305541092622	11.618045357052614	9.981763105761724	15.478782826554966	13.939458708519597	8.648734896379962	11.542168010593494	9.96358753199489	1.0710166376574632
chr2R:16196374-16202365	9.514202537174212	3.2001937806500584	1.4229395303940287	-0.5604934887949807	-3.4877684613890554	1.575436491741878	-11.397502970132981	-8.515453315941759	-0.7312167779856332	7.812264667104507	1.81334652596131	27.451400331684283	29.983135724258442	31.30092106489895	27.249339015543875	22.531785922091263	19.049089523693823	13.573650316851896	9.581125102901492	2.951040753530608	-0.9272190744758619	-4.87936819306661	-5.834799450278823	-6.7167361461809065	-8.845815446358346	-2.053314376799842	-5.606660620599771	-5.421536233049304	-6.970851321999161	-10.800574684852512	-9.631141758206578	-9.421747420584314	-2.456265379696618	3.313677367473104	-0.14064026204545457	-0.6324447757470605	-1.662325198217967	-5.3227993658141814	-7.34483920649235	-8.57814247710611	-2.5605596197531133	0.7914708030278007	3.4778655596296604	2.1573764603018937	1.1062819317531172	0.2377868282743005	2.2758719637614395	1.6233792657402046	0.10444507208812327
chr2R:16202558-16203710	31.30092106489895	27.249339015543875	22.531785922091263	19.049089523693823	13.573650316851896	9.581125102901492	2.951040753530608	-0.9272190744758619	-4.87936819306661	-5.834799450278823	-6.7167361461809065	-8.845815446358346	-2.053314376799842	-5.606660620599771	-5.421536233049304	-6.970851321999161	-10.800574684852512	-9.631141758206578	-9.421747420584314	-2.456265379696618	3.313677367473104	-0.14064026204545457	-0.6324447757470605	-1.662325198217967	-5.3227993658141814	-7.34483920649235	-8.57814247710611	-2.5605596197531133	0.7914708030278007	3.4778655596296604	2.1573764603018937	1.1062819317531172	0.2377868282743005	2.2758719637614395	1.6233792657402046	0.10444507208812327	-0.23787595264560576	-6.099989656416373	-4.928987315691714	-8.836153707187597	-9.954797409587393	-12.70087319846915	-16.103862818742773	-12.04753913635474	1.318826140177895	8.115721285095551	9.014406422990978	12.627894363030462	4.899380112144874
chr2R:16204898-16206396	13.573650316851896	9.581125102901492	2.951040753530608	-0.9272190744758619	-4.87936819306661	-5.834799450278823	-6.7167361461809065	-8.845815446358346	-2.053314376799842	-5.606660620599771	-5.421536233049304	-6.970851321999161	-10.800574684852512	-9.631141758206578	-9.421747420584314	-2.456265379696618	3.313677367473104	-0.14064026204545457	-0.6324447757470605	-1.662325198217967	-5.3227993658141814	-7.34483920649235	-8.57814247710611	-2.5605596197531133	0.7914708030278007	3.4778655596296604	2.1573764603018937	1.1062819317531172	0.2377868282743005	2.2758719637614395	1.6233792657402046	0.10444507208812327	-0.23787595264560576	-6.099989656416373	-4.928987315691714	-8.836153707187597	-9.954797409587393	-12.70087319846915	-16.103862818742773	-12.04753913635474	1.318826140177895	8.115721285095551	9.014406422990978	12.627894363030462	4.899380112144874	8.337885931704434	6.611378947023817	5.055906540285627	6.233143921075741
chr2R:16212762-16216024	3.313677367473104	-0.14064026204545457	-0.6324447757470605	-1.662325198217967	-5.3227993658141814	-7.34483920649235	-8.57814247710611	-2.5605596197531133	0.7914708030278007	3.4778655596296604	2.1573764603018937	1.1062819317531172	0.2377868282743005	2.2758719637614395	1.6233792657402046	0.10444507208812327	-0.23787595264560576	-6.099989656416373	-4.928987315691714	-8.836153707187597	-9.954797409587393	-12.70087319846915	-16.103862818742773	-12.04753913635474	1.318826140177895	8.115721285095551	9.014406422990978	12.627894363030462	4.899380112144874	8.337885931704434	6.611378947023817	5.055906540285627	6.233143921075741	2.6141374530086168	0.8768927084489612	3.726965837778504	-0.12845543600974685	0.8830027120463078	1.7272966640946643	1.9161700770827474	-3.119307809648503	-2.3095203573854794	-3.5639225043926834	-1.6249299218970856	-4.489445297763232	-0.6096487007544005	-7.661369275660678	-4.891879786461635	-6.345508993806979
chr2R:16216822-16218171	0.7914708030278007	3.4778655596296604	2.1573764603018937	1.1062819317531172	0.2377868282743005	2.2758719637614395	1.6233792657402046	0.10444507208812327	-0.23787595264560576	-6.099989656416373	-4.928987315691714	-8.836153707187597	-9.954797409587393	-12.70087319846915	-16.103862818742773	-12.04753913635474	1.318826140177895	8.115721285095551	9.014406422990978	12.627894363030462	4.899380112144874	8.337885931704434	6.611378947023817	5.055906540285627	6.233143921075741	2.6141374530086168	0.8768927084489612	3.726965837778504	-0.12845543600974685	0.8830027120463078	1.7272966640946643	1.9161700770827474	-3.119307809648503	-2.3095203573854794	-3.5639225043926834	-1.6249299218970856	-4.489445297763232	-0.6096487007544005	-7.661369275660678	-4.891879786461635	-6.345508993806979	-6.536632443458207	-5.263838095286609	-1.1023971870498288	-5.220645584165209	-6.282416000283476	-7.052515810860552	-5.802050438048224	-6.645834034682467
chr2R:16218582-16219993	0.2377868282743005	2.2758719637614395	1.6233792657402046	0.10444507208812327	-0.23787595264560576	-6.099989656416373	-4.928987315691714	-8.836153707187597	-9.954797409587393	-12.70087319846915	-16.103862818742773	-12.04753913635474	1.318826140177895	8.115721285095551	9.014406422990978	12.627894363030462	4.899380112144874	8.337885931704434	6.611378947023817	5.055906540285627	6.233143921075741	2.6141374530086168	0.8768927084489612	3.726965837778504	-0.12845543600974685	0.8830027120463078	1.7272966640946643	1.9161700770827474	-3.119307809648503	-2.3095203573854794	-3.5639225043926834	-1.6249299218970856	-4.489445297763232	-0.6096487007544005	-7.661369275660678	-4.891879786461635	-6.345508993806979	-6.536632443458207	-5.263838095286609	-1.1023971870498288	-5.220645584165209	-6.282416000283476	-7.052515810860552	-5.802050438048224	-6.645834034682467	-9.81079566285318	-9.168493582003295	-17.551089123464468	-16.20906162527653
chr2R:16423776-16424981	0.0	0.9064612818758697	0.5775401398480233	4.219691351993844	4.138060381055575	1.1176451270287886	-1.0668755590631576	1.0668755590631576	-0.05355935992829219	4.171997664507374	4.0179542390440375	6.287514773861674	1.2117858773499315	1.1988016946252926	1.7826079114960032	3.6020544215231363	2.7153040288775254	4.407716703759059	2.8266316497028106	2.784998301892502	0.3399133280130585	-0.40056596819008916	0.5313487585404655	0.41098582251374394	1.0776578544626019	4.938592336804173	3.057762145136095	2.484027183456119	-0.1294849657441434	1.8209763243848374	1.2277378305938738	2.6449670415981177	1.9044935710491568	-0.06932047124102679	0.7779749514478989	2.5206455155788197	2.396191054438929	1.3905204795962776	-3.4243787365521112	-2.702978084699026	-0.79348173710424	-0.37400434820253653	-1.8215277684568358	1.6422014869843864	-2.598098266296557	-4.4047672122330255	-2.2065956426320597	-4.27136195384448	-0.7789134453809596
chr2R:16425050-16426946	4.219691351993844	4.138060381055575	1.1176451270287886	-1.0668755590631576	1.0668755590631576	-0.05355935992829219	4.171997664507374	4.0179542390440375	6.287514773861674	1.2117858773499315	1.1988016946252926	1.7826079114960032	3.6020544215231363	2.7153040288775254	4.407716703759059	2.8266316497028106	2.784998301892502	0.3399133280130585	-0.40056596819008916	0.5313487585404655	0.41098582251374394	1.0776578544626019	4.938592336804173	3.057762145136095	2.484027183456119	-0.1294849657441434	1.8209763243848374	1.2277378305938738	2.6449670415981177	1.9044935710491568	-0.06932047124102679	0.7779749514478989	2.5206455155788197	2.396191054438929	1.3905204795962776	-3.4243787365521112	-2.702978084699026	-0.79348173710424	-0.37400434820253653	-1.8215277684568358	1.6422014869843864	-2.598098266296557	-4.4047672122330255	-2.2065956426320597	-4.27136195384448	-0.7789134453809596	0.47712125471966244	0.0	0.24960237240555377
chr2R:16426998-16428650	-1.0668755590631576	1.0668755590631576	-0.05355935992829219	4.171997664507374	4.0179542390440375	6.287514773861674	1.2117858773499315	1.1988016946252926	1.7826079114960032	3.6020544215231363	2.7153040288775254	4.407716703759059	2.8266316497028106	2.784998301892502	0.3399133280130585	-0.40056596819008916	0.5313487585404655	0.41098582251374394	1.0776578544626019	4.938592336804173	3.057762145136095	2.484027183456119	-0.1294849657441434	1.8209763243848374	1.2277378305938738	2.6449670415981177	1.9044935710491568	-0.06932047124102679	0.7779749514478989	2.5206455155788197	2.396191054438929	1.3905204795962776	-3.4243787365521112	-2.702978084699026	-0.79348173710424	-0.37400434820253653	-1.8215277684568358	1.6422014869843864	-2.598098266296557	-4.4047672122330255	-2.2065956426320597	-4.27136195384448	-0.7789134453809596	0.47712125471966244	0.0	0.24960237240555377	-2.326233413392253	-2.2209065736386764	-2.908057492949132
chr2R:16742404-16744137	-1.667730589792028	0.865845382632883	0.6860953523528659	-0.09138858132547556	-1.3508339968195997	0.28264237180636037	0.6150971031078819	0.0	0.7359535705891888	-0.3842533059311557	0.0	-0.3842533059311557	4.296456973408161	6.109295984074037	2.7490446423723025	3.452764463174187	2.7492611850735487	3.0640536295943113	0.21719286652404052	1.0182672586122914	1.9663284729500836	0.29815214289168646	3.6161262682826423	-0.6500230994390223	3.2993551831774366	0.6650771610115815	-0.32675222119505476	0.0	-0.5552050987676277	2.2010960145654166	9.907334904607861	6.78325849774758	11.909417412374923	5.003438336913729	0.45688604133616956	7.210727683996658	5.02273949992498	3.3896633497231177	1.6273134354550425	2.5585707317482638	-0.41877378440555496	-0.7237816410937306	-3.7536752620408005	-2.448406376312256	-0.9059652567236041	0.9884928598239788	-0.08729496043488422	-2.5319575309365745	-3.2595729844443304
chr2R:16744570-16749913	0.28264237180636037	0.6150971031078819	0.0	0.7359535705891888	-0.3842533059311557	0.0	-0.3842533059311557	4.296456973408161	6.109295984074037	2.7490446423723025	3.452764463174187	2.7492611850735487	3.0640536295943113	0.21719286652404052	1.0182672586122914	1.9663284729500836	0.29815214289168646	3.6161262682826423	-0.6500230994390223	3.2993551831774366	0.6650771610115815	-0.32675222119505476	0.0	-0.5552050987676277	2.2010960145654166	9.907334904607861	6.78325849774758	11.909417412374923	5.003438336913729	0.45688604133616956	7.210727683996658	5.02273949992498	3.3896633497231177	1.6273134354550425	2.5585707317482638	-0.41877378440555496	-0.7237816410937306	-3.7536752620408005	-2.448406376312256	-0.9059652567236041	0.9884928598239788	-0.08729496043488422	-2.5319575309365745	-3.2595729844443304	-8.113037455592245	-8.480021508257582	-11.026385621122195	-5.386312015673865	-7.364517327687965
chr2R:16930763-16942679	-27.566177533529356	-23.84280123337019	-20.769617498554496	-8.754999150956676	-8.329118300519925	-6.689443116010179	-2.961278326574534	-1.684872899606169	0.0	0.0	0.0	10.913272876455881	21.333225979390566	4.324191047632094	1.0668755590631576	14.373835151667697	32.08084818562546	26.037308013878707	29.255157356162282	19.00222137760604	11.750742194759912	10.930615212582735	9.903093120423911	6.653008190463137	2.53573754395566	-0.044064397301906755	-0.11720778221563724	-0.43683895871513007	1.4313637641589874	0.40880532255527635	-3.305627277330988	-0.7725895491200615	-3.1393927486929853	3.4581209881408568	8.36064558686122	3.7391547729073356	3.608293650290208	-0.5625449218582855	8.22733754927914	8.676694793603895	6.461186328834962	3.706273645625877	-2.9150724578125033	-5.657240687638328	-10.598828152036008	-9.84196684111	-18.721775999070648	-24.548489570362815	-17.490803446804055
chr2R:16943141-16944768	-0.044064397301906755	-0.11720778221563724	-0.43683895871513007	1.4313637641589874	0.40880532255527635	-3.305627277330988	-0.7725895491200615	-3.1393927486929853	3.4581209881408568	8.36064558686122	3.7391547729073356	3.608293650290208	-0.5625449218582855	8.22733754927914	8.676694793603895	6.461186328834962	3.706273645625877	-2.9150724578125033	-5.657240687638328	-10.598828152036008	-9.84196684111	-18.721775999070648	-24.548489570362815	-17.490803446804055	-6.790466732935279	2.9841366648852037	7.397514391888056	13.335760787905242	8.03013992993376	3.516007467118475	1.162474266630293	-1.0113593518790447	2.2120163541023983	-1.824092582591489	-2.71668323702123	-7.567278937900022	-10.257419347961632	-9.462259901128046	-7.659064857719305	7.551810662766189	10.53607477046612	5.552947876020203	5.122810006679324	4.723384194395459	4.06345725525791	3.387473062203305	4.633236350310042	-0.46627673232224986	-0.1458985438208255
chr2R:17077240-17082334	-6.043293184779905	-16.825706087856886	-16.275008959583364	-15.372127928028865	-13.543675261229508	-4.152883634612223	2.1233246062921585	-0.4466713050019474	4.733098946064469	14.430741977960201	14.890066779682892	19.472823326228422	6.069175519318716	10.367401638917405	13.296781307709894	8.827717417179382	7.6452155346408714	2.1211752311774656	0.38601307198184703	-0.9049726123171995	-3.115827821370517	-3.207723108503248	-3.3980549343161113	-0.25994627197519626	0.0	0.0	0.0	0.0	-6.739574170679292	-7.459002925782441	-8.403124781646607	-8.098105219639615	-14.717849830443024	-6.007507448849322	-13.282073181546279	-16.656961665806765	-6.602715113541322	-0.2887691230768229	-1.6815480700077783	-13.437009431541362	-9.565006476554053	-1.7583075587467176	4.782107372594936	16.36674117338921	17.341240951634777	27.05024083018956	26.112467707234476	10.278548856969094	14.81257597573726
chr2R:17082620-17083800	19.472823326228422	6.069175519318716	10.367401638917405	13.296781307709894	8.827717417179382	7.6452155346408714	2.1211752311774656	0.38601307198184703	-0.9049726123171995	-3.115827821370517	-3.207723108503248	-3.3980549343161113	-0.25994627197519626	0.0	0.0	0.0	0.0	-6.739574170679292	-7.459002925782441	-8.403124781646607	-8.098105219639615	-14.717849830443024	-6.007507448849322	-13.282073181546279	-16.656961665806765	-6.602715113541322	-0.2887691230768229	-1.6815480700077783	-13.437009431541362	-9.565006476554053	-1.7583075587467176	4.782107372594936	16.36674117338921	17.341240951634777	27.05024083018956	26.112467707234476	10.278548856969094	14.81257597573726	6.646470946823875	7.522152806488836	5.710795922907592	3.3448373887442644	-0.3501044022729236	-5.112470928518925	-11.411031238448189	-9.510003344739145	-10.90057916709356	0.07463360861641595	6.239094683231311
chr2R:17085951-17087143	2.1211752311774656	0.38601307198184703	-0.9049726123171995	-3.115827821370517	-3.207723108503248	-3.3980549343161113	-0.25994627197519626	0.0	0.0	0.0	0.0	-6.739574170679292	-7.459002925782441	-8.403124781646607	-8.098105219639615	-14.717849830443024	-6.007507448849322	-13.282073181546279	-16.656961665806765	-6.602715113541322	-0.2887691230768229	-1.6815480700077783	-13.437009431541362	-9.565006476554053	-1.7583075587467176	4.782107372594936	16.36674117338921	17.341240951634777	27.05024083018956	26.112467707234476	10.278548856969094	14.81257597573726	6.646470946823875	7.522152806488836	5.710795922907592	3.3448373887442644	-0.3501044022729236	-5.112470928518925	-11.411031238448189	-9.510003344739145	-10.90057916709356	0.07463360861641595	6.239094683231311	3.8450300471358636	0.35684627070456776	3.5904644921994984	14.310869629648161	16.531340096328837	19.930667881904615
chr2R:17136973-17138881	-5.4010760863976355	-1.4313637641589874	0.32675222119505476	0.9059652567236041	3.1791343411642923	6.227638476451176	8.26552119634945	6.186523801838339	6.660474323801786	5.630895423198376	4.3173372859993915	2.3001762473836695	2.792287784499842	2.0433426046588847	2.537757458203674	2.046621064779559	-0.04981702176277818	0.0	-1.0466924622419154	1.684872899606169	2.0263842005857162	5.618213947477329	6.327000457628627	5.7330188009496466	7.414374560713454	6.992370987679655	5.7800600294915325	1.2135387522774312	-0.9677517460495031	-1.3945007183755396	-3.832986060398562	-1.2515803077661507	-5.840448658024645	-9.555565996632279	-8.89954173290541	-11.765881829268533	-10.687727767869328	-7.887164202142124	-3.143591484381787	-3.739231688949138	-8.89241309566434	-9.23759783460653	-10.395216597262639	-10.827769885941338	-7.059030349289695	-7.287387671324979	-11.700292574252867	-5.698711978369971	-7.500152877481438
chr2R:17168874-17172249	-2.907336430123448	-0.2507489161857258	0.06126528648380753	-0.32675222119505476	-2.047566507249647	-3.5176226488008235	0.7406896533804264	-0.18847300815124607	-2.3286248352848276	1.4637527426815686	-1.1684578575896332	0.9096987481051988	3.5098262024118014	2.188496899305899	0.0	0.3842533059311557	4.973476773998317	3.9063713887295184	3.370909595908926	1.3621716488021876	1.6181485997711635	3.7913547810648693	-0.5019847563975255	-0.6432506966154488	-1.779581698359364	-2.737902894485246	-4.298931945320681	-7.3158998756616604	-1.7268160106159098	-1.0421790870559455	0.47712125471966244	0.7359535705891888	0.0	-0.47712125471966244	0.0	2.765644799181018	1.494407705427427	-1.927338575060818	-6.853708357307163	-6.199924172657573	-9.186224780014573	-3.3451723153792865	1.4313637641589874	16.548393353202048	6.463635279931968	14.790158772096467	4.639350268664918	7.293318436501659	7.943439800303431
chr2R:17431478-17435049	0.8065359368777398	1.2456036774209613	-0.9252371449722532	-2.1334686265321867	3.024451141926018	-3.7259454399270666	-7.186713289987257	-4.603504274421954	-6.133668316119348	-1.9556084688301072	-7.032821026326078	-7.494560407259175	-10.812383847307018	-13.634362624383348	-17.259536943297146	-23.110591775765364	-13.994132419572393	-2.128424435726139	0.6358459603999882	4.723741038702711	2.150259015102974	4.223374062289741	3.37069137798632	5.41367582626861	0.1860362412403951	3.7803653019305226	2.7535584045632766	3.1087803164411034	1.4841056809211093	3.5985051254758886	9.833944660952817	7.35317731432888	6.3323191681113435	6.404635155758517	6.947210259645109	6.237981628022633	5.149425935273602	-0.07904443512373695	-0.7817255069136774	-1.8882554294484057	-2.2527366425846704	-2.802873109792044	-0.7462819960523704	-2.997728820045844	-1.5469459409013928	-4.67518894231345	-2.97329066895564	-4.382212839886692	-7.993864435928575
chr2R:18060611-18061779	23.829472910799222	16.10488711008403	5.60975769420912	6.459316611799764	2.8327178595474507	0.19672990096189616	-2.4938493265949955	-4.566390351649499	-2.8445720043571923	4.107060022164868	2.729108091809795	0.5115880358809525	2.346959965869862	0.3656384956022661	-1.4982606059038213	-2.940832809210139	-10.233343367643212	-9.586508076288986	-17.011103935532955	-22.5973653224644	-20.16955352048826	-0.5732797090905447	5.386667652331707	1.7983459170375262	1.3062087082311469	3.858662597834898	-0.7530353393402137	0.9884928598239788	5.682022977796633	5.620798230244809	2.4981029843752105	6.105572224452012	2.736308583651208	1.532867091019314	1.0513440929552829	-1.3927300820861974	-1.806625525421449	-1.7248810663793266	-2.071426074832578	-2.179483364370423	0.0	-0.65770526704122	-1.6903855583396334	-4.673658731159163	-3.083047168461384	-1.7647781657457149	-1.4939390752202248	0.3893487198707885	-1.3818740643635847
chr2R:18361316-18363786	1.1265838420276375	-1.945336706078711	-0.7986189973950423	-3.0397869761194967	-4.912356166475608	-3.4907699269687655	-5.78617203932885	-3.7879574278695136	-10.328533271733471	-12.337436357783142	-13.058767747922557	-12.136552746194948	-7.659515801085209	-0.3842533059311557	-0.7359535705891888	-0.5511011468531489	-8.195607177533823	-2.216769493300381	-7.380457517814641	-7.466264959126992	-7.285152952855973	-8.21523149106074	-7.629409073783965	-1.392602612965914	-1.6540075050425913	-7.034405731299022	-0.9458867503421058	-2.8256532892291717	-4.348968171302874	-6.206556195517431	-9.261549145531298	-9.661835800504862	-11.893172208001802	-3.196901487116444	-5.084093241877226	-6.42193574849873	-4.857497939846093	-7.545406083900184	-3.8607084870254464	0.47712125471966244	-1.4637527426815689	-0.3842533059311557	0.0	-0.4241354059927311	-1.826535516820947	-0.7370454996291198	0.7401547450260108	-1.62748521899707	-0.7359535705891888
chr2R:18574010-18580319	-9.975484347804423	-9.534119338505972	5.365643044170459	2.9874167605253823	0.018598865721102354	-2.4802433027792343	-6.013656452644931	-3.066928749698525	1.2053167708659598	4.206314185002681	13.40583719466287	13.375748223658949	9.31776401181098	7.136969213758813	0.22014090163878852	-6.212593800674721	-8.028110147984215	-14.415150250667077	-12.40483314329452	-3.686707013594347	10.754636602544965	7.177230335581999	10.10075538372106	10.295889252588012	2.500129099131254	6.573965625783789	5.928522530356277	4.297095021829233	3.9557287424603653	3.7949740345054472	0.409361803256652	2.9608507525533576	4.905551733193708	4.099687942106115	6.563747601500526	4.774721579698783	1.1013342360524592	-2.0496383335300408	-4.634275606896832	-1.9838087078614268	-1.5437192433274791	-1.9137376451150574	-2.9839298916980606	-4.765512154329423	-2.3469341321873176	-4.356813740884728	-7.257535831817701	-7.74436953371085	-12.58508474067321
chr2R:18688168-18690631	2.8339947819335176	1.4455960207801133	-0.031486316253905945	1.9364231614866043	0.7455238146360097	1.9120257042370223	2.6417882688831757	0.5667259048251884	-0.2406233412219088	5.118295766689598	5.7705757420777255	-1.0668755590631576	1.684872899606169	0.3842533059311557	5.033237721213463	6.894274517918513	4.692529684302995	5.055568956063924	1.0712992471878855	0.8491726332720496	0.5979417420979842	-1.041562685491579	1.0466184647186654	0.9115938246939521	1.0668755590631576	-0.27546297677879955	-0.2899857612809667	-0.27031361225986755	2.228845345950388	-2.1265304769678575	-3.6500972311029254	-1.4357053600244543	-0.8913593513565173	-0.918332009057667	-1.539531302789424	-4.164882700519041	-0.5053128117350189	-1.046496682949422	-0.34190851119967575	-0.6816519536376183	-1.087850084212704	-1.5065194707249412	-3.245933431873697	-2.686362134739529	-0.11959307392140764	-0.3534115751040294	0.0	-0.26145052715670036	0.45773304765476996
chr2R:18690874-18691958	1.9120257042370223	2.6417882688831757	0.5667259048251884	-0.2406233412219088	5.118295766689598	5.7705757420777255	-1.0668755590631576	1.684872899606169	0.3842533059311557	5.033237721213463	6.894274517918513	4.692529684302995	5.055568956063924	1.0712992471878855	0.8491726332720496	0.5979417420979842	-1.041562685491579	1.0466184647186654	0.9115938246939521	1.0668755590631576	-0.27546297677879955	-0.2899857612809667	-0.27031361225986755	2.228845345950388	-2.1265304769678575	-3.6500972311029254	-1.4357053600244543	-0.8913593513565173	-0.918332009057667	-1.539531302789424	-4.164882700519041	-0.5053128117350189	-1.046496682949422	-0.34190851119967575	-0.6816519536376183	-1.087850084212704	-1.5065194707249412	-3.245933431873697	-2.686362134739529	-0.11959307392140764	-0.3534115751040294	0.0	-0.26145052715670036	0.45773304765476996	-0.9117451920612267	0.9029352136317238	1.104495514868511	-0.5654146689021436	1.7226975485699034
chr2R:18931229-18932272	1.19583492782649	1.9714560950389879	0.28842710981617303	2.242735038625509	-1.6655148037594742	-0.875931463743925	-1.3226382033669812	-0.16130308697746232	-1.9713573750144955	-4.2001578062385025	-4.834345300791661	-1.4965775255598557	0.8471903712231922	0.11620054665963778	0.3893487198707885	-0.2406233412219088	-0.39643351129764814	8.608020673179968	14.080812502240317	12.805210426369408	16.443135375699402	8.440653545587814	3.8832961036569293	5.85824272173548	8.153653297363881	6.43842775359215	7.157780655016035	7.1860324952703625	7.44508114540754	3.530412502147945	4.0859427320574335	3.4633109457067928	3.4387876807452433	5.9409284986084945	5.368221611391522	2.6264919362102908	2.4094618709171134	1.8165245916627901	1.319491780228358	1.0619631304277366	1.4598827244470982	1.0118120621011688	-1.7137918446687919	1.8319039104791204	1.0381984435318405	4.728630192898431	2.498048369638254	0.0	0.4953702769670191
chr2R:18933652-18934914	-0.875931463743925	-1.3226382033669812	-0.16130308697746232	-1.9713573750144955	-4.2001578062385025	-4.834345300791661	-1.4965775255598557	0.8471903712231922	0.11620054665963778	0.3893487198707885	-0.2406233412219088	-0.39643351129764814	8.608020673179968	14.080812502240317	12.805210426369408	16.443135375699402	8.440653545587814	3.8832961036569293	5.85824272173548	8.153653297363881	6.43842775359215	7.157780655016035	7.1860324952703625	7.44508114540754	3.530412502147945	4.0859427320574335	3.4633109457067928	3.4387876807452433	5.9409284986084945	5.368221611391522	2.6264919362102908	2.4094618709171134	1.8165245916627901	1.319491780228358	1.0619631304277366	1.4598827244470982	1.0118120621011688	-1.7137918446687919	1.8319039104791204	1.0381984435318405	4.728630192898431	2.498048369638254	0.0	0.4953702769670191	0.7455786996038657	3.261407677579345	2.8672366612312685	3.086033979919881	-0.17475763119921037
chr2R:18950599-18951833	1.0619631304277366	1.4598827244470982	1.0118120621011688	-1.7137918446687919	1.8319039104791204	1.0381984435318405	4.728630192898431	2.498048369638254	0.0	0.4953702769670191	0.7455786996038657	3.261407677579345	2.8672366612312685	3.086033979919881	-0.17475763119921037	1.509971213206612	0.6606699692130957	2.923473659827312	0.8228827024562494	2.4062076079831627	3.1252362871438737	1.678072851931914	2.773864584185255	1.0470180767216046	1.5475579336223595	2.957725309469666	2.717946959965374	3.348114392949628	1.8443022279520163	2.6270064052811137	3.4251673886741116	3.4106442752989223	2.4863138439883046	2.318223377473623	1.7292892106669413	-0.2540130645619879	0.9929593156405786	0.8542370896867274	0.9520403816044838	0.37350876579714065	0.08260857301481922	-0.2781127705689119	0.0	-3.015276004979085	-4.02633676146009	-5.0292062766450325	-4.335244234993364	-5.531799448251914	-5.292175768868354
chr2R:18958612-18961705	0.6606699692130957	2.923473659827312	0.8228827024562494	2.4062076079831627	3.1252362871438737	1.678072851931914	2.773864584185255	1.0470180767216046	1.5475579336223595	2.957725309469666	2.717946959965374	3.348114392949628	1.8443022279520163	2.6270064052811137	3.4251673886741116	3.4106442752989223	2.4863138439883046	2.318223377473623	1.7292892106669413	-0.2540130645619879	0.9929593156405786	0.8542370896867274	0.9520403816044838	0.37350876579714065	0.08260857301481922	-0.2781127705689119	0.0	-3.015276004979085	-4.02633676146009	-5.0292062766450325	-4.335244234993364	-5.531799448251914	-5.292175768868354	-6.878456343446499	-13.09712728399473	-9.048060991407347	-9.973764681719501	-4.266892587410281	-12.890261065284124	-17.769059049914375	-12.326830121335078	-9.173786312947719	-6.367141905327111	-7.887198600674611	-1.401963978027855	-12.649451369831548	-14.3724879530098	-1.1805310270026945	9.822674513034256
chr2R:18962070-18966958	1.0470180767216046	1.5475579336223595	2.957725309469666	2.717946959965374	3.348114392949628	1.8443022279520163	2.6270064052811137	3.4251673886741116	3.4106442752989223	2.4863138439883046	2.318223377473623	1.7292892106669413	-0.2540130645619879	0.9929593156405786	0.8542370896867274	0.9520403816044838	0.37350876579714065	0.08260857301481922	-0.2781127705689119	0.0	-3.015276004979085	-4.02633676146009	-5.0292062766450325	-4.335244234993364	-5.531799448251914	-5.292175768868354	-6.878456343446499	-13.09712728399473	-9.048060991407347	-9.973764681719501	-4.266892587410281	-12.890261065284124	-17.769059049914375	-12.326830121335078	-9.173786312947719	-6.367141905327111	-7.887198600674611	-1.401963978027855	-12.649451369831548	-14.3724879530098	-1.1805310270026945	9.822674513034256	12.458947593157028	26.047004360940328	25.929207306954254	24.047026227017007	16.263070479303675	9.557762331886593	6.101550621899443
chr2R:18967588-18972488	1.7292892106669413	-0.2540130645619879	0.9929593156405786	0.8542370896867274	0.9520403816044838	0.37350876579714065	0.08260857301481922	-0.2781127705689119	0.0	-3.015276004979085	-4.02633676146009	-5.0292062766450325	-4.335244234993364	-5.531799448251914	-5.292175768868354	-6.878456343446499	-13.09712728399473	-9.048060991407347	-9.973764681719501	-4.266892587410281	-12.890261065284124	-17.769059049914375	-12.326830121335078	-9.173786312947719	-6.367141905327111	-7.887198600674611	-1.401963978027855	-12.649451369831548	-14.3724879530098	-1.1805310270026945	9.822674513034256	12.458947593157028	26.047004360940328	25.929207306954254	24.047026227017007	16.263070479303675	9.557762331886593	6.101550621899443	4.845879555864423	3.949252997333422	9.341434004595348	9.281554562260272	11.201817500644884	5.078024652732304	10.327527173383316	6.771450375247118	6.8488488648269445	5.536589107157395	3.7428214412961154
chr2R:19094380-19095457	6.580369544359614	2.94656837718914	8.725774007212348	6.049338449004332	5.001705994752458	8.224140797891817	4.440100666362943	2.2291577311005937	-0.26222571829122193	-1.6045035326819672	-0.6531537481932002	-1.7565947820278776	0.0	-1.970398866156499	-6.53961863147603	-3.2035948643902232	-0.9759797350354121	0.09533766147681778	-0.38894791660417566	0.18475831479953111	-1.070312225747582	1.1782185351123888	-0.8114159121816789	-0.8916408203635118	-1.1211451915958406	-2.443242531743237	-0.9606731454343234	-0.7071386056381213	1.8723803976876439	2.036472134408389	-0.06536933149374284	1.7996960994224946	0.7778664309476482	2.134891139111319	-0.9525477551459195	-1.5755998448449131	0.911745192061227	1.112139206960498	2.325381402843572	4.462782583979145	2.1839685784770917	1.087636782058556	5.655568425891272	2.5597590062636506	2.714184790407429	5.212780738337579	2.529983586287431	0.0	1.4357146525914979
chr2R:19232300-19234377	-5.268646632220395	-3.118361602287985	-2.780719614069737	-0.6867325911188109	-3.9524996084763346	-3.6835421233181007	-2.4165390509961338	-2.218490757230116	-2.128854723009254	-2.635336100983025	0.0	-1.153517570073711	-4.450891183158564	-4.6347361449061495	-2.277422542716928	-1.276446572312658	-0.3842533059311557	0.0	0.5528921207664924	-0.4468404352623209	2.3286248352848276	1.039701579146399	1.6455757896058052	1.4651391162506124	3.149971357378484	0.0	6.147776027133398	4.4993024305129286	3.3865943216780594	2.9892883648957334	2.3971460268591644	2.4699670547475336	-0.5030219412183184	-0.9884928598239788	-1.1714571848981885	0.23345274530454482	2.3588303118370866	1.774644144229277	-1.6422014869843864	0.6252873828651146	0.3842533059311557	2.477857366214656	8.667230021252482	6.234734935415646	7.700269292295939	8.21439745966758	2.421983199548782	4.482662413112408	9.550607437233085
chr2R:19234426-19235478	-3.9524996084763346	-3.6835421233181007	-2.4165390509961338	-2.218490757230116	-2.128854723009254	-2.635336100983025	0.0	-1.153517570073711	-4.450891183158564	-4.6347361449061495	-2.277422542716928	-1.276446572312658	-0.3842533059311557	0.0	0.5528921207664924	-0.4468404352623209	2.3286248352848276	1.039701579146399	1.6455757896058052	1.4651391162506124	3.149971357378484	0.0	6.147776027133398	4.4993024305129286	3.3865943216780594	2.9892883648957334	2.3971460268591644	2.4699670547475336	-0.5030219412183184	-0.9884928598239788	-1.1714571848981885	0.23345274530454482	2.3588303118370866	1.774644144229277	-1.6422014869843864	0.6252873828651146	0.3842533059311557	2.477857366214656	8.667230021252482	6.234734935415646	7.700269292295939	8.21439745966758	2.421983199548782	4.482662413112408	9.550607437233085	4.458125884121861	0.32675222119505476	1.9293648632383993	7.526719875234421
chr2R:20074122-20082323	-14.900329434199257	-19.12140049491457	-21.895493637515873	-8.515328468499668	-9.413482035250693	-1.7345287976228647	-0.6252873828651145	-5.667537417803718	-3.597141533244641	-0.714253540683701	-1.0596149194935087	1.6647668477502808	0.1683104709151678	0.3006475171497982	1.9974567693168384	1.899213828064001	2.523306557050232	4.165195469170138	2.654503592074049	4.211582843255901	5.490533310476316	6.7388436619186	0.0	0.0	0.0	0.0	0.0	0.0	0.0	0.0	0.0	0.0	0.0	0.0	0.0	0.0	4.305483294960735	10.193630308581039	11.681949593241315	9.326896186395595	11.052150391758374	10.484790975192942	7.453679337454993	4.969320516449336	1.756392351107267	2.745151206319602	23.75168896248209	20.64687261503403	17.587412450314275
chr2R:20221146-20222146	9.480152887572656	5.047647212073203	0.2984939734504228	0.9700393817962604	1.7768452172536515	2.537653772442008	1.5728296112829785	0.0	0.05869386681558555	-3.5123062494410586	-3.1029252579752056	-5.380408154412611	-4.371954575403143	1.3821770810048504	-2.3286248352848276	-0.7357890626869555	1.4313637641589874	2.341248245414566	4.758562345804754	1.890658926730269	13.55757794845717	21.18283085025094	10.28431398059562	10.243406845395965	8.850717859994461	3.2321966651643232	-0.2764635318493171	-2.81564499740796	-8.409472905652418	-6.661344498852561	-9.315649938923139	-7.304125410709161	-3.365247852908754	0.2412006166113243	0.361125163167136	1.4313637641589874	-2.149212737455586	-0.6316629465930411	0.7359535705891888	0.0	7.108780111860979	12.155567005407356	8.395999095221445	2.3021949099293937	7.980513615959305	8.586883334256452	6.762224736960759	8.657114510415013	4.839298170496124
chr2R:20264883-20265786	-1.0382471933781323	-0.7906137876558699	0.3842533059311557	0.46660954739493005	-3.4802220970258855	-3.5658759315502437	-1.280451501445512	-0.28197937605734136	-0.2887691230768229	-1.6432643673931604	-3.2341338910759734	-2.6226061968440155	-3.132560352080656	-2.2307613567302225	-0.7096104955333233	-5.2641389475056215	-4.465721415525559	-4.190530330107097	-6.7088176134156114	-6.348113069864514	-1.6433967365427928	17.911292747474736	19.27897737168394	22.650745488688877	16.121928644611973	6.49628043887369	5.574280397366748	-1.614552067669753	-2.6151202820410067	-10.642361427334912	-7.932507330543834	-8.40098539068007	-5.831309815732651	-0.08729675097853067	1.9390187806267503	1.3636144072207188	7.150495645305296	5.11141997249926	-0.0872415840235893	-2.0468971791164043	-7.061120570195602	-9.449660793076955	-10.153068196397628	-9.254282902042831	-12.517532063596224	-12.160818975528548	-12.615958758480632	-15.333713452878706	-13.163531756608615
chr2R:20549382-20556308	-3.7533161487790263	-2.6367838255843843	-4.454082547221393	-4.768175445726882	-8.019022139513751	-9.47472557547224	-4.465718597313167	-5.734551994420953	-1.087636782058556	1.1737218734474009	-1.4313637641589874	0.16546830069772273	1.0447075261394523	-0.2887691230768229	1.1737218734474009	2.248331584511609	1.6737020916675762	5.527062566632523	1.5026511184272295	1.0638281576422768	-0.36126033106866595	-0.5301420776538256	3.220277998129943	-0.41465683907877776	1.3821770810048504	0.4826172737803944	-0.6715853857648988	0.4731672970695168	1.4146304076597893	4.59685270045748	2.1330695531719033	3.6764047804730957	4.610425494883748	5.198389088892198	2.3486680065256307	5.0887698179917615	4.117659943545327	5.292283484397174	3.412304288697504	1.4850623706776775	-1.936699774837584	-3.1485510097105487	-0.20795375231998975	-0.2349935677707824	0.0	-7.4560889904861325	-1.7345287976228647	-3.9197565355558	-2.687954030497979
chr2R:20562388-20563652	-0.6715853857648988	0.4731672970695168	1.4146304076597893	4.59685270045748	2.1330695531719033	3.6764047804730957	4.610425494883748	5.198389088892198	2.3486680065256307	5.0887698179917615	4.117659943545327	5.292283484397174	3.412304288697504	1.4850623706776775	-1.936699774837584	-3.1485510097105487	-0.20795375231998975	-0.2349935677707824	0.0	-7.4560889904861325	-1.7345287976228647	-3.9197565355558	-2.687954030497979	-2.134193511072778	-1.9852313186341652	0.3842533059311557	-1.4637527426815689	-0.3842533059311557	0.09449071587415873	0.0957256756643934	-3.0967329392770586	-2.785974330187852	-7.709299417026055	-8.561346637544824	-15.967562361075338	-14.809333711618882	-9.45400977925996	0.7359535705891888	-0.7359535705891888	-5.45278645537476	-4.334243914112817	-3.880899650132252	-0.6025013259654013	-7.238045926005024	-7.373167592115743	-1.8076947155141894	-0.6430161836186105	0.0	0.0
chr2R:20564922-20568473	3.6764047804730957	4.610425494883748	5.198389088892198	2.3486680065256307	5.0887698179917615	4.117659943545327	5.292283484397174	3.412304288697504	1.4850623706776775	-1.936699774837584	-3.1485510097105487	-0.20795375231998975	-0.2349935677707824	0.0	-7.4560889904861325	-1.7345287976228647	-3.9197565355558	-2.687954030497979	-2.134193511072778	-1.9852313186341652	0.3842533059311557	-1.4637527426815689	-0.3842533059311557	0.09449071587415873	0.0957256756643934	-3.0967329392770586	-2.785974330187852	-7.709299417026055	-8.561346637544824	-15.967562361075338	-14.809333711618882	-9.45400977925996	0.7359535705891888	-0.7359535705891888	-5.45278645537476	-4.334243914112817	-3.880899650132252	-0.6025013259654013	-7.238045926005024	-7.373167592115743	-1.8076947155141894	-0.6430161836186105	0.0	0.0	0.0	0.0	0.0	0.0	0.0
chr2R:20687312-20690143	15.849384692271519	4.269989205661935	5.964550993217296	4.787202187530918	5.931868796550573	7.3556197750831105	5.770048570191512	5.301109570696691	6.186506102353623	0.8448496817611414	-0.2777536781994263	-2.0124422506907247	-3.045247045109963	-1.4873443074573773	-3.2315867574035226	-4.1796699826080665	1.3461913122593492	0.7819593168481609	0.11383146010626417	-2.5028971067790518	-4.913869323643925	-4.313270409351132	-5.843627339768979	-1.9170302922513924	-6.29220499747633	-10.840591739260542	-5.3950815200849505	17.762117000481062	17.937143685907373	0.0	0.0	0.0	5.551256784400115	9.526639911263876	12.383634517783744	8.927988449026376	6.412439283884423	4.453598336227596	3.875017380470057	4.136418939639636	5.467302329331302	0.40659758179819777	-2.3050394983463627	-1.8095161490311442	-4.7542725691678225	-9.194532151713046	-10.079274218585219	-8.555328821263897	-14.588093293677915
chr2R:20864027-20866248	3.048269585858868	0.5377263404311703	-0.6412298157420772	-0.6857719775357332	0.12994526414880395	1.5917322282951465	0.6677398848338713	-1.5664273974307672	-0.40149214776949377	-2.655200038653127	-3.8718431513815443	-5.859817507294209	-4.69604028110361	-6.49818974204177	-7.714276095139466	-9.185196751443122	-10.590103829786887	-7.93831734631756	-13.026597912640115	-10.040593571128875	-9.303234319492871	-7.00182577493434	-5.411295851959237	-4.50893809917356	7.3525959305626305	6.421825459471961	7.33943733272084	4.422923653608364	4.02559679108623	5.3684886709143065	5.980181783690125	1.9820807775525118	0.7705878197955521	0.5464107411900408	-0.9305691083031877	-1.620538076861228	-2.2279296570598834	-2.8556258771353686	-4.669795806601849	-6.86363378035708	-2.692995866235915	-13.996733482180392	-14.031381637326795	-7.885898816398456	-2.3667095177487805	4.390204644122992	14.416636553159115	13.821840250210528	14.071823712609161
chr2R:21108010-21114649	2.593381162488202	3.288727934740474	0.7357890626869555	4.767336305226633	3.3350425063800397	2.8124224738914227	2.6749734482370555	2.78919090974583	2.646958996695944	-2.209257158744763	-1.79987776371112	-2.483718841139814	-1.3181191544392097	-2.104905338746384	-2.5957183309943797	-3.1506874350894654	-9.944120237957591	-6.592516663707871	-7.726646806751584	-9.342218631578364	-3.001479538499564	0.3842533059311557	-1.3821770810048504	-0.9059652567236041	-0.9884928598239788	10.235229261006893	22.83282461336793	27.022260396058325	19.151718647346215	11.771211116135897	10.168847472310574	2.116441118353181	-1.6171209671394664	-3.8958394954083095	-7.109777625806555	-4.356732078450034	-9.532138405661529	-9.449504739184931	-13.052938352539456	-8.979157884892356	0.9311338930988712	0.041267871859852215	-1.4402924331403253	-3.3842529521201206	-3.172858307603154	-0.5445355015441639	-1.1276210809418021	-0.33446130887403097	-4.333666144470909
chr3L:188772-190630	14.379994677790636	10.82382677066575	4.396726983861809	15.323619611987915	12.050326122207824	11.537748345981239	12.460637201837583	9.200601992583348	6.2980163378994165	-1.0271834119380185	-1.6544075966687242	-1.9852633137436095	-0.09741690872455526	-0.2887691230768229	0.0	3.304435594923947	11.82836457404026	14.184809563312545	10.40905153393979	8.366810892084828	2.427230099019351	2.6779419303654723	-1.0818279728948148	1.1566607645760572	-2.6604928298860613	-2.9933872341035173	-2.5062843646004063	-6.012946405644609	-0.14872294263192332	-4.7938845055380686	-4.047467944524754	-2.3022480525704117	-0.8216769309312051	-0.6380172731361781	-2.2198869095697384	-3.3934830332515644	-0.3174792021990947	-2.074317651841898	-1.1592836682188417	1.5432970537207769	-0.15460759652350345	1.9311082059514013	2.42103419365439	-2.029488436217318	-2.422353598917228	3.3170720995453653	2.0068104643417715	1.783538916963249	3.8138486982795112
chr3L:750709-756965	8.815209776226265	0.3842533059311557	1.0668755590631576	7.372532102331351	9.659385474092938	2.0628055570570996	9.258791499647936	8.92812958983727	12.16642428009599	0.288769123076823	2.047630034114463	2.077763279445647	1.3375287882285074	0.5096487367452901	-1.560774334236936	1.8456430537157185	0.8237216076705779	-1.8684173143396818	-3.6508235672935823	-6.56906273295357	-3.4846252457432216	2.506119850381316	2.2072668067120333	0.7073271912790621	10.219229704921288	22.04915465707159	26.947817011234104	19.97469897408589	12.665229031284959	7.831982086022574	3.8232651757810925	1.802132364652016	3.8071375660408324	-0.6238779636917468	-0.20301290982445583	-0.05265521013746054	-0.2612496474444927	2.343995007791992	2.290153419267494	1.4234662987937459	2.6792734081017335	1.304013959541671	2.5646332123651856	1.362243138495084	0.144266854587848	-1.192682267188727	-2.0442222890656705	-2.859260303694228	-0.6609033395808418
chr3L:1461518-1462959	7.073570798569223	6.2980068776883265	4.1522801470627195	2.3826079529372417	0.4855571345933252	0.6021866336586117	1.4481363626374808	-0.3319543460883126	-1.3404302796242977	-3.596951370580572	-5.839766897708581	-3.996084260632758	-5.530331499388729	-5.031975937261403	0.0	-3.8920343345967168	-2.709983240474475	-0.8457119955017671	-3.5233588580851842	-3.219719341388397	-2.5313263472253467	-2.4396811598705863	-8.116190447749075	-5.836703302540294	-4.9486454354610885	-5.660497487233478	-2.666934374018516	0.0	0.0	0.0	0.0	0.0	0.0	0.0	0.0	0.0	0.0	-0.9096530243512113	2.082263396749907	3.925932438179323	3.568759072822158	6.328382587957714	4.644905309301297	10.667887454753975	6.2905844096410695	2.7447522639461117	6.75303800960396	2.5983548508956607	2.697874186522507
chr3L:1627691-1629095	0.0	12.628425454176012	14.503112988878687	10.138311512017683	20.800976278266056	18.408003217523476	12.793531117549216	13.718692248000881	11.979834374890672	10.80236295345556	10.088463066918216	4.953388940145527	2.4495177195388376	3.5083763377710553	6.255521892522274	1.914454451961029	-0.8065359368777398	2.4310496663300283	9.623540415421763	11.567078673797663	13.229759251032528	7.755595227115073	0.38054047340964037	1.6147772418926163	0.12980306965024888	-0.09655776440223636	-1.0613693612910187	-0.5405571363573769	-0.6189918925030983	-1.0668755590631576	-1.2048957693008349	0.7158051146113907	20.08232635832401	24.904882041412804	19.656461528608688	16.99897861130114	11.441044746127808	7.768587456353357	5.6158261914375425	5.586399390145249	2.8286803167567744	-2.446711078932131	-3.663848231207174	-7.79620558246184	-4.524827455744833	-4.4134256008359385	-6.234242917142165	-6.455016530533492	-9.988874547007894
chr3L:1637618-1639378	13.229759251032528	7.755595227115073	0.38054047340964037	1.6147772418926163	0.12980306965024888	-0.09655776440223636	-1.0613693612910187	-0.5405571363573769	-0.6189918925030983	-1.0668755590631576	-1.2048957693008349	0.7158051146113907	20.08232635832401	24.904882041412804	19.656461528608688	16.99897861130114	11.441044746127808	7.768587456353357	5.6158261914375425	5.586399390145249	2.8286803167567744	-2.446711078932131	-3.663848231207174	-7.79620558246184	-4.524827455744833	-4.4134256008359385	-6.234242917142165	-6.455016530533492	-9.988874547007894	-4.993956517532441	6.378216619023475	16.326566798172525	12.710307569149439	12.657645659454307	11.685196376595234	9.245090376123674	10.25281542237801	7.616313921039709	7.5102703815433065	3.412573326831319	5.022063608409523	-0.944336999370174	2.5896067461751686	-0.06622932989123309	0.02555778783057604	-0.26164510579465944	-0.39613396421005026	1.6271164013773622	-0.9685011464965045
chr3L:1639623-1647383	0.12980306965024888	-0.09655776440223636	-1.0613693612910187	-0.5405571363573769	-0.6189918925030983	-1.0668755590631576	-1.2048957693008349	0.7158051146113907	20.08232635832401	24.904882041412804	19.656461528608688	16.99897861130114	11.441044746127808	7.768587456353357	5.6158261914375425	5.586399390145249	2.8286803167567744	-2.446711078932131	-3.663848231207174	-7.79620558246184	-4.524827455744833	-4.4134256008359385	-6.234242917142165	-6.455016530533492	-9.988874547007894	-4.993956517532441	6.378216619023475	16.326566798172525	12.710307569149439	12.657645659454307	11.685196376595234	9.245090376123674	10.25281542237801	7.616313921039709	7.5102703815433065	3.412573326831319	5.022063608409523	-0.944336999370174	2.5896067461751686	-0.06622932989123309	0.02555778783057604	-0.26164510579465944	-0.39613396421005026	1.6271164013773622	-0.9685011464965045	-0.38602353495656394	-2.5819187846250555	-5.543484412111731	-8.087104961076305
chr3L:1647684-1651046	2.8286803167567744	-2.446711078932131	-3.663848231207174	-7.79620558246184	-4.524827455744833	-4.4134256008359385	-6.234242917142165	-6.455016530533492	-9.988874547007894	-4.993956517532441	6.378216619023475	16.326566798172525	12.710307569149439	12.657645659454307	11.685196376595234	9.245090376123674	10.25281542237801	7.616313921039709	7.5102703815433065	3.412573326831319	5.022063608409523	-0.944336999370174	2.5896067461751686	-0.06622932989123309	0.02555778783057604	-0.26164510579465944	-0.39613396421005026	1.6271164013773622	-0.9685011464965045	-0.38602353495656394	-2.5819187846250555	-5.543484412111731	-8.087104961076305	-10.382359039947247	-6.662746454277571	-2.9344745978050963	-15.379170327037137	-11.084907480838291	-18.85467421389571	-10.461444078969262	-13.485043559570387	-0.9589252183005444	5.7741116575199705	3.1902353808008193	8.170877738928905	2.091172211468286	1.8111210170333003	-0.6907603259602165	-4.318177125262178
chr3L:1746507-1747586	1.0802601758314578	0.19477953235236087	0.6007794693409851	2.129075585016917	4.438567878556242	0.6252873828651146	0.7542507208273853	6.21949676000012	5.791367502812835	1.8207179272788574	4.219867627799431	2.4757597260786457	3.142167317161561	2.1487096165074684	3.8574930059460786	2.118661427917669	2.427724493198209	3.2639518115933948	3.0946291521228715	2.5167292276020157	1.8292355121907125	5.652839354376529	2.8970791939304625	8.92834082132045	12.225287139744474	13.593938976415968	7.796958123362023	9.164274035610847	9.00817347150155	12.576599781688445	10.642249669826025	7.292450730966027	7.943885311108049	5.465689780545227	6.629702770721997	1.7128340543841682	1.1482584719353983	1.0520544058067185	0.3442344822565102	1.6414478412727085	0.6180812338230619	-0.9384373303205165	-1.6400847389494275	-2.6105078190080344	-1.9212276040191947	-2.496631463595371	-1.7215180698549248	-3.9403449521319103	-5.352991869476114
chr3L:1752481-1754519	2.4757597260786457	3.142167317161561	2.1487096165074684	3.8574930059460786	2.118661427917669	2.427724493198209	3.2639518115933948	3.0946291521228715	2.5167292276020157	1.8292355121907125	5.652839354376529	2.8970791939304625	8.92834082132045	12.225287139744474	13.593938976415968	7.796958123362023	9.164274035610847	9.00817347150155	12.576599781688445	10.642249669826025	7.292450730966027	7.943885311108049	5.465689780545227	6.629702770721997	1.7128340543841682	1.1482584719353983	1.0520544058067185	0.3442344822565102	1.6414478412727085	0.6180812338230619	-0.9384373303205165	-1.6400847389494275	-2.6105078190080344	-1.9212276040191947	-2.496631463595371	-1.7215180698549248	-3.9403449521319103	-5.352991869476114	-5.1360745323727945	-8.750090648456528	-7.25848058548268	-12.08703414982875	-9.869093213013944	-11.455498105140483	-10.467411082862462	-3.8277238543055128	-9.092622433826932	-10.14523052252494	-13.612564879888456
chr3L:1769327-1775408	-2.496631463595371	-1.7215180698549248	-3.9403449521319103	-5.352991869476114	-5.1360745323727945	-8.750090648456528	-7.25848058548268	-12.08703414982875	-9.869093213013944	-11.455498105140483	-10.467411082862462	-3.8277238543055128	-9.092622433826932	-10.14523052252494	-13.612564879888456	-13.008467212995699	-12.439191510106122	-11.460733503155296	0.8331037697083299	0.0	-2.2231996692860876	-7.163572495634725	-4.2079716193185925	3.5470467872697458	20.394690398202233	25.06033177775052	16.425252995024184	15.694577788532573	11.232860033333223	7.057700681757698	2.4118526392511894	0.4277703795521003	-2.3737315825489436	-3.7635955690810903	-4.738494185824042	-12.891718986312965	-16.837273724269895	-17.251990798351365	-16.77950665997819	-6.5616329148171	5.123731567185851	2.850891110988041	4.560460923757072	3.5949171969873905	2.4496730318293976	2.630335673285443	4.220708778286076	1.046387476415345	-1.2854743452774566
chr3L:2188548-2192187	-3.4532231956641892	-1.8340347978045795	-4.0296132162421365	-5.799631405103121	-5.87251633475003	-5.539622476736083	-7.323851867650432	-7.276661122007746	-7.011831547316022	-8.253843684773962	-9.205161035896833	-4.987551267808318	-7.638796396843298	-8.30509183072644	-8.288872107321149	-8.873426891323438	-6.179430439835358	-4.1359516252382	-0.2240774644457132	-1.380503773187067	-1.000043908522371	-1.6315117527492173	-0.3101652479911992	0.09827885823498175	-0.18161407892094933	1.0767440689867966	-2.7293653981254744	-0.19468171495382833	1.4087025447528805	0.9539099199760601	1.4913254767997979	-1.7661312985214406	2.2851705841831196	1.2470082520310262	1.72954811871417	-1.0466924622419154	1.170041379908726	0.9588247229513347	3.845473164170817	5.55334554221457	7.876888942501753	4.540265567567372	0.7726724134950568	2.1012508991265166	-3.2290372650970958	-0.5158178689587709	-4.026005736311902	-3.8002338401176363	-3.6186624093488815
chr3L:2192852-2199569	-7.011831547316022	-8.253843684773962	-9.205161035896833	-4.987551267808318	-7.638796396843298	-8.30509183072644	-8.288872107321149	-8.873426891323438	-6.179430439835358	-4.1359516252382	-0.2240774644457132	-1.380503773187067	-1.000043908522371	-1.6315117527492173	-0.3101652479911992	0.09827885823498175	-0.18161407892094933	1.0767440689867966	-2.7293653981254744	-0.19468171495382833	1.4087025447528805	0.9539099199760601	1.4913254767997979	-1.7661312985214406	2.2851705841831196	1.2470082520310262	1.72954811871417	-1.0466924622419154	1.170041379908726	0.9588247229513347	3.845473164170817	5.55334554221457	7.876888942501753	4.540265567567372	0.7726724134950568	2.1012508991265166	-3.2290372650970958	-0.5158178689587709	-4.026005736311902	-3.8002338401176363	-3.6186624093488815	-4.527656466709268	-6.885033453415035	-4.250241818682476	0.7061213738957899	-5.326636791065157	-2.995666858333555	-2.3531330318356454	-0.5271476390580232
chr3L:2480988-2485820	-1.41574872622844	0.6071413016536032	3.1795233845587507	2.6052649540562594	-0.6155924310630463	4.858987128713735	5.187877869660135	0.6173067658815127	4.9206571916994	1.029002498067415	-0.07614377785389127	-6.681215878918604	-8.95941385332524	-15.16406901948627	-12.498214778560962	-8.19039624705316	-5.590363953567718	3.316611450974003	4.666291140854688	4.024130912948672	-2.7663661026209825	-1.8009547101589742	-4.818833144616935	-0.31385155847290075	-0.4359239231164445	-2.441942099931522	-5.839229030302679	-7.423098200327201	-10.723915591231453	-12.794293582516044	-22.673177232037098	-14.207735928578362	-22.329637237868987	-6.984646776741099	0.0	0.0	0.0	0.0	0.0	0.0	0.0	0.0	0.0	0.0	0.0	0.0	0.0	0.0	0.0
chr3L:2773900-2775318	-3.6408388869610486	-3.5691013592304697	-1.698482940459567	-0.22023560294690828	1.4637527426815686	0.6610055706295627	-1.7316208704193188	-1.9588578202265772	-1.9291506229929494	-3.136643539103766	-4.215198357715888	-3.1080845768019545	-3.2416117574152294	-2.1763487719854213	-3.016590209191238	-1.478619666676047	-1.0627591813376547	-2.2973586609618186	-2.1166572317637518	-0.33697638427096877	-0.7653197841939183	-0.44628324850104695	-1.378759733375892	-3.07897304970589	-1.5449944796685506	-0.8595275905666044	-0.9793004794488391	-3.8762313773253867	-5.866652301543656	-5.196082211904032	-9.441120227028652	-9.410308238348478	-10.5115705302897	-6.7826428535127095	-0.3842533059311557	-4.978572771465834	-9.587657385582876	-0.6252873828651145	-5.144185707348579	-1.9557087792863865	1.4637527426815686	0.0	-1.6472386617753496	-3.6039409982604167	-2.1578562408419946	-1.626509754006046	-2.554722843843715	-0.780469885244643	0.5295294528263026
chr3L:2881388-2882459	4.779528687526	2.8446755330466296	3.7382062771247426	3.8860737204570865	0.8275880826781571	4.587377225955162	0.8612898334110891	0.5117948032428458	-0.7785309871385206	-3.6826991158448106	-7.728988155289995	-7.892777617306292	-7.932861289976169	-5.644667428737946	0.3842533059311557	0.0	-0.3842533059311557	-0.924482382513615	-0.8340553297913107	-0.3842533059311557	1.4637527426815686	1.4637527426815686	-0.9884928598239788	-1.0352787604218359	1.5615682454122215	0.1445453830515227	2.800246688024929	-0.7789134453809596	0.0	0.6252873828651146	-0.47712125471966244	-0.32413062493660943	2.2741316598426775	0.0	0.16998925119837538	0.3177658844632804	-0.47340229917104965	0.0	-5.725473332888795	-7.124389344893522	-5.251144742151297	-11.198366802259779	7.338968343334713	13.811140665437833	10.57228592196497	0.14679715401781124	1.5129666615694712	0.7245735176883568	0.3889479166041756
chr3L:2940677-2941789	0.3283070943874283	-2.001878451626444	-1.951657753679574	-2.6080165214757605	-1.9957586704888932	0.8065359368777398	-10.140909857462997	-3.988661592966542	-1.108977178778965	-2.917501122707952	-4.463045176442221	-3.3328754192479257	-4.052079748119549	-2.0098993249934445	-8.379053882442705	-4.586054579694969	-6.613793508698416	-5.407410925601755	-5.519778157410322	2.7285928155171044	0.0	0.0	-0.8563181254196535	-0.743776268171145	0.25192488411101804	-1.2627623776793524	-1.7837199945243307	-1.3124769095608704	-3.0112282509590633	-1.877992031979129	-4.9097079286437735	-1.7845918902835758	0.9884928598239788	-0.47712125471966244	-0.47712125471966244	0.32675222119505476	-0.3842533059311557	0.0	0.0	0.0	6.059764999663358	3.5792397207429656	5.817119508017086	11.588352839522083	2.4615802981144643	4.222579421876174	4.4599353437259515	6.102029840452888	4.5702375392955785
chr3L:3300315-3301541	-0.4745021093592984	1.1541860486398197	-3.459901342016734	-0.06188413283580116	-2.7965236947073198	-0.9409159055302313	-0.3893487198707884	0.7959383412380004	0.18466709345565038	3.0452104445299057	1.0706114803859852	2.1882257744051388	3.1312045163306186	1.9265835807244815	0.0	0.5836485079445631	-0.9064612818758699	0.3736188777016388	2.356231660899739	-0.2105263209141679	-0.3739306815242072	-2.061725021974193	1.2538649310828613	0.6705587254334215	-3.530842621177363	-4.890529917142647	-6.938863016207052	-6.461416595554925	-2.9648584553304698	-5.268366340292674	-5.170946287594407	-2.950450923688436	-1.830190444423147	-5.607741060694934	-1.1819834097858617	-1.9808951572864855	-1.4688271124174686	-2.4737948554392477	-2.2632888069697144	-3.754249131184388	-6.598717053984822	-1.4682240783952976	-3.6317378807663925	-3.243768715898383	-6.357280694390943	-3.842503585486639	-0.13906948780066597	-0.5722315223304937	-2.750540099394503
chr3L:3977756-3979231	5.892121306993852	4.774134946490722	6.110847397887895	4.592754267874756	7.004750528677562	5.649660672537537	6.185220960956505	5.6618970826901105	0.9884928598239788	4.565591748867741	8.709598310060542	8.524704107171932	7.150695489701745	7.21301215193581	7.366711219701218	5.142783778409639	1.6657281772094392	0.887059335223716	0.7754046150147523	1.4943829584644952	2.3025467250963496	3.5766586530516444	10.65239297915172	9.353995129821085	6.225901941230797	4.792697424497002	3.9710934874302795	2.4998714028025653	0.9374916756571781	-1.1529999613343382	-0.8907729678613221	-2.5573619106206467	-5.117757367599922	-4.1662266913464725	-10.225913747932475	-10.140512151132203	-12.603176450648368	-12.677950616272394	-7.969279750311135	-11.514463402068799	-2.643220979000775	-3.514421314104248	-2.0237782365670856	-2.712894403440332	-1.0732971561639628	-1.4726802627799236	-3.024733932495149	-1.0690668427571812	-4.815684805148768
chr3L:4060877-4063853	0.24964072412890395	-0.7359535705891888	-0.9884928598239788	0.46796440235912945	3.9928265741191553	2.513268628070178	4.587743005863002	0.811250321126244	4.8741109807508884	3.471995673315137	-0.3842533059311557	-0.5270893585171343	1.055308853579955	2.335723417905894	1.9381250215450232	1.3693985159038093	1.4504824810146382	1.0404266551156554	-1.7673642512966907	-2.474644854044152	-6.139975251838162	-2.173839875982677	12.71914260282165	14.64469452857812	13.272987975842154	11.487833741732643	17.152609057974278	14.326569810993885	17.295748720705642	14.111958246718073	11.998070109993941	6.694239787239888	10.67393041029981	10.882221343179864	11.451681920455185	3.3840475204693212	11.338266598289978	11.638595477142685	5.738354810956411	12.814353575291486	8.263572981599923	8.99799147114046	7.462123166652601	0.8310660647604179	-2.2334057461861105	-4.015462050204765	-4.330498797054989	-5.717782861964546	-4.924408220560338
chr3L:4175683-4178946	-1.0412143971508037	-4.510094355486615	-5.136321645377523	-8.535315810057764	-8.658309411145945	-9.21102964860193	-6.3693658723168625	-14.516210984569529	-16.835837604495733	-11.693321160396094	-13.661137703378598	-6.423719801593876	-15.826072358102088	-15.938432774540237	-8.821330006179089	-17.414995135754225	-10.52716197947322	-4.380366018045775	1.1093910451632572	3.8641597919959327	2.1603063213196245	6.654605697812902	-0.8666081128182723	-3.058645770218459	-9.664826314269115	-8.320845468932475	-6.617268468177367	12.800498730574274	17.90398204212634	20.55737777026768	12.499200067455472	11.338040096585093	11.342987812406326	14.16382500818747	8.771639177719656	8.75030884444737	10.720843468860263	8.555659857898045	13.385625602048695	4.766081882015481	5.219217797052633	8.652170378136532	11.432648297986226	13.996639782348263	6.402643246265819	6.782706146778346	12.333672946808596	9.605662093232974	7.710430385891668
chr3L:4188569-4191279	-6.617268468177367	12.800498730574274	17.90398204212634	20.55737777026768	12.499200067455472	11.338040096585093	11.342987812406326	14.16382500818747	8.771639177719656	8.75030884444737	10.720843468860263	8.555659857898045	13.385625602048695	4.766081882015481	5.219217797052633	8.652170378136532	11.432648297986226	13.996639782348263	6.402643246265819	6.782706146778346	12.333672946808596	9.605662093232974	7.710430385891668	8.150728661496691	4.426858302821142	5.2379123983739735	5.361765777514236	0.7922464645134891	-0.8662807721309513	-2.012250598371127	-2.082518716321498	-3.157888012736303	-5.832088789602813	-5.139146090102652	-8.767790670738943	-8.748438021957732	-7.082308025700994	-7.767364952234166	-8.099141054689524	-6.827853229051777	-8.808839159759648	-8.9543549403673	-6.169065024966068	-5.716756721638266	-10.0105192303327	1.2113900976590208	4.320578569076064	-0.5597250983119363	-4.513858755047003
chr3L:4280661-4285559	-3.9795615155013815	-2.6727317464079445	-4.409080867191608	-5.2811990933373325	-3.3619705280550893	-1.3282450762028082	-1.8640494330083959	-1.0493586777696438	-4.542312670158925	-3.410222789178459	-7.436816941680447	-4.749521511696685	-10.699181294569872	-8.477258421707859	-0.18946256670265693	-9.18444178678757	-11.324600294416697	-4.758118981859631	0.024287286192183503	-3.6868741622461365	-6.769517807363336	-12.11712700643056	-13.45195797550018	-10.657421343087641	7.9776677978816455	23.575023446474905	16.928920521353533	11.885702631634054	9.474558086464658	5.387763096265845	3.0425684407547413	5.275287245607079	0.0	1.8713239378194853	4.577254820662509	3.8155962476208836	7.209641647951954	1.3029487314388961	-6.122490229665997	-13.327710893715912	-19.726611666497746	-22.994741418474906	-17.184746609567583	-18.668294122756652	-6.479824837795376	-12.661636679274476	-4.467651326261983	-0.12469706362901306	9.90120358795703
chr3L:4456678-4463161	0.6816519536376183	-1.374596991915544	-5.131360883187617	-4.299605787977283	-6.229134874598449	-4.18894997132171	-0.26145052715670036	-2.374014238238969	0.0	18.92262897837503	21.006035497074897	19.262920497781263	5.612944073720069	2.947005175605207	12.955787064259646	14.016554599529568	9.784407946558668	5.811021677505317	7.4692411395377105	7.430274282955595	8.509417442020364	3.782174585918868	4.360994641589989	2.842288930596182	-1.4569599813829957	1.558904445581774	-3.323546792064223	0.14255650690559882	-4.042186216986831	-6.420145873486544	-4.270255587037278	-4.912665606271843	-3.2465280641799996	-3.4717764773010327	-5.425912425098928	-2.003323857751187	-11.820327604830224	-11.003449712283397	-12.67077953786627	-9.041014152616933	-5.729388748857242	-1.8415821347115096	-4.120019432387265	-0.24098050307966506	-0.3842533059311557	0.7359535705891888	1.4637527426815686	0.0	0.0
chr3L:4472741-4475104	-3.2465280641799996	-3.4717764773010327	-5.425912425098928	-2.003323857751187	-11.820327604830224	-11.003449712283397	-12.67077953786627	-9.041014152616933	-5.729388748857242	-1.8415821347115096	-4.120019432387265	-0.24098050307966506	-0.3842533059311557	0.7359535705891888	1.4637527426815686	0.0	0.0	3.663135435875627	6.332116070374516	0.6816519536376183	3.8056198251004827	6.993564834429293	10.025923824043664	11.069948027642118	8.96107448112623	3.1367621369967353	-0.47340229917104965	-1.2558974746350544	-3.966366693717214	-3.4423577797563074	-2.194141012671198	-3.1077939633896383	-1.563052984809462	-5.156861394858284	-1.0837027688695156	-0.3842533059311557	1.4637527426815686	-1.4458551836984999	-7.0021152260261665	-4.228084936688726	-1.6665325262917943	-1.6102165209603958	-7.947686723418222	-3.598337320906985	-5.07428156701907	-3.597500808998035	0.909874546810732	-4.931323166507609	-6.950439940208667
chr3L:4477374-4478780	-1.8415821347115096	-4.120019432387265	-0.24098050307966506	-0.3842533059311557	0.7359535705891888	1.4637527426815686	0.0	0.0	3.663135435875627	6.332116070374516	0.6816519536376183	3.8056198251004827	6.993564834429293	10.025923824043664	11.069948027642118	8.96107448112623	3.1367621369967353	-0.47340229917104965	-1.2558974746350544	-3.966366693717214	-3.4423577797563074	-2.194141012671198	-3.1077939633896383	-1.563052984809462	-5.156861394858284	-1.0837027688695156	-0.3842533059311557	1.4637527426815686	-1.4458551836984999	-7.0021152260261665	-4.228084936688726	-1.6665325262917943	-1.6102165209603958	-7.947686723418222	-3.598337320906985	-5.07428156701907	-3.597500808998035	0.909874546810732	-4.931323166507609	-6.950439940208667	-4.050508180491456	-8.09025034128926	-4.422172458639946	-3.079413221809252	-2.572679502183878	0.0	0.0	0.47712125471966244	0.16711877743474865
chr3L:4479027-4481994	0.7359535705891888	1.4637527426815686	0.0	0.0	3.663135435875627	6.332116070374516	0.6816519536376183	3.8056198251004827	6.993564834429293	10.025923824043664	11.069948027642118	8.96107448112623	3.1367621369967353	-0.47340229917104965	-1.2558974746350544	-3.966366693717214	-3.4423577797563074	-2.194141012671198	-3.1077939633896383	-1.563052984809462	-5.156861394858284	-1.0837027688695156	-0.3842533059311557	1.4637527426815686	-1.4458551836984999	-7.0021152260261665	-4.228084936688726	-1.6665325262917943	-1.6102165209603958	-7.947686723418222	-3.598337320906985	-5.07428156701907	-3.597500808998035	0.909874546810732	-4.931323166507609	-6.950439940208667	-4.050508180491456	-8.09025034128926	-4.422172458639946	-3.079413221809252	-2.572679502183878	0.0	0.0	0.47712125471966244	0.16711877743474865	0.0	0.0	0.0	1.0009102260028648
chr3L:4482370-4483563	0.6816519536376183	3.8056198251004827	6.993564834429293	10.025923824043664	11.069948027642118	8.96107448112623	3.1367621369967353	-0.47340229917104965	-1.2558974746350544	-3.966366693717214	-3.4423577797563074	-2.194141012671198	-3.1077939633896383	-1.563052984809462	-5.156861394858284	-1.0837027688695156	-0.3842533059311557	1.4637527426815686	-1.4458551836984999	-7.0021152260261665	-4.228084936688726	-1.6665325262917943	-1.6102165209603958	-7.947686723418222	-3.598337320906985	-5.07428156701907	-3.597500808998035	0.909874546810732	-4.931323166507609	-6.950439940208667	-4.050508180491456	-8.09025034128926	-4.422172458639946	-3.079413221809252	-2.572679502183878	0.0	0.0	0.47712125471966244	0.16711877743474865	0.0	0.0	0.0	1.0009102260028648	1.6806839062132066	0.0	0.0	0.0	0.0	0.0
chr3L:4485664-4487948	-0.47340229917104965	-1.2558974746350544	-3.966366693717214	-3.4423577797563074	-2.194141012671198	-3.1077939633896383	-1.563052984809462	-5.156861394858284	-1.0837027688695156	-0.3842533059311557	1.4637527426815686	-1.4458551836984999	-7.0021152260261665	-4.228084936688726	-1.6665325262917943	-1.6102165209603958	-7.947686723418222	-3.598337320906985	-5.07428156701907	-3.597500808998035	0.909874546810732	-4.931323166507609	-6.950439940208667	-4.050508180491456	-8.09025034128926	-4.422172458639946	-3.079413221809252	-2.572679502183878	0.0	0.0	0.47712125471966244	0.16711877743474865	0.0	0.0	0.0	1.0009102260028648	1.6806839062132066	0.0	0.0	0.0	0.0	0.0	6.68986171994242	11.902140904736079	15.093802757186042	17.320129016091844	10.302072894620363	6.615746500556837	5.2046323604923534
chr3L:4608901-4610045	1.4891666554198608	-3.004682719708485	0.25934835528755434	2.618677295133364	0.10594021513110195	0.0	-1.6347788587866485	-3.686700753947729	-0.8656391179416849	-2.091837340909429	-2.292876261559059	-2.6143282947791993	0.0	-3.013227391716296	-1.520645032478605	-3.128125753830657	0.0	0.32675222119505476	-1.2657512869518643	-3.228911697108006	0.5885433005127788	-1.3194406739879296	-1.4643982189243727	-2.059022389584735	0.0	-0.3842533059311557	-2.534984060161506	-2.0810907338376894	-0.9289912125025103	0.47712125471966244	-0.9884928598239788	-1.4313637641589874	-3.4746508844209494	0.22545119313852904	0.08579353008502619	0.3889479166041756	-2.340659457619992	-3.7165116953438266	-3.943171584275894	-3.2937862775059767	-1.4130365461867613	-3.8168845870217307	-0.9884928598239788	0.0	2.7285928155171044	0.6367718205520072	-1.2519823548111673	-0.2240774644457132	-0.5045632433296451
chr3L:4633704-4636321	1.5639767680064058	0.0	0.0	0.6252873828651146	5.344834958667181	3.7673738352907526	-1.0668755590631576	0.7359535705891888	0.3842533059311557	-0.2887691230768229	5.4735919214370234	11.132618329348913	3.719261494762052	14.607737965703976	10.094132492532724	9.391965159083998	9.654415989508845	3.405099109923024	4.331096008905471	3.506711281811732	3.6062495257277867	1.709676124726013	0.19141392629161214	-4.164549247509534	-0.6461910164107725	-1.9826233369106527	-1.4590924863666068	-1.200804510444098	-0.7262844422466019	-5.597881259911722	-6.5710403232822685	-5.853681744728395	-7.5375306367273645	-7.687727540030055	-3.064299042884238	-5.472696843992885	-7.551460094341252	-1.684872899606169	-0.26145052715670036	-6.4360761643521744	-5.616633438251119	-6.946864683096596	-8.277748272804079	-2.5434669739397986	0.0	-2.1159571989241295	-6.897669678012783	-3.099046587754847	0.6396204838059462
chr3L:4636615-4638942	-1.0668755590631576	0.7359535705891888	0.3842533059311557	-0.2887691230768229	5.4735919214370234	11.132618329348913	3.719261494762052	14.607737965703976	10.094132492532724	9.391965159083998	9.654415989508845	3.405099109923024	4.331096008905471	3.506711281811732	3.6062495257277867	1.709676124726013	0.19141392629161214	-4.164549247509534	-0.6461910164107725	-1.9826233369106527	-1.4590924863666068	-1.200804510444098	-0.7262844422466019	-5.597881259911722	-6.5710403232822685	-5.853681744728395	-7.5375306367273645	-7.687727540030055	-3.064299042884238	-5.472696843992885	-7.551460094341252	-1.684872899606169	-0.26145052715670036	-6.4360761643521744	-5.616633438251119	-6.946864683096596	-8.277748272804079	-2.5434669739397986	0.0	-2.1159571989241295	-6.897669678012783	-3.099046587754847	0.6396204838059462	0.0	-0.7359535705891888	0.7359535705891888	2.2488925290291952	3.080918571794528	5.72954193283628
chr3L:4643840-4647027	3.6062495257277867	1.709676124726013	0.19141392629161214	-4.164549247509534	-0.6461910164107725	-1.9826233369106527	-1.4590924863666068	-1.200804510444098	-0.7262844422466019	-5.597881259911722	-6.5710403232822685	-5.853681744728395	-7.5375306367273645	-7.687727540030055	-3.064299042884238	-5.472696843992885	-7.551460094341252	-1.684872899606169	-0.26145052715670036	-6.4360761643521744	-5.616633438251119	-6.946864683096596	-8.277748272804079	-2.5434669739397986	0.0	-2.1159571989241295	-6.897669678012783	-3.099046587754847	0.6396204838059462	0.0	-0.7359535705891888	0.7359535705891888	2.2488925290291952	3.080918571794528	5.72954193283628	3.816059219821444	4.0737793477343365	4.986258290551724	2.816560235041569	0.0	3.333921336754478	8.985245634557597	12.558022639217967	5.203163464766805	0.3842533059311557	0.3842533059311557	3.305174274324061	9.785123233533433	9.628714556787983
chr3L:4671717-4674661	-6.637244838349273	-8.596591449514381	-20.34049407508034	-16.928756195940455	-17.15401773405592	-7.3749856931398465	-0.47712125471966244	-2.7285928155171044	-1.1737218734474009	-0.8922462173322664	4.721625106553001	9.955173860431824	11.00344514242984	2.561210663108491	-3.090353108768643	-10.96778591389445	-8.47777904926466	-12.061296007647979	-3.4917179201321367	-4.863103993555401	-12.69412178638567	-1.9920045138785203	-1.0624143663177528	-0.5552050987676277	-0.7574612041221589	-4.618464481612425	-2.518441767268054	1.506182075152664	-0.7121701346881182	1.2824495940016585	0.14277677466388472	-0.2887691230768229	0.0	-1.0668755590631576	-0.9884928598239788	0.47712125471966244	0.0	0.9884928598239788	0.47712125471966244	0.3842533059311557	1.4637527426815686	4.952155548267228	10.117464777799631	10.093733753966992	15.305683480425404	10.847820539467744	11.929064472542333	6.427512119165204	6.60654550334985
chr3L:4674856-4681331	-0.47712125471966244	-2.7285928155171044	-1.1737218734474009	-0.8922462173322664	4.721625106553001	9.955173860431824	11.00344514242984	2.561210663108491	-3.090353108768643	-10.96778591389445	-8.47777904926466	-12.061296007647979	-3.4917179201321367	-4.863103993555401	-12.69412178638567	-1.9920045138785203	-1.0624143663177528	-0.5552050987676277	-0.7574612041221589	-4.618464481612425	-2.518441767268054	1.506182075152664	-0.7121701346881182	1.2824495940016585	0.14277677466388472	-0.2887691230768229	0.0	-1.0668755590631576	-0.9884928598239788	0.47712125471966244	0.0	0.9884928598239788	0.47712125471966244	0.3842533059311557	1.4637527426815686	4.952155548267228	10.117464777799631	10.093733753966992	15.305683480425404	10.847820539467744	11.929064472542333	6.427512119165204	6.60654550334985	7.884438181639282	9.89055643670973	2.726121140332288	6.409283368122481	5.546650809363541	3.94205549061239
chr3L:4686490-4687715	1.2824495940016585	0.14277677466388472	-0.2887691230768229	0.0	-1.0668755590631576	-0.9884928598239788	0.47712125471966244	0.0	0.9884928598239788	0.47712125471966244	0.3842533059311557	1.4637527426815686	4.952155548267228	10.117464777799631	10.093733753966992	15.305683480425404	10.847820539467744	11.929064472542333	6.427512119165204	6.60654550334985	7.884438181639282	9.89055643670973	2.726121140332288	6.409283368122481	5.546650809363541	3.94205549061239	3.8154151091210338	2.7680505911278903	1.6981856472524974	-1.3375739090692715	-1.5005517413512026	-0.7521022093836032	-2.1801821199026703	-1.9330516924433963	0.3842533059311557	1.4313637641589874	1.705786146227237	-0.9558392851382359	1.3515857557758015	0.7550040893177009	-3.302054565807744	-1.9011204956006271	-1.9830698420564332	-4.073707849107929	-2.5660990827811365	-4.459053662372541	-3.138072176710962	-7.551193206496276	-5.9082294956913595
chr3L:4687792-4700410	0.0	-1.0668755590631576	-0.9884928598239788	0.47712125471966244	0.0	0.9884928598239788	0.47712125471966244	0.3842533059311557	1.4637527426815686	4.952155548267228	10.117464777799631	10.093733753966992	15.305683480425404	10.847820539467744	11.929064472542333	6.427512119165204	6.60654550334985	7.884438181639282	9.89055643670973	2.726121140332288	6.409283368122481	5.546650809363541	3.94205549061239	3.8154151091210338	2.7680505911278903	1.6981856472524974	-1.3375739090692715	-1.5005517413512026	-0.7521022093836032	-2.1801821199026703	-1.9330516924433963	0.3842533059311557	1.4313637641589874	1.705786146227237	-0.9558392851382359	1.3515857557758015	0.7550040893177009	-3.302054565807744	-1.9011204956006271	-1.9830698420564332	-4.073707849107929	-2.5660990827811365	-4.459053662372541	-3.138072176710962	-7.551193206496276	-5.9082294956913595	-1.531909866623139	-0.3842533059311557	0.3842533059311557
chr3L:4700904-4701708	-1.3375739090692715	-1.5005517413512026	-0.7521022093836032	-2.1801821199026703	-1.9330516924433963	0.3842533059311557	1.4313637641589874	1.705786146227237	-0.9558392851382359	1.3515857557758015	0.7550040893177009	-3.302054565807744	-1.9011204956006271	-1.9830698420564332	-4.073707849107929	-2.5660990827811365	-4.459053662372541	-3.138072176710962	-7.551193206496276	-5.9082294956913595	-1.531909866623139	-0.3842533059311557	0.3842533059311557	-1.0668755590631576	-0.8013669968258853	0.8249868680148664	-0.6252873828651145	0.8122468138921677	0.9470328988307417	0.8135564547726972	0.21812892403767248	-2.1807942435090406	-1.8275440097264932	-1.9597526022749843	-1.0668755590631576	-0.44133466724248005	-1.008631000838176	-1.4700822753787204	0.2322041767949502	1.0132042951203877	3.897460544838796	0.5541779214331746	2.1385584637919437	0.5492953476646887	2.418767108072253	2.3499815955277645	0.33099512840665946	2.489459954259618	0.5030560747222096
chr3L:4706757-4708614	-1.9011204956006271	-1.9830698420564332	-4.073707849107929	-2.5660990827811365	-4.459053662372541	-3.138072176710962	-7.551193206496276	-5.9082294956913595	-1.531909866623139	-0.3842533059311557	0.3842533059311557	-1.0668755590631576	-0.8013669968258853	0.8249868680148664	-0.6252873828651145	0.8122468138921677	0.9470328988307417	0.8135564547726972	0.21812892403767248	-2.1807942435090406	-1.8275440097264932	-1.9597526022749843	-1.0668755590631576	-0.44133466724248005	-1.008631000838176	-1.4700822753787204	0.2322041767949502	1.0132042951203877	3.897460544838796	0.5541779214331746	2.1385584637919437	0.5492953476646887	2.418767108072253	2.3499815955277645	0.33099512840665946	2.489459954259618	0.5030560747222096	3.126003979557992	0.800729237725961	1.3606088694995817	0.9761911316145334	-0.9761911316145345	1.42033873911062	1.3384271667255538	0.4181158197138543	0.72771218124097	0.130127822158324	0.3842533059311557	1.4637527426815686
chr3L:4708904-4712534	-4.459053662372541	-3.138072176710962	-7.551193206496276	-5.9082294956913595	-1.531909866623139	-0.3842533059311557	0.3842533059311557	-1.0668755590631576	-0.8013669968258853	0.8249868680148664	-0.6252873828651145	0.8122468138921677	0.9470328988307417	0.8135564547726972	0.21812892403767248	-2.1807942435090406	-1.8275440097264932	-1.9597526022749843	-1.0668755590631576	-0.44133466724248005	-1.008631000838176	-1.4700822753787204	0.2322041767949502	1.0132042951203877	3.897460544838796	0.5541779214331746	2.1385584637919437	0.5492953476646887	2.418767108072253	2.3499815955277645	0.33099512840665946	2.489459954259618	0.5030560747222096	3.126003979557992	0.800729237725961	1.3606088694995817	0.9761911316145334	-0.9761911316145345	1.42033873911062	1.3384271667255538	0.4181158197138543	0.72771218124097	0.130127822158324	0.3842533059311557	1.4637527426815686	3.10957440646935	7.222026511167554	1.8946878765620683	10.09335646819438
chr3L:4713071-4714703	0.8249868680148664	-0.6252873828651145	0.8122468138921677	0.9470328988307417	0.8135564547726972	0.21812892403767248	-2.1807942435090406	-1.8275440097264932	-1.9597526022749843	-1.0668755590631576	-0.44133466724248005	-1.008631000838176	-1.4700822753787204	0.2322041767949502	1.0132042951203877	3.897460544838796	0.5541779214331746	2.1385584637919437	0.5492953476646887	2.418767108072253	2.3499815955277645	0.33099512840665946	2.489459954259618	0.5030560747222096	3.126003979557992	0.800729237725961	1.3606088694995817	0.9761911316145334	-0.9761911316145345	1.42033873911062	1.3384271667255538	0.4181158197138543	0.72771218124097	0.130127822158324	0.3842533059311557	1.4637527426815686	3.10957440646935	7.222026511167554	1.8946878765620683	10.09335646819438	5.643025629573478	7.1011265995370625	6.2233015328881995	6.939273469918658	10.249696663394879	5.022204875699303	2.0510047181326856	1.7728854263749736	-1.700439867006394
chr3L:4752279-4761145	0.9059652567236041	-1.7278512810212387	-1.8470027153347264	0.06172801198207965	-1.462614859403201	-6.378720843527782	-7.6943076212585	-7.150097735911266	-10.083362476179362	-3.5945869260890917	-0.5552050987676277	-2.3286248352848276	-1.3821770810048504	-3.244523641521305	-4.015071198407959	-0.9059652567236041	-1.3496567956565695	-1.6696439565425631	1.9084850188786497	-0.9884928598239788	-0.3842533059311557	1.9117968760016104	1.7361499869986523	-1.4637527426815689	2.8183156604043447	3.6354046989817257	4.247161860497206	5.068568554966506	2.9022152906176353	2.559644860391175	0.03919884398722636	0.28632418743010357	-0.6277894594976562	2.0404172783228423	2.1454912745543893	0.46660954739493005	0.9138652989484386	-1.9682482996770423	1.467667056296656	2.8718649941165957	-1.2749079373224015	2.3472793765787565	1.097641020539136	0.288769123076823	0.47712125471966244	0.6383073482902311	2.65531722374871	1.1758659519175672	5.434398972716344
chr3L:4761462-4762834	1.9084850188786497	-0.9884928598239788	-0.3842533059311557	1.9117968760016104	1.7361499869986523	-1.4637527426815689	2.8183156604043447	3.6354046989817257	4.247161860497206	5.068568554966506	2.9022152906176353	2.559644860391175	0.03919884398722636	0.28632418743010357	-0.6277894594976562	2.0404172783228423	2.1454912745543893	0.46660954739493005	0.9138652989484386	-1.9682482996770423	1.467667056296656	2.8718649941165957	-1.2749079373224015	2.3472793765787565	1.097641020539136	0.288769123076823	0.47712125471966244	0.6383073482902311	2.65531722374871	1.1758659519175672	5.434398972716344	2.3411047119627946	4.416267692810958	-0.2593341276563186	2.06784314521658	3.5261559698334954	0.572820707388076	0.11930251449979594	-2.244888848831868	-6.160061709690989	0.537655442335966	-1.4689443605946362	-1.1128856554563804	0.3842533059311557	2.6712117469324492	-2.161334527738435	-0.8153502433859081	0.882772631806112	0.35872466917468054
chr3L:4858460-4862237	28.950626476636764	30.24509713535444	22.565228698762677	18.51223583717518	15.26816269896518	16.441355590655725	13.656714760439534	8.752358382399963	10.542229785752584	9.458432854284132	8.686856386577803	5.9513494303402705	6.194173286466624	4.9073801430687505	4.871963107972927	0.19672990096189616	-1.1285771576796584	-1.282445573343352	-1.5705221921060273	0.0	-5.066917635017596	-9.939839738306707	-8.405971080672145	-11.014833454313278	-14.210929969203221	-15.963140477832903	-15.652146932481836	-13.463622819381795	-18.843408529549208	-23.181037452412802	-24.860667865082196	-30.6862611606784	-17.5298184372787	0.7357890626869555	-5.7038506578885615	-5.70317066570252	1.9484017795162492	2.6264578138573103	0.07531634662747064	-0.13079358307300054	-4.517374363985742	-3.950024375633932	-4.006965341821044	-9.868640104131114	-3.748937428913953	-14.08367072558164	-19.426482901961084	-14.240421048292228	-16.34207023097031
chr3L:4895736-4897147	6.370096705785663	2.8992139422344714	7.675333161602554	4.821154974829037	8.582221955256928	3.66414121969642	5.2861544984644455	4.162184080390693	8.27701476670535	0.5552050987676277	2.7239158759120676	1.107834378419413	1.8803998849038173	6.9739803199016235	6.9063133425756105	4.720453620109477	2.2923278609003184	3.7042662191356244	6.1728459458972615	5.172264809005144	3.9043495753186677	2.257387675352104	3.0630653626002977	2.830834415375115	4.82641722499494	5.897845805236406	3.144350130475371	2.155921150721805	5.2937684993941305	2.5653938069223474	2.6722070968616993	2.8513824788048487	1.8694432641638388	-0.4643675244278965	-1.9762405422609173	-2.450934508222525	-2.780892548625088	-0.9589616051953966	0.8201677437575119	-0.5942302316388675	-3.4763923983552054	-8.296216220686084	-6.19268619734394	-2.8454870291344094	-0.7718486764502335	-3.153557644169744	0.9059652567236041	0.0	1.2916079427029765
chr3L:4975527-4976790	4.237599594928609	5.136899946498588	0.6688365081901083	0.9154987316732847	1.0964833845836701	0.9571973413630723	-0.7509156315089913	-2.5197321360890585	1.1908112610385806	0.858115626239555	1.780151512181528	1.5178693636139335	1.172111645699783	0.1821124082304766	1.2752963394171466	1.7727241062002708	-1.4764201830609545	-2.5980323299662107	-4.112432362484156	-3.6361452767161393	-1.7031989918823371	-2.8235029588739535	-1.1416133483953086	0.3842533059311557	-0.3842533059311557	0.9884928598239788	0.1559742760354114	0.3788230126739188	0.5027854223417487	-0.22855063289416608	0.0	-1.8404509493703616	-2.67614121870882	2.728261863150219	-0.23977986661800627	-1.3821770810048504	2.028880511417164	-0.4539101549952761	1.6360437061936421	1.9853418420021536	1.014993761588394	0.9862875152015456	-1.4634823906285166	-2.1875116550378286	-3.320059232784147	0.32675222119505476	-0.9884928598239788	-0.8807275879539905	0.3094384109678075
chr3L:5125748-5132697	-1.4373625938132237	0.4702555315637865	0.7965942077840084	1.0790977194021332	1.3197504034470002	-0.5468983500221195	0.5024303096386614	0.9568070777091172	-2.0822821447021598	-8.162035214269126	-2.9156969147121443	-2.017125472949985	-1.5906707975797865	0.0	-0.7359535705891888	-0.8768927084489615	0.03414774213294491	-2.1922207566704555	-4.12711497877495	-2.678657106145756	-2.601291577016282	1.9084850188786497	-0.47712125471966244	0.6252873828651146	-5.815540736727864	-4.411541561623121	-1.6391404946334198	0.4219046528503187	-0.7357890626869555	0.0	0.47712125471966244	-0.7359535705891888	0.0	-0.3842533059311557	0.0	0.42720626411911994	0.7359535705891888	2.3477767696269694	1.1357980648094343	0.0	0.249517093244843	1.9789609756414102	0.8819455811986521	-1.5680956148600083	-0.8247480736822003	-2.698759215507217	-2.9449768716853892	-1.8797508540580177	0.18105088102972228
chr3L:5580617-5587916	5.36802014611462	2.86598954018512	9.884743608258095	7.049342717676579	8.797229139399816	10.486501412514194	5.368221611391522	4.685031307016614	2.3347835852030387	2.7234765276791575	-1.1536432441499376	-6.32252498120238	-4.707174320267235	-6.126147824850123	-2.5850832005038455	-2.4305333019702595	-6.029515905029521	-1.554100564123532	0.0	-6.224581213915884	-8.69619056104074	-3.9246780792822458	-1.009245515576683	-1.0810214795072992	-1.021641598728586	-0.8491782920962203	-0.28527079294746444	-4.091309524418758	-0.37881932592888273	0.6132096582809795	1.568095614860008	-0.4333694895193572	-4.033628619574086	0.6143848014114298	0.3842533059311557	0.8746419699877352	1.1372977321561082	0.5058980647178182	3.25561149119466	2.882462802135257	-0.5552050987676277	3.410909269098803	5.159762538661379	4.818819691160433	4.637657720557527	3.475547498896544	2.330400284703808	1.3493434207077604	4.4150976342089905
chr3L:5612417-5616041	5.7363686229209305	3.0689448949819567	0.8417464445669807	0.16060311202161026	-1.133904163314102	-0.7603539887957738	-1.3948251708849817	-2.026763669857963	-1.963242063050241	-3.7528228057654025	-2.4130415329870036	-2.2285102043722547	-2.0989446819064086	-2.96849570768951	-6.169764256699215	-6.468719099665407	-3.1554251856200324	-5.712859144287256	0.0	-7.171152158600356	-8.737045595971457	-8.762084298019234	-7.139198044754881	-13.455589301208436	-12.708559808736748	-7.892904508305874	-3.712075643532847	-2.89312767708862	-0.6252873828651145	14.156730771209718	25.474003908796842	19.564107672441672	30.027269954487906	21.102203898200425	19.56772441572738	13.559076099932865	7.362278250337223	8.923331638662088	7.429471643185053	3.0349145648491977	4.6497812223212955	1.877437200439537	3.230407041195883	1.9495786444069974	0.6439632740915178	-0.16485663381363178	2.571452598215352	7.409888238537328	10.903926634782948
chr3L:5796812-5802118	16.0619200891441	32.47827011785477	34.20299293879594	24.61896422614797	7.212588673279219	17.006829082912457	21.2240458608552	16.968646789374997	2.5173634693337887	9.359469791895533	5.4029091448876585	4.362242549910965	2.8870917593443712	-2.8607834329004174	-5.035740045124083	-8.225575282951942	-7.869228815132307	-7.434930054319587	-8.210615858048236	-10.760718393554871	-18.504806484996188	-20.56012017357806	-20.179318008149636	-16.592534691110494	0.7359841279388456	8.287483488926021	5.0062019924623655	-1.3538800864192604	-9.070048214421977	-17.70695590673438	-17.062248245213407	-3.4100864549249557	-2.212359054464232	0.8069266669394751	-0.8221731133875213	6.3492365393890005	14.43413680118727	21.320266443897207	10.714186891640592	10.981721328620445	5.028624066236962	2.2814145327766124	3.89466109993899	2.5195514816196556	1.3372834113155372	1.9262357562745338	3.084703967585386	2.399104222154109	3.213141073317279
chr3L:5802350-5803754	4.362242549910965	2.8870917593443712	-2.8607834329004174	-5.035740045124083	-8.225575282951942	-7.869228815132307	-7.434930054319587	-8.210615858048236	-10.760718393554871	-18.504806484996188	-20.56012017357806	-20.179318008149636	-16.592534691110494	0.7359841279388456	8.287483488926021	5.0062019924623655	-1.3538800864192604	-9.070048214421977	-17.70695590673438	-17.062248245213407	-3.4100864549249557	-2.212359054464232	0.8069266669394751	-0.8221731133875213	6.3492365393890005	14.43413680118727	21.320266443897207	10.714186891640592	10.981721328620445	5.028624066236962	2.2814145327766124	3.89466109993899	2.5195514816196556	1.3372834113155372	1.9262357562745338	3.084703967585386	2.399104222154109	3.213141073317279	3.7468109165908405	1.5325552793931654	0.2782181340615106	-0.43716603896014344	11.11923490776462	19.127647699574005	10.351579934838094	18.972178568617235	12.185896476406516	13.290925072370039	11.849679798033096
chr3L:5805108-5806528	-7.434930054319587	-8.210615858048236	-10.760718393554871	-18.504806484996188	-20.56012017357806	-20.179318008149636	-16.592534691110494	0.7359841279388456	8.287483488926021	5.0062019924623655	-1.3538800864192604	-9.070048214421977	-17.70695590673438	-17.062248245213407	-3.4100864549249557	-2.212359054464232	0.8069266669394751	-0.8221731133875213	6.3492365393890005	14.43413680118727	21.320266443897207	10.714186891640592	10.981721328620445	5.028624066236962	2.2814145327766124	3.89466109993899	2.5195514816196556	1.3372834113155372	1.9262357562745338	3.084703967585386	2.399104222154109	3.213141073317279	3.7468109165908405	1.5325552793931654	0.2782181340615106	-0.43716603896014344	11.11923490776462	19.127647699574005	10.351579934838094	18.972178568617235	12.185896476406516	13.290925072370039	11.849679798033096	11.293184481924266	8.507227634310254	0.6359467334320673	0.773798330633641	-0.11773397484986194	-4.151626491085922
chr3L:5826732-5830014	11.293184481924266	8.507227634310254	0.6359467334320673	0.773798330633641	-0.11773397484986194	-4.151626491085922	-5.466202035014882	-8.823409058400403	-7.387823529483597	-8.64350478375886	-9.43403676967745	-11.905269340457917	-10.277141393440614	-5.746548530820715	-6.340072590636563	-11.462503080760687	-14.90394689346109	-17.99666988505865	-21.538268901791845	-24.529692735911475	-13.761996871873837	4.37303865649224	11.05778744824044	7.788551846489108	15.473086267159982	9.579823194432354	2.531494548744616	1.2138133719986735	1.6494896545697886	3.933172524896237	2.6760372704322766	-0.32675222119505476	0.027051098519931926	-0.8505920517051194	-0.054776401341314195	0.8389157804911578	-2.9427982438493974	-2.2364991787135122	-5.001116332663486	-0.894351842962914	-4.183943297828096	-4.792440095366526	-8.582099207396155	-8.007422742016276	-14.316647160983106	-12.304728720721565	-14.526922102298183	-11.332800680384095	-3.4530307130588462
chr3L:5961794-5963607	8.98305192736651	1.2780642861172016	11.631173936906944	10.619031137095789	12.889416492310735	7.566229617595357	0.3361627469962795	3.052540462962742	-0.7431863022169881	0.7685803977152036	-1.9488636896767761	-5.083803321143384	-5.7021007922002145	-8.004996107809571	-1.056562715155972	0.959131260857332	-3.131120400174575	-3.563821586918919	-0.20280414236624442	-0.09927233669201403	-2.7862936025589367	-4.733242772774042	-1.9908411548473852	0.4919715806000635	-7.196626288407493	-11.195827196214568	-9.017815218032654	-10.00291188995407	2.4689809729653622	-0.3297344061654625	2.297786559234561	3.694158648343026	-1.1809009686288252	-0.05842741531249514	-1.1727253786194791	-0.4075906076581398	-0.03243803872529012	-0.3260301985630421	1.6860370213914038	1.0734953746525824	1.4637527426815686	1.5822108906017813	1.8578495803989215	2.1970700606178983	0.0	1.1737218734474009	4.22617735049487	4.313824618232066	1.944196222214359
chr3L:5963627-5965063	12.889416492310735	7.566229617595357	0.3361627469962795	3.052540462962742	-0.7431863022169881	0.7685803977152036	-1.9488636896767761	-5.083803321143384	-5.7021007922002145	-8.004996107809571	-1.056562715155972	0.959131260857332	-3.131120400174575	-3.563821586918919	-0.20280414236624442	-0.09927233669201403	-2.7862936025589367	-4.733242772774042	-1.9908411548473852	0.4919715806000635	-7.196626288407493	-11.195827196214568	-9.017815218032654	-10.00291188995407	2.4689809729653622	-0.3297344061654625	2.297786559234561	3.694158648343026	-1.1809009686288252	-0.05842741531249514	-1.1727253786194791	-0.4075906076581398	-0.03243803872529012	-0.3260301985630421	1.6860370213914038	1.0734953746525824	1.4637527426815686	1.5822108906017813	1.8578495803989215	2.1970700606178983	0.0	1.1737218734474009	4.22617735049487	4.313824618232066	1.944196222214359	3.506511917975329	3.5373831118912276	3.1164999102253708	4.422542263507317
chr3L:6168040-6169763	8.707972581790141	15.292775080107768	11.75170722310299	9.54374601070415	4.616545462715618	4.547444367184931	-0.07033643639448338	-2.6849261868178047	-5.3062900209103105	-4.747264136428821	0.6316629465930411	2.3209913207716957	3.6300599239497497	4.2425415276659875	5.064194315780595	2.417581698980315	2.868910610913734	1.568764272495264	-0.6336183312848491	1.4487792524969165	0.09592035235857403	-0.34646197015492297	0.15628496867590155	6.473176214094951	3.8961328287283035	1.944227956356402	3.4147714206228907	0.37797765872600164	-1.1851827795758452	-1.9300283843138444	-1.450544004732159	-2.2784495701677243	-0.16564503683859214	-4.410225790560497	-3.3481760948100128	-3.860188498437696	-3.688722192412819	-1.6662263395174124	-3.4363402688815516	-3.0246868447003505	-6.3274582304999205	-3.1100536128910403	-1.429838696010923	-0.9430950285524455	0.0	0.0	0.8131690779114209	-1.871233250950982	0.0
chr3L:6488688-6489879	-0.800569748465957	-0.8227968192622536	-0.42904973971232624	-1.220430499615427	0.22407746444571308	0.9937601683981762	-1.2243935119901803	1.7019528776345338	2.4680854509342494	2.494714203048578	0.5746675037793355	0.4502915856004009	-0.8881232239143072	0.7618815166581685	3.7321746110390923	2.8635000703653777	1.2707062429478888	2.284722002456142	-0.5409717916618966	0.7217239704017221	1.2715910020745578	-0.19476854322380407	-1.1655125695926793	-1.919722575576368	-0.37454597215151075	-0.06281241530718498	0.883426917403338	0.0	1.275554451240393	1.4295854601367775	1.31515512027314	0.05376417456755815	1.239193370232236	-0.4818444021938906	-0.07414857274578612	-0.7960211468920064	-0.9059652567236041	0.39732040771176114	2.1030295063357514	1.0953276576819087	1.4374840944615914	1.4899333687155216	1.9622087970586461	-0.3047447380847886	0.4555155744679476	-0.05167796040153565	-0.4289845848539952	-1.9298737847653955	-1.6206080181856992
chr3L:7395052-7396894	12.90846169848892	10.177056294837497	5.252953947719169	6.750776262515406	9.199751136753015	6.897266605973032	6.260306954929643	0.059360151002912816	1.13751287949526	2.79023342850782	7.841111129236123	10.472453754894365	8.025482385208571	0.861024406165643	-5.358050317713188	-20.04084493203524	-22.97900530188941	0.03488337696029236	1.7771862337600193	1.2286025724233856	-1.9908643056315993	-7.513104240423369	-10.064380585774856	-15.844651145907548	-11.092123582724055	-7.3692113864420135	-11.751497205639199	-5.090561049344133	-15.979144017347577	-17.487104260468275	-17.481963313797216	-25.943133797657445	-23.628358634001685	-17.549038440970513	-15.009195154425658	-5.1190985287199995	-2.3703335755148003	1.1863166011783894	1.9542807972074376	3.0534172467683898	7.775259387301133	10.15041448149779	2.8103290588722967	0.0	0.027731906540331173	2.6099466014314676	4.904044021483258	4.622067748140854	0.6332928056420272
chr3L:7902072-7903066	2.5149742971069644	0.8538503556215017	0.6851108603236635	-0.502582320872773	1.1014254241385097	-2.8397911370828526	-1.5680956148600083	0.49577293591858485	0.2534284771247265	2.6656609392445723	-1.0482786225900635	2.076591819139638	-1.3504575161764891	-3.594546199372049	-3.79054427356205	-7.551519974503237	-5.677174798625362	-6.317398683003883	-1.0083724769666107	-6.713343351842102	-0.8538151719552017	0.7676429413629944	0.8874803547657467	-0.47712125471966244	-1.684872899606169	0.7960293544366156	-2.6628898325951638	-0.1967064974924725	-2.180493704387756	0.17071739487706789	-3.4725928802509207	-4.717033604867781	0.05355935992829297	-0.38731488704981193	-4.513770366305682	-0.2681854859691827	-4.920357670227481	-4.613547516434159	-0.3842533059311557	-0.32675222119505476	-2.736525135063359	-0.8337117047211186	0.32675222119505476	1.4637527426815686	0.9059652567236041	0.5552050987676277	0.32675222119505476	2.9077324852416284	2.9241440498635933
chr3L:8182479-8183681	4.00900711521189	0.9918202987856397	-1.2737853385268565	3.7711512854793554	5.333319843730465	4.742808140573561	4.4493481769350245	3.9700760572303446	1.9505408320162843	2.4398042522827	2.741707900010759	1.783642910645335	0.8834160046576092	-0.4611388435424036	-2.1121920531688954	-1.0103616575891257	1.4028572879311414	0.05313469710227994	-1.6068592549775236	-0.6347768604528136	-0.7811721736223379	-1.4975107806966517	-0.8065359368777398	-0.5135367004545422	-0.4155975854703134	-1.3956294598373467	1.04704145416209	-0.18800230505607443	-0.8930747324263095	0.48574157416049957	1.1567401606230416	-0.8209545772454442	0.21184833194677713	1.475680574323625	1.9828227755517143	1.3675426814240061	1.8046205940980402	1.628955484051815	1.3876797018866784	-1.6613069183840716	-0.07662372132266151	-1.6384755570888943	0.403066875355691	2.000715958945633	0.7562404455804959	2.4815389780603447	0.8475245374473049	0.16094739314095244	2.353430957458147
chr3L:8335777-8337751	1.4871618933587358	0.0	2.3095203573854803	-1.6298371808166985	-2.2163688813744193	-2.1136991123090723	-3.0570775792669638	-6.388443602315218	-5.196502875593827	3.9146909810673964	3.192335199270098	0.35226195537685295	-1.4719692565647513	-5.216867262726499	-1.4571640772950465	14.617414717983307	14.733538355795734	7.546746406706736	8.980263197408888	4.300467283958816	4.254555470728196	2.8686196088278737	-2.428250991690247	4.963181059853731	2.47906718731297	2.585490530372843	-1.9843901127999035	-2.4365562631571276	-7.620722161384431	-7.632025714572289	-14.908874048163145	-7.853187501695819	-12.442660233597595	-1.0526892180415188	1.7582257920291335	0.6596138909843595	-1.410528458730135	-9.627465814540706	-11.285679718924936	-13.722071271892545	-13.818082770463663	-12.763066436086826	-17.495306455828203	-17.94368640436377	-22.752896593005985	-20.932557496483565	-2.885531985597583	10.12954001905426	23.60544630155662
chr3L:8519779-8521194	-12.541043764206734	-12.317169549540335	-15.41479810769546	-20.737234607866654	-20.697833420978487	-25.527215937651327	-22.988660976637693	-23.79345959465061	-23.753972669245602	-15.783580594080583	-8.548310805078353	0.0	0.0	0.0	0.0	0.0	0.0	0.0	0.0	0.0	0.0	0.0	0.0	0.0	0.0	0.0	0.0	0.0	0.0	-11.716524796728786	-9.495090855217883	-6.581510808132235	-6.466311258640233	-6.264485345925178	-9.175650052853971	-7.7116949619780035	-8.877543455012926	-8.5831621401613	-0.47712125471966244	-5.790831167060525	-10.632163374254013	-1.8207179272788574	0.0	-0.9609115391260599	0.0	0.0	0.0	0.0	0.0
chr3L:8655512-8656697	11.74653179347224	15.421782332988265	13.964906285627176	3.893909480347382	11.709685834979641	6.590821121473772	8.560631493619614	7.497377875835213	1.4012330826534158	5.411164025250197	3.8205224319167703	4.126243046162613	4.929176494880791	3.4471466357484215	0.8501963183007727	0.05242028368986899	-2.147787059666932	-0.7151444383321177	-2.6215780586865622	-3.9471514077647614	-3.515848378960456	-8.40598261775069	-4.42519550179419	0.14111106207202612	2.1405081626638074	0.9568870052362031	-0.40947750083399465	-4.39825434060055	-8.802206268669927	-9.05658421718042	-10.803511466262144	2.4239010282120312	10.772720014004463	9.260761315691944	8.395368274899672	5.785425376717188	7.849736391708033	4.158653205915108	5.906446839231227	0.3287378001147353	-4.983761508816955	-8.011249505456565	-9.433718294558298	3.889161304831602	12.706413436927216	10.9218142665654	8.464350646927395	12.118871236071739	12.131881771723107
chr3L:8658313-8660101	6.590821121473772	8.560631493619614	7.497377875835213	1.4012330826534158	5.411164025250197	3.8205224319167703	4.126243046162613	4.929176494880791	3.4471466357484215	0.8501963183007727	0.05242028368986899	-2.147787059666932	-0.7151444383321177	-2.6215780586865622	-3.9471514077647614	-3.515848378960456	-8.40598261775069	-4.42519550179419	0.14111106207202612	2.1405081626638074	0.9568870052362031	-0.40947750083399465	-4.39825434060055	-8.802206268669927	-9.05658421718042	-10.803511466262144	2.4239010282120312	10.772720014004463	9.260761315691944	8.395368274899672	5.785425376717188	7.849736391708033	4.158653205915108	5.906446839231227	0.3287378001147353	-4.983761508816955	-8.011249505456565	-9.433718294558298	3.889161304831602	12.706413436927216	10.9218142665654	8.464350646927395	12.118871236071739	12.131881771723107	10.40855729155564	13.105401489006484	8.058326720091735	3.4525852450032306	8.698870128271325
chr3L:8660581-8670358	3.8205224319167703	4.126243046162613	4.929176494880791	3.4471466357484215	0.8501963183007727	0.05242028368986899	-2.147787059666932	-0.7151444383321177	-2.6215780586865622	-3.9471514077647614	-3.515848378960456	-8.40598261775069	-4.42519550179419	0.14111106207202612	2.1405081626638074	0.9568870052362031	-0.40947750083399465	-4.39825434060055	-8.802206268669927	-9.05658421718042	-10.803511466262144	2.4239010282120312	10.772720014004463	9.260761315691944	8.395368274899672	5.785425376717188	7.849736391708033	4.158653205915108	5.906446839231227	0.3287378001147353	-4.983761508816955	-8.011249505456565	-9.433718294558298	3.889161304831602	12.706413436927216	10.9218142665654	8.464350646927395	12.118871236071739	12.131881771723107	10.40855729155564	13.105401489006484	8.058326720091735	3.4525852450032306	8.698870128271325	11.546975590037327	7.032878420446311	11.031818236478234	8.607780950760624	5.108767682142056
chr3L:9020066-9022387	-2.16752765183918	-6.8192803350577895	-8.713286858490568	-8.835048693320772	-1.4747228929254301	-6.163279210344769	-0.5552050987676277	-2.274437194872502	-1.6708955492150095	-3.647224407840004	-4.793965471156226	-6.838119703590907	-5.728141617238042	-10.073548584205424	-17.714991066403922	-12.096385689804137	-9.089423114001367	-2.4061573266611727	-0.8065359368777398	12.388104162114995	18.521340749627626	15.884152343277883	15.091304617074815	11.460726068010732	7.839854649419999	9.096162569719214	6.137589010424704	5.414217988709322	2.2856867983259446	-0.25197570489223503	-1.0321261062319615	-4.159763968761457	-9.89004754631643	-13.695815831503218	-18.36474360639236	-18.462833342220147	-12.335379569142466	-14.257693080839683	-8.808618217913967	-24.47541445446335	-20.45448401391905	-17.435832558342323	1.1140852554086287	20.189234410229094	20.160738833720924	16.591337287179876	7.234100781825743	5.567445658856959	2.447620907941712
chr3L:9023757-9025027	-2.274437194872502	-1.6708955492150095	-3.647224407840004	-4.793965471156226	-6.838119703590907	-5.728141617238042	-10.073548584205424	-17.714991066403922	-12.096385689804137	-9.089423114001367	-2.4061573266611727	-0.8065359368777398	12.388104162114995	18.521340749627626	15.884152343277883	15.091304617074815	11.460726068010732	7.839854649419999	9.096162569719214	6.137589010424704	5.414217988709322	2.2856867983259446	-0.25197570489223503	-1.0321261062319615	-4.159763968761457	-9.89004754631643	-13.695815831503218	-18.36474360639236	-18.462833342220147	-12.335379569142466	-14.257693080839683	-8.808618217913967	-24.47541445446335	-20.45448401391905	-17.435832558342323	1.1140852554086287	20.189234410229094	20.160738833720924	16.591337287179876	7.234100781825743	5.567445658856959	2.447620907941712	1.8475436341508564	0.6730622824208655	0.698102087465038	1.3405706032450042	11.462810585125283	5.853220784531466	8.25260635097185
chr3L:9311324-9312796	-2.448406376312256	-3.3321249229700607	-6.318095511942315	-0.26145052715670036	-0.4693180592170089	-2.3973969578173673	0.0	0.0	0.0	0.0	0.0	0.0	0.0	0.0	0.0	0.0	0.0	0.0	0.0	0.0	1.5781838836615223	9.857598701715485	4.719361635262383	0.47712125471966244	0.0	1.4637527426815686	0.32675222119505476	1.9084850188786497	8.392548698822392	14.923668291770296	20.506452955685738	7.45121213114435	2.4202126347083386	8.130240177962698	8.137399080658918	4.377863174314626	4.4724283922375925	4.341981692813491	4.47907575815937	4.824624644516166	1.1961206792625314	5.271936289586164	2.305278350298546	3.4204827331885546	2.078534420523563	4.0714193045043245	2.0097382073463907	2.211360536812885	0.89156330044458
chr3L:9482988-9484158	-11.739906640524346	-7.818107070364177	-16.199074074796048	-17.784938266869922	-18.453620387976702	-21.106570534627274	-1.3647885481713355	2.963513664353849	5.25425625206008	0.0	0.0	-1.559854192314796	-5.473111170395937	-1.5864405398510628	-1.0747075090448615	-1.3077609981660676	13.168865125258861	19.663926051040686	26.076071633252766	16.259466529671162	8.232667849600466	0.1691779108871464	-2.7697878938040295	-3.042457338681699	-0.8881232239143072	10.964124442862108	13.604484443742551	13.443469581078196	9.58898037223977	1.5782525284313325	-4.478460652535727	-8.18909921825907	1.021461422188686	-1.4206992846277249	3.099209333735306	-1.5316558938140152	-7.883644671513256	-5.619667861244975	-16.244204428207425	-14.30292712641685	-22.32028579087899	-29.319437178456855	-28.014122731957976	-19.888592891048997	-6.26573126767325	0.46309530423116435	-2.463923858193185	2.019633519064509	1.6415830344289242
chr3L:9484432-9485855	-17.784938266869922	-18.453620387976702	-21.106570534627274	-1.3647885481713355	2.963513664353849	5.25425625206008	0.0	0.0	-1.559854192314796	-5.473111170395937	-1.5864405398510628	-1.0747075090448615	-1.3077609981660676	13.168865125258861	19.663926051040686	26.076071633252766	16.259466529671162	8.232667849600466	0.1691779108871464	-2.7697878938040295	-3.042457338681699	-0.8881232239143072	10.964124442862108	13.604484443742551	13.443469581078196	9.58898037223977	1.5782525284313325	-4.478460652535727	-8.18909921825907	1.021461422188686	-1.4206992846277249	3.099209333735306	-1.5316558938140152	-7.883644671513256	-5.619667861244975	-16.244204428207425	-14.30292712641685	-22.32028579087899	-29.319437178456855	-28.014122731957976	-19.888592891048997	-6.26573126767325	0.46309530423116435	-2.463923858193185	2.019633519064509	1.6415830344289242	10.191292547439081	5.116253613909137	2.500651821046039
chr3L:9774843-9779497	11.261579441848415	4.7985726205275165	2.6657349963781596	2.3959496391354476	-1.0929929073929476	0.9809096413482343	0.0	-4.306353557675402	-3.438899917224899	-2.6043713682049003	-2.2282126780724405	-3.750315258326468	-2.557273249521784	-5.838892493295314	-3.212217764899484	-5.763005085352642	-7.4058636241492675	-5.813545249517367	-8.791531376512161	-5.5575153299338576	-11.179126893143076	-13.140049946810294	-10.408678667806253	-6.158370412282596	-5.7132269215059575	-17.04592724071105	-5.051253386010077	-1.6421765886844997	0.5552050987676277	-0.2887691230768229	0.0	-2.6168522058359263	-5.289448647840477	-4.431488864635698	-7.281564732700278	-7.544914873813239	-7.8502775302013115	0.0	-5.261646994986549	-13.593338919257427	-2.7194789564140747	0.47712125471966244	0.288769123076823	-0.2887691230768229	1.4565076095746725	5.399893506250389	2.5468704408875285	1.243225535861345	1.5277937093321492
chr3L:9794080-9798733	-13.593338919257427	-2.7194789564140747	0.47712125471966244	0.288769123076823	-0.2887691230768229	1.4565076095746725	5.399893506250389	2.5468704408875285	1.243225535861345	1.5277937093321492	-2.1281005731175235	0.3680785626977227	-2.521442801311917	-0.38894791660417566	1.7022214210852469	1.6255022546785667	0.0	-0.32675222119505476	1.0899459929323194	-0.4069813352270333	2.824501804011881	1.2958714957272943	3.1672153639662435	1.5336566294839815	2.800770230391804	3.1793137937922835	5.330814972050286	6.040931047712631	3.785653760742539	0.2614505271567006	2.105157744863585	3.637434570597972	7.77892325120249	6.278309229254142	1.4772115779074046	5.398414652776118	5.125177276297309	4.246128704589485	0.6893915254436865	2.2185952318776114	4.4433370657905185	3.0717740775042857	2.3868823883970296	0.6854114053522086	0.023090644278416943	0.38396149825292963	-2.167281321879722	-1.2253532283842299	3.541361628996825
chr3L:10852972-10856059	-3.560101086104201	-4.932114450446695	-5.666639681405842	-2.560492461967926	-3.002424509979461	-2.1161072833021546	0.5050184077099935	-1.2956156029513832	0.4333694895193577	1.4112246161388995	-0.3511434199808829	0.3842533059311557	1.4476620743564603	0.7273940556748907	-0.47712125471966244	-0.583162704726522	2.868705933869993	2.3155303483066025	-0.6120858962486534	-1.3324748907341926	-2.3680339728298216	-1.036884368385069	-0.9884928598239788	-0.9884928598239788	0.3842533059311557	1.4637527426815686	0.8807275879539905	3.5499874054406844	2.1525617457641175	2.229834813032701	1.3481204267489149	0.6816519536376183	0.6252873828651146	0.8341940706365135	-1.656359534259189	1.959752602274984	-0.3924423884569014	0.0761805273034738	-0.11372602618050198	1.0668755590631576	-0.7359535705891888	0.9884928598239788	-0.3842533059311557	1.9084850188786497	1.684872899606169	5.240130328684691	7.303125593860915	0.6383073482902311	0.47712125471966244
chr3L:11228462-11230944	0.0	-0.9059652567236041	-1.1113901339563375	-5.332635114816744	-1.9030327627260104	0.0	-0.6406570638915879	-7.207239708048436	-5.368962881474529	-4.879603102097341	-2.7761153151765225	0.0	-0.7359535705891888	0.0	0.0	0.0	-0.32675222119505476	0.9527115521825327	1.3759786222711345	3.287701640301912	0.0	1.0466924622419154	-0.6252873828651145	0.32675222119505476	0.6252873828651146	1.087636782058556	20.163616000508235	24.659440562839833	29.495993752781136	29.198345386022762	17.984770276069124	7.7577404879043	2.6648005015305487	0.32159437122807916	-1.861741890911359	0.0	-12.544899624135988	-9.525679514663867	-6.73472150681648	-7.047127413050792	-11.316339881505606	-11.474501831860483	-1.0444904895526175	22.684704283966102	15.974584816243606	12.691086704502517	8.48857452219945	3.5102968819376144	-2.664344422171697
chr3L:11230969-11231623	0.0	-0.6406570638915879	-7.207239708048436	-5.368962881474529	-4.879603102097341	-2.7761153151765225	0.0	-0.7359535705891888	0.0	0.0	0.0	-0.32675222119505476	0.9527115521825327	1.3759786222711345	3.287701640301912	0.0	1.0466924622419154	-0.6252873828651145	0.32675222119505476	0.6252873828651146	1.087636782058556	20.163616000508235	24.659440562839833	29.495993752781136	29.198345386022762	17.984770276069124	7.7577404879043	2.6648005015305487	0.32159437122807916	-1.861741890911359	0.0	-12.544899624135988	-9.525679514663867	-6.73472150681648	-7.047127413050792	-11.316339881505606	-11.474501831860483	-1.0444904895526175	22.684704283966102	15.974584816243606	12.691086704502517	8.48857452219945	3.5102968819376144	-2.664344422171697	-2.4203212569907304	-12.126868384573676	1.7870801875369329	7.988908714846393	7.946767392506724
chr3L:11235817-11237936	0.0	-0.32675222119505476	0.9527115521825327	1.3759786222711345	3.287701640301912	0.0	1.0466924622419154	-0.6252873828651145	0.32675222119505476	0.6252873828651146	1.087636782058556	20.163616000508235	24.659440562839833	29.495993752781136	29.198345386022762	17.984770276069124	7.7577404879043	2.6648005015305487	0.32159437122807916	-1.861741890911359	0.0	-12.544899624135988	-9.525679514663867	-6.73472150681648	-7.047127413050792	-11.316339881505606	-11.474501831860483	-1.0444904895526175	22.684704283966102	15.974584816243606	12.691086704502517	8.48857452219945	3.5102968819376144	-2.664344422171697	-2.4203212569907304	-12.126868384573676	1.7870801875369329	7.988908714846393	7.946767392506724	-0.16803870912728885	-7.66176643784109	-14.248359341142708	-17.625659702404782	-14.121935911100408	-5.505060032472471	-3.2994144846163493	0.4359239231164445	7.884889708255872	4.004685141958146
chr3L:11316887-11319595	2.430272095331048	3.4171851115863294	-0.769203383389443	0.3842533059311557	-3.9554876719230965	-2.9500502375774635	-0.605648099073287	-1.6983667673409564	-0.9568070777091172	0.0	0.9548225092206898	0.3842533059311557	0.0	2.0727272066963667	5.387062445474384	9.832708952580205	3.2555910072196794	4.62715569263798	3.5982293506441216	3.1465800915402897	3.170667056388985	1.0466924622419154	1.0009102260028648	7.6033855829502786	5.786339067321451	5.417885319188317	8.416062835818071	6.969407979405859	8.023250862336393	1.6815697732690824	0.41784927003910893	2.8300964455852022	1.3822523686113695	0.9183320090576667	-0.8138240234121964	-3.124424306392245	1.5020089834183101	0.9814133317523885	-0.9207074752827707	0.0	-1.3175625653678726	0.4390054542693452	1.6935276916242334	0.8065359368777398	-1.9979824513357394	-6.517378861855034	-1.7463705457582634	-2.002524882030505	-3.401545430775956
chr3L:11333355-11334748	0.9183320090576667	-0.8138240234121964	-3.124424306392245	1.5020089834183101	0.9814133317523885	-0.9207074752827707	0.0	-1.3175625653678726	0.4390054542693452	1.6935276916242334	0.8065359368777398	-1.9979824513357394	-6.517378861855034	-1.7463705457582634	-2.002524882030505	-3.401545430775956	0.9469522813949252	0.32675222119505476	-0.32675222119505476	-2.0067404194710545	-3.626888453134321	-2.4868327248337896	-2.6186356599422402	-4.997026208496146	-1.1418270504489814	-0.2887691230768229	0.0	1.3431533971370513	-2.608812732904288	0.3440557672277934	-2.0586207176516447	0.25994627197519554	-0.24296359091779113	0.5050184077099935	1.5975821989413093	-0.542767898471864	3.671817121398761	2.3675579482378066	0.38687128318658487	-0.7298894290210151	1.3390710932936751	1.740414579498508	0.7357890626869555	1.3869363346214656	-2.5005207064345267	-1.0539400736466005	1.8552600681463844	-2.4517606511369237	-0.9714484411535675
chr3L:11408201-11409255	2.1089101129067878	0.24062334122190882	0.7095242987759344	2.5737838208731794	3.729814634663817	1.4842185285036666	3.1189226754101393	0.6290845871865128	1.923688839595881	-1.1418834926427557	-2.388873898485524	-1.4907135251896992	-1.2133641111123021	-1.397416129603642	-0.47712125471966244	-1.684872899606169	0.47712125471966244	0.47712125471966244	0.9059652567236041	1.4637527426815686	-0.6252873828651145	0.5050184077099935	8.252469669540925	3.2582682793328615	6.893115818868776	7.647419219778901	9.29363268721213	11.267853812871206	5.2186521316184304	3.174137808829163	1.4852038592077248	1.3271884178289177	0.36240601414768775	-1.3262794064706773	-0.6804443603060044	-3.083663845036305	-2.4219831995487824	-8.770795447882167	-7.873162446002188	-5.647985150134245	-3.6176339246217393	-2.0976125408202213	-4.041582366277702	-2.1608564003382638	0.0	0.3842533059311557	-0.8065359368777398	0.2526932546538174	1.7343869166449193
chr3L:11683926-11686085	3.061421408772923	1.6696679801321195	4.073606514735791	1.4252302402892765	2.359165974112901	-1.2481190672748017	0.5993658339618453	-1.8588651892849861	-2.782233090672556	-3.610213000979695	-6.35067533668582	-5.383451427293342	-10.51908011164116	-20.627986526181115	-15.815662491906537	-13.704531580670924	-5.550835802794386	-6.210805743802707	-6.242075093261057	-5.610068557886995	-6.081807612402261	-14.83719142737477	-5.922779510470407	-7.7408282818616065	-9.805983280939364	-9.79584613654453	-9.653222323409942	-6.803485019671707	0.0	1.4637527426815686	-6.951454475257437	-11.813761367075639	-11.046084552109187	-6.426484481433225	-4.720816215095367	-1.597888911731707	-0.30260197260952487	-0.5217662500604511	0.7447480871432796	-1.7509408334268064	1.1834014402011797	-0.9219542596485816	-0.3842533059311557	-0.7183432030669151	-1.1962181789875859	-0.7875317382829148	0.08022510777559513	0.30749305485896583	-2.088814226635448
chr3L:11686972-11688436	0.5993658339618453	-1.8588651892849861	-2.782233090672556	-3.610213000979695	-6.35067533668582	-5.383451427293342	-10.51908011164116	-20.627986526181115	-15.815662491906537	-13.704531580670924	-5.550835802794386	-6.210805743802707	-6.242075093261057	-5.610068557886995	-6.081807612402261	-14.83719142737477	-5.922779510470407	-7.7408282818616065	-9.805983280939364	-9.79584613654453	-9.653222323409942	-6.803485019671707	0.0	1.4637527426815686	-6.951454475257437	-11.813761367075639	-11.046084552109187	-6.426484481433225	-4.720816215095367	-1.597888911731707	-0.30260197260952487	-0.5217662500604511	0.7447480871432796	-1.7509408334268064	1.1834014402011797	-0.9219542596485816	-0.3842533059311557	-0.7183432030669151	-1.1962181789875859	-0.7875317382829148	0.08022510777559513	0.30749305485896583	-2.088814226635448	0.0	0.32675222119505476	-0.17201126480348022	2.672530802262782	1.7610781415603645	-0.18290018901363528
chr3L:11917901-11919028	-1.219630914452723	0.18719416490490795	-0.5833589373735069	0.05242560286527708	3.9109019431272185	0.9884928598239788	1.3619769005657743	3.1407839566371063	1.2780642861172016	2.793380292019053	2.9592889990198468	5.510566839372212	6.47974501744356	1.3188289293449127	-1.8969551116300591	-6.785576100967998	-7.049088747419064	-6.420160541205803	-1.9605523250565684	-6.128700913643281	-8.199119847811076	-4.303571905510494	0.0	0.0	-0.3633164851422641	-9.488317262539747	-8.755528256777836	-10.893141992399695	-12.544438857593802	-8.20903028443797	-3.7415413033286664	-11.202756081852456	-2.4589972098463106	-1.0668755590631576	-0.9884928598239788	-0.7359535705891888	-0.37107205997171755	-6.649061794671554	-3.911080422064338	-0.32675222119505476	0.3842533059311557	0.0	0.0	0.0	0.7359535705891888	2.7867940189274	4.682253426969497	9.873657293785788	3.8140862263737114
chr3L:11919810-11921376	3.9109019431272185	0.9884928598239788	1.3619769005657743	3.1407839566371063	1.2780642861172016	2.793380292019053	2.9592889990198468	5.510566839372212	6.47974501744356	1.3188289293449127	-1.8969551116300591	-6.785576100967998	-7.049088747419064	-6.420160541205803	-1.9605523250565684	-6.128700913643281	-8.199119847811076	-4.303571905510494	0.0	0.0	-0.3633164851422641	-9.488317262539747	-8.755528256777836	-10.893141992399695	-12.544438857593802	-8.20903028443797	-3.7415413033286664	-11.202756081852456	-2.4589972098463106	-1.0668755590631576	-0.9884928598239788	-0.7359535705891888	-0.37107205997171755	-6.649061794671554	-3.911080422064338	-0.32675222119505476	0.3842533059311557	0.0	0.0	0.0	0.7359535705891888	2.7867940189274	4.682253426969497	9.873657293785788	3.8140862263737114	11.131386657023535	7.4121835934033475	8.629392738692308	0.3842533059311557
chr3L:12122027-12124477	0.7597400350927294	-2.9335733093267877	0.12573798136693476	-0.7966864117880205	-0.04253494359369159	-3.9839508322640644	-2.5443902513333145	3.351926606341792	-0.2174219910954377	6.856611540683475	4.892019655762615	8.429069800556388	5.99385700796795	6.749034614641625	9.570275566072953	6.297758271226764	3.5249208448881304	3.1665816439400434	1.8472604681205458	-0.06444319883810361	-0.09407913946506428	-2.0861333216768005	-0.9608824306459972	-2.6886891334695524	-0.5353563671816174	-0.4685334959262118	-0.8146844934204033	-0.24635050305841227	-0.835050672425088	-0.9367813701820109	0.0	-3.581798851895515	-3.778622471651669	-1.7343635989330926	-2.3888245382802467	-4.101335809538445	-0.7162303377093369	-0.20439007862109432	-2.6903866710850073	0.5214288898388603	0.13859365690355244	-0.12493861797309741	-1.5481044491761284	-1.490716648719166	-0.5804466808826263	-1.2249265584563662	0.3749511188934937	0.6545767449686729	0.11416177573102287
chr3L:13364780-13365842	-1.211573006467675	-2.7888557020366753	-2.56555307209155	-3.02772019352672	-4.403047946374321	-3.5775544510350654	-1.983489742697564	-0.6252873828651145	0.0	0.0	-0.8463778262147704	2.6335732654854205	2.50995938653901	0.30687526077229726	0.9759660979290792	1.4596826525174038	-0.2552528968994852	0.5531775260541832	1.4001787390967768	1.2153403348059149	-2.1411477376961074	-7.881704423993419	-9.803282137957321	-2.7222354831651874	-4.931318372540108	-1.4637527426815689	-5.979192180477808	-14.738031159065086	-7.929154438120671	-5.533950750579349	-7.822396065923835	0.6867325911188109	-1.3821770810048504	0.0	0.0	1.5945249141605926	6.197752603155297	0.4414123674337495	0.9884928598239788	-0.3893487198707884	4.79428747802417	1.8087768333719727	5.739747081051783	4.466837941835951	4.371187356820831	4.516833750411342	2.400114063236414	1.1014254241385097	0.7264057985209469
chr3L:13365882-13366832	-2.56555307209155	-3.02772019352672	-4.403047946374321	-3.5775544510350654	-1.983489742697564	-0.6252873828651145	0.0	0.0	-0.8463778262147704	2.6335732654854205	2.50995938653901	0.30687526077229726	0.9759660979290792	1.4596826525174038	-0.2552528968994852	0.5531775260541832	1.4001787390967768	1.2153403348059149	-2.1411477376961074	-7.881704423993419	-9.803282137957321	-2.7222354831651874	-4.931318372540108	-1.4637527426815689	-5.979192180477808	-14.738031159065086	-7.929154438120671	-5.533950750579349	-7.822396065923835	0.6867325911188109	-1.3821770810048504	0.0	0.0	1.5945249141605926	6.197752603155297	0.4414123674337495	0.9884928598239788	-0.3893487198707884	4.79428747802417	1.8087768333719727	5.739747081051783	4.466837941835951	4.371187356820831	4.516833750411342	2.400114063236414	1.1014254241385097	0.7264057985209469	0.8626229605682982	-0.355161630000432
chr3L:13367778-13377230	-1.983489742697564	-0.6252873828651145	0.0	0.0	-0.8463778262147704	2.6335732654854205	2.50995938653901	0.30687526077229726	0.9759660979290792	1.4596826525174038	-0.2552528968994852	0.5531775260541832	1.4001787390967768	1.2153403348059149	-2.1411477376961074	-7.881704423993419	-9.803282137957321	-2.7222354831651874	-4.931318372540108	-1.4637527426815689	-5.979192180477808	-14.738031159065086	-7.929154438120671	-5.533950750579349	-7.822396065923835	0.6867325911188109	-1.3821770810048504	0.0	0.0	1.5945249141605926	6.197752603155297	0.4414123674337495	0.9884928598239788	-0.3893487198707884	4.79428747802417	1.8087768333719727	5.739747081051783	4.466837941835951	4.371187356820831	4.516833750411342	2.400114063236414	1.1014254241385097	0.7264057985209469	0.8626229605682982	-0.355161630000432	0.32675222119505476	1.0767440689867966	1.0466924622419154	0.0
chr3L:13582621-13586356	-4.128100413907682	-4.071829986674849	1.0736595254604357	-0.9369796327272905	0.09372331397948329	0.11101031922405179	-0.7357890626869555	4.148135326325003	1.1317794622569761	4.086664829212024	3.0974124604592967	-1.6806839062132066	2.3286248352848276	1.7202851485054578	3.372438503866721	8.176052806202506	3.2565323134887803	3.3801928178456837	1.3135901239772083	0.441818328701712	1.1246426013283228	1.1058517429292947	-0.3842533059311557	-0.19916529609750633	-0.8258060060575485	-0.28489162407532137	-0.044734623981922635	2.10395914437823	0.277248788325957	-5.313385978451318	-5.587679989944792	-7.148646571931926	-5.069590361488374	-6.728551682462108	-1.4637527426815689	-7.367421528340595	-8.086782835845582	-7.313847498072772	-4.93659784459321	-0.7359535705891888	-4.603548224294323	-7.6508153439632895	-7.760853418350281	-1.1548908653019587	-1.9084850188786497	-0.3842533059311557	0.0	0.0	-2.4341639334259195
chr3L:13606407-13608834	0.0	-2.4341639334259195	-1.5496009925428929	0.3842533059311557	0.0	-0.7357890626869555	-10.260005686869818	-6.9961095955707915	-2.5684617649256976	-0.7359535705891888	0.0	0.5050184077099935	-7.995798861029753	-1.4568777024757673	0.9884928598239788	-0.7359535705891888	0.0	-0.3842533059311557	1.2668178919989337	-0.3934004378828495	-0.32675222119505476	-5.538521608736078	-7.668401982763412	0.7728105171935836	0.0	0.0	0.0	0.0	0.0	0.0	0.0	0.0	0.0	0.0	-5.471792271242052	0.9884928598239788	-0.6358459603999882	-3.4821753724090505	1.4877592993868736	1.8400367732769067	0.288769123076823	-0.7359535705891888	0.6274151985595949	1.1426257817116168	0.0	0.47712125471966244	-0.47712125471966244	0.9889857857944335	5.801944184606561
chr3L:13766633-13768623	-0.7359535705891888	0.47712125471966244	0.47712125471966244	0.4106493675885908	0.5172133568221947	0.5975789528366311	3.29122095200202	-0.686697039037387	1.4003777408429725	-0.1360678283641017	-0.7359535705891888	0.6252873828651146	-0.28136091894557563	0.24146583888848056	1.1569345974838035	0.5523213966387454	-0.754250720827385	-0.6898829484546345	0.11260512190705019	-0.2240774644457132	0.0	-2.0492094445832127	-7.300214177098983	-3.1950853830844466	-0.32675222119505476	0.0	0.47712125471966244	-1.1737218734474009	0.3842533059311557	0.0	1.0227479694884674	3.3089246653921847	4.1212052944090365	2.0841547053279967	1.2582550650680637	2.2564874096900116	0.8787445752614609	0.3842533059311557	0.6202998377844663	0.7771011162726619	-0.502582320872773	-1.1094487554204668	-2.4827756505740854	-2.638311398897542	1.61886626440363	-1.1104648724834103	1.53812370105574	-0.2406233412219088	-3.594073111626486
chr3L:13824554-13835622	2.4092379662536634	-2.6957700063826167	0.6816519536376183	-3.0033143519041348	-2.9760600976276206	-1.3794612092521175	0.0	0.0	-1.4688271124174686	-3.0945424679485343	-0.25998108473639886	0.4624117879032145	-1.0668755590631576	-0.47712125471966244	-0.7073271912790632	-0.7741317783564632	-0.26145052715670036	-0.9059652567236041	0.3842533059311557	0.3338663289647811	2.271625506748534	2.1339649249480996	-0.9884928598239788	-0.33386632896478075	-3.151952460497249	-3.1128631206954247	-1.1824894461749604	-2.18853552913724	-1.919285271970362	-0.47712125471966244	-1.7115341193933067	-3.4125430430149253	-3.525672679538126	-2.3304002847038086	-1.2456036774209613	-3.325353359970018	-6.612425486623743	-0.6025013259654013	-2.0848989901572708	-9.785275855518757	-4.286166894765546	-8.282146382253616	-12.505440269264787	-22.772419101755933	-20.41891892735576	-41.32216896814168	-32.89259607664006	0.0	0.0
chr3L:13918938-13920133	-4.065788048832315	-3.429865632330525	-6.447061573774436	-2.588292816996515	0.48543331568908393	-0.3842533059311557	-1.4637527426815689	0.6252873828651146	2.949347054028772	7.469143791972492	8.750238241373536	3.5804585887746363	2.3298009459538958	3.169679827499184	7.192853376416306	7.633911592780447	1.9454329396629568	3.508947585957435	2.4181631248526236	2.8695889362519673	1.046676612385201	0.023139755932339374	-0.8422670145156528	-1.385345608454737	-0.13563667086097575	0.0	-0.32675222119505476	0.4480074600975581	0.3403436340540273	0.5050184077099935	-1.66623078319436	-4.857737941586507	-4.125991190386912	-5.501370308092941	-2.989130109090395	-4.320353735478116	-2.9989953359325754	-5.731140676077072	-5.533217124252799	-0.9350390031513975	-3.9451210395801417	-6.650631852887873	-4.758031794160727	-6.153453785515396	-3.9546317552628625	-2.535240661458813	0.0	-0.32675222119505476	-1.0948570982095023
chr3L:14164611-14166107	6.047679863436138	1.0611283400728413	0.0	5.02638043299044	5.8322386157870305	7.086931900323068	3.7893495846398157	3.4540992296738717	1.330202907625879	-0.04213276561061883	-5.24024927084126	-2.328870174356896	-4.6322232720799486	-5.686838510292408	-1.7444168756405873	-9.350011241535757	-5.014403379965824	-6.768296140530911	-6.897710451552034	-7.547546241136558	-4.366557716263312	-1.466099955671508	-0.23354528657278995	-1.7867487059602032	-1.268166212986585	-0.25499118930382586	3.41996260418939	0.8394600139058687	4.065195976487886	4.1516249388170845	2.127449929147478	7.766297090674179	6.603879749216676	3.0325598991381018	1.22067536969982	-1.523991237855184	0.7527082123245649	1.4130971968264303	0.0	-0.8065359368777398	-0.050917485899110146	2.0633881068083593	-0.804564650570467	0.28972707936814057	2.30490383831563	2.8159656001790045	4.4865649945806485	0.5016643697361012	1.2827959249647134
chr3L:14267961-14271301	1.6027115102252134	-1.4794294255236704	-3.001487598503943	-0.242597189342038	-0.6837018708481739	-3.871929982792789	-5.678365781515473	0.14629900378875466	1.2180784168254373	0.0	-0.5642579355158854	3.3968231822763832	1.6579459730316628	2.6463418852740443	0.26831606368968214	-0.10631401399851224	-1.2377342823884274	-3.414025701948387	-1.1685272424603947	-5.231217130577704	-4.604097601660909	-6.268404146204853	-3.5507818658869548	0.0	-0.2406233412219088	5.448938222621655	2.865440537086994	2.833711579452162	3.8256645082421246	0.9678765041492533	0.3983413188592978	-0.3226485669889901	-1.2739230566692905	-3.8612766727053187	0.6525645849279893	-1.9659757942948484	-2.8621319748739333	0.0	-1.4673781557092158	0.7359535705891888	-1.8026704123018673	-4.540620595511864	-2.7987615807379145	-0.13781610906989789	-0.2956935507489387	-0.47712125471966244	-2.3387826516693724	-0.7028973207179383	-0.49473989026884746
chr3L:14398498-14399997	0.9884928598239788	-1.0668755590631576	-0.7359535705891888	-0.4666095473949303	3.871606165212225	2.426965205649586	2.524840476092576	-0.9884928598239788	2.4485628030274302	4.333666144470909	0.7183432030669149	3.549077206593574	2.8586018276082155	2.058282264639426	1.0440204027870896	0.47828760653007707	2.141301069983741	2.9902029621932678	0.8403490663464235	2.0823563431631187	6.566514623009894	2.859417961442264	3.382827698073578	2.141969285424687	5.2167417207281845	2.069770875974035	0.0	-1.0820294707016946	-0.7752073742834588	0.8252449767175383	1.2924530805390657	-1.5195604157558817	-2.882195942393911	-1.1324299914943174	1.0668755590631576	0.7359535705891888	-1.0668755590631576	0.0	2.8494323494462153	1.445634790465131	0.890008913683519	0.23126084568970795	0.6320937602090214	-0.1324460563010879	0.3842533059311557	0.3842533059311557	-0.034253791105862685	-1.570613158206717	-1.4817029150914776
chr3L:14626638-14629550	-0.2105263209141679	0.8994464551170399	0.4277214245726758	-0.5552050987676277	0.0	-0.2240774644457132	1.8396954944497048	3.7127891920619467	3.6636719179917008	2.583441936458471	-1.031198171616967	0.0	2.4989103979315646	2.522202278470245	0.8807275879539905	2.1941410126711967	2.651285247700933	0.9196676462894914	3.3063050554922877	1.2398943095653887	-0.3842533059311557	0.3842533059311557	-0.06976625415562464	-0.10978134091778005	1.5008773920707996	1.7920391990235562	0.7298336061258377	-2.487852921923401	-2.78158694075219	-7.719609581671352	-7.651914126449236	-8.260777479261959	-10.782500492483576	0.0	-6.900384703065512	-1.2389922005801226	-0.15117730789243075	0.0	-1.1737218734474009	0.16125860883478288	6.790460315534644	8.518359400076639	2.7587505105045453	1.684872899606169	6.039025261660455	8.002830095520862	9.57466292068677	1.6245178218540142	10.385630659394492
chr3L:14772805-14780967	9.706764652683296	6.463635279931968	6.935045303124587	6.376823658989391	0.7357890626869555	2.853544181944009	10.954080142780178	12.124893835960268	9.905059172764224	6.57476518714955	4.860513164429974	2.9537827974435977	1.8555503240393192	5.4920114518867615	3.42596998020495	6.405614506540216	5.430676206489009	5.345892513765242	5.970717249725679	2.6712117469324492	1.5022269290607766	6.631757772060133	8.859716983825557	8.161203626537654	9.29064132252455	4.248540654161881	5.43976453993948	2.3637718666160166	8.193279140459184	6.9253093340793965	6.463974370279011	4.731132641579984	4.9601573982402	-0.5716718693241921	-1.6600668666598266	-2.87099235010618	-2.503773141437371	-1.2552997568385644	0.4516814947328406	-0.06270320752798406	1.9687051941037244	-1.3498927546430302	-0.4905189922846668	-5.021339381137693	0.5731554275886124	-3.5416102808289285	-4.130072839619585	-11.488527648534617	-15.160643900613938
chr3L:14856121-14857526	-1.8795625488544248	-4.85619967516865	-6.467533807342796	-0.7794991970867088	-1.9084850188786497	0.0	-2.01232258233567	-6.5491736202626685	-6.515599101592103	-4.228154081420036	-2.439326960133672	-4.602992117883856	-4.701663023064421	-3.4027547395384143	-0.32675222119505476	-6.939359201281714	-4.911492960028185	-1.9516659161978538	-0.3842533059311557	-3.3971326674635396	-2.975163925810667	-4.060320525624839	-3.0067377181283423	-2.9569880794152206	-0.7423921878371533	0.0	0.0	0.0	0.0	0.0	0.0	0.0	0.0	0.0	0.0	0.0	0.0	0.0	0.0	-0.9139000564200302	0.646173816187481	3.9881426285347263	3.035619992013264	5.391126287657149	2.3327395054461255	0.843279310106953	1.8024833832520937	1.2953763898049122	1.818281072726261
chr3L:14937437-14938658	-1.6186375975660026	-1.8439795826239558	-1.322953271005692	-2.3340100849238508	-5.537124080826166	-2.695742100071958	-2.2011917995173422	-2.9381664645643557	-0.9884928598239788	0.0	-0.9640408492637469	-0.6409612098259844	-1.2456457738737787	-1.139429188468293	-0.7887688914010347	-3.2324461556163335	-4.43701893860166	-2.4492904756324676	0.0	0.9059652567236041	-4.006752249942025	-7.582010057204639	-4.014885263658294	-0.7359535705891888	0.0	-6.107776931190332	-4.695105265238579	-2.671886479105169	1.0611283400728413	0.6252873828651146	0.7789134453809591	-2.4880280402625043	0.393993229620534	-0.3441756480369319	-4.442656228302248	-5.373854476533741	1.2560006192103859	0.0	-0.9884928598239788	-0.7359535705891888	0.0	0.5552050987676277	-0.47712125471966244	2.716740028780125	3.8673497401020356	1.623462601201537	5.925239274983584	4.736120036209344	2.1864442654251595
chr3L:14938914-14941161	-2.3340100849238508	-5.537124080826166	-2.695742100071958	-2.2011917995173422	-2.9381664645643557	-0.9884928598239788	0.0	-0.9640408492637469	-0.6409612098259844	-1.2456457738737787	-1.139429188468293	-0.7887688914010347	-3.2324461556163335	-4.43701893860166	-2.4492904756324676	0.0	0.9059652567236041	-4.006752249942025	-7.582010057204639	-4.014885263658294	-0.7359535705891888	0.0	-6.107776931190332	-4.695105265238579	-2.671886479105169	1.0611283400728413	0.6252873828651146	0.7789134453809591	-2.4880280402625043	0.393993229620534	-0.3441756480369319	-4.442656228302248	-5.373854476533741	1.2560006192103859	0.0	-0.9884928598239788	-0.7359535705891888	0.0	0.5552050987676277	-0.47712125471966244	2.716740028780125	3.8673497401020356	1.623462601201537	5.925239274983584	4.736120036209344	2.1864442654251595	-0.2240774644457132	-0.08623855646255352	1.4975107806966512
chr3L:14951194-14952113	1.0611283400728413	0.6252873828651146	0.7789134453809591	-2.4880280402625043	0.393993229620534	-0.3441756480369319	-4.442656228302248	-5.373854476533741	1.2560006192103859	0.0	-0.9884928598239788	-0.7359535705891888	0.0	0.5552050987676277	-0.47712125471966244	2.716740028780125	3.8673497401020356	1.623462601201537	5.925239274983584	4.736120036209344	2.1864442654251595	-0.2240774644457132	-0.08623855646255352	1.4975107806966512	1.4409742389303486	1.4637527426815686	0.3842533059311557	2.35834939305314	-1.6128123079011039	3.322116878638936	2.50009120302993	0.0	-0.47712125471966244	-1.1735567295533955	0.760640093821455	1.2049203278518885	0.8881232239143072	2.049983065775392	3.7649347708814407	4.5439005589546655	0.7359535705891888	0.32675222119505476	2.020480468674985	2.467596685187201	1.5356818186483685	1.3588360740722127	2.309622259940755	1.9096452215819297	3.261086524638688
chr3L:14956558-14963737	-0.7359535705891888	0.0	0.5552050987676277	-0.47712125471966244	2.716740028780125	3.8673497401020356	1.623462601201537	5.925239274983584	4.736120036209344	2.1864442654251595	-0.2240774644457132	-0.08623855646255352	1.4975107806966512	1.4409742389303486	1.4637527426815686	0.3842533059311557	2.35834939305314	-1.6128123079011039	3.322116878638936	2.50009120302993	0.0	-0.47712125471966244	-1.1735567295533955	0.760640093821455	1.2049203278518885	0.8881232239143072	2.049983065775392	3.7649347708814407	4.5439005589546655	0.7359535705891888	0.32675222119505476	2.020480468674985	2.467596685187201	1.5356818186483685	1.3588360740722127	2.309622259940755	1.9096452215819297	3.261086524638688	1.1535175700737104	1.4192063708376903	0.3440557672277934	0.8416713548553072	2.059772622126397	-0.5722315223304937	-0.47712125471966244	0.7359535705891888	3.4175319727842974	2.7043759898608983	1.6914121239099256
chr3L:14964146-14966766	0.3842533059311557	2.35834939305314	-1.6128123079011039	3.322116878638936	2.50009120302993	0.0	-0.47712125471966244	-1.1735567295533955	0.760640093821455	1.2049203278518885	0.8881232239143072	2.049983065775392	3.7649347708814407	4.5439005589546655	0.7359535705891888	0.32675222119505476	2.020480468674985	2.467596685187201	1.5356818186483685	1.3588360740722127	2.309622259940755	1.9096452215819297	3.261086524638688	1.1535175700737104	1.4192063708376903	0.3440557672277934	0.8416713548553072	2.059772622126397	-0.5722315223304937	-0.47712125471966244	0.7359535705891888	3.4175319727842974	2.7043759898608983	1.6914121239099256	7.0538794921618795	0.919397504684129	3.9773390668398614	1.164919899636283	0.19869270423637217	-1.508221618971881	-5.841115946614729	-9.81611355350317	-10.781478844069873	-13.342336744070046	-0.3378827511570093	2.1124957099034747	6.266061623072873	13.032820330141394	7.0320923684365635
chr3L:14967048-14969701	-0.47712125471966244	-1.1735567295533955	0.760640093821455	1.2049203278518885	0.8881232239143072	2.049983065775392	3.7649347708814407	4.5439005589546655	0.7359535705891888	0.32675222119505476	2.020480468674985	2.467596685187201	1.5356818186483685	1.3588360740722127	2.309622259940755	1.9096452215819297	3.261086524638688	1.1535175700737104	1.4192063708376903	0.3440557672277934	0.8416713548553072	2.059772622126397	-0.5722315223304937	-0.47712125471966244	0.7359535705891888	3.4175319727842974	2.7043759898608983	1.6914121239099256	7.0538794921618795	0.919397504684129	3.9773390668398614	1.164919899636283	0.19869270423637217	-1.508221618971881	-5.841115946614729	-9.81611355350317	-10.781478844069873	-13.342336744070046	-0.3378827511570093	2.1124957099034747	6.266061623072873	13.032820330141394	7.0320923684365635	6.404576348473415	17.657200637626612	22.174486547484914	16.078360688162025	15.575417430938634	14.831688308212097
chr3L:15073095-15076501	-0.2406233412219088	-0.3842533059311557	-0.5552050987676277	0.2614505271567006	-0.9563040052816955	-2.04667018107632	1.3836034978805847	0.3425022653281477	-0.6291125538252068	0.0	-0.6252873828651145	0.32675222119505476	2.3286248352848276	-0.32675222119505476	0.0	3.4347994329049545	12.105612007300971	3.651461659857122	4.651787684369479	12.223395166504208	13.491797299119014	21.947037930155247	6.750211663078794	13.624925810342917	8.051277174805014	4.890827528813796	0.695892356894292	-3.8060412306348392	-0.8515084816702617	0.38728699041274156	-0.7581357314184544	3.8740462981576242	0.8878865556647211	-1.690374271623954	-6.844283075331429	-7.797888707761391	1.369649130172812	8.57080301764369	9.81130612763387	7.8333198963255875	4.592367237426773	1.4247165024824655	-1.4386355934498958	-1.9432131737272749	0.09945117102003419	-4.473711201699591	-3.1614364717786048	-2.853841083915031	0.0
chr3L:15499899-15503653	-1.1654319823121886	0.32675222119505476	-1.4682666780860463	-1.6721488845449763	-0.3842533059311557	-1.1815020054581278	-0.13463002624209205	1.4535354505248967	-0.7359535705891888	-0.9884928598239788	0.8315523130180141	0.1238826896439999	1.2497658559547116	0.8089643778226023	-1.992125049064595	-1.2991533537617577	-1.5354346527983458	-2.4827283401855196	-0.6858562796310529	1.3821770810048504	0.0	0.9884928598239788	0.32675222119505476	3.4241896584745843	3.928620760103385	7.6438865266943194	1.5822108906017813	0.4106493675885908	4.229933743513048	4.230683915583456	6.9941825165411595	3.0064990998139023	3.527708484536051	1.7711392178724867	0.90738038144074	1.4134597491235843	-0.17864889905684825	-1.012066476169976	-2.093657981817748	-2.4019449255012093	-2.769566565918865	-2.9169372328700764	0.22407746444571308	0.0	-0.7359535705891888	0.47712125471966244	-0.12045395988350635	2.6276739091450705	4.501447762576815
chr3L:15505124-15506547	0.1238826896439999	1.2497658559547116	0.8089643778226023	-1.992125049064595	-1.2991533537617577	-1.5354346527983458	-2.4827283401855196	-0.6858562796310529	1.3821770810048504	0.0	0.9884928598239788	0.32675222119505476	3.4241896584745843	3.928620760103385	7.6438865266943194	1.5822108906017813	0.4106493675885908	4.229933743513048	4.230683915583456	6.9941825165411595	3.0064990998139023	3.527708484536051	1.7711392178724867	0.90738038144074	1.4134597491235843	-0.17864889905684825	-1.012066476169976	-2.093657981817748	-2.4019449255012093	-2.769566565918865	-2.9169372328700764	0.22407746444571308	0.0	-0.7359535705891888	0.47712125471966244	-0.12045395988350635	2.6276739091450705	4.501447762576815	2.259982999975834	0.47712125471966244	1.844827418961548	4.2571369761433955	5.703769004993319	2.557929746895809	2.672530802262782	4.189313524398159	5.805751519788813	2.1514405457392947	0.8689336835517619
chr3L:15912242-15914793	-2.405912837384602	-5.042717213322184	-6.189445184163984	-3.423894505440659	-0.47712125471966244	0.0	0.0	-2.2305476580887107	-2.9090659655281157	-1.7226212331102821	-0.5783344902683739	-1.0646544617763891	-3.9110875031403123	-0.6252873828651145	-0.691528896704296	0.21797704137113075	0.507089149039322	-0.7118669501790277	-1.214466665735996	-0.13544600953746083	1.3237073102980064	-0.7495035640692368	-2.6995316240276117	-0.6973665527695886	-2.0952174505909094	0.515865028483256	-0.8808482045000243	-0.06932047124102679	-0.06721355787169435	-1.214466665735996	-0.9826547152937031	-0.4827013752351584	-2.984977031346848	0.05816482245112784	0.7100565807323235	-0.9334555256422419	1.6584752919910561	0.18946256670265715	0.8804889295627867	0.9571973413630723	1.5044398155940713	-1.0587674175442947	0.48200578664651295	-0.030388073627737964	0.8631057210746313	-0.2105263209141679	0.6127720246461553	-0.5193003081432107	0.23063978384343853
chr3L:15977536-15979569	0.0	0.0	0.0	0.0	0.0	0.0	0.0	-0.32675222119505476	-0.6500485400342133	9.541429291234236	9.798537331080208	5.376152720315123	19.32256102750076	14.539909403195557	17.05411488775519	8.58309632553062	7.332839619204165	8.045002957040095	10.579605325462971	6.051965758556521	2.984288259227081	3.3678054648640083	-1.8343754385074151	-4.684198152320609	-4.8587484371739755	-7.739194329462696	-6.393126079221827	-4.0919435471975065	1.2913199286210602	-1.4637527426815689	-1.9949397508029652	-6.102424107037093	-2.1751361115064123	-3.149771968150451	-7.4042443368033695	-13.614793797107527	-10.77919478348427	-6.196336081464394	-5.490073784226295	1.4727333124820898	0.32867254487501063	21.050232327586237	28.862562208905885	30.715138115490177	31.281056477051166	32.212223360971905	35.578570375082656	24.88360950486488	20.006503520154507
chr3L:15990214-15991722	-7.739194329462696	-6.393126079221827	-4.0919435471975065	1.2913199286210602	-1.4637527426815689	-1.9949397508029652	-6.102424107037093	-2.1751361115064123	-3.149771968150451	-7.4042443368033695	-13.614793797107527	-10.77919478348427	-6.196336081464394	-5.490073784226295	1.4727333124820898	0.32867254487501063	21.050232327586237	28.862562208905885	30.715138115490177	31.281056477051166	32.212223360971905	35.578570375082656	24.88360950486488	20.006503520154507	19.858211571914993	16.167935375631	21.246676715295127	17.96167022351349	22.22349806221212	15.712202339755233	10.4730398863679	8.911962513569684	5.570991981777352	1.1232633428077579	-0.8215594509207154	-6.403998828427616	-7.715677396091965	-10.703083944049826	-11.279005006800475	-20.921001344698503	-20.138976403109563	-12.05922498977798	12.927649953203517	9.99982075348705	20.72005460822385	14.267185475443005	16.287574365018017	15.3383595830551	15.467344420925059
chr3L:16011682-16012930	9.99982075348705	20.72005460822385	14.267185475443005	16.287574365018017	15.3383595830551	15.467344420925059	15.195942968627335	12.442388286686336	8.494822579843746	4.594484408309261	1.18173219968958	-1.9411047543862938	-1.4955679147939636	-3.940766762416654	-4.934021496794523	-6.71650243913125	-2.5498013263881893	-5.924551155205489	-7.192206658127547	-11.953826932332905	-12.073293002879689	-13.727501193345214	-18.90143754699488	-22.389379710788546	-29.50334536561197	-21.037676135521192	-20.3739030399719	-8.264869907680994	-0.6816519536376183	2.648463661497752	1.6264089009255023	0.6334896394696905	0.49561479799064334	-1.0948187015950703	-4.983153393048388	-8.86620875382528	-10.348061639365197	-11.116436392948312	-11.068471718395553	-2.204094620345582	1.6501490402254106	2.940832809210137	1.3233149417245498	1.8053163889671995	-2.979615168858311	-5.405253836646425	-7.790023671078814	-5.35985248878413	-2.4439776078658966
chr3L:16013391-16014610	16.287574365018017	15.3383595830551	15.467344420925059	15.195942968627335	12.442388286686336	8.494822579843746	4.594484408309261	1.18173219968958	-1.9411047543862938	-1.4955679147939636	-3.940766762416654	-4.934021496794523	-6.71650243913125	-2.5498013263881893	-5.924551155205489	-7.192206658127547	-11.953826932332905	-12.073293002879689	-13.727501193345214	-18.90143754699488	-22.389379710788546	-29.50334536561197	-21.037676135521192	-20.3739030399719	-8.264869907680994	-0.6816519536376183	2.648463661497752	1.6264089009255023	0.6334896394696905	0.49561479799064334	-1.0948187015950703	-4.983153393048388	-8.86620875382528	-10.348061639365197	-11.116436392948312	-11.068471718395553	-2.204094620345582	1.6501490402254106	2.940832809210137	1.3233149417245498	1.8053163889671995	-2.979615168858311	-5.405253836646425	-7.790023671078814	-5.35985248878413	-2.4439776078658966	0.21070289983532975	-4.3037625717901	-3.089274914175607
chr3L:16016364-16017804	4.594484408309261	1.18173219968958	-1.9411047543862938	-1.4955679147939636	-3.940766762416654	-4.934021496794523	-6.71650243913125	-2.5498013263881893	-5.924551155205489	-7.192206658127547	-11.953826932332905	-12.073293002879689	-13.727501193345214	-18.90143754699488	-22.389379710788546	-29.50334536561197	-21.037676135521192	-20.3739030399719	-8.264869907680994	-0.6816519536376183	2.648463661497752	1.6264089009255023	0.6334896394696905	0.49561479799064334	-1.0948187015950703	-4.983153393048388	-8.86620875382528	-10.348061639365197	-11.116436392948312	-11.068471718395553	-2.204094620345582	1.6501490402254106	2.940832809210137	1.3233149417245498	1.8053163889671995	-2.979615168858311	-5.405253836646425	-7.790023671078814	-5.35985248878413	-2.4439776078658966	0.21070289983532975	-4.3037625717901	-3.089274914175607	-5.749707355328419	-11.146544612263458	-11.972020750359832	-7.242243654048439	-6.963833530899188	-6.285823489630066
chr3L:16018676-16019855	-4.934021496794523	-6.71650243913125	-2.5498013263881893	-5.924551155205489	-7.192206658127547	-11.953826932332905	-12.073293002879689	-13.727501193345214	-18.90143754699488	-22.389379710788546	-29.50334536561197	-21.037676135521192	-20.3739030399719	-8.264869907680994	-0.6816519536376183	2.648463661497752	1.6264089009255023	0.6334896394696905	0.49561479799064334	-1.0948187015950703	-4.983153393048388	-8.86620875382528	-10.348061639365197	-11.116436392948312	-11.068471718395553	-2.204094620345582	1.6501490402254106	2.940832809210137	1.3233149417245498	1.8053163889671995	-2.979615168858311	-5.405253836646425	-7.790023671078814	-5.35985248878413	-2.4439776078658966	0.21070289983532975	-4.3037625717901	-3.089274914175607	-5.749707355328419	-11.146544612263458	-11.972020750359832	-7.242243654048439	-6.963833530899188	-6.285823489630066	-0.3842533059311557	-2.721176546160839	-12.813082378753627	-9.03671904168193	-3.564888150145605
chr3L:16040898-16043881	-0.3842533059311557	-2.721176546160839	-12.813082378753627	-9.03671904168193	-3.564888150145605	-5.989387668486833	-6.0657321396779516	-6.988910585321005	-4.541987333498651	-7.113837879892175	-5.176542286797282	-8.205423101713468	-4.63251228741738	-3.330018110753919	-0.28972707936814085	8.721907700076597	29.516705656760923	35.920286947750384	26.316991159019437	24.411099095276587	13.331952873472675	8.193033098172554	-4.149462026719785	-9.270113857595321	-20.84825514396239	-24.310233892027124	-15.723845005375102	-30.498957671688494	-16.69632837212806	2.1324144691310476	17.14893658653739	6.187668870702986	8.812448014413766	6.730756954822312	5.113271118517776	3.3336949634841	0.36875712345294664	1.4679433917965714	0.7697380030730763	-0.24394322044411307	0.45648833088540186	2.0462673229837134	7.01689669422971	3.211034840033142	2.905489012052168	0.4291696688838508	0.04090026739855756	-2.8006138528329365	-0.5302266709286746
chr3L:16101316-16110783	10.72790196681361	3.0232205626595494	16.083562214039798	4.272104096118645	2.8028731097920434	0.6252873828651146	0.9568070777091172	17.673558959366005	17.055606571332792	27.01283537634739	17.998412053424822	18.602562619095124	19.125722656899818	17.019216907308937	14.875200607578995	6.701316473604177	8.825787641128636	8.136177153302414	4.910052311322574	0.6596507739548918	-0.5926505940165921	0.034374303859193545	0.8487836296259127	-0.04126791803059125	-0.026012183854487825	1.3105638844814804	-0.37734649529572317	-1.59726788075908	-0.6823488959885214	-2.3514203757452483	2.5976972007164427	1.8727425618795468	1.7838293593572214	-0.6100211151669201	-1.8103068463757903	-1.6922542176450261	-2.433810378585642	-3.672790739125423	-3.954472094040924	-3.940345110739606	-2.18822577440514	-2.8955697421528566	0.5517359560853587	1.3513338011084146	1.953900067005932	-2.0863885229516335	-0.8105963308630283	-1.4173441213211428	-2.302943164887512
chr3L:16219760-16221190	-7.7398115797778075	-4.115337655158392	-6.436122394040708	0.0	0.9884928598239788	-0.32675222119505476	-2.9546629014608006	-2.7681136339044734	-0.47712125471966244	-1.2156492734517763	-1.0155415952904823	1.3768430568588477	0.0	2.3279304930734956	4.935172040270142	5.195212798063816	0.0	0.0	0.0	0.0	0.0	0.0	0.0	0.0	0.0	10.004917962282272	12.172386965351846	11.944228280823603	6.748067217340187	0.288769123076823	2.441380104643193	5.44132398651457	10.869337992774385	4.318807704150972	6.192898977036016	11.843305462693298	7.48276858523662	9.504584315867277	8.637721353209582	5.5246495513789124	5.794841187612619	1.647566960596553	1.9762795724246782	-0.5618657574195902	0.4167500086701458	0.4590203986706969	-0.9437449820061697	-0.960624587639981	-2.4953192032026807
chr3L:16401349-16403927	0.018851212707297702	0.5650377306078815	2.0767529612750724	3.389443451856496	-0.5358432340778476	1.0180318378758726	2.5911045163692963	5.200606713240484	5.446331997637484	6.611561655648397	5.846371396917124	5.509275004950656	4.499781218070784	6.68240526016532	5.4535700840708055	3.0165001393436763	4.3401733315835855	0.8863200633203413	3.3901233072456174	0.8149173547843386	1.1102944937637316	0.3936105744935026	-0.3373693734868075	-0.9431389782488059	-0.10962568408892696	-1.9279509280889975	-0.4647754165505365	-1.0958891037708254	-1.3847135825144197	0.15553434292359536	-1.0789706062113138	-1.1742213371544918	-1.814252970521732	-1.8075554552737876	-5.446342151683628	-6.666597991869972	-13.881469540092265	-17.104754392301334	-15.849945842012218	-17.9517156431993	-11.443869492194347	2.6011763741784892	6.97587887815041	7.912137606334849	3.236719671416751	-1.7266580420817803	-5.214966733919849	1.8635662115035476	10.280072806448137
chr3L:16406279-16407337	5.846371396917124	5.509275004950656	4.499781218070784	6.68240526016532	5.4535700840708055	3.0165001393436763	4.3401733315835855	0.8863200633203413	3.3901233072456174	0.8149173547843386	1.1102944937637316	0.3936105744935026	-0.3373693734868075	-0.9431389782488059	-0.10962568408892696	-1.9279509280889975	-0.4647754165505365	-1.0958891037708254	-1.3847135825144197	0.15553434292359536	-1.0789706062113138	-1.1742213371544918	-1.814252970521732	-1.8075554552737876	-5.446342151683628	-6.666597991869972	-13.881469540092265	-17.104754392301334	-15.849945842012218	-17.9517156431993	-11.443869492194347	2.6011763741784892	6.97587887815041	7.912137606334849	3.236719671416751	-1.7266580420817803	-5.214966733919849	1.8635662115035476	10.280072806448137	5.150190322531455	0.7593974304282775	-2.5290312743854133	-6.494030053906198	-4.5425123843474475	-12.114903795875412	-10.721166734878608	4.274100370621351	16.21991801184775	18.42089238534569
chr3L:16482563-16483834	7.897960750543031	5.881987031733631	6.788850573456961	5.725096106437904	9.087380691861682	9.926998476355557	3.433317267225716	8.495658849917463	3.8466696876300484	0.0	0.0	0.0	0.0	2.366214470474753	2.9669410375378598	4.667797570754538	6.168656584466446	6.054838014066735	8.392034781696847	4.518901280542434	2.1664123645322677	-1.4045301060201831	-3.6451615126997647	-3.9136812855447993	-3.31630891716907	2.300197377972844	3.433285353344137	3.10447859394333	1.7155900370013584	-0.33743505701584287	-0.27057519658514817	-3.08063065406149	-1.3194917802283606	-1.7016617983181928	1.2110394330107668	-2.3840224968197754	-1.6404667752674178	0.0	0.0	-0.8169152425649898	-4.221170993473126	-3.366326122897585	-3.432704042209664	1.0466924622419154	-2.103954432149124	-5.51766025699542	-4.623450617873812	-4.0057436317442185	-1.0066973874465057
[truncated: 311 more rows]
[truncated: 151 more columns]
