# Supplementary material for: Convergence of topological domain boundaries, insulators, and polytene interbands revealed by high-resolution mapping of chromatin contacts in the early Drosophila melanogaster embryo
Source: eLife. 2017 Nov 17;6:e29550. doi: 10.7554/eLife.29550 (PMC5739541; doi:10.7554/eLife.29550)
Supplement: Supplementary file 2. [file elife-29550-supp2.zip › ChIP_data_fig3/MBE_XL49_H3K27ac_index16-c11_InpC_500k10k130_peaks_w100_b500.txt]

chr2L:280838-283623	13.03634257355526	10.883767116638237	7.272978139094186	8.73748738256126	8.775246375641338	6.095549173786649	5.796097354372924	1.7908515925609376	1.1502267829001147	-0.7502798284190697	-1.7541936895590673	-1.4762481608705595	-3.692972206447922	-3.8076305738397282	-7.709342305193731	-12.266860242398437	-9.992593592841668	-17.36278051777763	-13.870557300538819	-23.911536446717076	-6.2291977613955325	-20.382029046689656	-28.326135185833525	-24.515804367007668	-21.510250472728448	-10.50011036363733	0.0	-1.2728611075149725	-13.175121103131694	-6.098080259117864	-7.193282198912869	-21.745281186748542	-12.915807340121768	-2.389607345343247	0.0	-2.3286248352848276	0.0	-0.32675222119505476	0.0	2.8462223217539444	4.349324879876226	9.299241467465889	24.69590846614162	21.678236166755827	29.835249415118227	22.68964331293123	12.776269131530299	13.858796772075888	7.207458422063159
chr2L:541825-543278	7.471909997847231	8.906780057202834	7.6478123690172515	1.684872899606169	2.023199109623517	3.1584723442781013	4.042843822234211	3.1116668475861973	4.471277517780201	2.0630298654242427	3.4679705443141273	2.94439140520118	-0.26145052715670036	2.5437212007026666	2.6781291257495807	3.869677975885931	4.494394192213653	1.885225948303227	0.5086281733494482	0.0959900466312361	-1.0170392588061532	0.1994860242418286	-5.47531454617192	-7.758029000186251	-7.197965906951304	-7.2901139621607545	-1.4141355120143915	-1.0466924622419154	-0.6252873828651145	-5.064467894065693	-8.382714698799365	-7.6357209368742	-7.019475532594558	-6.065408475981182	-9.26714810759549	-4.056793638730706	-12.745052159737863	-13.332488344919556	-7.620141055176923	-2.7943075779141706	-0.9814959810706616	-1.4539922934670313	-3.8223612045914703	-2.6036150651343792	-2.4532489738990098	-0.2406233412219088	-0.598002268201828	-3.0738112880347135	0.2614505271567006
chr2L:1116941-1117910	1.1302852451950238	-1.5618510282166909	-2.9538991544151427	-2.005256147808723	1.6915233453146257	4.608614192628611	0.89615097297159	1.3821770810048504	1.4888463877884142	-1.065646251395034	0.7844368232277281	-3.596121320909149	-3.3744361433986363	-7.427624200404806	-7.204541781553828	-17.880552030307822	-15.305137595992237	-17.769039004365276	-7.132682042362906	-17.606852852875193	-10.406886016094864	-13.090063348729851	10.509785445409618	28.23639473656168	20.97969349982715	15.70255416244564	10.48678432189821	3.6355345539206274	0.7355627234788961	9.720394273448306	9.537756990850923	7.449152272782386	3.200915739198653	-3.23229363123308	-6.096265503002216	-12.417397775167665	-14.851499383045981	-13.176566306259277	-14.424679004944158	-7.977677963241424	0.32675222119505476	-2.0751210811914094	-7.301319921468151	-0.8146844934204033	-4.330506528428438	-5.27290361187832	-1.0466924622419154	-4.22621620473723	-4.183943297828096
chr2L:1409215-1411164	0.27606496128460095	1.066693408198797	2.310097436003703	2.7973032866066676	0.13733673652578354	-2.161733975764127	-1.2173006272345597	-0.947282982095507	-2.422309009339197	-1.4883600228976182	-4.38080239661672	-6.06825935104894	-4.990458096505263	-2.787021922390373	-2.9425448479186906	-0.2240774644457132	-2.255777573647819	-6.834132690393174	-4.330588602705687	-2.6716437514841918	-2.7761153151765225	-5.014870319554504	-7.972449524880117	-4.38945372260183	-3.6662783536377	-2.2371819739817025	-1.532490483662969	-3.031009266808572	-1.431512590948607	-0.736875567308499	-0.4075906076581398	-0.3842533059311557	1.152759917793467	3.170460400786653	0.6934438300804245	4.849761676029733	5.774395817511256	2.796194771303456	0.2349935677707824	2.9212926078806136	1.2024322866154675	3.17170179716336	2.3435889537122154	2.963947621503623	2.5109914309654697	0.360980444466201	0.12654773365247898	0.7387411481941433	-1.337558349229288
chr2L:1411184-1412308	0.13733673652578354	-2.161733975764127	-1.2173006272345597	-0.947282982095507	-2.422309009339197	-1.4883600228976182	-4.38080239661672	-6.06825935104894	-4.990458096505263	-2.787021922390373	-2.9425448479186906	-0.2240774644457132	-2.255777573647819	-6.834132690393174	-4.330588602705687	-2.6716437514841918	-2.7761153151765225	-5.014870319554504	-7.972449524880117	-4.38945372260183	-3.6662783536377	-2.2371819739817025	-1.532490483662969	-3.031009266808572	-1.431512590948607	-0.736875567308499	-0.4075906076581398	-0.3842533059311557	1.152759917793467	3.170460400786653	0.6934438300804245	4.849761676029733	5.774395817511256	2.796194771303456	0.2349935677707824	2.9212926078806136	1.2024322866154675	3.17170179716336	2.3435889537122154	2.963947621503623	2.5109914309654697	0.360980444466201	0.12654773365247898	0.7387411481941433	-1.337558349229288	1.9995294472755651	-0.6705208384588284	1.5039921618719443	-1.4299963812117518
chr2L:1412375-1413676	-1.2173006272345597	-0.947282982095507	-2.422309009339197	-1.4883600228976182	-4.38080239661672	-6.06825935104894	-4.990458096505263	-2.787021922390373	-2.9425448479186906	-0.2240774644457132	-2.255777573647819	-6.834132690393174	-4.330588602705687	-2.6716437514841918	-2.7761153151765225	-5.014870319554504	-7.972449524880117	-4.38945372260183	-3.6662783536377	-2.2371819739817025	-1.532490483662969	-3.031009266808572	-1.431512590948607	-0.736875567308499	-0.4075906076581398	-0.3842533059311557	1.152759917793467	3.170460400786653	0.6934438300804245	4.849761676029733	5.774395817511256	2.796194771303456	0.2349935677707824	2.9212926078806136	1.2024322866154675	3.17170179716336	2.3435889537122154	2.963947621503623	2.5109914309654697	0.360980444466201	0.12654773365247898	0.7387411481941433	-1.337558349229288	1.9995294472755651	-0.6705208384588284	1.5039921618719443	-1.4299963812117518	-0.0933914999672346	-2.072433578503068
chr2L:1518012-1519362	5.36040626441987	5.114804948906671	3.814909315172611	-0.06813785905149913	-1.6598995052626004	-1.853115818336957	-1.536416569463339	-2.6248705785752606	-6.086183512132059	-5.198406940674866	-4.925961327826882	-4.12095995112608	-8.355349945960041	-0.7080463471877108	0.45914139784711255	-0.2887691230768229	-1.4606048817514812	-4.980794773956873	-3.759389363902066	-6.634619680665535	-5.498109433761258	-3.9644245235273243	-0.8881232239143072	-0.8205849227432542	-3.679466555416587	-3.09163468881938	-2.359618395270868	-0.020524211976402	-2.003323857751187	1.6337611059752737	-2.3270409931291725	-0.3138672871785121	0.052569432351496394	-0.9665351881478034	-0.03152777286138637	-1.5152222521705527	1.7081914442671136	3.446211337016704	6.815088327337121	0.6626382535252381	0.0	3.4983829340916546	-0.3984974842738312	1.7869331054237323	2.5331041537909895	2.4687180042735446	-0.9059652567236041	0.7359535705891888	14.204918313291106
chr2L:2151666-2155554	0.0	0.0	0.0	0.0	0.0	0.0	0.0	0.0	0.0	0.0	0.0	0.0	0.0	0.0	0.0	0.0	0.32644126998982237	0.29329226409088593	0.9884928598239788	5.636674798774986	9.939717811186053	10.288571085549851	0.0	0.0	0.0	0.0	0.0	0.0	0.0	0.0	0.0	0.0	0.0	0.0	0.0	0.0	-2.062805557057099	6.487959073574703	20.768755111077155	17.227396138610903	17.371348968164728	13.725026584063377	11.595503555808307	-0.5552050987676277	1.3821770810048504	0.7359535705891888	1.9084850188786497	7.05560741252399	20.514544293359588
chr2L:2157159-2158229	0.0	0.0	0.0	0.0	0.0	0.32644126998982237	0.29329226409088593	0.9884928598239788	5.636674798774986	9.939717811186053	10.288571085549851	0.0	0.0	0.0	0.0	0.0	0.0	0.0	0.0	0.0	0.0	0.0	0.0	0.0	0.0	-2.062805557057099	6.487959073574703	20.768755111077155	17.227396138610903	17.371348968164728	13.725026584063377	11.595503555808307	-0.5552050987676277	1.3821770810048504	0.7359535705891888	1.9084850188786497	7.05560741252399	20.514544293359588	23.017982468924437	22.88818342661469	23.45270268638126	15.92301155725702	10.2672913546194	22.683778873565497	18.695775346376838	14.964922619041054	7.914460952674486	11.293035040036367	18.65402888825824
chr2L:2454694-2456560	5.170521986583591	3.6423803834412034	5.03445284553992	3.712526597536662	5.191386062385921	4.710404684925075	8.0758105885594	5.3047627113458535	3.9209725544337313	4.436278849349507	4.686235002892371	5.53058175062169	3.3565378047740033	3.2475738136437737	6.286405513944673	5.284690130789063	1.0729870160935244	1.0668755590631576	-0.7359535705891888	1.0668755590631576	1.9088805432207399	5.962424677562941	11.621388232866844	11.052682602314375	7.309858083053743	7.87440013524442	5.947008350458644	0.24033340120117877	-0.31691453298419825	-3.282740607218058	-1.9586415063511409	-1.977393653838767	5.848469609369855	3.863508329406594	6.080591513737672	4.054653146423527	3.4240836252687026	0.22488188917602248	1.548042205265168	-0.3823635559935533	0.36253937042629036	-0.34589265505957645	-0.3043224377144623	0.2503288572367976	-1.3130085044834625	0.6033633922476075	-1.130334879678248	0.021060182248137837	-2.8332205977543934
chr2L:2575487-2577804	0.0	-0.47712125471966244	-0.47712125471966244	0.3842533059311557	0.6427383714294621	-0.03968681378873942	0.5045867213081315	0.0	-0.30046069586428814	0.0	-0.3842533059311557	-0.47712125471966244	-0.3842533059311557	1.9330516924433967	0.30893315349466166	1.6606889769390898	2.637451070747821	1.1451916048326531	2.4000123940783284	-0.28349877730603745	1.1249318154383212	0.05842741531249606	-0.5019847563975255	-1.6124501613579323	-0.5929109746022403	0.0	-1.0948570982095023	0.31888810951347485	0.2614505271567006	-0.9884928598239788	0.47712125471966244	0.9884928598239788	0.0	2.604837771905982	2.578189191071822	7.779877175028067	1.3020713725970021	3.0784220841591483	7.066736487564153	5.528571335824036	1.0668755590631576	-0.3842533059311557	0.3842533059311557	5.63638966893148	6.486325544003221	8.574920054281172	8.035987843098596	13.847723623679782	7.5848842706600434
chr2L:2749186-2750791	-5.0258034438631825	-0.19916529609750633	-3.982125079959627	-4.246812150708008	0.21304108935244795	-0.17034909143698326	0.0	-2.1589988735008263	-2.499845840699701	2.3979747477990703	1.5444107236455067	-0.3842533059311557	-0.47712125471966244	1.9084850188786497	2.987503145636515	0.2908713347592363	-0.38100049476924586	0.0	2.8277623123028444	-0.6500485400342133	0.47712125471966244	0.965527604125798	-3.3189709673237724	-0.944937942567579	-1.8679940677903581	1.3229532710056917	0.8146844934204033	-2.22540244439979	-2.9706955577747545	-0.5961516463894011	-1.714261454317762	-0.5812363876919739	-1.4444045626603805	0.29329226409088593	-3.100613557076952	0.16125860883478288	-0.1316987860573225	-1.7184251577299934	0.03452329749886171	-0.5149800420566527	0.0	0.0	0.32675222119505476	0.0	0.288769123076823	0.3842533059311557	0.7359535705891888	1.4637527426815686	1.9084850188786497
chr2L:2750894-2753394	-4.246812150708008	0.21304108935244795	-0.17034909143698326	0.0	-2.1589988735008263	-2.499845840699701	2.3979747477990703	1.5444107236455067	-0.3842533059311557	-0.47712125471966244	1.9084850188786497	2.987503145636515	0.2908713347592363	-0.38100049476924586	0.0	2.8277623123028444	-0.6500485400342133	0.47712125471966244	0.965527604125798	-3.3189709673237724	-0.944937942567579	-1.8679940677903581	1.3229532710056917	0.8146844934204033	-2.22540244439979	-2.9706955577747545	-0.5961516463894011	-1.714261454317762	-0.5812363876919739	-1.4444045626603805	0.29329226409088593	-3.100613557076952	0.16125860883478288	-0.1316987860573225	-1.7184251577299934	0.03452329749886171	-0.5149800420566527	0.0	0.0	0.32675222119505476	0.0	0.288769123076823	0.3842533059311557	0.7359535705891888	1.4637527426815686	1.9084850188786497	2.7418644723031713	13.11298128492396	26.627348584551232
chr2L:3464444-3466163	1.5040165661675613	-0.5952565499763846	0.3570543352727999	1.291517481190709	0.7194079470668077	-0.19985818276815703	-2.8397911370828526	0.02759163306867637	-3.32657450332461	1.2371427602945786	-3.100957456298238	-2.938317476406454	-2.4441216175530425	-1.4991224343170757	-4.581206910849882	-3.73397157135797	-3.5283303280309206	-2.91487547745345	3.1218736149357635	0.14090558452004323	-0.8087250263279164	-0.6962952923956666	-0.5565398264639547	-1.2019872137199528	-1.9298297825798594	-0.3842533059311557	1.346164657436895	0.4081047517406324	0.20476224541537458	-0.19916529609750633	1.244790341634679	-0.19263837197446806	1.2919151460885494	0.9584248050992142	-0.5584765577051806	0.25623846698191416	2.166983911349473	-0.5734239273362485	0.0	0.314674423733588	-0.13602246316360772	1.6508312020816038	0.6879325881277828	0.0	-0.9884928598239788	3.742455846641651	3.722032914303589	1.2780642861172016	2.3189604420648156
chr2L:4032520-4033612	-2.853544181944009	-9.656344838927739	-9.354067379388809	-8.079972541616511	-13.057789785688982	-8.018415726323894	-8.649971554234057	-5.958282966358655	0.3842533059311557	-2.8569558578075522	-6.1987549927094685	-4.677372947895618	-4.908902765435809	-1.9084850188786497	-1.4637527426815689	1.9084850188786497	0.0	0.47712125471966244	1.1384197424192843	0.7220751651116454	1.041562685491579	4.388927749455824	0.7158051146113907	0.47712125471966244	0.3842533059311557	0.47712125471966244	1.9084850188786497	0.3842533059311557	0.0	0.9884928598239788	3.91928409126926	14.077523912310665	9.833692046593002	1.897604259904281	9.56725094513727	4.543889725743622	1.9719982406696892	13.108472099462313	1.5843169673469322	5.760220715705527	12.987585940930089	14.085637930927223	9.481251948745907	11.439280658561461	8.597601770938168	8.01442772270819	3.713873661869669	4.234141103464224	1.34989275464303
chr2L:4279244-4280469	3.4891299224524577	-1.3598565958898745	0.7157422309765814	-0.3672404563771828	0.38255795914569773	1.6085829250676278	1.8332046111711149	-0.32675222119505476	0.13565181939988405	-0.46247515710255943	-1.0601886281431825	-2.022464501551595	-1.3255357415176856	1.925282194656612	0.3359380764646929	0.0	1.0216415987285858	-2.3277422765215006	-2.5650485798140847	0.7163199146302645	-1.5167299007410777	0.3842533059311557	-0.5628189870538419	-2.9052733072614205	-0.5854191366563305	-0.3351104405458484	-2.586127893818094	-2.644803850045983	-0.9677195846008536	-0.24610620327688906	-1.2166341759621249	0.34155227077691647	-4.31294826775305	-1.3395419987461326	0.0	1.7040525797856432	0.574145859025853	2.406429937146746	0.7357890626869555	1.9084850188786497	-0.5552050987676277	4.795313037276514	6.3347558793810075	3.437652545793608	7.540749381202772	4.627557247039936	1.9708129430822858	5.233892584859721	3.6077352759581673
chr2L:4282268-4283115	1.8332046111711149	-0.32675222119505476	0.13565181939988405	-0.46247515710255943	-1.0601886281431825	-2.022464501551595	-1.3255357415176856	1.925282194656612	0.3359380764646929	0.0	1.0216415987285858	-2.3277422765215006	-2.5650485798140847	0.7163199146302645	-1.5167299007410777	0.3842533059311557	-0.5628189870538419	-2.9052733072614205	-0.5854191366563305	-0.3351104405458484	-2.586127893818094	-2.644803850045983	-0.9677195846008536	-0.24610620327688906	-1.2166341759621249	0.34155227077691647	-4.31294826775305	-1.3395419987461326	0.0	1.7040525797856432	0.574145859025853	2.406429937146746	0.7357890626869555	1.9084850188786497	-0.5552050987676277	4.795313037276514	6.3347558793810075	3.437652545793608	7.540749381202772	4.627557247039936	1.9708129430822858	5.233892584859721	3.6077352759581673	0.3842533059311557	1.0668755590631576	0.0	4.801253607581477	2.764681658291865	5.754747090865443
chr2L:4374568-4375883	-0.9615971444471627	-1.9741089107813663	-0.2537404998368067	-5.223938431022863	-4.246777867273175	-3.6911411209044966	-1.8337033325560972	-3.5656588880413596	-2.733106040355172	-6.828245689296287	-1.6866568111463025	-3.4290730173556736	-5.83595825491782	-6.712945939336086	-11.191218874813602	-3.089231458252305	-5.531379462789046	-4.179233294330072	-0.39497496890762923	0.11225193490188871	0.49963676887146646	1.0436763317093378	0.09061844461757058	0.9624359912678083	1.4053557143218953	3.272828164256194	0.652177707501888	-0.32675222119505476	-0.9884928598239788	2.4862431938094196	4.951690286803364	4.588239433355712	0.9059652567236041	4.169667564145264	4.318734467926996	3.4715793730381983	-2.1823335872201195	-9.978595665534211	-18.352193979330856	-24.067598337468507	-23.796291965462395	-15.384481701880656	4.634772633671128	12.289900936661594	15.401130592698339	18.97243412077204	21.666550857347776	22.32295298885936	11.647201651815873
chr2L:4684499-4687417	-1.2332568388482268	2.4886934238338676	-0.6253205285814245	0.9884928598239788	1.3891769388899318	5.188905232196312	5.454284530589636	7.5429292336170155	10.032949003838326	7.23735231569042	5.237750615078699	4.4704124671877885	4.260140469340548	4.500520320336554	0.5992668990160563	1.905568742391026	2.4685466076148423	2.174510449871009	2.4474382092756377	1.6937769559403213	0.46182604959118634	-1.5344927133565536	-0.32080256195941753	-2.8186825170650973	-1.930681474855352	0.9762211911464729	1.6264936589112464	0.34612803620392335	-0.5231585466187085	-0.6409819590149156	-0.4964534365541139	-1.5082512429446029	-1.807283645285028	-3.8710499890213454	-3.1167130700348493	-7.290695422370687	-7.387989982172296	-9.886804590537471	-10.347683117986884	-12.487211913201888	-10.670429291933576	-6.4498028647476655	-14.828942883277826	-10.32696994797692	-8.75770987012383	-9.782244275249408	-13.041561554164797	-11.375757524917477	-14.551920772965513
chr2L:4822858-4823741	-4.48268685502086	-3.4945101416098594	-8.316578190697824	-3.0703779166090523	0.0	-0.3842533059311557	-1.343153397137051	-5.653385962368714	-0.2105263209141679	-0.4722012633405769	-1.3242690919190763	-3.0554371095655752	-0.9952676385747966	-1.62620101006804	-0.07588822168858336	-1.9300283843138444	-0.7158051146113907	0.22432243947821665	-1.5977633573367	-3.3511197266653014	0.2537408590163086	-1.4817247491696377	-0.7275475737908184	0.0	-0.9292741784848739	-2.6476618116859543	-0.9670162803285552	-1.2130423370964032	-4.541024111804231	-1.0656570429748211	0.7359535705891888	1.5302650979667352	0.0	1.9084850188786497	3.7123849116564007	8.519198808132598	5.992134119691563	4.702562012677945	6.498232944421402	4.225516621327687	7.511052895059048	2.6143282947791993	2.3286248352848276	0.9884928598239788	4.990983911684146	27.89114225661842	17.416693242516352	24.920579726838405	20.010422020640604
chr2L:4825150-4826059	-0.3842533059311557	-1.343153397137051	-5.653385962368714	-0.2105263209141679	-0.4722012633405769	-1.3242690919190763	-3.0554371095655752	-0.9952676385747966	-1.62620101006804	-0.07588822168858336	-1.9300283843138444	-0.7158051146113907	0.22432243947821665	-1.5977633573367	-3.3511197266653014	0.2537408590163086	-1.4817247491696377	-0.7275475737908184	0.0	-0.9292741784848739	-2.6476618116859543	-0.9670162803285552	-1.2130423370964032	-4.541024111804231	-1.0656570429748211	0.7359535705891888	1.5302650979667352	0.0	1.9084850188786497	3.7123849116564007	8.519198808132598	5.992134119691563	4.702562012677945	6.498232944421402	4.225516621327687	7.511052895059048	2.6143282947791993	2.3286248352848276	0.9884928598239788	4.990983911684146	27.89114225661842	17.416693242516352	24.920579726838405	20.010422020640604	17.56812496023904	11.701524945767428	7.611361907078778	7.369756633998218	6.719330870225753
chr2L:4889558-4891106	11.915567936249417	7.4073771685515455	7.150373956356469	4.2014743892412865	2.449839851625333	-0.0659107900906091	-1.6148025078694903	-2.3633775941594215	-6.799635683708166	-8.61093272356255	-15.487494530361916	-18.201562848171722	-21.5575096007707	-26.75776520001947	-20.379772988500275	-18.302607779438148	-11.291997047296388	0.32675222119505476	-3.674182711287386	-9.012432573697154	-7.094443498070587	-6.590655296596158	-2.950203301401367	-5.275366696614456	-15.59482886205013	-14.637794731336935	-13.245048058892056	-2.0750540404820605	0.0	0.0	-1.551483065422515	-4.438083921140988	-2.1101471076916725	-0.19916529609750633	-3.852643483470313	-0.48478932623440407	0.12243110665909408	0.6252873828651146	1.3821770810048504	1.922924649580727	2.0957754079786546	-0.20150863185058077	0.3012871226811529	2.3049549435285837	-0.04359318414257677	0.0	0.0	1.9084850188786497	-0.6252873828651145
chr2L:4999037-5000796	-1.15078266930433	8.915055165160226	21.676331063605243	9.853063297705784	8.764544852668129	6.213297137482627	8.099981233243733	7.8231873176757905	9.525517914266556	3.326957224309918	1.8392711756938893	-2.5105869094465993	-4.127366852765132	13.921523534990492	16.472230584115987	13.755128135160799	15.048801917763793	11.80994956348006	8.7351340164303	5.097187982046001	8.581839568490706	6.340471730046212	5.547390228098715	3.615112241895721	0.6216734237399578	-0.5899832609569952	-3.2874849957565417	-7.615527912189104	-8.723268717346196	-10.664818616157952	-14.374737141512108	-17.97792559227724	-14.595917954224763	-10.131320440632441	-14.083740358870184	-17.834966523744328	-13.634029069632998	-5.684994078609403	-3.1748337400818527	-4.272376863817411	-4.029347065304792	-8.412537876523931	-8.618353611997644	-12.908431000227246	-12.710583180284345	10.34587296133089	6.698397816864012	8.74253519557082	3.381430572594536
chr2L:5201096-5202625	1.4854681089930142	1.0651605886329993	1.3097986738753673	2.996299451222565	4.272270930403947	4.957147268169632	3.6618988573070284	0.7646732843225392	-1.499510546537768	-1.540402130579582	-2.123973370287279	-1.1446323513338477	-0.2105263209141679	-3.7656861078433326	-4.335062748436815	-4.964682918019452	-7.740957171014123	-6.074968087765678	-7.4930746438688836	-4.465556636026596	-0.32675222119505476	-1.5550366032949072	-4.624182681064609	-3.1035958697411727	-1.3821770810048504	-8.08729009657626	-11.342225253747877	-14.83306700731957	-12.20010391965969	-12.625637531079041	-2.6451328292852043	-1.0125888611440932	-0.9699739999703265	-4.138265213915287	-7.50053171927445	-12.07347887515983	-10.524107764035348	-12.512956752578464	-3.523721012853902	-2.293201462496589	-0.16125860883478269	-1.2994664175175838	-3.942883738482985	-1.9425650815616078	-2.319771529657234	0.0	0.47712125471966244	3.4654350931118376	0.0
chr2L:5202767-5204289	2.996299451222565	4.272270930403947	4.957147268169632	3.6618988573070284	0.7646732843225392	-1.499510546537768	-1.540402130579582	-2.123973370287279	-1.1446323513338477	-0.2105263209141679	-3.7656861078433326	-4.335062748436815	-4.964682918019452	-7.740957171014123	-6.074968087765678	-7.4930746438688836	-4.465556636026596	-0.32675222119505476	-1.5550366032949072	-4.624182681064609	-3.1035958697411727	-1.3821770810048504	-8.08729009657626	-11.342225253747877	-14.83306700731957	-12.20010391965969	-12.625637531079041	-2.6451328292852043	-1.0125888611440932	-0.9699739999703265	-4.138265213915287	-7.50053171927445	-12.07347887515983	-10.524107764035348	-12.512956752578464	-3.523721012853902	-2.293201462496589	-0.16125860883478269	-1.2994664175175838	-3.942883738482985	-1.9425650815616078	-2.319771529657234	0.0	0.47712125471966244	3.4654350931118376	0.0	0.0	0.0	0.288769123076823
chr2L:5237412-5238376	14.114582870871338	12.096993306745178	11.891172222744528	10.698473231689402	11.931218995338646	8.264358802688651	5.17210237396189	4.490715825534834	-0.2406233412219088	3.1807696322026247	4.373231277526356	4.172601118594077	3.9099885708809516	0.9353550295374884	0.4039618085870259	-4.294520956712379	-3.3614202407822384	0.8333008505196542	1.29211504427431	2.214445854212265	-0.9912347807733202	1.0341277635571045	-0.5827545049196428	0.10900047760315866	-0.09130462865560908	-1.5146165528295281	-4.905356523194107	-2.0169787533133383	-4.553547423000558	-2.7619816969882263	-5.7949228934742045	-1.2886349926701792	2.5532757321758623	-0.01850576502513536	0.8887161110779879	0.6757739444378639	0.3343033438767249	-0.9215842681030584	2.2886833623205027	1.7543428273759178	2.971376287301744	-1.2253715494392667	-0.26916917330467466	0.7108738189564668	0.5772511702463846	7.10856354600877	6.106831608156153	8.015686313547079	6.325870497713436
chr2L:5277185-5280195	-8.752188090520363	-3.8298504154224586	0.46660954739493005	-0.9059652567236041	-0.2406233412219088	-5.631340304733744	-4.373335987782691	-1.289337620463382	-2.7037934813953677	-1.216649259263145	-4.915063340105523	-3.6673194510792353	-5.344035665976598	-4.485325135059414	-3.371742790707822	-4.399637660961213	-1.663512557038787	-3.645778722972334	-3.1827837990022814	-10.417284571240325	-5.859407103999369	-2.3788234710719953	0.6489937632395198	0.6319730464766251	-0.934865583902865	-0.5644900872493631	-2.709124683740626	-2.1819044003441417	3.5114700630622635	6.340132773221023	0.22432243947821665	0.0	6.507243719003039	18.791532417097493	7.858173149815005	7.528846407957263	13.35556754629013	14.49003587698936	15.628359817403705	15.044390647087388	13.218515240344896	13.235482274951966	8.822233603104813	11.339165089334205	13.087553203389193	2.651351975984537	3.449318853989017	10.57977681137816	6.872454319530891
chr2L:5541290-5542450	3.472114580126404	1.5443452046208663	0.244462645455602	-1.5308772793327798	1.4612953510163642	0.7191653253283166	0.38303622237464596	1.4431543474115518	-0.8891972516106023	0.30886589263625247	1.096718024796227	-1.9177557595277828	-1.7638575694844874	-2.277999784431015	-0.7490429136284136	-0.7016946198194888	-2.6273379755749704	0.9716890188427767	-1.8211858739253672	-1.1610002537705302	-0.678133708484532	-0.04115196398964511	-3.326221630251258	-1.712917134896569	-5.161465417169861	-4.658469995023055	-1.2789342399940287	-1.6577718203210279	-5.262822151094568	-3.5806637736015148	-1.8553732482313607	-0.3842533059311557	-0.8638360267166969	-3.447515301016289	-3.303833224816698	-1.3095569741594058	-6.249663671170069	-2.261199186928159	-2.224796368823077	-0.8551484209528776	-2.141608290443812	-0.9034043916225997	-0.9591312608573317	-1.5241834332417725	-1.7287857618188278	-0.23613341106444174	1.9084850188786497	-0.2887691230768229	0.47712125471966244
chr2L:5551889-5553908	-0.04115196398964511	-3.326221630251258	-1.712917134896569	-5.161465417169861	-4.658469995023055	-1.2789342399940287	-1.6577718203210279	-5.262822151094568	-3.5806637736015148	-1.8553732482313607	-0.3842533059311557	-0.8638360267166969	-3.447515301016289	-3.303833224816698	-1.3095569741594058	-6.249663671170069	-2.261199186928159	-2.224796368823077	-0.8551484209528776	-2.141608290443812	-0.9034043916225997	-0.9591312608573317	-1.5241834332417725	-1.7287857618188278	-0.23613341106444174	1.9084850188786497	-0.2887691230768229	0.47712125471966244	1.170041379908726	6.922139214128029	4.18876669968597	2.141147737696108	15.325419819968682	14.651332047559064	15.878645918253191	12.840317058669472	6.501879328219305	16.38018543322841	12.330214781580123	12.643854761982428	7.878673711749645	2.147521354982278	-1.9425164891155886	-5.684849907986227	-7.575446408648744	5.378128524679829	9.709140663027835	7.312852259080946	1.181872376876113
chr2L:6370654-6373286	0.965527604125798	0.36524608165550093	1.2175627557112398	1.9810132573947747	0.877767060281167	0.10621460694838125	9.023004613013414	3.8622104928819727	30.68423272009744	46.907213839426234	48.6157927167172	52.373306967749706	40.585252184593294	29.581749879188777	17.332296694851152	13.542654031643256	7.133604017060351	8.813642140946241	4.147391092398733	2.090705857309173	0.3125723971774349	-2.0441015535852394	-1.2825766385716872	-3.5819096750167634	-4.2589165421900255	-5.90984459988867	-8.423048160400764	-5.44561341722028	-16.36628184146717	-16.296299084284236	-19.59926583822554	-16.60921300435091	-35.580964256160996	-32.77100261444232	-8.875486732084623	-16.57073055654851	0.8515824070729341	11.953203345521116	1.3836034978805847	13.263773573888846	19.64385745918633	14.235031556357931	21.158197302050393	13.051250301165416	13.901075451730021	6.906507583285463	15.373131766856877	15.056555683860838	15.022526637280295
chr2L:6569484-6570581	-2.1078720989603963	-0.8873228561671364	-2.2427202672028015	-1.3107545331266464	-0.7250740549324951	-1.1499004089843636	-3.458290060885781	-5.041477706691407	-3.030270636684572	-4.595869779713846	-2.1272896894664317	0.6383073482902311	-14.489180065589276	-18.969312512599117	-10.383193918764794	-8.60198039606235	3.386252786050442	20.980858264295463	33.59450814554112	26.316311230424	17.244094112723854	13.728153644109412	5.094514888685431	3.4745096299363856	8.81263197585447	2.1854721223724196	9.544059455684534	10.900115563608761	1.8289239693717887	9.405962324996343	5.096541378631802	6.0414234636926185	4.813086931944866	7.195666699937442	7.927057854398083	16.496335530021764	11.185639428971571	15.493652187126482	8.92778126868828	8.896351182577565	5.056413590796121	-0.5084904540624298	2.6109310437570667	1.1799147011087379	2.5287349952929294	-1.0327973374394477	-0.6644459230605141	-2.2793889736586035	-0.3689413859202384
chr2L:7032734-7033916	-15.496475030100727	-16.426247362318943	-23.414836638807614	-23.91877743880572	-23.89038400777336	-12.865854064541768	-5.646914588440551	-14.361019352484846	-18.62569888956296	-11.050914800811688	-15.577263940541103	-10.415103573912868	-14.17403511028302	-14.692020133885434	-17.6513124120084	-12.869263190015628	-11.946107098057952	-6.345705749683453	0.0	0.0	0.0	0.0	0.0	0.0	0.0	0.0	0.0	0.0	0.0	0.0	0.0	0.0	0.8643986459579956	2.4780626817593774	1.3942908118437565	3.6508858446247343	3.8246199435141617	1.3448927867561848	1.9053327223416798	1.1567401606230416	0.5545288021100958	3.1773585838427465	5.200847108497347	5.991238951062069	2.3368233901893487	3.6815684269068556	0.02131225797578868	2.9541210103654563	4.535314710281246
chr2L:7546135-7547012	4.655701584175739	21.201452471803993	31.095300817231994	18.195509310860018	19.415404375585293	17.97632332982975	15.650518090295018	7.5397685325361765	4.127016451007262	-1.7192765509849928	-2.339466043048319	-0.17789705935465608	-1.5855219450144515	-1.9330516924433963	0.08813525419165383	-3.2055031773320324	1.4539922934670315	-2.561560887020831	-4.7999968509510555	-2.603041448423031	-5.646874598595668	-4.840438262238225	-6.991644945989468	-6.257765325247451	-2.400877777991807	-5.999777276152446	-2.447162168157932	-7.002998160960068	-5.237751202277887	-11.149052530457064	-9.294391205054199	-11.210873902169956	-4.600633302682044	-1.9084850188786497	-1.798807977874082	-7.70201526461619	-2.2470657250814643	-0.6292526781442059	-1.2959626051037896	-1.7992242061248933	-2.0225093304849273	0.13102806150144955	1.2287973958879392	-0.26145052715670036	-5.119265799509721	-5.699326417976837	-2.1517286216270786	-2.948765342021561	0.20165859346956908
chr2L:8145946-8147392	10.761782445043277	8.087884758602856	6.455908431495997	1.8834067806682209	2.051099402070114	1.7704062865214771	2.6089583657216155	1.7097277001859927	0.32675222119505476	-0.2887691230768229	1.9084850188786497	0.32675222119505476	5.5893068896181575	10.622895309026779	12.610131790278627	4.76063629113099	4.930602858919812	4.284376832935211	7.911287447374694	5.264109249564226	8.493133905964692	6.973637976196464	6.0292711532857375	8.177566562127758	6.240369826145056	6.198329350971281	3.596883042421783	1.391526877668039	4.2649949218764895	6.756086582340516	5.2873285211748575	0.27482272280677394	3.320810487022618	4.5979342692157195	8.265973859271002	4.0119023486959025	-0.7633114619362145	6.439305619601894	1.1864248026089623	6.027899268310849	0.9663304669960324	2.9939172005298293	7.434937883082518	6.854755496499758	11.12750718392218	12.802659511702043	5.358708104333091	4.4016453976553365	2.0545234863214623
chr2L:8208045-8209319	-0.1440187458000385	-3.158763229997591	-4.630542018705553	-7.5937115352816145	-13.568482983871341	-22.062616409371827	-27.645390792239535	-22.669250944113887	-18.866631075067044	0.0	-1.4843416264827354	3.60360331672692	0.606159500114743	0.8531206470108129	-0.49981680141485	-1.4637527426815689	1.204895769300835	8.02292276410831	6.690803365223949	1.0668755590631576	1.1416133483953088	15.538525469523979	8.88517061403822	17.19992585672796	21.681204335339668	18.626816824295755	17.585976177039104	13.28439193512875	17.330361215950308	2.4932425598990946	17.257325255301502	20.414648608411174	15.009195154425656	2.615306279857278	10.547872357418967	12.015144887625157	19.380886998965604	18.42958671074681	18.87965626465929	16.389190971250606	12.912231821878317	8.727894939703008	7.360231195992726	4.450867805639772	3.6097875048999475	1.970020839210998	0.3403737670073633	-0.9698612842997238	-0.4930237461375208
chr2L:8275104-8276236	-5.885347739151566	-4.574218373836724	-6.887098020686905	-6.734866543401239	-8.556052041951004	-13.742459789628699	-17.45578404639111	-17.881022476459854	-15.327972149391453	-11.935514693548951	-8.245954436581295	-1.2048957693008349	-0.6252873828651145	-2.9086761067615625	-12.377688983179041	-7.744048647663818	-8.49850191395366	-5.15901382678552	-4.2356069447484215	0.7875892944361568	-5.178582119747311	-5.006809497408597	-5.149729306290496	-3.1873135039143765	1.4700822753787206	-1.2072236719741718	-2.110349709093475	-0.7176205077288834	-0.1349221932754043	3.161207107820248	10.316682724804386	17.551345128630807	20.44323695951926	15.102228867312592	16.26687067640977	15.250358999986537	13.60964156047303	12.862205250534195	6.668680689230277	6.131168775037022	6.171368199523381	1.6693936075181826	8.875197923570509	4.459980182447102	4.796629013042088	1.375988707644774	-1.6425614750252682	-5.895609897348346	-10.666182815128648
chr2L:8385164-8387711	3.587024721285314	-0.21793219871346864	-0.32675222119505476	3.620597048042479	-0.30016048127727024	1.584489561501544	5.742891325035769	4.378536155565464	0.6533397802400579	4.4440120277119	1.2589441995288997	4.554734838445829	6.13431883038756	1.4153618150052405	0.288769123076823	1.94324433778324	9.001754932469124	13.141607007152162	14.108682945557565	11.349735797469123	7.6906042684448765	4.467287088968533	5.5349737222355575	4.614336045766087	5.260370249593469	6.667395285705088	5.386724563077887	5.097753546534644	6.672080978075564	4.435668605076849	4.645958657151467	1.3962811641264028	1.307566424135058	0.5011993269725608	0.9057896837844757	1.4435477698226789	2.6230410196138245	2.4536980419667436	-0.5552050987676277	1.6745341627216883	2.942855510353827	0.0	2.603589228349443	2.488597877345831	1.6787032921703928	-2.791281211222884	-9.39083605473777	-11.818717691691063	-12.707068787187564
chr2L:8833604-8835126	-12.499312624742283	-8.737650973867442	-11.609472066178563	-11.952862182197734	-8.584386599244661	-9.846549326261952	-3.241034087150518	-7.840265928949599	-7.861294873215437	-7.8230485885988275	0.32675222119505476	-0.5050184077099936	-1.6525945075586288	-3.3473809372040835	-1.787582599454044	1.1438299725219074	0.799558424314094	-0.1264000181176634	-0.15597427603541167	-2.954121010365454	-1.4534582269166711	1.7256692545792003	3.179006024427367	0.14499224440675482	-0.6383073482902312	0.5530748482038785	2.1041071694721944	3.2394271763110045	1.071424242772051	0.17633003427487465	0.7261364102346485	0.45465188078030555	0.8178941004585206	0.17414665195310314	1.7320163841258813	1.6307690729131934	0.09650737137312979	2.4186933154404233	-0.9628210222097402	4.1948932577706115	4.715389236108503	1.922924649580727	0.32675222119505476	0.0	3.252768571169781	4.6504016223540905	3.696863859587636	5.09322706412827	3.8459056743239985
chr2L:9115763-9116587	5.153382118622902	5.2040003285347325	0.7462819960523701	4.144170949526956	2.3648341141950957	-0.9884928598239788	3.0001887902958293	6.758553858056722	1.6637731472525175	3.445962511786205	1.355211673877651	1.0604348416167464	0.6252873828651146	2.6702397218306584	1.349194748593603	-0.5050184077099936	0.18535720322161653	0.558234511288188	1.5872202017639745	1.487975680784666	0.42593550160834087	-0.3842533059311557	-2.186797634913971	-0.4317033844764796	-2.1435864564597296	-2.2031115366212912	-4.5129221687906504	-3.4702848440534813	-3.3725715704877537	-2.389790144169349	0.47289545590145127	0.8363985558221149	2.2031988908327222	1.375277379042484	1.4637527426815686	0.5552050987676277	0.9070718997252629	2.3791763075289305	1.2977188445735421	7.6761111829654505	3.6481925945714164	3.140941827964251	5.116875737532298	1.9189699076362803	-0.6689599318227418	-2.3485211296853086	-4.561413097860108	-3.843412344354337	-0.8622067231844517
chr2L:9449800-9451229	-0.3842533059311557	-0.47712125471966244	-1.9908688683516216	-0.30711707796638504	0.0	-3.201520705003585	-1.613159964497835	1.1288166787490144	0.3834477571785983	-1.1737218734474009	-0.3842533059311557	0.32675222119505476	-0.9857470339571879	-0.7186367884794467	-0.3010255563743431	-1.0561232251994266	-2.5631255119203025	0.7357890626869555	-2.3286248352848276	0.47712125471966244	-0.2887691230768229	0.3842533059311557	0.3842533059311557	2.365170891693313	5.062060002654818	0.6500485400342132	0.3842533059311557	1.3528435241215888	8.219778440025367	5.426896672474316	9.194375881378075	4.738442041654356	2.907329948899719	6.549862293423125	6.583343264835487	5.314736840785525	0.9085772243244467	0.5582575783962771	1.0824153052119205	2.4941121486136986	0.6252873828651146	-0.7359535705891888	0.0	4.188949971321709	18.437800918588124	13.813555971147675	12.099943528131917	19.949623325260422	14.032494664893038
chr2L:9453166-9454556	1.1288166787490144	0.3834477571785983	-1.1737218734474009	-0.3842533059311557	0.32675222119505476	-0.9857470339571879	-0.7186367884794467	-0.3010255563743431	-1.0561232251994266	-2.5631255119203025	0.7357890626869555	-2.3286248352848276	0.47712125471966244	-0.2887691230768229	0.3842533059311557	0.3842533059311557	2.365170891693313	5.062060002654818	0.6500485400342132	0.3842533059311557	1.3528435241215888	8.219778440025367	5.426896672474316	9.194375881378075	4.738442041654356	2.907329948899719	6.549862293423125	6.583343264835487	5.314736840785525	0.9085772243244467	0.5582575783962771	1.0824153052119205	2.4941121486136986	0.6252873828651146	-0.7359535705891888	0.0	4.188949971321709	18.437800918588124	13.813555971147675	12.099943528131917	19.949623325260422	14.032494664893038	18.772052411193393	7.538111371700305	15.548455466014438	9.760713687913862	5.060390478962621	-0.3660904870895028	-5.040549141594708
chr2L:9495462-9496392	-8.553720543962275	0.2614505271567006	-2.9373750341157483	-6.735519357434109	-0.8461744874413317	-3.818738363496877	1.739448808464791	2.115477229817551	3.3581729250997965	7.311949576188606	8.600404899985426	6.992988946185946	2.6600022009928215	5.094247683613169	4.4649643444212925	-0.32675222119505476	2.3375941441436594	0.9443261321870656	-1.6234429146671552	2.067075272714544	10.004341951868131	13.964535230488117	3.5470467872697458	4.951045311719212	6.905292552863883	4.356695094910395	3.5776293865286215	4.993409368903723	-0.10466108500287212	2.5865031980701287	2.0840707995237264	1.8873783759205338	-0.21117971693176008	-9.087380691861682	-10.642848255009746	-18.468782003989435	-16.136035929380068	-20.519046446090435	-17.20170092255894	-4.6499692342079175	3.193354874348997	7.236141133169989	8.532870322529696	4.465601346428664	2.0628830543912	-2.3721058306553213	-0.7383527384890938	-3.439216500453863	-0.32675222119505476
chr2L:9985778-9988375	-5.439969700773247	-5.207091382635076	-6.72753132138919	-5.632319947747109	-6.740226178528851	6.301713769986823	8.314338822939938	15.528737869222963	17.46460786415984	17.226019830557618	10.325782578756453	12.900228567672082	10.201530458955412	6.776872713569162	5.72076142369944	3.762844998120415	0.18072198645085483	-2.8413398244676142	-3.2781122309483997	-6.430929001193026	-4.294021335062586	-5.844701979774805	-3.19296327820302	-5.202955403628875	-7.151790456073289	-3.976389143224826	-5.541856515537941	-6.355402070618201	-5.830650317809561	-5.978625040006467	-9.078153337726622	-8.792761470177554	-9.118854824171217	-11.053609289527305	-14.720936787561916	-15.366497892579387	-17.832251178987146	-5.957861014225544	-0.036050663495053974	-3.509247784557812	-4.965872028948118	-3.7930958791239746	-6.781964301720371	-3.2573876616125066	-0.4666095473949303	1.6806839062132066	3.1428267114340915	3.5378049688498514	7.371223665090334
chr2L:9988740-9990000	8.314338822939938	15.528737869222963	17.46460786415984	17.226019830557618	10.325782578756453	12.900228567672082	10.201530458955412	6.776872713569162	5.72076142369944	3.762844998120415	0.18072198645085483	-2.8413398244676142	-3.2781122309483997	-6.430929001193026	-4.294021335062586	-5.844701979774805	-3.19296327820302	-5.202955403628875	-7.151790456073289	-3.976389143224826	-5.541856515537941	-6.355402070618201	-5.830650317809561	-5.978625040006467	-9.078153337726622	-8.792761470177554	-9.118854824171217	-11.053609289527305	-14.720936787561916	-15.366497892579387	-17.832251178987146	-5.957861014225544	-0.036050663495053974	-3.509247784557812	-4.965872028948118	-3.7930958791239746	-6.781964301720371	-3.2573876616125066	-0.4666095473949303	1.6806839062132066	3.1428267114340915	3.5378049688498514	7.371223665090334	4.855516523645872	2.7941197439334844	-0.7288681465700533	-5.232867564332845	-7.488180879816485	-8.978853486550811
chr2L:9993917-9995097	0.18072198645085483	-2.8413398244676142	-3.2781122309483997	-6.430929001193026	-4.294021335062586	-5.844701979774805	-3.19296327820302	-5.202955403628875	-7.151790456073289	-3.976389143224826	-5.541856515537941	-6.355402070618201	-5.830650317809561	-5.978625040006467	-9.078153337726622	-8.792761470177554	-9.118854824171217	-11.053609289527305	-14.720936787561916	-15.366497892579387	-17.832251178987146	-5.957861014225544	-0.036050663495053974	-3.509247784557812	-4.965872028948118	-3.7930958791239746	-6.781964301720371	-3.2573876616125066	-0.4666095473949303	1.6806839062132066	3.1428267114340915	3.5378049688498514	7.371223665090334	4.855516523645872	2.7941197439334844	-0.7288681465700533	-5.232867564332845	-7.488180879816485	-8.978853486550811	-8.518556118965071	-13.316918052195557	-2.2359973213894384	-7.152111247241758	-10.91634572002549	-16.78463200098962	-19.69819692885988	-26.049698470791228	-17.605492183429096	-4.75544741706194
chr2L:10057145-10058908	-7.140335022013463	-10.326857888420141	-13.738761787467814	-17.586382794788904	-8.44113598593378	5.9901538465083695	9.339425422450377	10.523279251260371	13.747235713006997	5.646501871539863	5.8577048543000165	1.955526080610021	1.8258425224131114	3.2121631914673685	-0.37620555366114655	-2.318947235552135	-4.625146554739438	-2.382933236846543	-1.9771555015580273	-2.2111136185005305	-4.126243046162616	-0.8097316386735297	-1.0668755590631576	-2.0958017614894935	-2.6921464144300664	-2.323336437800492	-2.4089139526345456	-2.344452641393289	-3.555217880870908	-2.9994893068304496	-3.684559949246426	-1.8000707076147637	-3.4544203967412823	-6.462659525532832	0.024716147631918674	1.5261250172585696	0.9884928598239788	-0.3842533059311557	-0.6025013259654013	0.9142985962534581	-0.628248327464556	-0.2751042920756612	-0.6910294564930665	-4.323355177651085	-6.229838619725082	-3.683473631444131	-6.3123922142258895	-6.668680689230277	-4.610439691256356
chr2L:10058950-10060185	-17.586382794788904	-8.44113598593378	5.9901538465083695	9.339425422450377	10.523279251260371	13.747235713006997	5.646501871539863	5.8577048543000165	1.955526080610021	1.8258425224131114	3.2121631914673685	-0.37620555366114655	-2.318947235552135	-4.625146554739438	-2.382933236846543	-1.9771555015580273	-2.2111136185005305	-4.126243046162616	-0.8097316386735297	-1.0668755590631576	-2.0958017614894935	-2.6921464144300664	-2.323336437800492	-2.4089139526345456	-2.344452641393289	-3.555217880870908	-2.9994893068304496	-3.684559949246426	-1.8000707076147637	-3.4544203967412823	-6.462659525532832	0.024716147631918674	1.5261250172585696	0.9884928598239788	-0.3842533059311557	-0.6025013259654013	0.9142985962534581	-0.628248327464556	-0.2751042920756612	-0.6910294564930665	-4.323355177651085	-6.229838619725082	-3.683473631444131	-6.3123922142258895	-6.668680689230277	-4.610439691256356	-5.300413434783771	-7.175793293929058	-6.339377494024591
chr2L:10239358-10239976	8.60662202921577	2.8454870291344108	3.099483525220618	1.6103526801384602	1.1270009564347832	1.7221230781715269	-0.2548131414396564	-1.38387362040335	-3.249785321433589	-5.605150933934618	-8.032109319407455	-4.0842655928789355	-7.544750463177566	-4.427223151423064	-0.5552050987676277	-6.784948285495598	-13.089859315459542	-10.268157959573822	-5.941526563354928	-14.699374748805605	-11.50597851010309	-11.806335026877298	-1.9995294472755656	-5.353072780606708	11.999760099060092	29.17217561589779	12.301085826121904	7.269512529395046	2.560873542085755	4.174940658254871	5.606648714831063	8.095792417485226	15.2778588190461	10.252354048121635	4.929285977686441	1.968250981180858	3.757011058381621	2.962337824825468	0.3943670505771443	-1.1315780295358764	3.514446625982797	2.4051429817003562	3.0808661882360133	2.1834997080366296	3.95080497549041	17.594952996301103	11.798641455929172	13.26087246970176	9.650052908731064
chr2L:10387573-10388870	-1.4130264729093005	-5.537422578110312	-3.8520390488500778	2.0697733108379937	0.7379940673556128	0.8716796146549698	-3.301592526145284	-4.3790292750258955	-2.959650358993504	-1.8663314046375516	-0.8666997874155785	5.484860794529526	4.44435623897757	3.267016294969557	1.967221329436397	5.641636591125155	12.138025472793682	11.277896908425356	6.4816770806306	8.487749655982244	2.2203823713740376	1.4607991004216487	-0.7949344434365183	-1.684997230950443	-0.19916529609750633	0.5552050987676277	-1.401963978027855	-2.072824186164106	-3.014884198390452	-5.050264873945385	-7.867200790104971	-10.16481062987699	-8.907386094438507	-4.42642311688697	-3.4084944837672837	-0.6252873828651145	0.5722315223304937	-4.657846160226922	20.29305876553903	31.874072359105433	24.760009447491473	22.861108998516315	18.94344179177751	13.877885057660464	8.195054867468944	1.4161092484826785	-9.678486881449505	-13.685357306302048	-22.24051167935291
chr2L:10391862-10392767	-2.959650358993504	-1.8663314046375516	-0.8666997874155785	5.484860794529526	4.44435623897757	3.267016294969557	1.967221329436397	5.641636591125155	12.138025472793682	11.277896908425356	6.4816770806306	8.487749655982244	2.2203823713740376	1.4607991004216487	-0.7949344434365183	-1.684997230950443	-0.19916529609750633	0.5552050987676277	-1.401963978027855	-2.072824186164106	-3.014884198390452	-5.050264873945385	-7.867200790104971	-10.16481062987699	-8.907386094438507	-4.42642311688697	-3.4084944837672837	-0.6252873828651145	0.5722315223304937	-4.657846160226922	20.29305876553903	31.874072359105433	24.760009447491473	22.861108998516315	18.94344179177751	13.877885057660464	8.195054867468944	1.4161092484826785	-9.678486881449505	-13.685357306302048	-22.24051167935291	-24.74491290301816	-10.190085028072907	-0.8530110715546187	-0.533220467264901	0.9702411722726142	4.195687611013221	0.978758958221509	-0.2880695603475373
chr2L:10426750-10427635	1.3598565958898747	4.703709422421544	7.452507494788618	4.478715636131211	0.3220277630990542	-1.632530083079832	-0.9178365431727041	10.793110741302762	9.312086828371614	6.14746480789238	2.820357863212791	2.925394288422897	1.4987578698176265	-4.683911908033365	-8.480579740255212	-10.36856819283403	-16.216725009860937	-20.101952934857536	-17.018672608546645	-11.527243572661495	-4.6579004010820295	-5.078028972641837	1.0020133934471376	8.426621369733656	9.37262346471268	8.081528647497178	20.711983543734185	15.327144784974141	8.866010387872413	6.735515557896247	3.5965904473186496	2.145153101539346	-1.8649391888549143	-6.999610212710912	-11.32611289533664	-15.766176196130242	-16.195271761722022	-15.798554050832013	-5.04171827957163	-15.188667000156103	-4.530332560064482	-0.5090736114307801	3.4918946965642883	13.14845573950645	7.664361993922537	7.474471446802052	-0.8912869682193075	-0.9696096293234762	-2.077743522056653
chr2L:10841843-10843052	-5.1044248922817195	-5.774378290821377	-6.705573716974399	-4.090951908116844	2.3286248352848276	-0.3842533059311557	-0.32675222119505476	-0.9884928598239788	-0.4666095473949303	-0.1671187774347485	-1.365843592310307	-1.5677185830430334	-0.9193975046841285	0.5201848168976573	0.09006670612889991	-0.49965150365589966	-0.9097354372926553	1.5604217590790803	0.24062334122190882	-0.0910509903672913	1.7956121238339333	2.297742078644632	1.343063614951246	1.0668755590631576	-1.3821770810048504	0.0	0.32675222119505476	0.0	5.934729222794522	7.921104321246745	10.899128009038085	12.029720864096666	-0.502582320872773	0.3842533059311557	1.4082625953104067	4.322583457593302	-0.7359535705891888	-0.2887691230768229	4.503314750765315	4.095137373907853	0.0	8.320513181553409	7.4533355373767485	5.002547959398783	10.047847118696678	2.1373678739160127	0.6252873828651146	0.39298175886151293	4.223459510606536
chr2L:11486151-11487037	3.987045764855821	1.994550752448947	2.284698424296737	-1.4211836621722256	-5.058131910516027	-5.742891325035769	-12.660992424440414	-10.254749635410485	-6.989701111126926	-5.942179816966025	-7.773436242297093	-4.208958995423679	-5.227846597799994	-4.578157104361857	-6.072652957715491	-3.514744600979092	-5.514166382475977	-3.4392163748346904	0.35226195537685295	1.0767440689867966	1.1737218734474009	2.2414439559356767	4.297056486337306	5.2977392963912955	9.354779419155802	14.119658124868268	12.215874146542077	10.01098095588776	7.428993566236706	5.833843865299822	4.372667369157753	1.795873909716348	-1.1614525587708904	-1.3377392035378544	3.4947873858486496	6.811529176777957	1.4454598205732998	-1.6946223918427243	-5.8350498882259325	-6.128444480633819	2.391250367157581	6.122285071606556	-0.5016325915144072	1.2477472321381393	0.12465120455795556	-0.07337648643609052	0.8348336361644781	-3.1394162005001514	-1.756781163260042
chr2L:11792744-11794460	-7.33208594886716	-11.267514139896099	-10.492274588025893	-2.1864442654251595	-6.488780049335815	-3.556478309741687	-4.414089876214924	-9.844544356492023	-9.815528469588752	-11.026210689151506	-2.8219109825717643	-13.166292682252237	-2.534984060161506	-0.9884928598239788	0.0	0.0	0.9884928598239788	-0.9059652567236041	-6.39944222081323	-7.80141253274537	-0.9798660544812998	-4.453445079073932	-3.669942935497091	0.7359535705891888	-2.1384289563408916	-8.795726991234588	-7.212213287702316	-6.4960975879151	0.3842533059311557	-1.4637527426815689	0.0	-0.9884928598239788	-1.558933294825098	-0.5410289296785515	0.7490429136284138	-1.1956774893271256	-1.2475289680029733	0.27863731449675705	0.0	0.0	-0.18112399010272304	0.5871840453695247	0.47712125471966244	0.47712125471966244	0.0	0.9884928598239788	2.9628244249657247	4.927019398610648	2.1741979578468538
chr2L:13902628-13904317	-4.762429095885194	0.5050184077099935	0.0	0.0	0.0	0.0	0.0	0.0	0.0	0.0	0.0	0.0	0.0	0.0	0.0	0.0	0.0	0.0	0.0	-6.074055759511549	5.184559966582457	8.828364906815981	17.49504243113979	15.016605874599934	13.550165506957565	10.13879026388247	8.665306257171249	7.005564066142401	0.7007725716272126	1.2868303523443168	5.035712598269975	5.382894543278309	5.319140788211384	2.1131250967920354	1.2167021344460671	5.577106792462713	2.4239863481478765	1.9278797001628236	-0.8140663186742269	-1.9515883618167096	-2.3741727933729115	-1.3366260628309874	-0.6316629465930411	1.1737218734474009	-1.3821770810048504	-0.4666095473949303	1.556297901204152	1.4384876453837678	0.19916529609750638
chr2L:15333488-15334404	2.2316550095645016	1.0216415987285858	3.5859243361565762	3.068745791325724	6.34833112912377	4.776320558060416	3.985334359028931	4.413719826476132	3.8295996572740765	4.160804467480877	-1.016716737417182	3.6906980629761668	0.7388735348821501	-0.20424120957664121	-0.9657132852842197	-2.6914043858803027	-0.40130189885732703	-1.4278600679624323	-0.42458423514104277	-0.44283689896018325	-1.7670867720094898	-0.8456472271648853	-1.12359060946877	-0.893580661317194	-1.604920385302019	-0.8858646726468443	-3.316286269833992	-2.479753248431751	-2.2063528853424748	-3.1441630181242504	-6.166492196205904	-6.48701994553635	-5.523741713502445	-4.181085509378785	-4.194241193802081	-7.196309649048289	-3.4691279331063636	-7.828227528397736	-8.744664303120691	-9.869510251217688	-8.786404413838872	-10.746658704666153	-11.480105094019244	-15.961630565815208	-12.274512024871864	-10.278909913911797	-0.9059652567236041	-0.6867325911188109	-1.2423491625734677
chr2L:15741414-15742395	0.0	0.0	0.0	0.0	0.0	0.0	0.0	0.0	0.0	0.0	0.0	0.0	0.0	0.0	0.0	0.0	0.0	0.0	0.0	0.0	0.0	0.0	0.0	0.0	0.0	0.0	0.0	0.0	0.0	0.0	0.0	0.0	0.0	0.0	0.0	0.0	0.0	0.0	0.0	0.0	0.0	0.0	0.0	0.0	0.0	0.0	0.0	0.0	0.0
chr2L:16329008-16329827	1.7070699805079195	2.958621314555353	10.771713015774486	0.0	2.925802119013066	-0.5994904298314722	4.658089647801649	8.314896487687033	4.079487089152832	0.7956461664192541	-4.999733876617117	-2.392564735351872	-8.278586073486466	-11.870151785775944	-12.259846821361162	-8.379243960071342	-5.0462107056171766	-6.875007480646209	0.8146844934204033	15.40346271161587	49.49549393986263	61.633560933645484	48.80877329146	18.747270417194006	20.774871130645856	16.092498123662047	12.018417904954793	10.567480138554703	8.122992912317843	4.594712223893417	1.3832229071833289	-3.319326903440298	-4.594655537320769	-4.5889108893267405	-3.0040308776768243	-6.7566631420727825	-10.479769043536814	-12.680456180058963	-9.315407269819797	-11.620831329260074	-10.145219125196347	-8.8842378448986	5.891757242949401	8.845894570129595	3.0330449150441336	2.122888587988549	-3.333352724625658	-2.7358941665236487	10.083584484414912
chr2L:16347098-16348370	-10.479769043536814	-12.680456180058963	-9.315407269819797	-11.620831329260074	-10.145219125196347	-8.8842378448986	5.891757242949401	8.845894570129595	3.0330449150441336	2.122888587988549	-3.333352724625658	-2.7358941665236487	10.083584484414912	11.877278830191717	7.591850862685603	3.6408623061786796	0.8061550177543741	-3.8169684843335006	-3.5827409165664794	-5.990449198924162	0.7439390360181123	-0.65407097064823	-2.5452555053423933	-3.7188435238976187	-8.308726036437328	-10.479043634017756	-17.45853537438036	-6.486688889015283	4.774116109230028	2.0367558936139276	0.9548945823428865	0.8567863973915436	-0.48602824386963767	-0.9560319836822354	2.2107250613130915	0.14986288920507854	2.591062653409808	2.1833924056576923	0.6010621407397185	0.5700228003036275	-0.1563132852636103	-1.563167261145224	-3.3482908901925184	-9.028591376822684	-8.310351677044439	-11.066802148570199	-11.1973434738829	-11.32222032444057	-8.171436810140735
chr2L:16352978-16354119	-2.7358941665236487	10.083584484414912	11.877278830191717	7.591850862685603	3.6408623061786796	0.8061550177543741	-3.8169684843335006	-3.5827409165664794	-5.990449198924162	0.7439390360181123	-0.65407097064823	-2.5452555053423933	-3.7188435238976187	-8.308726036437328	-10.479043634017756	-17.45853537438036	-6.486688889015283	4.774116109230028	2.0367558936139276	0.9548945823428865	0.8567863973915436	-0.48602824386963767	-0.9560319836822354	2.2107250613130915	0.14986288920507854	2.591062653409808	2.1833924056576923	0.6010621407397185	0.5700228003036275	-0.1563132852636103	-1.563167261145224	-3.3482908901925184	-9.028591376822684	-8.310351677044439	-11.066802148570199	-11.1973434738829	-11.32222032444057	-8.171436810140735	-4.728910697359255	-1.6806839062132066	-11.068641374894876	-20.898339983437054	-13.860334115006202	-8.235982495288141	-17.374528328277425	-6.828742392785386	0.0	0.288769123076823	3.7264361250424196
chr2L:16404440-16406074	4.6661348028019	1.1663085350659894	-8.092149425493222	-7.614782317330288	-13.355177522114918	-4.846030215822713	-0.6252873828651145	1.009509943976246	3.613740655045148	0.0	2.006910784097247	3.5056566450919386	2.8342317276983926	0.8855099033226963	0.47712125471966244	4.9338672773131105	4.9237586358354495	4.011854793385565	5.3134977248479505	2.205293594113166	0.0	3.3486816618240294	3.6109148379632594	0.7665191667380177	0.5447436145415531	0.8783714605053454	-0.450714463662663	0.0	0.9884928598239788	-0.9884928598239788	-0.47712125471966244	-1.3821770810048504	-0.12553461654511164	0.5692575919064119	-0.026248662987020405	-0.4986143701943385	-1.9373760588382491	-2.5435974661718377	-2.412152679551548	-1.0753322857678569	0.3842533059311557	-0.9591312608573317	-3.814576907845702	-0.6196798365866706	1.630178547499951	0.3842533059311557	-0.3842533059311557	0.3842533059311557	0.0
chr2L:16406146-16407555	-13.355177522114918	-4.846030215822713	-0.6252873828651145	1.009509943976246	3.613740655045148	0.0	2.006910784097247	3.5056566450919386	2.8342317276983926	0.8855099033226963	0.47712125471966244	4.9338672773131105	4.9237586358354495	4.011854793385565	5.3134977248479505	2.205293594113166	0.0	3.3486816618240294	3.6109148379632594	0.7665191667380177	0.5447436145415531	0.8783714605053454	-0.450714463662663	0.0	0.9884928598239788	-0.9884928598239788	-0.47712125471966244	-1.3821770810048504	-0.12553461654511164	0.5692575919064119	-0.026248662987020405	-0.4986143701943385	-1.9373760588382491	-2.5435974661718377	-2.412152679551548	-1.0753322857678569	0.3842533059311557	-0.9591312608573317	-3.814576907845702	-0.6196798365866706	1.630178547499951	0.3842533059311557	-0.3842533059311557	0.3842533059311557	0.0	2.220936601208076	3.0636505439555166	4.065034234090625	-0.7875892944361567
chr2L:16723850-16724918	-3.267114632662933	-1.684872899606169	-1.3821770810048504	-0.2887691230768229	-6.321904772358341	-6.171575995366413	-5.63038231656079	9.154596123024595	4.584320444108721	-1.134712756944993	-7.6549365739785475	-12.045920167514076	-13.571406081687153	-6.142173758727661	7.424523699166337	5.54429051600591	3.5066099277890106	-2.6933685417250475	0.8425742026898566	-0.06301415758875173	-0.2887691230768229	-0.7359535705891888	1.6854623932203743	0.8169349553969696	2.780752838027579	4.948471183084401	2.504947359905956	8.946742294087107	4.25151900309698	4.265666829327656	1.8884033933487987	0.8767374272786655	-0.8028466595578032	0.7072417113679476	0.16874239305581537	4.842606241906491	3.0033274473311233	3.668021040303564	3.0680974209933707	-0.4359239231164445	1.8143736577652614	2.570257593539506	0.2614505271567006	0.6252873828651146	0.0	3.0551106540255613	7.516782925327407	7.3601438056954045	7.893249935700324
chr2L:18599608-18601422	-3.6291622153704934	-1.2821141808245302	0.6248742378019824	-0.3842533059311557	-0.6252873828651145	0.0	-0.47712125471966244	2.981702902749888	2.021138297996029	1.9605523250565686	7.618449531463605	1.6442676866019381	5.265973362001862	11.038199176704856	11.200311504450193	5.394948566864652	4.020939144052055	4.649092598613097	3.8322099283783966	6.630913057662139	4.230061548134179	4.283404493195535	3.7890193000648438	3.8936067385929003	1.2523369111130933	0.536049381248703	-0.31327898652121955	1.9300283843138433	-1.9084850188786497	0.5050184077099935	3.4338353802871673	5.100934295781732	2.991173637498152	3.794440240620197	2.3355300106321764	1.4393475835249254	-0.3496051160251471	0.6450198601859578	-2.710918159174214	0.2614505271567006	-3.655578611514108	-5.243532548085404	-0.8129278662103389	-2.179166123234725	-1.7830597772865697	-4.727611369970618	-6.7684219288308105	-6.5435049342958695	-8.044575188308377
chr2L:18875363-18876547	4.211822098964653	4.6648863850394	0.7750646619374921	-0.729543677093709	-1.2167021344460678	-2.7034501541301688	-4.402156427124679	-7.591951827462703	-7.792759150953877	-13.463856716480745	-16.81700641196972	-7.616307665218174	15.41567890334506	20.262869599096593	19.489665443220243	13.353388194296329	17.53306930002277	8.641571060862855	7.225897963308183	5.532700652335311	0.6063092521749055	-3.288647022218155	-7.364646408089896	-11.749198591907632	-13.328945054203414	-19.460071981757423	-24.26560028540879	-24.371811502433243	-10.966270653041715	8.84729851212019	26.655115017905572	15.625138518679895	18.90966932641037	11.674580017607244	9.394112032794627	6.534641203008024	1.1734768723788713	1.480249981504175	0.8653361337507842	-0.5112760159088383	-0.9568070777091172	0.9524976808884618	1.0527507476464983	2.79121011371326	1.0171055772679858	0.7020370082170462	-0.32279834423692016	0.26509372674413473	1.3715827951797306
chr2L:19324935-19325916	-11.23550195508855	-11.57850673123651	-8.368599308661347	-0.5552050987676277	0.6252873828651146	-0.3842533059311557	-0.3842533059311557	-0.6772483504217565	-3.2786618573350355	-0.6067426338636259	0.2614505271567006	0.9884928598239788	-2.0196584734665968	-4.281534793895788	-1.0048036686000343	-1.5739508314535509	-1.1737218734474009	0.3842533059311557	0.6252873828651146	0.0	0.5234384870639827	2.351517534421728	3.3758960976894805	6.529041412537353	6.410580240022875	5.553590686830167	7.193317413788019	1.967221329436397	0.0	2.8572293225029193	5.8273562024061425	3.5733668844005346	7.125839912658424	1.3180634813829157	2.3286248352848276	0.5033508094068161	3.8954629206312448	2.6288504206614633	4.723013702710432	5.689988386485388	1.2446391592131896	5.454896482218666	2.3601011025285126	-0.6252873828651145	0.0	0.6252873828651146	3.784952709229683	5.223010768506824	7.735069075074129
chr2L:19339578-19340877	5.8273562024061425	3.5733668844005346	7.125839912658424	1.3180634813829157	2.3286248352848276	0.5033508094068161	3.8954629206312448	2.6288504206614633	4.723013702710432	5.689988386485388	1.2446391592131896	5.454896482218666	2.3601011025285126	-0.6252873828651145	0.0	0.6252873828651146	3.784952709229683	5.223010768506824	7.735069075074129	6.690834612538839	5.034324123584964	-0.031951551752878754	-3.2558823023170915	-6.201361362239005	-3.259862472569871	-2.933279357873504	-0.9771204363760194	-0.2887691230768229	-3.104833008269244	-1.8781088626556055	-2.146395261621941	1.1957762471969597	0.32675222119505476	0.5552050987676277	0.15520617409546528	1.81888412640696	2.741092625795437	1.9368808064365675	0.2293235407050303	1.668626767958549	-0.9026360638039679	-0.23315675035395558	-0.3923148185803638	-1.9862850340683402	-2.541180729686652	-0.12443781825079876	-1.2178551868438732	-1.1737218734474009	-0.7391401849026308
chr2L:19452683-19453609	1.0608544799413113	1.603289178123485	0.03191918668577617	1.6117618776534615	1.7629420985756332	1.9272124245924576	1.0203761053703304	4.011966917011031	-0.34674485363077934	3.3993285153787967	0.30198177027996753	1.346435101065065	0.07538718170205806	-1.4468803028920152	-0.5635859993478055	-2.6544213374449566	-1.88582591829305	-1.5259764817452581	-0.8414566547387019	-2.4758407694646527	-0.14049438969392813	-2.0953323061474847	-1.9630489884615026	0.7201097848526454	-2.073414214189836	-2.4825125703814583	0.5585791485342438	-1.1874760464602638	0.7097090025197995	5.730427745447895	9.695341688008005	5.817029132514681	5.211076081255653	3.1080233387934495	-1.6233043438883303	-2.2652255784690443	-4.1878115294330245	-5.970031862894457	-4.979229084525227	-6.564570738464168	-5.7965614812864565	-7.784841290887148	-5.187720830547362	-10.856786759965576	-20.332475221308655	-10.948030120197657	-5.586649511748823	-3.8897128496558677	2.7231539794268342
chr2L:19701015-19703245	-56.45655819993782	-67.95336869822022	-25.796370004548535	-0.47712125471966244	0.0	0.0	0.0	0.0	0.0	0.0	0.0	0.0	0.0	0.0	0.0	0.0	0.0	0.0	0.0	0.0	0.0	0.0	0.0	0.0	0.0	0.0	0.0	0.0	0.0	0.0	0.0	0.0	0.0	0.0	0.0	0.0	0.0	0.0	0.0	0.0	0.0	0.0	0.0	0.0	0.0	0.0	27.84097546158957	45.56557205024143	0.47712125471966244
chr2L:19712540-19714449	0.0	0.0	0.0	0.0	0.0	0.0	0.0	0.0	0.0	0.0	0.0	0.0	0.0	0.0	0.0	0.0	0.0	0.0	0.0	0.0	0.0	0.0	0.0	27.84097546158957	45.56557205024143	0.47712125471966244	25.175324718483576	20.86732992853808	13.386545533342526	16.764748303478388	1.3530079183022206	0.47712125471966244	1.4637527426815686	-2.3286248352848276	-0.9884928598239788	2.3286248352848276	0.3842533059311557	6.211731151779923	4.581516696158441	6.6251792924951936	2.2903614895816333	7.034699752405065	4.685358492130165	-0.33386632896478075	2.6732324123151003	7.846990505008885	9.669964999476996	3.053711974251749	0.7359535705891888
chr2L:20350380-20351369	-15.379963472227134	-12.350162707149616	-10.800201703893082	-19.392182710119556	-16.31583512882365	-12.091134057043877	-4.580388251179747	0.0	0.0	0.0	0.0	0.0	0.0	0.0	0.0	0.0	0.0	0.0	0.0	0.0	0.0	-1.4920506523353496	3.306405197717151	5.770673667033402	10.535075111857333	8.0231127273367	7.209494330002131	6.893000438526375	8.830882985884271	5.479516872849873	7.872470948293834	2.238970437219202	6.568454902641107	8.518162859152591	9.743670642030722	6.5613679827576386	12.309224638914156	9.355809017972645	4.341981692813491	6.389250026278076	6.17185659443868	7.343820005930708	-0.30718465596295047	2.9593112964029364	3.142757895039108	1.4129575903379732	2.139248959205072	3.632214095993524	2.1578125599115996
chr2L:20763467-20764553	-0.07970729665598049	-1.3606914568591073	5.022575036269817	1.1745580606360733	1.656261086750295	-2.5849325123157665	-0.6364735535051143	4.522535567156915	1.8878125152177572	-0.42921553516829136	1.2019616787345506	-0.8237756866618539	0.5722315223304937	5.652992104200204	2.8835384295167854	1.3821770810048504	0.24062334122190882	3.317737472987579	8.681920444188933	9.679040124366074	3.103343312245156	8.524145713108124	12.595186867888762	12.809059361277674	10.976234752574682	8.96767883783797	7.936712511908123	3.2456511227921063	0.48962586326614715	0.7367935954677309	-4.2166499743395685	-2.2744524830700237	-6.085275805183258	-5.782065653850779	-9.595843869637964	-6.926197860096631	-15.03476195687388	-16.196599241481202	-15.787528172665793	-22.34879705765255	-18.6642026372717	-14.231315753729707	-16.60138308340153	-2.1864442654251595	3.894841194486987	3.097413057918474	8.796210614855552	5.110084847309532	1.642580590349227
chr2L:20767175-20768289	1.8878125152177572	-0.42921553516829136	1.2019616787345506	-0.8237756866618539	0.5722315223304937	5.652992104200204	2.8835384295167854	1.3821770810048504	0.24062334122190882	3.317737472987579	8.681920444188933	9.679040124366074	3.103343312245156	8.524145713108124	12.595186867888762	12.809059361277674	10.976234752574682	8.96767883783797	7.936712511908123	3.2456511227921063	0.48962586326614715	0.7367935954677309	-4.2166499743395685	-2.2744524830700237	-6.085275805183258	-5.782065653850779	-9.595843869637964	-6.926197860096631	-15.03476195687388	-16.196599241481202	-15.787528172665793	-22.34879705765255	-18.6642026372717	-14.231315753729707	-16.60138308340153	-2.1864442654251595	3.894841194486987	3.097413057918474	8.796210614855552	5.110084847309532	1.642580590349227	0.8160200583514203	-1.2119623109516127	-3.709943004978273	-6.893982389842956	-3.7151470960827937	1.9643506433110425	0.0	0.0
chr2L:20770446-20771518	2.8835384295167854	1.3821770810048504	0.24062334122190882	3.317737472987579	8.681920444188933	9.679040124366074	3.103343312245156	8.524145713108124	12.595186867888762	12.809059361277674	10.976234752574682	8.96767883783797	7.936712511908123	3.2456511227921063	0.48962586326614715	0.7367935954677309	-4.2166499743395685	-2.2744524830700237	-6.085275805183258	-5.782065653850779	-9.595843869637964	-6.926197860096631	-15.03476195687388	-16.196599241481202	-15.787528172665793	-22.34879705765255	-18.6642026372717	-14.231315753729707	-16.60138308340153	-2.1864442654251595	3.894841194486987	3.097413057918474	8.796210614855552	5.110084847309532	1.642580590349227	0.8160200583514203	-1.2119623109516127	-3.709943004978273	-6.893982389842956	-3.7151470960827937	1.9643506433110425	0.0	0.0	0.0	0.0	0.0	0.0	0.0	0.0
chr2L:21160219-21163378	7.484847046240001	4.21852064440162	1.9428532736124082	4.893503059183957	5.1328472131811145	0.6816519536376183	4.824047473784849	23.357283110940596	11.511290442091827	25.354370283760574	13.21942654830365	13.383234938846178	12.559734541406275	6.265090284535237	4.77697152919112	6.646956665070611	1.1416133483953088	0.32675222119505476	2.2254024443997906	12.346410685827852	11.138248175795328	11.891964263526917	8.77838275518497	7.023662873996019	5.84655453801304	3.3643524345711553	0.2129825001527305	0.07033643639448472	1.5929739331367827	2.789042823056979	2.4501040760047417	1.818586794756214	4.055435956102201	1.743740279993575	0.5813628905998097	1.3094713468388375	1.4334949480420902	3.0346774713959217	0.21843533346926916	-1.1311983867180502	0.6800136033467933	1.8846559698870797	-1.2048957693008349	0.7551405333273089	1.5334578491845765	1.1178885215406242	2.491177002708175	-0.05666052820001384	-0.9075682337124317
chr2L:21163524-21166315	23.357283110940596	11.511290442091827	25.354370283760574	13.21942654830365	13.383234938846178	12.559734541406275	6.265090284535237	4.77697152919112	6.646956665070611	1.1416133483953088	0.32675222119505476	2.2254024443997906	12.346410685827852	11.138248175795328	11.891964263526917	8.77838275518497	7.023662873996019	5.84655453801304	3.3643524345711553	0.2129825001527305	0.07033643639448472	1.5929739331367827	2.789042823056979	2.4501040760047417	1.818586794756214	4.055435956102201	1.743740279993575	0.5813628905998097	1.3094713468388375	1.4334949480420902	3.0346774713959217	0.21843533346926916	-1.1311983867180502	0.6800136033467933	1.8846559698870797	-1.2048957693008349	0.7551405333273089	1.5334578491845765	1.1178885215406242	2.491177002708175	-0.05666052820001384	-0.9075682337124317	-0.3578246642968231	1.4078890920379663	4.023117697121835	1.569860350699335	2.3109704736891685	2.087893970466162	3.62644062351175
chr2L:21169733-21171396	12.346410685827852	11.138248175795328	11.891964263526917	8.77838275518497	7.023662873996019	5.84655453801304	3.3643524345711553	0.2129825001527305	0.07033643639448472	1.5929739331367827	2.789042823056979	2.4501040760047417	1.818586794756214	4.055435956102201	1.743740279993575	0.5813628905998097	1.3094713468388375	1.4334949480420902	3.0346774713959217	0.21843533346926916	-1.1311983867180502	0.6800136033467933	1.8846559698870797	-1.2048957693008349	0.7551405333273089	1.5334578491845765	1.1178885215406242	2.491177002708175	-0.05666052820001384	-0.9075682337124317	-0.3578246642968231	1.4078890920379663	4.023117697121835	1.569860350699335	2.3109704736891685	2.087893970466162	3.62644062351175	0.503207203315124	0.33940989591398396	-2.67220998187504	-3.916733267040613	-8.26403683991811	-12.862236041297642	-15.580755724523751	-12.598496034470053	-12.251815645589144	-3.4222260512800324	12.571068689895425	12.217205151102329
chr2L:21178849-21180465	3.0346774713959217	0.21843533346926916	-1.1311983867180502	0.6800136033467933	1.8846559698870797	-1.2048957693008349	0.7551405333273089	1.5334578491845765	1.1178885215406242	2.491177002708175	-0.05666052820001384	-0.9075682337124317	-0.3578246642968231	1.4078890920379663	4.023117697121835	1.569860350699335	2.3109704736891685	2.087893970466162	3.62644062351175	0.503207203315124	0.33940989591398396	-2.67220998187504	-3.916733267040613	-8.26403683991811	-12.862236041297642	-15.580755724523751	-12.598496034470053	-12.251815645589144	-3.4222260512800324	12.571068689895425	12.217205151102329	16.68755910370721	8.234062148534202	5.695389163147467	2.267216197221813	-1.1135244932491637	-4.599592011734117	-9.182806490080596	-6.817141573290053	-14.921988026900108	-7.119971830259369	-3.8369327667076223	2.2682958068547037	3.7234869273148727	4.756728186348041	0.871003912125792	3.1847893015156106	2.3863150416578187	-1.9777800170321316
chr2L:21629118-21630191	11.938229336904648	10.33847735497861	7.424317563232082	7.002337052277225	3.517699001511532	5.390765612111818	3.6666143675257556	0.0	0.6656845140987142	1.3362863281607684	1.5502244719966747	3.718194573356705	0.6111640100958852	-0.2508347502817745	0.3418046629664438	-1.0781173109379274	-2.9075120889271657	-4.066793267769871	-3.1222960960351527	-5.149410143511598	-3.4808314672481444	-2.9195765870872044	0.0	-3.269094565075773	-4.400539352962528	-4.960462594065798	-7.097173834880082	-8.978301227991949	-12.721803238114518	-14.85011521560924	-10.4475150428265	-14.310041253032534	-9.275964904952975	-11.94774017589226	-3.697216476751618	-3.9913704171972877	-4.400266210891378	0.0	0.0	0.0	0.0	0.0	0.0	0.0	0.0	0.0	0.0	0.0	0.0
chr2L:21801061-21802077	-10.168083747962763	-5.335604492136668	-10.155712065185288	-13.854738175115584	0.685856279631053	-2.21109651416181	0.4583901257565166	-0.2198433177908932	-3.0577149409161564	-5.771664048402059	-6.5467685350470335	-4.0309635044678505	-10.920473173017916	2.85593472409363	15.128735417024604	11.168565196632132	7.943767038284458	7.429639167415596	6.509296574145019	5.048592273932195	8.187225960221804	5.460024678001619	1.0550213985137384	3.125620886869298	4.760862939448049	9.634592789882584	4.225006851040474	1.948639716619338	6.361172685789606	0.9765044787467843	2.4485086601585215	0.27927432911099714	-0.06976625415562464	-0.3842533059311557	-0.9059652567236041	-0.17919349175199428	0.6474819788017917	3.8356501053552194	6.610914218155855	4.543501933715365	1.7222081316804418	7.047652250468418	3.7089448860985503	1.4438432384487503	6.276951520509102	8.252455101382873	3.7990968650912524	0.0	-5.060734088044166
chr2L:22145555-22151467	-0.02404412674163285	0.837466887293662	2.8168877114067024	3.1791090847287973	3.815602012677762	2.506211966586417	2.082049219620822	3.5592423688444055	3.05993857838121	1.5641330314371054	-1.3488546239054104	0.6430342667485626	-2.0729318932697804	-1.6272518356689172	-0.5095825800615446	-1.6831607367074628	-2.411313596121809	-0.47025553156378685	-2.099541775725429	1.373812516516205	0.6329927857013578	1.4526848258996605	4.639856479600953	0.9187417306631951	1.8772002609885101	4.196246024012467	3.9780962995660194	0.2121692212327661	-4.176731466982704	-7.248053941626951	-6.100036331425383	-6.1088517338066675	-9.082509712399903	-10.387705175753418	-11.604473269545393	-6.177030468223726	-2.450235293133974	-5.25570531689998	-1.3252224725448258	2.031931071352908	-0.15947195483577237	-0.8873228561671364	2.2196392049379523	2.0030427791904275	1.1108100885021337	0.16107330149364735	2.0549193228979203	-0.8331037697083299	-1.8996185933960172
chr2L:22153195-22154085	-1.6831607367074628	-2.411313596121809	-0.47025553156378685	-2.099541775725429	1.373812516516205	0.6329927857013578	1.4526848258996605	4.639856479600953	0.9187417306631951	1.8772002609885101	4.196246024012467	3.9780962995660194	0.2121692212327661	-4.176731466982704	-7.248053941626951	-6.100036331425383	-6.1088517338066675	-9.082509712399903	-10.387705175753418	-11.604473269545393	-6.177030468223726	-2.450235293133974	-5.25570531689998	-1.3252224725448258	2.031931071352908	-0.15947195483577237	-0.8873228561671364	2.2196392049379523	2.0030427791904275	1.1108100885021337	0.16107330149364735	2.0549193228979203	-0.8331037697083299	-1.8996185933960172	-0.9591312608573317	-3.8713775707499085	-0.5559456398542242	4.9945953843178845	14.518534464840005	4.534842526888545	12.063735921743525	9.859408787948706	9.11502076458751	4.991233866289993	3.498343695522117	1.4317254778947752	-0.4116225161637885	-3.0031725912024245	-3.556679114390248
chr2R:286409-288906	-6.529041412537354	-9.588522412475008	-12.20092115067884	-14.6342248654898	-19.490520288457542	-14.098577593161389	-19.59259675642003	-3.789379974362519	-4.336825857130296	-5.20296032007272	-1.5043076796242603	-1.160292054734504	0.0	0.0	0.0	0.0	0.0	0.0	0.0	0.0	-1.0668755590631576	0.0	0.0	0.0	0.0	6.501661438449364	0.0	10.027758766029942	17.366560923695875	12.00197032535869	11.344348360908256	7.326558923711736	6.786973690688308	3.222539229557633	6.998091848363991	2.634647205402535	5.351821891242009	1.4177531925802018	2.8049350517073597	-2.197725993625614	-1.323704543452797	-3.9731729462213075	-0.7490429136284136	-4.057121267536658	-2.5144383396063494	-3.4327887046473067	0.0	-0.6816069930958051	0.8308183264220641
chr2R:290205-291104	-4.336825857130296	-5.20296032007272	-1.5043076796242603	-1.160292054734504	0.0	0.0	0.0	0.0	0.0	0.0	0.0	0.0	-1.0668755590631576	0.0	0.0	0.0	0.0	6.501661438449364	0.0	10.027758766029942	17.366560923695875	12.00197032535869	11.344348360908256	7.326558923711736	6.786973690688308	3.222539229557633	6.998091848363991	2.634647205402535	5.351821891242009	1.4177531925802018	2.8049350517073597	-2.197725993625614	-1.323704543452797	-3.9731729462213075	-0.7490429136284136	-4.057121267536658	-2.5144383396063494	-3.4327887046473067	0.0	-0.6816069930958051	0.8308183264220641	-2.3218200024021876	0.15888194190533902	-1.1997793252520086	0.6252873828651146	-0.8715036211183641	-2.5561729775042363	0.49396883679907627	-3.118508620329936
chr2R:1762341-1763362	-1.9552976484991254	-0.35634346102921866	1.0604348416167464	0.4106493675885908	0.3842533059311557	-0.4690476629531643	1.2069429748918215	3.8232438198424337	-0.4042526733115108	-0.42072490711043425	-0.3229094319817971	1.255897474635054	0.9524976808884618	0.0	0.42233026955442343	0.9557589874090646	-0.7359535705891888	0.47712125471966244	0.0	2.7285928155171044	0.08664300908722437	1.7212580215035125	1.1246426013283228	3.4483435983417077	1.0404673081690887	0.37107205997171755	-2.041993894991243	-2.5167957878830496	-3.2085726961999783	-1.6930808674447426	-4.443534764308767	-1.4112246161388995	-0.0332356211243262	-1.765609969595407	-0.3842533059311557	-0.3842533059311557	0.13563667086097575	1.6975600477508623	3.430120551655514	0.0	0.0	1.1526797134256703	4.12054481780229	2.1238577451904788	1.0775885911796492	5.3925751729521485	1.7802035475970304	3.972630657684958	0.0
chr2R:1822281-1823434	0.7359535705891888	-0.8065359368777398	0.9139000564200301	8.077301996625973	0.565619501051088	4.824047473784849	6.930203822937896	1.6525945075586288	0.0	0.0	4.2058262346958015	11.597806307298566	3.938316378226138	5.699145614857824	3.5649828476478693	4.478834114982658	4.796369387466941	1.3598565958898747	0.9760447296533638	-0.749297401568139	0.7771011162726619	0.7432237000018631	-0.9332772557123737	-0.3842533059311557	-0.1171138165934149	-1.3213726721857786	0.1721962883226878	-0.2895533370680782	-0.6031137539260846	-6.628338241546235	-4.996321034006597	-7.603025161784394	-10.274075000629951	-8.223504849154086	-6.522331199703173	0.7416438079125628	0.0	0.0	0.0	0.0	0.0	0.0	0.0	0.0	0.0	0.0	0.0	0.0	0.0
chr2R:1823459-1824553	0.9139000564200301	8.077301996625973	0.565619501051088	4.824047473784849	6.930203822937896	1.6525945075586288	0.0	0.0	4.2058262346958015	11.597806307298566	3.938316378226138	5.699145614857824	3.5649828476478693	4.478834114982658	4.796369387466941	1.3598565958898747	0.9760447296533638	-0.749297401568139	0.7771011162726619	0.7432237000018631	-0.9332772557123737	-0.3842533059311557	-0.1171138165934149	-1.3213726721857786	0.1721962883226878	-0.2895533370680782	-0.6031137539260846	-6.628338241546235	-4.996321034006597	-7.603025161784394	-10.274075000629951	-8.223504849154086	-6.522331199703173	0.7416438079125628	0.0	0.0	0.0	0.0	0.0	0.0	0.0	0.0	0.0	0.0	0.0	0.0	0.0	0.0	-4.310368339256731
chr2R:1824597-1828555	4.824047473784849	6.930203822937896	1.6525945075586288	0.0	0.0	4.2058262346958015	11.597806307298566	3.938316378226138	5.699145614857824	3.5649828476478693	4.478834114982658	4.796369387466941	1.3598565958898747	0.9760447296533638	-0.749297401568139	0.7771011162726619	0.7432237000018631	-0.9332772557123737	-0.3842533059311557	-0.1171138165934149	-1.3213726721857786	0.1721962883226878	-0.2895533370680782	-0.6031137539260846	-6.628338241546235	-4.996321034006597	-7.603025161784394	-10.274075000629951	-8.223504849154086	-6.522331199703173	0.7416438079125628	0.0	0.0	0.0	0.0	0.0	0.0	0.0	0.0	0.0	0.0	0.0	0.0	0.0	0.0	-4.310368339256731	-1.8183225609477085	0.9848552830145249	3.243170524969071
chr2R:2402193-2403620	0.0	-0.502582320872773	-4.2333387805727565	-0.2978321119437092	-1.149418733634906	-2.395486820531777	-4.172863155865012	-4.469624600600358	-5.768050566540821	-2.8085072046488535	-9.527543099908131	-5.274219740883164	-3.322589492408864	0.0	-0.5756503639343041	-1.4313637641589874	-1.994088911701105	-1.1416133483953086	0.0	-1.4153618150052405	-2.3667095177487805	0.0	0.0	-1.1113901339563375	1.1346115683708389	2.6900948874256727	1.6297903248601509	-0.47712125471966244	2.5614849817623777	2.4077478381173707	5.105365814306047	4.325378659894846	6.456691857199232	7.593047051514687	1.9781694560193235	2.7139940620671883	-0.8678506506318708	1.174465259667246	-0.10000069917920554	0.30365689269820123	2.1864442654251595	0.3582612510021721	1.5739508314535513	2.0616348342311044	0.0	1.4311889983018862	-0.42531630602035625	-1.3359127290767432	1.5523322366859105
chr2R:2459685-2461155	1.8871148655862158	-0.12947044783891842	-0.0940891900775219	0.37712412216173863	0.6958698934233879	-0.29318041058511807	0.19186358645158416	-2.96323998330502	-2.0943793824515877	-1.3243305771013594	-1.949476954297946	-3.219799882596411	-0.07999794594489215	2.713104045322768	5.157438407557108	3.213088466788164	0.9595674807145531	2.8045764923672873	2.6017991047628923	0.6689457040470806	1.9703652191208971	0.06976625415562421	1.7500039158536929	4.369396487494863	2.3191927247973037	0.9059652567236041	0.08013034618679092	3.505681660996222	4.806256363055004	6.312332136989824	2.320028244836566	1.3930658646459986	-0.7408729880947215	-1.6136967791996757	-0.5036638361763989	-3.010331755458687	-0.09898204253740393	0.27482272280677394	0.5353107926715407	-2.2111136185005305	-0.19765189876617573	-0.31427967192490436	-0.6793847501311157	-3.7355870907868822	-3.583256001592639	-1.2506638366926077	3.43196582174062	2.1399614389341277	2.133172346825298
chr2R:2461409-2463637	0.37712412216173863	0.6958698934233879	-0.29318041058511807	0.19186358645158416	-2.96323998330502	-2.0943793824515877	-1.3243305771013594	-1.949476954297946	-3.219799882596411	-0.07999794594489215	2.713104045322768	5.157438407557108	3.213088466788164	0.9595674807145531	2.8045764923672873	2.6017991047628923	0.6689457040470806	1.9703652191208971	0.06976625415562421	1.7500039158536929	4.369396487494863	2.3191927247973037	0.9059652567236041	0.08013034618679092	3.505681660996222	4.806256363055004	6.312332136989824	2.320028244836566	1.3930658646459986	-0.7408729880947215	-1.6136967791996757	-0.5036638361763989	-3.010331755458687	-0.09898204253740393	0.27482272280677394	0.5353107926715407	-2.2111136185005305	-0.19765189876617573	-0.31427967192490436	-0.6793847501311157	-3.7355870907868822	-3.583256001592639	-1.2506638366926077	3.43196582174062	2.1399614389341277	2.133172346825298	3.3977536707846303	1.048541707444668	3.8027284350439743
chr2R:2486376-2487967	-1.0289657644078236	0.6176229476961201	-2.206546475804995	-0.8065359368777398	-0.3842533059311557	-2.113712978791436	-3.8811699589722064	-4.220175048214036	-3.5451871353255973	-5.065807970306805	-4.284764121954462	-2.58760220477717	-2.0437475405631162	-4.091363967656967	-1.8288434033266698	-2.5418991390281103	-1.5914876501123962	-0.7359535705891888	-3.5089603808164793	-2.1891602724952666	0.288769123076823	-1.9252205335979073	-6.523370611790268	-3.3996641689259186	-7.150733066772593	-2.4863240201284067	-12.005311118794582	-7.877756320502545	-10.890567622814897	-4.378887058793061	0.0	0.0	-0.2887691230768229	-0.32675222119505476	0.0	0.9059652567236041	1.3799645212330498	1.71987459394738	1.0668755590631576	-0.5333311342892519	0.2517000748030366	1.939797358009053	-1.2402350226495706	1.5089304733773703	-4.708418812626911	-1.1166386930519974	-0.6689457040470808	-9.069180647113503	-3.3557263239782635
chr2R:2488388-2490698	-0.3842533059311557	-2.113712978791436	-3.8811699589722064	-4.220175048214036	-3.5451871353255973	-5.065807970306805	-4.284764121954462	-2.58760220477717	-2.0437475405631162	-4.091363967656967	-1.8288434033266698	-2.5418991390281103	-1.5914876501123962	-0.7359535705891888	-3.5089603808164793	-2.1891602724952666	0.288769123076823	-1.9252205335979073	-6.523370611790268	-3.3996641689259186	-7.150733066772593	-2.4863240201284067	-12.005311118794582	-7.877756320502545	-10.890567622814897	-4.378887058793061	0.0	0.0	-0.2887691230768229	-0.32675222119505476	0.0	0.9059652567236041	1.3799645212330498	1.71987459394738	1.0668755590631576	-0.5333311342892519	0.2517000748030366	1.939797358009053	-1.2402350226495706	1.5089304733773703	-4.708418812626911	-1.1166386930519974	-0.6689457040470808	-9.069180647113503	-3.3557263239782635	-5.642428863818848	1.4227011683479853	5.160991512367617	1.9033268274321733
chr2R:2698748-2701474	6.783708504751316	5.33115898632232	0.0	4.663615867678115	2.159638473101246	-1.9558760432568403	-6.11607962251501	-11.32271053253559	-12.105493001821076	-10.742431764538933	-9.969776354265935	-7.508577450401122	-9.034317025582478	-7.881700691803076	-2.7627035861989606	-10.900246785300363	-11.479702740501255	-9.131350859033233	-9.68532535763685	-2.170326612168649	-9.92001136261423	-7.499789700566424	0.0	-2.3286248352848276	0.0	-1.9769857196479577	0.3842533059311557	0.0	1.0668755590631576	0.8768927084489612	3.3945423082212587	2.3594018229923974	0.288769123076823	0.32675222119505476	1.9084850188786497	5.551229747412621	5.3668938068723335	14.32359293042962	14.417765320748913	15.633970598242945	6.9101219412001935	2.963947621503623	-0.8717255711043644	1.3282171938479694	-0.07414857274578612	0.2457594292768453	-0.16125860883478269	-0.770073675670465	0.9253366760200419
chr2R:2701578-2704695	-6.11607962251501	-11.32271053253559	-12.105493001821076	-10.742431764538933	-9.969776354265935	-7.508577450401122	-9.034317025582478	-7.881700691803076	-2.7627035861989606	-10.900246785300363	-11.479702740501255	-9.131350859033233	-9.68532535763685	-2.170326612168649	-9.92001136261423	-7.499789700566424	0.0	-2.3286248352848276	0.0	-1.9769857196479577	0.3842533059311557	0.0	1.0668755590631576	0.8768927084489612	3.3945423082212587	2.3594018229923974	0.288769123076823	0.32675222119505476	1.9084850188786497	5.551229747412621	5.3668938068723335	14.32359293042962	14.417765320748913	15.633970598242945	6.9101219412001935	2.963947621503623	-0.8717255711043644	1.3282171938479694	-0.07414857274578612	0.2457594292768453	-0.16125860883478269	-0.770073675670465	0.9253366760200419	3.953553929898746	0.21419977174406002	1.0668755590631576	0.12283795928789151	0.7351975973333831	0.11438153729416432
chr2R:3372244-3373410	-13.445451686255657	0.0	0.0	0.0	0.0	0.0	0.0	0.0	0.0	-3.2775277696871	0.6210232608323278	2.8049394530612677	15.8279186998736	29.07282926802601	22.13453440458775	20.939807003204564	13.124181481335311	0.8411255941997078	3.6843790293898264	-0.24252927282185116	-0.3493526172025798	3.227454117141376	-0.8050815260472065	1.073795987071122	0.08116598297471256	0.39417938318767615	10.236327404201727	5.715994085760024	3.64513764099444	5.776370064898482	4.321380016193405	1.188984855244645	-3.1479096101997164	-8.110478929475041	-8.235461766567505	-8.96268267089379	-11.278141168183446	-6.09755045838362	-18.192830677790845	3.8167114958385517	18.797307853841946	20.362821790781002	10.533514817072604	7.643367578340653	1.9153990928169347	6.500005027622392	1.4338915213362913	3.5991770907102567	4.034235069260416
chr2R:3373694-3377656	0.0	0.0	0.0	0.0	0.0	0.0	-3.2775277696871	0.6210232608323278	2.8049394530612677	15.8279186998736	29.07282926802601	22.13453440458775	20.939807003204564	13.124181481335311	0.8411255941997078	3.6843790293898264	-0.24252927282185116	-0.3493526172025798	3.227454117141376	-0.8050815260472065	1.073795987071122	0.08116598297471256	0.39417938318767615	10.236327404201727	5.715994085760024	3.64513764099444	5.776370064898482	4.321380016193405	1.188984855244645	-3.1479096101997164	-8.110478929475041	-8.235461766567505	-8.96268267089379	-11.278141168183446	-6.09755045838362	-18.192830677790845	3.8167114958385517	18.797307853841946	20.362821790781002	10.533514817072604	7.643367578340653	1.9153990928169347	6.500005027622392	1.4338915213362913	3.5991770907102567	4.034235069260416	6.710074260863194	5.726457360249695	3.074209113588639
chr2R:3378367-3379902	15.8279186998736	29.07282926802601	22.13453440458775	20.939807003204564	13.124181481335311	0.8411255941997078	3.6843790293898264	-0.24252927282185116	-0.3493526172025798	3.227454117141376	-0.8050815260472065	1.073795987071122	0.08116598297471256	0.39417938318767615	10.236327404201727	5.715994085760024	3.64513764099444	5.776370064898482	4.321380016193405	1.188984855244645	-3.1479096101997164	-8.110478929475041	-8.235461766567505	-8.96268267089379	-11.278141168183446	-6.09755045838362	-18.192830677790845	3.8167114958385517	18.797307853841946	20.362821790781002	10.533514817072604	7.643367578340653	1.9153990928169347	6.500005027622392	1.4338915213362913	3.5991770907102567	4.034235069260416	6.710074260863194	5.726457360249695	3.074209113588639	1.7950309324192368	-3.810357152717529	-4.233485520447574	-7.09512236610156	-5.9821753202820815	-0.6860508163027261	1.0363038600782468	-1.5713570773887096	-5.219275561105634
chr2R:3847587-3850851	-1.1644014063203445	-3.847297076725949	-7.3422846098616485	-4.475085616069136	-6.151454251780221	-7.843666571541872	-8.024720903438732	-7.998596329528973	-8.129784490840457	-12.050984276995065	-8.141880307982989	-6.5092635471888	-4.283285648037366	4.659812873530329	17.628220141422542	22.55218043032948	16.06077022630642	18.81237487339938	16.375260361396798	11.459515904595602	10.315017563895303	5.64365866744819	4.936157846291406	5.973214943198068	3.0324880946188144	2.8316167256176428	-1.7971354510611095	-1.76288513709272	-0.1542856323555571	0.2550327347984114	3.0817317745087465	7.744277663411312	10.774281643725075	9.233600178837746	6.368175424551078	3.876753682431867	0.6527310126421587	1.9350710102956206	0.8744108312414818	-2.4450120183165054	-0.6190080203824393	-4.131983377138738	-3.4552708427075305	-2.7906029640516214	-1.9249362576445967	7.9132570326232266	7.075405987685185	3.377300460037122	-2.9722703584184074
chr2R:4008667-4011521	20.5661333618662	1.3535241139557863	8.8827344130215	5.095966115825148	9.730014957009006	7.729492547153674	2.1076790777018823	0.4162267865976266	-0.6491982780828581	-2.406539401446966	-4.091921552669783	-6.833073268251109	-7.217934608399138	-10.614368288922163	-11.342980478518827	-9.494200276032107	-13.654606737472381	-14.206997871859746	-2.0583215256863627	0.8168414036742798	-2.8411483989467685	-0.42060519746910435	-0.8570558771294492	-0.42069395798134435	5.995706743918371	9.144367568786427	17.685212177230017	16.00950999685413	19.27228110088837	13.217244822953207	9.714543765820034	11.604467011059926	9.478421862078092	11.888334599585358	4.108667888984719	3.1556412095027637	2.997321991890836	6.501037632368903	5.612169588870048	1.7842150060083009	1.2466937134313223	0.4966978731207408	0.02713015689029232	-1.41815549901413	-4.436518297915576	-4.714860499616037	-4.544636106295205	-6.093682914087637	-0.6133374968821508
chr2R:4013569-4015029	-4.091921552669783	-6.833073268251109	-7.217934608399138	-10.614368288922163	-11.342980478518827	-9.494200276032107	-13.654606737472381	-14.206997871859746	-2.0583215256863627	0.8168414036742798	-2.8411483989467685	-0.42060519746910435	-0.8570558771294492	-0.42069395798134435	5.995706743918371	9.144367568786427	17.685212177230017	16.00950999685413	19.27228110088837	13.217244822953207	9.714543765820034	11.604467011059926	9.478421862078092	11.888334599585358	4.108667888984719	3.1556412095027637	2.997321991890836	6.501037632368903	5.612169588870048	1.7842150060083009	1.2466937134313223	0.4966978731207408	0.02713015689029232	-1.41815549901413	-4.436518297915576	-4.714860499616037	-4.544636106295205	-6.093682914087637	-0.6133374968821508	-9.680209006640599	-8.565941854422288	-10.179274037951028	-15.035871630991604	-10.174589834624953	-10.839767396542769	-4.600355674276042	3.714372303401641	4.206458297098681	1.8008153596136864
chr2R:4015302-4019813	-10.614368288922163	-11.342980478518827	-9.494200276032107	-13.654606737472381	-14.206997871859746	-2.0583215256863627	0.8168414036742798	-2.8411483989467685	-0.42060519746910435	-0.8570558771294492	-0.42069395798134435	5.995706743918371	9.144367568786427	17.685212177230017	16.00950999685413	19.27228110088837	13.217244822953207	9.714543765820034	11.604467011059926	9.478421862078092	11.888334599585358	4.108667888984719	3.1556412095027637	2.997321991890836	6.501037632368903	5.612169588870048	1.7842150060083009	1.2466937134313223	0.4966978731207408	0.02713015689029232	-1.41815549901413	-4.436518297915576	-4.714860499616037	-4.544636106295205	-6.093682914087637	-0.6133374968821508	-9.680209006640599	-8.565941854422288	-10.179274037951028	-15.035871630991604	-10.174589834624953	-10.839767396542769	-4.600355674276042	3.714372303401641	4.206458297098681	1.8008153596136864	-1.3262553569255142	-3.8717677375903974	-7.032422106507426
chr2R:4121241-4122612	0.0	0.5722315223304937	0.0	0.9884928598239788	0.2614505271567006	-0.3731686044276336	2.2093558645570006	3.7189647282001697	-0.7359535705891888	-0.47712125471966244	-1.1737218734474009	0.9059652567236041	0.8065359368777398	6.099282113554361	1.0794930590992082	3.64137302553074	5.994046903673097	7.322198197365482	6.151396157737086	4.00528717996619	2.712470114957639	1.8794854993956855	0.21715156387874834	-0.09677621438902537	-2.7868517893715326	-1.7087032182946953	-2.2053616790637998	-2.2632888069697144	0.45718125277724964	-1.779468090058009	-1.5721415294518208	-2.6904755406278245	0.7368085149856921	1.610930212035539	-0.8065359368777398	-1.002581496911385	0.3794904077357879	0.21145668906009957	2.289429582570745	5.733256421597699	2.5754340375626112	-0.2887691230768229	0.8065359368777398	0.37107205997171755	10.889903267250983	3.7099743467399318	13.498704072095531	6.099795759466678	11.16272126184557
chr2R:4544159-4545181	6.229676272255447	2.276330145996985	7.716261327283996	8.322370778466427	4.599225292674966	5.071248857126865	3.9120740454371017	6.461218676494648	2.7337454929662974	0.08030008345672995	-1.5857972890784986	-2.418848405169001	-2.0052031554785352	-5.953428320060966	-8.549733605506562	-8.0633211171815	8.67210720001267	1.179745271867466	8.568618402966376	14.83085330922259	13.943450187752003	8.050146406201137	6.6297789102019795	4.630903477331697	1.906601163200572	1.2728611075149725	0.4096268743733516	-2.6845387998839034	-3.401754220790565	-4.668914793474605	-3.862420300850935	-7.177830766842969	-11.268986092123573	-7.155193920232835	-8.103968875827599	-6.758429327396863	-10.490782931700771	-3.606562984853126	-1.3764286328740238	-4.517780916285562	-5.09958248569947	-7.886786831462476	3.6029143686588108	3.944046507903556	-1.0322347332685127	0.032082055409139706	-4.090801613197133	-11.451471864787665	-12.777595896002515
chr2R:4942140-4943153	-9.641185780734041	-9.972159662599266	-7.876962159885749	-6.505140339703887	-14.014298808513745	8.453763077935532	15.184042332548762	13.072269902259926	9.503111862150517	3.4595000545591374	3.768400509191659	1.7427339455020183	2.241894899681077	1.783527534416065	-0.6327114228545709	-0.32542537384652653	-0.3951026987241705	1.434769908608586	0.9468836426811867	0.08300593434990505	-1.8835090527755516	4.477229233650919	4.260076957686344	3.4441046390433723	2.0873441994815765	1.000901753934152	0.5896879702109921	0.3739044618002758	2.0737851055440135	0.15728565329426064	-1.7139494146813674	-2.804283954480483	-3.349987607423408	-3.074796666712144	-5.268667160551627	-6.340624240897819	-8.444201166812835	-8.511466045167612	-5.025227281570836	0.5162392852303583	-5.6375274764136805	-6.242845267145561	-6.379397927717384	-1.922069307103161	-3.8304432473792414	-2.0201035136363905	0.0	0.288769123076823	1.3821770810048504
chr2R:5847691-5848847	-12.122863924848575	-1.0383346136392257	6.601295308907689	6.651928093055936	0.7402438788397189	-0.632982736236528	-2.048231450266142	-2.964054435243716	-8.684294339500314	-6.982911380235023	-2.4068695605027166	-2.5877621729802205	-1.146878122248319	-2.2416110043246382	-3.586180404898509	-0.5721522541674613	-1.4666889098637228	-2.800325474897258	-2.882209593268187	-7.441128410701699	-3.889377194200314	-6.486278184501253	-1.3836034978805847	0.6816519536376183	-8.41521678550724	-5.185308899103613	-1.0668755590631576	-0.7359535705891888	0.8804889295627867	1.1537050610771495	0.29903377680209775	4.727171898209324	1.851348435306251	-1.4637527426815689	0.9609115391260601	4.46108693637005	5.041135597172318	4.2010732646687865	2.2956485333676047	0.9517559637601757	5.340100905052032	4.131691090331079	0.701168230524681	0.5146171570867977	-2.311767315670494	-1.9969147169882728	-0.38894791660417566	-1.170041379908726	-0.6418308007673913
chr2R:6353143-6354362	-3.212031458465436	-1.022747969488467	-0.6112617601679553	1.7557126806444476	9.833522031252524	32.347446167928666	11.996322375577966	19.675023129202334	5.423804078475888	0.6771956237733705	0.9785856351704517	3.7109431234694363	11.76886007282654	9.5482343108699	2.3480335351020902	-2.1864798090316886	-5.572799575353725	-5.1638387040336236	0.0	-3.8850477741019316	-3.3049253787986825	-6.761432911023849	-5.694833577620025	-9.329085600040507	-3.3494998593431835	-25.298198727464	-23.526241247076484	-12.853176598020958	2.3880736099734654	-0.8249841762751692	12.245503132184945	9.82213309184547	7.554867996353109	-0.06961727950709673	4.987841619587369	11.36099602214354	9.458928707466708	1.6453038260344375	-5.310377933542893	-6.842249751245408	-11.112278743098997	-10.016392222679144	-30.450029553149907	-27.38642835785447	-5.053689543002424	-1.5266364489807052	3.0936569529984506	5.88773862741815	6.253946143848806
chr2R:6355764-6356787	32.347446167928666	11.996322375577966	19.675023129202334	5.423804078475888	0.6771956237733705	0.9785856351704517	3.7109431234694363	11.76886007282654	9.5482343108699	2.3480335351020902	-2.1864798090316886	-5.572799575353725	-5.1638387040336236	0.0	-3.8850477741019316	-3.3049253787986825	-6.761432911023849	-5.694833577620025	-9.329085600040507	-3.3494998593431835	-25.298198727464	-23.526241247076484	-12.853176598020958	2.3880736099734654	-0.8249841762751692	12.245503132184945	9.82213309184547	7.554867996353109	-0.06961727950709673	4.987841619587369	11.36099602214354	9.458928707466708	1.6453038260344375	-5.310377933542893	-6.842249751245408	-11.112278743098997	-10.016392222679144	-30.450029553149907	-27.38642835785447	-5.053689543002424	-1.5266364489807052	3.0936569529984506	5.88773862741815	6.253946143848806	-0.09105343985926605	1.4026431653344948	0.41960698044271094	2.5704510312877176	3.7134823477745416
chr2R:6423318-6425717	0.5175566055586893	3.93502561284498	3.089393570283776	1.0071530935935828	7.150980057956825	11.311148114448734	7.361726811558256	10.65788566151293	3.956095195010421	6.217012355384973	4.584707187079464	0.9210998735674037	0.4552698025072365	-3.5827761876542783	-0.2505990395692239	-1.265124160346269	-0.2702853046366358	-1.911236974087902	-0.9173737659944471	1.1290918362401954	0.8166184489481225	0.3518739771179334	0.22397353324393457	2.030348672842656	2.5734925757581175	-0.1211829453316194	-0.41207930478688093	0.616953206103515	1.0417363813545935	-0.699087471064433	-5.739634947828304	-3.430220376704668	-0.5337977323785378	-1.5246451090047606	-1.0879376039890982	-0.9504516123089959	0.39505874916275263	0.20476224541537458	1.2112972715282293	-1.4646745108044652	2.2786182679380844	-0.5357953570400448	0.17548407048913336	0.5999641464256721	-0.8349253933086473	-4.135358959954008	-10.136129426317328	-5.016591048781558	-1.4112246161388995
chr2R:6467736-6470440	0.23472881474486593	2.9992062387385987	-0.9031464515959144	1.9405920562746122	0.04223225291461134	-1.0008977602855487	1.9614711008993209	0.7072417113679476	10.980846807796727	10.471721940803027	6.26576567069525	17.13918123323305	16.355579678503567	15.331431585836588	12.734257077201175	4.530028105171291	0.24607329548236406	-1.00622139492332	-1.7921784342372522	-3.44317527418789	0.0	-0.39794076800924244	-1.0192369140151578	4.735452420471571	7.939450587802633	11.26031822112479	8.749590439189555	12.570994323365433	13.56008488640925	10.042780209320563	9.825562403237177	10.376572203532932	8.54156672357907	4.8990345295539	4.127366852765134	-2.2609509277062547	-3.9389970264299783	-3.996053119721563	-3.817062784455255	-3.5375519610322486	-5.303378741552976	-10.072160336078339	-15.44307380762021	-15.440320942181657	-12.258156478221562	-10.102986301074278	-9.116835878210795	-12.863202211419571	-7.555543098353226
chr2R:6472105-6473078	10.471721940803027	6.26576567069525	17.13918123323305	16.355579678503567	15.331431585836588	12.734257077201175	4.530028105171291	0.24607329548236406	-1.00622139492332	-1.7921784342372522	-3.44317527418789	0.0	-0.39794076800924244	-1.0192369140151578	4.735452420471571	7.939450587802633	11.26031822112479	8.749590439189555	12.570994323365433	13.56008488640925	10.042780209320563	9.825562403237177	10.376572203532932	8.54156672357907	4.8990345295539	4.127366852765134	-2.2609509277062547	-3.9389970264299783	-3.996053119721563	-3.817062784455255	-3.5375519610322486	-5.303378741552976	-10.072160336078339	-15.44307380762021	-15.440320942181657	-12.258156478221562	-10.102986301074278	-9.116835878210795	-12.863202211419571	-7.555543098353226	-17.531791558619783	-14.516160925346492	-18.245366981935717	-18.26911283236178	-29.679976300555705	-20.98109300969799	-5.235887984573083	-2.4906216965864574	0.32675222119505476
chr2R:7340913-7343243	-1.8834067806682209	-8.192095322240956	-6.09396247342563	-0.4259355016083419	-2.9135835407947233	6.663971693466742	8.175019764544459	1.9628363661218633	-2.3519079488713577	-7.195666699937442	-5.687277443567293	3.9710934874302795	0.4013018988573267	1.1737218734474009	-5.020757926675227	-10.60642890981534	8.995568856906237	6.419421168980836	8.22858274600014	9.914971451248954	8.805155134964286	8.829308922524849	2.8818080618390676	4.009965344105341	5.562889856932146	0.6345575836772076	0.0	0.0	0.0	0.0	0.0	-3.895372274048641	0.3477588432762462	1.7476927281577188	-1.2923869375890096	0.8339918868726757	1.748619450381466	-2.6433704441465036	-0.19797995152778394	-0.46847636853984953	-1.9269535331316576	-1.7665733594362947	-2.1492799274542436	-1.5041144185392694	-4.128236777909174	0.5161387175607159	-2.4928981050256094	-2.72430147733878	-2.254232936573581
chr2R:7344035-7345057	1.9628363661218633	-2.3519079488713577	-7.195666699937442	-5.687277443567293	3.9710934874302795	0.4013018988573267	1.1737218734474009	-5.020757926675227	-10.60642890981534	8.995568856906237	6.419421168980836	8.22858274600014	9.914971451248954	8.805155134964286	8.829308922524849	2.8818080618390676	4.009965344105341	5.562889856932146	0.6345575836772076	0.0	0.0	0.0	0.0	0.0	-3.895372274048641	0.3477588432762462	1.7476927281577188	-1.2923869375890096	0.8339918868726757	1.748619450381466	-2.6433704441465036	-0.19797995152778394	-0.46847636853984953	-1.9269535331316576	-1.7665733594362947	-2.1492799274542436	-1.5041144185392694	-4.128236777909174	0.5161387175607159	-2.4928981050256094	-2.72430147733878	-2.254232936573581	-4.164716772817226	-2.8819204877914593	-2.9051596484829783	-1.0187035792142174	-0.3206834414453168	-0.0615723773666162	0.6500485400342132
chr2R:7582458-7583360	-3.3120531789246748	-5.385999485862883	-8.870990779588242	-4.657096345688997	-9.118994157150198	-6.253222198292339	-11.029124982144975	-0.6025013259654013	-7.657008558378466	-4.062843112601988	-0.4666095473949303	-4.346260246315431	-14.18778118006479	-7.299268731489939	-3.4589163002422922	10.531150087717402	16.711146253297112	18.215430042387144	13.548227296568049	15.726316610063357	11.900562106959013	4.674347499576682	6.530958298869576	3.090120873156883	4.046990890789752	3.636562246088008	2.2917551084599936	1.4100509275601807	1.1476820863444368	3.481248021458194	2.7825260374915506	1.0885477163547486	0.989139744983105	2.97751946118595	3.9462556738348775	5.907892230485765	2.1438904345794594	0.5960186389267769	0.5383596720744047	2.829539909425648	-1.087636782058556	-0.7359535705891888	-0.26145052715670036	0.5050476883409762	3.566004876005494	-0.03952213797906518	7.051013559069448	3.9829982669507897	4.229484783850952
chr2R:7869702-7871984	-10.048425792581051	-7.0725571973138965	-5.489075171649454	-6.022790324180332	-8.101910554093632	-8.805212366005675	-7.4051611806934	-8.05642821899672	-6.265907185903821	-8.245295558539777	-1.1737218734474009	-0.3842533059311557	-8.0380863357323	-6.259508695775276	-0.4343840840291213	-0.32675222119505476	-0.32675222119505476	-0.7359535705891888	-0.32675222119505476	0.3893487198707885	2.6088568099946934	4.577824460112886	1.9720558727053	2.7285928155171044	4.59479464037908	4.431048054088628	5.767224547912773	5.967615261727858	6.139319751129608	3.6135680048637977	5.2247408884118824	8.763298571110804	9.374067122857397	10.196296537762064	3.7227721945148646	8.381900901711992	6.983872617702728	5.582356823445548	8.337455476324871	-0.16271224059282327	-0.28957486902868546	1.460010858775542	2.0069960704142322	2.1252363742159086	1.7955228964452417	0.9588015750297293	3.0771144253548472	1.8317306115545788	0.45688604133616956
chr2R:8038009-8039641	-2.4932251617796677	-5.264109249564226	-3.537995734452954	-0.3842533059311557	0.47712125471966244	0.7359535705891888	1.0307763158294083	0.7610044689888057	2.69430059699068	0.8595840355837159	-0.9884928598239788	1.9084850188786497	0.47712125471966244	0.32675222119505476	6.993545116459617	8.579667980270376	7.808581956042611	4.465847454901857	1.116117503759281	1.5934960387176254	3.179295877434063	1.642719036298472	3.8686699539617195	1.3724051750808013	0.5765297824173551	3.3094988672875183	5.2561110194859975	2.839839934407056	-0.9884928598239788	-0.6992410207988732	-1.9236615936809554	-2.724275431922795	-3.0335729964949305	-4.240874905205677	-3.0957885776044747	-3.251499580452536	-0.9884928598239788	-0.6252873828651145	-1.7845918902835758	-2.6253382013104676	-2.615853415288688	-2.7125505753743235	-3.7463379777988313	-2.9037976543852806	-1.4169238660115735	-0.3842533059311557	0.3551616300004318	-2.3680388700783825	-1.9009518450816323
chr2R:8086553-8088556	-14.55250017402834	-16.517244102323296	-8.92825776849442	-1.2780642861172016	1.7494350818224855	15.70537372144942	21.247359943038763	19.83025431662751	18.16230227795174	2.1677726413203837	12.599698116089064	17.700265306672758	17.03694949732056	14.490711002638257	2.817869719865359	2.6802236318729786	-1.6201192457861708	-4.5994673886008925	-9.12867341549093	-13.913560738998898	-14.741746090952526	-18.845492875934983	-21.553115323489955	-15.81870443667686	-29.270309871835085	-29.081947641837004	-30.842576127820205	-7.833044284367206	7.5690321757775	14.237638275340595	5.718399349411198	4.640912916210389	-1.9342423343658022	-3.1479096101997164	-5.994260510849998	-15.711907731305097	-20.2842592196676	-25.229974036424707	-16.7156023161332	0.04763417929888711	-3.827971598916806	0.6386086207048118	-0.01866746480353682	-0.3869702158770304	-0.5985230607285866	-2.8385189636786854	-1.5924803748183434	-3.144092392696618	2.643357310942405
chr2R:8088900-8090299	1.7494350818224855	15.70537372144942	21.247359943038763	19.83025431662751	18.16230227795174	2.1677726413203837	12.599698116089064	17.700265306672758	17.03694949732056	14.490711002638257	2.817869719865359	2.6802236318729786	-1.6201192457861708	-4.5994673886008925	-9.12867341549093	-13.913560738998898	-14.741746090952526	-18.845492875934983	-21.553115323489955	-15.81870443667686	-29.270309871835085	-29.081947641837004	-30.842576127820205	-7.833044284367206	7.5690321757775	14.237638275340595	5.718399349411198	4.640912916210389	-1.9342423343658022	-3.1479096101997164	-5.994260510849998	-15.711907731305097	-20.2842592196676	-25.229974036424707	-16.7156023161332	0.04763417929888711	-3.827971598916806	0.6386086207048118	-0.01866746480353682	-0.3869702158770304	-0.5985230607285866	-2.8385189636786854	-1.5924803748183434	-3.144092392696618	2.643357310942405	1.9886778659173066	6.544882643777099	19.095050963102313	18.884289960165862
chr2R:8096670-8098640	-14.741746090952526	-18.845492875934983	-21.553115323489955	-15.81870443667686	-29.270309871835085	-29.081947641837004	-30.842576127820205	-7.833044284367206	7.5690321757775	14.237638275340595	5.718399349411198	4.640912916210389	-1.9342423343658022	-3.1479096101997164	-5.994260510849998	-15.711907731305097	-20.2842592196676	-25.229974036424707	-16.7156023161332	0.04763417929888711	-3.827971598916806	0.6386086207048118	-0.01866746480353682	-0.3869702158770304	-0.5985230607285866	-2.8385189636786854	-1.5924803748183434	-3.144092392696618	2.643357310942405	1.9886778659173066	6.544882643777099	19.095050963102313	18.884289960165862	22.75709201180008	14.758862486454218	7.835987426318611	-0.7539051602985256	-5.220433787523671	-11.320977461235472	-6.442876204096288	-1.3134497317136165	-0.6742956125476676	5.689063180731703	11.771063648504775	14.480250637426098	9.011641189503347	6.511937477251516	9.41032739888683	9.246803322199666
chr2R:8340805-8342266	-2.5457367857773465	-0.18865815254138904	10.138810934675764	9.656061515519768	6.397723120582149	5.698238528070719	7.247993942215906	4.845840824851458	2.626761676519103	-3.2129002612671673	-4.037078122982296	-4.63258931284192	-6.120857615991673	-2.4328029996820746	5.073141856744301	-0.418945545250222	4.949042205672253	4.080937871933578	3.2335340929952165	1.0398733261310948	0.4333694895193577	-0.03346921734843254	2.014152951184756	3.3394668966070387	-1.7620325608723464	0.24684129331012078	-3.8376681655499127	-2.0928182363846295	1.0563008179165678	0.1816082853140066	-1.1766281587696714	2.3158425399668867	0.7072054665352984	-0.07992265307463525	-1.1011972483097157	-5.9119060416409415	-9.251973431486618	-12.135536551512905	-10.031379503168504	-9.50574113737604	-2.3802047892002247	8.35613871628416	11.251684080518174	10.557822144346904	4.236348472029525	8.549399778547771	8.952340732964258	4.124029506026647	0.9292741784848736
chr2R:8374536-8375421	7.140467834867175	1.5646886901645685	15.117047414244688	18.325476900544608	28.952683008008314	26.383703395662177	3.88665159305722	10.517898314805885	9.120443884630797	4.971732538983836	6.442443994047584	2.481246954251342	0.5906152161518962	-0.15437848686874261	0.4908880911432962	0.23320657772590717	-0.15418779500512353	-2.2395690484890967	0.8614667898057395	0.3268483976380893	-0.6552432501199232	-4.138635640293018	-6.681590912341556	-7.666654678393699	-7.901404667295829	-15.656496271707454	-24.52579174351861	-25.408739392603668	-31.272239540822877	-30.02630716361311	-26.328564091448172	-17.309739775005333	2.0003619205365597	4.691858374608391	2.12151514686321	4.624663051656143	3.1114726190217006	4.716639153860893	7.6659615116965005	5.688651812995032	6.583767539486746	0.39474645219743143	-0.6153438048377146	0.5345820836367977	1.6935119892359256	0.3931573522783594	1.2421471813587308	3.7606113571512427	5.699090850211115
chr2R:8416136-8417714	1.7204978158842454	0.9394763720234464	1.686654663503629	4.579694707077992	0.4292155351682914	2.168688586924414	0.0	0.0	0.47725674701523	1.2971219106202478	1.7572254038880923	3.2471310497872334	3.002272134868419	-0.43737103354016643	-0.34744711394982275	-1.2842839966715434	-0.20237433883306963	2.4358267512300604	-0.41885741734700827	-3.736090259783242	-4.731830177973161	-7.251067413418443	-7.723723706612291	-6.458663000365715	-0.5667259048251885	-5.478275543929621	-9.204643162527379	-3.4239028746654157	0.7359535705891888	-6.35060322358901	-7.232904013979568	-2.1864442654251595	-1.8719615585114593	-5.212952842092508	-4.490214669750521	-5.414630371479727	-4.296820361840147	0.12407515954955821	-1.654507166568443	-6.169245953292262	-5.800940139106364	-2.6910064945673504	-7.283115545148149	-9.51821897628069	-7.180775208598391	-4.321405796830904	-3.9630185948662664	0.0	0.0
chr2R:8418195-8419922	0.4292155351682914	2.168688586924414	0.0	0.0	0.47725674701523	1.2971219106202478	1.7572254038880923	3.2471310497872334	3.002272134868419	-0.43737103354016643	-0.34744711394982275	-1.2842839966715434	-0.20237433883306963	2.4358267512300604	-0.41885741734700827	-3.736090259783242	-4.731830177973161	-7.251067413418443	-7.723723706612291	-6.458663000365715	-0.5667259048251885	-5.478275543929621	-9.204643162527379	-3.4239028746654157	0.7359535705891888	-6.35060322358901	-7.232904013979568	-2.1864442654251595	-1.8719615585114593	-5.212952842092508	-4.490214669750521	-5.414630371479727	-4.296820361840147	0.12407515954955821	-1.654507166568443	-6.169245953292262	-5.800940139106364	-2.6910064945673504	-7.283115545148149	-9.51821897628069	-7.180775208598391	-4.321405796830904	-3.9630185948662664	0.0	0.0	0.0	-8.313929677440303	-10.444718331603491	-9.669873802052468
chr2R:8794156-8794927	-8.165465532703138	-0.2887691230768229	-3.793942516854452	-6.146601875531124	-10.688863190809032	-6.29957027415417	0.0	0.0	-10.174767696098755	-5.71759449507699	-8.239803105993238	-7.10169616198814	0.0	-3.089445889968238	0.0	0.0	-0.9568070777091172	2.110242609449484	0.0	0.21387402597795782	2.2904913529913076	0.6252873828651146	2.9309859264213385	4.153612998162001	9.040965088514923	1.6422014869843864	0.0	20.034454028311135	37.41585054427	29.37508700648894	1.2780642861172016	2.5435974661718377	23.60636866994006	36.54204975039834	31.972756804149178	22.05926581483435	7.528615149037454	7.503971126654592	4.778467791037395	2.0261809858973656	1.170041379908726	0.3551616300004318	-5.986463310301198	-4.682934718649088	-3.6141933172860297	-6.560356209119683	-5.467450692349053	6.336707738173845	4.5062797159744985
chr2R:9081686-9083978	9.968165614359416	10.41065696142544	2.6081296774430505	5.246580430001426	8.880565453021141	9.039952388789176	12.257705773111185	8.876179384924235	6.318808947539547	5.566400085299035	3.9799549192418975	-1.420684487380939	-0.8338262312366537	-4.760742983284633	-1.9826904201997864	-3.0305438844323387	-3.2031132996485554	7.762618533673401	15.235566505888126	11.450104008379476	5.90770921146377	3.154576273587976	-4.7099904032678115	-7.177607380051794	-13.18037222025195	-12.530508863863574	-18.253349324029976	-20.636017666987005	-16.529255615749044	3.2321483355886143	8.39109535672792	14.676162049445606	10.152731476791136	11.083801660269375	8.369032313107322	6.114829301740173	2.0234488711282994	-0.029490327482514647	-2.6802567021188723	-5.388340690269168	-8.424757223052978	-7.378214834595388	-5.522533084647378	-12.274224696423499	-11.850149158941539	-13.435800820585838	-8.320372974844393	-11.187854777930843	-0.29003829461364034
chr2R:9333132-9334090	-5.77796870418866	-6.9045540742190985	-11.657268733221212	-13.163502359016627	-20.572207343054853	-26.669661196079247	-29.687678487668926	-26.852135017831067	-16.56580178861928	-2.7285928155171044	-2.802873109792044	-16.822951075501226	-19.07223641742355	-29.61531682396087	-21.47219458088329	-2.5234985524433395	-2.1589988735008263	-11.768501425839906	-17.01017745144714	-8.483639494671031	-6.5461029889483004	0.0	0.0	0.0	0.0	0.0	0.0	3.5792397207429656	1.4904282910329278	1.8723803976876439	3.006498770386089	0.0	0.0	0.0	0.0	0.0	1.6806839062132066	10.30918392822615	11.52270761766005	28.116561224492784	37.65920300639331	26.995364661642785	34.21274483060907	15.748213128043096	34.419300632401225	21.699417805523794	18.56162095510977	16.53885156944107	18.6456636824581
chr2R:9334411-9335375	-11.657268733221212	-13.163502359016627	-20.572207343054853	-26.669661196079247	-29.687678487668926	-26.852135017831067	-16.56580178861928	-2.7285928155171044	-2.802873109792044	-16.822951075501226	-19.07223641742355	-29.61531682396087	-21.47219458088329	-2.5234985524433395	-2.1589988735008263	-11.768501425839906	-17.01017745144714	-8.483639494671031	-6.5461029889483004	0.0	0.0	0.0	0.0	0.0	0.0	3.5792397207429656	1.4904282910329278	1.8723803976876439	3.006498770386089	0.0	0.0	0.0	0.0	0.0	1.6806839062132066	10.30918392822615	11.52270761766005	28.116561224492784	37.65920300639331	26.995364661642785	34.21274483060907	15.748213128043096	34.419300632401225	21.699417805523794	18.56162095510977	16.53885156944107	18.6456636824581	12.641929021270261	10.778667777508604
chr2R:9335799-9336978	-26.669661196079247	-29.687678487668926	-26.852135017831067	-16.56580178861928	-2.7285928155171044	-2.802873109792044	-16.822951075501226	-19.07223641742355	-29.61531682396087	-21.47219458088329	-2.5234985524433395	-2.1589988735008263	-11.768501425839906	-17.01017745144714	-8.483639494671031	-6.5461029889483004	0.0	0.0	0.0	0.0	0.0	0.0	3.5792397207429656	1.4904282910329278	1.8723803976876439	3.006498770386089	0.0	0.0	0.0	0.0	0.0	1.6806839062132066	10.30918392822615	11.52270761766005	28.116561224492784	37.65920300639331	26.995364661642785	34.21274483060907	15.748213128043096	34.419300632401225	21.699417805523794	18.56162095510977	16.53885156944107	18.6456636824581	12.641929021270261	10.778667777508604	4.968230290536021	3.314052704435914	1.2402642564928554
chr2R:9441441-9442557	16.12099216733216	7.303125593860915	3.1936616521453005	-3.4723419814286385	-5.778904606479085	-7.912159074306846	10.358428926490129	6.42981975474972	12.22044548911909	14.133033455250445	9.438035637880938	7.457052877818452	11.914247642615582	14.251873054856091	12.310187702701027	10.596152068359212	8.919245450502176	9.02439400436735	5.2364496779492296	0.0	0.9568070777091172	4.56764630028744	7.660936043881157	7.414175782229888	10.491689554297798	8.804019155865255	7.876975567616804	1.5658319936619578	-0.9503630281336055	-5.819753459878611	-7.971642682272377	-11.86459874636904	-10.253485741472547	-8.069181010871482	-2.3286248352848276	1.2780642861172016	-5.65596645995546	-6.3274225145639535	-9.50633471551994	-7.864599834908354	0.21888064018945716	-8.262432015165261	-11.514037555100328	-5.1778856244413065	-12.189574381636252	-5.251495913999159	-7.646560005685488	-0.9761204326292244	-7.653584492475613
chr2R:9443470-9444838	-5.778904606479085	-7.912159074306846	10.358428926490129	6.42981975474972	12.22044548911909	14.133033455250445	9.438035637880938	7.457052877818452	11.914247642615582	14.251873054856091	12.310187702701027	10.596152068359212	8.919245450502176	9.02439400436735	5.2364496779492296	0.0	0.9568070777091172	4.56764630028744	7.660936043881157	7.414175782229888	10.491689554297798	8.804019155865255	7.876975567616804	1.5658319936619578	-0.9503630281336055	-5.819753459878611	-7.971642682272377	-11.86459874636904	-10.253485741472547	-8.069181010871482	-2.3286248352848276	1.2780642861172016	-5.65596645995546	-6.3274225145639535	-9.50633471551994	-7.864599834908354	0.21888064018945716	-8.262432015165261	-11.514037555100328	-5.1778856244413065	-12.189574381636252	-5.251495913999159	-7.646560005685488	-0.9761204326292244	-7.653584492475613	-8.277724499160534	-4.63115905477339	-6.453136322342755	-10.187133432451336
chr2R:9578893-9579961	0.3842533059311557	8.153803965628748	11.417229194942445	12.166191284791037	7.21872397601153	10.554998279288574	1.4737249660132001	1.5456255814899598	5.1894367549403775	6.304072967536766	5.680352315544824	3.713873661869669	5.688948296193166	0.9884928598239788	1.4637527426815686	3.023234683551182	6.523399830567758	11.100102091014548	0.23647017700345258	2.170326612168649	7.125496778925582	4.298691504930099	7.517344503561707	0.5813628905998097	4.490442719717965	2.7499303835915403	5.832613398234817	6.570277824235104	2.9903908871231644	1.8069652555483386	5.8497000563658865	6.47347217942945	5.767199200486618	3.980417720299719	1.8925935969780694	5.1505596857622	5.3906351768388845	0.9670162803285552	2.71703359733242	0.9972554008446257	3.7118128696267783	7.1403163902352915	1.5822108906017813	3.007860173737946	3.592561476998615	3.9363689243144786	1.684872899606169	-0.6195964372125651	0.0
chr2R:9999364-10000093	9.289562560788978	2.058282264639426	8.272233039902368	9.43873817782876	6.553739079738802	5.88173831419783	2.781191011618528	-0.875803872480385	-3.516015136311028	-3.9067400353125166	-6.1481521691741845	-4.234305355009399	-9.039543055070157	-7.230543217975543	-6.7348295615942195	-9.580844628134177	-13.424446504027527	-8.28416879882813	-0.918332009057667	-8.204783894125486	-3.6290512175436604	-0.3842533059311557	-4.534224229044594	-6.327068272200372	-0.618120752287408	-3.385356230730383	-3.7699260700920525	-4.316726405381868	-3.1868893477069276	-2.0695841769985703	-1.4283893853520333	0.3624383129107807	-6.622200302055452	-0.7250518923483812	-4.6919036391404925	-6.1234436846237505	-3.090507364962018	-11.456103296067173	-8.267935818267816	-8.791670180061239	-9.923173177091952	-4.456471336279124	-11.768543566766555	-3.320157473949949	-1.3821770810048504	-0.9884928598239788	-1.4313637641589874	-4.142506764648478	-2.8121267192955086
chr2R:10507306-10508370	5.941240682844306	16.82261730224145	18.141239250063414	19.220166245624604	10.692595883963055	5.079341595524124	2.5861966742457545	2.884607514696498	1.041562685491579	-1.8293175668907597	-2.3657303243764765	0.29705397290992397	-5.376391560687592	-2.352597498967576	-2.6577458553231654	-1.1070685663202426	-1.225833462172965	0.8462661322231977	2.3608702460476048	0.22407746444571308	-0.9167865795119873	1.3818726541487074	1.7051626040983154	1.2481874699091704	2.222747016483402	0.1534145003019863	-1.8457891350970839	-4.748313195705437	-6.496800724377048	-5.5833566739279386	-1.4112989597637617	-1.3821770810048504	-2.7298384392324864	-4.209771871224248	-2.390124893491054	0.9884928598239788	-1.7222081316804418	1.7227017470051016	1.2583665791231187	0.2614505271567006	0.7359535705891888	-0.32675222119505476	1.7798424539043338	10.619565832384472	12.518862031412626	14.40535715968322	13.685272468423964	14.812277961909116	7.2267745947306565
chr2R:11005164-11006819	0.6689457040470806	2.5725582528919206	-0.8001792435589558	-1.3120223027252602	0.0532066626989982	-0.6840748246713699	-1.5195604157558817	-4.6391950958929815	-2.5579788974899995	-0.3842533059311557	0.12222993377327172	-1.057400941064934	0.04359318414257659	-3.6508515978270406	-1.2451872092873852	-2.0286466497703546	-0.9884928598239788	-0.8512165514512635	-3.848796115747068	-0.6816519536376183	-4.184559319617389	-12.466840112767215	-12.230463251164002	-11.016345098318261	-11.178347851323364	-3.6648948847637577	-2.534984060161506	-8.841631199224938	-11.633983605788794	-2.6449670415981177	0.6252873828651146	0.0	-1.256129227469748	-4.011945768884655	0.2004613654134925	1.041562685491579	0.0	0.0	0.0	0.0	0.0	0.0	0.0	0.0	0.0	0.0	0.0	0.0	0.0
chr2R:11015345-11018214	-4.184559319617389	-12.466840112767215	-12.230463251164002	-11.016345098318261	-11.178347851323364	-3.6648948847637577	-2.534984060161506	-8.841631199224938	-11.633983605788794	-2.6449670415981177	0.6252873828651146	0.0	-1.256129227469748	-4.011945768884655	0.2004613654134925	1.041562685491579	0.0	0.0	0.0	0.0	0.0	0.0	0.0	0.0	0.0	0.0	0.0	0.0	0.0	1.1390861316305598	0.0	1.925250237852636	8.763156961164153	12.518655389330812	12.917567844604466	9.521570683453573	7.526646888021493	6.4890779073662035	7.7283237190602465	2.7587505105045453	5.923636065143258	3.773412630617438	1.8858935865212443	-0.6321251054872897	-4.103302546847093	-1.957759092197281	-1.6780190389605336	-4.275013092642202	-0.3842533059311557
chr2R:11018316-11022090	-2.534984060161506	-8.841631199224938	-11.633983605788794	-2.6449670415981177	0.6252873828651146	0.0	-1.256129227469748	-4.011945768884655	0.2004613654134925	1.041562685491579	0.0	0.0	0.0	0.0	0.0	0.0	0.0	0.0	0.0	0.0	0.0	0.0	0.0	1.1390861316305598	0.0	1.925250237852636	8.763156961164153	12.518655389330812	12.917567844604466	9.521570683453573	7.526646888021493	6.4890779073662035	7.7283237190602465	2.7587505105045453	5.923636065143258	3.773412630617438	1.8858935865212443	-0.6321251054872897	-4.103302546847093	-1.957759092197281	-1.6780190389605336	-4.275013092642202	-0.3842533059311557	-1.9229246495807275	-3.166320844054665	-2.0027685766756016	0.9884928598239788	0.0	-0.3842533059311557
chr2R:11751696-11753851	2.03176647558373	-1.5659406674729703	-1.9085250080328515	-5.2751917598107445	-4.763283862633277	-5.157582039233384	-3.3479027875043	1.5718305533592043	4.646572891869827	0.19916529609750638	4.03378259865627	-0.9935734833923113	-4.3464062847180145	-3.989008619641164	-7.122062502681705	12.787615965276231	28.721517710325784	25.994073412594012	20.60630871283252	12.564354603906695	5.653961855009853	14.295245887076517	20.34849152206117	16.471210445330925	15.214700866555843	12.293862578005466	12.999133125516144	8.900649116761697	7.426203316207219	4.664229395212425	5.821745756982698	5.000020855520819	6.116706352140393	5.12953586828909	8.00427221961323	4.351162098554089	3.2720470146788507	4.463995270865272	2.243054339362024	0.5507391299437728	0.22540846864699685	1.1783407003372235	0.3615099004752897	0.0	-1.2201699296724342	-1.5470449303797806	-0.7378033365363635	-0.2700043061902104	0.6241088792057113
chr2R:11753910-11756735	-4.763283862633277	-5.157582039233384	-3.3479027875043	1.5718305533592043	4.646572891869827	0.19916529609750638	4.03378259865627	-0.9935734833923113	-4.3464062847180145	-3.989008619641164	-7.122062502681705	12.787615965276231	28.721517710325784	25.994073412594012	20.60630871283252	12.564354603906695	5.653961855009853	14.295245887076517	20.34849152206117	16.471210445330925	15.214700866555843	12.293862578005466	12.999133125516144	8.900649116761697	7.426203316207219	4.664229395212425	5.821745756982698	5.000020855520819	6.116706352140393	5.12953586828909	8.00427221961323	4.351162098554089	3.2720470146788507	4.463995270865272	2.243054339362024	0.5507391299437728	0.22540846864699685	1.1783407003372235	0.3615099004752897	0.0	-1.2201699296724342	-1.5470449303797806	-0.7378033365363635	-0.2700043061902104	0.6241088792057113	-0.10046028373254115	-1.0029380606304965	-3.7257415096477224	-6.111914916017312
chr2R:11776494-11779303	-0.10046028373254115	-1.0029380606304965	-3.7257415096477224	-6.111914916017312	-7.43293917344142	-7.248230251200691	-9.67858358369492	-10.522484402710441	-6.263038889575462	-7.67914558376945	-10.432794251086698	-12.811873090211096	-14.300435927763298	-14.858090875415847	-15.397627463437422	-20.169204599606108	-15.894888922080018	-32.747950997771724	-20.37668892166807	0.7875892944361568	9.821600098447483	20.563351555628483	18.327319348616022	11.400376450587931	1.9330516924433967	1.3821770810048504	2.259982999975834	13.22998810603701	24.390466421498537	24.624588762080435	20.810625190876834	19.217991370783214	10.936589301633326	14.868978956915438	10.296297590687969	10.698488080408472	14.139521655975283	6.032766467914606	5.691092711991029	2.8569427185730163	-0.5874934094326748	-4.604964493918989	-9.49313368497756	-10.32777209980971	-10.74954685551016	-4.209077958165113	-10.478358449895646	-10.119660977544427	-9.117926914490361
chr2R:12181752-12183583	-7.84647696388372	-7.924913718866894	-8.814866635984393	-7.832074877269492	-11.261298908681932	-11.822262508888565	-2.9805095025668695	-10.773911060986892	-8.805287509407195	-3.3082374888469976	-6.1528401284855265	-0.6383073482902312	-3.6140022127630282	-6.113959215566117	-2.7282618631502187	-2.9418966367165464	-0.47712125471966244	-0.31727217455187506	0.32788948909351584	0.05642074732641587	0.0	2.2691212993301275	5.372293885977977	5.566792741663586	-0.3454179141418506	3.600082109793348	6.767304036343496	4.159033462707051	6.824051264656626	3.0987801959893786	5.687553439138805	5.964736887844811	4.907198532791824	1.6612334157773805	6.552350003426521	8.38567147678672	6.605225306560468	5.60473497950504	9.043823821331216	11.767775788648954	7.779198201786022	12.62289363867326	15.266558728091734	16.871342583504113	4.786260491415696	3.212512130486815	9.27333603846005	11.549899719250659	9.22084053367652
chr2R:12183587-12184994	-11.261298908681932	-11.822262508888565	-2.9805095025668695	-10.773911060986892	-8.805287509407195	-3.3082374888469976	-6.1528401284855265	-0.6383073482902312	-3.6140022127630282	-6.113959215566117	-2.7282618631502187	-2.9418966367165464	-0.47712125471966244	-0.31727217455187506	0.32788948909351584	0.05642074732641587	0.0	2.2691212993301275	5.372293885977977	5.566792741663586	-0.3454179141418506	3.600082109793348	6.767304036343496	4.159033462707051	6.824051264656626	3.0987801959893786	5.687553439138805	5.964736887844811	4.907198532791824	1.6612334157773805	6.552350003426521	8.38567147678672	6.605225306560468	5.60473497950504	9.043823821331216	11.767775788648954	7.779198201786022	12.62289363867326	15.266558728091734	16.871342583504113	4.786260491415696	3.212512130486815	9.27333603846005	11.549899719250659	9.22084053367652	4.221209332430004	0.9778661294483837	-0.5335395996155065	-0.7040446165082389
chr2R:12716496-12717343	1.5570362108322653	0.552082774582498	4.653736389517272	5.922805113863588	-1.7241005590250635	-5.503142975035469	-17.77908585729417	-19.311902307889454	-18.377166728061486	-15.529899177968174	0.3969061618735584	2.5755683916760206	3.8291704565573754	5.619456010786478	14.024131480755722	8.610392894380597	1.5744741951716879	9.291467092369146	8.111218106572869	0.0	8.858184607167075	14.455654620265848	7.4196608523691125	4.438773392726769	8.797235929712075	3.3970671121746454	5.787751142684263	5.858264561862005	6.273834570632967	2.610011356802343	0.9511518008854868	-4.434219815875016	-6.337664406934699	-7.7495080277568364	-8.336666628231372	-7.806009678328989	-8.717045112612306	-13.39108838317775	-18.096023153232938	-21.19436956607187	-21.51933217320721	-19.082597645483638	-14.032557084332641	1.3120223027252604	-2.2852870550832516	-3.8028373562473288	-1.2142065857219768	-2.5085018582554475	-2.3691832531431736
chr2R:13479374-13481776	-11.47375439943731	-16.04940314985033	-19.89489478720651	-18.44008075837645	-28.378845150985825	-21.430265230592653	-31.590796444527435	-12.265586671376772	-6.85654635638018	-8.401128226527922	-13.166006459399698	-7.812690085551701	-0.8746364118243535	5.416096779285972	15.809632638464544	24.348813307164217	20.75493478420353	23.934548165417375	16.77239608183472	12.82164740226361	9.77392014515394	9.437841247872452	5.0036712915761905	4.2837203704624685	0.5936088222773763	-1.9087203909810833	-1.0245661436039142	-6.262850435548441	-4.895642706525978	-1.730803619205595	-1.0358975210101469	0.20544624472782033	-0.7188954563319354	2.8600836086836057	1.4198538287354392	0.0	-0.4666095473949303	1.1695543493014715	3.4110865522666627	-1.0191159455366026	0.2331796516123477	-1.200650206866461	-3.417785594781414	-2.2049204794269723	-3.4295713002967005	-3.496715159789006	6.526760063335374	5.480243414948743	6.156672456053832
chr2R:13659062-13660160	0.3842533059311557	0.1624194231658657	2.8466147087584788	5.227740101325777	9.836717454280523	11.117369545914665	2.5583026316673885	2.772233650406792	0.7054532772280593	-2.1553610094185776	0.8936083154540572	13.710912739310782	12.076565163398302	11.276785189809729	7.411309723620436	5.1747577814731756	6.317662472524481	1.9679439819204319	-0.49981680141485	-3.2153426283972055	-3.933422441039823	-3.3115236579833995	-3.281675938186814	-3.451391197090339	8.616931545243832	6.77033182823942	5.371767976763821	4.393574294155084	0.3802167722315262	-0.7425723785745664	-3.9378356280482576	-0.5722578679828931	3.1277687998827974	0.18158878515979354	1.4267066141421234	-0.9220736706520425	3.958980212782089	13.057483248456554	13.132331569085125	12.123433855429496	10.290256541004993	2.8992139422344714	1.4469921571562578	-1.7509493906920757	-1.0709098580699228	1.4669225474209027	-2.9844896838084245	-2.374445983462772	-8.285957778603272
chr2R:13689564-13691271	6.25542615160743	5.145835716818523	3.79491781832214	9.787834965164858	9.385924753071507	7.3817058583741595	3.759064482605551	0.08035611503378769	-1.9662836626029856	-1.5209349134257653	-3.2049917678489717	-2.945821444754359	-4.800063391584288	-8.941710237083447	-9.925568625202049	-12.039323479813516	-5.77376289087619	0.9740743295133881	7.040629914030968	4.88821577048561	9.966703809028871	3.6012564645327165	5.34653192404966	1.4934240017165485	1.4436227953338414	0.3084574188773195	-1.8852991929238678	-6.436801097619206	-6.230695768964431	-4.808566214885972	11.376248768184443	13.233368704391186	11.448190944725008	8.91074422370664	7.014134560330641	5.559201832852911	1.0638281576422768	1.574306360979512	0.5692948145336297	3.4105647030564703	3.259285462222609	2.6282814843023057	3.6802313247166167	1.1737218734474009	4.45552575872499	2.9079438090761043	7.106279392309241	5.417054666985213	4.3418702670425
chr2R:14052581-14053693	0.0	-13.86044104431853	-7.638674034638539	0.3511434199808828	-4.701558730086848	-2.247907790549438	-0.8686847109178577	0.8350547390442947	0.0	1.5637854059907081	2.233652331243973	2.445861609504609	1.0383485414038418	2.358284263881911	1.6858753189138234	-3.049110808106698	-6.225233768929016	-7.2524184838117485	-4.552067251850502	-4.191562322522861	-4.089907178162834	-7.516587390262728	14.212578171060498	14.28561118141778	9.124080628282183	4.663294324249104	3.5266899329855472	13.922059059782622	17.962398723282675	12.968255925064703	11.486496930676894	2.5675373370529515	-1.9331020442411275	-8.417587423426156	-12.810184525463367	-17.448700747817647	-15.270224254103761	-6.983971175314256	-8.6008280195191	-4.072409196926916	-1.4269795238647698	7.097173834880083	3.6487188231596477	1.125177690759669	-4.234051916786449	-7.995785403211793	-3.5326394703821413	-9.687059325754419	-6.475249052904905
chr2R:14185682-14187613	-1.4255906094505	0.48608764453311426	1.0668755590631576	-0.2887691230768229	-0.6173067658815126	2.9841596495747056	4.128568254362723	5.478944488058542	3.4657081882676732	6.074985790167332	3.1818173842549013	4.286503102397259	2.254683107470962	2.4410994980768868	8.324752414408163	3.727384566946323	2.5969388585227433	0.31662295952257796	1.9585426855759858	1.9269538043392078	0.6450709752240779	2.8933019337722086	0.2196420210354834	2.7358197362713157	8.102165631131259	8.35965875540488	5.457962180369924	9.080473844953355	7.84129283063664	8.0351547666685	5.9781176745124265	4.415513575303181	4.7070813330663785	2.4653879775413166	-2.236636748302144	-3.3671361484387217	-8.042024223169864	-5.323803322643885	-3.073834375247471	-3.0219363270754926	-5.205459902145851	-5.188953370778353	-6.0464674476452185	-7.080193916672962	-9.156950883198537	-8.183073021232817	-7.015354151749607	-7.288363555873463	-4.978418337892204
chr2R:14418370-14421121	-4.223770447428291	-7.6616521990528375	-0.7359535705891888	-6.5597156995591055	-7.144172250768802	-1.1817017356783996	-3.320059232784147	-4.649782252251137	-2.4490514794789386	-1.881922849021938	-3.400305737770981	-5.214000282919871	-5.6891155802294735	-4.864925728997871	-3.591268164361703	0.0	0.0	0.0	0.0	0.0	0.0	0.0	0.0	0.0	0.0	0.0	0.0	0.0	0.0	1.6516301303613414	1.2417203437958086	0.3842533059311557	4.432897307109408	9.823680960689986	6.265029590969967	9.089847808538567	6.840831968763122	6.944824567667854	10.688708718308485	6.429066307801243	4.111295305295475	9.79817401687176	3.4461916807838673	5.330732431428045	3.71771807984092	3.055925028531549	-1.617114471522462	-1.2592039633473264	-3.4235854320912305
chr2R:15170453-15171357	9.537389525588875	4.2405921533042	15.116586949791788	14.86257058005012	20.70407787928525	9.102535059915851	16.127781074259715	14.301603506200399	16.780164919502745	9.84412989946579	6.102312604741996	5.4972373113923005	7.754785839328483	4.652597558889136	1.415901543956476	-3.4099333935559084	-6.45696973385245	-11.54328153660308	-9.943655849254148	-12.293888241905146	-11.169530646898313	-11.111300804110364	-1.4208432846418393	-9.806457751182453	-11.411024848190609	-6.28504628157391	-5.036968911096304	-3.1763913449229215	-3.0066573752878254	-5.451842960648006	-6.483723731286334	-8.50457563903688	-11.371197672971062	-13.527470639838254	-14.441062513040398	-12.94073901066881	-15.665269785092049	-7.357301221179892	-6.667007754395702	-9.549375816290743	-1.5022269290607766	-5.467798443049038	1.0490395148797247	13.028013222868497	5.001705994752458	10.985222219531837	13.239492251566691	13.520885353433906	9.399515679262388
chr2R:15549698-15552283	0.0	0.0	0.0	0.0	0.0	0.0	0.0	5.343568583033902	1.306378598811669	1.7144937855204327	3.7250277253670614	1.8432832687693674	2.8656152292207455	2.8353781048414364	0.6500485400342132	0.7359535705891888	0.7953235719989745	1.9991187703670532	-0.4693180592170089	0.0	3.6639050020436557	1.876483721897007	0.3842533059311557	2.2480114681587855	3.998695672095763	-0.47712125471966244	0.3842533059311557	5.001203070096298	12.424423628452947	3.1116449905781733	0.9884928598239788	4.71402833410907	5.792977130029744	4.480696964441831	1.7916921844378815	-1.5670785933883988	0.6252873828651146	0.7359535705891888	0.0	0.42836660860198955	2.5861278938180945	4.816471993354825	11.602530525317967	10.797777430554092	11.47526395967373	12.0103535385874	1.684872899606169	0.47712125471966244	5.413407382768418
chr2R:15554282-15555767	1.7144937855204327	3.7250277253670614	1.8432832687693674	2.8656152292207455	2.8353781048414364	0.6500485400342132	0.7359535705891888	0.7953235719989745	1.9991187703670532	-0.4693180592170089	0.0	3.6639050020436557	1.876483721897007	0.3842533059311557	2.2480114681587855	3.998695672095763	-0.47712125471966244	0.3842533059311557	5.001203070096298	12.424423628452947	3.1116449905781733	0.9884928598239788	4.71402833410907	5.792977130029744	4.480696964441831	1.7916921844378815	-1.5670785933883988	0.6252873828651146	0.7359535705891888	0.0	0.42836660860198955	2.5861278938180945	4.816471993354825	11.602530525317967	10.797777430554092	11.47526395967373	12.0103535385874	1.684872899606169	0.47712125471966244	5.413407382768418	18.206722566440845	6.197449437795824	15.505373403976643	5.80236481852662	6.6500288747312695	4.726336519307866	4.0143345335701115	3.406179620190184	1.357696384471571
chr2R:15556699-15557839	0.6500485400342132	0.7359535705891888	0.7953235719989745	1.9991187703670532	-0.4693180592170089	0.0	3.6639050020436557	1.876483721897007	0.3842533059311557	2.2480114681587855	3.998695672095763	-0.47712125471966244	0.3842533059311557	5.001203070096298	12.424423628452947	3.1116449905781733	0.9884928598239788	4.71402833410907	5.792977130029744	4.480696964441831	1.7916921844378815	-1.5670785933883988	0.6252873828651146	0.7359535705891888	0.0	0.42836660860198955	2.5861278938180945	4.816471993354825	11.602530525317967	10.797777430554092	11.47526395967373	12.0103535385874	1.684872899606169	0.47712125471966244	5.413407382768418	18.206722566440845	6.197449437795824	15.505373403976643	5.80236481852662	6.6500288747312695	4.726336519307866	4.0143345335701115	3.406179620190184	1.357696384471571	1.6717738278010026	2.8897960665084135	-2.5763039595244552	-0.6179299176850906	-2.3386329457804753
chr2R:15557863-15560553	0.7953235719989745	1.9991187703670532	-0.4693180592170089	0.0	3.6639050020436557	1.876483721897007	0.3842533059311557	2.2480114681587855	3.998695672095763	-0.47712125471966244	0.3842533059311557	5.001203070096298	12.424423628452947	3.1116449905781733	0.9884928598239788	4.71402833410907	5.792977130029744	4.480696964441831	1.7916921844378815	-1.5670785933883988	0.6252873828651146	0.7359535705891888	0.0	0.42836660860198955	2.5861278938180945	4.816471993354825	11.602530525317967	10.797777430554092	11.47526395967373	12.0103535385874	1.684872899606169	0.47712125471966244	5.413407382768418	18.206722566440845	6.197449437795824	15.505373403976643	5.80236481852662	6.6500288747312695	4.726336519307866	4.0143345335701115	3.406179620190184	1.357696384471571	1.6717738278010026	2.8897960665084135	-2.5763039595244552	-0.6179299176850906	-2.3386329457804753	-0.5966200917510417	0.03328438941650396
chr2R:15570828-15575228	11.602530525317967	10.797777430554092	11.47526395967373	12.0103535385874	1.684872899606169	0.47712125471966244	5.413407382768418	18.206722566440845	6.197449437795824	15.505373403976643	5.80236481852662	6.6500288747312695	4.726336519307866	4.0143345335701115	3.406179620190184	1.357696384471571	1.6717738278010026	2.8897960665084135	-2.5763039595244552	-0.6179299176850906	-2.3386329457804753	-0.5966200917510417	0.03328438941650396	0.0	-1.2415230428700683	-4.971271663740522	-5.801668105065115	-14.185285287683723	-16.976723731243087	-12.452534362645206	-4.950871300824425	-0.6252873828651145	-2.7285928155171044	0.32675222119505476	-3.4802351048410025	-3.5152416538732596	-7.005909398092954	-0.503350809406816	-1.5945249141605928	-7.402552373794849	-5.707832842366322	-12.915650588427383	-4.144080006492453	-5.072674664735304	-4.855239895192241	-3.82628185681404	-0.8408276726986355	0.0	0.6990874710644331
chr2R:15575692-15576702	5.80236481852662	6.6500288747312695	4.726336519307866	4.0143345335701115	3.406179620190184	1.357696384471571	1.6717738278010026	2.8897960665084135	-2.5763039595244552	-0.6179299176850906	-2.3386329457804753	-0.5966200917510417	0.03328438941650396	0.0	-1.2415230428700683	-4.971271663740522	-5.801668105065115	-14.185285287683723	-16.976723731243087	-12.452534362645206	-4.950871300824425	-0.6252873828651145	-2.7285928155171044	0.32675222119505476	-3.4802351048410025	-3.5152416538732596	-7.005909398092954	-0.503350809406816	-1.5945249141605928	-7.402552373794849	-5.707832842366322	-12.915650588427383	-4.144080006492453	-5.072674664735304	-4.855239895192241	-3.82628185681404	-0.8408276726986355	0.0	0.6990874710644331	-5.875490169974169	-0.5301883600662005	-4.224464860424225	0.1630215058953173	3.1881228476392494	0.9759660979290792	4.235824376381711	11.553199831416567	20.678070704274017	19.88390819785822
chr2R:16130364-16132250	0.9059652567236041	2.8930979055291757	2.041607353754931	0.32675222119505476	3.965291091686425	7.97570858332855	7.486423943723753	2.3286248352848276	4.021759250128667	8.998160128501548	11.467971783118776	2.0888142266354475	7.65784488162971	7.084347149957632	10.012169746134791	5.7711595450938695	2.9187040813237317	2.533076356935857	0.8742559449952461	4.6594719283736445	3.3130179727356155	2.3074345548524855	-0.4789942969773334	1.7513182711584583	2.711239414118472	1.6000537757252284	2.1439440006958885	4.186230057257052	0.3582612510021721	-1.126031419905469	1.9690890772151035	3.181597669177494	0.14749567946014586	1.7859947671716654	-0.16883043819068178	-1.1634030206942492	-0.5800216432185451	-0.355161630000432	-3.892908793525849	-7.177863369672055	-1.3179459507017353	-3.87940650090521	-4.04584882213039	-6.034285267323386	-4.400652495177432	0.3842533059311557	1.4604476739467427	-1.1842219655657569	0.454677025323566
chr2R:16149187-16150663	-3.892908793525849	-7.177863369672055	-1.3179459507017353	-3.87940650090521	-4.04584882213039	-6.034285267323386	-4.400652495177432	0.3842533059311557	1.4604476739467427	-1.1842219655657569	0.454677025323566	1.8917054949837795	-0.03053795390957733	0.15354761948104886	-0.9870700994347652	-2.1150055884810586	-1.9333683605771472	-3.033127632502802	0.0	-5.760968800197517	-3.566716027963005	-3.3523244800092686	-2.1500892943576893	-5.676466307871562	-0.8936083154540573	0.9091834924345943	-1.6935276916242337	-0.21908375543902545	0.7016946198194882	-1.1810682334247542	0.865647062357687	0.029098819028689514	5.174760706022796	0.7110538848045859	1.5631672611452232	3.025698143935769	7.064355248445926	6.934469587146382	2.012912320338302	5.298581006036842	9.068305541092622	11.618045357052614	9.981763105761724	15.478782826554966	13.939458708519597	8.648734896379962	11.542168010593494	9.96358753199489	1.0710166376574632
chr2R:16197289-16199180	1.4229395303940287	-0.5604934887949807	-3.4877684613890554	1.575436491741878	-11.397502970132981	-8.515453315941759	-0.7312167779856332	7.812264667104507	1.81334652596131	27.451400331684283	29.983135724258442	31.30092106489895	27.249339015543875	22.531785922091263	19.049089523693823	13.573650316851896	9.581125102901492	2.951040753530608	-0.9272190744758619	-4.87936819306661	-5.834799450278823	-6.7167361461809065	-8.845815446358346	-2.053314376799842	-5.606660620599771	-5.421536233049304	-6.970851321999161	-10.800574684852512	-9.631141758206578	-9.421747420584314	-2.456265379696618	3.313677367473104	-0.14064026204545457	-0.6324447757470605	-1.662325198217967	-5.3227993658141814	-7.34483920649235	-8.57814247710611	-2.5605596197531133	0.7914708030278007	3.4778655596296604	2.1573764603018937	1.1062819317531172	0.2377868282743005	2.2758719637614395	1.6233792657402046	0.10444507208812327	-0.23787595264560576	-6.099989656416373
chr2R:16199359-16200337	-11.397502970132981	-8.515453315941759	-0.7312167779856332	7.812264667104507	1.81334652596131	27.451400331684283	29.983135724258442	31.30092106489895	27.249339015543875	22.531785922091263	19.049089523693823	13.573650316851896	9.581125102901492	2.951040753530608	-0.9272190744758619	-4.87936819306661	-5.834799450278823	-6.7167361461809065	-8.845815446358346	-2.053314376799842	-5.606660620599771	-5.421536233049304	-6.970851321999161	-10.800574684852512	-9.631141758206578	-9.421747420584314	-2.456265379696618	3.313677367473104	-0.14064026204545457	-0.6324447757470605	-1.662325198217967	-5.3227993658141814	-7.34483920649235	-8.57814247710611	-2.5605596197531133	0.7914708030278007	3.4778655596296604	2.1573764603018937	1.1062819317531172	0.2377868282743005	2.2758719637614395	1.6233792657402046	0.10444507208812327	-0.23787595264560576	-6.099989656416373	-4.928987315691714	-8.836153707187597	-9.954797409587393	-12.70087319846915
chr2R:16212992-16214339	3.313677367473104	-0.14064026204545457	-0.6324447757470605	-1.662325198217967	-5.3227993658141814	-7.34483920649235	-8.57814247710611	-2.5605596197531133	0.7914708030278007	3.4778655596296604	2.1573764603018937	1.1062819317531172	0.2377868282743005	2.2758719637614395	1.6233792657402046	0.10444507208812327	-0.23787595264560576	-6.099989656416373	-4.928987315691714	-8.836153707187597	-9.954797409587393	-12.70087319846915	-16.103862818742773	-12.04753913635474	1.318826140177895	8.115721285095551	9.014406422990978	12.627894363030462	4.899380112144874	8.337885931704434	6.611378947023817	5.055906540285627	6.233143921075741	2.6141374530086168	0.8768927084489612	3.726965837778504	-0.12845543600974685	0.8830027120463078	1.7272966640946643	1.9161700770827474	-3.119307809648503	-2.3095203573854794	-3.5639225043926834	-1.6249299218970856	-4.489445297763232	-0.6096487007544005	-7.661369275660678	-4.891879786461635	-6.345508993806979
chr2R:16214434-16215768	-1.662325198217967	-5.3227993658141814	-7.34483920649235	-8.57814247710611	-2.5605596197531133	0.7914708030278007	3.4778655596296604	2.1573764603018937	1.1062819317531172	0.2377868282743005	2.2758719637614395	1.6233792657402046	0.10444507208812327	-0.23787595264560576	-6.099989656416373	-4.928987315691714	-8.836153707187597	-9.954797409587393	-12.70087319846915	-16.103862818742773	-12.04753913635474	1.318826140177895	8.115721285095551	9.014406422990978	12.627894363030462	4.899380112144874	8.337885931704434	6.611378947023817	5.055906540285627	6.233143921075741	2.6141374530086168	0.8768927084489612	3.726965837778504	-0.12845543600974685	0.8830027120463078	1.7272966640946643	1.9161700770827474	-3.119307809648503	-2.3095203573854794	-3.5639225043926834	-1.6249299218970856	-4.489445297763232	-0.6096487007544005	-7.661369275660678	-4.891879786461635	-6.345508993806979	-6.536632443458207	-5.263838095286609	-1.1023971870498288
chr2R:16427322-16428493	1.0668755590631576	-0.05355935992829219	4.171997664507374	4.0179542390440375	6.287514773861674	1.2117858773499315	1.1988016946252926	1.7826079114960032	3.6020544215231363	2.7153040288775254	4.407716703759059	2.8266316497028106	2.784998301892502	0.3399133280130585	-0.40056596819008916	0.5313487585404655	0.41098582251374394	1.0776578544626019	4.938592336804173	3.057762145136095	2.484027183456119	-0.1294849657441434	1.8209763243848374	1.2277378305938738	2.6449670415981177	1.9044935710491568	-0.06932047124102679	0.7779749514478989	2.5206455155788197	2.396191054438929	1.3905204795962776	-3.4243787365521112	-2.702978084699026	-0.79348173710424	-0.37400434820253653	-1.8215277684568358	1.6422014869843864	-2.598098266296557	-4.4047672122330255	-2.2065956426320597	-4.27136195384448	-0.7789134453809596	0.47712125471966244	0.0	0.24960237240555377	-2.326233413392253	-2.2209065736386764	-2.908057492949132	-1.1531761195359547
chr2R:16933367-16935779	-6.689443116010179	-2.961278326574534	-1.684872899606169	0.0	0.0	0.0	10.913272876455881	21.333225979390566	4.324191047632094	1.0668755590631576	14.373835151667697	32.08084818562546	26.037308013878707	29.255157356162282	19.00222137760604	11.750742194759912	10.930615212582735	9.903093120423911	6.653008190463137	2.53573754395566	-0.044064397301906755	-0.11720778221563724	-0.43683895871513007	1.4313637641589874	0.40880532255527635	-3.305627277330988	-0.7725895491200615	-3.1393927486929853	3.4581209881408568	8.36064558686122	3.7391547729073356	3.608293650290208	-0.5625449218582855	8.22733754927914	8.676694793603895	6.461186328834962	3.706273645625877	-2.9150724578125033	-5.657240687638328	-10.598828152036008	-9.84196684111	-18.721775999070648	-24.548489570362815	-17.490803446804055	-6.790466732935279	2.9841366648852037	7.397514391888056	13.335760787905242	8.03013992993376
chr2R:16935848-16936981	0.0	10.913272876455881	21.333225979390566	4.324191047632094	1.0668755590631576	14.373835151667697	32.08084818562546	26.037308013878707	29.255157356162282	19.00222137760604	11.750742194759912	10.930615212582735	9.903093120423911	6.653008190463137	2.53573754395566	-0.044064397301906755	-0.11720778221563724	-0.43683895871513007	1.4313637641589874	0.40880532255527635	-3.305627277330988	-0.7725895491200615	-3.1393927486929853	3.4581209881408568	8.36064558686122	3.7391547729073356	3.608293650290208	-0.5625449218582855	8.22733754927914	8.676694793603895	6.461186328834962	3.706273645625877	-2.9150724578125033	-5.657240687638328	-10.598828152036008	-9.84196684111	-18.721775999070648	-24.548489570362815	-17.490803446804055	-6.790466732935279	2.9841366648852037	7.397514391888056	13.335760787905242	8.03013992993376	3.516007467118475	1.162474266630293	-1.0113593518790447	2.2120163541023983	-1.824092582591489
chr2R:16937009-16938633	4.324191047632094	1.0668755590631576	14.373835151667697	32.08084818562546	26.037308013878707	29.255157356162282	19.00222137760604	11.750742194759912	10.930615212582735	9.903093120423911	6.653008190463137	2.53573754395566	-0.044064397301906755	-0.11720778221563724	-0.43683895871513007	1.4313637641589874	0.40880532255527635	-3.305627277330988	-0.7725895491200615	-3.1393927486929853	3.4581209881408568	8.36064558686122	3.7391547729073356	3.608293650290208	-0.5625449218582855	8.22733754927914	8.676694793603895	6.461186328834962	3.706273645625877	-2.9150724578125033	-5.657240687638328	-10.598828152036008	-9.84196684111	-18.721775999070648	-24.548489570362815	-17.490803446804055	-6.790466732935279	2.9841366648852037	7.397514391888056	13.335760787905242	8.03013992993376	3.516007467118475	1.162474266630293	-1.0113593518790447	2.2120163541023983	-1.824092582591489	-2.71668323702123	-7.567278937900022	-10.257419347961632
chr2R:16941077-16942681	10.930615212582735	9.903093120423911	6.653008190463137	2.53573754395566	-0.044064397301906755	-0.11720778221563724	-0.43683895871513007	1.4313637641589874	0.40880532255527635	-3.305627277330988	-0.7725895491200615	-3.1393927486929853	3.4581209881408568	8.36064558686122	3.7391547729073356	3.608293650290208	-0.5625449218582855	8.22733754927914	8.676694793603895	6.461186328834962	3.706273645625877	-2.9150724578125033	-5.657240687638328	-10.598828152036008	-9.84196684111	-18.721775999070648	-24.548489570362815	-17.490803446804055	-6.790466732935279	2.9841366648852037	7.397514391888056	13.335760787905242	8.03013992993376	3.516007467118475	1.162474266630293	-1.0113593518790447	2.2120163541023983	-1.824092582591489	-2.71668323702123	-7.567278937900022	-10.257419347961632	-9.462259901128046	-7.659064857719305	7.551810662766189	10.53607477046612	5.552947876020203	5.122810006679324	4.723384194395459	4.06345725525791
chr2R:17136736-17138433	-5.4010760863976355	-1.4313637641589874	0.32675222119505476	0.9059652567236041	3.1791343411642923	6.227638476451176	8.26552119634945	6.186523801838339	6.660474323801786	5.630895423198376	4.3173372859993915	2.3001762473836695	2.792287784499842	2.0433426046588847	2.537757458203674	2.046621064779559	-0.04981702176277818	0.0	-1.0466924622419154	1.684872899606169	2.0263842005857162	5.618213947477329	6.327000457628627	5.7330188009496466	7.414374560713454	6.992370987679655	5.7800600294915325	1.2135387522774312	-0.9677517460495031	-1.3945007183755396	-3.832986060398562	-1.2515803077661507	-5.840448658024645	-9.555565996632279	-8.89954173290541	-11.765881829268533	-10.687727767869328	-7.887164202142124	-3.143591484381787	-3.739231688949138	-8.89241309566434	-9.23759783460653	-10.395216597262639	-10.827769885941338	-7.059030349289695	-7.287387671324979	-11.700292574252867	-5.698711978369971	-7.500152877481438
chr2R:17169712-17171379	0.06126528648380753	-0.32675222119505476	-2.047566507249647	-3.5176226488008235	0.7406896533804264	-0.18847300815124607	-2.3286248352848276	1.4637527426815686	-1.1684578575896332	0.9096987481051988	3.5098262024118014	2.188496899305899	0.0	0.3842533059311557	4.973476773998317	3.9063713887295184	3.370909595908926	1.3621716488021876	1.6181485997711635	3.7913547810648693	-0.5019847563975255	-0.6432506966154488	-1.779581698359364	-2.737902894485246	-4.298931945320681	-7.3158998756616604	-1.7268160106159098	-1.0421790870559455	0.47712125471966244	0.7359535705891888	0.0	-0.47712125471966244	0.0	2.765644799181018	1.494407705427427	-1.927338575060818	-6.853708357307163	-6.199924172657573	-9.186224780014573	-3.3451723153792865	1.4313637641589874	16.548393353202048	6.463635279931968	14.790158772096467	4.639350268664918	7.293318436501659	7.943439800303431	7.037533745511672	8.338079506004823
chr2R:17225686-17227805	-1.9844178001029353	-6.0337505068669275	-9.496433285314493	-11.783762330882272	-8.816005363466996	-15.680061043468957	-24.911112431365684	-17.976820617554353	-6.7423125932093475	-19.442137434076457	-16.2275815766667	-11.271335040147445	-0.04205860982287342	1.5151987739621942	1.1375451409476853	6.329844511401512	17.402402799413863	23.094416378927264	16.65834648223681	15.946745476427791	15.547172602142817	7.241114464165037	12.847522475772877	9.212159442748225	13.693235772256198	9.72698972001689	7.922764786851771	3.2508520803262937	4.042681548777402	5.56522933704301	6.816602807318834	5.466246441878499	3.929605628546172	7.227702498201026	6.025312080396027	2.255727248991019	0.25483865352641805	-2.4457088320033185	-3.5415171960805063	-9.102275253326402	-12.030303240373506	-11.42387606102972	-6.259508695775276	-5.841239430774803	-8.38545816530354	-1.7202851485054578	-7.061580607250653	-11.467054021887456	-3.7359679401652195
chr2R:17431031-17431718	0.8065359368777398	1.2456036774209613	-0.9252371449722532	-2.1334686265321867	3.024451141926018	-3.7259454399270666	-7.186713289987257	-4.603504274421954	-6.133668316119348	-1.9556084688301072	-7.032821026326078	-7.494560407259175	-10.812383847307018	-13.634362624383348	-17.259536943297146	-23.110591775765364	-13.994132419572393	-2.128424435726139	0.6358459603999882	4.723741038702711	2.150259015102974	4.223374062289741	3.37069137798632	5.41367582626861	0.1860362412403951	3.7803653019305226	2.7535584045632766	3.1087803164411034	1.4841056809211093	3.5985051254758886	9.833944660952817	7.35317731432888	6.3323191681113435	6.404635155758517	6.947210259645109	6.237981628022633	5.149425935273602	-0.07904443512373695	-0.7817255069136774	-1.8882554294484057	-2.2527366425846704	-2.802873109792044	-0.7462819960523704	-2.997728820045844	-1.5469459409013928	-4.67518894231345	-2.97329066895564	-4.382212839886692	-7.993864435928575
chr2R:17431739-17435534	1.2456036774209613	-0.9252371449722532	-2.1334686265321867	3.024451141926018	-3.7259454399270666	-7.186713289987257	-4.603504274421954	-6.133668316119348	-1.9556084688301072	-7.032821026326078	-7.494560407259175	-10.812383847307018	-13.634362624383348	-17.259536943297146	-23.110591775765364	-13.994132419572393	-2.128424435726139	0.6358459603999882	4.723741038702711	2.150259015102974	4.223374062289741	3.37069137798632	5.41367582626861	0.1860362412403951	3.7803653019305226	2.7535584045632766	3.1087803164411034	1.4841056809211093	3.5985051254758886	9.833944660952817	7.35317731432888	6.3323191681113435	6.404635155758517	6.947210259645109	6.237981628022633	5.149425935273602	-0.07904443512373695	-0.7817255069136774	-1.8882554294484057	-2.2527366425846704	-2.802873109792044	-0.7462819960523704	-2.997728820045844	-1.5469459409013928	-4.67518894231345	-2.97329066895564	-4.382212839886692	-7.993864435928575	-18.536003766267516
chr2R:18577476-18579720	-6.013656452644931	-3.066928749698525	1.2053167708659598	4.206314185002681	13.40583719466287	13.375748223658949	9.31776401181098	7.136969213758813	0.22014090163878852	-6.212593800674721	-8.028110147984215	-14.415150250667077	-12.40483314329452	-3.686707013594347	10.754636602544965	7.177230335581999	10.10075538372106	10.295889252588012	2.500129099131254	6.573965625783789	5.928522530356277	4.297095021829233	3.9557287424603653	3.7949740345054472	0.409361803256652	2.9608507525533576	4.905551733193708	4.099687942106115	6.563747601500526	4.774721579698783	1.1013342360524592	-2.0496383335300408	-4.634275606896832	-1.9838087078614268	-1.5437192433274791	-1.9137376451150574	-2.9839298916980606	-4.765512154329423	-2.3469341321873176	-4.356813740884728	-7.257535831817701	-7.74436953371085	-12.58508474067321	-6.647421261725405	0.6252873828651146	0.46660954739493005	-4.6247467305819105	-2.2700861570496538	0.5990309041446822
chr2R:18688089-18689667	2.8339947819335176	1.4455960207801133	-0.031486316253905945	1.9364231614866043	0.7455238146360097	1.9120257042370223	2.6417882688831757	0.5667259048251884	-0.2406233412219088	5.118295766689598	5.7705757420777255	-1.0668755590631576	1.684872899606169	0.3842533059311557	5.033237721213463	6.894274517918513	4.692529684302995	5.055568956063924	1.0712992471878855	0.8491726332720496	0.5979417420979842	-1.041562685491579	1.0466184647186654	0.9115938246939521	1.0668755590631576	-0.27546297677879955	-0.2899857612809667	-0.27031361225986755	2.228845345950388	-2.1265304769678575	-3.6500972311029254	-1.4357053600244543	-0.8913593513565173	-0.918332009057667	-1.539531302789424	-4.164882700519041	-0.5053128117350189	-1.046496682949422	-0.34190851119967575	-0.6816519536376183	-1.087850084212704	-1.5065194707249412	-3.245933431873697	-2.686362134739529	-0.11959307392140764	-0.3534115751040294	0.0	-0.26145052715670036	0.45773304765476996
chr2R:18690843-18694078	1.9120257042370223	2.6417882688831757	0.5667259048251884	-0.2406233412219088	5.118295766689598	5.7705757420777255	-1.0668755590631576	1.684872899606169	0.3842533059311557	5.033237721213463	6.894274517918513	4.692529684302995	5.055568956063924	1.0712992471878855	0.8491726332720496	0.5979417420979842	-1.041562685491579	1.0466184647186654	0.9115938246939521	1.0668755590631576	-0.27546297677879955	-0.2899857612809667	-0.27031361225986755	2.228845345950388	-2.1265304769678575	-3.6500972311029254	-1.4357053600244543	-0.8913593513565173	-0.918332009057667	-1.539531302789424	-4.164882700519041	-0.5053128117350189	-1.046496682949422	-0.34190851119967575	-0.6816519536376183	-1.087850084212704	-1.5065194707249412	-3.245933431873697	-2.686362134739529	-0.11959307392140764	-0.3534115751040294	0.0	-0.26145052715670036	0.45773304765476996	-0.9117451920612267	0.9029352136317238	1.104495514868511	-0.5654146689021436	1.7226975485699034
chr2R:18930639-18932263	0.07163945013839652	1.19583492782649	1.9714560950389879	0.28842710981617303	2.242735038625509	-1.6655148037594742	-0.875931463743925	-1.3226382033669812	-0.16130308697746232	-1.9713573750144955	-4.2001578062385025	-4.834345300791661	-1.4965775255598557	0.8471903712231922	0.11620054665963778	0.3893487198707885	-0.2406233412219088	-0.39643351129764814	8.608020673179968	14.080812502240317	12.805210426369408	16.443135375699402	8.440653545587814	3.8832961036569293	5.85824272173548	8.153653297363881	6.43842775359215	7.157780655016035	7.1860324952703625	7.44508114540754	3.530412502147945	4.0859427320574335	3.4633109457067928	3.4387876807452433	5.9409284986084945	5.368221611391522	2.6264919362102908	2.4094618709171134	1.8165245916627901	1.319491780228358	1.0619631304277366	1.4598827244470982	1.0118120621011688	-1.7137918446687919	1.8319039104791204	1.0381984435318405	4.728630192898431	2.498048369638254	0.0
chr2R:18960402-18961641	2.4062076079831627	3.1252362871438737	1.678072851931914	2.773864584185255	1.0470180767216046	1.5475579336223595	2.957725309469666	2.717946959965374	3.348114392949628	1.8443022279520163	2.6270064052811137	3.4251673886741116	3.4106442752989223	2.4863138439883046	2.318223377473623	1.7292892106669413	-0.2540130645619879	0.9929593156405786	0.8542370896867274	0.9520403816044838	0.37350876579714065	0.08260857301481922	-0.2781127705689119	0.0	-3.015276004979085	-4.02633676146009	-5.0292062766450325	-4.335244234993364	-5.531799448251914	-5.292175768868354	-6.878456343446499	-13.09712728399473	-9.048060991407347	-9.973764681719501	-4.266892587410281	-12.890261065284124	-17.769059049914375	-12.326830121335078	-9.173786312947719	-6.367141905327111	-7.887198600674611	-1.401963978027855	-12.649451369831548	-14.3724879530098	-1.1805310270026945	9.822674513034256	12.458947593157028	26.047004360940328	25.929207306954254
chr2R:18964001-18966632	3.348114392949628	1.8443022279520163	2.6270064052811137	3.4251673886741116	3.4106442752989223	2.4863138439883046	2.318223377473623	1.7292892106669413	-0.2540130645619879	0.9929593156405786	0.8542370896867274	0.9520403816044838	0.37350876579714065	0.08260857301481922	-0.2781127705689119	0.0	-3.015276004979085	-4.02633676146009	-5.0292062766450325	-4.335244234993364	-5.531799448251914	-5.292175768868354	-6.878456343446499	-13.09712728399473	-9.048060991407347	-9.973764681719501	-4.266892587410281	-12.890261065284124	-17.769059049914375	-12.326830121335078	-9.173786312947719	-6.367141905327111	-7.887198600674611	-1.401963978027855	-12.649451369831548	-14.3724879530098	-1.1805310270026945	9.822674513034256	12.458947593157028	26.047004360940328	25.929207306954254	24.047026227017007	16.263070479303675	9.557762331886593	6.101550621899443	4.845879555864423	3.949252997333422	9.341434004595348	9.281554562260272
chr2R:19431447-19433085	11.745223211368819	11.521497820078494	16.290781277715507	4.550919944255798	8.28526980030198	2.740613120385447	6.183430899798058	6.0233177848307315	6.126817542223998	2.499769936219126	-0.02804819541313337	-1.166629542664811	-3.4030331260305595	-0.8234378246475548	-1.7676565870342678	0.24098050307966537	-0.47273443183133923	-1.4952132644201317	0.0	-2.277838209776805	0.04324069608153658	1.1288574324896603	-1.8707901223848402	-0.16717219409823034	-1.561572365677255	-0.34103606688982424	-1.4558441361516903	-0.7359535705891888	-0.4609809647918091	0.540726344451736	-0.4359239231164445	1.1497951399837867	2.374003405026539	0.5697958207880435	1.837059458236759	-0.9551255981713077	-1.9039515222154717	2.0601865252515266	1.7512976713534498	1.4637527426815686	0.0	0.9568070777091172	-1.5813145118485508	-2.1948940253441656	2.4029914478099905	-0.20728591133057847	0.31465731182660484	-0.26047944995447037	-1.0789242354691941
chr2R:19530283-19532634	0.6867325911188109	3.948669065585981	5.771954310900931	0.4359239231164445	3.7407074230530633	8.165092656560484	9.504133485796272	7.25185410392571	8.974298377392447	13.596910664924904	10.395516523467494	12.748266768430627	8.084922710079995	2.4113130290228026	7.399865264552406	3.5180668038219713	4.001610549293308	2.4510632348251287	2.6266842991712007	17.371714596762857	16.996590398395735	12.834276548988148	10.70358026248791	8.359311375106374	5.785599906296383	1.152905329904853	2.1560069589100754	0.5917812364141677	2.0091998861302773	-3.3598881807365366	-1.8132482846621354	-4.280157164235552	-1.6254013533005593	-1.9022397540163645	-0.39850850070960064	-3.6294319337714573	-7.826380874517439	-6.285068016065716	-7.975652185586458	-9.618358069706307	-11.619899288258264	-12.779156245561158	-12.09192473591497	-15.362509214660442	-11.927479982783307	-5.731295730867177	-6.462088885933666	-12.326025909077892	-10.281069011580765
chr2R:19533667-19534966	7.25185410392571	8.974298377392447	13.596910664924904	10.395516523467494	12.748266768430627	8.084922710079995	2.4113130290228026	7.399865264552406	3.5180668038219713	4.001610549293308	2.4510632348251287	2.6266842991712007	17.371714596762857	16.996590398395735	12.834276548988148	10.70358026248791	8.359311375106374	5.785599906296383	1.152905329904853	2.1560069589100754	0.5917812364141677	2.0091998861302773	-3.3598881807365366	-1.8132482846621354	-4.280157164235552	-1.6254013533005593	-1.9022397540163645	-0.39850850070960064	-3.6294319337714573	-7.826380874517439	-6.285068016065716	-7.975652185586458	-9.618358069706307	-11.619899288258264	-12.779156245561158	-12.09192473591497	-15.362509214660442	-11.927479982783307	-5.731295730867177	-6.462088885933666	-12.326025909077892	-10.281069011580765	-15.4317054753193	-10.449945614848545	-0.5869496252668819	-1.7878460398706952	-0.9577996883940485	-0.15559505174122634	-1.536485131352854
chr2R:19829760-19831007	8.826432086356732	6.422514663959441	1.4077155359126823	-1.4543353898016604	-6.850724510500562	-9.002349589486943	-4.354976287745094	-10.360234636013397	-13.107026723522713	-10.553921905851295	-16.320735051469903	-9.262110725061893	-6.472894260506428	6.971100001150734	7.706520029980715	5.26618878320282	3.935132452305291	0.6925005272125532	-3.241326420270452	-3.5368932110428766	-4.163431495095427	-6.286610866647526	-1.1416133483953086	-3.567986179643789	-14.81326092551688	-15.009427881281932	-12.621419314574577	-17.945294826487398	-23.142814778506253	-19.622366756245306	-3.943295556606467	-2.2530648229051824	0.5415274723524552	1.4740114941203915	3.7560850035078177	3.021319680820939	0.6380172731361782	1.1435908868944027	-0.7159310841978788	1.6136676976601083	3.1730378344224466	0.2987125273804316	1.6638477781222811	0.8158859613694199	4.47302113336034	0.0	0.0	0.0	0.0
chr2R:20075971-20081265	-8.515328468499668	-9.413482035250693	-1.7345287976228647	-0.6252873828651145	-5.667537417803718	-3.597141533244641	-0.714253540683701	-1.0596149194935087	1.6647668477502808	0.1683104709151678	0.3006475171497982	1.9974567693168384	1.899213828064001	2.523306557050232	4.165195469170138	2.654503592074049	4.211582843255901	5.490533310476316	6.7388436619186	0.0	0.0	0.0	0.0	0.0	0.0	0.0	0.0	0.0	0.0	0.0	0.0	0.0	0.0	4.305483294960735	10.193630308581039	11.681949593241315	9.326896186395595	11.052150391758374	10.484790975192942	7.453679337454993	4.969320516449336	1.756392351107267	2.745151206319602	23.75168896248209	20.64687261503403	17.587412450314275	15.750425130688042	12.373655345929071	11.593046156116463
chr2R:20550301-20553346	-4.454082547221393	-4.768175445726882	-8.019022139513751	-9.47472557547224	-4.465718597313167	-5.734551994420953	-1.087636782058556	1.1737218734474009	-1.4313637641589874	0.16546830069772273	1.0447075261394523	-0.2887691230768229	1.1737218734474009	2.248331584511609	1.6737020916675762	5.527062566632523	1.5026511184272295	1.0638281576422768	-0.36126033106866595	-0.5301420776538256	3.220277998129943	-0.41465683907877776	1.3821770810048504	0.4826172737803944	-0.6715853857648988	0.4731672970695168	1.4146304076597893	4.59685270045748	2.1330695531719033	3.6764047804730957	4.610425494883748	5.198389088892198	2.3486680065256307	5.0887698179917615	4.117659943545327	5.292283484397174	3.412304288697504	1.4850623706776775	-1.936699774837584	-3.1485510097105487	-0.20795375231998975	-0.2349935677707824	0.0	-7.4560889904861325	-1.7345287976228647	-3.9197565355558	-2.687954030497979	-2.134193511072778	-1.9852313186341652
chr2R:20553648-20557095	1.1737218734474009	-1.4313637641589874	0.16546830069772273	1.0447075261394523	-0.2887691230768229	1.1737218734474009	2.248331584511609	1.6737020916675762	5.527062566632523	1.5026511184272295	1.0638281576422768	-0.36126033106866595	-0.5301420776538256	3.220277998129943	-0.41465683907877776	1.3821770810048504	0.4826172737803944	-0.6715853857648988	0.4731672970695168	1.4146304076597893	4.59685270045748	2.1330695531719033	3.6764047804730957	4.610425494883748	5.198389088892198	2.3486680065256307	5.0887698179917615	4.117659943545327	5.292283484397174	3.412304288697504	1.4850623706776775	-1.936699774837584	-3.1485510097105487	-0.20795375231998975	-0.2349935677707824	0.0	-7.4560889904861325	-1.7345287976228647	-3.9197565355558	-2.687954030497979	-2.134193511072778	-1.9852313186341652	0.3842533059311557	-1.4637527426815689	-0.3842533059311557	0.09449071587415873	0.0957256756643934	-3.0967329392770586	-2.785974330187852
chr3L:321538-322869	4.5462258235400315	5.088067252840002	17.176091850993988	10.383082315157722	15.116940851943546	10.467275959992744	10.621952888566739	7.471235607501964	4.0072641474817	6.1797510178564545	6.16350974121435	4.5210765603695435	1.5819542129549504	3.7150977656657274	2.395868564065983	1.9487832353148988	-3.108166911760179	-7.538809296761419	-8.950173683319939	-10.191826574236543	-8.299099280829301	-1.4313637641589874	-4.633089827503733	-7.863019752664523	-6.702592770647074	-6.786945168214779	-3.9757956690549974	-5.999811738225522	-1.5157893629031156	-0.7357890626869555	-0.2240774644457132	-7.487369373579469	-11.51087217811236	-12.616680277096417	-18.781128651312255	-27.71278693753128	-31.347228631219576	-35.23141399421339	-23.96026516425802	-25.098540425697816	-3.200736444096555	-6.411284012226762	-1.29131992862106	1.72954811871417	5.63356780274016	4.30125893198516	4.8435448283262375	8.695020251724326	1.4952132644201317
chr3L:742249-743937	-20.198579360206665	-18.921352974274782	-4.717996246449377	-9.707290964426127	-12.207871290014452	-11.142410559830417	-12.848398268661557	-12.44194542917208	-12.733499419131322	-1.2048957693008349	-0.7359535705891888	-0.7357890626869555	0.7359535705891888	-0.6252873828651145	2.9218257456678716	1.5167299007410784	13.626435797066204	8.815209776226265	0.3842533059311557	1.0668755590631576	7.372532102331351	9.659385474092938	2.0628055570570996	9.258791499647936	8.92812958983727	12.16642428009599	0.288769123076823	2.047630034114463	2.077763279445647	1.3375287882285074	0.5096487367452901	-1.560774334236936	1.8456430537157185	0.8237216076705779	-1.8684173143396818	-3.6508235672935823	-6.56906273295357	-3.4846252457432216	2.506119850381316	2.2072668067120333	0.7073271912790621	10.219229704921288	22.04915465707159	26.947817011234104	19.97469897408589	12.665229031284959	7.831982086022574	3.8232651757810925	1.802132364652016
chr3L:751893-753451	1.0668755590631576	7.372532102331351	9.659385474092938	2.0628055570570996	9.258791499647936	8.92812958983727	12.16642428009599	0.288769123076823	2.047630034114463	2.077763279445647	1.3375287882285074	0.5096487367452901	-1.560774334236936	1.8456430537157185	0.8237216076705779	-1.8684173143396818	-3.6508235672935823	-6.56906273295357	-3.4846252457432216	2.506119850381316	2.2072668067120333	0.7073271912790621	10.219229704921288	22.04915465707159	26.947817011234104	19.97469897408589	12.665229031284959	7.831982086022574	3.8232651757810925	1.802132364652016	3.8071375660408324	-0.6238779636917468	-0.20301290982445583	-0.05265521013746054	-0.2612496474444927	2.343995007791992	2.290153419267494	1.4234662987937459	2.6792734081017335	1.304013959541671	2.5646332123651856	1.362243138495084	0.144266854587848	-1.192682267188727	-2.0442222890656705	-2.859260303694228	-0.6609033395808418	-4.096467074172119	-6.5271947622113835
chr3L:753600-755037	9.258791499647936	8.92812958983727	12.16642428009599	0.288769123076823	2.047630034114463	2.077763279445647	1.3375287882285074	0.5096487367452901	-1.560774334236936	1.8456430537157185	0.8237216076705779	-1.8684173143396818	-3.6508235672935823	-6.56906273295357	-3.4846252457432216	2.506119850381316	2.2072668067120333	0.7073271912790621	10.219229704921288	22.04915465707159	26.947817011234104	19.97469897408589	12.665229031284959	7.831982086022574	3.8232651757810925	1.802132364652016	3.8071375660408324	-0.6238779636917468	-0.20301290982445583	-0.05265521013746054	-0.2612496474444927	2.343995007791992	2.290153419267494	1.4234662987937459	2.6792734081017335	1.304013959541671	2.5646332123651856	1.362243138495084	0.144266854587848	-1.192682267188727	-2.0442222890656705	-2.859260303694228	-0.6609033395808418	-4.096467074172119	-6.5271947622113835	-3.410222789178459	-1.7531713156932256	-1.0517844803939946	-0.13384992516343983
chr3L:833998-834839	-2.5771219798372287	-3.3629876694704537	-4.107320782022723	-1.1538268074702172	-2.377173974695404	-2.2851967374738775	0.8242842620122884	0.16856048821294892	0.6513790356206044	-0.5335473783405156	0.9978029751502935	4.260644763370198	4.712067902381537	2.188535529137239	1.0358933546456346	1.5282976417057497	3.728256305019585	-1.152905329904853	-1.4025230718524164	-0.8822180202613706	-2.137562466378318	1.3107619140664577	2.1036537938077933	0.5648892971373899	4.1183023795582505	4.0708108507013385	-0.17366747914382874	0.6489937632395198	0.0	5.048758283807128	2.3452871542928	3.304806212306594	1.5658460100491902	-1.8178878330002397	-2.6919235887272692	-1.5592830350767661	-1.1614410123069976	0.6654801966760795	0.5778567355583692	-1.7227017470051034	-2.427493181407789	-0.5221996513880205	0.5485312396421649	2.4503914848136588	-0.27057328137415104	-1.2372573898942614	-0.18785007147801253	0.7523289646042833	-0.36126033106866595
chr3L:872159-873264	0.8771162644366374	3.201158969174514	-0.515669977415121	-0.05470392963404581	-1.1351408542370476	-3.456103133825559	-3.2461005044153164	-2.5666541319248513	0.44514154969777714	3.703676097002468	2.4101806022515357	1.1343059245470901	-1.23242187938156	-1.804265888954969	-3.5439018305512806	-8.120474847319294	-11.774583220219473	-17.137609827852792	-27.490782788154537	-33.02743778601239	-31.177103855786005	-12.95317700189049	-1.8541569115368965	-1.7801047104207492	5.77020212221628	8.105979178752003	7.690518733466461	14.891154335516676	14.665452823242704	12.527232698637793	7.048540826675663	5.10741329865244	20.672114302900876	16.22181432908514	2.27573125129075	12.030863332991203	16.141868727820217	15.14947240520328	14.310994739788896	14.912024024753116	13.05054951970438	13.62900512417576	17.725801207854648	6.579736225241592	8.772011022887957	8.754299336098294	10.860980400600015	7.497073631897105	3.1091660900083067
chr3L:1566146-1567655	-7.131296435296531	-1.628415739430196	-0.08915301746244497	16.255079160922918	21.59029047494691	32.153633585628505	27.817121094849227	35.08426643627587	9.670945034414695	8.479720091139377	23.39047340024289	30.748444809987273	30.6709898143511	27.501160672608624	19.242155812977458	12.628471115252971	15.437949888205393	12.82645418112989	9.727998106355612	7.595226370309839	3.4031432116332745	1.4696210850710425	3.6036992843667335	2.9235389033367425	-0.5011903477164583	-2.3843705649815834	-6.719359674964173	-8.716665824543469	-10.847135194522751	-13.178955006263324	-18.38379759996066	-17.2676872161324	-21.400492226031258	-20.181573875338433	-12.54409570249135	-19.61445673011127	-4.671784125736153	-2.9288596689428408	-10.366726640865256	-13.313203748513633	-16.355305915618704	-16.018351648945856	-5.419801226666191	8.97233808526654	10.05060572355678	7.716250166607029	7.494272642388911	8.908260905648872	9.327405131714379
chr3L:1628547-1629556	14.503112988878687	10.138311512017683	20.800976278266056	18.408003217523476	12.793531117549216	13.718692248000881	11.979834374890672	10.80236295345556	10.088463066918216	4.953388940145527	2.4495177195388376	3.5083763377710553	6.255521892522274	1.914454451961029	-0.8065359368777398	2.4310496663300283	9.623540415421763	11.567078673797663	13.229759251032528	7.755595227115073	0.38054047340964037	1.6147772418926163	0.12980306965024888	-0.09655776440223636	-1.0613693612910187	-0.5405571363573769	-0.6189918925030983	-1.0668755590631576	-1.2048957693008349	0.7158051146113907	20.08232635832401	24.904882041412804	19.656461528608688	16.99897861130114	11.441044746127808	7.768587456353357	5.6158261914375425	5.586399390145249	2.8286803167567744	-2.446711078932131	-3.663848231207174	-7.79620558246184	-4.524827455744833	-4.4134256008359385	-6.234242917142165	-6.455016530533492	-9.988874547007894	-4.993956517532441	6.378216619023475
chr3L:1641323-1647384	-0.5405571363573769	-0.6189918925030983	-1.0668755590631576	-1.2048957693008349	0.7158051146113907	20.08232635832401	24.904882041412804	19.656461528608688	16.99897861130114	11.441044746127808	7.768587456353357	5.6158261914375425	5.586399390145249	2.8286803167567744	-2.446711078932131	-3.663848231207174	-7.79620558246184	-4.524827455744833	-4.4134256008359385	-6.234242917142165	-6.455016530533492	-9.988874547007894	-4.993956517532441	6.378216619023475	16.326566798172525	12.710307569149439	12.657645659454307	11.685196376595234	9.245090376123674	10.25281542237801	7.616313921039709	7.5102703815433065	3.412573326831319	5.022063608409523	-0.944336999370174	2.5896067461751686	-0.06622932989123309	0.02555778783057604	-0.26164510579465944	-0.39613396421005026	1.6271164013773622	-0.9685011464965045	-0.38602353495656394	-2.5819187846250555	-5.543484412111731	-8.087104961076305	-10.382359039947247	-6.662746454277571	-2.9344745978050963
chr3L:1770181-1772369	-3.9403449521319103	-5.352991869476114	-5.1360745323727945	-8.750090648456528	-7.25848058548268	-12.08703414982875	-9.869093213013944	-11.455498105140483	-10.467411082862462	-3.8277238543055128	-9.092622433826932	-10.14523052252494	-13.612564879888456	-13.008467212995699	-12.439191510106122	-11.460733503155296	0.8331037697083299	0.0	-2.2231996692860876	-7.163572495634725	-4.2079716193185925	3.5470467872697458	20.394690398202233	25.06033177775052	16.425252995024184	15.694577788532573	11.232860033333223	7.057700681757698	2.4118526392511894	0.4277703795521003	-2.3737315825489436	-3.7635955690810903	-4.738494185824042	-12.891718986312965	-16.837273724269895	-17.251990798351365	-16.77950665997819	-6.5616329148171	5.123731567185851	2.850891110988041	4.560460923757072	3.5949171969873905	2.4496730318293976	2.630335673285443	4.220708778286076	1.046387476415345	-1.2854743452774566	-5.74003473122185	-5.375146047701846
chr3L:1772756-1774394	-12.08703414982875	-9.869093213013944	-11.455498105140483	-10.467411082862462	-3.8277238543055128	-9.092622433826932	-10.14523052252494	-13.612564879888456	-13.008467212995699	-12.439191510106122	-11.460733503155296	0.8331037697083299	0.0	-2.2231996692860876	-7.163572495634725	-4.2079716193185925	3.5470467872697458	20.394690398202233	25.06033177775052	16.425252995024184	15.694577788532573	11.232860033333223	7.057700681757698	2.4118526392511894	0.4277703795521003	-2.3737315825489436	-3.7635955690810903	-4.738494185824042	-12.891718986312965	-16.837273724269895	-17.251990798351365	-16.77950665997819	-6.5616329148171	5.123731567185851	2.850891110988041	4.560460923757072	3.5949171969873905	2.4496730318293976	2.630335673285443	4.220708778286076	1.046387476415345	-1.2854743452774566	-5.74003473122185	-5.375146047701846	-3.546976117589626	-8.421953317424927	-5.422038784314788	-8.967293271106076	5.6504189195116545
chr3L:2189297-2191575	-1.8340347978045795	-4.0296132162421365	-5.799631405103121	-5.87251633475003	-5.539622476736083	-7.323851867650432	-7.276661122007746	-7.011831547316022	-8.253843684773962	-9.205161035896833	-4.987551267808318	-7.638796396843298	-8.30509183072644	-8.288872107321149	-8.873426891323438	-6.179430439835358	-4.1359516252382	-0.2240774644457132	-1.380503773187067	-1.000043908522371	-1.6315117527492173	-0.3101652479911992	0.09827885823498175	-0.18161407892094933	1.0767440689867966	-2.7293653981254744	-0.19468171495382833	1.4087025447528805	0.9539099199760601	1.4913254767997979	-1.7661312985214406	2.2851705841831196	1.2470082520310262	1.72954811871417	-1.0466924622419154	1.170041379908726	0.9588247229513347	3.845473164170817	5.55334554221457	7.876888942501753	4.540265567567372	0.7726724134950568	2.1012508991265166	-3.2290372650970958	-0.5158178689587709	-4.026005736311902	-3.8002338401176363	-3.6186624093488815	-4.527656466709268
chr3L:2195583-2197165	-8.288872107321149	-8.873426891323438	-6.179430439835358	-4.1359516252382	-0.2240774644457132	-1.380503773187067	-1.000043908522371	-1.6315117527492173	-0.3101652479911992	0.09827885823498175	-0.18161407892094933	1.0767440689867966	-2.7293653981254744	-0.19468171495382833	1.4087025447528805	0.9539099199760601	1.4913254767997979	-1.7661312985214406	2.2851705841831196	1.2470082520310262	1.72954811871417	-1.0466924622419154	1.170041379908726	0.9588247229513347	3.845473164170817	5.55334554221457	7.876888942501753	4.540265567567372	0.7726724134950568	2.1012508991265166	-3.2290372650970958	-0.5158178689587709	-4.026005736311902	-3.8002338401176363	-3.6186624093488815	-4.527656466709268	-6.885033453415035	-4.250241818682476	0.7061213738957899	-5.326636791065157	-2.995666858333555	-2.3531330318356454	-0.5271476390580232	1.0668755590631576	2.840080964497882	8.778786708877421	10.335157391714846	7.101270857538337	8.600835244255858
chr3L:2483894-2485679	5.187877869660135	0.6173067658815127	4.9206571916994	1.029002498067415	-0.07614377785389127	-6.681215878918604	-8.95941385332524	-15.16406901948627	-12.498214778560962	-8.19039624705316	-5.590363953567718	3.316611450974003	4.666291140854688	4.024130912948672	-2.7663661026209825	-1.8009547101589742	-4.818833144616935	-0.31385155847290075	-0.4359239231164445	-2.441942099931522	-5.839229030302679	-7.423098200327201	-10.723915591231453	-12.794293582516044	-22.673177232037098	-14.207735928578362	-22.329637237868987	-6.984646776741099	0.0	0.0	0.0	0.0	0.0	0.0	0.0	0.0	0.0	0.0	0.0	0.0	0.0	0.0	0.0	0.0	0.0	0.0	-2.1357982855304734	-2.056393375032635	0.14255650690559882
chr3L:4167781-4168937	2.392277242573307	1.2247365889831525	0.6746373416183358	-1.536273550991128	1.3316404617930013	4.5626400156093	-0.015808211672700863	3.439181748996932	2.1779229932545943	0.5402722163414766	2.0759843861242744	2.430211527976675	-0.6222785138112487	0.6779454727602687	-0.09595224129917099	0.5593720399274491	-1.0412143971508037	-4.510094355486615	-5.136321645377523	-8.535315810057764	-8.658309411145945	-9.21102964860193	-6.3693658723168625	-14.516210984569529	-16.835837604495733	-11.693321160396094	-13.661137703378598	-6.423719801593876	-15.826072358102088	-15.938432774540237	-8.821330006179089	-17.414995135754225	-10.52716197947322	-4.380366018045775	1.1093910451632572	3.8641597919959327	2.1603063213196245	6.654605697812902	-0.8666081128182723	-3.058645770218459	-9.664826314269115	-8.320845468932475	-6.617268468177367	12.800498730574274	17.90398204212634	20.55737777026768	12.499200067455472	11.338040096585093	11.342987812406326
chr3L:4176651-4178022	-5.136321645377523	-8.535315810057764	-8.658309411145945	-9.21102964860193	-6.3693658723168625	-14.516210984569529	-16.835837604495733	-11.693321160396094	-13.661137703378598	-6.423719801593876	-15.826072358102088	-15.938432774540237	-8.821330006179089	-17.414995135754225	-10.52716197947322	-4.380366018045775	1.1093910451632572	3.8641597919959327	2.1603063213196245	6.654605697812902	-0.8666081128182723	-3.058645770218459	-9.664826314269115	-8.320845468932475	-6.617268468177367	12.800498730574274	17.90398204212634	20.55737777026768	12.499200067455472	11.338040096585093	11.342987812406326	14.16382500818747	8.771639177719656	8.75030884444737	10.720843468860263	8.555659857898045	13.385625602048695	4.766081882015481	5.219217797052633	8.652170378136532	11.432648297986226	13.996639782348263	6.402643246265819	6.782706146778346	12.333672946808596	9.605662093232974	7.710430385891668	8.150728661496691	4.426858302821142
chr3L:4280625-4285463	-3.9795615155013815	-2.6727317464079445	-4.409080867191608	-5.2811990933373325	-3.3619705280550893	-1.3282450762028082	-1.8640494330083959	-1.0493586777696438	-4.542312670158925	-3.410222789178459	-7.436816941680447	-4.749521511696685	-10.699181294569872	-8.477258421707859	-0.18946256670265693	-9.18444178678757	-11.324600294416697	-4.758118981859631	0.024287286192183503	-3.6868741622461365	-6.769517807363336	-12.11712700643056	-13.45195797550018	-10.657421343087641	7.9776677978816455	23.575023446474905	16.928920521353533	11.885702631634054	9.474558086464658	5.387763096265845	3.0425684407547413	5.275287245607079	0.0	1.8713239378194853	4.577254820662509	3.8155962476208836	7.209641647951954	1.3029487314388961	-6.122490229665997	-13.327710893715912	-19.726611666497746	-22.994741418474906	-17.184746609567583	-18.668294122756652	-6.479824837795376	-12.661636679274476	-4.467651326261983	-0.12469706362901306	9.90120358795703
chr3L:4286928-4288360	-10.699181294569872	-8.477258421707859	-0.18946256670265693	-9.18444178678757	-11.324600294416697	-4.758118981859631	0.024287286192183503	-3.6868741622461365	-6.769517807363336	-12.11712700643056	-13.45195797550018	-10.657421343087641	7.9776677978816455	23.575023446474905	16.928920521353533	11.885702631634054	9.474558086464658	5.387763096265845	3.0425684407547413	5.275287245607079	0.0	1.8713239378194853	4.577254820662509	3.8155962476208836	7.209641647951954	1.3029487314388961	-6.122490229665997	-13.327710893715912	-19.726611666497746	-22.994741418474906	-17.184746609567583	-18.668294122756652	-6.479824837795376	-12.661636679274476	-4.467651326261983	-0.12469706362901306	9.90120358795703	13.463154047562428	9.105955260089335	11.85243101427957	8.492494585354116	1.9645141411808908	1.8713238526866807	-2.880497859680141	0.6340794333801449	-1.5192113411573926	3.0544537589624072	1.9747361988275873	-3.4410700442029345
chr3L:4407948-4409027	-11.361568040440721	-6.504119888564435	-7.2175975925242595	-4.768815475539867	-1.0752722563038324	-3.9618781990389427	-1.3395598820183063	-0.5397100834933586	0.0	0.0	-4.312823756183076	-3.341342109988226	2.3629036643160455	-0.4459724419917112	16.490926252885114	21.19460943586365	20.320706073292225	5.048110459567516	2.8815288834816797	-3.21074144387369	7.155920949033297	8.347714642727851	1.937689469831628	-0.8699251022198302	2.176074717776552	0.1767271767682698	0.4923413713840685	-3.211523236559131	-2.724795813353217	0.6685265683224402	-0.3440557672277932	0.47712125471966244	0.3842533059311557	-1.684872899606169	-0.2887691230768229	2.9885720793575765	5.9366552341374295	5.0413630707419115	6.642351045757846	4.3908162410528835	6.248835501458285	8.054289269446313	4.799547829388842	6.665453080660952	1.2009201994911318	3.6150233915909284	5.278027544487414	8.420483982827578	7.988679063549153
chr3L:4409702-4410928	-1.0752722563038324	-3.9618781990389427	-1.3395598820183063	-0.5397100834933586	0.0	0.0	-4.312823756183076	-3.341342109988226	2.3629036643160455	-0.4459724419917112	16.490926252885114	21.19460943586365	20.320706073292225	5.048110459567516	2.8815288834816797	-3.21074144387369	7.155920949033297	8.347714642727851	1.937689469831628	-0.8699251022198302	2.176074717776552	0.1767271767682698	0.4923413713840685	-3.211523236559131	-2.724795813353217	0.6685265683224402	-0.3440557672277932	0.47712125471966244	0.3842533059311557	-1.684872899606169	-0.2887691230768229	2.9885720793575765	5.9366552341374295	5.0413630707419115	6.642351045757846	4.3908162410528835	6.248835501458285	8.054289269446313	4.799547829388842	6.665453080660952	1.2009201994911318	3.6150233915909284	5.278027544487414	8.420483982827578	7.988679063549153	6.058463781856016	3.9773921006273953	3.4056104370659597	3.863638429415723
chr3L:4456961-4460201	0.6816519536376183	-1.374596991915544	-5.131360883187617	-4.299605787977283	-6.229134874598449	-4.18894997132171	-0.26145052715670036	-2.374014238238969	0.0	18.92262897837503	21.006035497074897	19.262920497781263	5.612944073720069	2.947005175605207	12.955787064259646	14.016554599529568	9.784407946558668	5.811021677505317	7.4692411395377105	7.430274282955595	8.509417442020364	3.782174585918868	4.360994641589989	2.842288930596182	-1.4569599813829957	1.558904445581774	-3.323546792064223	0.14255650690559882	-4.042186216986831	-6.420145873486544	-4.270255587037278	-4.912665606271843	-3.2465280641799996	-3.4717764773010327	-5.425912425098928	-2.003323857751187	-11.820327604830224	-11.003449712283397	-12.67077953786627	-9.041014152616933	-5.729388748857242	-1.8415821347115096	-4.120019432387265	-0.24098050307966506	-0.3842533059311557	0.7359535705891888	1.4637527426815686	0.0	0.0
chr3L:4542004-4542830	5.367143038504832	7.240807851188665	3.792488997970847	5.588365626055929	3.133878283401799	1.7827358587921958	-0.42401800413181007	1.7616300970478127	4.685500988359349	0.5573585414949265	2.2761383232172685	0.0	-0.36452256109660114	0.46763104254787036	-1.4466956743717636	-3.6268993410306956	-1.8968443031793014	-0.7565511032902674	-0.15663919919638936	0.16711877743474865	5.533553687436855	8.756420489057618	6.131326683015031	4.863070899350563	2.8264692201257997	-0.616116398516768	-1.444310758795263	-2.288962523431835	-5.025296364453642	-5.393602668061978	-7.959918097050662	-6.738365383786873	-3.60414502892117	-2.023126312890935	-1.0668755590631576	0.5552050987676277	-0.32867254487501096	-2.0602783104630205	1.6036519648533523	1.400337406012315	0.43680249345857164	-1.5480306624990694	-5.163936542926154	-8.432514519274436	-10.199689133169036	-11.251287358736661	-10.674372949576796	-8.01644157254028	-5.014134952707844
chr3L:4609125-4609966	-3.004682719708485	0.25934835528755434	2.618677295133364	0.10594021513110195	0.0	-1.6347788587866485	-3.686700753947729	-0.8656391179416849	-2.091837340909429	-2.292876261559059	-2.6143282947791993	0.0	-3.013227391716296	-1.520645032478605	-3.128125753830657	0.0	0.32675222119505476	-1.2657512869518643	-3.228911697108006	0.5885433005127788	-1.3194406739879296	-1.4643982189243727	-2.059022389584735	0.0	-0.3842533059311557	-2.534984060161506	-2.0810907338376894	-0.9289912125025103	0.47712125471966244	-0.9884928598239788	-1.4313637641589874	-3.4746508844209494	0.22545119313852904	0.08579353008502619	0.3889479166041756	-2.340659457619992	-3.7165116953438266	-3.943171584275894	-3.2937862775059767	-1.4130365461867613	-3.8168845870217307	-0.9884928598239788	0.0	2.7285928155171044	0.6367718205520072	-1.2519823548111673	-0.2240774644457132	-0.5045632433296451	0.5760679933349748
chr3L:4635157-4636302	0.6252873828651146	5.344834958667181	3.7673738352907526	-1.0668755590631576	0.7359535705891888	0.3842533059311557	-0.2887691230768229	5.4735919214370234	11.132618329348913	3.719261494762052	14.607737965703976	10.094132492532724	9.391965159083998	9.654415989508845	3.405099109923024	4.331096008905471	3.506711281811732	3.6062495257277867	1.709676124726013	0.19141392629161214	-4.164549247509534	-0.6461910164107725	-1.9826233369106527	-1.4590924863666068	-1.200804510444098	-0.7262844422466019	-5.597881259911722	-6.5710403232822685	-5.853681744728395	-7.5375306367273645	-7.687727540030055	-3.064299042884238	-5.472696843992885	-7.551460094341252	-1.684872899606169	-0.26145052715670036	-6.4360761643521744	-5.616633438251119	-6.946864683096596	-8.277748272804079	-2.5434669739397986	0.0	-2.1159571989241295	-6.897669678012783	-3.099046587754847	0.6396204838059462	0.0	-0.7359535705891888	0.7359535705891888
chr3L:4642216-4643411	3.405099109923024	4.331096008905471	3.506711281811732	3.6062495257277867	1.709676124726013	0.19141392629161214	-4.164549247509534	-0.6461910164107725	-1.9826233369106527	-1.4590924863666068	-1.200804510444098	-0.7262844422466019	-5.597881259911722	-6.5710403232822685	-5.853681744728395	-7.5375306367273645	-7.687727540030055	-3.064299042884238	-5.472696843992885	-7.551460094341252	-1.684872899606169	-0.26145052715670036	-6.4360761643521744	-5.616633438251119	-6.946864683096596	-8.277748272804079	-2.5434669739397986	0.0	-2.1159571989241295	-6.897669678012783	-3.099046587754847	0.6396204838059462	0.0	-0.7359535705891888	0.7359535705891888	2.2488925290291952	3.080918571794528	5.72954193283628	3.816059219821444	4.0737793477343365	4.986258290551724	2.816560235041569	0.0	3.333921336754478	8.985245634557597	12.558022639217967	5.203163464766805	0.3842533059311557	0.3842533059311557
chr3L:4643776-4645994	3.6062495257277867	1.709676124726013	0.19141392629161214	-4.164549247509534	-0.6461910164107725	-1.9826233369106527	-1.4590924863666068	-1.200804510444098	-0.7262844422466019	-5.597881259911722	-6.5710403232822685	-5.853681744728395	-7.5375306367273645	-7.687727540030055	-3.064299042884238	-5.472696843992885	-7.551460094341252	-1.684872899606169	-0.26145052715670036	-6.4360761643521744	-5.616633438251119	-6.946864683096596	-8.277748272804079	-2.5434669739397986	0.0	-2.1159571989241295	-6.897669678012783	-3.099046587754847	0.6396204838059462	0.0	-0.7359535705891888	0.7359535705891888	2.2488925290291952	3.080918571794528	5.72954193283628	3.816059219821444	4.0737793477343365	4.986258290551724	2.816560235041569	0.0	3.333921336754478	8.985245634557597	12.558022639217967	5.203163464766805	0.3842533059311557	0.3842533059311557	3.305174274324061	9.785123233533433	9.628714556787983
chr3L:4695628-4696470	6.60654550334985	7.884438181639282	9.89055643670973	2.726121140332288	6.409283368122481	5.546650809363541	3.94205549061239	3.8154151091210338	2.7680505911278903	1.6981856472524974	-1.3375739090692715	-1.5005517413512026	-0.7521022093836032	-2.1801821199026703	-1.9330516924433963	0.3842533059311557	1.4313637641589874	1.705786146227237	-0.9558392851382359	1.3515857557758015	0.7550040893177009	-3.302054565807744	-1.9011204956006271	-1.9830698420564332	-4.073707849107929	-2.5660990827811365	-4.459053662372541	-3.138072176710962	-7.551193206496276	-5.9082294956913595	-1.531909866623139	-0.3842533059311557	0.3842533059311557	-1.0668755590631576	-0.8013669968258853	0.8249868680148664	-0.6252873828651145	0.8122468138921677	0.9470328988307417	0.8135564547726972	0.21812892403767248	-2.1807942435090406	-1.8275440097264932	-1.9597526022749843	-1.0668755590631576	-0.44133466724248005	-1.008631000838176	-1.4700822753787204	0.2322041767949502
chr3L:4710020-4711641	-5.9082294956913595	-1.531909866623139	-0.3842533059311557	0.3842533059311557	-1.0668755590631576	-0.8013669968258853	0.8249868680148664	-0.6252873828651145	0.8122468138921677	0.9470328988307417	0.8135564547726972	0.21812892403767248	-2.1807942435090406	-1.8275440097264932	-1.9597526022749843	-1.0668755590631576	-0.44133466724248005	-1.008631000838176	-1.4700822753787204	0.2322041767949502	1.0132042951203877	3.897460544838796	0.5541779214331746	2.1385584637919437	0.5492953476646887	2.418767108072253	2.3499815955277645	0.33099512840665946	2.489459954259618	0.5030560747222096	3.126003979557992	0.800729237725961	1.3606088694995817	0.9761911316145334	-0.9761911316145345	1.42033873911062	1.3384271667255538	0.4181158197138543	0.72771218124097	0.130127822158324	0.3842533059311557	1.4637527426815686	3.10957440646935	7.222026511167554	1.8946878765620683	10.09335646819438	5.643025629573478	7.1011265995370625	6.2233015328881995
chr3L:5127168-5128587	1.0790977194021332	1.3197504034470002	-0.5468983500221195	0.5024303096386614	0.9568070777091172	-2.0822821447021598	-8.162035214269126	-2.9156969147121443	-2.017125472949985	-1.5906707975797865	0.0	-0.7359535705891888	-0.8768927084489615	0.03414774213294491	-2.1922207566704555	-4.12711497877495	-2.678657106145756	-2.601291577016282	1.9084850188786497	-0.47712125471966244	0.6252873828651146	-5.815540736727864	-4.411541561623121	-1.6391404946334198	0.4219046528503187	-0.7357890626869555	0.0	0.47712125471966244	-0.7359535705891888	0.0	-0.3842533059311557	0.0	0.42720626411911994	0.7359535705891888	2.3477767696269694	1.1357980648094343	0.0	0.249517093244843	1.9789609756414102	0.8819455811986521	-1.5680956148600083	-0.8247480736822003	-2.698759215507217	-2.9449768716853892	-1.8797508540580177	0.18105088102972228	-0.3842533059311557	-0.7359535705891888	-0.9884928598239788
chr3L:5128655-5130687	0.5024303096386614	0.9568070777091172	-2.0822821447021598	-8.162035214269126	-2.9156969147121443	-2.017125472949985	-1.5906707975797865	0.0	-0.7359535705891888	-0.8768927084489615	0.03414774213294491	-2.1922207566704555	-4.12711497877495	-2.678657106145756	-2.601291577016282	1.9084850188786497	-0.47712125471966244	0.6252873828651146	-5.815540736727864	-4.411541561623121	-1.6391404946334198	0.4219046528503187	-0.7357890626869555	0.0	0.47712125471966244	-0.7359535705891888	0.0	-0.3842533059311557	0.0	0.42720626411911994	0.7359535705891888	2.3477767696269694	1.1357980648094343	0.0	0.249517093244843	1.9789609756414102	0.8819455811986521	-1.5680956148600083	-0.8247480736822003	-2.698759215507217	-2.9449768716853892	-1.8797508540580177	0.18105088102972228	-0.3842533059311557	-0.7359535705891888	-0.9884928598239788	-9.310267139460858	-15.540093090045605	-15.611458683733991
chr3L:5583793-5587271	5.368221611391522	4.685031307016614	2.3347835852030387	2.7234765276791575	-1.1536432441499376	-6.32252498120238	-4.707174320267235	-6.126147824850123	-2.5850832005038455	-2.4305333019702595	-6.029515905029521	-1.554100564123532	0.0	-6.224581213915884	-8.69619056104074	-3.9246780792822458	-1.009245515576683	-1.0810214795072992	-1.021641598728586	-0.8491782920962203	-0.28527079294746444	-4.091309524418758	-0.37881932592888273	0.6132096582809795	1.568095614860008	-0.4333694895193572	-4.033628619574086	0.6143848014114298	0.3842533059311557	0.8746419699877352	1.1372977321561082	0.5058980647178182	3.25561149119466	2.882462802135257	-0.5552050987676277	3.410909269098803	5.159762538661379	4.818819691160433	4.637657720557527	3.475547498896544	2.330400284703808	1.3493434207077604	4.4150976342089905	8.530830290240996	1.8942688496886164	0.18222014506595524	-4.118411235991202	3.4150529320319323	1.950221746880424
chr3L:5757883-5758945	7.173865022922505	3.8407774770955037	4.166718442889284	3.195382544519888	0.21719286652404052	2.608572773620204	-0.2856073283771992	3.086944803705745	2.508590928235205	-0.37107205997171755	3.38649255577681	3.2705708540068255	5.739747311055829	6.653278565264159	0.8881232239143072	0.4511256856578879	-0.17603416507200295	1.4318338777196473	2.2805669686861076	0.24537764208663135	-0.17638938731700818	0.43858748453189655	-0.9258560189350049	-0.11380694460015363	3.106013318986734	-0.7158051146113907	0.5552050987676277	-0.5642579355158854	2.899263595628656	2.5422110516341543	1.831588810101275	3.378146877153375	4.3244538130337045	2.3454963420568133	6.265304009744082	5.87787138462943	1.728495281615329	0.0	2.1683190779509354	2.198183253946307	2.317703195069721	1.1538217225369944	4.180927766019281	3.191243716521945	-1.0466924622419154	0.9059652567236041	-1.3002245738244331	5.967876815647358	4.531422819532947
chr3L:5798939-5801717	7.212588673279219	17.006829082912457	21.2240458608552	16.968646789374997	2.5173634693337887	9.359469791895533	5.4029091448876585	4.362242549910965	2.8870917593443712	-2.8607834329004174	-5.035740045124083	-8.225575282951942	-7.869228815132307	-7.434930054319587	-8.210615858048236	-10.760718393554871	-18.504806484996188	-20.56012017357806	-20.179318008149636	-16.592534691110494	0.7359841279388456	8.287483488926021	5.0062019924623655	-1.3538800864192604	-9.070048214421977	-17.70695590673438	-17.062248245213407	-3.4100864549249557	-2.212359054464232	0.8069266669394751	-0.8221731133875213	6.3492365393890005	14.43413680118727	21.320266443897207	10.714186891640592	10.981721328620445	5.028624066236962	2.2814145327766124	3.89466109993899	2.5195514816196556	1.3372834113155372	1.9262357562745338	3.084703967585386	2.399104222154109	3.213141073317279	3.7468109165908405	1.5325552793931654	0.2782181340615106	-0.43716603896014344
chr3L:5826507-5829279	11.293184481924266	8.507227634310254	0.6359467334320673	0.773798330633641	-0.11773397484986194	-4.151626491085922	-5.466202035014882	-8.823409058400403	-7.387823529483597	-8.64350478375886	-9.43403676967745	-11.905269340457917	-10.277141393440614	-5.746548530820715	-6.340072590636563	-11.462503080760687	-14.90394689346109	-17.99666988505865	-21.538268901791845	-24.529692735911475	-13.761996871873837	4.37303865649224	11.05778744824044	7.788551846489108	15.473086267159982	9.579823194432354	2.531494548744616	1.2138133719986735	1.6494896545697886	3.933172524896237	2.6760372704322766	-0.32675222119505476	0.027051098519931926	-0.8505920517051194	-0.054776401341314195	0.8389157804911578	-2.9427982438493974	-2.2364991787135122	-5.001116332663486	-0.894351842962914	-4.183943297828096	-4.792440095366526	-8.582099207396155	-8.007422742016276	-14.316647160983106	-12.304728720721565	-14.526922102298183	-11.332800680384095	-3.4530307130588462
chr3L:5962724-5963732	11.631173936906944	10.619031137095789	12.889416492310735	7.566229617595357	0.3361627469962795	3.052540462962742	-0.7431863022169881	0.7685803977152036	-1.9488636896767761	-5.083803321143384	-5.7021007922002145	-8.004996107809571	-1.056562715155972	0.959131260857332	-3.131120400174575	-3.563821586918919	-0.20280414236624442	-0.09927233669201403	-2.7862936025589367	-4.733242772774042	-1.9908411548473852	0.4919715806000635	-7.196626288407493	-11.195827196214568	-9.017815218032654	-10.00291188995407	2.4689809729653622	-0.3297344061654625	2.297786559234561	3.694158648343026	-1.1809009686288252	-0.05842741531249514	-1.1727253786194791	-0.4075906076581398	-0.03243803872529012	-0.3260301985630421	1.6860370213914038	1.0734953746525824	1.4637527426815686	1.5822108906017813	1.8578495803989215	2.1970700606178983	0.0	1.1737218734474009	4.22617735049487	4.313824618232066	1.944196222214359	3.506511917975329	3.5373831118912276
chr3L:5963766-5965911	12.889416492310735	7.566229617595357	0.3361627469962795	3.052540462962742	-0.7431863022169881	0.7685803977152036	-1.9488636896767761	-5.083803321143384	-5.7021007922002145	-8.004996107809571	-1.056562715155972	0.959131260857332	-3.131120400174575	-3.563821586918919	-0.20280414236624442	-0.09927233669201403	-2.7862936025589367	-4.733242772774042	-1.9908411548473852	0.4919715806000635	-7.196626288407493	-11.195827196214568	-9.017815218032654	-10.00291188995407	2.4689809729653622	-0.3297344061654625	2.297786559234561	3.694158648343026	-1.1809009686288252	-0.05842741531249514	-1.1727253786194791	-0.4075906076581398	-0.03243803872529012	-0.3260301985630421	1.6860370213914038	1.0734953746525824	1.4637527426815686	1.5822108906017813	1.8578495803989215	2.1970700606178983	0.0	1.1737218734474009	4.22617735049487	4.313824618232066	1.944196222214359	3.506511917975329	3.5373831118912276	3.1164999102253708	4.422542263507317
chr3L:6744812-6747070	-4.079452608097957	-0.3842533059311557	-0.7359535705891888	0.9059652567236041	0.0	7.281579490019087	16.78224177851546	14.429920091437031	12.386368587160101	9.58303147742122	9.406798624863693	7.972036331045859	4.380662648617108	8.993350021712507	9.757460825622804	3.623258119286982	4.933991921589811	4.36596315756877	6.29133453236507	3.5092321166612703	0.6225442656849792	0.461625836940538	0.5138559270402515	3.2308546167410763	3.3140951589686267	1.2024322866154675	1.185795871976504	1.6980532671776127	2.8118155734875994	4.575907087445822	1.9590021136928202	-0.44716766132683217	-0.030922577652535747	-3.04650407500288	-1.7197823615765082	-0.3895398139638157	-2.5467630165181565	-3.122501631859652	-4.709643592702241	-4.125303129800342	-3.1924411352567184	-3.0867382841841744	-5.554732268664652	-2.4566394442284323	-0.753847199336548	-0.5552050987676277	-0.5407263444517363	-0.1014008920055752	0.08633316932403516
chr3L:6946259-6947060	6.0437892265251865	3.580044270027907	3.1116449905781733	10.341488299013076	17.290265904990534	9.478797002714842	4.440176120510822	4.655091327278754	3.7178775742185444	0.11307504788210586	-0.26145052715670036	2.060494258593577	1.5300500852509982	-0.5050184077099936	5.626270646732399	10.80894034344592	2.6096729388443154	0.7359535705891888	4.651341026742948	8.803266894051497	8.277795814626517	6.998349630081021	0.24646926395617533	-2.6760458080406235	-4.09708864581276	-4.3921602571938	-3.385017182045202	0.47712125471966244	-0.3842533059311557	-1.0668755590631576	0.0	-0.3802152416640426	2.9868874591129613	0.7000318031974541	1.1254947387227734	0.0847658411177558	0.8580647957212205	1.611723283998984	-0.9091834924345942	1.0386086152388152	0.4559197408303975	-0.3289037134370772	0.9059637989430224	1.4588211429980316	0.9969045254923328	-2.233196886523207	0.3073596725751182	3.043662142677567	0.33446130887403064
chr3L:7240692-7242531	1.0009102260028648	0.8881232239143072	1.7634205974188524	1.8834399987253208	0.0	0.0	3.267114632662933	3.3328249032276083	4.663546856230586	9.907226431837948	6.409920050891217	2.4619594663424227	3.1655522876319386	5.79448887371648	4.095070219868879	-0.3842533059311557	3.8208163253927143	8.086069205545678	4.517567806494112	7.365105450134411	2.951775343815592	3.7649862179824938	0.6143429443286205	2.466986961235111	1.3622615327324217	1.1472945040744071	0.24062334122190882	-1.0723021308053313	-3.5132768298156662	0.7065032887974199	-1.4836035729822854	-6.292320961078428	-4.9804946722590735	-2.3963695124805224	-0.7343944872775748	-1.4913784040922755	-5.765024104599553	-1.3337314537865648	-1.4637527426815689	-1.9034153783264423	-6.630844348453995	-3.3725715704877537	-5.1909928402991765	-4.3276935494863356	0.21387402597795782	-2.279425333269498	-1.1416133483953086	1.970329899533748	-0.3027051767864334
chr3L:7903444-7904949	0.6851108603236635	-0.502582320872773	1.1014254241385097	-2.8397911370828526	-1.5680956148600083	0.49577293591858485	0.2534284771247265	2.6656609392445723	-1.0482786225900635	2.076591819139638	-1.3504575161764891	-3.594546199372049	-3.79054427356205	-7.551519974503237	-5.677174798625362	-6.317398683003883	-1.0083724769666107	-6.713343351842102	-0.8538151719552017	0.7676429413629944	0.8874803547657467	-0.47712125471966244	-1.684872899606169	0.7960293544366156	-2.6628898325951638	-0.1967064974924725	-2.180493704387756	0.17071739487706789	-3.4725928802509207	-4.717033604867781	0.05355935992829297	-0.38731488704981193	-4.513770366305682	-0.2681854859691827	-4.920357670227481	-4.613547516434159	-0.3842533059311557	-0.32675222119505476	-2.736525135063359	-0.8337117047211186	0.32675222119505476	1.4637527426815686	0.9059652567236041	0.5552050987676277	0.32675222119505476	2.9077324852416284	2.9241440498635933	3.536936020478592	2.1610532278382286
chr3L:8182562-8184109	0.9918202987856397	-1.2737853385268565	3.7711512854793554	5.333319843730465	4.742808140573561	4.4493481769350245	3.9700760572303446	1.9505408320162843	2.4398042522827	2.741707900010759	1.783642910645335	0.8834160046576092	-0.4611388435424036	-2.1121920531688954	-1.0103616575891257	1.4028572879311414	0.05313469710227994	-1.6068592549775236	-0.6347768604528136	-0.7811721736223379	-1.4975107806966517	-0.8065359368777398	-0.5135367004545422	-0.4155975854703134	-1.3956294598373467	1.04704145416209	-0.18800230505607443	-0.8930747324263095	0.48574157416049957	1.1567401606230416	-0.8209545772454442	0.21184833194677713	1.475680574323625	1.9828227755517143	1.3675426814240061	1.8046205940980402	1.628955484051815	1.3876797018866784	-1.6613069183840716	-0.07662372132266151	-1.6384755570888943	0.403066875355691	2.000715958945633	0.7562404455804959	2.4815389780603447	0.8475245374473049	0.16094739314095244	2.353430957458147	-3.243880191937621
chr3L:8472749-8474918	1.194409135551963	0.38034379211866903	-1.4933634244249334	-1.374637367395497	-3.0487053738735916	-2.94122980096356	-2.1275985390726624	-4.1063418824904545	-6.779307891360853	-12.529199449245603	-10.8968784055165	-15.4500951462565	-22.59702003799975	-25.10516496619476	-40.33945615358048	-28.863554218139306	-30.565763941821746	-5.721657625653634	-0.9884928598239788	-1.0668755590631576	-0.9884928598239788	-6.014045032780874	-14.841306264193793	-4.104387588353669	0.3842533059311557	-5.431408145692061	-1.009910072449865	1.7248324269817097	0.18956458884263475	-0.9239904879267603	-1.5976925453896587	0.6166316525652706	-1.1439382641081284	-5.937462151175885	-6.567228497521396	-11.005712449045056	-2.4193883103567293	-17.462483242635706	-13.004110975522519	-12.328862935320572	-2.453671062870641	1.0421790870559458	1.3821770810048504	8.652731362762527	9.598658479718914	12.823309035003701	10.363646187435839	1.5741660565395421	6.091757280167883
chr3L:8502027-8502958	12.78841209826319	14.18877114290113	6.045554747482089	12.27422759834797	7.4927983681181045	21.61245888904372	2.7038912605969387	7.444877982416814	20.18343845221565	19.624490432828264	23.490234084027346	21.32147987852294	18.18290463553981	15.092906325012049	11.788718248288163	11.35308646480694	9.926819643186796	3.8971075617985655	5.685781591174522	2.474021658992861	5.035544128707929	2.816722742582023	1.1752961741142323	1.7786734835135518	1.4988831343525988	1.215649273451776	2.156729282387117	0.9120206419894644	-0.46127998293157424	-0.20564429714830346	-1.7418164600088124	-2.1840737763938707	-3.333754116401566	-4.287235911664372	-8.091024360607367	-12.541043764206734	-12.317169549540335	-15.41479810769546	-20.737234607866654	-20.697833420978487	-25.527215937651327	-22.988660976637693	-23.79345959465061	-23.753972669245602	-15.783580594080583	-8.548310805078353	0.0	0.0	0.0
chr3L:9360340-9361713	0.593836912860107	-0.6491548913989942	1.4637527426815686	0.0	5.015885193085975	5.004762996932171	8.552297628440266	7.002416284211323	5.158557455079379	4.258146881839321	2.6525106533284197	4.85167704608578	5.65396601379667	6.668176555818341	0.0	5.927628237719905	2.235671427812047	5.852791713187981	5.123906728119281	0.6252873828651146	2.376155689375205	3.429381442186686	5.594257796571874	5.374906644548954	2.033876868133111	3.163129045182517	6.240974808260609	8.590270728843798	5.307903816543495	6.682269285406243	6.049977170001926	6.326527318253212	7.128740882692367	7.52971023010603	1.9273248162114929	5.428909880193702	5.379096631658622	4.86523701859163	4.247311194240988	6.578066748104769	2.5269445810645625	2.040798121852448	4.3748356293857364	3.8709556852152165	5.2691044808915075	2.375585142846598	6.308705983664211	8.96442178011762	10.497713628015644
chr3L:9362222-9364113	5.015885193085975	5.004762996932171	8.552297628440266	7.002416284211323	5.158557455079379	4.258146881839321	2.6525106533284197	4.85167704608578	5.65396601379667	6.668176555818341	0.0	5.927628237719905	2.235671427812047	5.852791713187981	5.123906728119281	0.6252873828651146	2.376155689375205	3.429381442186686	5.594257796571874	5.374906644548954	2.033876868133111	3.163129045182517	6.240974808260609	8.590270728843798	5.307903816543495	6.682269285406243	6.049977170001926	6.326527318253212	7.128740882692367	7.52971023010603	1.9273248162114929	5.428909880193702	5.379096631658622	4.86523701859163	4.247311194240988	6.578066748104769	2.5269445810645625	2.040798121852448	4.3748356293857364	3.8709556852152165	5.2691044808915075	2.375585142846598	6.308705983664211	8.96442178011762	10.497713628015644	8.522017940953335	8.501934400647611	7.103745530925929	5.264745175321904
chr3L:9454884-9457585	16.06549452873506	15.943931614119766	7.6655319558899055	4.007578940083677	10.349525559382586	10.609980353036082	8.706047213722428	7.859605709919213	4.2426990585268785	0.924318491365505	-1.7814238010440318	-2.7614143411822756	-5.673810415810203	-11.936455041845406	-12.693166818361597	-13.593809917490635	-8.388948324306654	-2.7991963338281978	-20.73216975108677	-12.12660197802484	-10.965535081209628	-10.701486838196212	-12.51021874694109	-18.076811290543656	-15.893635323155856	-19.02805568138682	-5.787910087883154	-0.5552050987676277	0.7359535705891888	0.5552050987676277	-0.7357890626869555	3.5758121581691364	5.374204189882448	2.4310161170597557	1.6447274787387443	-5.385142176317233	-3.20779919895267	8.60998589084745	20.204089343804604	17.253223936834164	0.0	2.259982999975834	5.0462107056171766	11.705559317840557	12.559734541406275	13.520600069083939	9.184607300780202	5.2447439975267764	7.79220042877802
chr3L:9775788-9779018	2.6657349963781596	2.3959496391354476	-1.0929929073929476	0.9809096413482343	0.0	-4.306353557675402	-3.438899917224899	-2.6043713682049003	-2.2282126780724405	-3.750315258326468	-2.557273249521784	-5.838892493295314	-3.212217764899484	-5.763005085352642	-7.4058636241492675	-5.813545249517367	-8.791531376512161	-5.5575153299338576	-11.179126893143076	-13.140049946810294	-10.408678667806253	-6.158370412282596	-5.7132269215059575	-17.04592724071105	-5.051253386010077	-1.6421765886844997	0.5552050987676277	-0.2887691230768229	0.0	-2.6168522058359263	-5.289448647840477	-4.431488864635698	-7.281564732700278	-7.544914873813239	-7.8502775302013115	0.0	-5.261646994986549	-13.593338919257427	-2.7194789564140747	0.47712125471966244	0.288769123076823	-0.2887691230768229	1.4565076095746725	5.399893506250389	2.5468704408875285	1.243225535861345	1.5277937093321492	-2.1281005731175235	0.3680785626977227
chr3L:9796770-9799044	1.4565076095746725	5.399893506250389	2.5468704408875285	1.243225535861345	1.5277937093321492	-2.1281005731175235	0.3680785626977227	-2.521442801311917	-0.38894791660417566	1.7022214210852469	1.6255022546785667	0.0	-0.32675222119505476	1.0899459929323194	-0.4069813352270333	2.824501804011881	1.2958714957272943	3.1672153639662435	1.5336566294839815	2.800770230391804	3.1793137937922835	5.330814972050286	6.040931047712631	3.785653760742539	0.2614505271567006	2.105157744863585	3.637434570597972	7.77892325120249	6.278309229254142	1.4772115779074046	5.398414652776118	5.125177276297309	4.246128704589485	0.6893915254436865	2.2185952318776114	4.4433370657905185	3.0717740775042857	2.3868823883970296	0.6854114053522086	0.023090644278416943	0.38396149825292963	-2.167281321879722	-1.2253532283842299	3.541361628996825	0.20496423784337345	-2.3286248352848276	0.9884928598239788	4.360744692126315	6.756523494818392
chr3L:9799213-9800335	-2.1281005731175235	0.3680785626977227	-2.521442801311917	-0.38894791660417566	1.7022214210852469	1.6255022546785667	0.0	-0.32675222119505476	1.0899459929323194	-0.4069813352270333	2.824501804011881	1.2958714957272943	3.1672153639662435	1.5336566294839815	2.800770230391804	3.1793137937922835	5.330814972050286	6.040931047712631	3.785653760742539	0.2614505271567006	2.105157744863585	3.637434570597972	7.77892325120249	6.278309229254142	1.4772115779074046	5.398414652776118	5.125177276297309	4.246128704589485	0.6893915254436865	2.2185952318776114	4.4433370657905185	3.0717740775042857	2.3868823883970296	0.6854114053522086	0.023090644278416943	0.38396149825292963	-2.167281321879722	-1.2253532283842299	3.541361628996825	0.20496423784337345	-2.3286248352848276	0.9884928598239788	4.360744692126315	6.756523494818392	6.0052320478617	4.127506865103289	5.740236802364966	4.793741596601635	4.005263539402566
chr3L:10852914-10854040	-3.560101086104201	-4.932114450446695	-5.666639681405842	-2.560492461967926	-3.002424509979461	-2.1161072833021546	0.5050184077099935	-1.2956156029513832	0.4333694895193577	1.4112246161388995	-0.3511434199808829	0.3842533059311557	1.4476620743564603	0.7273940556748907	-0.47712125471966244	-0.583162704726522	2.868705933869993	2.3155303483066025	-0.6120858962486534	-1.3324748907341926	-2.3680339728298216	-1.036884368385069	-0.9884928598239788	-0.9884928598239788	0.3842533059311557	1.4637527426815686	0.8807275879539905	3.5499874054406844	2.1525617457641175	2.229834813032701	1.3481204267489149	0.6816519536376183	0.6252873828651146	0.8341940706365135	-1.656359534259189	1.959752602274984	-0.3924423884569014	0.0761805273034738	-0.11372602618050198	1.0668755590631576	-0.7359535705891888	0.9884928598239788	-0.3842533059311557	1.9084850188786497	1.684872899606169	5.240130328684691	7.303125593860915	0.6383073482902311	0.47712125471966244
chr3L:10854046-10855881	-2.560492461967926	-3.002424509979461	-2.1161072833021546	0.5050184077099935	-1.2956156029513832	0.4333694895193577	1.4112246161388995	-0.3511434199808829	0.3842533059311557	1.4476620743564603	0.7273940556748907	-0.47712125471966244	-0.583162704726522	2.868705933869993	2.3155303483066025	-0.6120858962486534	-1.3324748907341926	-2.3680339728298216	-1.036884368385069	-0.9884928598239788	-0.9884928598239788	0.3842533059311557	1.4637527426815686	0.8807275879539905	3.5499874054406844	2.1525617457641175	2.229834813032701	1.3481204267489149	0.6816519536376183	0.6252873828651146	0.8341940706365135	-1.656359534259189	1.959752602274984	-0.3924423884569014	0.0761805273034738	-0.11372602618050198	1.0668755590631576	-0.7359535705891888	0.9884928598239788	-0.3842533059311557	1.9084850188786497	1.684872899606169	5.240130328684691	7.303125593860915	0.6383073482902311	0.47712125471966244	0.6025013259654013	5.231331025982778	7.833032508966835
chr3L:11228138-11229177	0.0	-0.9059652567236041	-1.1113901339563375	-5.332635114816744	-1.9030327627260104	0.0	-0.6406570638915879	-7.207239708048436	-5.368962881474529	-4.879603102097341	-2.7761153151765225	0.0	-0.7359535705891888	0.0	0.0	0.0	-0.32675222119505476	0.9527115521825327	1.3759786222711345	3.287701640301912	0.0	1.0466924622419154	-0.6252873828651145	0.32675222119505476	0.6252873828651146	1.087636782058556	20.163616000508235	24.659440562839833	29.495993752781136	29.198345386022762	17.984770276069124	7.7577404879043	2.6648005015305487	0.32159437122807916	-1.861741890911359	0.0	-12.544899624135988	-9.525679514663867	-6.73472150681648	-7.047127413050792	-11.316339881505606	-11.474501831860483	-1.0444904895526175	22.684704283966102	15.974584816243606	12.691086704502517	8.48857452219945	3.5102968819376144	-2.664344422171697
chr3L:11235537-11236598	0.0	-0.32675222119505476	0.9527115521825327	1.3759786222711345	3.287701640301912	0.0	1.0466924622419154	-0.6252873828651145	0.32675222119505476	0.6252873828651146	1.087636782058556	20.163616000508235	24.659440562839833	29.495993752781136	29.198345386022762	17.984770276069124	7.7577404879043	2.6648005015305487	0.32159437122807916	-1.861741890911359	0.0	-12.544899624135988	-9.525679514663867	-6.73472150681648	-7.047127413050792	-11.316339881505606	-11.474501831860483	-1.0444904895526175	22.684704283966102	15.974584816243606	12.691086704502517	8.48857452219945	3.5102968819376144	-2.664344422171697	-2.4203212569907304	-12.126868384573676	1.7870801875369329	7.988908714846393	7.946767392506724	-0.16803870912728885	-7.66176643784109	-14.248359341142708	-17.625659702404782	-14.121935911100408	-5.505060032472471	-3.2994144846163493	0.4359239231164445	7.884889708255872	4.004685141958146
chr3L:11236691-11237742	0.9527115521825327	1.3759786222711345	3.287701640301912	0.0	1.0466924622419154	-0.6252873828651145	0.32675222119505476	0.6252873828651146	1.087636782058556	20.163616000508235	24.659440562839833	29.495993752781136	29.198345386022762	17.984770276069124	7.7577404879043	2.6648005015305487	0.32159437122807916	-1.861741890911359	0.0	-12.544899624135988	-9.525679514663867	-6.73472150681648	-7.047127413050792	-11.316339881505606	-11.474501831860483	-1.0444904895526175	22.684704283966102	15.974584816243606	12.691086704502517	8.48857452219945	3.5102968819376144	-2.664344422171697	-2.4203212569907304	-12.126868384573676	1.7870801875369329	7.988908714846393	7.946767392506724	-0.16803870912728885	-7.66176643784109	-14.248359341142708	-17.625659702404782	-14.121935911100408	-5.505060032472471	-3.2994144846163493	0.4359239231164445	7.884889708255872	4.004685141958146	5.551569578620487	14.791752632751225
chr3L:11318351-11319233	0.3842533059311557	-3.9554876719230965	-2.9500502375774635	-0.605648099073287	-1.6983667673409564	-0.9568070777091172	0.0	0.9548225092206898	0.3842533059311557	0.0	2.0727272066963667	5.387062445474384	9.832708952580205	3.2555910072196794	4.62715569263798	3.5982293506441216	3.1465800915402897	3.170667056388985	1.0466924622419154	1.0009102260028648	7.6033855829502786	5.786339067321451	5.417885319188317	8.416062835818071	6.969407979405859	8.023250862336393	1.6815697732690824	0.41784927003910893	2.8300964455852022	1.3822523686113695	0.9183320090576667	-0.8138240234121964	-3.124424306392245	1.5020089834183101	0.9814133317523885	-0.9207074752827707	0.0	-1.3175625653678726	0.4390054542693452	1.6935276916242334	0.8065359368777398	-1.9979824513357394	-6.517378861855034	-1.7463705457582634	-2.002524882030505	-3.401545430775956	0.9469522813949252	0.32675222119505476	-0.32675222119505476
chr3L:11683839-11686181	3.061421408772923	1.6696679801321195	4.073606514735791	1.4252302402892765	2.359165974112901	-1.2481190672748017	0.5993658339618453	-1.8588651892849861	-2.782233090672556	-3.610213000979695	-6.35067533668582	-5.383451427293342	-10.51908011164116	-20.627986526181115	-15.815662491906537	-13.704531580670924	-5.550835802794386	-6.210805743802707	-6.242075093261057	-5.610068557886995	-6.081807612402261	-14.83719142737477	-5.922779510470407	-7.7408282818616065	-9.805983280939364	-9.79584613654453	-9.653222323409942	-6.803485019671707	0.0	1.4637527426815686	-6.951454475257437	-11.813761367075639	-11.046084552109187	-6.426484481433225	-4.720816215095367	-1.597888911731707	-0.30260197260952487	-0.5217662500604511	0.7447480871432796	-1.7509408334268064	1.1834014402011797	-0.9219542596485816	-0.3842533059311557	-0.7183432030669151	-1.1962181789875859	-0.7875317382829148	0.08022510777559513	0.30749305485896583	-2.088814226635448
chr3L:13369326-13371463	0.0	-0.8463778262147704	2.6335732654854205	2.50995938653901	0.30687526077229726	0.9759660979290792	1.4596826525174038	-0.2552528968994852	0.5531775260541832	1.4001787390967768	1.2153403348059149	-2.1411477376961074	-7.881704423993419	-9.803282137957321	-2.7222354831651874	-4.931318372540108	-1.4637527426815689	-5.979192180477808	-14.738031159065086	-7.929154438120671	-5.533950750579349	-7.822396065923835	0.6867325911188109	-1.3821770810048504	0.0	0.0	1.5945249141605926	6.197752603155297	0.4414123674337495	0.9884928598239788	-0.3893487198707884	4.79428747802417	1.8087768333719727	5.739747081051783	4.466837941835951	4.371187356820831	4.516833750411342	2.400114063236414	1.1014254241385097	0.7264057985209469	0.8626229605682982	-0.355161630000432	0.32675222119505476	1.0767440689867966	1.0466924622419154	0.0	5.731295730867175	13.30148280448938	5.1823384023457395
chr3L:13827980-13830686	0.0	0.0	-1.4688271124174686	-3.0945424679485343	-0.25998108473639886	0.4624117879032145	-1.0668755590631576	-0.47712125471966244	-0.7073271912790632	-0.7741317783564632	-0.26145052715670036	-0.9059652567236041	0.3842533059311557	0.3338663289647811	2.271625506748534	2.1339649249480996	-0.9884928598239788	-0.33386632896478075	-3.151952460497249	-3.1128631206954247	-1.1824894461749604	-2.18853552913724	-1.919285271970362	-0.47712125471966244	-1.7115341193933067	-3.4125430430149253	-3.525672679538126	-2.3304002847038086	-1.2456036774209613	-3.325353359970018	-6.612425486623743	-0.6025013259654013	-2.0848989901572708	-9.785275855518757	-4.286166894765546	-8.282146382253616	-12.505440269264787	-22.772419101755933	-20.41891892735576	-41.32216896814168	-32.89259607664006	0.0	0.0	0.0	0.0	0.0	0.0	0.0	0.0
chr3L:14164357-14166216	4.194737702773767	6.047679863436138	1.0611283400728413	0.0	5.02638043299044	5.8322386157870305	7.086931900323068	3.7893495846398157	3.4540992296738717	1.330202907625879	-0.04213276561061883	-5.24024927084126	-2.328870174356896	-4.6322232720799486	-5.686838510292408	-1.7444168756405873	-9.350011241535757	-5.014403379965824	-6.768296140530911	-6.897710451552034	-7.547546241136558	-4.366557716263312	-1.466099955671508	-0.23354528657278995	-1.7867487059602032	-1.268166212986585	-0.25499118930382586	3.41996260418939	0.8394600139058687	4.065195976487886	4.1516249388170845	2.127449929147478	7.766297090674179	6.603879749216676	3.0325598991381018	1.22067536969982	-1.523991237855184	0.7527082123245649	1.4130971968264303	0.0	-0.8065359368777398	-0.050917485899110146	2.0633881068083593	-0.804564650570467	0.28972707936814057	2.30490383831563	2.8159656001790045	4.4865649945806485	0.5016643697361012
chr3L:14775379-14780737	2.853544181944009	10.954080142780178	12.124893835960268	9.905059172764224	6.57476518714955	4.860513164429974	2.9537827974435977	1.8555503240393192	5.4920114518867615	3.42596998020495	6.405614506540216	5.430676206489009	5.345892513765242	5.970717249725679	2.6712117469324492	1.5022269290607766	6.631757772060133	8.859716983825557	8.161203626537654	9.29064132252455	4.248540654161881	5.43976453993948	2.3637718666160166	8.193279140459184	6.9253093340793965	6.463974370279011	4.731132641579984	4.9601573982402	-0.5716718693241921	-1.6600668666598266	-2.87099235010618	-2.503773141437371	-1.2552997568385644	0.4516814947328406	-0.06270320752798406	1.9687051941037244	-1.3498927546430302	-0.4905189922846668	-5.021339381137693	0.5731554275886124	-3.5416102808289285	-4.130072839619585	-11.488527648534617	-15.160643900613938	-12.882928317091535	-11.788785239239921	3.572715418216366	-0.025602159001081762	0.2614505271567006
chr3L:14964326-14965517	0.3842533059311557	2.35834939305314	-1.6128123079011039	3.322116878638936	2.50009120302993	0.0	-0.47712125471966244	-1.1735567295533955	0.760640093821455	1.2049203278518885	0.8881232239143072	2.049983065775392	3.7649347708814407	4.5439005589546655	0.7359535705891888	0.32675222119505476	2.020480468674985	2.467596685187201	1.5356818186483685	1.3588360740722127	2.309622259940755	1.9096452215819297	3.261086524638688	1.1535175700737104	1.4192063708376903	0.3440557672277934	0.8416713548553072	2.059772622126397	-0.5722315223304937	-0.47712125471966244	0.7359535705891888	3.4175319727842974	2.7043759898608983	1.6914121239099256	7.0538794921618795	0.919397504684129	3.9773390668398614	1.164919899636283	0.19869270423637217	-1.508221618971881	-5.841115946614729	-9.81611355350317	-10.781478844069873	-13.342336744070046	-0.3378827511570093	2.1124957099034747	6.266061623072873	13.032820330141394	7.0320923684365635
chr3L:15499746-15501921	-1.1654319823121886	0.32675222119505476	-1.4682666780860463	-1.6721488845449763	-0.3842533059311557	-1.1815020054581278	-0.13463002624209205	1.4535354505248967	-0.7359535705891888	-0.9884928598239788	0.8315523130180141	0.1238826896439999	1.2497658559547116	0.8089643778226023	-1.992125049064595	-1.2991533537617577	-1.5354346527983458	-2.4827283401855196	-0.6858562796310529	1.3821770810048504	0.0	0.9884928598239788	0.32675222119505476	3.4241896584745843	3.928620760103385	7.6438865266943194	1.5822108906017813	0.4106493675885908	4.229933743513048	4.230683915583456	6.9941825165411595	3.0064990998139023	3.527708484536051	1.7711392178724867	0.90738038144074	1.4134597491235843	-0.17864889905684825	-1.012066476169976	-2.093657981817748	-2.4019449255012093	-2.769566565918865	-2.9169372328700764	0.22407746444571308	0.0	-0.7359535705891888	0.47712125471966244	-0.12045395988350635	2.6276739091450705	4.501447762576815
chr3L:15501940-15502960	-0.3842533059311557	-1.1815020054581278	-0.13463002624209205	1.4535354505248967	-0.7359535705891888	-0.9884928598239788	0.8315523130180141	0.1238826896439999	1.2497658559547116	0.8089643778226023	-1.992125049064595	-1.2991533537617577	-1.5354346527983458	-2.4827283401855196	-0.6858562796310529	1.3821770810048504	0.0	0.9884928598239788	0.32675222119505476	3.4241896584745843	3.928620760103385	7.6438865266943194	1.5822108906017813	0.4106493675885908	4.229933743513048	4.230683915583456	6.9941825165411595	3.0064990998139023	3.527708484536051	1.7711392178724867	0.90738038144074	1.4134597491235843	-0.17864889905684825	-1.012066476169976	-2.093657981817748	-2.4019449255012093	-2.769566565918865	-2.9169372328700764	0.22407746444571308	0.0	-0.7359535705891888	0.47712125471966244	-0.12045395988350635	2.6276739091450705	4.501447762576815	2.259982999975834	0.47712125471966244	1.844827418961548	4.2571369761433955
chr3L:15960386-15961086	-2.1815376990757254	-0.6100512300323009	-3.3766975170445788	-6.795642198901723	-3.6813189946320417	-3.8056930513183875	-0.9193975046841285	-1.0668755590631576	-0.37107205997171755	-1.1151984847412626	-4.947766733283288	-4.144913083229007	-2.851802662043616	0.0	0.0	-1.9084850188786497	1.6525945075586288	5.241214561109845	7.541763049622372	3.1877347384464034	1.3880913429778565	-0.17126392829114448	0.6962449495558397	1.0232046052093346	1.736510175983034	0.0	0.0	0.0	0.0	0.0	0.0	0.0	0.0	0.0	0.0	0.0	0.0	0.0	0.0	0.0	0.0	0.0	-0.32675222119505476	-0.6500485400342133	9.541429291234236	9.798537331080208	5.376152720315123	19.32256102750076	14.539909403195557
chr3L:16011514-16013350	9.99982075348705	20.72005460822385	14.267185475443005	16.287574365018017	15.3383595830551	15.467344420925059	15.195942968627335	12.442388286686336	8.494822579843746	4.594484408309261	1.18173219968958	-1.9411047543862938	-1.4955679147939636	-3.940766762416654	-4.934021496794523	-6.71650243913125	-2.5498013263881893	-5.924551155205489	-7.192206658127547	-11.953826932332905	-12.073293002879689	-13.727501193345214	-18.90143754699488	-22.389379710788546	-29.50334536561197	-21.037676135521192	-20.3739030399719	-8.264869907680994	-0.6816519536376183	2.648463661497752	1.6264089009255023	0.6334896394696905	0.49561479799064334	-1.0948187015950703	-4.983153393048388	-8.86620875382528	-10.348061639365197	-11.116436392948312	-11.068471718395553	-2.204094620345582	1.6501490402254106	2.940832809210137	1.3233149417245498	1.8053163889671995	-2.979615168858311	-5.405253836646425	-7.790023671078814	-5.35985248878413	-2.4439776078658966
chr3L:16016987-16018326	1.18173219968958	-1.9411047543862938	-1.4955679147939636	-3.940766762416654	-4.934021496794523	-6.71650243913125	-2.5498013263881893	-5.924551155205489	-7.192206658127547	-11.953826932332905	-12.073293002879689	-13.727501193345214	-18.90143754699488	-22.389379710788546	-29.50334536561197	-21.037676135521192	-20.3739030399719	-8.264869907680994	-0.6816519536376183	2.648463661497752	1.6264089009255023	0.6334896394696905	0.49561479799064334	-1.0948187015950703	-4.983153393048388	-8.86620875382528	-10.348061639365197	-11.116436392948312	-11.068471718395553	-2.204094620345582	1.6501490402254106	2.940832809210137	1.3233149417245498	1.8053163889671995	-2.979615168858311	-5.405253836646425	-7.790023671078814	-5.35985248878413	-2.4439776078658966	0.21070289983532975	-4.3037625717901	-3.089274914175607	-5.749707355328419	-11.146544612263458	-11.972020750359832	-7.242243654048439	-6.963833530899188	-6.285823489630066	-0.3842533059311557
chr3L:16104701-16105909	17.673558959366005	17.055606571332792	27.01283537634739	17.998412053424822	18.602562619095124	19.125722656899818	17.019216907308937	14.875200607578995	6.701316473604177	8.825787641128636	8.136177153302414	4.910052311322574	0.6596507739548918	-0.5926505940165921	0.034374303859193545	0.8487836296259127	-0.04126791803059125	-0.026012183854487825	1.3105638844814804	-0.37734649529572317	-1.59726788075908	-0.6823488959885214	-2.3514203757452483	2.5976972007164427	1.8727425618795468	1.7838293593572214	-0.6100211151669201	-1.8103068463757903	-1.6922542176450261	-2.433810378585642	-3.672790739125423	-3.954472094040924	-3.940345110739606	-2.18822577440514	-2.8955697421528566	0.5517359560853587	1.3513338011084146	1.953900067005932	-2.0863885229516335	-0.8105963308630283	-1.4173441213211428	-2.302943164887512	-3.1339814773340913	-5.073640129554589	-3.3223957192605518	-3.2198374135714394	-2.4453612363123085	-3.6385166618941054	-4.20997390752325
chr3L:16105919-16107310	27.01283537634739	17.998412053424822	18.602562619095124	19.125722656899818	17.019216907308937	14.875200607578995	6.701316473604177	8.825787641128636	8.136177153302414	4.910052311322574	0.6596507739548918	-0.5926505940165921	0.034374303859193545	0.8487836296259127	-0.04126791803059125	-0.026012183854487825	1.3105638844814804	-0.37734649529572317	-1.59726788075908	-0.6823488959885214	-2.3514203757452483	2.5976972007164427	1.8727425618795468	1.7838293593572214	-0.6100211151669201	-1.8103068463757903	-1.6922542176450261	-2.433810378585642	-3.672790739125423	-3.954472094040924	-3.940345110739606	-2.18822577440514	-2.8955697421528566	0.5517359560853587	1.3513338011084146	1.953900067005932	-2.0863885229516335	-0.8105963308630283	-1.4173441213211428	-2.302943164887512	-3.1339814773340913	-5.073640129554589	-3.3223957192605518	-3.2198374135714394	-2.4453612363123085	-3.6385166618941054	-4.20997390752325	-8.051394197388941	-8.154243226869047
chr3L:16220051-16221136	-4.115337655158392	-6.436122394040708	0.0	0.9884928598239788	-0.32675222119505476	-2.9546629014608006	-2.7681136339044734	-0.47712125471966244	-1.2156492734517763	-1.0155415952904823	1.3768430568588477	0.0	2.3279304930734956	4.935172040270142	5.195212798063816	0.0	0.0	0.0	0.0	0.0	0.0	0.0	0.0	0.0	10.004917962282272	12.172386965351846	11.944228280823603	6.748067217340187	0.288769123076823	2.441380104643193	5.44132398651457	10.869337992774385	4.318807704150972	6.192898977036016	11.843305462693298	7.48276858523662	9.504584315867277	8.637721353209582	5.5246495513789124	5.794841187612619	1.647566960596553	1.9762795724246782	-0.5618657574195902	0.4167500086701458	0.4590203986706969	-0.9437449820061697	-0.960624587639981	-2.4953192032026807	-2.1055270677548736
chr3L:16402115-16405073	2.0767529612750724	3.389443451856496	-0.5358432340778476	1.0180318378758726	2.5911045163692963	5.200606713240484	5.446331997637484	6.611561655648397	5.846371396917124	5.509275004950656	4.499781218070784	6.68240526016532	5.4535700840708055	3.0165001393436763	4.3401733315835855	0.8863200633203413	3.3901233072456174	0.8149173547843386	1.1102944937637316	0.3936105744935026	-0.3373693734868075	-0.9431389782488059	-0.10962568408892696	-1.9279509280889975	-0.4647754165505365	-1.0958891037708254	-1.3847135825144197	0.15553434292359536	-1.0789706062113138	-1.1742213371544918	-1.814252970521732	-1.8075554552737876	-5.446342151683628	-6.666597991869972	-13.881469540092265	-17.104754392301334	-15.849945842012218	-17.9517156431993	-11.443869492194347	2.6011763741784892	6.97587887815041	7.912137606334849	3.236719671416751	-1.7266580420817803	-5.214966733919849	1.8635662115035476	10.280072806448137	5.150190322531455	0.7593974304282775
chr3L:16405106-16407434	5.446331997637484	6.611561655648397	5.846371396917124	5.509275004950656	4.499781218070784	6.68240526016532	5.4535700840708055	3.0165001393436763	4.3401733315835855	0.8863200633203413	3.3901233072456174	0.8149173547843386	1.1102944937637316	0.3936105744935026	-0.3373693734868075	-0.9431389782488059	-0.10962568408892696	-1.9279509280889975	-0.4647754165505365	-1.0958891037708254	-1.3847135825144197	0.15553434292359536	-1.0789706062113138	-1.1742213371544918	-1.814252970521732	-1.8075554552737876	-5.446342151683628	-6.666597991869972	-13.881469540092265	-17.104754392301334	-15.849945842012218	-17.9517156431993	-11.443869492194347	2.6011763741784892	6.97587887815041	7.912137606334849	3.236719671416751	-1.7266580420817803	-5.214966733919849	1.8635662115035476	10.280072806448137	5.150190322531455	0.7593974304282775	-2.5290312743854133	-6.494030053906198	-4.5425123843474475	-12.114903795875412	-10.721166734878608	4.274100370621351
chr3L:16764676-16765934	-0.9974559889895561	-2.736695703024325	-4.028445937250412	-9.214354277633031	-8.556633413969983	-10.133170608833519	-9.943022679404546	-11.248421978679305	-8.094157464779107	-14.243435003813698	-17.651224213750336	-15.216505995736092	-19.557720973428307	-16.92906008253891	-20.44355714889045	-32.765206040374956	-29.71388708655316	-21.246874753297906	-5.922763230025839	-2.493420891963992	4.930331945023988	8.270272177965	5.9385428781184695	3.123961991423334	1.9812586767462672	6.865861112766896	10.212564883472648	7.137686782946052	7.492813700816266	2.774245394295878	-0.6712178415435524	-2.178833504661893	-2.7844465484277667	-2.3968622982027363	-2.6835915993073036	-5.89675960653105	-9.903398074956636	-7.441128410701699	-3.3467992505332993	-10.326482326052279	-10.847857671885395	3.6509883202385347	3.901438748874504	3.043629228858464	5.242122993984089	4.170878493738907	3.525780420717953	1.7164366982824382	0.5599746097441173
chr3L:17409556-17410330	2.1475525372974253	4.132602891094765	4.888075335975976	7.41590765060752	2.0249220155762235	4.706905977329479	2.6920182305020774	1.5482112366979377	-3.3437897074345146	-5.003240610225586	-6.197113137312568	-7.830823887224443	-7.867424046498026	-13.143797002492626	-14.051399068060412	-11.521870186994983	-11.464495815928231	-9.026832591447867	-12.119693692855146	-10.452908850826786	-7.921812807383809	-13.206586542758115	-11.824007242823837	-11.10314055383111	-10.052408736820471	-8.594550464375581	2.1680196922571002	15.947513100438558	17.034344941932602	10.617572511748552	6.51139179167938	6.816136664488862	3.113338698006916	2.635691587723116	3.8481095355349675	3.187538625100787	-0.2406233412219088	0.3411449834230643	0.3226171987455033	-1.0780569208335262	0.7030090420758563	0.7838376262515055	-0.5012906106645333	-3.032788172003071	-2.0506571613119604	-2.5259204160364197	-4.0408727185632785	-1.6177349669986836	-3.1842398463738077
chr3L:17546464-17550842	2.07682595193349	0.4227657165218732	0.0	-0.13820413312375984	-0.5109588267912617	6.050720404344397	3.3540955240156882	-0.7359535705891888	1.5744741951716879	9.715271624606546	9.710303466817567	5.123866350630134	3.610361474640452	-0.3910079150300354	1.2670418878990384	-2.207356495112296	-3.108672053348561	-3.202476080815858	-6.192135344229479	-9.523770854832927	-10.312264211500123	-10.399392447130678	-1.2343585508555452	6.495724945931851	3.555145026480288	-2.6282796561369195	-4.603302399494315	-0.9586119241720026	-1.7321457241349796	0.0	0.0	0.0	0.0	0.0	0.0	0.0	0.0	0.0	0.0	0.0	0.9884928598239788	0.0	0.0	-2.8896935998817175	-0.5458206058709691	0.7350752397417999	-1.735739873193599	-2.2468058380601854	-7.315566153858491
chr3L:17640885-17643287	12.124462559565572	12.162810762457559	5.735205211002286	7.394699765392863	3.6467901253682276	0.1265296560394437	2.689593346042788	2.272560400448972	2.9353518544790718	3.9758690127792056	0.21824810971077307	1.3838736204033506	-0.02337315987317517	0.6503531576036035	-0.4271776007473981	-1.6175616881112125	0.2573970043428867	2.526768794278296	-0.06318025245188186	0.9819920421947447	0.36645301673832253	-1.194646247138325	-2.3391452497566325	0.27993474006150265	-2.9523055192466034	-4.5555240301208295	-2.902408521200445	-2.0180283435363244	-2.3286248352848276	-0.3546882200982164	-2.401708180896317	0.31210592231488377	0.39799486157175007	-0.3887461076840382	1.9846830587246163	0.22432243947821665	1.9723208914203911	1.6333473982836593	1.8666817524945925	4.446485856438692	0.09325683163294358	0.5044633595379466	-3.744174586686254	0.46692899019301065	-1.0762399366823194	-2.946948949129106	-4.419868422574987	-2.8373729902743996	-0.5517556197990399
chr3L:18130032-18131710	-2.164707447636373	-1.1492414016051922	-1.8655075493553939	1.897604259904281	11.950760854549685	12.130980122464834	12.411012123460356	7.238848549319346	4.526998574882163	1.4154871174327812	0.27634427563392705	-2.829158016148103	-1.5718305533592054	-2.8261193855653257	-4.725967876717565	-3.4854718457142773	-5.85952625458054	-3.7646199174717916	-1.0912786175148979	-6.917840095023328	-4.684405571029575	-5.025475534206993	-8.112116572416161	-9.424655010811989	-6.08198548124669	-10.65910063386347	-9.807664965284935	-6.144128591749835	-3.829617520412759	0.0	-0.47712125471966244	-0.7359535705891888	0.7359535705891888	2.462842945041918	-0.983063356283494	0.27822707999391183	-1.3055991103877056	4.231876698174606	8.213640635035665	8.768804875265369	16.980080124285518	6.30340715668035	12.918226344369065	7.049800436339997	6.165593025051236	10.82064642747936	8.508362592533183	4.899388432189637	0.19589630446506343
chr3L:18578969-18581709	0.0	0.0	0.0	0.0	-1.7202177029269943	-0.4142158335968964	1.5359464690053315	2.539474567460887	2.4865415854214135	4.40445398395886	4.701396902990681	3.4016855807404065	3.5794407664649026	2.0070045666383423	5.14361408779102	4.653994238674195	2.9854287717498487	5.492253310070744	0.6267648488170143	2.5812801514949393	0.2673674493105602	1.9862204930215646	0.7359535705891888	0.3842533059311557	-0.3842533059311557	-0.47712125471966244	0.8000445486914659	2.573231566047102	5.6865195844912355	4.258565252125553	0.9884928598239788	1.920677598869101	0.7421278080019245	3.557540029965755	0.8752398927353685	1.819201483051779	1.3361026057351653	-0.14869112391160574	-2.175664849316979	-3.297207324534555	-3.952439860418963	-4.885262974599405	-2.9549786996171545	-5.098560036022135	-1.9229246495807275	0.0	0.9884928598239788	0.0	0.6100512300323014
chr3L:18589224-18590092	1.9862204930215646	0.7359535705891888	0.3842533059311557	-0.3842533059311557	-0.47712125471966244	0.8000445486914659	2.573231566047102	5.6865195844912355	4.258565252125553	0.9884928598239788	1.920677598869101	0.7421278080019245	3.557540029965755	0.8752398927353685	1.819201483051779	1.3361026057351653	-0.14869112391160574	-2.175664849316979	-3.297207324534555	-3.952439860418963	-4.885262974599405	-2.9549786996171545	-5.098560036022135	-1.9229246495807275	0.0	0.9884928598239788	0.0	0.6100512300323014	4.076170885207114	2.8794811794637467	-0.9884928598239788	1.4637527426815686	4.541130648743414	6.2380358069762645	4.226356994287706	5.132422883266771	3.5154985180867495	2.2792462466387757	0.319591982137196	-0.7820208869961214	-0.2738313991725074	0.15490163351878722	-1.2876303654034333	-1.4408587321000017	-0.5863855205236747	1.4787494158918901	2.4246382274886846	-0.889746780847476	0.7359535705891888
chr3L:18737524-18738759	2.6334112840382624	1.3635324302682306	0.14377556739737113	-2.8587035263225617	-6.059923751197361	-9.519154657268283	-9.060355935903914	-10.967470999049853	-7.12924811281704	-7.682894696627779	-0.9884928598239788	-0.9884928598239788	-4.620467776756702	-17.309372739235638	-15.227618965703735	-11.043201865705184	-11.488861269413574	0.0	-11.843763545736289	-15.111617042845674	-9.16211996728726	-10.96518852417218	-1.9084850188786497	-5.073605569302936	-15.837920185369367	-3.4525620940576753	-11.668338217618937	-4.393637863430521	-1.876494094184632	-3.1846216175757043	-1.6806839062132066	0.0	1.3628769251882806	-0.47712125471966244	0.0	0.0	0.0	0.0	0.0	0.0	0.0	0.0	0.0	0.0	0.0	0.0	0.0	0.0	2.2592729369981233
chr3L:19075269-19076218	7.7991879412709055	4.430013626379697	4.027570447434911	1.4610411747064946	2.9038007384552715	-0.6071460235957227	-3.6745705073956705	-3.5346163861807	-3.1999401114698585	1.1737218734474009	3.5905489204623557	1.09793608361422	0.7357890626869555	0.0	2.853544181944009	8.719630974755447	5.102752844058032	1.72954811871417	3.8619128816200363	5.472646043121997	9.40740109072936	1.1919504926927986	0.8038221304753399	-3.590287173700464	-1.1350365509262275	-0.4911391630828654	2.4467784652688493	3.762733028160717	22.541014046475116	23.913211146997956	18.36421704162051	19.228948424063045	13.28117412146333	9.237691708162046	11.669528364395072	13.447189094232263	5.02884026397561	4.8561247609175595	4.3649602204242886	4.796892314456717	-0.5567253473259464	-0.42178219511705034	-4.315458133006347	-4.3757995121471644	-2.7037534088496495	-3.5692753033993214	-0.5626719316213119	-1.5928706408967488	-1.2094664753434574
chr3L:19550883-19557097	0.0	0.0	0.47712125471966244	0.47712125471966244	0.3842533059311557	0.3842533059311557	1.251293698979397	5.9392008709728294	2.3900422542586703	3.833159426416058	3.5835512713875364	4.914960451063605	5.524978032783653	3.4967468515400797	1.7962975890371429	0.9249909103163163	-0.15891671382976066	0.9078864773054824	12.776003949802327	26.440543645142974	25.388084045285332	25.15995665404712	9.830960884757191	10.958666132391679	12.296344385337628	14.20029267068157	5.304428708749709	12.37472383921509	4.10745938626204	6.7423125932093475	10.720229040259087	13.488091620940027	8.792519748846445	12.531783266232614	10.001247478009581	2.8421321470488228	6.399682696688292	8.721161638545318	8.915542030952585	4.6547380432006396	3.8693163401205695	3.3570006884681542	3.26169824850215	1.581117323238192	3.724009198409755	4.1522998989666675	3.657721224519674	1.0487782070695417	-1.7345287976228647
chr3L:19800172-19801609	0.0	0.0	0.0	0.0	0.0	0.0	0.0	0.0	0.0	0.0	0.0	0.0	0.0	0.0	0.0	0.0	0.0	0.0	0.0	0.0	0.0	0.0	0.0	0.47712125471966244	0.0	0.0	0.0	0.0	0.0	0.0	0.0	0.0	0.0	0.0	0.0	0.0	0.0	0.0	14.971965925140626	88.38483368307094	82.72817401482226	60.18069647131287	20.14260454009802	14.024656896090281	8.12989076284401	5.439080381348963	5.7793137901896605	2.6003286046995484	4.835875618341696
chr3L:20284444-20286232	-19.213363505459036	-11.708588606026252	0.4052260849427943	-3.653889600896002	-5.597965688119735	-2.5352918816303283	-1.3274543126663803	-1.4737446487446972	-2.6372800785510293	-2.0418101527063217	-3.0262609220966104	-0.3950281665328211	-3.086102191357704	0.7789134453809591	-1.2262537741110882	2.190699074352623	0.8093396531418781	-0.32675222119505476	-0.7359535705891888	0.0	0.8457119955017671	2.276419542683485	3.919944048759801	5.986921111779056	3.7990053341849648	-0.15117730789243075	0.288769123076823	2.6343213882462297	2.176353332483717	4.573442071811589	3.3607624099952416	5.617349337832967	3.6181503369480446	0.0	0.0	1.6668900451615751	1.3307100969424897	1.684872899606169	4.648037294079919	5.308616787211128	8.377092867667569	6.614080803179548	7.821694994753384	7.565661621799035	12.981937552092333	12.629058138804519	14.225584922229578	10.795497174490858	7.427582363891704
chr3L:20287717-20288904	-1.4737446487446972	-2.6372800785510293	-2.0418101527063217	-3.0262609220966104	-0.3950281665328211	-3.086102191357704	0.7789134453809591	-1.2262537741110882	2.190699074352623	0.8093396531418781	-0.32675222119505476	-0.7359535705891888	0.0	0.8457119955017671	2.276419542683485	3.919944048759801	5.986921111779056	3.7990053341849648	-0.15117730789243075	0.288769123076823	2.6343213882462297	2.176353332483717	4.573442071811589	3.3607624099952416	5.617349337832967	3.6181503369480446	0.0	0.0	1.6668900451615751	1.3307100969424897	1.684872899606169	4.648037294079919	5.308616787211128	8.377092867667569	6.614080803179548	7.821694994753384	7.565661621799035	12.981937552092333	12.629058138804519	14.225584922229578	10.795497174490858	7.427582363891704	5.004257613966245	5.997422743468131	6.9310302679851725	6.667392000016279	3.5761773047101664	8.120944562445272	4.3534827084614305
chr3L:20393434-20397716	21.192485625410498	21.738187193164233	14.497000917487757	10.258224475966228	13.513433081527124	10.980957996459122	6.571393889318193	5.079567897098642	5.720914097147717	3.368671578769299	0.356340825511399	0.1302530687182984	-2.723334908564727	5.212967534854617	15.2027713841857	12.602788294298437	6.285046281573912	5.952683506910475	1.3703390793870693	-2.5112193972174244	-4.92524056440414	-7.035951266194299	-8.348040911495772	-1.1041098473102753	23.906430905552025	27.000569337071088	23.566647334638102	16.24534964176695	11.256756486102732	8.068574371168673	7.472781762864914	9.302239234437312	4.572595658912679	4.382679951658997	0.5392981208998562	4.774796706787897	2.150137734882445	-1.0447864192381942	-1.9845737089068567	-2.329319420413116	-1.9716545181885932	-5.721783533454631	-10.908331441504258	-8.38551605372258	-10.21756397938179	-11.842596642770497	-11.886021424053418	-12.857016575596042	-19.583580240490534
chr3L:20508269-20510099	-6.824690809059363	-5.781031383171968	-11.337597767180766	-11.886737588713736	-18.657667224467517	-14.298434724616003	-17.26787271902635	-14.471311330659148	-22.556907256133037	-27.270361165395165	-23.72159620314797	-8.654511287058167	-23.554479005179047	-22.18573745039068	-17.865605695360387	-21.456207082451638	-17.50926238907573	-3.455061967969428	1.4637527426815686	0.288769123076823	5.628850637783689	7.089456282344892	11.635924354349713	11.281923414412447	0.0	0.0	0.0	0.0	0.0	0.0	0.0	0.0	0.0	0.0	0.0	0.0	0.0	0.0	-1.2226364775775984	-1.043212012916232	-2.5309855567518156	-0.955876425737242	1.9236615936809558	11.969632547898144	5.6556206056727225	10.023889850896355	5.687553439138805	4.921249903911323	0.19798783203842382
chr3L:20511034-20512258	-17.26787271902635	-14.471311330659148	-22.556907256133037	-27.270361165395165	-23.72159620314797	-8.654511287058167	-23.554479005179047	-22.18573745039068	-17.865605695360387	-21.456207082451638	-17.50926238907573	-3.455061967969428	1.4637527426815686	0.288769123076823	5.628850637783689	7.089456282344892	11.635924354349713	11.281923414412447	0.0	0.0	0.0	0.0	0.0	0.0	0.0	0.0	0.0	0.0	0.0	0.0	0.0	0.0	-1.2226364775775984	-1.043212012916232	-2.5309855567518156	-0.955876425737242	1.9236615936809558	11.969632547898144	5.6556206056727225	10.023889850896355	5.687553439138805	4.921249903911323	0.19798783203842382	-1.5331614873726833	-1.9520050997760987	-1.0674503321505984	-1.109955840004149	0.0	1.8811645072702519
chr3L:20688145-20689475	-4.4140569520322295	-3.2910542557371856	-3.6629542236942685	-5.984260526682111	-1.2445602669577998	-2.4707512986558626	-0.13906948780066597	-1.3906800109394053	-1.1695938556118923	1.826014458789498	0.7149236728009095	-0.4582180989624409	-0.8004067368593802	2.532098378031544	0.25191308101646737	-1.0182821494561896	-5.20795244109561	-0.03703676424308102	-0.47552285547611145	-0.922482933122629	-1.452305074090175	-2.6492570718812276	-3.6782716387317618	-6.2132687873577765	-3.5217329524526466	-4.722403821976498	-1.0967789287459788	-1.5089304733773692	-0.4491619997197331	-2.894148776061032	-2.2867325285118354	0.0	0.2681854859691828	0.831350478864448	0.8293822946279163	3.1969014871164436	1.730973469226099	2.914187905922037	3.9208600012940873	2.4172165972717226	2.4360395539593878	-0.19642164050402483	3.2851109193985937	2.193244831672068	3.1164999102253708	4.449199731892106	4.4178456144595915	3.8813059023500696	2.58574254251835
chr3L:20690881-20691922	-2.4707512986558626	-0.13906948780066597	-1.3906800109394053	-1.1695938556118923	1.826014458789498	0.7149236728009095	-0.4582180989624409	-0.8004067368593802	2.532098378031544	0.25191308101646737	-1.0182821494561896	-5.20795244109561	-0.03703676424308102	-0.47552285547611145	-0.922482933122629	-1.452305074090175	-2.6492570718812276	-3.6782716387317618	-6.2132687873577765	-3.5217329524526466	-4.722403821976498	-1.0967789287459788	-1.5089304733773692	-0.4491619997197331	-2.894148776061032	-2.2867325285118354	0.0	0.2681854859691828	0.831350478864448	0.8293822946279163	3.1969014871164436	1.730973469226099	2.914187905922037	3.9208600012940873	2.4172165972717226	2.4360395539593878	-0.19642164050402483	3.2851109193985937	2.193244831672068	3.1164999102253708	4.449199731892106	4.4178456144595915	3.8813059023500696	2.58574254251835	1.1709720508499057	1.3671172712771755	1.4892316912266281	-0.7075654258352316	-0.9670162803285552
chr3L:21058854-21059781	0.0	0.0	0.0	0.0	0.0	0.0	0.0	0.0	0.0	0.0	0.0	0.0	0.0	0.0	0.0	0.0	-2.8569558578075522	0.3174792021990947	-2.6199282139253293	-2.2951444196306703	2.07614289713653	-1.7924826107208622	2.772955085350169	8.460945166576867	22.357910830493356	16.695960581434203	32.45548386249799	27.1246411479299	21.61278770840655	8.062707480783573	1.9148397238196222	-4.238658553862676	4.923968617379274	8.221094580813567	0.4087732336795804	-5.537457646912439	-15.376876774173393	-12.441693462137943	10.536181895724296	14.587382375666436	12.258067410037976	11.429547236986359	10.687656922240322	14.463906627843853	4.5022091620119165	4.770677246736738	-0.2388733924999434	0.11150465572978854	-0.21631314268614787
chr3L:21059966-21060891	0.0	0.0	0.0	0.0	0.0	0.0	0.0	0.0	0.0	0.0	0.0	0.0	0.0	0.0	-2.8569558578075522	0.3174792021990947	-2.6199282139253293	-2.2951444196306703	2.07614289713653	-1.7924826107208622	2.772955085350169	8.460945166576867	22.357910830493356	16.695960581434203	32.45548386249799	27.1246411479299	21.61278770840655	8.062707480783573	1.9148397238196222	-4.238658553862676	4.923968617379274	8.221094580813567	0.4087732336795804	-5.537457646912439	-15.376876774173393	-12.441693462137943	10.536181895724296	14.587382375666436	12.258067410037976	11.429547236986359	10.687656922240322	14.463906627843853	4.5022091620119165	4.770677246736738	-0.2388733924999434	0.11150465572978854	-0.21631314268614787	-1.6589941954708551	-0.3271705384743918
chr3L:21060913-21062304	0.0	0.0	0.0	0.0	0.0	0.0	0.0	0.0	0.0	0.0	0.0	0.0	-2.8569558578075522	0.3174792021990947	-2.6199282139253293	-2.2951444196306703	2.07614289713653	-1.7924826107208622	2.772955085350169	8.460945166576867	22.357910830493356	16.695960581434203	32.45548386249799	27.1246411479299	21.61278770840655	8.062707480783573	1.9148397238196222	-4.238658553862676	4.923968617379274	8.221094580813567	0.4087732336795804	-5.537457646912439	-15.376876774173393	-12.441693462137943	10.536181895724296	14.587382375666436	12.258067410037976	11.429547236986359	10.687656922240322	14.463906627843853	4.5022091620119165	4.770677246736738	-0.2388733924999434	0.11150465572978854	-0.21631314268614787	-1.6589941954708551	-0.3271705384743918	-3.7059589032633196	-1.7763347425654237
chr3L:21138344-21141455	-6.347216670043337	-4.748101039344045	-3.4651964375157984	-2.778282942474926	-1.4700822753787204	0.10456205398768052	-5.040037407395047	-4.03498124585875	1.107834378419413	-1.9951889289567608	-0.8767511360334962	0.029263499427671306	-0.34636626249399494	-0.5909287510989277	-2.735908545281712	-6.356105183685887	-3.2619638562480393	-0.791032893722419	-0.5124529719751268	-2.206399491716452	-1.597133982318845	-3.190935293107557	-2.721288374083146	-1.6345598324149526	-0.3119124802720081	-0.6049813713779955	-1.0466924622419154	2.3689761780658727	-0.6822696908450494	0.5350841092718933	-0.38765850692936704	-1.1407244938842476	-0.6564624635349278	0.17127227993998126	-0.6802353498920009	0.21067763342958307	-0.8358889139551462	-1.2058628001378644	0.3842533059311557	-0.9545034738832229	-0.625986360654597	-0.4150992390509021	2.3630416542303183	1.0747075090448637	0.20914501453742326	-1.0128592210876601	-2.916725207749955	-1.2451224163853831	0.025382582507211426
chr3L:21482656-21483749	-5.403316487891098	-10.674672414814307	-8.840280295764165	-6.88788855121663	4.63407812192454	2.97930347991735	-0.07062638443049458	-1.9839434926028054	-4.226856969031565	-7.490321972372528	-13.670508680921982	-15.004894332624138	-9.834273275997415	3.689337464853123	9.301259887891705	3.099837617407255	0.6149803844782077	1.649868834061697	1.8650555780051334	1.611694351466329	-0.32675222119505476	3.432768520248949	8.35224418395108	6.840942222330937	8.824299583055533	12.534357896335925	2.903625588793902	1.458023884941057	0.43453768640047136	0.9767057247610837	0.1642091236232561	-0.20316204365322865	-1.5768536551231687	-3.2053885288973127	-1.58902281019159	-4.182780743662297	-1.6781136388016127	-3.1407839566371054	-4.0235067187612765	-4.52021885216966	-3.5956730800215646	-0.23102706836693862	2.2865301912985485	-2.1411477376961074	-0.5552050987676277	7.200190857838649	11.32519772081586	7.588649700451601	5.896069271166395
chr3L:21483827-21485842	-8.840280295764165	-6.88788855121663	4.63407812192454	2.97930347991735	-0.07062638443049458	-1.9839434926028054	-4.226856969031565	-7.490321972372528	-13.670508680921982	-15.004894332624138	-9.834273275997415	3.689337464853123	9.301259887891705	3.099837617407255	0.6149803844782077	1.649868834061697	1.8650555780051334	1.611694351466329	-0.32675222119505476	3.432768520248949	8.35224418395108	6.840942222330937	8.824299583055533	12.534357896335925	2.903625588793902	1.458023884941057	0.43453768640047136	0.9767057247610837	0.1642091236232561	-0.20316204365322865	-1.5768536551231687	-3.2053885288973127	-1.58902281019159	-4.182780743662297	-1.6781136388016127	-3.1407839566371054	-4.0235067187612765	-4.52021885216966	-3.5956730800215646	-0.23102706836693862	2.2865301912985485	-2.1411477376961074	-0.5552050987676277	7.200190857838649	11.32519772081586	7.588649700451601	5.896069271166395	8.415439989680262	5.075612611965393
chr3L:22060104-22062509	-0.15291467517953874	1.385543176679504	0.44405512276994275	-0.3934004378828495	0.7561756218421583	-1.0080292206340131	-1.1232603356870858	0.028375559195475096	-1.5877761392135872	-0.20989716028908945	-3.2652724404706284	-2.8388006888282096	-1.410206909484265	-2.568963833189632	0.034577966162650096	2.640509405098437	1.9127508378860996	2.608071096561071	-1.842141432894835	-2.9759976588209143	-1.2569466531843927	-1.1194469213804297	-1.5757040175044739	-5.255493000730074	-7.487392284210389	-7.058051493282599	-1.5984637911088007	-1.1743291227373496	-8.803151798339231	-8.406399686353977	-8.667028707089317	-2.689280945401839	-4.760815091181008	-0.9059652567236041	-1.4112246161388995	-3.6963918780270046	-1.6389681487649703	2.021125179143697	0.9884928598239788	0.0	0.0	-1.075535666472462	3.5304885221708067	1.8167588428063957	1.5250495399159165	0.5781519546899198	1.2089608120106723	1.0608179452365678	5.085157699240377
chr3L:22063662-22064930	0.028375559195475096	-1.5877761392135872	-0.20989716028908945	-3.2652724404706284	-2.8388006888282096	-1.410206909484265	-2.568963833189632	0.034577966162650096	2.640509405098437	1.9127508378860996	2.608071096561071	-1.842141432894835	-2.9759976588209143	-1.2569466531843927	-1.1194469213804297	-1.5757040175044739	-5.255493000730074	-7.487392284210389	-7.058051493282599	-1.5984637911088007	-1.1743291227373496	-8.803151798339231	-8.406399686353977	-8.667028707089317	-2.689280945401839	-4.760815091181008	-0.9059652567236041	-1.4112246161388995	-3.6963918780270046	-1.6389681487649703	2.021125179143697	0.9884928598239788	0.0	0.0	-1.075535666472462	3.5304885221708067	1.8167588428063957	1.5250495399159165	0.5781519546899198	1.2089608120106723	1.0608179452365678	5.085157699240377	1.7675000630653541	0.685856279631053	1.8920525487348356	4.564924651584684	4.282479464939215	-0.07707399794267979	3.167269867296386
chr3L:22393336-22395968	0.9884928598239788	1.9084850188786497	2.510573013702557	4.7736105656262104	4.532649260958277	5.106106312694769	3.7496480929055704	-0.10307903847289221	-0.9884928598239788	-1.0180318378758721	-2.4564970921306557	0.5130442744749322	0.14053560366752782	-0.6813859754679931	-2.3793623433819597	-0.7822585751594568	-6.772051713086161	-5.231217130577704	-0.3842533059311557	-0.6823442096091357	-2.9997035055557353	-0.6610055706295627	0.47076465656374733	0.0	1.547555441777249	7.43538154892621	0.7728105171935836	4.051326855508744	6.608397121711501	4.463950213977125	5.931522723461267	3.6728558218462073	2.493598072704731	2.5077295812149782	-0.892478828065966	2.4642245296277907	-1.6741837856647241	0.7882087584305985	0.5985042088181516	-0.1273791673816936	2.091728394182695	0.0	0.3842533059311557	0.7252407316073417	2.7076545181784573	5.704874504753759	4.154707026019173	7.194342262743355	6.8014778064556625
chr3L:22396233-22398029	3.7496480929055704	-0.10307903847289221	-0.9884928598239788	-1.0180318378758721	-2.4564970921306557	0.5130442744749322	0.14053560366752782	-0.6813859754679931	-2.3793623433819597	-0.7822585751594568	-6.772051713086161	-5.231217130577704	-0.3842533059311557	-0.6823442096091357	-2.9997035055557353	-0.6610055706295627	0.47076465656374733	0.0	1.547555441777249	7.43538154892621	0.7728105171935836	4.051326855508744	6.608397121711501	4.463950213977125	5.931522723461267	3.6728558218462073	2.493598072704731	2.5077295812149782	-0.892478828065966	2.4642245296277907	-1.6741837856647241	0.7882087584305985	0.5985042088181516	-0.1273791673816936	2.091728394182695	0.0	0.3842533059311557	0.7252407316073417	2.7076545181784573	5.704874504753759	4.154707026019173	7.194342262743355	6.8014778064556625	9.722480208784196	1.6927352453282947	7.0494661853143725	1.5906582245369196	6.395515350299243	7.907641166964126
chr3L:22398218-22400120	-2.4564970921306557	0.5130442744749322	0.14053560366752782	-0.6813859754679931	-2.3793623433819597	-0.7822585751594568	-6.772051713086161	-5.231217130577704	-0.3842533059311557	-0.6823442096091357	-2.9997035055557353	-0.6610055706295627	0.47076465656374733	0.0	1.547555441777249	7.43538154892621	0.7728105171935836	4.051326855508744	6.608397121711501	4.463950213977125	5.931522723461267	3.6728558218462073	2.493598072704731	2.5077295812149782	-0.892478828065966	2.4642245296277907	-1.6741837856647241	0.7882087584305985	0.5985042088181516	-0.1273791673816936	2.091728394182695	0.0	0.3842533059311557	0.7252407316073417	2.7076545181784573	5.704874504753759	4.154707026019173	7.194342262743355	6.8014778064556625	9.722480208784196	1.6927352453282947	7.0494661853143725	1.5906582245369196	6.395515350299243	7.907641166964126	2.6451328292852043	7.970929975956106	3.6768394600072254	1.735094010980835
chr3L:22871033-22873167	3.300787586944776	6.116237486273853	3.0310092668085726	4.004418400925294	3.2141183806493063	0.0	3.693373644817305	1.232919773123658	5.482573606563714	1.079486784980166	1.4727333124820898	1.5107517863307103	1.7684831128418126	2.9948654722128234	1.9265828068285205	0.09890496626838635	-1.0480352520677072	-4.138836876314999	-4.056079493169187	-4.07339597798436	0.36524608165550093	-4.7138873765265386	-5.171729435013607	-7.062276290078265	-2.4900216399206863	-2.9197921969740674	-0.7359535705891888	-8.153843011307709	-7.750143540193247	-5.774070392523715	-1.728975118753722	-0.6252873828651145	-0.4666095473949303	-4.427325251934886	-1.6472412181808007	-1.2217595346782386	0.19159394113518113	1.4229922198916571	-0.8303377751134307	2.1926584339517454	5.032124352412779	6.2209467630248385	10.080184489324587	6.570346016351699	6.372440717435481	0.41135700884019344	1.2363907752191154	7.798087709794038	9.738465972005683
chr3R:46914-48219	0	0	0	0	0	0	0	102.93789205126404	77.43143274233549	96.70025897385158	30.347175920344448	21.581459099854662	16.041852434784744	2.527495220486036	11.773868828697918	8.48294596850034	8.440653545587814	6.73874267634285	1.3789112568992774	2.026863560729515	-4.261847784395951	-1.1874169641852226	0.2515255726010904	-0.7121263297071474	0.0	-9.445009068376052	-8.922591659513431	-8.314183364816802	-8.192090302496085	-6.767833097199135	-5.96814359343504	0.5552050987676277	-0.7357890626869555	-1.291607942702976	-1.0542106724600793	0.0	0.6919102729958372	-0.5396597917983952	-0.5931571095583589	0.8741547027334868	4.214746496994447	0.5993223932459909	-0.9884928598239788	0.9059652567236041	-2.6326997904636036	-1.0636934796285447	-1.001670451391369	1.1053494624626292	0.0
chr3R:258284-263834	14.890066779682892	11.044078931346569	8.36807973694194	2.483933915539969	-0.5050184077099936	-5.031143920149037	-13.62912802960379	-6.773816493903235	-4.69439278068746	-7.095282005015724	0.23685661725686183	13.614729455202228	9.381426576509558	9.36335482229947	2.913916670441201	4.7509351796945944	10.847666986553113	9.28047317868544	10.928342495290208	7.260565456378928	4.193009900938655	1.4195456715774053	-0.7756935721587258	0.23634353208163594	-0.562201201311208	-0.6864289643924706	-6.409353947250236	-6.4620735969520275	-10.319133270974055	-15.332137259659234	-17.182271362332404	-7.382840616166558	-9.00388188742689	-9.704277444657606	-9.852774070079544	-0.18956458884263497	-1.2718735439589592	-1.2338863123401764	-0.32902743019439595	-2.2724645444641847	-4.720437487625018	-5.857536762679556	-0.7158051146113907	5.271848049999116	13.099832445103047	8.31538360404888	9.301962838272777	7.129548866435838	1.8052709750169444
chr3R:283132-285232	2.880003266347856	5.108749249559681	5.932211560656775	0.0	0.0	0.0	0.0	0.0	0.0	0.0	1.3162168985821734	4.185374659368771	1.1096670455303024	6.258674644151521	4.303778947674177	6.045430102670127	1.4548969674018568	0.01833184261057506	-1.8069846800944718	-3.6004381897866957	-3.636428405042616	-1.9005063560400217	-0.9670162803285552	-3.8159604177388857	-3.549938807599428	-1.012928264306205	2.740629624790777	1.6856408850715203	0.8526405704718831	1.1025039742613163	2.9794759299785927	4.4990567345844745	2.885013785650563	2.3424557126248664	3.6050034712167562	1.5226129567907598	-1.3425607532156456	-6.644797046365709	-6.973639153287566	-9.698615375225717	-6.822725284051451	-9.04337269515516	-3.7870322181506673	-5.686954617859248	-0.23467219307274031	4.675750363429028	2.7208792528245445	-0.8671503576467227	-1.4409538854295656
chr3R:466316-469602	-1.152759917793467	0.1905663193002577	-0.09726358037333298	1.687260903642509	-0.12003737137067354	-0.4655930102228288	-0.8248380636237211	-1.4571640772950465	-5.597748235123369	-8.722384444991011	-3.51474519621146	-5.049102628294803	-2.2829508664707356	-2.999839999648524	-0.47712125471966244	0.0	-1.5914876501123962	2.2603461933605224	2.6806361545768125	5.553472725294684	5.677713280296501	4.068032213221874	1.3530079183022206	3.9774005985821024	5.330093112723844	5.801640739612973	5.982769404446701	6.085410459575707	4.698452209885269	4.14531245441086	2.0460783195336587	3.9138439306410624	-0.15863705539895545	-1.047539965336828	-2.936711473441382	-3.613190440257142	-1.8132872922236425	-1.406844742362216	0.08107489975764023	0.0	-1.3912399352125009	-8.358955557402853	-6.400497054451008	-3.2832204899438437	-2.4270808044098997	-0.3079247338544136	-3.0589062858916316	0.10773081724754507	0.0
chr3R:882326-883242	-0.9884928598239788	-0.47712125471966244	0.0	0.0	0.0	-1.1737218734474009	-0.9884928598239788	-0.6252873828651145	3.0729649701038895	5.04846193335453	8.977975575269996	8.56658753518014	0.32675222119505476	0.3842533059311557	4.195777879805444	8.553227537990304	9.079293548553755	4.0469758547693795	2.333225467949169	1.9014154853760388	3.6101751505570117	3.7078069873166455	0.06284860149925627	-0.8331037697083299	-1.3586082008702032	-2.1296248648952494	-0.9059652567236041	-0.2887691230768229	2.0936373450515475	0.4170521425264561	-0.6252873828651145	-0.26145052715670036	1.2780642861172016	6.379379637596212	7.822312355038238	6.131298756636665	7.342823767100074	2.516256979866443	2.5902971677974542	6.133834303401053	2.740613120385447	0.2430357795590156	-2.0793436696709633	0.11187400483527739	-0.629206071456008	-2.335076041942852	-0.7310745003968988	-4.360392182554165	-0.5552050987676277
chr3R:935914-937257	0.7359535705891888	1.925250237852636	4.6342625645664235	5.5295015749828265	5.838699838095343	4.256418135101431	-0.6071413016536031	5.24596815291022	6.507400840393318	1.4326337768303654	0.0	-5.460189312273975	-3.4176709820995077	-1.3934004504097677	-1.3120223027252602	-3.2402047700000334	-1.530265097966735	0.0	0.0	0.0	0.0	0.0	0.0	0.0	0.0	0.0	0.0	-6.935289834672765	0.11973502808543257	-1.6872471069692019	-1.207874338224571	-4.429963327110163	-1.6659248104827586	2.1314123926024857	-0.33760734816291466	0.10456205398768052	0.08467628294079012	0.8776899544805173	2.6412669889959712	1.6806839062132066	-0.7033382568210276	-2.087007600474277	-0.2105263209141679	-1.2962450649133332	-0.6573685470170365	0.18105088102972228	-0.3842533059311557	1.3528435241215888	2.6014393392228627
chr3R:1037026-1038880	-2.716486724668357	-4.392150544955392	-1.0638281576422768	0.9884928598239788	-3.785812283495655	-1.7722115531790854	-0.8791548266986816	-2.966836448192383	-0.11636182092070184	-1.9447622291347166	-4.512603221578403	-5.42132347505684	-4.372522709099457	-3.6820222050075606	-1.6024763869688816	-2.9161045183112653	-0.4676310425478697	-1.0668755590631576	-0.3546503345598342	-1.4842562474749224	1.0052013422911241	-0.503350809406816	-0.9059652567236041	0.7359535705891888	3.8266572819128077	5.561789973218856	3.762229217940036	6.256611792089152	3.7918682292299546	1.3740654100455731	1.0668755590631576	0.6383073482902311	0.4220719170992707	3.040834917265476	1.3821770810048504	0.6827202064713115	-0.6408104628791458	2.924876165513655	0.30255291764333986	1.0419564605871743	-0.6248499034466155	-5.395503726495559	-3.1733411556520057	-2.927009649502609	-0.2406233412219088	-8.81559580326292	-16.867838536128627	-6.67387257536223	-8.300378160939571
chr3R:1417341-1418242	-3.700842736611214	-5.755433092975399	-8.52484120415363	-11.323925485713827	-13.234330749600817	-12.087109816062226	-10.502648559197647	-13.263834125029877	-10.273575064920212	-17.578159822519723	-20.407202831026712	-16.943288646811293	-8.772081552836113	1.4199062677447933	3.858646053612645	-0.3379649770371427	-1.760918911535165	-4.9972377330347815	-5.545246856623349	1.4313637641589874	-0.6816519536376183	3.8760078410455927	10.606559555065475	7.638408921884107	12.456436100370762	10.451945330182605	10.149812219697724	21.819413523733186	17.54647693029343	9.721869310855036	11.496562532151117	9.78541339691094	3.871606165212225	5.421607886112052	2.2921742682345787	-0.7594875187518242	-2.0082962981555923	-2.4726505660861258	-1.9330155216849552	-3.511266565418798	-8.691621450604519	-11.222726469962621	-14.946297318216994	-17.303320364150625	-14.52069405175584	-10.286185313665067	-10.714630285052205	-4.563380938904383	-3.651128381367277
chr3R:1450951-1452536	19.996883266979324	12.065871277171215	3.522187504515047	12.610678797743882	11.317566324144552	16.6352594311349	11.557747896950206	12.314159333888655	6.407602673762054	4.158249122186115	5.630302474167562	4.508255398133268	3.271237034892565	0.783554142108237	-0.36039710173057043	-4.07667422433124	-10.229918533146073	-11.393649742794764	-16.038379111455175	-13.49986378998075	-2.0098993249934445	-9.82816949821265	-23.069128455199685	-26.22128988749659	-25.49845949555539	-25.542600259371756	-13.132970591290308	0.0	-0.1637321011816039	-5.690335212056449	-8.35215412740549	-10.352811585073002	-10.039217623801692	-7.129680615097282	5.745931898066054	9.315894068610135	6.833880791662661	3.520333821105036	-2.274426559084807	-3.317622245743364	-2.6120210074527805	0.2427921199745347	-1.7358556500488482	-2.2321482815742852	-15.145709915939038	-11.565985343312633	-11.877936199765362	-10.041229578112045	-15.336063454502494
chr3R:1484879-1485911	-0.3904149486317256	-1.255186884787189	-2.6423328757367766	-2.6909320102722734	-9.07738919550068	-8.375971293709814	-4.9809070241153375	-1.207316326791953	3.726534315881601	15.966021804424397	19.18712787218596	11.359105550503099	9.849918186771076	3.1165456674533685	-2.0683657008122815	-3.3094811480293234	-2.1024042231740965	-3.3647802342593924	-0.24517880602731876	-10.298471700255938	-6.132542401193245	-7.511077714511678	-3.676399430248123	-9.43751580154057	-15.839720389198007	-16.23734622759374	-12.545882672896909	-29.095709367801692	-19.335373889501398	-7.974840063737948	-7.387549028761558	5.09513260350674	21.959079312444278	27.769758755854234	29.907688505286156	25.14058133387499	13.182880544892122	16.440523961516625	16.825925748202163	11.835935547578977	13.092024961299817	8.486955880856515	7.001582913774714	6.236224253986712	0.986178161096891	-2.722820712245071	-4.598504076416683	-7.292866121379557	-6.920237479016918
chr3R:1498321-1500469	-29.095709367801692	-19.335373889501398	-7.974840063737948	-7.387549028761558	5.09513260350674	21.959079312444278	27.769758755854234	29.907688505286156	25.14058133387499	13.182880544892122	16.440523961516625	16.825925748202163	11.835935547578977	13.092024961299817	8.486955880856515	7.001582913774714	6.236224253986712	0.986178161096891	-2.722820712245071	-4.598504076416683	-7.292866121379557	-6.920237479016918	-8.546227543640319	-4.360757594340291	-7.528667612156792	-10.258497397627746	-13.726986762907268	-10.020345188885305	-14.94929551980736	-10.815026798297183	2.602302607788822	6.053950987096878	5.329389999619986	5.189204665100887	1.9335206543268417	3.2709234435545977	2.4151687273403164	5.4472137518888015	2.390894703712301	-0.7950325475735259	-3.534669297801833	-6.392802454331528	-8.820429369851421	-9.126442883752304	-6.939359329451086	-2.9729012121741163	-14.36697529345543	-14.966381288671203	-12.557427492895693
chr3R:2112954-2113893	-1.7178900031266997	-4.964032414517046	-4.077998986737077	-3.720942766675008	-4.207351338955391	-4.961598755794043	-4.396997472373773	-8.583132146490339	-6.355354703345576	-2.048159587542477	-2.305246129738112	0.9884928598239788	-2.646341885274044	-2.769893200376653	-4.173062619945032	-1.1705531410584995	-0.26145052715670036	-1.9769857196479577	1.9084850188786497	0.9059652567236041	0.863532310286907	1.678379941998459	3.5269212595869375	1.8614867375985031	-1.2210504626659477	0.7580630453139018	0.0	0.3159209498079623	0.10942717793621408	-0.13499488658982617	-0.7680951074666633	0.288769123076823	0.5234384870639827	0.13396336223753036	0.5942559203213916	0.5454063394839616	10.943252298734178	12.752444065155464	9.877304596837218	8.91915000853301	0.4661067325521129	-0.2887691230768229	0.0	3.346440120759938	4.783290675122788	6.82798570916128	7.692664726355137	6.590017023304049	5.229153921677268
chr3R:2636419-2637731	8.659462307341142	5.029412134188467	3.958980212782089	0.4395694124476677	6.436572011634237	2.3498798673353773	4.072147060536115	6.210735483137615	1.8976084336436312	0.8392834428001996	1.6313344837592594	-1.1458969134203723	-1.8351196129305836	-3.079855022867928	-7.303405730223332	-3.011411644803958	2.3864252548816838	3.7533685460060076	11.153231348080835	5.461516151784932	7.965489952835211	1.621939709406928	5.813519995736558	4.6013533827738256	3.356604949899413	-0.9568070777091172	0.1687317727032491	-3.5173758072658834	-2.70493730795769	-5.425417773152519	-6.3967085841231395	-6.918488782856713	-5.876186078187709	-2.802873109792044	-3.8362608028584866	-19.59217909787551	-22.70677874280777	-14.824213264912446	-11.597716417826213	-7.0970153048596964	0.5552050987676277	0.32675222119505476	1.0466924622419154	21.768256366955253	25.001655078890366	20.608642839345947	17.923694490401626	12.34599522288824	7.7926810055284585
chr3R:2642364-2643698	-1.8351196129305836	-3.079855022867928	-7.303405730223332	-3.011411644803958	2.3864252548816838	3.7533685460060076	11.153231348080835	5.461516151784932	7.965489952835211	1.621939709406928	5.813519995736558	4.6013533827738256	3.356604949899413	-0.9568070777091172	0.1687317727032491	-3.5173758072658834	-2.70493730795769	-5.425417773152519	-6.3967085841231395	-6.918488782856713	-5.876186078187709	-2.802873109792044	-3.8362608028584866	-19.59217909787551	-22.70677874280777	-14.824213264912446	-11.597716417826213	-7.0970153048596964	0.5552050987676277	0.32675222119505476	1.0466924622419154	21.768256366955253	25.001655078890366	20.608642839345947	17.923694490401626	12.34599522288824	7.7926810055284585	7.971801021976323	5.326683748797583	0.9059652567236041	0.288769123076823	4.999686648246019	7.668375430446613	4.0340631521911	3.002596280034251	3.8130677580736156	4.427400249497752	-0.3010255563743431	0.4193295933985784
chr3R:2915468-2917227	6.330193350361886	6.9807530163278475	1.6726659186580606	6.779837511692792	4.401973712777823	7.015563202337922	5.781462245325764	2.8879856964477946	2.101950695448422	-0.3476588250069849	3.785163311915232	7.031741944466807	7.0850090718364624	5.546224392949035	1.743695692465778	4.620879909796377	5.673430682347398	5.977937448496311	7.3936241920735135	4.9524156206565975	9.339892557895643	13.10253264095865	10.595187047528963	0.8457119955017671	8.70929911288274	11.749563182863946	15.372914863191575	6.105342825598859	6.0437892265251865	11.933232739742012	9.903321936223925	13.251389737618247	9.155892923525911	1.1337709951695234	2.2590189216015064	4.577200076718967	6.493498630345483	1.8114887750764912	1.7095248879631941	1.489739635518928	1.6548510505161402	-0.1645482614775972	-0.2795753296109495	-4.0431000460778	-8.547361631538877	-7.4998263742657905	-6.638828726029718	-9.329059392370844	-10.751295120528187
chr3R:2917436-2918801	4.401973712777823	7.015563202337922	5.781462245325764	2.8879856964477946	2.101950695448422	-0.3476588250069849	3.785163311915232	7.031741944466807	7.0850090718364624	5.546224392949035	1.743695692465778	4.620879909796377	5.673430682347398	5.977937448496311	7.3936241920735135	4.9524156206565975	9.339892557895643	13.10253264095865	10.595187047528963	0.8457119955017671	8.70929911288274	11.749563182863946	15.372914863191575	6.105342825598859	6.0437892265251865	11.933232739742012	9.903321936223925	13.251389737618247	9.155892923525911	1.1337709951695234	2.2590189216015064	4.577200076718967	6.493498630345483	1.8114887750764912	1.7095248879631941	1.489739635518928	1.6548510505161402	-0.1645482614775972	-0.2795753296109495	-4.0431000460778	-8.547361631538877	-7.4998263742657905	-6.638828726029718	-9.329059392370844	-10.751295120528187	-12.786937471570077	-12.955291009343929	-18.554236514230194	-18.101163216016026
chr3R:3356701-3358866	6.912583973631411	8.107163416012812	3.8525952565940056	5.600168153659375	7.44718266602679	8.084256592169979	4.808920930498474	3.7893495846398157	2.7677109471775316	6.734867117219397	3.8099243859448317	1.874826951035073	4.93754894210464	3.042944561369545	2.9887430098760324	-1.7736871467233453	-0.7103705500790792	-0.5192482938002797	-0.44013535824043465	-1.1737218734474009	-0.8324482535580285	-3.2849744900503426	0.8521802888970901	0.70856189437791	5.355786934752387	1.6216404451321587	1.7530262612328962	-0.3956455853296457	0.17510803212838436	-2.511352942244209	-3.687409431079582	-7.66416839982661	-7.336600537213985	-6.413492133841615	-5.419273255086201	-7.426433593246931	-0.9207074752827707	-2.432974679379528	-0.9591312608573317	-3.412198396973716	-5.592340626186117	-7.41673319555781	-5.704017016561344	-1.0663436189201043	-5.114228415353384	-4.559845349522033	-6.388427714568128	-8.29388964016664	-1.2417203437958086
chr3R:3359640-3361889	4.808920930498474	3.7893495846398157	2.7677109471775316	6.734867117219397	3.8099243859448317	1.874826951035073	4.93754894210464	3.042944561369545	2.9887430098760324	-1.7736871467233453	-0.7103705500790792	-0.5192482938002797	-0.44013535824043465	-1.1737218734474009	-0.8324482535580285	-3.2849744900503426	0.8521802888970901	0.70856189437791	5.355786934752387	1.6216404451321587	1.7530262612328962	-0.3956455853296457	0.17510803212838436	-2.511352942244209	-3.687409431079582	-7.66416839982661	-7.336600537213985	-6.413492133841615	-5.419273255086201	-7.426433593246931	-0.9207074752827707	-2.432974679379528	-0.9591312608573317	-3.412198396973716	-5.592340626186117	-7.41673319555781	-5.704017016561344	-1.0663436189201043	-5.114228415353384	-4.559845349522033	-6.388427714568128	-8.29388964016664	-1.2417203437958086	-3.9222583712097845	-2.8473649360467257	-2.433721214104711	-1.563771450278943	0.0	-2.3859696943574606
chr3R:4132115-4134728	1.570427157160361	-1.6945172078722373	-2.7688570744228853	-5.938023030216248	-0.2762359471809862	-5.592116977922988	-5.876492051240523	-8.01914949965381	-9.78795200524994	-8.05318120793127	-2.0573552556315784	-0.2105263209141679	-5.090099859714021	-8.35184820909588	-7.231617664254515	-3.7275962269459644	-1.1351039308747026	14.772265314196094	14.776251019172893	10.662382263408144	6.127553066730704	-1.0622971032455386	-6.769461866897953	-7.765657638206019	-22.998466578310637	-15.416274061226028	-16.900477298310086	-1.2105505683784248	10.182493069183158	13.441698628788922	20.48637568534568	19.09822749265767	14.250394045881045	9.168698346391201	4.311638410619814	0.26588808857678864	1.274925663101955	0.49207835140215644	-1.1568013372877513	-3.5841674953228333	-7.451056852517147	-3.9876648331804585	0.9144595542438799	16.109918347375853	17.43763644606887	16.775263997488004	7.0820139789446825	5.124139720357415	3.881343976614842
chr3R:4489831-4490796	2.569376589652183	12.632680240922184	2.876582768587128	3.0643670870356483	14.569794488873972	8.229555159538082	12.307679263769932	8.62238316653387	7.276681150145326	14.339829274550075	13.49685959296597	6.401141683598331	11.993983351123958	6.94508129690595	6.335987520585838	7.582980261738271	3.1843906624523117	4.422010492637645	3.3169987557126333	3.5908388379565195	0.9884928598239788	6.052945974544202	3.829832507497479	1.343063614951246	5.337173287631873	4.667936461883537	2.2702946633163337	0.4236462160609352	-2.426710029121068	-2.371626877456512	-2.6961275413464816	-4.033630885144701	-1.9955596975930312	-3.2960296958477002	0.46660954739493005	-0.9059652567236041	0.0	0.7032875037076342	-1.6185959780116974	-1.8101467285041049	-1.06141126795679	2.58782258384972	4.017605891007242	3.259551762561828	1.3165082992085797	-0.8454378260898107	-1.2439088764370034	1.4991224343170766	-3.6004579775546772
chr3R:4520431-4522491	10.462137843473595	6.997227616879332	4.228816962648609	0.0	0.9230038491088758	2.3274680813573716	2.1609869980105456	0.5552050987676277	2.287423169309121	1.661022988593031	1.4066789578504793	5.213322180258284	5.6481899512760005	4.686936794060836	15.296365867838471	10.092264301864041	8.699576753330431	10.707103104939874	10.142140584720375	9.301259887891705	9.176148313376153	2.428283858999439	0.3583317802510046	-3.3280791926077744	-9.205631599970774	-10.649754397530575	-12.625024755856053	-14.860479743372796	-15.63528338139788	-9.862061312038518	-12.466929193614089	-3.381305808153869	11.11951581703862	11.968582083485156	10.890038959645388	4.316039424117731	-3.8171713012858577	-5.905095618952003	-8.087079674847224	0.20538325990451917	7.763008529795657	7.112835269512629	6.896799571024693	1.8986668949194396	-6.204452881487264	-6.525040335790181	-10.804867828986099	-10.450118181386166	-2.0095826674614794
chr3R:4522700-4524447	2.3274680813573716	2.1609869980105456	0.5552050987676277	2.287423169309121	1.661022988593031	1.4066789578504793	5.213322180258284	5.6481899512760005	4.686936794060836	15.296365867838471	10.092264301864041	8.699576753330431	10.707103104939874	10.142140584720375	9.301259887891705	9.176148313376153	2.428283858999439	0.3583317802510046	-3.3280791926077744	-9.205631599970774	-10.649754397530575	-12.625024755856053	-14.860479743372796	-15.63528338139788	-9.862061312038518	-12.466929193614089	-3.381305808153869	11.11951581703862	11.968582083485156	10.890038959645388	4.316039424117731	-3.8171713012858577	-5.905095618952003	-8.087079674847224	0.20538325990451917	7.763008529795657	7.112835269512629	6.896799571024693	1.8986668949194396	-6.204452881487264	-6.525040335790181	-10.804867828986099	-10.450118181386166	-2.0095826674614794	-1.3831650459648817	7.052942248637476	9.179131254140767	11.034811451226288	10.62388707812361
chr3R:4526470-4527500	5.6481899512760005	4.686936794060836	15.296365867838471	10.092264301864041	8.699576753330431	10.707103104939874	10.142140584720375	9.301259887891705	9.176148313376153	2.428283858999439	0.3583317802510046	-3.3280791926077744	-9.205631599970774	-10.649754397530575	-12.625024755856053	-14.860479743372796	-15.63528338139788	-9.862061312038518	-12.466929193614089	-3.381305808153869	11.11951581703862	11.968582083485156	10.890038959645388	4.316039424117731	-3.8171713012858577	-5.905095618952003	-8.087079674847224	0.20538325990451917	7.763008529795657	7.112835269512629	6.896799571024693	1.8986668949194396	-6.204452881487264	-6.525040335790181	-10.804867828986099	-10.450118181386166	-2.0095826674614794	-1.3831650459648817	7.052942248637476	9.179131254140767	11.034811451226288	10.62388707812361	7.78602499830508	-0.9213872203413562	-5.902380115474363	-12.695255125301577	-13.80221031474808	0.09996368838010204	6.404573615106358
chr3R:4631989-4632963	-1.3184405699924777	-0.7647680817417803	-0.49846360859642996	-5.221350837742519	-0.3394118467738526	-1.4968043810312972	2.4546760856708594	0.8310523724265076	0.4414123674337495	0.6252873828651146	0.8135523694506172	0.4447627705698765	2.6992000699605843	4.689389072410488	3.2634233431699737	0.32675222119505476	4.2377381918163755	6.16026344994584	1.6516921332982888	7.481541457887866	5.772186983758709	9.649421280489774	3.829617520412759	7.64780850841404	12.072798032005618	8.296944914722365	11.517683462496096	15.17192106987733	17.706724633867655	20.203222298716792	13.924999173454061	15.747158662539459	12.89525972729882	11.285148434137659	8.353403011327723	12.817674090493368	10.33331735621245	12.172728364440252	7.179578434345111	9.130437448675078	8.329582280333302	7.617578686539213	10.393002758204902	7.087373082325681	4.25549183479443	3.974549234389196	-0.12686246736449847	1.348994838210197	0.7543625098296195
chr3R:4633218-4634460	-5.221350837742519	-0.3394118467738526	-1.4968043810312972	2.4546760856708594	0.8310523724265076	0.4414123674337495	0.6252873828651146	0.8135523694506172	0.4447627705698765	2.6992000699605843	4.689389072410488	3.2634233431699737	0.32675222119505476	4.2377381918163755	6.16026344994584	1.6516921332982888	7.481541457887866	5.772186983758709	9.649421280489774	3.829617520412759	7.64780850841404	12.072798032005618	8.296944914722365	11.517683462496096	15.17192106987733	17.706724633867655	20.203222298716792	13.924999173454061	15.747158662539459	12.89525972729882	11.285148434137659	8.353403011327723	12.817674090493368	10.33331735621245	12.172728364440252	7.179578434345111	9.130437448675078	8.329582280333302	7.617578686539213	10.393002758204902	7.087373082325681	4.25549183479443	3.974549234389196	-0.12686246736449847	1.348994838210197	0.7543625098296195	-0.35446343783909245	-0.780410433798529	0.9913556519375515
chr3R:4851914-4853672	-10.140281461007662	-1.8447911902644203	2.8110018566034953	-0.8236791214854913	-0.6610055706295627	1.470083736888542	2.767727107987818	0.38054047340964037	9.804674998506727	11.31160726322316	2.5349840601615057	0.7357890626869555	14.105430112474606	14.676125882311268	8.215441325671282	6.548396484723738	1.1610439107987276	3.5881440867441077	20.100016771701583	13.683345726369474	10.690251788639163	15.013688945183905	9.513675463847306	9.699262727734851	3.1332348496743667	2.7074120352071107	2.3734866743062186	-1.6662633538807459	-2.0073159348559355	-3.160699106291675	-1.8412048425984726	-1.5474151936727185	-3.1332742220027185	-6.010327536291242	2.465493939058609	11.932499672963733	18.281228661962388	15.943966613922939	7.2855928696144465	5.374520075072436	5.413731402317399	5.695159580021634	4.480807379324958	-0.12609624138683853	1.746869651029685	-2.557548687338504	-3.4094652461293657	-6.611847461401258	-5.084779354054902
chr3R:4854149-4856061	1.470083736888542	2.767727107987818	0.38054047340964037	9.804674998506727	11.31160726322316	2.5349840601615057	0.7357890626869555	14.105430112474606	14.676125882311268	8.215441325671282	6.548396484723738	1.1610439107987276	3.5881440867441077	20.100016771701583	13.683345726369474	10.690251788639163	15.013688945183905	9.513675463847306	9.699262727734851	3.1332348496743667	2.7074120352071107	2.3734866743062186	-1.6662633538807459	-2.0073159348559355	-3.160699106291675	-1.8412048425984726	-1.5474151936727185	-3.1332742220027185	-6.010327536291242	2.465493939058609	11.932499672963733	18.281228661962388	15.943966613922939	7.2855928696144465	5.374520075072436	5.413731402317399	5.695159580021634	4.480807379324958	-0.12609624138683853	1.746869651029685	-2.557548687338504	-3.4094652461293657	-6.611847461401258	-5.084779354054902	-7.520011766120589	-1.0638281576422768	-7.9959929817750295	-9.037624045131805	-13.262879219803725
chr3R:5222324-5226995	1.6871814247268992	-1.427061431565605	3.0585971179663254	2.3422062921605993	1.881666270468655	2.043026543467967	0.15158645614062508	2.7965236947073193	-0.21423165336576278	3.2924943479344893	1.8846905489544996	-0.6252873828651145	-0.9059652567236041	4.653685483080804	8.263351214828683	11.599793666825972	12.307119614595763	10.058353579788188	9.687626234474648	5.302288337363325	4.436931109725249	4.925707079255477	2.8408137138552134	1.3174672929231261	-0.12045395988350635	1.6043581432665888	0.5982874332953676	3.5304175526205186	8.47270185767409	6.4452795311841085	8.31811415101711	8.860189824119455	15.016157916975207	9.675084165851816	11.490332663609157	9.979386239832648	8.430616191463079	4.361621495626405	8.05407294628312	5.534897761717782	9.096863521214948	3.3679113935803353	-0.2073978035635709	-0.3065006916752744	-2.442782973690295	-0.7524646610624018	-0.3406968869364643	-4.2144587662967625	-4.672916075266234
chr3R:5419835-5421121	-9.941013022586255	-8.479807864440104	-6.355744273792516	-4.939798030706144	-10.025613127629951	-15.288113180542878	-6.2766434215104505	-8.961815543007683	-3.413066283379444	-14.33259677094034	-6.73984993230341	2.5506131223393687	5.36802014611462	3.2285742553553924	1.537197078528956	1.6806839062132066	9.89144843615902	28.45770500242509	36.02156926906428	34.08739668488901	24.647009673281293	13.914188593682246	9.56796337228757	7.73189479353906	19.505788354661913	12.226205842840558	9.664231429243888	4.2194389358567115	-2.429319471642363	-3.7943114298368266	-7.217924333779148	-3.904535636116767	4.9751608171116555	7.015886116414135	8.6843350424278	8.632707876504485	3.6361730452998646	1.0475491843867222	1.2183539904552478	-0.112172141437911	10.957830455659145	12.32656809296887	14.783096055625283	9.81552513631735	2.7876808840695686	1.0037950373046036	-7.0944080500156295	-8.551829085406846	-13.670823074742128
chr3R:5705020-5705757	-1.4637527426815689	-1.4637527426815689	-0.9884928598239788	-0.47712125471966244	-1.9084850188786497	-0.47712125471966244	-8.288614913817847	-5.816632202903408	0.0	-0.32675222119505476	0.0	-0.47712125471966244	0.47712125471966244	0.0	-0.47712125471966244	-9.477959150563414	-7.328353781148187	-4.321042114017895	0.0	0.0	0.0	0.0	0.0	0.0	0.0	0.0	0.0	0.0	0.0	0.0	0.0	0.0	1.1448870952583254	0.0	0.0	0.0	0.0	0.0	0.0	0.0	0.0	0.0	0.8331037697083299	9.84796338733594	8.394998325915978	6.539940542300424	15.324858993485183	1.9084850188786497	6.6533164401372415
chr3R:6426237-6427066	0.5509549297293552	5.136584374525576	2.486318972317127	2.099541775725428	1.4158457460280363	-0.4135554805098699	0.3973637495998219	3.3843718727906897	1.597104648794001	0.0	1.8467590331001522	0.30983193220448074	1.6313529630093875	1.0292154766123782	1.178997365626145	-1.1584701651558722	0.534926780476787	0.05752376713799146	0.857354358745317	-0.5270893585171343	0.9884928598239788	-1.1760410755183455	1.1825652485079852	1.3214331485568815	-1.4318110840375942	-5.629882356795583	-4.342814625320645	-3.971093487430279	-1.0587944841826509	-0.32675222119505476	0.0	-0.26145052715670036	0.7072943980545997	1.1058054478078672	0.5170482140228462	-2.524869419599464	1.4861514337399133	-0.07984757239980744	-0.2887691230768229	1.9084850188786497	-0.4934951297427091	-4.249796350337894	2.64516155995066	1.385777240641076	-0.9444045679914137	-6.701339670096057	-6.864679457850071	-5.952398405105659	-5.579728211996139
chr3R:6452541-6453899	0.3842533059311557	1.531099762115607	7.090631165058719	4.277430330414328	4.343477190516204	5.203088773619518	3.3179709788706515	3.057600833445362	-0.5380222417164588	-1.4432557625906586	-0.16125860883478269	-1.9780026960931374	-4.419660652090346	-0.9258172772790767	1.8496460779992465	0.8981533388365815	0.1736674791438287	-1.6724592259473805	-2.9246589726951666	2.8856644017177144	2.0225093304849273	0.9059652567236041	1.0655036301881162	-1.5159613934000844	-0.6168020735091583	1.7734291754402656	1.341610390345899	-0.7183432030669151	-0.3842533059311557	0.5237558475350889	1.3335415660480185	1.8159430757629098	-0.3131428554873971	-5.156721486168785	-9.312940556002633	-7.928617487696253	-4.422559968940797	0.09006670612889991	-0.9884928598239788	-2.3724059965711737	-0.48439097145072446	0.5751898922845283	0.0	1.4293691585408104	2.5080510327259367	3.32649525837826	6.814458877859971	9.848296180760258	8.033231214252597
chr3R:6614089-6615229	3.748205196751026	5.527587388426101	4.763035977259714	5.540813818459556	-0.15476836551837433	2.381403813156292	0.2924869563500515	2.2326749734430975	4.224583785215419	1.6856193356040952	3.439697726995156	3.017829106376209	-0.9059652567236041	1.4637527426815686	3.9803899654169848	6.19714460603386	-0.20411886159734718	5.264848652858021	5.61535141189653	4.4164773875423435	0.7359535705891888	0.288769123076823	3.0840872870783493	4.451231526361522	7.462867102046374	2.0098993249934445	6.116457376981108	12.63606629030237	8.6446150506765	6.876176347340008	9.36510096554479	12.732450670124601	11.991579927833152	8.554097459131745	5.828280920707845	4.891539368039141	2.3138081480635173	0.9184781355189957	-3.5937191370848973	-0.7381339349064254	-1.4993753431398167	-2.0471962535044095	-8.411123725301664	-7.838933219125067	-10.333282409568131	-5.031084759403877	11.242036476596052	13.249989429399204	13.204197626841845
chr3R:6654732-6655628	-0.539292367658807	-3.5553441785038307	-1.6981338597419529	-1.8622225545647333	-0.12162709133872117	-0.2198835689884661	-4.717845927804243	-2.666422379362165	-11.77892421031293	-12.824222178199076	-6.642347174089342	6.747976994825277	6.343712233691164	6.5642757346521785	0.6786110836222884	-1.1076449543776066	-7.396758948894271	-6.2706037765066265	-6.230868259604956	2.6174545531729922	6.878844062382288	6.937804140622976	6.083867672900729	4.364688954866185	2.9400558828977417	1.7401413889676447	-0.48004075739789376	-0.23009743574344627	5.909942167553096	-1.1598736987711662	0.08153013094609274	-6.214683746435258	-9.140901221887363	-6.464538283972472	-9.906630928879032	-11.537399632224465	-14.843511528592764	-14.260539659291728	-12.711063839898868	-10.335567011121492	-10.726414722300653	-4.890052326139405	-5.290022500524663	-7.888058085310149	-0.8808860331157788	-7.594990236825622	-7.488614447563675	-6.128986516910703	-5.939278352504587
chr3R:6678317-6680329	-6.128986516910703	-5.939278352504587	-4.3747187479881635	1.2242117576453335	0.0	0.0	0.0	0.0	0.0	0.0	0.0	0.0	0.0	0.0	0.0	0.0	0.0	0.0	1.9800614733795974	3.3318559487185615	7.402758134033685	9.05506908647271	8.761441434274955	3.7672122794983594	3.0360378804801527	4.007886371487284	11.880352599360485	11.114561587267104	7.748880761227475	7.222633864928376	4.426558667177856	3.4356197325618565	0.4469174575069643	1.3769504425109778	-1.1786049100258806	-1.593852217262337	-1.519110286789241	-2.507040095098526	0.5671774380522723	-3.72496582725999	-1.654507166568443	-2.240972903111563	-2.7417874529200046	-0.3336449650374877	0.1494521451841354	-2.259982999975834	0.47729592513109564	-0.25032885723679843	-0.8768927084489615
chr3R:6680894-6682052	0.0	0.0	0.0	0.0	0.0	0.0	0.0	0.0	0.0	0.0	0.0	0.0	0.0	1.9800614733795974	3.3318559487185615	7.402758134033685	9.05506908647271	8.761441434274955	3.7672122794983594	3.0360378804801527	4.007886371487284	11.880352599360485	11.114561587267104	7.748880761227475	7.222633864928376	4.426558667177856	3.4356197325618565	0.4469174575069643	1.3769504425109778	-1.1786049100258806	-1.593852217262337	-1.519110286789241	-2.507040095098526	0.5671774380522723	-3.72496582725999	-1.654507166568443	-2.240972903111563	-2.7417874529200046	-0.3336449650374877	0.1494521451841354	-2.259982999975834	0.47729592513109564	-0.25032885723679843	-0.8768927084489615	2.262883364328539	2.371270220718422	1.8535759983954179	2.235709142195418	4.89360839905629
chr3R:6684037-6688171	0.0	0.0	0.0	0.0	0.0	0.0	1.9800614733795974	3.3318559487185615	7.402758134033685	9.05506908647271	8.761441434274955	3.7672122794983594	3.0360378804801527	4.007886371487284	11.880352599360485	11.114561587267104	7.748880761227475	7.222633864928376	4.426558667177856	3.4356197325618565	0.4469174575069643	1.3769504425109778	-1.1786049100258806	-1.593852217262337	-1.519110286789241	-2.507040095098526	0.5671774380522723	-3.72496582725999	-1.654507166568443	-2.240972903111563	-2.7417874529200046	-0.3336449650374877	0.1494521451841354	-2.259982999975834	0.47729592513109564	-0.25032885723679843	-0.8768927084489615	2.262883364328539	2.371270220718422	1.8535759983954179	2.235709142195418	4.89360839905629	3.829812729096624	0.610703685866515	4.717157145095431	6.351554169088594	1.3937190782399151	-0.7357890626869555	6.302204252571627
chr3R:7174804-7177326	2.537707339649391	-1.487070190354955	-1.1173372397164505	-1.3771472021976692	1.232515800474047	0.9568070777091172	-4.544808904418122	-2.2101210384637575	-0.6791881178258142	0.3893487198707885	0.16564503683859236	1.7349427556633865	-1.1851112443328877	1.7932159488413406	-3.1444194316688123	0.19545730819872614	-5.361253826213729	-4.246849545306514	-2.8873820008609563	2.3286248352848276	0.47712125471966244	-0.32675222119505476	-0.47712125471966244	-0.47712125471966244	-1.8978001937315443	-0.5456173793562173	-1.3236003695070535	-1.9210354515518944	4.045681281781969	2.39628165796274	3.8078996215829988	-0.26145052715670036	-0.6252873828651145	0.417160096468131	2.771955923558043	5.99881365822945	2.6017357073969265	1.9360665985830285	0.060962745015289775	-1.1311234323630985	-0.8421104608911878	0.6313095675526067	0.7666234441704003	1.3768430568588477	-0.20896969864425255	2.865495555275599	0.2591042581126318	0.0	0.9761204326292247
chr3R:7177876-7179279	-4.544808904418122	-2.2101210384637575	-0.6791881178258142	0.3893487198707885	0.16564503683859236	1.7349427556633865	-1.1851112443328877	1.7932159488413406	-3.1444194316688123	0.19545730819872614	-5.361253826213729	-4.246849545306514	-2.8873820008609563	2.3286248352848276	0.47712125471966244	-0.32675222119505476	-0.47712125471966244	-0.47712125471966244	-1.8978001937315443	-0.5456173793562173	-1.3236003695070535	-1.9210354515518944	4.045681281781969	2.39628165796274	3.8078996215829988	-0.26145052715670036	-0.6252873828651145	0.417160096468131	2.771955923558043	5.99881365822945	2.6017357073969265	1.9360665985830285	0.060962745015289775	-1.1311234323630985	-0.8421104608911878	0.6313095675526067	0.7666234441704003	1.3768430568588477	-0.20896969864425255	2.865495555275599	0.2591042581126318	0.0	0.9761204326292247	3.8804202957673013	0.5667259048251884	1.7480565290338521	2.5284624336634365	1.9979869282242837	2.839672363599801
chr3R:7397461-7399551	-1.136342845964111	-6.358327118474144	-2.9283739959358974	-3.009549710823519	-1.39797564482416	0.9884928598239788	0.6252873828651146	1.4637527426815686	-0.9884928598239788	-1.9084850188786497	0.0	-0.9884928598239788	-0.7359535705891888	2.3286248352848276	6.132364032413689	3.051369138075979	8.188117015554457	5.490699686571207	3.143296440230375	2.3567691651326466	0.7728105171935836	5.2582944909352305	0.33949450367647754	3.7741688200611385	5.233892584859721	3.0797683073807653	5.992023870461122	-0.42921553516829136	0.3035790041103283	1.5555007849206122	2.133591001907218	0.288769123076823	1.0668755590631576	1.1780392737656693	3.8015320401186465	4.698037275849935	3.9470864193142554	1.188088352482712	2.6526573394945756	1.7874610473389443	1.2780642861172016	2.5537578162438113	3.101660585508176	2.3619318092551254	3.704507446805453	2.1529260397605725	7.707976916374913	7.412647939984986	3.2317051601308973
chr3R:7601245-7602564	0.6252873828651146	2.343329024555369	0.46033352007767314	2.0245411630851597	3.9110924702634273	1.2638932613106404	-0.21742993777975814	-0.7998957575713138	1.0545657608646268	1.7176572515906146	1.043142308438011	1.4573906760378816	-0.5552050987676277	1.02173308514562	1.296134693067414	3.892527147699578	3.10220523988171	-1.9084850188786497	3.9889139258571724	4.767640176981175	13.333167487237747	17.766962637382093	16.52330214714694	7.915002774780642	8.156774796689938	5.710417054072386	2.793348449767398	6.279275470153889	-1.2143315573356754	-0.28488963422376884	-1.3189132127024725	-3.8632201784347635	-2.0774400613397073	3.6077282118343406	5.227556543483426	6.009941587997469	4.369380224061901	-1.6109302120355398	-0.33884525710213587	-2.539905482519137	-0.2746149710354587	-5.1074400442243135	-8.54230706465741	-13.111492037986578	-16.656276138604916	-13.609804674003763	-12.376036198322389	-2.1589988735008263	-1.3821770810048504
chr3R:7954461-7955701	0.3842533059311557	-0.15117730789243075	-6.077974073158554	-3.1044694285258583	-2.8211752129006635	-0.08558324257943034	-2.3625216296765053	-1.049807478965586	-5.198389088892197	-6.917196221805217	-6.874680316015153	-8.795073494624024	-8.319578614468156	-6.513975271168124	0.0	-2.7285928155171044	-1.684872899606169	-1.9227802014895645	-4.534192833511042	-0.964853690511972	0.5050184077099935	-4.5111577439787665	-3.854975948136364	-2.305607885655074	-1.1466273909246916	-4.972051501300592	-0.9207074752827707	0.0	-0.9059652567236041	-0.8087250263279164	-2.329011470555182	0.9670162803285552	-0.9884928598239788	-0.9059652567236041	0.9059652567236041	2.3896073453432467	3.565266999114479	1.992125049064594	2.1815376990757254	2.9931676308845514	2.85725708568108	1.7786155735080411	2.0748625647509176	-0.38894791660417566	2.0077103485430836	2.731713694562522	1.8794010768973344	1.1447273807857752	0.6892415322881931
chr3R:8207101-8208774	-1.3567655093380282	0.0	0.16711877743474865	-1.0210234464813004	-0.5969898904081319	0.32675222119505476	1.8822954892211285	0.6220561062287704	3.0165902091912367	3.3260613554715035	0.9620022009816404	0.8499712137916006	-0.34440896706632707	0.28058655582005054	-1.2399611406298654	-3.4977512326709426	-0.6918905349783199	0.457243836193992	-1.3821770810048504	-1.2780642861172016	-0.05167796040153565	0.35812782931583137	0.4423141652059929	0.8047022056441303	-1.294599202113669	-0.5069168403290193	0.4217457124335926	-1.2780642861172016	-1.684872899606169	-0.32675222119505476	2.5207117891930033	2.8991971310576017	6.091218203175207	-0.6500485400342133	1.979582162936518	5.255167212530963	5.892516577991456	7.963971618249023	7.714737305351812	15.214636182379765	12.355508453641026	8.129660357920201	9.892385297228127	8.78530427556381	8.203972777342258	3.981382498983711	-3.2895606597260185	-4.511966521018825	-11.481148020702095
chr3R:8250460-8251566	-12.423626206929539	-11.366997519159831	-8.01742953529513	-5.538570229830053	-5.464440930724244	-3.780292106972929	-9.656305359882968	-3.7556395887715484	-10.164602925723125	-15.505373403976643	-6.1020691146459045	-15.40112388533324	-10.456513034103144	-9.344733467523188	-8.62938495129301	-9.61160054053359	-3.1859715720840627	1.0737083675947718	3.5535540749525487	13.647472354137104	21.866924000359912	22.903980329155132	25.34318463407209	14.891684593394972	19.633680631648506	14.657905898201301	15.721400480839824	21.384738329583257	16.196298127056693	6.072527298062056	12.335829324596723	10.39373220850467	1.4842185285036666	10.939094277967358	8.308483997078222	10.469481101342046	5.9345233242347994	6.159250376718901	2.1193592150555403	-1.0725067342987524	-2.1751831900346374	-3.592601613409147	-2.943840947628165	-0.6965270944727862	0.6514773769840033	-0.5830571958739192	-0.7288090047042856	-1.6371144078319473	-2.132052388168785
chr3R:8472250-8473751	0.7359535705891888	0.32675222119505476	-1.1737218734474009	1.215446770389807	-1.104175836219326	3.5643646928672377	-0.9080975386057955	0.2681854859691828	-1.0500209546839967	-1.2673031394409708	0.3723033799327735	1.0992475489308389	1.0466924622419154	-0.554177921433174	0.7371235292759929	3.147246052810217	-0.6252873828651145	0.3842533059311557	1.113003799217295	2.8775170043971197	1.0009102260028648	1.9771080949281425	6.659602751875147	5.435768274035641	0.16125860883478288	0.6745932997883084	1.5476803382823858	0.14137141406225112	2.6895983040340803	3.842811258425279	0.5948716293045501	-0.9059652567236041	1.6681459234617244	1.7049984079374736	1.922924649580727	4.3034904876848445	9.288261806276203	4.516926951112062	1.7747899969308505	4.622337946104709	1.3742323727468155	5.5394977583802705	3.2922016082507257	2.0697222889739924	2.5264978434128564	4.579631873074087	2.599002965325435	0.8464531161906278	-1.963787258998889
chr3R:9509223-9510287	-2.814216264918586	-9.542978132561204	-5.954186797544444	-4.055689982044001	-1.087636782058556	-1.0668755590631576	-0.9884928598239788	2.1554238297413426	2.3854211334798134	3.3249608100393124	4.423140744995077	1.6990984625444434	-1.169351894825662	2.1869111621176764	1.0166626859558572	0.0	0.0	0.6060298312333403	-0.05842765347130495	2.172354691994836	-0.8909251755411773	-3.6996663636018092	-7.833211715220928	-8.636359098391306	-0.3673406309489083	0.024656326317415544	2.928968231411968	15.085216032052246	3.1048330082692455	19.036093587148297	23.22002285166978	32.77877701006813	31.248101561839828	10.263872869484384	13.504594607648642	12.065875386766441	4.998392059304274	7.184352033854714	5.875686060177016	5.506891278542965	4.421865747470665	2.5586631320898117	1.1678319026707211	-1.963266143431054	-5.811288900583802	-5.798714190435792	-5.968986136109202	-7.079610768352709	-11.877278830191718
chr3R:9538566-9541093	20.29951804440937	14.512290804175853	14.727986148624478	11.043646425622601	4.313079954309062	4.535594274579706	2.599956009357425	1.1531546386005895	1.1447302515313151	-0.8487836296259121	1.0666258781466187	0.015468646483115911	-1.429313575009005	-3.7385033006148163	-2.5767556707914463	-5.693686057200737	-3.2076418361379697	-0.9917648663794184	-6.12572644603588	-6.125848245172626	-6.24293039869574	-2.9411243477541555	0.48856365121995005	-6.6822016233657076	0.07022074917428056	3.5992310162827335	3.8739698514259673	8.521013228774962	17.036901803720866	16.218872365680152	10.677593807028682	5.599374088971622	-2.301765335542462	-5.606648714831063	-11.951314799270582	-9.946156450049603	-14.085096425847777	-12.209062119873272	-24.916062988226106	-29.300896193660257	-22.71574102888402	-7.687408100712008	-0.727085973401309	4.289960174894484	9.741633427064514	0.3842533059311557	7.317492154418746	19.959208657833894	17.58507596024484
chr3R:9541265-9542700	4.535594274579706	2.599956009357425	1.1531546386005895	1.1447302515313151	-0.8487836296259121	1.0666258781466187	0.015468646483115911	-1.429313575009005	-3.7385033006148163	-2.5767556707914463	-5.693686057200737	-3.2076418361379697	-0.9917648663794184	-6.12572644603588	-6.125848245172626	-6.24293039869574	-2.9411243477541555	0.48856365121995005	-6.6822016233657076	0.07022074917428056	3.5992310162827335	3.8739698514259673	8.521013228774962	17.036901803720866	16.218872365680152	10.677593807028682	5.599374088971622	-2.301765335542462	-5.606648714831063	-11.951314799270582	-9.946156450049603	-14.085096425847777	-12.209062119873272	-24.916062988226106	-29.300896193660257	-22.71574102888402	-7.687408100712008	-0.727085973401309	4.289960174894484	9.741633427064514	0.3842533059311557	7.317492154418746	19.959208657833894	17.58507596024484	22.899869716299563	28.498401724801756	23.512766334400748	17.05734995116319	10.742520918648605
chr3R:10141671-10144281	7.231477586577705	10.853322940516199	4.371352922408707	7.437484762479895	7.787215556439821	4.779208424193614	2.049957243906024	0.523881228127492	1.191123213694726	-0.3392949104686316	-3.4051201140896232	-4.602534057185709	-5.737114940832134	-11.366018059918153	-14.248066218181389	-12.929630931912728	-17.822695619831926	-21.614576920599244	-24.010047151763935	-16.114032278206732	-14.686275114734157	-24.814572109986987	-35.13791158434667	-20.62712987580601	-13.303609674637983	-8.527561966182628	-0.34114498342306415	3.382070850192872	0.6350492198339129	1.3079686580507313	-1.7389806987376852	-0.9621883519133332	-0.5057603810115799	-5.093274119672628	-5.6259735750570075	-9.814240104717445	-12.179876140721182	-12.479375601850654	-20.049686894001056	-12.440544665534699	-11.442934727238901	-10.0663145918947	1.4637527426815686	3.016690534675035	27.884401702655893	26.595376822759555	23.66889495536	19.53126320703842	7.782288522591509
chr3R:10395384-10398123	-4.127263192347485	-4.6577214776264455	-4.262266305979353	-4.777037900300963	-6.396674014738299	-7.991339960228762	-9.81440664899082	-9.682997664081249	-6.950599760461975	-4.11493713948845	-8.671586967301401	-8.813403171542243	-8.93756111817207	-10.252053335254804	-6.537074899841628	-0.6816519536376183	-7.554910655737159	-3.8905567499844165	-0.2406233412219088	-4.8750614697001025	-7.159769409499245	-6.956974751209102	-7.226328297141691	-8.165129240659576	-9.274593517364892	-3.307843635288626	-2.7285928155171044	-9.80514767843077	-9.517963815221302	-1.3394965078064107	0.0	-3.8069777461697747	-4.587199887245494	-1.8423016150716072	-5.3021213877735764	-0.9207074752827707	-1.0668755590631576	-4.109339265168286	-2.6189309279430084	-2.6462135689765414	-4.441452699528916	-3.8299383564372285	-3.892105217557789	0.9884928598239788	-2.499809403344722	-3.1126724639627605	-2.534984060161506	-5.44536216547259	-2.80569553595146
chr3R:10642313-10643860	-1.104920829442077	-0.8692471391431942	-2.533486273847096	-3.5933189522006903	-2.6215380058216344	-0.47271691143287914	-0.5656195010510878	1.2780642861172016	-5.0050929002018965	-3.5943457566513155	-0.825840357182985	-2.318691351365685	-0.81684140367428	-0.781144479986424	-0.28273532516762456	2.1732235675433507	0.27796301668209095	2.067773692364584	4.242288054348137	4.5288778085298675	4.912357182714044	1.7553685593854955	0.3839139948943208	2.507005670369466	3.2832915856508347	4.684480271596352	-0.8368658169267619	4.5234189168423535	4.434869008621041	-0.6816519536376183	5.093699659657692	5.178070446340824	6.3229962707366845	5.564353487525871	0.3842533059311557	6.548420957443654	9.954683673136943	12.183508136538341	8.029782707463646	7.450465926376837	4.911792923820846	9.372505618818877	9.538385041668326	6.945924883072576	5.286172150106987	6.425075771276064	3.5454445873651492	3.3411274703679	2.314724818320689
chr3R:10643935-10645589	-3.5933189522006903	-2.6215380058216344	-0.47271691143287914	-0.5656195010510878	1.2780642861172016	-5.0050929002018965	-3.5943457566513155	-0.825840357182985	-2.318691351365685	-0.81684140367428	-0.781144479986424	-0.28273532516762456	2.1732235675433507	0.27796301668209095	2.067773692364584	4.242288054348137	4.5288778085298675	4.912357182714044	1.7553685593854955	0.3839139948943208	2.507005670369466	3.2832915856508347	4.684480271596352	-0.8368658169267619	4.5234189168423535	4.434869008621041	-0.6816519536376183	5.093699659657692	5.178070446340824	6.3229962707366845	5.564353487525871	0.3842533059311557	6.548420957443654	9.954683673136943	12.183508136538341	8.029782707463646	7.450465926376837	4.911792923820846	9.372505618818877	9.538385041668326	6.945924883072576	5.286172150106987	6.425075771276064	3.5454445873651492	3.3411274703679	2.314724818320689	1.4418109030204913	-0.6634917406020447	-0.32715706983717663
chr3R:10650773-10651990	2.067773692364584	4.242288054348137	4.5288778085298675	4.912357182714044	1.7553685593854955	0.3839139948943208	2.507005670369466	3.2832915856508347	4.684480271596352	-0.8368658169267619	4.5234189168423535	4.434869008621041	-0.6816519536376183	5.093699659657692	5.178070446340824	6.3229962707366845	5.564353487525871	0.3842533059311557	6.548420957443654	9.954683673136943	12.183508136538341	8.029782707463646	7.450465926376837	4.911792923820846	9.372505618818877	9.538385041668326	6.945924883072576	5.286172150106987	6.425075771276064	3.5454445873651492	3.3411274703679	2.314724818320689	1.4418109030204913	-0.6634917406020447	-0.32715706983717663	0.5251471008859835	0.017696846931424808	0.7832965533894546	-0.9386605196101203	1.449447705260406	1.6321732389008088	0.0	-1.4637527426815689	-0.44228627402984355	-0.12733358547167561	0.9102357671764193	0.5267976623713075	-2.858142484149529	-5.799970311482031
chr3R:11035515-11038037	-1.9084850188786497	2.12151514686321	1.8237128797061175	3.5761867467828656	0.4292155351682914	2.3896073453432467	0.0	0.0	0.0	0.0	0.0	0.0	0.0	0.0	0.0	3.4090067874638823	4.959197698400032	6.055605539320138	7.640791806815384	9.152895968401042	13.299749803768728	8.14468315064068	7.865795206296889	6.381848133807659	3.698233518703462	9.525922957732318	11.42015933439399	8.746692108961394	8.536575897425813	4.895198563852304	9.352552691931761	6.834315444366308	6.499841482377583	10.589274027445567	8.0843616875977	5.189318730156043	7.7881601597581245	5.401300693281072	7.3423654414583215	5.745016600704009	7.507132156186732	6.575406035891756	5.082302552765231	4.102993890384343	-0.2887691230768229	3.5387878944779994	5.948481888735928	5.5778293083660815	-0.2406233412219088
chr3R:11088305-11089725	0.9609354296452697	-1.1192290189298084	-0.3976120735507527	12.220881099009222	12.1836404696535	8.345676153718047	7.370748746390903	1.699814136491853	1.7651565772926217	-2.466974887480981	-5.42915985959859	-4.048309004929565	-8.359036526687717	-1.0224366415224984	2.4038966772276393	-0.7818516535680169	-1.7864263796558864	-6.286539028412075	-6.946610141833542	-16.060565025696345	-12.26997432115923	-12.464897019708546	-3.744918445101675	-6.167303049366561	-4.609220601898738	-10.712778547328453	2.7696455322950264	11.738810626781966	12.880499390112327	15.32514339090105	6.092297866037373	3.8300447556642405	1.272267686800831	1.9332835539147397	1.9465414831535044	6.322140732804165	6.749627122391752	11.354631139539624	4.936276989417995	4.109270577096854	3.723746743596813	2.382246513544687	2.198847862361626	3.22772809187345	0.876413183428786	0.780044730037902	-1.5310268109344833	0.5237669304877487	-5.23859430850929
chr3R:11103334-11104387	6.092297866037373	3.8300447556642405	1.272267686800831	1.9332835539147397	1.9465414831535044	6.322140732804165	6.749627122391752	11.354631139539624	4.936276989417995	4.109270577096854	3.723746743596813	2.382246513544687	2.198847862361626	3.22772809187345	0.876413183428786	0.780044730037902	-1.5310268109344833	0.5237669304877487	-5.23859430850929	-5.770738761170934	-8.056746658532528	-8.839098829271132	-7.881204661613765	-4.196423614990322	-14.817826768827157	-22.089585474791896	-23.708524114976598	-21.238825724857353	-24.320604100362317	-29.69338216273563	-12.033654921825697	4.689463963273425	8.822224579502338	14.538139757124487	21.164470260040673	15.880740872833869	17.133133865476363	9.986403169345957	1.2917063423499715	0.45174254086195414	-3.6788403753117795	-5.932947359667392	-3.827897006599799	-8.24453902634892	-8.594690016529128	0.7115883635517177	0.2681854859691828	1.684872899606169	4.229946446788619
chr3R:11196751-11197991	9.511365147233812	12.587080735026682	15.35641037810845	9.33720510120133	10.387191876737061	4.6071124719684455	4.206585739148948	2.5072043104769106	1.6185645050895612	-1.2991272373808807	-5.208161864381299	-7.379292674383123	-10.354561397231759	-14.768253366747066	-13.694254556595778	-7.56941473136563	-3.5522588764684193	-7.2256964588959445	-5.014189613275509	5.168318209860993	3.2262116918013666	2.7992776850760035	-0.06850766000775083	-3.2000482552128795	-1.85878012451223	22.87300922769758	24.245564136800038	23.64389942169228	20.66414265769612	16.955742845075882	7.4346990756471705	3.210422573303992	2.571412047131988	2.522473878626251	0.502864419141396	-0.048114907642245054	-4.043165655061511	-4.058105252510128	-2.274108358204357	-3.531622147735489	-5.780561382056999	-11.90343395427377	-11.917864335221147	-9.550133350870109	-7.358530977660581	-0.9762709352412867	-6.84781677629123	-8.503869231206544	-6.661915229075306
chr3R:11755766-11756547	-1.4637527426815689	-1.0668755590631576	-1.9084850188786497	-0.47712125471966244	-0.9884928598239788	0.0	-0.3842533059311557	0.47712125471966244	2.2350685447354164	1.2415230428700694	0.7359535705891888	-0.47712125471966244	0.0	0.7359535705891888	0.6252873828651146	4.143918984387853	5.099808029896551	8.218954603358114	2.3286248352848276	7.471578739641208	8.256791167187632	4.761432824831529	3.0047066959898667	3.025255833868385	2.2543128714804594	-0.8158263662287263	1.9084850188786497	-0.6117730799750369	1.5974385567984144	0.7359535705891888	0.47712125471966244	-0.04803300412624817	-0.12222831960419071	-1.019509269876517	1.2902313307357343	-1.0660238155405892	-1.4702906065228976	-0.5936978917413139	-0.13906948780066597	-0.10131525765584302	-0.4290563058506535	-0.37060439751117713	0.48543331568908393	1.5479746787690751	0.0	0.0	0.0	0.0	0.0
chr3R:11879836-11880877	-1.0104549899514124	6.198089544758217	4.99271275273111	6.291520612494342	2.5038817104121818	10.441031572246223	8.000600923753556	17.35313164817634	14.926302604905139	3.3978946819465916	8.809817228733966	6.750088673687985	7.16551689149658	6.8390294672394285	3.9830143328261243	2.5910676832570267	3.9666776164282265	4.613971136845201	0.49598420718872976	1.6392777348710181	-0.46709139138553857	-0.4929041076840636	0.8526405704718831	-1.3174295616005998	-1.632312831991338	0.1482825356752636	0.8388131099364026	0.9099266798455781	0.0	-3.804449226685563	-4.415698245867961	-6.7907761824187896	-5.7774190045548535	-7.746801658974992	-10.266200672319993	-9.65203824638326	-10.568322833966786	-13.106488812803713	-11.31519694041482	-2.155921150721805	-5.596418319983588	-4.031296388670602	-0.6252873828651145	-0.26145052715670036	0.4965296768590858	-0.1532056717807798	3.2480262835946645	3.8216486091938138	0.6209640781143924
chr3R:12092855-12093895	-0.6581326366846162	0.4226252055700237	-1.2363899585669542	-0.7359535705891888	-0.5640753137957184	0.47751500101647365	-0.335076436759423	1.0240478584947386	-0.14814940723932513	-0.4064220843348878	-0.9101034567289269	3.2205010039430517	4.343353660969577	3.4702517742657117	1.2042468380532327	-3.2886678867368704	-3.2246092615729283	-7.120082451680414	-3.6916282392876134	-8.98957228155253	-5.240130328684692	-5.117747963632524	-5.4863931248918325	2.259982999975834	-2.615306279857278	0.6386205403520696	-3.771942638275817	-2.4360256627885657	-1.6014951737907361	-0.4673779359051663	-1.0867673478562545	0.27482272280677394	-1.87804703638762	-0.4466713050019474	-2.7786654296576203	-3.8439322416869537	-4.672228699145341	-5.736005953309263	-1.0366220162377713	0.2915699596564109	-0.355161630000432	-0.26700043158198916	0.35869304702824245	-0.16908664243955	-2.549681772331298	-6.18351429389061	-11.428228953345277	-8.740644082589586	-2.194220236020646
chr3R:12107041-12108167	-0.4673779359051663	-1.0867673478562545	0.27482272280677394	-1.87804703638762	-0.4466713050019474	-2.7786654296576203	-3.8439322416869537	-4.672228699145341	-5.736005953309263	-1.0366220162377713	0.2915699596564109	-0.355161630000432	-0.26700043158198916	0.35869304702824245	-0.16908664243955	-2.549681772331298	-6.18351429389061	-11.428228953345277	-8.740644082589586	-2.194220236020646	2.08426095077723	-1.4577414270515654	-1.5787135480397987	6.919934269566229	5.915229589733835	1.3334897121381457	1.0466924622419154	3.9565367636162994	1.7801106058223348	0.8465999633317687	-0.6605700374868325	-1.660732110579502	2.673526159674099	-1.6979609250729193	-0.9917648663794184	-8.367231859359794	-7.363699487763926	-1.256129227469748	2.273125933877754	-2.290261262283068	2.4309956539201227	1.6472860105196525	5.153782545484589	6.466405343527877	6.278881441465537	2.6525106533284197	0.8065359368777398	0.16711877743474865	8.913153604965183
chr3R:12292742-12295822	2.5222507362578357	4.457314687423463	3.093167177597042	0.7667878377182714	-1.1000543533507023	-3.0797898598487143	-4.501134634665062	-6.574246396148289	-5.524807766354949	-10.944007793995127	-10.149199528545724	-9.720584077667256	-7.998303477782049	-0.485433315689084	-5.875165857153473	-5.905094168517589	-3.073264956477105	-1.5315694812240717	-0.919667646289491	-2.998748797185287	-2.7844750966659064	-1.7566885397778451	0.0	-1.3120223027252602	2.1831745354262178	0.6609680341800337	-0.7270320476790774	-7.862934038843032	-8.637008805814471	-6.104248557935123	3.374292016826014	6.550339764516984	7.907005336390324	12.353734126997718	8.410391364721864	3.6105211375239175	4.312265533762692	2.1303630100832742	3.04452270655817	2.2273933994310156	12.433321742809829	6.289350443560777	10.036463049321325	6.034670849648026	4.471794773432039	-0.8614415510068215	-3.768971201767385	-9.455993156092187	-8.591667195526524
chr3R:12905611-12908067	-1.2252153772780305	-3.0574678923318386	-5.146242352894373	-8.132755525775455	-6.744929684018651	-7.960863924085396	-6.110121336136075	-5.66128668665558	-9.634272527180741	-13.233056017587645	-12.36686793483573	-13.449958911463796	-9.96402493041435	-7.612792848280747	-2.5362816036100644	-11.759860494006778	-11.887963363225985	-10.222062031543361	-12.607142583065363	-14.40439999262246	-10.376045625875228	1.3180634813829157	5.588703040004864	2.1062353088930648	-2.0830824974868927	-0.6336183312848491	-3.298139439653962	2.7285626823170506	12.840317058669472	10.62818088583767	5.236446805383421	8.74731684860776	3.230598230192626	5.203239361890677	1.8821773410399258	2.829451232157933	1.392723410184599	-0.5631066567571558	-2.7308849024564954	-1.3219993114577488	-0.2723258390365764	-2.515029215238511	-0.65284892586587	-4.352230460481435	-4.727245808830747	-5.1988444198719135	-6.983707530397202	-1.9122178807332113	1.9366985454978825
chr3R:13219007-13219966	-0.8668713417734459	1.8299674387583784	-1.0994700824348878	0.7034918205386116	-0.5212531261716206	0.7490429136284138	3.0643670870356483	0.0	0.0	0.0	2.838058371316305	0.9271942641967099	2.2046866936366403	1.7284022229461957	0.9060368352905452	0.526117119229968	0.6253637856860765	0.24568807415419666	0.0	0.11930251449979594	-0.6315132156633461	-0.10942717793621395	2.1243094152314614	0.7101947470261358	2.2374593134107545	0.877767060281167	-1.3328020932075997	-1.2464294921541033	0.25478811857768224	-2.035818902407575	-0.7548765734026285	-2.049341908172159	-3.502964475118258	-2.575577070754451	-4.774092687441308	-1.2278580882647954	0.5552050987676277	0.3842533059311557	-0.47712125471966244	-1.0668755590631576	-1.778231825990568	0.7391415483796993	-0.7456904425734773	-1.456808597334265	-0.5316767207291874	-1.6398944687416999	0.27629997452909716	-2.6880523353540844	-0.03531314691397374
chr3R:13507262-13508997	-1.4398513607027426	2.1629828338656307	1.7799846799736057	0.36145188331363115	0.7811839712033085	-0.7642947130796619	0.37107205997171755	-1.0248683428403575	-0.2653736150893788	1.1211745387396015	-0.41882873031872536	-1.9066941029601459	-2.1817684990676773	-0.2510760978014471	0.0	0.2614505271567006	-1.595213143282009	0.03399049944886811	-0.32675222119505476	1.3016166698136762	-1.7667251892332947	-0.8417106775918424	-0.5553638901437095	-4.405645626451473	0.3411449834230643	-6.02131616366718	-6.63575615523148	-13.028453472347975	-12.191873833789202	-11.738849418760735	-5.583770036272022	-3.0081289305897467	3.0666560165148367	10.91172932316115	9.54785622137263	8.09765339024591	5.752913318344166	10.154852354078141	2.3340619927835733	4.2437207355887265	12.71315740840159	7.848896443453491	10.54635916568479	2.9412298009635616	3.540220291612628	3.1118697342700132	0.26970942967916506	0.4405734365606304	4.611889131097897
chr3R:13532437-13533615	3.6735394669507984	3.4765858646698984	2.531494548744616	0.8563181254196539	5.326683748797583	0.18946256670265715	0.6252873828651146	0.47712125471966244	2.339231948798877	6.728315088920466	5.6040478990845095	4.111561664227144	-1.1316906620469316	-4.557121591825836	-10.963398745170643	-5.902154908802103	-9.600786599075052	-2.9381664645643557	-0.3842533059311557	0.0	-0.2105263209141679	2.711858405314785	2.0276565515514338	4.80508732389969	6.575954816631904	4.1405978420527445	-1.9226000916715364	-0.6194094985288164	-3.161930800066075	0.15212852039448077	21.482126013298576	15.786207037953947	15.162037815805903	10.442753444327659	10.456910630705618	2.051264520787076	0.0761805273034738	-2.993906055306415	-5.315341925195059	-3.833490178230561	-9.744326189899805	-13.335144618400692	-22.923851760795095	-25.052282032185506	-21.26743662040608	-16.195185145476223	-20.429367994179962	-2.1589988735008263	-9.29844555457243
chr3R:13622821-13624158	-3.6022481798143398	-3.5591719748277004	-0.7259323812796494	-2.2533571449195144	-2.4066794104172247	-1.1064593634800717	-0.4208833195930806	0.04649443727572114	-2.0584693253547406	-4.488619117122714	-4.245434157846819	-1.1150305900284696	-1.1737218734474009	0.0	-3.540378867752066	-1.2541162032756683	-0.5345811364447238	-0.13503616884118105	2.0880275476692773	-1.8026704123018673	-0.1463190087125412	0.03801711342658049	-0.14184530861296119	-0.9884928598239788	0.0	1.2961530341329148	3.243302699106465	3.035338797088297	5.174301934333909	1.257806474808461	1.2797874988400266	2.622783022157083	4.199143090753088	0.06528679317687706	0.6866970390373869	5.192621076999454	3.324397667976635	5.592342938635447	3.2082595404106846	7.491860167619353	2.916058261004084	12.141309323863236	4.162398820632692	9.132863375786524	5.606215477568099	9.967306645823456	10.403635053603224	8.760914506500043	6.486227289081473
chr3R:13652257-13654233	7.348239630973017	7.418025202247209	12.685783411589867	12.912448205666346	7.592669595195665	4.195833816728014	6.4042071752191445	4.074513971679476	1.139196507796613	0.8707872305176791	-2.6349008767934112	0.36416096092754935	-5.120135376428355	-2.38984118275708	-3.903817189860514	-4.490984953155376	-2.65279286030735	-2.9706966081546726	-3.9086810806314003	-1.1287033400676219	-4.8003809029080085	-5.203239361890677	-6.6000922021927115	-6.71500153309602	-6.288590039020975	-7.15950422569261	-9.562377360986494	-8.067115181498664	-2.2903614895816333	-10.513649238987403	-10.409051533939794	-11.207420546913687	-6.447943172819471	-13.072269902259928	-8.825376426266967	-14.110783602616946	-5.735510783447299	8.443511169016334	17.27729074046045	15.076945363031047	15.13315066968961	7.1340778916350995	4.219321815790141	2.2199257136858255	-1.1880478002705737	10.493172047710788	17.252937851495762	18.915706124817113	14.300762987697766
chr3R:13899857-13900899	2.8052076202064424	5.128626498120376	1.9604149224817513	-2.6144320761779127	-5.77082515657784	-4.787868074093543	-5.1684099351181	-1.6909189180634725	-8.740269198957893	-5.539497758380272	-8.293454092940125	-5.853089000399332	-1.3316404617930024	-2.8723479133474767	-1.1499004089843636	-2.014289999891378	-0.46650586889765167	3.8335470799241125	0.5766810647864095	0.0	0.0	0.0	0.0	0.0	0.0	0.0	0.0	0.0	0.0	0.0	0.0	0.0	0.0	4.005954039736725	9.017266879567932	11.509157020114941	13.438519443611563	11.07590976804004	8.806686376885843	11.44638409327131	10.336071196286182	9.719985638920067	11.228392828583411	7.6368465622066894	9.916877582760488	5.0654220192426775	2.8276311278390382	-3.227356921926581	-1.1778066408191314
chr3R:13901541-13906742	-5.77082515657784	-4.787868074093543	-5.1684099351181	-1.6909189180634725	-8.740269198957893	-5.539497758380272	-8.293454092940125	-5.853089000399332	-1.3316404617930024	-2.8723479133474767	-1.1499004089843636	-2.014289999891378	-0.46650586889765167	3.8335470799241125	0.5766810647864095	0.0	0.0	0.0	0.0	0.0	0.0	0.0	0.0	0.0	0.0	0.0	0.0	0.0	0.0	4.005954039736725	9.017266879567932	11.509157020114941	13.438519443611563	11.07590976804004	8.806686376885843	11.44638409327131	10.336071196286182	9.719985638920067	11.228392828583411	7.6368465622066894	9.916877582760488	5.0654220192426775	2.8276311278390382	-3.227356921926581	-1.1778066408191314	-0.9185155823096195	-0.30290216687505844	-0.4923646527166158	4.405037441913723
chr3R:15174572-15177074	-4.792970517122384	-6.649911551366342	-9.580050486872905	-12.588642458987932	-12.265471260137103	-5.606287533332713	-2.209651295511592	-8.029292352949101	-3.1984132236415928	-1.2067356038613861	-1.4234662987937456	0.20420048690758721	0.9133533454052505	-0.7055358800280022	-0.053156820234804524	-4.191520331815273	0.970683401562637	-0.10157408141295951	0.7732357848197585	-0.287629926480567	1.3516471764601323	1.8926579854493413	-3.016690534675035	-0.43361217023829424	-2.922883219596641	-1.54287816421696	-1.0187337493805162	-1.5354668860438532	0.9884928598239788	1.3969263470836353	1.758654793779469	0.7370454996291195	1.0863804241651442	6.424339193082143	4.971068247121488	6.231076568090464	1.4592480896119429	1.0932152575991596	-1.5937935192694603	-1.4030930836091338	-1.3299434048687204	-3.3886135099395327	-2.4443240887140503	-2.4397396865892786	-0.9518830811045801	-2.87618890714364	-0.7550557758486337	1.82657864167413	3.442708517112703
chr3R:16397196-16398946	-0.9263744861379554	-0.07301922526440434	0.13563667086097575	-2.6180128769749866	0.06681465788128134	1.1871867536914358	0.5222034492648968	2.2556642255403077	-0.7359535705891888	1.5236799256478588	2.101556047801921	0.0	0.9884928598239788	2.8569558578075522	7.5949874963850945	10.183573821712075	1.0668755590631576	-0.47712125471966244	1.9084850188786497	8.221746255749672	12.570779091241812	8.612222101137762	15.143197055182753	16.960581005152825	1.3836034978805847	8.953464024155814	16.130726763828005	13.034413298232412	13.806767798364712	9.239878494055544	14.980294875578723	13.45998772058451	10.746213183703496	9.616997122049817	8.089288873802449	5.4023850332802335	1.1086750897487991	-4.318423056008922	-6.633881653751121	-7.2985589573129035	-15.369410469480787	-15.883134428634712	-12.600282134580109	-11.530072136618594	-7.021668523203221	4.463067403219164	2.6820903424137126	-1.0668755590631576	-0.5461807351831426
chr3R:16398992-16401847	-2.6180128769749866	0.06681465788128134	1.1871867536914358	0.5222034492648968	2.2556642255403077	-0.7359535705891888	1.5236799256478588	2.101556047801921	0.0	0.9884928598239788	2.8569558578075522	7.5949874963850945	10.183573821712075	1.0668755590631576	-0.47712125471966244	1.9084850188786497	8.221746255749672	12.570779091241812	8.612222101137762	15.143197055182753	16.960581005152825	1.3836034978805847	8.953464024155814	16.130726763828005	13.034413298232412	13.806767798364712	9.239878494055544	14.980294875578723	13.45998772058451	10.746213183703496	9.616997122049817	8.089288873802449	5.4023850332802335	1.1086750897487991	-4.318423056008922	-6.633881653751121	-7.2985589573129035	-15.369410469480787	-15.883134428634712	-12.600282134580109	-11.530072136618594	-7.021668523203221	4.463067403219164	2.6820903424137126	-1.0668755590631576	-0.5461807351831426	-2.472238161308182	-3.43855929137301	-0.1866152400790563
chr3R:17048978-17050202	-1.562830727830078	-2.349102210231872	-8.573794530402354	-9.30440558065963	-3.8233163631734364	-6.257530999149604	-6.104138880309536	-2.853544181944009	-6.889927977393404	-10.607189681326197	-9.974704632437176	-19.562416668952043	-18.92463366010088	-13.758888056055019	-4.690386897138919	0.21117626865269093	-1.210311746022939	-1.9464695889053896	-2.226866301641665	-5.952769038742905	-0.9732981150444946	-7.837361623187525	-1.504414249305397	-8.040109086078079	-0.05869359708938579	5.0566001990113865	2.711599029891992	2.5249465644509406	7.611234525382666	3.5510736643445364	3.74592084862348	5.042852238320565	12.201065710451244	9.384907774187544	9.408737905315297	3.864839599260782	7.217362450557316	6.221714755713864	6.235412307628236	6.51320134850242	2.116578994423648	7.582378551193594	4.977838156946179	0.9652942294281279	4.376561477078556	4.117060523652732	5.657237925188003	8.011864303436505	4.7499970555901925
chr3R:17230314-17231637	12.656404230208754	8.621620897684213	5.535240167649285	4.842112497944121	3.225203632889583	-0.8610832448476906	-2.7850007281650013	-3.423817778075423	-4.929642784096639	-6.99485237511735	-0.40056596819008916	8.06561380278007	11.43525564977922	11.417490814009506	11.167586613864788	4.8545640087302395	5.120659207370991	-0.49056008066084056	-2.1134203369141447	-6.4770296518745	-7.607457281294189	-6.300384812361492	-1.5497912201520256	5.695970492784984	1.4958779108829168	0.7170794339598526	-1.1141130940138892	-1.6403538703856295	-6.193651222751383	-9.573682239722777	-12.204965836237944	-11.360148640515485	-14.855148359666165	-12.881502073194344	-25.310981135245324	-33.53780306206271	-35.13594413923539	-45.01631089965404	-21.73330660984291	1.942653878618774	-7.368235441688959	-11.495410408890706	-12.646074235647813	-13.675505715906622	-5.947708324112437	-7.6916519612276915	0.9884928598239788	0.3842533059311557	1.3821770810048504
chr3R:17468923-17470072	0.20189105658631804	0.7624719295425127	0.39805914247353763	1.3241457878559528	0.518882647080699	-2.420577762913537	-3.290755119974452	-4.837814442470918	-3.001479538499564	-12.65047935746864	-11.678537297505171	-10.912310371057199	0.32867254487501063	-5.846873616097908	-6.193944200872246	-3.4396724545851005	-8.622227101008294	-7.0000118235359325	-5.756861584242883	-1.3821770810048504	-10.003286821803833	-15.105403704510817	-6.452004555815666	0.3842533059311557	-1.3821770810048504	1.251293698979397	1.0162029173472409	0.8055310244453464	0.9568070777091172	1.0132091751054726	3.6773988169380636	3.834019632124755	0.47712125471966244	0.0	0.7343944872775748	0.0	0.0	1.0668755590631576	11.793860393757175	9.27150876210934	7.536066068564011	9.720140028692391	5.200166049115449	2.400180102149451	-4.9381034470303815	-6.923049942260102	-9.451425816732767	-4.385584125474765	-8.78005397723782
chr3R:18613463-18615001	6.176661701474354	1.7419782565175208	-1.2126904238095317	-6.09328515977184	-7.892715693726029	-9.171394796737523	-12.431000747895357	-8.127344368695674	-5.6134695170009845	-5.664269802926992	-5.5425420622175405	-6.5416768160408605	-7.426451171320511	-8.96345375494046	-11.439018423821958	-15.479874366403166	-9.389862395876385	-8.911894495789644	-7.438443454319235	-10.552626068512884	-7.9884530246397425	-3.0284520453092294	-7.198646324970303	-7.479744324438626	-15.14189480175302	-22.867208538666993	-13.386197111078472	-4.926234801207209	0.06836019132073612	1.1743291227373496	-0.32675222119505476	1.4112246161388995	1.2006731183011805	7.485933462455886	8.134672177874158	0.0	-1.4313637641589874	7.499034759217318	17.077333290859393	17.018743960574707	16.327261065297773	10.468621060584107	6.650631852887874	14.433665571293213	17.74012813444475	18.70309003968826	15.28226708234649	12.035341488819592	12.301616660824276
chr3R:18615149-18616994	-7.892715693726029	-9.171394796737523	-12.431000747895357	-8.127344368695674	-5.6134695170009845	-5.664269802926992	-5.5425420622175405	-6.5416768160408605	-7.426451171320511	-8.96345375494046	-11.439018423821958	-15.479874366403166	-9.389862395876385	-8.911894495789644	-7.438443454319235	-10.552626068512884	-7.9884530246397425	-3.0284520453092294	-7.198646324970303	-7.479744324438626	-15.14189480175302	-22.867208538666993	-13.386197111078472	-4.926234801207209	0.06836019132073612	1.1743291227373496	-0.32675222119505476	1.4112246161388995	1.2006731183011805	7.485933462455886	8.134672177874158	0.0	-1.4313637641589874	7.499034759217318	17.077333290859393	17.018743960574707	16.327261065297773	10.468621060584107	6.650631852887874	14.433665571293213	17.74012813444475	18.70309003968826	15.28226708234649	12.035341488819592	12.301616660824276	11.459206560143022	8.496179000829242	8.398428273751183	6.601017039166853
chr3R:19075964-19080620	-4.534184752136354	-2.949171986958236	-1.4313637641589874	0.29815214289168646	-2.5777885776406526	-1.3898210979260397	-0.3533873720552949	0.48797685606786256	-0.48990339865774735	-1.1737218734474009	-2.2115610950453353	-4.099928499078644	-4.5513021783477265	-5.179396120789311	-6.233870383529112	-1.4270067598255578	-0.7087914909154397	-0.4106493675885908	-1.8449637325829717	-7.213145096433163	-7.189519978718521	-5.472663031091198	-8.730651767558237	-4.548509369994577	-3.2212336188822475	-7.768528523627812	-9.277509474061276	-12.33413736227557	-4.183028048630474	-8.911255336881819	-2.133449485846534	4.709211984208314	5.06090582970454	4.4261638018873	2.098787633615953	-0.10810623015778875	-1.1579640531419442	0.6840167403033799	1.405173061703131	1.387669360318689	-2.1163021904437493	-3.17846894808889	-0.09533766147681724	-0.26145052715670036	0.47712125471966244	0.5234384870639827	6.294511756681238	3.137192553449701	5.780105395566235
chr3R:19605151-19606701	1.9937149869632425	-0.3966255282184726	0.5569152554507842	-3.85432813713631	-10.101208927541913	-11.852188642784741	-18.71030405515763	-13.899879950995256	4.479083341472873	1.444355557038802	2.836054522105309	3.0879900546224635	-0.09611560576765649	4.347444824882235	1.7393887009036326	15.77454990458006	13.108691283369613	17.9317865094549	10.882419674214754	11.970005526396998	9.781310387091596	8.432334371264716	9.112481914299519	7.8399563959512	2.0396589902222773	7.47242026617097	4.748283071616869	5.799315200939512	7.893059707043523	1.6668977295464298	4.478970612654601	10.512117782604458	8.793013372350542	6.661818837814308	7.16515851466839	6.641176762044869	5.616598793552698	5.6567892695817985	4.305717787908483	4.999942414961377	1.8829559482495184	2.325997171159224	-3.472367744223344	-4.012698775362729	-7.53067119867595	-5.451108636238165	-0.9374916756571778	13.954014474563449	11.34163344322307
chr3R:19706236-19707694	-0.5722315223304937	-0.40356773276898616	-1.458936364856684	0.7121701346881192	-7.084082473895631	-2.065636343666658	-2.22227984629211	-0.31465731182660467	-0.6198766238043526	-3.5455029607793147	0.0	0.0	0.0	0.0	0.0	0.0	0.0	0.0	0.0	0.0	0.0	0.0	0.0	0.0	0.0	0.0	0.0	0.0	1.1615940896494077	2.316330557378227	6.638819841617314	1.4637527426815686	0.0	5.945335942529713	8.146810783373029	5.036443062730107	0.4553242852742987	-0.8937165264414797	-7.992239020134875	-4.995997892093121	-4.459334189514	-4.111764302682975	0.0	0.0	0.0	0.0	0.0	0.0	0.0
chr3R:19974780-19976916	0.0	9.994203195567536	13.656826078688475	13.765489694828808	11.835105606768275	8.361814509256734	9.894166420017552	1.936628869587114	0.964040849263747	-5.003864492805834	-3.6560669634884966	-1.7842367827580383	0.5552050987676277	7.131984972163627	19.22980741507118	25.76713001300122	22.404128342897472	12.69544007190162	9.572391966601858	4.687904693899969	0.11454794076652397	8.126493682998845	6.556439550424099	4.887777044590484	0.7909229767986191	-3.5942558902115533	-3.8163079586301603	-7.742875380844393	9.791683482795058	18.514688673069895	9.96142124754409	24.912264039005784	23.031710933415948	27.374413474552455	19.04218647364943	12.023158028558214	11.86067615055515	12.994129816050451	11.13305719713664	1.5527815251309367	6.805709369554468	7.421955018028917	11.169092058215567	11.732183515197187	9.833262293814549	12.17196432674984	6.8431026876575345	6.467210191092506	3.8991606184840752
chr3R:20120454-20121901	0.08859902902778174	-3.5634073893405986	-8.162405543609049	-8.706187403295798	-7.8233433045393035	-8.98432429684442	-6.196588637257736	-11.705245238732447	-2.6914565740306724	-1.7577774897902068	-9.098730163668725	-7.741408181446578	-5.925909382637128	-14.800270983351554	-19.256037096415447	-21.540078509348326	-17.28093439418131	7.785539414950964	13.328393774015037	11.051162330544617	6.905779565631918	3.38585838718319	4.789661594334667	-0.18842435804955937	-3.597222815623888	-6.822074622601025	-12.765623943025027	-11.996589341442473	-10.621548083553796	-6.227975317455975	-2.387396891435931	2.3470779812232245	7.0461878425541755	3.19732382293941	5.702821511445805	3.550711648818777	3.73314919529591	4.093963517119055	1.3843359779251811	2.443883543649405	0.6130780425240107	0.24136792192171921	0.3380343005923298	-2.7724967780026755	-1.3875961997203219	-2.787798960224705	-1.4384164210509827	-2.3998294388735406	-10.535487060129023
chr3R:20381037-20381763	2.5762009560916277	1.4398513607027428	2.603843716074104	1.3936585263527979	2.7628948112718037	1.7311819899670513	2.6850166519994745	-0.1671187774347485	-0.32675222119505476	2.7285928155171044	2.0098993249934445	6.730385379303535	11.025683332901785	7.992149407569529	1.3821770810048504	0.24062334122190882	8.497447368966853	11.858080892755467	13.13361238166667	18.801879673236435	13.026146545934285	13.229691785062299	8.880323362405466	4.973043494568802	-1.6720437983931387	2.2190369098451286	11.606246697416047	12.130254176206599	12.238315896191587	6.948714892771004	4.025831817596276	4.091733703026868	4.806474635713344	4.836904887308657	1.2127800822181691	3.7992927909837233	2.5583026316673885	1.3554469218546439	1.8577666356104179	3.4190291459010713	-0.645235601122942	-1.5440209935345326	-2.105714855359732	-5.70592629657276	-4.825907302454493	0.8303377751134301	3.9602895216252154	3.759324550142557	2.1953301351029246
chr3R:20573279-20574765	-1.7217195886675232	-1.3234952815482266	-0.5632533678384184	-0.7265223468799861	-1.8784063587031752	0.7637822784523078	1.4179308277622504	4.7850423395128105	3.296424367252881	5.065807970306806	5.000730269243401	3.7895064916314434	3.412640392078932	3.771142849741999	3.90556387554037	2.7565789951234017	0.29502987909596917	-1.0865488659570626	-3.4436506895168644	-4.732045521505946	-5.1728505399131315	-5.037073354110629	-2.8457116458872407	-1.3074007058902517	-2.2659056924816583	-2.0978858751161993	0.6409987327881731	-0.8457119955017671	-1.4637527426815689	1.592002929419508	0.7863005101096021	1.6138700947441524	4.300568510788124	4.391530274972443	-0.5871840453695247	-1.6475609003445995	-11.02467783629339	-10.99623988949224	-9.12666079839224	-11.925049705886467	-5.8621279956840135	-9.865529345681875	-10.493525894691459	-14.797746212545317	-2.1108300799319792	-4.941252502169563	-4.299446271811756	-1.7256597886472873	-0.25135143285923484
chr3R:20891421-20892315	-3.8363674225516267	-4.557758746459882	-7.859391719299039	-7.40626925407235	-6.81345833319927	-9.328892080827751	-12.759721440594767	-9.420225661463217	-8.350607130258568	-10.624017822173371	-8.096089230842882	-16.639272927233534	-10.351158897145773	-17.647318736160845	-16.505946531009677	-8.07340688596645	1.5233556080244222	0.8073551725661731	4.334556755094623	3.2179658632459494	13.615215903393173	17.50587034990688	13.599930652992768	15.774581026521906	6.125751830227707	6.292789014704457	2.387194233681432	-1.3031041895667153	0.1680286853151345	0.4277344895153149	-0.5260437083824994	-2.0258745828494127	-2.597327990778258	-3.398868485925245	-3.7422884027172127	-4.671061616565869	3.335377998548816	11.95325887842754	7.911633406036096	7.8796843749131495	3.0238671447654806	0.9091680441481912	-2.7364731961833773	-7.508709448212827	-11.4146663664421	-11.5696818173042	-12.130969246274056	-9.893541471265683	7.236151623327695
chr3R:21850620-21851758	6.7470880610517625	4.362974989968062	6.438742493888211	1.323235649674166	2.103888435576454	7.710239591780621	7.561328269669717	9.142103256188598	4.597017619549392	-1.6492073171150508	-5.303306557512194	-12.450454652594786	-10.596333953736407	-10.934039025701379	-8.654838656624136	0.2614505271567006	10.169468970165028	21.883536883216482	27.2307280913563	35.181325206777295	19.23337266370762	22.562339827779176	16.37882070166082	16.67289999052077	15.079704993346105	12.77075522679843	10.216934371505376	6.644423078866439	2.910601939997697	0.5269552769601451	-2.3117229062663966	-4.169756942743796	-4.964164232881929	-7.075854243659139	-8.598468271335202	-11.312488613955715	-15.208040047974109	-11.839596997508973	-0.8936083154540573	-3.210503440220709	-6.16599730975934	-4.495375777931364	-4.061363939244815	0.26809884550756824	0.3397495779210801	5.0629333514658095	9.371709264466343	0.9542451986983524	4.071436928115904
chr3R:21867295-21868734	-7.075854243659139	-8.598468271335202	-11.312488613955715	-15.208040047974109	-11.839596997508973	-0.8936083154540573	-3.210503440220709	-6.16599730975934	-4.495375777931364	-4.061363939244815	0.26809884550756824	0.3397495779210801	5.0629333514658095	9.371709264466343	0.9542451986983524	4.071436928115904	-0.6933728649641271	1.8312952556714996	0.1354449005240531	1.2437510049116844	-1.1327051646206763	-1.086074283591317	1.1572977306678627	2.158395640643511	3.2022031430418934	0.47469195550229065	-1.3936585263527974	-1.789486971653093	-8.77617895470541	-4.981451303267462	-1.5630927072027545	1.3150698539065329	-1.4371644043702738	-1.1312440369802965	-2.570156799231257	-3.3370004653278573	-6.294292189946924	-7.5918845428502175	-6.602550840347117	5.619452929948509	4.303280752661458	3.181597669177494	3.8077967664319576	2.2913611464679127	4.514163659602163	2.6152767931418137	2.42172762043021	-0.5722024104662571	0.18734382161356347
chr3R:23095324-23101355	4.2963898867109265	3.738817147019138	4.466729877242714	4.28040639468934	3.795716401455539	3.466779334067947	3.117586347933411	1.3458299088896666	5.2158671985497636	1.5567987161120072	0.47746299581021734	5.778578371629994	2.9572093643058786	4.314458800111436	5.845964458174311	9.289884001944257	7.6026681774908065	8.498345363885559	0.3624383129107807	7.4894063864665075	3.684526459448778	5.069063905437358	3.1593611769294796	2.450831477292697	1.8142673808191359	0.5833889390171134	-3.634210018075594	-4.127640749737624	-11.758503314283814	-12.86268056674243	-13.146763766828302	-16.223209659686013	-12.973593999384484	-20.193950751330114	-16.67897009527635	-5.369592802562223	-11.76653173235099	-12.131815918540921	-5.847259506146479	-1.7560911919825457	19.828627087309826	10.391854707284473	11.807755780923815	1.8267482473514898	0.236134579269183	-3.516488547476493	-8.100990322452233	-10.17569283930295	-8.939463860768019
chr3R:24683858-24685047	7.6098574096348965	5.268202646977432	6.54676473223788	-0.6225442656849791	0.6252873828651146	-1.400389072210481	-3.251020020411437	0.5102693109029509	10.277892849711389	31.612436065491156	30.787195561704877	20.320025867026	23.541106503822903	27.063152132080038	23.65572130058113	20.896119919144187	16.511486871807723	12.130761663606389	3.6167080381529146	2.3975122824639215	-3.256686419284857	-5.381617027173711	-4.8369601472297745	-5.922484843844286	3.9522737644020185	8.861101449571281	5.667382425540336	9.322357159777898	5.346713782496293	4.51963785608595	1.7574021060873266	-1.0597993807130446	-1.5594809131786511	-2.059380307086264	-1.7468494585104897	-3.2642042115711147	-6.077294755351301	-7.855744372144211	-7.481301375667935	-6.041454012423465	-8.284512000487583	-3.42009714711461	-3.2155670785853285	-6.254491037737097	-8.71940378215489	-10.392712048457586	-12.614584723560714	-6.799198300229861	0.5552050987676277
chr3R:24685221-24686659	-0.6225442656849791	0.6252873828651146	-1.400389072210481	-3.251020020411437	0.5102693109029509	10.277892849711389	31.612436065491156	30.787195561704877	20.320025867026	23.541106503822903	27.063152132080038	23.65572130058113	20.896119919144187	16.511486871807723	12.130761663606389	3.6167080381529146	2.3975122824639215	-3.256686419284857	-5.381617027173711	-4.8369601472297745	-5.922484843844286	3.9522737644020185	8.861101449571281	5.667382425540336	9.322357159777898	5.346713782496293	4.51963785608595	1.7574021060873266	-1.0597993807130446	-1.5594809131786511	-2.059380307086264	-1.7468494585104897	-3.2642042115711147	-6.077294755351301	-7.855744372144211	-7.481301375667935	-6.041454012423465	-8.284512000487583	-3.42009714711461	-3.2155670785853285	-6.254491037737097	-8.71940378215489	-10.392712048457586	-12.614584723560714	-6.799198300229861	0.5552050987676277	8.661092921823714	20.647570413867097	19.09265092250211
chr3R:24897892-24899064	2.697592030277492	4.182355212144152	0.7894318076328176	1.0096142699757356	0.6030288294452715	0.24062334122190882	-1.2081277097026015	-0.6963274743623699	-0.3460224489990095	-0.6431766970855943	1.9698603947583317	6.066847160403435	18.7011953682778	17.046273338662008	15.949356119241774	10.739313763523183	6.247244309637862	0.7373389329409517	-0.40970128356775687	-1.3353937421044602	0.35910362865878376	-3.425623311133401	-5.351545466896263	-7.252358239475416	-4.60576160993419	2.133591001907218	4.418962663307196	1.433340518492653	-0.4858473723409605	-3.4764354752279707	-4.887372216495864	-6.463213171479353	-16.237323792928663	-20.27650358123693	-13.972837787097118	-0.6992410207988732	1.2780642861172016	2.722022455740834	24.76940104864319	29.317459356877148	29.971351315040014	23.72587082292498	14.797035855646184	9.311527364354905	6.21941910934476	3.980200532039837	3.1960087562768638	-0.4076954555623336	-1.7429690501235406
chr3R:24925041-24926440	7.792979075665281	11.961123124520391	7.248861926154019	5.935584291668866	4.544303060791618	0.6848119402309182	-2.428786561719281	-4.365589009581725	-6.817586944165632	-6.443320839150462	-10.492233804765656	-12.176241869926834	-9.602257612549039	2.898702100440278	4.529478984227869	3.4080064174655664	-0.5458966666242764	-3.32553698628052	-6.006031799994384	-9.062167503563835	-15.511725527939689	-19.304095040744105	-24.138564454540745	-20.973809512658317	-34.82347493455996	-35.88656990610472	-32.15256126649215	-33.78508657619398	-2.883965263170584	-11.71354163002321	-4.45881892802196	-2.1145398601839998	-0.11820211754447475	0.5234384870639827	-2.4443728421765947	0.9313992708357576	-0.9884928598239788	0.0	0.2614505271567006	2.397912260414771	2.806722396894187	0.9059652567236041	8.370270527961164	8.043004491486458	6.861015040061697	1.0614290323560984	-1.233382728468108	-0.43432969169776076	0.48208232980076066
chr3R:24941731-24943283	0.5234384870639827	-2.4443728421765947	0.9313992708357576	-0.9884928598239788	0.0	0.2614505271567006	2.397912260414771	2.806722396894187	0.9059652567236041	8.370270527961164	8.043004491486458	6.861015040061697	1.0614290323560984	-1.233382728468108	-0.43432969169776076	0.48208232980076066	-1.2828458921842438	5.871424284696521	6.441847437449365	0.3842533059311557	4.14653421933574	6.734134151801194	2.847859523075439	5.692547659375058	7.637032212552205	9.565747191497406	9.103354392837232	8.49844806276303	0.0	0.757517169396354	-3.2410780055754853	1.0453045656643551	-0.5671199636085827	-5.755863013018011	-7.430419121680686	-15.317512892846887	-11.261443142574175	-11.938893767379058	-13.547755799798985	-18.2595187457756	-11.175266424316481	-0.7359535705891888	-1.0466924622419154	-6.529118007232202	-4.323851286603904	2.283931493896462	11.56373429835783	2.9891301090903957	2.3340619927835733
chr3R:24943347-24945174	-0.9884928598239788	0.0	0.2614505271567006	2.397912260414771	2.806722396894187	0.9059652567236041	8.370270527961164	8.043004491486458	6.861015040061697	1.0614290323560984	-1.233382728468108	-0.43432969169776076	0.48208232980076066	-1.2828458921842438	5.871424284696521	6.441847437449365	0.3842533059311557	4.14653421933574	6.734134151801194	2.847859523075439	5.692547659375058	7.637032212552205	9.565747191497406	9.103354392837232	8.49844806276303	0.0	0.757517169396354	-3.2410780055754853	1.0453045656643551	-0.5671199636085827	-5.755863013018011	-7.430419121680686	-15.317512892846887	-11.261443142574175	-11.938893767379058	-13.547755799798985	-18.2595187457756	-11.175266424316481	-0.7359535705891888	-1.0466924622419154	-6.529118007232202	-4.323851286603904	2.283931493896462	11.56373429835783	2.9891301090903957	2.3340619927835733	16.486490133880555	11.5715946901455	10.544563273846661
chr3R:24945310-24946296	2.806722396894187	0.9059652567236041	8.370270527961164	8.043004491486458	6.861015040061697	1.0614290323560984	-1.233382728468108	-0.43432969169776076	0.48208232980076066	-1.2828458921842438	5.871424284696521	6.441847437449365	0.3842533059311557	4.14653421933574	6.734134151801194	2.847859523075439	5.692547659375058	7.637032212552205	9.565747191497406	9.103354392837232	8.49844806276303	0.0	0.757517169396354	-3.2410780055754853	1.0453045656643551	-0.5671199636085827	-5.755863013018011	-7.430419121680686	-15.317512892846887	-11.261443142574175	-11.938893767379058	-13.547755799798985	-18.2595187457756	-11.175266424316481	-0.7359535705891888	-1.0466924622419154	-6.529118007232202	-4.323851286603904	2.283931493896462	11.56373429835783	2.9891301090903957	2.3340619927835733	16.486490133880555	11.5715946901455	10.544563273846661	16.38937440284044	6.347823736011382	8.297040246198781	11.812606446075598
chr3R:25045697-25047362	-12.405343276238213	-11.765495568408717	-9.682063619871752	-10.724110068618154	-9.724159404309475	-8.023345685273966	-14.502905371108248	-12.97467659095614	-16.17732519574313	-14.81116625203252	-11.52063392271996	-11.372675008290729	-9.069062251493126	-12.22078203154289	-17.67641595212287	-17.587285440216355	-13.238543367285265	-17.380473798581917	-9.905528988176087	0.32675222119505476	-2.3286248352848276	-4.253984936246561	-11.081886916970406	-6.84353762986277	-4.392305369435672	-2.936763446745902	-2.9906272946740633	-0.5234384870639825	-1.529598428483218	-3.5887173929797695	-3.9855397473797316	0.919397504684129	0.0	0.4095603756802117	2.211651722600319	-0.2887691230768229	2.532405238475601	3.524182117307366	6.039653602734748	6.828077166691664	4.637968431522841	4.648483629059205	2.6188201015617527	3.529469810724584	2.0699017701404587	3.3895454945428987	4.672798124579983	2.9780831530471215	6.420187073141988
chr3R:25852485-25855386	2.284246561373793	0.3612732738656383	1.8944022558672369	4.375185953327111	-0.32675222119505476	0.9059652567236041	2.4864524843439066	8.488412218704863	11.254991469035588	4.145167202688244	4.856837824079801	9.602167207924847	7.410843762872449	10.328443422035644	14.819500713147509	17.796021153354395	16.371609018882783	12.842298816183966	9.12450669377162	13.263912807302692	13.44991140867996	8.873339470229467	7.239768695408405	0.43176025596548995	-2.1436563933004926	-3.3726179252058133	-5.166939905297797	-3.3201504177369703	-3.0056991284220103	-5.73630161706211	-3.996833143367063	-5.85952920445858	-5.1054010969830745	-7.6792986219624355	-3.4243787365521112	-4.148391903625103	-7.279623717189347	-4.801957448838152	7.60695838910247	4.468253630377541	1.980000808074581	-0.9734303169882175	-6.878541765306992	1.09904636732023	1.7671833684548004	2.266576896864661	-3.7222855568651614	-5.003912260681564	-2.6557739904738704
chr3R:25865034-25866881	-5.166939905297797	-3.3201504177369703	-3.0056991284220103	-5.73630161706211	-3.996833143367063	-5.85952920445858	-5.1054010969830745	-7.6792986219624355	-3.4243787365521112	-4.148391903625103	-7.279623717189347	-4.801957448838152	7.60695838910247	4.468253630377541	1.980000808074581	-0.9734303169882175	-6.878541765306992	1.09904636732023	1.7671833684548004	2.266576896864661	-3.7222855568651614	-5.003912260681564	-2.6557739904738704	12.229293252866126	12.528273948254713	5.622784436246902	2.651016969415291	-2.3526157114226796	-2.4057918752971457	-1.830642234528157	-3.513740648922234	12.552013798718104	19.589847997009336	47.949116822868326	53.97229207499827	48.86797782994423	21.072284545474595	16.99352859854145	13.152729514640159	7.0661210934214	3.0365843897448377	-6.5281031831564	-19.566392895261423	-32.85123472225558	-46.29609598077627	-30.034321457560686	-26.58786309455433	-20.638852931473192	-4.027854575895655
chr3R:27016374-27018728	-4.059403370388329	-0.10097238299487568	0.3114947393160298	1.3972801552016767	0.0	0.0	1.0248683428403567	-0.35634346102921866	3.6692317811667032	0.6731648119482586	0.9792721391316549	3.877971026434897	0.08319454522042043	-0.9884928598239788	0.9884928598239788	0.22770060053427232	1.765045581361126	0.2614505271567006	-0.3842533059311557	0.3842533059311557	5.324198134991711	1.9908803431525133	5.202742693900789	4.58748610399578	4.522471761291857	3.266628947134102	4.564940956641655	3.3958225149751127	3.2989130180852766	1.2297120145169194	0.8268563444145033	-0.1968041420399681	-0.8029449389220774	1.3787580925151621	-2.236206535768674	-2.2175293316880156	-3.1587511819944956	-1.9629134665871997	0.0	-0.4459724419917112	-3.254340399088103	-4.072767212687116	0.1155572591029427	-3.4864873175613393	-1.8719615585114593	-2.0399242505274597	-0.2649609543357558	-0.32675222119505476	0.7359535705891888
chr3R:27048915-27049997	1.4700822753787206	7.859804969498134	6.00117246037445	3.625849049004732	13.556680091688058	9.294118876168389	7.372432748288447	10.034374144448467	6.809376242126119	7.518869145000832	8.394279296591062	4.742048777996533	0.7359535705891888	2.1103174211004725	4.170737367621485	3.9692104261424928	2.4444241203011807	-2.786509849764301	-2.101681498142228	-0.7086108224022718	-2.5595124767438167	-1.3821770810048504	-6.491102323832881	-13.370562142424992	-7.330707594685108	-8.330576318473202	-14.619728840955474	-4.232439036821135	-7.087032293943356	-9.094242935971172	0.32675222119505476	-1.2780642861172016	-1.0466924622419154	-5.065102110785209	-6.852390363762324	-2.379137753070534	-4.189169711065981	-14.039554467013792	-8.520779617776679	-8.109339364008841	-5.430676206489008	-2.045845191106952	0.32675222119505476	1.9084850188786497	3.586203272928785	9.88363001787179	5.602874060482087	9.37674515130599	25.196970690642473
chr4:230218-230992	2.597289949962841	0.6178595549676345	1.8094845871029197	-0.5198598518864386	2.9985813033435056	3.768982878817368	-0.19916529609750633	4.846299615505709	0.4041630978552235	5.128433965453218	4.026673073882121	5.821250533527605	5.289092988049796	0.4724541239367261	0.6358459603999882	4.838994325055149	1.9238189168559865	1.1968205028200558	2.503085542172134	1.0937648402098439	-1.363170818309168	-3.675947131075847	-2.3508673485599956	-3.8900267392636816	-2.689936250805805	-4.008995389796248	-4.680685782336573	-11.174168421934509	-8.616559682581293	-5.667991104270389	-3.8814745118779066	-0.47712125471966244	-0.15476836551837433	-7.015621266883583	-3.6175636322510214	-4.995456293109766	-6.551461656701179	-6.981812107350687	-4.299557134121443	-6.82439879706972	-1.749231110610253	-1.777252055225254	-0.6643398008192601	0.5397100834933587	-4.442130167577232	0.691528896704295	1.0013574816991053	1.4141355120143906	3.0276974959663936
chr4:680319-681568	-6.118726322135519	-10.169440326362546	-6.687124772288161	3.6904742075553614	7.8434281050647225	5.692902489066135	4.782726433911753	5.6618970826901105	6.882239978844248	6.2580324565151635	8.072195985425925	5.655326325919198	1.385345608454738	1.0420036105689412	2.1012634336027984	2.0123225823356705	1.0668755590631576	0.9854916893934756	2.7349688815616022	3.5224929276307932	0.24499085473622953	2.757415903839672	-1.2237571011800419	-1.3836034978805847	-1.4132704201996675	-0.09764696676099968	0.7390956661596731	-0.3148888647787244	-2.7977900713901582	1.7027070360605492	0.47767185277374963	-1.1588277057788177	-5.481703554035422	-1.0698322028859957	6.713890597626542	3.7646305490901444	1.0646544617763891	-0.7162520832654816	3.45374352391273	6.219562466888216	1.0513440929552829	0.0	1.5482322889830868	2.1505340764345915	-0.25816789953590646	1.2356420360909026	1.4796666634313747	-0.040586506972983404	-1.7352286939025323
chrX:291802-293183	2.672530802262782	3.069618656091978	1.586451454886211	1.2997836028829257	-0.84071107334022	-1.7428740959356692	-1.264804598203606	-1.177310826161657	-0.44986830279652296	-2.642772918315987	-1.82700197420507	-2.5946835301819458	-1.1058517429292947	-5.104676497879008	-5.629101068283468	-5.4106116231119055	-3.1451413502389625	-6.71498249515964	-3.4114294456644787	-1.8723217360782416	-0.32675222119505476	-2.3582976506025224	-3.209111243313965	-4.2592204674557985	-4.180665660137732	-11.123544632221133	-6.61102413260462	-7.663786308289426	-8.809536480951113	1.9330516924433967	7.260308833670378	6.624126806081917	7.514017408876166	6.410332462448089	5.116765873334766	1.129882139323136	-2.762894811271803	-0.7099255223921157	-0.35232603035309357	-0.41753652918263456	-1.3636849261535346	-4.55570049105706	-6.90317802683933	-2.624039582740678	0.6446676578227675	5.74764276390503	7.092530141211885	10.829194401750097	9.592476878784616
chrX:692423-693507	-0.8094370490250483	1.005551132625695	1.403735900997821	2.08611390297865	1.351302624638845	-0.3537152571923756	-0.136858866133982	-3.6343449129780003	-3.5224929276307937	-5.208939944099823	-7.060909559781397	-9.323046960487156	-11.406225876958098	-13.483292303122122	-7.747496754283491	-9.764810526949008	-11.214633194120303	-6.892505169429907	-11.765227102655267	-9.208625200344635	-10.102248423613196	-15.048192790428145	-2.7057671232379805	11.530823160748847	11.117189588209644	9.338187365557866	3.2755742504422423	-2.02266823269516	-2.4735251849924653	-5.313387169748148	-6.584063928023225	-4.991526490437156	-7.778764627584	-3.4377200692813474	7.0775839335660935	14.480175141960567	18.082096225904245	15.766102271535908	11.502634887101127	2.9979395787283836	5.001313173443035	3.1997502745612856	1.4542409198197568	-0.3781244622420055	5.930078268612857	6.060571051583497	5.806905625338527	2.4473900465356784	2.6348785015037612
chrX:1793429-1794319	-0.7100554370545781	-1.6162669838506283	-2.071789811061089	-0.7901133706062459	-3.457104318011873	-1.9040807192600455	-1.8484644959412628	-1.0427572884634975	0.6225442656849792	-3.7445713246341428	-7.5739877232367405	-7.474724138183019	-2.051494358270699	-4.387332154918244	-2.2815519641314888	-3.376713077878239	-5.548077407150144	-4.21548728772634	-3.6867566953348447	-1.7135056278484437	7.159709041343549	9.209282751424094	6.0635619540492325	8.60614652911184	9.758402133655455	8.717257352801337	14.339928291088771	15.998829103857624	12.303844879669377	10.442010188338253	6.140298060155175	0.20610690122962472	-1.6132007368453563	-0.7002229005629802	7.152260740702491	5.116805822811315	2.1456804675990764	-1.0156822632014613	-3.8113353757645876	-1.6732862422140413	6.355399562684426	4.8925745574185	0.8160801175890372	-0.5942362705169408	-6.216920626829522	-10.903169574752285	-14.110739481027625	-16.518891513694754	-13.285860776646729
chrX:2119161-2119854	3.4002385152493573	3.7472982937590573	0.546742385527265	-1.1105051745947512	-4.79098238382171	-2.556473977388317	-3.1593257664601055	-0.9263744861379554	-0.3842533059311557	0.288769123076823	-0.5824012648464775	3.806957429751752	9.21929818854384	10.214941346636229	7.104364689707956	3.5160639555581397	-1.1848278805959085	-4.34251565154545	-7.040192550099506	-7.137556094497997	1.799978413576562	3.5457537194444124	5.214759435845148	4.599230838770423	4.8900503375155555	6.060989398115066	3.9577633033804696	3.508476347912126	3.209211953567212	2.873763449189831	4.8750924796506325	4.140688214470612	4.044302693943759	7.705137680470934	4.556642095237969	5.538994067727863	4.260760177047901	2.9087276316110833	0.18155546465911976	3.08254630783125	4.504692020844685	2.5134350877131526	2.2254340352517277	1.5557752998878922	-0.06565926597896994	2.642870633235818	2.0643146957252383	0.0	1.1614664540719004
chrX:3740333-3741297	5.1054899093449855	8.874243610176704	7.221605386853976	3.312112597247443	-0.9295753307580754	-1.4657853819510032	-0.8503314666675686	0.0	0.0	1.2153403348059149	2.3901248934910533	-0.04774189413305149	0.0	0.0	5.177751769904606	0.0	6.334770603206981	0.0	0.4359239231164445	16.383442040607292	19.329714931082766	16.57841888783486	4.544679709398229	9.703189611015882	13.717748049424255	2.8017104191078994	7.160880469698301	8.870029448683804	5.531463462190277	4.392715273038306	5.176810127443431	10.272690672991184	17.2912034413073	13.79759197870819	12.917453074558384	10.14697314864018	9.801036953179487	7.8509288184832	9.001671975842266	5.521855995749399	5.360282227102582	6.867302635675952	2.148234082345747	1.077875869447507	1.211663872047675	0.409361803256652	2.3263498196578367	3.4980291453186165	3.609610610755431
chrX:3756867-3759038	13.79759197870819	12.917453074558384	10.14697314864018	9.801036953179487	7.8509288184832	9.001671975842266	5.521855995749399	5.360282227102582	6.867302635675952	2.148234082345747	1.077875869447507	1.211663872047675	0.409361803256652	2.3263498196578367	3.4980291453186165	3.609610610755431	4.8842718581092655	1.7478914812453585	3.552797093781545	-0.3238175237522841	1.1089537427903968	1.3528099822049926	0.6786110836222884	-0.4973821079077392	0.65770526704122	-1.3947145905048595	0.6841585555202627	0.4228988542701571	-2.649332922085739	-1.1256796493039805	-2.5142987670490253	-0.8980855750641829	-4.662305690754138	-9.243696418494835	-12.767987892290359	-9.671682729629016	-10.687554372131771	-16.826121786559238	-13.643038099339478	-11.791258642908499	-9.667690939882563	-15.589609393569566	-20.152143541973032	-23.34485290795664	-12.154496790599154	-11.25138984810608	-9.843167765863	-0.2406233412219088	-1.3821770810048504
chrX:4812643-4813525	0.5472869144582239	0.9136596659055332	0.0	-0.47712125471966244	-0.9884928598239788	0.7618815166581685	2.6324641160769318	3.463029399497733	2.7029201605472504	0.7673993321513376	3.7963392340984017	2.844600485502804	-1.4208432846418393	-0.6864453586921929	-2.5769659437443724	-1.5414143520999164	-0.6658502056431378	-3.553957982008378	-2.578803508976653	-2.3299341158965983	0.0	-2.8180212011118013	-2.305246129738112	-2.8058841903923994	-1.2319657927137535	-0.9059652567236041	5.493295193451939	3.5821257177997055	4.626259299360355	2.88209536510317	1.3821770810048504	1.4637527426815686	0.37107205997171755	3.4171747372548205	2.2065956426320588	5.427645525132153	3.248906733229063	2.868834723681793	4.101945010293198	1.897604259904281	0.6688365081901083	3.573322791717258	5.132607956490936	3.6446246281865737	6.317616936961727	5.2476482103116595	4.132538002910197	4.511276680702245	4.791987262178949
chrX:5314098-5315094	-0.5187328468373965	1.389230603886102	0.288769123076823	1.6741002073266649	0.6155924310630458	-0.47712125471966244	-0.7906137876558699	1.115807621025833	1.0769960423108826	1.683322912623453	-0.30735967257511815	-0.1918635864515842	-1.609177136798043	2.6904320170042855	8.717562775675018	3.6893553225180407	3.774392681685262	1.9320336651655252	-0.6816519536376183	2.175136111506412	-1.3180634813829153	2.135724910411468	-0.1190618309706763	-0.4843799131898017	-0.5834260362181325	0.28186723569578026	1.106167710825369	0.517136896091325	-0.5552050987676277	-2.1580888320242253	-3.2814637147759944	-0.290743321157216	0.8607218869013071	-1.3475776455844901	0.0	-1.3322812690244226	-2.255058937909794	1.0048762513653313	1.776444539179568	1.6806839062132066	0.0	0.0	0.0	0.0	0.0	-1.4637527426815689	0.7357890626869555	0.47712125471966244	3.7490658827722942
chrX:6890292-6891411	-0.9493782702598748	-2.594829156125397	-3.1389201308773007	-0.18843132695382386	-1.4637527426815689	0.0	0.32675222119505476	-0.3842533059311557	0.0	5.690116960590269	6.875894605184041	0.0	4.526668837738123	6.847439768615518	2.2073671880608665	0.0	0.0	0.0	0.47712125471966244	0.0	0.0	0.0	7.947156390921494	12.05857112524927	11.86787423768815	22.718298123237936	21.870203029779532	2.569376589652183	14.183181283549231	17.527690142929632	4.358219300729683	14.543404977314108	17.24280304447647	20.524606447706624	20.855889478854394	16.098856123313507	10.329585492221968	6.989085883015074	1.763655260119546	0.3188362598435124	-0.10786836602947515	-2.987774852952081	-4.319215852730979	-3.1367379985032633	-3.163542655019242	0.07831818943112555	-0.07314776442113871	0.5263164973602766	-2.054852148665425
chrX:6891706-6893666	-0.18843132695382386	-1.4637527426815689	0.0	0.32675222119505476	-0.3842533059311557	0.0	5.690116960590269	6.875894605184041	0.0	4.526668837738123	6.847439768615518	2.2073671880608665	0.0	0.0	0.0	0.47712125471966244	0.0	0.0	0.0	7.947156390921494	12.05857112524927	11.86787423768815	22.718298123237936	21.870203029779532	2.569376589652183	14.183181283549231	17.527690142929632	4.358219300729683	14.543404977314108	17.24280304447647	20.524606447706624	20.855889478854394	16.098856123313507	10.329585492221968	6.989085883015074	1.763655260119546	0.3188362598435124	-0.10786836602947515	-2.987774852952081	-4.319215852730979	-3.1367379985032633	-3.163542655019242	0.07831818943112555	-0.07314776442113871	0.5263164973602766	-2.054852148665425	-3.00712412524824	-4.930530344040529	-9.735135630801706
chrX:6932671-6933616	7.291133581036045	6.549165429726207	7.222223446416903	14.517831945613693	12.15970684789646	6.792931179586132	5.832178306844837	4.297434493929976	-1.0064644855489797	-3.123889755134508	-7.419963466695062	-5.767224547912772	-8.64784678029299	-4.473403859164546	-9.221333945003629	-20.48675840476784	-14.805766613082179	-12.754951065935181	-8.024535912518854	-6.238292965549801	-8.521920362238914	-4.522588149331228	-2.718776356979301	-5.0769071150065725	-4.982149814317541	-2.012860918754342	1.584434414132446	-2.605364146472236	1.309584868874054	-0.8127978232609643	-1.600053775725228	-0.02173510889946874	1.9552027914306953	0.2614505271567006	-0.4666095473949303	1.465670872796985	2.6373851786553706	7.960245392756197	2.8124224738914227	1.4637527426815686	0.4321782162565898	-5.91337562774071	-8.881061775855805	-8.809938986210737	-15.787193807874802	-10.04198461470988	-10.568175754694279	-21.495894690091074	-15.064047723358193
chrX:6941113-6943169	-12.754951065935181	-8.024535912518854	-6.238292965549801	-8.521920362238914	-4.522588149331228	-2.718776356979301	-5.0769071150065725	-4.982149814317541	-2.012860918754342	1.584434414132446	-2.605364146472236	1.309584868874054	-0.8127978232609643	-1.600053775725228	-0.02173510889946874	1.9552027914306953	0.2614505271567006	-0.4666095473949303	1.465670872796985	2.6373851786553706	7.960245392756197	2.8124224738914227	1.4637527426815686	0.4321782162565898	-5.91337562774071	-8.881061775855805	-8.809938986210737	-15.787193807874802	-10.04198461470988	-10.568175754694279	-21.495894690091074	-15.064047723358193	-34.31269463691529	-6.668166743021906	-11.964550700143441	-9.715250723414929	0.3842533059311557	0.6252873828651146	0.0	6.95739591744438	8.683473387214	0.0	0.0	0.9059652567236041	9.96093380562395	9.050181768131353	11.280695107997179	1.9769857196479577	1.3768430568588477
chrX:6987544-6988756	-2.0351793712124824	-2.0998126150564063	-10.134470663779013	-8.949290531094134	0.6352634651475758	-4.731298221151706	-2.5936972693729876	-3.153557644169744	-1.2492899725047817	-2.3286248352848276	-0.6816519536376183	-5.941359795889876	-0.4015665721899958	3.1273126654408054	-0.37107205997171755	0.22407746444571308	-0.8848857714994922	-0.6291125538252068	-0.47712125471966244	0.0	-2.915316989993029	-1.6022257662530874	-0.8000445486914656	-0.31102156689363897	-0.49234137138406836	0.0	-0.6252873828651145	-1.3821770810048504	0.974956686113999	2.2692875487133963	1.7557126806444476	-0.32675222119505476	2.555727714281122	3.7484154198167516	5.285985320231968	4.700762788101856	3.7165712264938686	5.898614327009672	3.0099760116761063	3.603123850127645	3.517747792743723	0.19186358645158416	-0.11356461701396227	-2.2250827836052123	-0.20625837212190232	1.72954811871417	7.922346840549876	14.640371951863946	10.912464234004958
chrX:7784718-7785703	-0.32675222119505476	-2.883965263170584	-3.268991499817868	-5.025868465396625	-3.4219732203302717	-3.0082308407884026	-0.32675222119505476	0.9343592080276351	-1.241973240737138	1.353529723441454	2.1030295063357514	0.0	0.0	-3.673340224084223	0.9269192099234926	1.2729425301637955	-0.355161630000432	3.9605513295886916	0.8807275879539905	3.512935502736564	5.734561535899215	0.0	0.0	4.221792267084069	9.343145706118495	10.78492894395077	12.684694484425396	8.95861337823834	1.8738140686470386	5.408797514234682	5.35170452628971	4.131717738393906	11.125166170279304	3.9024964280452226	3.2353343348529267	9.233522750422832	11.154405143899169	8.056428218996722	7.641852524549037	7.657508013602325	8.382964377579258	1.568095614860008	7.911164266296721	6.47974501744356	6.0578648972915525	8.541980386345148	3.160858134176094	4.995659614679517	7.769221753524731
chrX:8187650-8190503	6.531429176275443	4.689450585900817	11.44671854369929	13.306291041975463	10.000750550619765	9.256438922823026	5.326709684684929	4.138690895149941	-0.3758861595456513	-0.5359487822381764	-1.684627809447038	-8.967328634314025	-10.796215296493976	-16.133924768892086	-21.416429616063255	-20.906822930774947	-16.123719161276167	1.6603132424705342	3.3076755034232903	4.3636448759677195	0.09477107954584849	2.6370314215643003	0.45284591137321606	0.0	-1.5889016897289712	0.08244302293709056	0.6380172731361782	0.0	0.0	2.726121140332288	3.560671729593563	4.23901917585285	3.984844577162064	5.165095274417781	3.435072734981473	2.31783072913953	0.33041044497841204	-0.9067943415548351	-5.546959534375478	-4.872747583478223	-5.361253830342629	-1.5040165661675615	-1.1118959155158696	-4.036879049717335	-2.733452981769556	2.891492212922798	0.8363853727461263	-0.5368472053048451	7.160697635548644
chrX:9055190-9056454	19.578701897856003	17.16958469325032	13.741047119337525	7.0302136228564365	6.072691220809328	2.7052483563097334	1.2137141723261962	-6.326679090229954	-10.183126790021202	-14.783097180983457	-13.611097136620856	-13.747553201191115	-12.71677322199421	-13.891923839650103	-7.528615149037454	-5.93307434485924	-0.32675222119505476	0.0	-0.6252873828651145	-1.4637527426815689	-2.2054678939254435	-6.858903669712778	-2.325448249803084	-1.6682503332628427	-3.492054178045493	-5.809854420551235	-8.375979187706106	-6.988120658978267	-11.331663714943456	-11.77318019834741	-2.01232258233567	-2.1535944478094757	-0.2432821031769318	1.6357885137182973	-0.7071386056381213	8.576599891041688	0.07677338831052366	5.367154204784584	5.941777464846519	3.352040218704768	1.9088682136605644	-1.733603478285071	-4.544267610502393	-9.986161116630353	-6.926197860096631	-8.46425771314909	-5.238690446407702	-1.8351196129305836	0.5050184077099935
chrX:14141903-14143351	-16.673059209555483	-25.0012337221393	-25.035951304841863	-24.78781750892855	-16.640730307789102	-0.8991255781297788	-4.873315334281891	1.085765238258945	5.720125784090552	-0.5264854735922508	-1.1780642754345718	-4.833049605348606	-2.8702522759108438	-0.6383073482902312	0.0	-1.9950205227337439	-7.341065217378713	-7.208395127360742	-6.494889178629844	-6.567228497521396	-0.7357890626869555	0.0	0.0	0.6839185944313713	3.1354618372289327	4.694028534071625	3.734136049436442	0.7953235719989745	3.7863552652548345	4.104064434117466	6.352994022748332	3.9240657243330204	3.2116847026838284	0.9603903024607882	2.4954795176737625	-0.8341940706365132	1.4637527426815686	-0.9568070777091172	3.4781433140980527	4.631311779694162	4.147337094563205	3.8805616898688293	4.424417708721105	4.037235205592886	2.3061977980373967	4.172819108808976	2.799045354271235	0.0	0.32675222119505476
chrX:14143458-14145512	-24.78781750892855	-16.640730307789102	-0.8991255781297788	-4.873315334281891	1.085765238258945	5.720125784090552	-0.5264854735922508	-1.1780642754345718	-4.833049605348606	-2.8702522759108438	-0.6383073482902312	0.0	-1.9950205227337439	-7.341065217378713	-7.208395127360742	-6.494889178629844	-6.567228497521396	-0.7357890626869555	0.0	0.0	0.6839185944313713	3.1354618372289327	4.694028534071625	3.734136049436442	0.7953235719989745	3.7863552652548345	4.104064434117466	6.352994022748332	3.9240657243330204	3.2116847026838284	0.9603903024607882	2.4954795176737625	-0.8341940706365132	1.4637527426815686	-0.9568070777091172	3.4781433140980527	4.631311779694162	4.147337094563205	3.8805616898688293	4.424417708721105	4.037235205592886	2.3061977980373967	4.172819108808976	2.799045354271235	0.0	0.32675222119505476	-1.684872899606169	11.284930534522182	20.79749383076525
chrX:14546036-14547088	0.0	-0.47712125471966244	3.542225658275301	2.2586093687610904	7.749420252983865	15.790807885418696	10.549179537903333	2.8582919884956417	3.6390792630252724	-1.3515285917906268	0.49595351640681706	1.3846047893730726	1.0101553983139075	-1.456808597334265	-2.230340820367215	-2.9911736374981523	-5.498795040209703	-4.00679824374808	-0.4722012633405769	-1.4637527426815689	0.0	-3.570303210470832	-2.997192560005485	-2.8605642834175153	-0.964853690511972	-3.739726225182225	-5.138758794481127	-4.569616273693867	-3.56453432741802	-0.32675222119505476	0.47712125471966244	-0.3842533059311557	0.9884928598239788	0.47712125471966244	-0.3842533059311557	0.3842533059311557	0.3842533059311557	1.5739508314535513	3.398770243761106	5.284345371155015	3.7629553676647096	1.7695665739224	-0.568508744889863	0.7962342037430662	-1.263266114725198	-0.06681414112055822	-1.3686964191160034	0.0	0.288769123076823
chrX:15890970-15891992	1.1038024255463805	1.030569824714931	0.0	0.5648880245587111	-0.09099059922423852	7.975808703225313	6.275377829675301	5.982769404446701	1.7865243396487658	6.0735341416732815	2.44280342628624	4.078516303689123	1.9213219506994113	0.06661785290643571	1.3640615513198784	-2.2367608643364583	-2.1144533762865447	-1.6090586917445977	-3.722211668455688	-2.884764440789931	-1.6313809856555894	-3.630693550218545	-2.9234143334875653	-3.260887724478819	-0.29421680638172115	1.7353885231012183	-0.9884928598239788	0.09420947528084396	4.60632751145333	1.4673781557092158	4.672839680294045	1.1999813433950641	0.5945903319498715	-1.8119650650928107	0.7765896832554638	-0.48257390796587857	-2.0014501469310364	-1.1113901339563375	-2.3284145225960575	-1.3724861754612332	-0.4365745025190665	-1.5531529757189408	0.03042533672336965	2.7604836695086306	1.1154885757375574	0.0	0.7359535705891888	4.9016026324502935	4.815858202016353
chrX:16842670-16844003	-1.3990035305733564	0.6650428378388585	0.0	0.23116624456318768	-0.45289372227903446	-1.0667468766610386	0.7735044372654131	1.181693554021522	0.8223635758057155	0.652177707501888	1.9736907589174935	0.783190570240954	1.4098480122562387	3.414634758068816	0.39702745859624516	1.2587464179021675	0.7960706361033619	1.0295427343374164	2.7364945783881724	0.4151872588917074	0.32213095455621704	-1.2410178543165757	-2.1671410898443337	-1.4443278360776652	-1.0450328311819046	-2.617228508843201	-0.6374716461216582	-4.426872292939284	-2.1943248312334647	-4.149530435846451	-3.491810925021751	-3.484658008366646	-0.1148248949643629	0.8804697790689479	-1.0347268436752524	-1.7680621247641926	0.8491782920962198	2.2059574176040786	2.133064187214597	-0.17484398447306043	0.8792565274074912	0.16497012796390986	-0.8314858755875898	-0.18244333284997144	3.9252167005857364	2.6561543158342866	1.5672264498414725	1.9346000635195364	3.4388302092390997
chrX:16851719-16853600	2.7364945783881724	0.4151872588917074	0.32213095455621704	-1.2410178543165757	-2.1671410898443337	-1.4443278360776652	-1.0450328311819046	-2.617228508843201	-0.6374716461216582	-4.426872292939284	-2.1943248312334647	-4.149530435846451	-3.491810925021751	-3.484658008366646	-0.1148248949643629	0.8804697790689479	-1.0347268436752524	-1.7680621247641926	0.8491782920962198	2.2059574176040786	2.133064187214597	-0.17484398447306043	0.8792565274074912	0.16497012796390986	-0.8314858755875898	-0.18244333284997144	3.9252167005857364	2.6561543158342866	1.5672264498414725	1.9346000635195364	3.4388302092390997	2.0522398879772754	0.49903652649376945	1.0589391417825873	0.43180613510903926	-0.12511031993286287	-0.450714463662663	0.39888709668789885	-0.5267186377922985	0.6172381522614051	0.945317988087541	0.17373256753193958	0.3103539274501672	-3.6642158843464934	2.099171963580988	-0.20410495339590992	-0.43663140240839626	2.0888142266354475	1.147898769141295
chrX:18201119-18202637	1.1077947961825843	1.1954313046992147	-1.0395937376807285	-2.6642318248305514	-6.107144993378032	-4.501997111887803	-3.6932678664430645	-0.9728838677549762	-2.251638659796219	-3.475178423011692	-0.9721821098704675	-0.9255876575823124	-1.6946826215212243	-2.0983616900207585	-4.8400912470737705	-1.528849271350756	-0.4639804582252818	-1.6039720245707385	-0.2406233412219088	-2.428000318115318	0.8363008236170459	-0.5639295360456474	-0.15133060542865237	-1.2994743837957041	-1.8037015483606706	-0.28273532516762456	-2.1083545459089352	-1.5630744635657559	0.0415027973464807	-1.7278108697721029	-2.6342209995517902	-1.6789150455425568	-2.0548695990827177	-0.2175328368028886	1.1602514687886027	-3.585716594054575	-1.0538026627757493	-0.40425180571038416	-2.518491044259214	0.30595538495584257	-0.5031031587471453	0.45925698128566106	0.2614505271567006	-0.47712125471966244	2.112694328661847	3.492664485881961	3.7837972371274002	3.33721795635297	0.16998370657918932
chrX:18204612-18205556	-0.9728838677549762	-2.251638659796219	-3.475178423011692	-0.9721821098704675	-0.9255876575823124	-1.6946826215212243	-2.0983616900207585	-4.8400912470737705	-1.528849271350756	-0.4639804582252818	-1.6039720245707385	-0.2406233412219088	-2.428000318115318	0.8363008236170459	-0.5639295360456474	-0.15133060542865237	-1.2994743837957041	-1.8037015483606706	-0.28273532516762456	-2.1083545459089352	-1.5630744635657559	0.0415027973464807	-1.7278108697721029	-2.6342209995517902	-1.6789150455425568	-2.0548695990827177	-0.2175328368028886	1.1602514687886027	-3.585716594054575	-1.0538026627757493	-0.40425180571038416	-2.518491044259214	0.30595538495584257	-0.5031031587471453	0.45925698128566106	0.2614505271567006	-0.47712125471966244	2.112694328661847	3.492664485881961	3.7837972371274002	3.33721795635297	0.16998370657918932	-2.1491379091831395	-2.5283589752524187	2.5240394624679094	1.2454318524184278	2.2188662070205214	1.6039720245707385	2.211479831225394
chrX:18682372-18684086	0.9884928598239788	-0.49234137138406836	5.260370249593469	5.444795815471287	4.888660303065514	-0.31741734592776333	-0.31776588446327964	-1.7178900031266997	0.5009002405398508	-2.909015539834767	-0.36678666906402413	-5.342701234209967	-2.0288805114171646	-1.6433967365427928	1.1908627017741145	0.0	2.3286248352848276	-2.019325442427682	-1.0782660428272306	2.808938474986462	-0.39707541357646015	0.0	-3.013729760147827	-1.9008329427848796	-0.38894791660417566	-2.065351552252175	-2.1429316574145743	-1.1228611784391187	-3.7062641126735496	-3.2453261739802057	-3.7289873050331726	-1.1118959155158696	0.9913635211678324	0.0	0.0	0.0	0.0	0.0	0.0	0.0	2.6603563572858078	2.1181940571329716	0.7359535705891888	6.151277651462111	7.771262518744004	5.249612928333606	6.787944286319006	3.91697402815976	5.991157462758322
chrX:18691871-18693480	2.808938474986462	-0.39707541357646015	0.0	-3.013729760147827	-1.9008329427848796	-0.38894791660417566	-2.065351552252175	-2.1429316574145743	-1.1228611784391187	-3.7062641126735496	-3.2453261739802057	-3.7289873050331726	-1.1118959155158696	0.9913635211678324	0.0	0.0	0.0	0.0	0.0	0.0	0.0	2.6603563572858078	2.1181940571329716	0.7359535705891888	6.151277651462111	7.771262518744004	5.249612928333606	6.787944286319006	3.91697402815976	5.991157462758322	2.734669902111472	5.577440028568266	2.7427681011382194	1.270781938646583	1.4376035584835858	-0.6891777562412787	-0.9947897798019136	-2.588010478004678	-2.514972872493521	-0.1701457563588544	-0.25478811857768163	-0.47712125471966244	0.0	0.27623594718098554	-1.2673598683215845	-0.9173737659944471	-0.26893332363894884	-1.6588523179006593	-4.497778157434793
chrX:18693829-18696518	-1.9008329427848796	-0.38894791660417566	-2.065351552252175	-2.1429316574145743	-1.1228611784391187	-3.7062641126735496	-3.2453261739802057	-3.7289873050331726	-1.1118959155158696	0.9913635211678324	0.0	0.0	0.0	0.0	0.0	0.0	0.0	2.6603563572858078	2.1181940571329716	0.7359535705891888	6.151277651462111	7.771262518744004	5.249612928333606	6.787944286319006	3.91697402815976	5.991157462758322	2.734669902111472	5.577440028568266	2.7427681011382194	1.270781938646583	1.4376035584835858	-0.6891777562412787	-0.9947897798019136	-2.588010478004678	-2.514972872493521	-0.1701457563588544	-0.25478811857768163	-0.47712125471966244	0.0	0.27623594718098554	-1.2673598683215845	-0.9173737659944471	-0.26893332363894884	-1.6588523179006593	-4.497778157434793	-1.9201770035237087	-1.6325891229223914	-1.8194739732139218	-0.32675222119505476
chrX:18785116-18787348	-12.638733356307997	-4.725214327724249	-9.687290964224704	-6.674774546534825	-4.425640633581851	18.192462438210942	34.97459525861653	32.79147793358867	26.004366615232584	23.02114120167017	18.665153053190654	7.760504505830798	9.868824482702058	10.656379007782542	9.238356346503366	2.287265548365383	4.727508860963738	9.224977622181202	9.35515148711505	6.274374861760988	3.703470637643325	2.3342374170797626	0.4094684448270043	0.05107385486106611	-4.151646785244677	-7.842789874765724	-10.96985026571307	-13.091492493341264	-15.353290992570487	-12.237145635060443	-19.87282527739698	-16.419425113208806	-19.06255059770516	-20.464053226842996	3.8725939024468965	2.481996285712975	-2.250935913070682	-1.4163652332902932	-7.451867727395302	-9.01822755713102	-12.909555120652863	-8.15062431759777	-21.320841738581922	-29.646799997048344	-33.538792831012834	-15.89545272653974	-3.127693384376037	1.353529723441454	0.41183275523976076
chrX:19678890-19679905	6.435900021663498	3.045453933013587	2.0206565795525235	2.385419152978134	0.41373597180471333	-4.631044989079099	-6.787891055170046	-6.222265383678492	-6.093256630682188	-4.8882670371978705	-5.902020767677213	-6.821849786502694	-14.320362358811487	-11.286908112511718	-10.320335156548362	-9.198584132995165	-17.753172723045218	-13.609103033969351	-13.857821180279618	-10.437035058547451	11.151385845100997	5.317491026624927	2.52632604468421	-0.6417134923078485	-5.7310054732067774	-6.887970380783965	-15.835169416109535	-18.989742461648806	-13.593860064573411	-9.11858233226429	-4.593663996280543	-8.536250282271597	-3.4901444057948856	12.495086685059654	16.772492387314212	16.20319946614818	12.496792039385193	2.9031196477303527	3.9240852339558896	11.586319341979332	15.824752355931947	19.312085426647766	14.284712558240944	13.34264920579511	12.181214643325795	4.595214187664255	1.1333550688927643	-1.596409060792421	-7.743459067821381
chrX:20561173-20562132	2.296285459281742	0.8320927114436835	-1.5366633293991985	-1.6117232839989852	1.811488066103207	1.0542106724600786	3.549544352117538	-0.20009529246273372	-1.8522702091329015	-1.6909323674067778	-3.8124383199635923	-1.8110838264309082	-4.823585485601061	-7.329715745200778	-7.846072260793979	-6.072869834280995	0.21384676533074404	0.0	1.9254052000176385	3.754648951867415	5.592342844247218	0.0	1.3842101867847152	1.6032418702457965	3.968243894998764	3.426609346019517	-0.2406233412219088	2.055752295701959	1.9484017795162492	2.5780986346270693	0.8586617954767661	0.7359535705891888	0.5552050987676277	5.826857957441616	6.203897403718137	7.409489735208074	12.242495698766197	9.788513813972227	3.7731766281803365	2.311679534493656	0.4993169501659869	-1.177310826161657	-2.379961847323777	-3.5204973310308203	-4.12105262794376	-4.834577108490955	-3.4443933302678174	-0.769203383389443	-5.0296858328004515
[truncated: 151 more columns]
