# Supplementary material for: Convergence of topological domain boundaries, insulators, and polytene interbands revealed by high-resolution mapping of chromatin contacts in the early Drosophila melanogaster embryo
Source: eLife. 2017 Nov 17;6:e29550. doi: 10.7554/eLife.29550 (PMC5739541; doi:10.7554/eLife.29550)
Supplement: Supplementary file 2. [file elife-29550-supp2.zip › ChIP_data_fig3/MBE_XL49_H3K4me3_Index12-c11_InpC_500k10k130_peaks_w100_b500.txt]

chr2L:6319182-6319861	1.0668755590631576	-0.32675222119505476	-0.2105263209141679	-0.9805810877264888	0.6798035006564037	0.07056819015207248	0.041082813831925774	-2.6961275413464816	-2.1514909037236225	-0.8600415665910357	0.8837174796880675	-1.570613158206717	-2.3637347150280155	-3.3486816618240307	-3.8075393542750815	-6.592598185302328	-5.885083163657022	-3.9359700604068575	-5.324846163436957	0.0	-1.2443426282845207	-4.344043039542635	-2.3304002847038086	0.32675222119505476	-1.9084850188786497	0.06492149309970875	2.2115152030229677	0.15601177776756703	1.821593157810214	-1.3628202648570296	-0.39734068960651336	-0.3842533059311557	-0.7359535705891888	-0.9884928598239788	-0.3842533059311557	0.3842533059311557	0.7158051146113907	5.91852382163823	11.318741807480063	4.638166445338724	9.722961844045305	4.839452879658205	8.594138667763202	7.244549092156423	5.214328958586253	1.9235870056309292	4.826112948711454	0.02759163306867637	0.7361213771733235
chr2L:9338352-9339312	0.0	1.109019439794376	-0.08485568406388133	1.0567353599611429	0.3842533059311557	-0.5018530886558157	-0.5751433661369298	-5.108756621065659	-0.7851632045775155	-5.796127984447719	-2.401042015136781	-3.6811405033076494	-1.2819810456050582	-0.47712125471966244	-1.8350886365790042	-4.124600186767518	-1.1993648343745973	-0.7405849767053545	-0.26145052715670036	-2.476954043465906	-2.3253814028435724	-7.7093028563634	-7.251333479329462	-4.136221980978264	-0.9591312608573317	0.0	0.0	6.1401949081497325	5.359685356181688	7.165878776138565	4.117934040441533	4.948112296083116	1.755671889976682	1.0610509465000728	1.77622348139336	1.7388611751044452	-0.8731932939300534	-1.4778414399567323	-3.5636948294365585	-5.290613479867412	-6.115777014547376	-3.898158496841142	-0.47712125471966244	-0.32675222119505476	-2.7221279089779116	-2.8257178163747976	-1.9088805432207399	-4.951045311719211	-1.8215931578102147
chr2L:11038321-11038891	2.054787971863456	2.4175451591785135	1.7555817401151206	10.35811334736432	18.96157731118349	11.333218923455188	6.908812756343079	8.206872047951956	6.483965902823294	3.9053468103354123	0.17654252107734003	-1.7284978166026743	-0.07263516789724991	-1.0644293498502984	0.3673108760779401	0.538599529729703	0.09955247724797081	0.6490862770076509	2.4293194716423616	1.0351674570867897	-0.2604577793261891	-2.4411147383417235	-6.432487201696029	-2.51002058863019	-7.301927913894269	-7.665644626847415	-7.185933320567963	-5.4340984029160975	-6.209204126461045	-12.750898768171359	-17.341802901134493	-14.826280939122466	-6.270096018923206	2.02266823269516	13.978611696589471	14.241529114645774	13.29436445880251	8.336135828576788	3.56626795195275	-1.7890340618134128	-5.5209173258077	-4.611159652898453	-7.177830980332835	-11.495410408890706	-16.871260565888644	-26.35615095024045	-4.903701789813944	5.384509489533069	2.7359085452817116
chr2L:15641933-15642819	0.0	0.0	0.0	0.0	-1.9229246495807275	-0.3842533059311557	-0.47712125471966244	0.47712125471966244	0.0	0.5033508094068161	3.1380721767109616	1.922924649580727	1.204895769300835	12.981208959573722	10.673054356922696	4.337874918526181	10.277892849711389	13.053752112299227	1.0466924622419154	4.5163402986529615	16.03273391827371	6.0530162719956015	9.92121177483145	10.66044060463808	13.20684520016515	1.4637527426815686	8.848096269792428	12.16507865116528	13.371100973191727	10.414797336107922	7.8055431787306215	0.46660954739493005	6.0684880506068355	2.9077324852416284	2.500110233913612	8.53149275685167	5.884045192705924	5.894989509978631	4.448133082388807	3.585579571055412	2.82905100118813	-1.8113381697163164	-3.570057291999059	-6.241814755608008	-7.060584769581275	-7.159709041343548	-9.084347647441852	-3.8558963514443807	4.318393261963867
chr2L:18185477-18186273	-11.97706869802224	-15.640534902620873	-18.23148974648612	-15.214636182379765	-20.2378864311349	-10.528347715360313	-1.1678973446184777	5.608152542228531	10.199855981804882	9.235923098169906	3.2398805620061855	0.18273615422424289	-4.450740653640457	-4.480386192267987	-0.8973723033486399	-8.525672712417988	-3.6527261817063557	-7.514952626441047	-5.590281556040475	-10.577478933607535	-14.279405312461677	-5.350205275070642	-3.484189739256118	-7.764716630927104	-7.480310749253663	-3.4367425080051333	-9.871748526658711	-8.03418531851929	-16.05401912058343	-14.20806460668022	-12.028120430111583	-2.0750540404820605	-2.7285928155171044	-3.4692444875085773	-8.687006244593526	12.992858463459372	37.9543941237655	44.62293737772661	33.711681232936655	29.571510482798402	13.460218324604352	0.8709949730699087	-1.9310924933519344	-10.329496050437582	-11.758203238993767	-12.876662640880001	-18.009982722278778	-12.643637264119711	3.8778658189701125
chr2R:6352227-6353004	-2.720008981634626	0.5552050987676277	-3.212031458465436	-1.022747969488467	-0.6112617601679553	1.7557126806444476	9.833522031252524	32.347446167928666	11.996322375577966	19.675023129202334	5.423804078475888	0.6771956237733705	0.9785856351704517	3.7109431234694363	11.76886007282654	9.5482343108699	2.3480335351020902	-2.1864798090316886	-5.572799575353725	-5.1638387040336236	0.0	-3.8850477741019316	-3.3049253787986825	-6.761432911023849	-5.694833577620025	-9.329085600040507	-3.3494998593431835	-25.298198727464	-23.526241247076484	-12.853176598020958	2.3880736099734654	-0.8249841762751692	12.245503132184945	9.82213309184547	7.554867996353109	-0.06961727950709673	4.987841619587369	11.36099602214354	9.458928707466708	1.6453038260344375	-5.310377933542893	-6.842249751245408	-11.112278743098997	-10.016392222679144	-30.450029553149907	-27.38642835785447	-5.053689543002424	-1.5266364489807052	3.0936569529984506
chr2R:9578841-9579537	0.3842533059311557	8.153803965628748	11.417229194942445	12.166191284791037	7.21872397601153	10.554998279288574	1.4737249660132001	1.5456255814899598	5.1894367549403775	6.304072967536766	5.680352315544824	3.713873661869669	5.688948296193166	0.9884928598239788	1.4637527426815686	3.023234683551182	6.523399830567758	11.100102091014548	0.23647017700345258	2.170326612168649	7.125496778925582	4.298691504930099	7.517344503561707	0.5813628905998097	4.490442719717965	2.7499303835915403	5.832613398234817	6.570277824235104	2.9903908871231644	1.8069652555483386	5.8497000563658865	6.47347217942945	5.767199200486618	3.980417720299719	1.8925935969780694	5.1505596857622	5.3906351768388845	0.9670162803285552	2.71703359733242	0.9972554008446257	3.7118128696267783	7.1403163902352915	1.5822108906017813	3.007860173737946	3.592561476998615	3.9363689243144786	1.684872899606169	-0.6195964372125651	0.0
chr2R:10758007-10758518	-1.174465259667246	-0.918332009057667	-2.3701087873540145	-0.5726935090453257	0.32675222119505476	-0.4666095473949303	-0.10591805059560136	-1.8088178618576571	0.12239779552697416	-3.2906837833901545	-3.775665311489838	-4.744306360796784	-3.191958124900263	-3.7994752885510823	-0.3842533059311557	-0.2887691230768229	-0.5050184077099936	-0.7359535705891888	0.3842533059311557	0.3585529354445482	3.242433408225873	6.150782545884046	4.93905674279653	3.6523928343713905	2.08091107493966	3.062967568926963	3.750755771874637	-0.7548765734026285	0.6277894594976557	-0.05247341477539306	3.4687578808630612	3.9679190311167654	1.584489561501544	0.24062334122190882	2.4575528534648243	3.6211405609808507	4.539563511768605	8.142135755586711	5.840293767374186	-0.32675222119505476	4.084570365919812	7.4895021807880395	10.095212569089673	8.846108468065866	1.0668755590631576	6.8613602614770075	9.708739632482587	6.664697970282941	11.31532103371708
chr2R:12791083-12791802	0.1419372403383049	-1.4454678839703068	-7.952186232860404	-5.669529054384972	-3.5851071391586666	-4.817758256835095	2.928968231411968	9.704419272321811	10.976761847815798	16.69986138247861	8.356328417266951	9.336794827774595	3.5426781870437796	0.5050184077099935	-0.6252873828651145	2.318182052169856	5.3662525098405665	5.681278831355172	6.966763003373364	4.220346084639644	3.844335607067486	-3.194727313482993	-5.768024265049541	-6.515573544220737	-13.322746357498527	-13.392422331919699	-19.6070437473728	-14.413250559907693	-6.109894102474796	1.6740872323245006	5.9656363263088235	4.908319860785114	5.456631269679108	-0.3516828452676798	-2.849267860739495	-5.644136423257767	-4.760534836351251	2.8006109433345925	11.039341920203169	16.46310223877629	12.307282181234648	12.613938245562391	7.2415401104315995	2.9166206998017334	5.265915539730193	-0.7275614550493108	1.4901864218795657	2.908809753583361	-0.7359740107561372
chr2R:14902663-14903398	0.9371913795257621	-0.2586487430234302	-3.4780168160532083	-5.939376250822661	-1.8887505654792467	-3.727914212546766	0.5552050987676277	-4.71855343063069	-8.86055838173552	-6.706453539171285	-6.516805893163428	-6.130362488795915	0.4557054356963922	4.9856860660850195	6.691014007796736	3.5589013774829668	9.847462838556444	7.223784653942489	7.093229850660328	3.337373230083252	-4.203116282449718	-10.075063302691742	-15.803848166834218	-17.772591474499528	-21.46822266710057	-8.236955897901312	-11.143699092202842	-6.9675676697313405	-10.6448961593797	-2.515567966014938	-15.164976238254752	-12.79376668311709	-1.3978207651393055	-0.7359535705891888	-0.32675222119505476	-1.9795821629365185	-2.7430505253208874	-1.1919504926927988	-0.02148104482474083	1.1493401239293053	0.0	-0.32675222119505476	-0.3917628512318988	-2.036582913981845	-0.49376657273316293	0.07246644384849336	-2.14433550627965	0.6610055706295627	-0.8217986080710233
chr2R:16463879-16464569	2.4057942105308845	4.352154276974703	4.045709801128126	1.6358558365244356	-0.21068656815196743	-0.21841842750873022	-1.9371844900171749	0.2630238969277902	-0.6511818952804864	-2.982245099495365	5.255493000730073	6.509242754145651	6.013227083571142	5.531280981569415	3.2544070650418875	4.326069110643355	3.1741335144871616	2.944645684601692	-0.36629138584263604	-2.4796012271462473	-4.86324206694251	-4.859332145126998	-9.250847455178116	-11.159709818805906	-12.193520002906341	-9.47772407192459	2.895242588995746	6.998260018722087	1.8860960620700267	2.863911872974111	4.183341550294864	3.7208593216052432	2.4314819762720528	11.848366864548156	13.644642470810279	4.9237586358354495	11.346171193694195	3.175476465845712	4.099604510646084	3.2244774571890695	0.0	1.4155559089962388	4.699416215558303	5.5003605683036705	2.490020775478527	-0.08521793395679	-3.173669807737993	-6.155537137915965	-7.795636744085395
chr2R:18231310-18232114	19.602856298019105	22.961185890720447	18.29695140166363	14.449419203776898	11.911457860317576	10.723665057969466	5.472673852531774	3.899783268381733	3.046504075002879	7.633803884437522	12.481680098317634	10.26370602408299	7.993614241981856	9.969580525119982	5.626820498760828	6.379182246868055	4.482551184002334	1.8775340123075828	2.004268560846511	1.5050372875288427	1.4314152828532267	0.4158614242645602	-1.494051948349921	-4.340346845298582	-2.4435975309032156	-3.67447853488811	-4.125963629736322	-4.482111737683683	-7.468496821038625	-7.1956503967340435	-4.947105606409079	-6.641063373400274	-8.223477832065111	-13.43695083590008	-11.116416874098773	-13.963126440080138	-10.387665570318852	-6.595654586039141	-1.4787494158918897	-12.291317177125455	-18.288939925343342	-16.376370944863016	-14.239999801346043	-16.729825139266218	-11.2761419972975	-22.16831613327387	-25.336918614849814	-9.371180545582305	8.752050624851416
chr3L:1568981-1569717	32.153633585628505	27.817121094849227	35.08426643627587	9.670945034414695	8.479720091139377	23.39047340024289	30.748444809987273	30.6709898143511	27.501160672608624	19.242155812977458	12.628471115252971	15.437949888205393	12.82645418112989	9.727998106355612	7.595226370309839	3.4031432116332745	1.4696210850710425	3.6036992843667335	2.9235389033367425	-0.5011903477164583	-2.3843705649815834	-6.719359674964173	-8.716665824543469	-10.847135194522751	-13.178955006263324	-18.38379759996066	-17.2676872161324	-21.400492226031258	-20.181573875338433	-12.54409570249135	-19.61445673011127	-4.671784125736153	-2.9288596689428408	-10.366726640865256	-13.313203748513633	-16.355305915618704	-16.018351648945856	-5.419801226666191	8.97233808526654	10.05060572355678	7.716250166607029	7.494272642388911	8.908260905648872	9.327405131714379	5.089917748660694	1.7921794415219396	-9.018679193094	-11.837749871521677	-17.714362610973353
chr3L:5200803-5201679	-2.605690258611771	-2.1871653746201636	-0.7592229127073009	-0.07831715235242626	-2.040497249285289	-3.4095921006329366	-0.7463435278029755	-0.6018204404086046	-1.916570145310351	-3.6109091842877237	-2.9887836850384573	-3.849977316644335	-9.344100839117658	-8.697007617740576	-8.338503623836312	-6.4265081114240745	-6.032559689028628	-4.299421129491922	-5.216285894835072	-5.1573265770460885	-7.019016903663182	-1.9920045138785203	-0.7359535705891888	-7.398335473310488	-11.42511085407575	-7.4447281945475865	-8.290240341141027	-3.4125430430149253	-8.307013659489135	-0.8331037697083299	-0.47712125471966244	-3.02238031070734	-5.029723080182591	-1.041562685491579	0.0	-2.3286248352848276	-6.531757917795819	-4.5443270974992425	-4.779429458283695	-2.239940168212685	-6.108627502629705	-7.4990159753434735	-5.448554721113686	-3.7896117369527245	-0.3842533059311557	1.0668755590631576	-1.9019474162138053	-1.7617183173689155	0.3551616300004318
chr3L:8990529-8991193	0.21506134719000733	-0.07326405943356906	-1.701380572662199	-3.819495161463523	-4.844517523981712	-4.964355921394693	-0.6172100126980299	-1.785104937190352	-0.28369644097753793	0.37133488777398577	0.5552050987676277	-1.4637527426815689	6.465503531625681	6.659202263715214	5.838262075276966	14.939449993667186	12.989807217147831	13.847951439319136	8.627901692896389	16.36621868603112	16.01744079065534	16.876967249211816	13.834907312989241	15.705608170730663	9.95361216595862	14.039797750585912	10.168672341912746	8.911054000488761	9.343093322261744	6.1101146125756935	2.8517266081958264	2.921612368952291	2.120247388456115	1.6427987351726048	2.8779369571201254	-1.1881904388242432	-2.062466982446118	-6.111774949990432	-5.0954039831621305	1.1406898682747904	1.429366270871824	0.9275366733231826	1.0668755590631576	1.4846091239279813	-0.25993246130385483	2.549646723592452	1.9699246099648438	1.1301073167010356	2.3879442085433444
chr3L:13190701-13191394	0.11765728504195289	0.38650359201983325	0.0	-3.307793225267672	-2.39690166833389	-1.236968727213719	-1.8101227731761884	-2.9148576356217935	0.11930251449979594	-0.8636198949197799	-0.3588544943173695	0.8920031644904339	-2.2912346930193856	-2.9455631918038527	-1.8200929535752637	-2.8301929792933254	-3.33367509160404	-4.211972052440145	0.29815214289168646	-4.431536242315019	-4.107590797766641	-3.845266773238859	-6.402024158358151	-4.73956478303239	-6.665320748995603	-3.501383128839948	-1.6628592770668955	-0.355161630000432	-3.731029596917482	-4.160170138514666	-3.125820608493576	-5.332391477772562	-2.37376318069434	-1.8096334455341356	-2.5949761982241824	-1.7026506734662747	0.7359535705891888	1.0668755590631576	1.4637527426815686	0.0	2.6969596792806954	4.47450861060139	4.915977690072226	4.460352502726376	0.7158051146113907	5.116087474651026	1.7747899969308505	0.0	5.250195966143102
chr3L:14057380-14058060	1.579789833215766	2.3675202371675104	0.5559499840998913	-1.0885256346545717	-5.23183343572575	-10.810264067331692	-9.848864948773459	-7.515796246881369	-3.0385157618414502	-5.827119023419058	-14.452901456825433	-8.771781162462903	-1.1130037992172948	-4.965009468109913	-4.746516626215522	-6.18362822272538	-7.52831275892704	-9.753218261853071	-13.967622376198939	-12.433558118480876	-16.356566537177116	-12.052602522516745	-11.186780148119515	-4.554854420810326	-10.663869251058623	-2.595703695909407	0.32675222119505476	-2.4821207475221594	-17.027037133415305	-2.6557946992182133	4.098414138121137	4.063588879695957	8.679561699269838	9.389613497462356	8.32784565310068	7.9406573055251775	23.14122045409522	28.338630227149682	21.464305737487454	18.881665458518555	9.425879535235381	6.831301727859801	1.078896966909275	-0.7292841191243795	-4.029943827675625	-7.009624021639722	3.1571480590119725	13.099298195960712	5.104775895210192
chr3L:14507785-14508575	-5.199999713572091	-3.9190320421212306	-0.3394945036764774	-6.040800102587302	-2.6203240982094096	0.9059652567236041	-1.869608232167261	-3.32657450332461	3.8362608028584866	0.0	0.0	0.0	0.0	0.0	0.0	0.0	0.0	0.0	-2.389607345343247	2.5858993659504548	3.490887361229071	8.07203076516433	2.4392823621169013	-0.8065359368777398	2.997471453349788	0.9564090208027459	5.723895906138199	5.653872830937452	2.0099137967688843	-0.6613001037482915	-2.610244523644001	0.36123187369349447	-1.2452036397417732	0.7359535705891888	-0.6252873828651145	1.942750524623322	4.7528142492668435	4.733385945543938	1.9452415288062475	2.7762199729728754	4.005542497843022	5.099053825218502	0.9665009291690905	0.3634999103833842	1.9194570575991408	2.1859023540246962	-1.2198594499597746	-0.551020371136419	-0.5071395822080527
chr3L:17024934-17025718	5.322769580481404	2.9126808695270765	5.391345956410295	5.780565307095033	5.324011769505402	1.284110582100496	1.941023372108137	0.07753413840590498	5.026201537309942	4.717935709521391	5.709411587711839	10.963676751379644	6.268584281983918	5.323904042253255	9.249779295676685	3.9683224863754822	7.951088144776254	5.555595011478795	7.516622922420359	8.093889394965105	5.163574806663316	5.105611019599697	4.20119155161326	9.99463926435062	3.48964315303552	2.9805095025668695	0.3887007780293956	4.0675327765318485	3.948089386587384	1.3387608564780773	1.4457247137527396	-1.3550038277977827	-1.1950222260667906	-6.083318733915604	-6.9212620213427	-10.825869340163289	-8.664883124841133	-6.403907369121093	-10.189418417164903	-6.305572441784606	-8.532144556217235	-7.117575561243953	-12.087549249343333	-9.953498906827528	-11.518781275160865	-6.909339212975131	-7.465921780205148	-6.022304257429718	-12.053337793553924
chr3L:17035011-17035707	5.105611019599697	4.20119155161326	9.99463926435062	3.48964315303552	2.9805095025668695	0.3887007780293956	4.0675327765318485	3.948089386587384	1.3387608564780773	1.4457247137527396	-1.3550038277977827	-1.1950222260667906	-6.083318733915604	-6.9212620213427	-10.825869340163289	-8.664883124841133	-6.403907369121093	-10.189418417164903	-6.305572441784606	-8.532144556217235	-7.117575561243953	-12.087549249343333	-9.953498906827528	-11.518781275160865	-6.909339212975131	-7.465921780205148	-6.022304257429718	-12.053337793553924	-5.774855424763783	-0.8881232239143072	-6.390785423632294	-11.03225285874973	-8.43786936662575	-1.5550366032949072	-5.2496129283336055	-13.933786103446405	-5.8041887745363026	-5.057447154401798	-3.328679781158343	0.39145456521497596	0.4977605133489284	8.164075021075533	25.669193723042877	13.26107565137818	7.919052262700043	7.286224380796158	3.7013809265224418	4.384988633822122	2.6098749629302556
chr3R:3711321-3712049	2.925922428253148	9.166405914280404	2.265111574250747	-0.9884928598239788	0.9884928598239788	3.8847679259086036	9.117134939802854	3.7975668780753953	10.077633723180297	10.02657644258973	10.883537035976415	5.235871269600716	12.483284861329892	8.331494974136035	15.493116866632185	5.267644180989418	10.679888154220206	4.464643864521992	10.625705033927979	12.375728808073248	11.177527524381803	9.112340730236353	4.558673985154917	2.6462953159069187	1.2790116930406443	1.2890474181916778	1.1239746246429598	2.6974973497134016	2.668048097714771	0.0	0.0	-5.223114212298556	-0.42460703764779106	-1.1674333085307176	-2.215050006324264	-3.3991301425441205	-6.39368768763763	-2.945766846590873	-4.62636232214254	-2.605739312441431	-2.1141375251776107	-1.0964392218390075	-3.0107356340918994	-3.352376867937055	-5.172854011671555	-4.999789504453459	-6.36991619784148	-4.529153749422283	-5.5901937901126315
chr3R:3762688-3763473	0.47712125471966244	6.598223844674048	26.26345343763807	32.4381647724512	22.714252047706744	18.295961024335067	7.898164803742572	8.168052713821723	5.862120093131189	4.434569977790296	6.08985856014705	10.458346487233483	3.6390792630252724	1.0668755590631576	3.339848783037637	8.135511211576357	0.4227555306216601	10.481053359676048	14.766366877406297	14.001403417180248	12.476972850183827	3.326957224309918	6.7806325661669336	1.2825669124969616	-0.391877489712712	-2.672540466302455	-6.4609564772233705	-9.41530142061158	-9.43583754507127	-10.165817458467147	-8.749306830257021	-4.811813291569214	-1.4313637641589874	2.843538588349735	4.272734083435525	5.001221784803596	1.9661975846969468	1.5368270632890992	0.14464132372235722	0.3484075509361467	-1.4654959883921026	0.4594143292801919	6.375541642101575	7.350056790960487	3.4343562382385087	1.7371194382296482	-5.363198326771907	-6.303308912205972	-14.686690170578814
chr3R:9609094-9609835	1.9571837538596601	4.933396502806492	1.2153403348059149	6.529155490596082	4.720437487625017	2.8028731097920434	5.3601464299062584	2.709486935852116	2.3412427333650987	3.8884774265128037	3.636627484338151	1.447883514749595	0.0	0.3893487198707885	-1.0249554914420596	1.4637765583161402	3.004829894414513	2.9859781099830194	0.7357890626869555	-0.32675222119505476	0.0	0.47712125471966244	2.27573125129075	9.473008097357186	11.113229551134323	9.665982036551947	5.98362249215393	8.326555387468556	8.031469859206355	2.0624647457129237	0.0	0.3780294475580679	0.671931584551967	1.9566492322756501	3.7073688298154335	1.170041379908726	0.6816519536376183	6.3340382847081536	9.318999680427634	7.502133930044485	5.870268795672467	12.453837021790134	11.918990046466748	10.069084290770743	5.583958230375509	2.3261231293963025	5.56431628806798	6.418781681797145	5.853011481151406
chr3R:12568502-12569319	-5.089658650149502	-3.521361090290075	-3.344727258583307	-1.7458382016960265	-2.4516181568969824	-0.40963857646285784	-7.5745918396436025	-3.7860105922852045	-4.253131267424744	-0.7575171693963538	-2.082281889481722	-9.492398380826392	-0.2213487223136394	0.0	-3.035475369313107	-4.308396464379107	-4.521977387180778	-2.3452005670691367	-0.09650737137313009	-1.4637527426815689	3.1185323315531774	4.253211511465341	5.166250359360908	4.792365772961887	4.217397000740693	6.368836430044038	5.296579562891141	6.285437440042684	1.7499163430133997	3.7172897163482084	3.9692796406808015	5.369542920663703	0.0	0.0	0.5777871238726426	-1.7321457241349796	0.0	2.552105355777757	4.408137690764257	6.360912635673192	1.249289972504781	2.160586180667513	1.085772074781901	0.8364613533383195	1.31114332229032	-0.8981778460115105	9.545095672654282	4.631844975917167	3.381341890682293
chr3R:17190917-17191746	11.750571107124816	2.855991438183607	8.952585040149351	6.892582491176451	8.208133747588887	14.094575652177218	1.7563068071459853	6.853505565146228	7.517049186930187	6.904486711078674	8.333679650623589	1.5636596944665342	3.30416479646588	-0.7556196428198356	0.0	-4.558990452479847	-2.998002017370047	-3.627505487186587	-6.7570590868875895	-1.1919504926927988	-4.817949744977131	-3.5670558476644088	-0.5050184077099936	-0.9059652567236041	0.11711381659341483	-1.911532977849885	1.0259302473215648	0.288769123076823	0.7369494428145491	0.8027405744114343	-0.1324460563010879	-0.4603335200776748	-2.3070806636951193	-1.0090417933995997	0.6338450518233111	-1.3022065927734716	0.21642325877221547	-3.072247537953147	-1.8887555363857522	-9.345434097181423	-6.942270776656395	-7.208619776497709	-1.6528887946203765	-3.743555841600815	-1.5040165661675615	0.0	-0.32675222119505476	-1.4313637641589874	2.170326612168649
chr3R:20538980-20539764	-0.3842533059311557	-0.7359535705891888	2.231576373651088	2.707761831332583	6.02950064689728	3.565088887343744	1.402501423818943	0.8811811292121834	0.7244060611533442	-2.807805434416554	1.4431543474115518	-1.7708671136064342	-0.31622223483211664	1.4766180517933416	0.7657435290754301	-0.05391951317559318	1.922924649580727	0.9884928598239788	0.0	0.5050184077099935	3.3244353544623224	4.070817523623011	3.736742503195976	5.029828406215401	3.89329474365834	2.5863650269021914	1.9617661499055374	1.8047782509199142	1.0540565459134446	3.089725341851594	2.8599761347973764	1.1199306827536413	1.801604204695345	3.0578584194173497	0.5053128117350191	3.260448553124868	1.5734758454707334	4.529709659988474	6.382391668297243	2.6889546102563675	4.289322235359229	5.309814902202977	3.2528492685541197	3.649493197351915	2.4253147119883005	3.4846252457432216	2.3721058306553227	-0.21991653024829894	0.8010318756485029
chr3R:21516030-21516690	-10.080517423631278	-8.023315847072144	-5.908171650597216	-6.188857591572003	-1.0668755590631576	-7.918386413940027	-15.317522803818772	-11.721696132488322	-11.809902340793343	-16.21618877138613	-19.290727981922295	-18.06280215387035	-13.257220172210568	-3.2728857884122076	-0.3842533059311557	10.096350868056241	17.332479386053674	19.50270908004808	28.18856570211707	22.26168218806391	13.115363677628388	11.094104327477197	10.89079923937936	3.7360869399710426	8.106928278094205	6.200572114008945	12.342948651407117	13.261722663646344	6.576891421897809	10.152784505489572	6.8320062827963595	4.237077236142017	2.23256344482783	-4.3705269070923585	-7.826381673365984	-9.989140518568362	-12.203555681677244	-12.07479784865887	-12.179282535748143	-17.556527759734774	-26.262051478071314	-25.141170056839393	-9.181464031796223	5.667379618909648	5.274152714596877	0.8881232239143072	0.6138588673034765	3.955017937744961	6.64509605671413
chr3R:21548092-21548975	1.6179717777061067	7.80894514843023	4.456471336279123	5.383094539280388	7.903829886818128	1.3781191752627107	4.216520419057786	1.6841729515022528	0.7195746912512645	-0.284277046446476	-4.043685626042602	-6.577195519064414	-8.818015217651165	-2.296000293918445	-4.118046476144771	-6.113481954008857	-4.0962150841068885	-4.116332131412287	-8.262530447532084	-5.098010366760098	-10.649652692324146	-2.27976655863728	-12.8183933040654	-17.05099255157708	-19.993387190732076	-1.9955596975930312	-4.077315928551613	-6.7639640967489205	-8.45914301454407	-13.999026059619755	-1.5492704359285145	-5.375364591422616	-2.649839487424095	0.0	-6.239694759517988	-1.1551400126664246	-0.24819982819454	-4.665249902123019	-1.992125049064595	-3.5048679277088333	0.6252873828651146	-2.2152661582671347	-4.5483458710455	-1.4022280808484082	-2.9985420626973474	0.27324296096840095	-0.47712125471966244	0.0	0.0
chr3R:25984525-25985521	-7.579297031406854	-5.228703656213622	-6.808929424353096	-2.81505261849042	-1.1737218734474009	-0.5050184077099936	-7.364030481822416	-8.963157335241446	-5.266951771869948	-1.5297652356300129	-0.26145052715670036	-1.0352787604218359	-8.515585666219074	-5.05096904087211	-5.392532255648048	-0.8528678920050548	-0.4138219694374323	-0.8065359368777398	-1.170041379908726	-0.02615329973449371	0.9895564587893502	1.3735595552383557	-0.08637455888859766	1.1859875887247708	1.7776977421403415	-1.5133120482868343	4.636596170678216	8.984897987252658	7.451892852293687	0.7166244709500146	16.554236384411503	21.435692662016635	18.453591003181753	15.902984365029353	16.091651433256256	12.923901928332418	11.476790527079	12.244624009689163	13.848410838066663	10.715713517044486	6.126096667344873	5.4690049348019665	1.1967215392933452	2.6111949225839273	-2.8245931895633896	-0.9208296171268728	0.9802697926207244	-3.283335742290285	-2.0956833028863793
chr4:400735-401573	7.860760591435959	6.724784640578561	8.71170408657805	5.332357844743678	3.3577132573338186	5.069379211779992	8.217455394127976	5.616288960391797	3.7871516536859358	2.302426030040612	1.5262549485411554	1.0908602208544478	-0.05666032403822056	0.8568030023555236	1.1906068132875087	2.185873030733968	1.1028004972500227	-2.1687635328527417	-1.9811026179650175	-2.368359734798632	-2.718184765402894	-2.257982199723933	-4.595315510959885	-1.2089608120106725	-2.098762832910192	0.8586617954767661	-2.161071845218675	-3.995290143358996	-1.5351497242701388	-0.5896655320512251	0.0	0.0	1.2357376364148793	3.5566905438794993	0.6173067658815127	1.7904077774999143	6.69829142895071	5.457558002209888	10.064949853667036	7.710232424878237	2.9091150171243942	7.375392410096033	6.7746353129612835	0.6816519536376183	5.611612971283517	6.279316245863228	3.7213706133442224	4.174736310014726	1.7278120448334644
chr4:991957-992788	-3.850820928316241	-4.704761703006007	-4.996421995998782	-9.230104516433137	-11.730652496641923	-13.214898066828916	-5.234184493703129	-1.4313637641589874	-0.2887691230768229	-10.361639568990181	-13.150232551219485	-3.2353651514222856	-12.712986540711869	-9.2732483795097	-17.00630150270825	-3.863218720518052	-2.3286248352848276	-0.9884928598239788	-0.9884928598239788	1.4471649609082387	8.046316244318996	8.889909712789763	2.3896073453432467	2.839598030005811	3.3989556369357037	4.629980834317308	5.8777748876203715	1.8818010240021519	0.28972707936814057	0.3211156753379759	4.395927104645941	2.6770605113728285	1.1416133483953088	12.328917795112824	8.011272296644675	12.82174023617134	13.498215797274698	7.9627667317874335	4.51472159119624	2.1887341181904643	-3.2382309793331374	3.2598624725698695	2.4219761233695407	4.902153959513373	3.0835089092829535	6.111310551059456	5.222833495347029	0.5584395912421247	4.968476922472629
chrX:2108395-2109295	3.5257683729418074	2.9313230484465866	0.6387274932155802	-4.394083009625257	-6.71963718798153	-5.878598932066974	-7.13273536765801	-6.828899898127254	-13.891803209655833	-14.289703033486644	-15.766176196130242	-17.075701484239033	-10.539188217408919	-12.056042233336225	-7.982603947578382	-5.899995519194852	0.7158051146113907	6.351501327841231	5.343526218494824	11.13499221163748	4.759423256600108	7.431792832971618	3.4002385152493573	3.7472982937590573	0.546742385527265	-1.1105051745947512	-4.79098238382171	-2.556473977388317	-3.1593257664601055	-0.9263744861379554	-0.3842533059311557	0.288769123076823	-0.5824012648464775	3.806957429751752	9.21929818854384	10.214941346636229	7.104364689707956	3.5160639555581397	-1.1848278805959085	-4.34251565154545	-7.040192550099506	-7.137556094497997	1.799978413576562	3.5457537194444124	5.214759435845148	4.599230838770423	4.8900503375155555	6.060989398115066	3.9577633033804696
chrX:7747177-7747756	0.8097316386735293	0.047598310038907694	0.9446862348702982	-0.7359535705891888	0.5785968310285454	0.7623437859250605	-1.4319647576772696	-0.6144458094578096	-0.7741317783564632	-1.9169839300122449	-1.8424029132374289	-3.5594312850279977	-4.111644833074476	-3.9209725544337304	-8.20903028443797	-9.93124454155451	-18.227713640285728	-18.607712392492417	-9.398017299280827	-1.4637527426815689	0.0	0.0	0.0	0.0	-3.5181822273488805	-1.7222081316804418	-2.587528481624646	0.0	0.0	0.0	0.0	0.0	0.0	0.0	0.0	-0.8331037697083299	0.7158051146113907	1.5830485578609026	3.2338031677885595	0.3842533059311557	1.2117858773499315	3.190613430779899	7.665182523431907	3.1116449905781733	5.274589031177908	5.383918635263774	6.901623341689724	17.989103415790847	12.243269636900733
[truncated: 151 more columns]
