# Supplementary material for: Convergence of topological domain boundaries, insulators, and polytene interbands revealed by high-resolution mapping of chromatin contacts in the early Drosophila melanogaster embryo
Source: eLife. 2017 Nov 17;6:e29550. doi: 10.7554/eLife.29550 (PMC5739541; doi:10.7554/eLife.29550)
Supplement: Supplementary file 2. [file elife-29550-supp2.zip › ChIP_data_fig3/MBE_XL49_H3K4me3_Index13-c13_InpC_500k10k130_peaks_w100_b500.txt]

chr2L:86205-87673	0.1234585106606405	-0.37571028587632194	-0.5770132251949666	1.0668755590631576	-1.005007315023078	-1.0918598585894341	-1.6171780788615426	-1.2203464871054786	-7.195277795981695	-8.66814767748717	-7.297107654583067	-9.852585601582517	-9.19566536024166	-0.5511011468531489	-10.912109661278382	-6.316799296403277	-7.630511512341701	-5.806948982400738	-6.134842043084954	1.9956962876115079	1.6096773894190728	-1.5310997621156073	0.21370491804281566	-1.3998312778797593	0.21052632091416779	0.0	0.0	0.0	0.0	0.0	0.0	0.0	0.0	2.31855924553118	2.4395024984750777	5.304384385719038	5.02638043299044	0.0	4.170137748544422	5.092352829684798	5.009698760376772	5.119335979623608	3.893150931416411	4.364205393366389	1.9859162132446282	2.814915703390496	-1.5906707975797865	2.4022748057439633	0.9645389113959693
chr2L:102327-103325	0.0	2.31855924553118	2.4395024984750777	5.304384385719038	5.02638043299044	0.0	4.170137748544422	5.092352829684798	5.009698760376772	5.119335979623608	3.893150931416411	4.364205393366389	1.9859162132446282	2.814915703390496	-1.5906707975797865	2.4022748057439633	0.9645389113959693	0.9931449300976852	0.0	-0.9059652567236041	0.19672432677588858	1.5808373746462783	-0.37098667678888	1.1939387804147819	0.32018560075543717	-0.12408685724765907	0.7069294769474692	0.07481796653064664	4.675382175530052	2.9512471231667976	9.233014004483898	12.080357038077448	9.835596262990917	6.634823581975883	5.069815052932902	6.674794495025668	-0.16000589969411544	0.4547195741423294	-1.9563976305089277	-3.226419324534496	-4.367783599068256	-0.5801054635639582	-0.393115943093641	0.8515673009344947	-2.534984060161506	0.2614505271567006	1.388752253448813	-1.0990952844699733	3.4243294003392135
chr2L:154406-157091	-1.9534947623878847	-8.11893558111282	-7.816266287632137	-9.526352447474704	-12.92773030005524	-7.021063396573897	-8.999213790439786	-8.689952731142819	-2.694016807113604	-0.32675222119505476	1.0540009413075297	1.2429995135576393	4.151626491085922	2.833987965845525	-1.3386085568272064	-1.7597683219924343	-5.206812108306998	-3.3211625042704003	-2.488810178636422	-0.4693180592170089	-2.7964610403723054	-1.7535626562214939	2.6901809807942847	8.425671152344602	5.1608933349465165	3.7481978878552753	7.475707425107868	6.417658731516848	5.618659613978807	7.281186710209645	0.1560082299879291	1.8887837031419563	1.7300049165136306	4.065080965415978	0.9250985761645854	4.016958566607805	-0.5652418945841998	-1.101068796429175	-2.0269831380403738	-6.319083337386441	-5.850938914664156	-6.969648549883923	-4.422227142949517	-5.428280415385094	0.10029296151355792	0.0	-0.4666095473949303	-0.27008222866819914	-1.455803957028115
chr2L:157919-160416	-8.689952731142819	-2.694016807113604	-0.32675222119505476	1.0540009413075297	1.2429995135576393	4.151626491085922	2.833987965845525	-1.3386085568272064	-1.7597683219924343	-5.206812108306998	-3.3211625042704003	-2.488810178636422	-0.4693180592170089	-2.7964610403723054	-1.7535626562214939	2.6901809807942847	8.425671152344602	5.1608933349465165	3.7481978878552753	7.475707425107868	6.417658731516848	5.618659613978807	7.281186710209645	0.1560082299879291	1.8887837031419563	1.7300049165136306	4.065080965415978	0.9250985761645854	4.016958566607805	-0.5652418945841998	-1.101068796429175	-2.0269831380403738	-6.319083337386441	-5.850938914664156	-6.969648549883923	-4.422227142949517	-5.428280415385094	0.10029296151355792	0.0	-0.4666095473949303	-0.27008222866819914	-1.455803957028115	1.0886444887808173	1.2128644292453494	1.1446323513338468	0.0	1.171228640609484	5.798165020688555	1.8034647419903833
chr2L:220870-222312	5.648833496852782	4.072506963598892	0.7301931835318509	2.8980003008420834	0.12580810293692404	0.2787408440440073	2.2653721615438545	-0.9253340925497531	-1.3882927393939333	-0.7359535705891888	-0.2240774644457132	0.7359535705891888	0.48270525311591445	1.7852197928690399	-1.3323508290265325	0.020901050466756634	-1.9919491999730181	-4.254393925283097	-7.203232920873335	-7.680105724443375	-6.350522935074645	0.40759060765813954	0.0	-0.6252873828651145	1.922924649580727	2.0123225823356705	23.296751447284105	33.45269376017286	35.77483620163551	29.067606511650602	25.76139535271887	16.628783299167257	15.358338608178387	9.96816477535524	15.248673208534044	15.408703959292822	12.46121791774269	5.362482469249285	5.52357042340699	2.2750801911115	2.667747163548318	-1.8313956504410902	-3.9944956918352825	-3.8570618032624835	-2.2335999313119177	-3.703362048105192	-1.225833462172965	-4.466442886892499	-4.5631458837635455
chr2L:248404-251246	-9.289741037971346	-4.734189557897541	-8.637271953890297	-1.5704190432189342	-4.887904104512318	-9.288294282281667	-9.28452906149709	-7.375233612209485	-7.472206421128439	-7.791666814485827	-6.9263239999842305	3.1774627365615653	3.0064863476345103	1.556518899258384	3.842221803809573	-1.6910793405625417	-0.2970833565050143	-10.388468855951494	-5.620595361692786	12.564175025876681	9.254423794895677	6.513212343627371	2.8767206751019	0.9877963972343207	2.0017614787715137	0.6002440076944856	1.7923750469699609	-0.07089383708611127	-0.4971471528791606	-1.331911875238711	-4.433663210351916	-11.769598623504708	-16.04239310938902	-19.758623721857234	-15.891592469815293	-15.795790154621047	-13.378348072220739	-8.845660708160832	-27.716416113520214	-12.335142481344906	-19.25062678269007	-19.41244153661537	-11.80291166468998	-10.539445303918427	-0.32675222119505476	-1.6154407595203946	-1.6310099090721502	-1.2202113830661714	1.0668755590631576
chr2L:270706-272347	-1.6154407595203946	-1.6310099090721502	-1.2202113830661714	1.0668755590631576	-2.2890987262375684	2.123869746574087	2.9787924784078506	0.2614505271567006	0.32675222119505476	1.0668755590631576	4.378578807885098	30.31310251969751	20.151384099663208	24.703708186880746	21.638307273121836	20.73710758609797	12.534686131079242	16.315988810501597	11.11260056061538	11.247042894653363	13.03634257355526	10.883767116638237	7.272978139094186	8.73748738256126	8.775246375641338	6.095549173786649	5.796097354372924	1.7908515925609376	1.1502267829001147	-0.7502798284190697	-1.7541936895590673	-1.4762481608705595	-3.692972206447922	-3.8076305738397282	-7.709342305193731	-12.266860242398437	-9.992593592841668	-17.36278051777763	-13.870557300538819	-23.911536446717076	-6.2291977613955325	-20.382029046689656	-28.326135185833525	-24.515804367007668	-21.510250472728448	-10.50011036363733	0.0	-1.2728611075149725	-13.175121103131694
chr2L:276477-278686	30.31310251969751	20.151384099663208	24.703708186880746	21.638307273121836	20.73710758609797	12.534686131079242	16.315988810501597	11.11260056061538	11.247042894653363	13.03634257355526	10.883767116638237	7.272978139094186	8.73748738256126	8.775246375641338	6.095549173786649	5.796097354372924	1.7908515925609376	1.1502267829001147	-0.7502798284190697	-1.7541936895590673	-1.4762481608705595	-3.692972206447922	-3.8076305738397282	-7.709342305193731	-12.266860242398437	-9.992593592841668	-17.36278051777763	-13.870557300538819	-23.911536446717076	-6.2291977613955325	-20.382029046689656	-28.326135185833525	-24.515804367007668	-21.510250472728448	-10.50011036363733	0.0	-1.2728611075149725	-13.175121103131694	-6.098080259117864	-7.193282198912869	-21.745281186748542	-12.915807340121768	-2.389607345343247	0.0	-2.3286248352848276	0.0	-0.32675222119505476	0.0	2.8462223217539444
chr2L:293493-296176	-10.50011036363733	0.0	-1.2728611075149725	-13.175121103131694	-6.098080259117864	-7.193282198912869	-21.745281186748542	-12.915807340121768	-2.389607345343247	0.0	-2.3286248352848276	0.0	-0.32675222119505476	0.0	2.8462223217539444	4.349324879876226	9.299241467465889	24.69590846614162	21.678236166755827	29.835249415118227	22.68964331293123	12.776269131530299	13.858796772075888	7.207458422063159	0.4524933614107842	1.5935596424960181	2.9966906532329656	4.817772599954255	2.3211107492992715	0.4359239231164445	2.6278148960846126	4.567207565625956	-0.12103732160965751	0.288769123076823	0.0	2.3286248352848276	-0.3842533059311557	0.9568070777091172	0.1559742760354114	8.15671268205163	3.3724885932558495	9.233488253782495	8.232865855661725	5.523676300165881	3.2129002612671687	1.622010104610111	-1.5628733765821603	-0.5750529778068305	0.5985162579857993
chr2L:356971-358298	5.305509723758461	3.635334689490492	3.613047764120481	-1.0194951448784686	3.4658337048671077	2.43943195733311	0.9185609794301849	-0.2406233412219088	1.7510990161475428	1.5605711576015462	-0.27482272280677383	1.8659611154587232	1.0527895000619816	1.8334362411624698	6.035409524048203	2.3492997237762787	0.6252873828651146	0.7698079610324814	11.532970251982615	3.3912514538374774	13.455853133084622	15.422201683864706	7.0340838189762485	11.525760884911055	10.053805024968849	9.757242323693808	7.072726640120004	8.293298534146599	4.847937449345549	4.375024039265485	1.1726032533173723	2.0159378629407727	1.466864829745973	2.4429390466284366	0.053008129104581275	0.3116300888927336	-1.1455754846363722	-0.5291351124009448	-1.3821770810048504	-0.5722315223304937	1.22305050405289	2.443662615441325	2.3839066105248445	2.2259864556733757	2.5641878607430257	-0.21824404820295873	-2.463574016760592	-6.425686536287842	-8.025234073403041
chr2L:414840-416012	0.0	0.0	15.059028943342927	23.54308911170402	25.439507668037113	13.102529901867356	12.783910676876799	16.935442698034823	9.707918347932896	16.29457048834553	10.330224141313359	10.774751257122675	7.19819992653823	5.276498151056837	4.084619082211005	3.8766695718095843	3.1328470085710234	2.1902472234879657	3.8463512735620733	0.5672945398528482	4.6195263517300456	6.116820534113349	0.8972722335235049	3.7098556395087443	2.748045533109491	2.919467061213978	3.5176983815019542	5.117058556360168	4.939562219707682	1.8760225724655515	2.658167326777121	2.804015682017809	3.1239653368038622	5.938998311221792	1.9847558314096547	0.47361638658811406	0.3452954366129191	1.414708046542775	3.289539538281304	-1.488376308913564	3.6606979549285037	1.673350503748883	2.519998026013822	2.4241895008203733	0.3900708566124976	0.7600095604924517	1.7705125473744248	3.930323871735398	-1.160317993903071
chr2L:418645-420164	9.707918347932896	16.29457048834553	10.330224141313359	10.774751257122675	7.19819992653823	5.276498151056837	4.084619082211005	3.8766695718095843	3.1328470085710234	2.1902472234879657	3.8463512735620733	0.5672945398528482	4.6195263517300456	6.116820534113349	0.8972722335235049	3.7098556395087443	2.748045533109491	2.919467061213978	3.5176983815019542	5.117058556360168	4.939562219707682	1.8760225724655515	2.658167326777121	2.804015682017809	3.1239653368038622	5.938998311221792	1.9847558314096547	0.47361638658811406	0.3452954366129191	1.414708046542775	3.289539538281304	-1.488376308913564	3.6606979549285037	1.673350503748883	2.519998026013822	2.4241895008203733	0.3900708566124976	0.7600095604924517	1.7705125473744248	3.930323871735398	-1.160317993903071	1.2291461106938835	-1.1302848973624595	1.374175712135169	-1.1556595638236102	-0.9664813862487598	-0.15316327705137103	-1.3636144072207184	-2.3375743087740104
chr2L:420566-421563	7.19819992653823	5.276498151056837	4.084619082211005	3.8766695718095843	3.1328470085710234	2.1902472234879657	3.8463512735620733	0.5672945398528482	4.6195263517300456	6.116820534113349	0.8972722335235049	3.7098556395087443	2.748045533109491	2.919467061213978	3.5176983815019542	5.117058556360168	4.939562219707682	1.8760225724655515	2.658167326777121	2.804015682017809	3.1239653368038622	5.938998311221792	1.9847558314096547	0.47361638658811406	0.3452954366129191	1.414708046542775	3.289539538281304	-1.488376308913564	3.6606979549285037	1.673350503748883	2.519998026013822	2.4241895008203733	0.3900708566124976	0.7600095604924517	1.7705125473744248	3.930323871735398	-1.160317993903071	1.2291461106938835	-1.1302848973624595	1.374175712135169	-1.1556595638236102	-0.9664813862487598	-0.15316327705137103	-1.3636144072207184	-2.3375743087740104	-1.7848854129164584	-1.851174601859889	-4.2898821459565655	-4.591978565044374
chr2L:541740-542982	7.471909997847231	8.906780057202834	7.6478123690172515	1.684872899606169	2.023199109623517	3.1584723442781013	4.042843822234211	3.1116668475861973	4.471277517780201	2.0630298654242427	3.4679705443141273	2.94439140520118	-0.26145052715670036	2.5437212007026666	2.6781291257495807	3.869677975885931	4.494394192213653	1.885225948303227	0.5086281733494482	0.0959900466312361	-1.0170392588061532	0.1994860242418286	-5.47531454617192	-7.758029000186251	-7.197965906951304	-7.2901139621607545	-1.4141355120143915	-1.0466924622419154	-0.6252873828651145	-5.064467894065693	-8.382714698799365	-7.6357209368742	-7.019475532594558	-6.065408475981182	-9.26714810759549	-4.056793638730706	-12.745052159737863	-13.332488344919556	-7.620141055176923	-2.7943075779141706	-0.9814959810706616	-1.4539922934670313	-3.8223612045914703	-2.6036150651343792	-2.4532489738990098	-0.2406233412219088	-0.598002268201828	-3.0738112880347135	0.2614505271567006
chr2L:563849-565061	-2.4532489738990098	-0.2406233412219088	-0.598002268201828	-3.0738112880347135	0.2614505271567006	0.0	0.0	1.5728296112829785	-0.4686308808104423	7.501757999051925	10.096224430951073	5.316397790674291	8.356309817012038	1.7053943810568326	2.566226754290258	-0.9033232248393573	-2.5254389284717838	-4.228132953757024	-1.6234008011593475	-4.303172017871794	0.9467400074240724	4.239618363793335	8.610798123684733	1.7802406521121157	0.32675222119505476	-0.32675222119505476	2.6203240982094096	10.833150825548781	3.0268034696889843	13.189844527045256	9.10154088288177	12.907903148405953	7.619681380328685	11.397453127176563	5.567570295411081	9.127919497394132	14.772965710432672	13.240609829897096	7.609911024656693	1.7861675960816232	4.699599595683115	4.229520696985104	1.617827260933472	-0.23261279407522478	-2.4732456650347387	-2.6572245170535753	-2.6230035300939303	-4.525692741374173	-7.725789947992441
chr2L:567175-568236	1.5728296112829785	-0.4686308808104423	7.501757999051925	10.096224430951073	5.316397790674291	8.356309817012038	1.7053943810568326	2.566226754290258	-0.9033232248393573	-2.5254389284717838	-4.228132953757024	-1.6234008011593475	-4.303172017871794	0.9467400074240724	4.239618363793335	8.610798123684733	1.7802406521121157	0.32675222119505476	-0.32675222119505476	2.6203240982094096	10.833150825548781	3.0268034696889843	13.189844527045256	9.10154088288177	12.907903148405953	7.619681380328685	11.397453127176563	5.567570295411081	9.127919497394132	14.772965710432672	13.240609829897096	7.609911024656693	1.7861675960816232	4.699599595683115	4.229520696985104	1.617827260933472	-0.23261279407522478	-2.4732456650347387	-2.6572245170535753	-2.6230035300939303	-4.525692741374173	-7.725789947992441	-12.843273612579962	-16.35757020797935	-20.727138745570116	-19.974193776572132	-20.78712083770367	-6.63578088913361	-0.24476580002409246
chr2L:815164-816486	-4.22000708315899	-3.163814935992717	-0.7526679822629239	-0.5575241806760864	-0.3842533059311557	-0.7359535705891888	0.48688075520208907	-0.974618295342443	0.770469015733479	1.25410389553528	3.340200380038247	0.9884928598239788	0.0	0.0	-2.259982999975834	4.440363002902444	4.839258570804809	7.787199782111282	6.471519828014222	7.150367236018237	4.527266122957154	4.62328593224862	1.379969374194907	2.1241775799861418	2.9898765362936413	6.11283911524788	0.8104803218971602	1.9320336651655252	1.91648479614274	4.102993890384343	3.193837633370248	2.158187571546236	3.647196142690099	2.3441438577723446	2.8716780026599737	1.0634535672695904	0.6900745991758384	-1.692735245328295	4.611889131097897	6.4621613943892795	2.1445045313528177	4.4240498387230245	-0.4531191014096446	-3.2030645819197443	-9.480870924049052	-7.799133928461442	-8.065848593757234	-2.357756426829297	-8.010029525611959
chr2L:819868-820887	1.25410389553528	3.340200380038247	0.9884928598239788	0.0	0.0	-2.259982999975834	4.440363002902444	4.839258570804809	7.787199782111282	6.471519828014222	7.150367236018237	4.527266122957154	4.62328593224862	1.379969374194907	2.1241775799861418	2.9898765362936413	6.11283911524788	0.8104803218971602	1.9320336651655252	1.91648479614274	4.102993890384343	3.193837633370248	2.158187571546236	3.647196142690099	2.3441438577723446	2.8716780026599737	1.0634535672695904	0.6900745991758384	-1.692735245328295	4.611889131097897	6.4621613943892795	2.1445045313528177	4.4240498387230245	-0.4531191014096446	-3.2030645819197443	-9.480870924049052	-7.799133928461442	-8.065848593757234	-2.357756426829297	-8.010029525611959	-19.334622077511813	-11.046721072679572	-12.646155050180967	-3.5184253821581133	-1.0466924622419154	-12.118153112476499	-8.553646335041138	-9.09155474164282	-10.580924848656755
chr2L:824926-826947	7.150367236018237	4.527266122957154	4.62328593224862	1.379969374194907	2.1241775799861418	2.9898765362936413	6.11283911524788	0.8104803218971602	1.9320336651655252	1.91648479614274	4.102993890384343	3.193837633370248	2.158187571546236	3.647196142690099	2.3441438577723446	2.8716780026599737	1.0634535672695904	0.6900745991758384	-1.692735245328295	4.611889131097897	6.4621613943892795	2.1445045313528177	4.4240498387230245	-0.4531191014096446	-3.2030645819197443	-9.480870924049052	-7.799133928461442	-8.065848593757234	-2.357756426829297	-8.010029525611959	-19.334622077511813	-11.046721072679572	-12.646155050180967	-3.5184253821581133	-1.0466924622419154	-12.118153112476499	-8.553646335041138	-9.09155474164282	-10.580924848656755	-2.943814282356755	-1.6525945075586288	-5.256762951266791	-1.53172278343657	-3.9457988688804946	-5.176596163089456	-0.9487948033908559	1.1227278195886907	0.47712125471966244	-0.3842533059311557
chr2L:850306-851170	6.7479119917174035	4.151436721231002	0.0	0.0	2.6586780733527684	11.044882639159646	9.298628866042252	-0.7359535705891888	-1.3821770810048504	5.013625352617575	14.036057986327853	12.479375601850652	11.886494573241594	11.747380757312845	9.24271412436748	2.4092732931124687	7.544914873813238	7.061221400333887	10.627678256351453	7.109497187363145	7.74136820979973	19.329872182969947	9.330293441764335	7.132696215392958	15.206277817450522	20.60378920912347	13.273996609251	11.897091223713039	2.7498384506215685	-0.5253710144123359	-5.72151781105708	-2.903601242303119	9.353721687953483	4.051734394580889	0.9716247387560053	-4.3466078207440395	-11.363878611267289	-13.392093195143591	-13.675557470897765	-11.17462321613343	-6.171456631272707	-5.1759901281114145	4.20623899765598	7.756762596410534	6.35528105540811	5.034837012634327	0.7525822297106237	-2.1147046138535033	-7.856796464374681
chr2L:868897-871878	-13.392093195143591	-13.675557470897765	-11.17462321613343	-6.171456631272707	-5.1759901281114145	4.20623899765598	7.756762596410534	6.35528105540811	5.034837012634327	0.7525822297106237	-2.1147046138535033	-7.856796464374681	-15.39497809457508	-22.203223701649893	-20.340284961694504	0.07147821308566336	3.578525334652231	11.446981361946676	12.050583084850837	8.074936886954555	10.497848277970899	7.788523019121647	8.559539135850267	3.835796513900097	2.2472908959422706	-3.2296466395323433	-2.6739138726224643	-6.184905886501277	-4.225543191458073	0.7188321326006513	0.05856031915404915	2.568882523526725	-1.2568342149486216	0.7799863043302593	1.8723215202791552	-3.245253038317354	-2.3739566985040725	-6.587329567636202	-3.3424884396717602	-2.329653717475057	-5.2067680440835735	-0.2681854859691827	-2.4797989929280986	-0.7077442727603775	0.6984668145482467	0.18956458884263475	-1.8872400920595551	-2.4856532127710644	-4.51993928999114
chr2L:1076566-1079017	-0.3842533059311557	-0.3842533059311557	-0.576462729064982	3.7863176286249525	7.961936626066396	1.5043076796242603	0.32675222119505476	3.2661312856204963	3.8942307921558426	5.997545883748453	4.361627585818757	7.740637173558476	5.840891720238427	3.903648509234413	7.144050446959799	4.497461058657449	4.865768393326286	1.3092072329649518	3.1920276390283155	4.0657880153577866	-0.3471871544457265	1.517431754070429	0.09178209016908162	1.3657454133324367	1.9199612966128763	0.19916529609750638	-1.9229246495807275	-1.2334025563797195	-1.6248832566950226	-2.0985031886363923	-1.0960233273784785	-2.843875439786809	-5.866311959294748	-2.638063278874742	-0.5605713682027345	-0.7869235550701423	0.288769123076823	-1.275554451240393	-0.9941887930083539	-1.5185503108145728	0.2741757243309323	-1.924804616881603	2.9625686936330644	2.167281321879722	-0.378206193944579	3.605313505200272	-1.1918100986151403	2.918276336742813	11.58770953734822
chr2L:1149820-1151102	2.322935447397517	0.0	1.4637527426815686	0.0	3.477030445811796	12.867633313738063	6.419940535287629	9.28256543291046	17.935208512280703	14.865573426667115	18.01239589373653	7.504239460468147	9.642817386646962	4.998113587808143	4.534098527491095	-1.472317076708033	-2.5445010298649056	0.9268731316140679	12.934561166130935	11.785228308037258	10.646882299136115	8.038218326592617	5.053486983024779	3.9334973685385664	0.06362396271647584	-3.278487871942478	-3.540429232016072	-8.508734270232138	-8.704654014329908	-2.553605909250783	-5.10905704459538	-5.967744506547595	-0.8243412360868533	-1.6836302609864755	-11.755550871370145	-9.56102763311869	-8.313418490423972	-5.746867299993912	0.17107926719032227	-1.5765353936569388	8.291250695766902	8.898335888504143	8.576001955439072	10.86375028041098	12.957951450478218	14.40478263020353	10.855258971308702	10.15215570336974	5.23526716364722
chr2L:1169182-1170420	-1.5765353936569388	8.291250695766902	8.898335888504143	8.576001955439072	10.86375028041098	12.957951450478218	14.40478263020353	10.855258971308702	10.15215570336974	5.23526716364722	2.9900513562334714	2.163994467607949	-1.3643039863638622	-2.11437135897501	-2.857836953775517	-7.673906332347312	-10.241720256169124	-8.718584640514315	-10.733138028923626	-1.447217304621537	2.378252553279825	13.833914821276569	16.887835938880983	9.431357115843463	3.212766015044814	2.6183425954210984	0.7799976462989923	-0.7703797964744697	-2.866582875487013	-6.102059679688659	-3.8949296074664566	-4.399605866690411	-1.7114988054515146	0.48204093701581757	-5.676297385314554	-2.126845585910351	-1.0668755590631576	-1.0068966771582453	-1.841775670887343	-0.875586162032513	-0.20204637301885314	-0.6726221414139715	-0.7414437322500842	-0.6186860663046618	-0.2809606065911792	-3.1903203155073543	-2.116855484414928	0.7876675407603468	5.48866241765104
chr2L:1418847-1420726	-2.6716437514841918	-2.7761153151765225	-5.014870319554504	-7.972449524880117	-4.38945372260183	-3.6662783536377	-2.2371819739817025	-1.532490483662969	-3.031009266808572	-1.431512590948607	-0.736875567308499	-0.4075906076581398	-0.3842533059311557	1.152759917793467	3.170460400786653	0.6934438300804245	4.849761676029733	5.774395817511256	2.796194771303456	0.2349935677707824	2.9212926078806136	1.2024322866154675	3.17170179716336	2.3435889537122154	2.963947621503623	2.5109914309654697	0.360980444466201	0.12654773365247898	0.7387411481941433	-1.337558349229288	1.9995294472755651	-0.6705208384588284	1.5039921618719443	-1.4299963812117518	-0.0933914999672346	-2.072433578503068	-1.6913133657574786	-1.9879058100589873	-3.4672955889931165	1.4305087419759774	-3.861495343308382	-1.7473624742179548	-2.4406620322619794	-2.0493536376292756	-0.8410298706976986	-4.187537000122064	-3.070059304279154	0.3271169780459206	-1.1511553435715165
chr2L:1613420-1614291	-6.639640786635801	-4.533007954142624	0.0	-0.3842533059311557	-0.6867325911188109	-4.309383142922401	-4.690610982096725	-2.936254372974272	-2.071207993179414	-1.4313637641589874	-1.1737218734474009	-2.4898537945563564	-1.7149469004622662	-1.1737218734474009	0.8544422034502825	1.944821397403887	0.0	0.0	0.0	0.0	0.0	-1.5754364917418782	0.9527115521825327	4.67636470277065	1.4965222032186591	7.548448759485234	8.942310796844355	12.218247169850084	3.0175865035355183	3.146209269158793	2.6886582923129625	0.7569883895030752	3.1932173915291884	2.272690447761481	3.6830218046057044	4.585891599755017	4.247397257944613	0.5251554870916664	2.4737404344378113	1.9217585576286251	4.94322776384033	0.38054047340964037	1.9127010845184913	0.21897611992890276	-1.2340311085368563	-0.7771430807918893	0.673795291582605	-3.3048143702345376	-0.5563979103281769
chr2L:1704340-1705688	0.9884928598239788	-0.32675222119505476	1.5121181016784158	7.914800265747162	1.7988667735373363	4.064557957206732	5.002885220996568	4.941987806286756	0.3933982495230332	1.9720996510325282	1.7741504718638414	1.0105903576230257	-0.531348758540465	1.3821770810048504	0.0	-1.1997793252520086	-0.07022141249575613	-0.5234384870639825	3.017048154284037	3.516110099766781	2.8365472688039266	2.972132590099295	0.9884928598239788	-0.23220417679495023	1.9252793036911848	0.1736674791438287	0.8897467808474763	1.4254354170369983	0.560586288341701	1.5517992205173956	-0.5187671002150827	-2.1712804945626214	-5.8632626289814835	-3.816739392357859	-6.339618964300333	-5.762801852661075	-6.2860862439503045	-5.814446652587209	-4.864313921328005	-4.63402613230047	-3.3764086978226966	-0.9884928598239788	1.0466924622419154	-1.442718625193378	-2.2248021302805503	-2.59964619126971	-2.721288374083146	-1.768231438861902	-1.370112365693289
chr2L:1710258-1711197	-0.531348758540465	1.3821770810048504	0.0	-1.1997793252520086	-0.07022141249575613	-0.5234384870639825	3.017048154284037	3.516110099766781	2.8365472688039266	2.972132590099295	0.9884928598239788	-0.23220417679495023	1.9252793036911848	0.1736674791438287	0.8897467808474763	1.4254354170369983	0.560586288341701	1.5517992205173956	-0.5187671002150827	-2.1712804945626214	-5.8632626289814835	-3.816739392357859	-6.339618964300333	-5.762801852661075	-6.2860862439503045	-5.814446652587209	-4.864313921328005	-4.63402613230047	-3.3764086978226966	-0.9884928598239788	1.0466924622419154	-1.442718625193378	-2.2248021302805503	-2.59964619126971	-2.721288374083146	-1.768231438861902	-1.370112365693289	-1.1107612064171013	1.2819810456050587	0.0	0.0	0.0	0.0	0.0	0.0	0.0	0.0	0.0	0.0
chr2L:1728320-1729643	-1.370112365693289	-1.1107612064171013	1.2819810456050587	0.0	0.0	0.0	0.0	0.0	0.0	0.0	0.0	0.0	0.0	0.0	0.0	0.0	2.6268851803521347	4.310756401824208	9.743542342591512	4.733083314153504	11.335041064561306	8.469812970510333	10.390406852404743	4.273099770964078	5.304711052440749	6.8373164091011125	2.4322934849182642	0.46660954739493005	6.411699707422253	7.185526737353349	0.0	2.0888142266354475	11.260140892234656	10.488903115080833	13.423222227523048	10.321339004466836	9.744088490177262	6.588090320626059	3.005428341825351	4.12515386913617	0.11405195995283289	1.2981752541211813	-1.7493858349354658	0.04662823375010728	-3.7999263190765857	-1.273545099959386	-0.926962288095706	-0.8336768268350303	-2.4265544453034313
chr2L:2037345-2038795	-3.1647422290809843	-7.723302909372168	-6.9408734629859286	-8.835699481807334	-9.09186931295093	-2.721611659348656	-10.676310063900022	-5.761376003130036	-8.460164692708029	-8.802833195648207	-10.643315330317847	-3.6145022723176425	-7.189873272921478	-1.3124749025112545	0.32675222119505476	-3.3215914319614934	-4.687993911637342	-3.652050725502561	-5.068180590829742	-4.032319379685149	-3.768943144936667	-7.202727945908289	-5.309382893161574	-2.8834509112612325	0.0	-5.72020971601615	-9.407682219007786	-3.8198869646289753	-3.58413405014654	-3.248804976686717	-4.79657033937018	-4.732516064543725	-1.256129227469748	-0.3842533059311557	0.0	0.6252873828651146	0.07340936160861833	1.3741561108332456	-2.0414558291568614	-1.5702515793730876	-5.086717581771562	-5.894139428344642	-3.817997389649792	-1.7689298078685871	-0.9096143673879019	-0.3617856882053115	3.7234869273148727	3.823451488256947	4.128060124846668
chr2L:2144017-2145556	-9.573782429828203	-3.7178866913933133	-8.919366549893457	-2.8794811794637467	-0.3842533059311557	-9.798206372795148	-6.983291877955108	-8.828787094361017	-3.789379974362519	-1.3768430568588477	-15.153669530356883	-5.848919155474167	5.423749134741096	0.0	0.0	0.0	0.0	0.0	0.0	0.0	0.0	0.0	0.0	0.0	0.0	0.0	0.0	0.0	0.0	0.0	0.0	0.32644126998982237	0.29329226409088593	0.9884928598239788	5.636674798774986	9.939717811186053	10.288571085549851	0.0	0.0	0.0	0.0	0.0	0.0	0.0	0.0	0.0	0.0	0.0	0.0
chr2L:2146070-2148504	-0.3842533059311557	-9.798206372795148	-6.983291877955108	-8.828787094361017	-3.789379974362519	-1.3768430568588477	-15.153669530356883	-5.848919155474167	5.423749134741096	0.0	0.0	0.0	0.0	0.0	0.0	0.0	0.0	0.0	0.0	0.0	0.0	0.0	0.0	0.0	0.0	0.0	0.0	0.32644126998982237	0.29329226409088593	0.9884928598239788	5.636674798774986	9.939717811186053	10.288571085549851	0.0	0.0	0.0	0.0	0.0	0.0	0.0	0.0	0.0	0.0	0.0	0.0	0.0	0.0	-2.062805557057099	6.487959073574703
chr2L:2151296-2152664	0.0	0.0	0.0	0.0	0.0	0.0	0.0	0.0	0.0	0.0	0.0	0.0	0.0	0.0	0.0	0.0	0.0	0.32644126998982237	0.29329226409088593	0.9884928598239788	5.636674798774986	9.939717811186053	10.288571085549851	0.0	0.0	0.0	0.0	0.0	0.0	0.0	0.0	0.0	0.0	0.0	0.0	0.0	0.0	-2.062805557057099	6.487959073574703	20.768755111077155	17.227396138610903	17.371348968164728	13.725026584063377	11.595503555808307	-0.5552050987676277	1.3821770810048504	0.7359535705891888	1.9084850188786497	7.05560741252399
chr2L:2191514-2192493	-10.39746660167248	-14.766939240890128	-16.077858944286255	-18.233534570223338	-22.00821337491041	-10.66753950059935	-15.256345856132246	-12.028351422553142	1.848029918473954	2.4493041242257982	1.3069947262355988	2.0279835976340976	16.04078142801141	15.166092208558766	6.502440060522456	1.5530517694701906	-3.44790867924013	-7.950905845889962	-7.02013694863841	-5.822419120354302	3.178486230668755	6.170859674604614	3.5621303259546813	3.4314364871392784	0.017031155733170527	-1.8610317601408726	-6.443265860982221	-5.163004060626255	-1.5193608078985676	-1.6087966621069356	1.2140670908315816	1.6070158754460757	1.3965662533631598	2.282852584464047	-0.6008827741533436	-1.9902759239543504	-3.5372737031581205	-9.940692267589773	-9.456597273332784	-7.599772431782187	4.581722905680422	4.262496950340069	1.124556643567417	-3.2778576208235606	-5.10569336525106	-4.629072831275425	-6.221090040152385	1.9176425831726198	6.942179327834811
chr2L:2216856-2218158	6.766062625227025	5.132918388261988	0.0	-1.1705303410688386	-5.613651903771291	-2.67526620977409	-3.1962853078142093	-5.6578273073283265	-6.397715420305156	-4.941086871219117	-0.3952372768686424	-6.864273022610379	-4.8121271934364565	-0.18946256670265693	1.835931848726939	1.2478595975585691	-0.28058655582004854	2.67855399538341	3.3645560611781375	3.448251114353429	2.415829061120031	3.5493302041030583	3.1379364542946706	-0.25977947464683865	6.739794865435872	12.200971882432574	13.332851068292086	8.990384310291915	7.659543306261178	3.868732698234963	4.404207139730035	1.523908455391773	7.648666113007819	0.963254035651036	0.44927164702443967	0.47465522530312104	-4.871021157556657	-6.805469181800974	-7.419076612538422	-8.74686237343808	-6.630966475013859	-10.947302725236895	-5.609806661006801	-19.459316958155	-17.99405681386126	-12.731729962441273	-8.599556589133702	-18.671781000304314	-28.911198657605755
chr2L:2364904-2366388	1.0668755590631576	0.0	0.0	0.47712125471966244	0.0	0.47712125471966244	0.7359535705891888	0.0	0.32675222119505476	4.284789549746958	7.833169240124881	8.559214911777218	7.04259488118125	7.663065351339539	8.899950100741082	3.605674310799649	1.9084850188786497	0.0	3.1853685394679445	8.62398670893278	4.2748739466504215	10.544563273846661	4.745326105820407	9.763418344885064	14.314361015734256	14.296308730222325	7.584071419214895	8.93800776708322	9.961610527318484	7.462568199514635	-0.37107205997171755	3.9647586348903734	4.065554478877612	2.9060480162661855	3.89313984835244	0.17960423508197096	0.9511032122711743	-0.4969897131424179	-0.7721192807655561	-3.175837102237826	-3.1282898769803706	-3.656647382822174	-0.296237057586274	-1.3225336059632578	0.22407746444571308	0.0	-0.44567862925099716	0.12230069101661226	0.02753611668572018
chr2L:2375501-2376696	4.745326105820407	9.763418344885064	14.314361015734256	14.296308730222325	7.584071419214895	8.93800776708322	9.961610527318484	7.462568199514635	-0.37107205997171755	3.9647586348903734	4.065554478877612	2.9060480162661855	3.89313984835244	0.17960423508197096	0.9511032122711743	-0.4969897131424179	-0.7721192807655561	-3.175837102237826	-3.1282898769803706	-3.656647382822174	-0.296237057586274	-1.3225336059632578	0.22407746444571308	0.0	-0.44567862925099716	0.12230069101661226	0.02753611668572018	-0.36313023138043055	-2.8288079686408936	-4.881868790708117	-3.9976750059782513	-3.2367068247401773	0.6173067658815127	-0.32675222119505476	-1.5170786158463865	-0.6319667126095702	-0.12222993377327106	0.2989394112971897	2.1305447485096907	-0.18946256670265693	0.32675222119505476	-0.32675222119505476	2.3255157009339213	6.5907349921920435	6.21137853166885	7.212213287702316	5.276319567578949	5.771641512060166	5.845833599928421
chr2L:2454833-2456275	5.170521986583591	3.6423803834412034	5.03445284553992	3.712526597536662	5.191386062385921	4.710404684925075	8.0758105885594	5.3047627113458535	3.9209725544337313	4.436278849349507	4.686235002892371	5.53058175062169	3.3565378047740033	3.2475738136437737	6.286405513944673	5.284690130789063	1.0729870160935244	1.0668755590631576	-0.7359535705891888	1.0668755590631576	1.9088805432207399	5.962424677562941	11.621388232866844	11.052682602314375	7.309858083053743	7.87440013524442	5.947008350458644	0.24033340120117877	-0.31691453298419825	-3.282740607218058	-1.9586415063511409	-1.977393653838767	5.848469609369855	3.863508329406594	6.080591513737672	4.054653146423527	3.4240836252687026	0.22488188917602248	1.548042205265168	-0.3823635559935533	0.36253937042629036	-0.34589265505957645	-0.3043224377144623	0.2503288572367976	-1.3130085044834625	0.6033633922476075	-1.130334879678248	0.021060182248137837	-2.8332205977543934
chr2L:2492868-2493921	-1.3442289741692468	-4.554270082761845	-2.0868866484449518	-1.626049850060953	2.2864657931835635	-0.49468696534698003	-3.019569336343054	-3.403826483379523	-1.613101285004003	-7.927033530491399	-2.783647562448772	-4.561255938871889	-2.710167699226121	-0.9092766169667622	3.5399391715316146	-1.4702983749191507	2.805420394905048	3.088864146398715	3.7052442718138456	-0.09101300477074113	-5.5179839166575215	-6.277203400055273	-11.659923008972896	-17.936990993616668	-10.361639568990181	-9.25266720020376	-9.064066326166762	-11.94311347326241	-7.808948982100705	-1.7432372552883841	4.315435909843304	0.06318025245188211	0.9813818468312179	-2.910536427084899	3.8473822154269914	1.6946062101347579	-0.5033948872500084	1.9992507020980939	0.0	2.1387892374372095	1.7336063256550682	2.6033315358922815	3.392105960273767	0.9383106597503169	3.5843420682960585	-0.07314857876258274	-1.0808427342230533	0.39593254911459275	3.276421008893372
chr2L:2575231-2577039	0.0	-0.47712125471966244	-0.47712125471966244	0.3842533059311557	0.6427383714294621	-0.03968681378873942	0.5045867213081315	0.0	-0.30046069586428814	0.0	-0.3842533059311557	-0.47712125471966244	-0.3842533059311557	1.9330516924433967	0.30893315349466166	1.6606889769390898	2.637451070747821	1.1451916048326531	2.4000123940783284	-0.28349877730603745	1.1249318154383212	0.05842741531249606	-0.5019847563975255	-1.6124501613579323	-0.5929109746022403	0.0	-1.0948570982095023	0.31888810951347485	0.2614505271567006	-0.9884928598239788	0.47712125471966244	0.9884928598239788	0.0	2.604837771905982	2.578189191071822	7.779877175028067	1.3020713725970021	3.0784220841591483	7.066736487564153	5.528571335824036	1.0668755590631576	-0.3842533059311557	0.3842533059311557	5.63638966893148	6.486325544003221	8.574920054281172	8.035987843098596	13.847723623679782	7.5848842706600434
chr2L:2579876-2581274	0.0	-0.3842533059311557	-0.47712125471966244	-0.3842533059311557	1.9330516924433967	0.30893315349466166	1.6606889769390898	2.637451070747821	1.1451916048326531	2.4000123940783284	-0.28349877730603745	1.1249318154383212	0.05842741531249606	-0.5019847563975255	-1.6124501613579323	-0.5929109746022403	0.0	-1.0948570982095023	0.31888810951347485	0.2614505271567006	-0.9884928598239788	0.47712125471966244	0.9884928598239788	0.0	2.604837771905982	2.578189191071822	7.779877175028067	1.3020713725970021	3.0784220841591483	7.066736487564153	5.528571335824036	1.0668755590631576	-0.3842533059311557	0.3842533059311557	5.63638966893148	6.486325544003221	8.574920054281172	8.035987843098596	13.847723623679782	7.5848842706600434	2.836548834660592	8.19715141301981	9.25983179234216	5.8366063086409605	6.0272838478083415	1.9023363181203155	3.672820887819797	-0.6800419179821766	-0.919667646289491
chr2L:2744886-2746026	0.0	-2.0930907112682964	-2.5797559839017357	-3.1068278992377536	-2.728740622850163	-1.9434555856175717	-4.342022135503271	0.21052632091416779	-3.20465775817598	-5.0258034438631825	-0.19916529609750633	-3.982125079959627	-4.246812150708008	0.21304108935244795	-0.17034909143698326	0.0	-2.1589988735008263	-2.499845840699701	2.3979747477990703	1.5444107236455067	-0.3842533059311557	-0.47712125471966244	1.9084850188786497	2.987503145636515	0.2908713347592363	-0.38100049476924586	0.0	2.8277623123028444	-0.6500485400342133	0.47712125471966244	0.965527604125798	-3.3189709673237724	-0.944937942567579	-1.8679940677903581	1.3229532710056917	0.8146844934204033	-2.22540244439979	-2.9706955577747545	-0.5961516463894011	-1.714261454317762	-0.5812363876919739	-1.4444045626603805	0.29329226409088593	-3.100613557076952	0.16125860883478288	-0.1316987860573225	-1.7184251577299934	0.03452329749886171	-0.5149800420566527
chr2L:2759441-2760978	0.47712125471966244	0.965527604125798	-3.3189709673237724	-0.944937942567579	-1.8679940677903581	1.3229532710056917	0.8146844934204033	-2.22540244439979	-2.9706955577747545	-0.5961516463894011	-1.714261454317762	-0.5812363876919739	-1.4444045626603805	0.29329226409088593	-3.100613557076952	0.16125860883478288	-0.1316987860573225	-1.7184251577299934	0.03452329749886171	-0.5149800420566527	0.0	0.0	0.32675222119505476	0.0	0.288769123076823	0.3842533059311557	0.7359535705891888	1.4637527426815686	1.9084850188786497	2.7418644723031713	13.11298128492396	26.627348584551232	36.53035145797469	24.984272054407178	19.520182259209175	17.656476122025623	15.363947823702807	13.8211027340298	10.823668067220035	11.160444568017507	11.008979106968777	7.228008507518773	5.482192011420269	7.608946477747943	8.259785067849108	7.554775313722344	6.551747896412451	3.97747025185129	2.590520480691268
chr2L:2765949-2768793	0.29329226409088593	-3.100613557076952	0.16125860883478288	-0.1316987860573225	-1.7184251577299934	0.03452329749886171	-0.5149800420566527	0.0	0.0	0.32675222119505476	0.0	0.288769123076823	0.3842533059311557	0.7359535705891888	1.4637527426815686	1.9084850188786497	2.7418644723031713	13.11298128492396	26.627348584551232	36.53035145797469	24.984272054407178	19.520182259209175	17.656476122025623	15.363947823702807	13.8211027340298	10.823668067220035	11.160444568017507	11.008979106968777	7.228008507518773	5.482192011420269	7.608946477747943	8.259785067849108	7.554775313722344	6.551747896412451	3.97747025185129	2.590520480691268	4.057785958128209	1.1868722786020023	1.2573935450114642	0.8129472606330461	1.3731305014031	-0.27298635970503526	-2.53770733964939	-3.503841827856744	-8.247830463601515	-14.84822356510625	-18.703658662010472	-15.850391990439208	-6.983241362561192
chr2L:2769612-2770915	0.0	0.32675222119505476	0.0	0.288769123076823	0.3842533059311557	0.7359535705891888	1.4637527426815686	1.9084850188786497	2.7418644723031713	13.11298128492396	26.627348584551232	36.53035145797469	24.984272054407178	19.520182259209175	17.656476122025623	15.363947823702807	13.8211027340298	10.823668067220035	11.160444568017507	11.008979106968777	7.228008507518773	5.482192011420269	7.608946477747943	8.259785067849108	7.554775313722344	6.551747896412451	3.97747025185129	2.590520480691268	4.057785958128209	1.1868722786020023	1.2573935450114642	0.8129472606330461	1.3731305014031	-0.27298635970503526	-2.53770733964939	-3.503841827856744	-8.247830463601515	-14.84822356510625	-18.703658662010472	-15.850391990439208	-6.983241362561192	14.257515833268153	12.495409293486553	5.429671152348461	8.71103264979466	6.690361690693022	3.397249019134593	-0.22671175757350234	-8.830907199956233
chr2L:2873253-2875816	-4.28624549922601	-4.577492976234516	-5.2401403964315065	-3.7172287147408105	-5.423828732360861	-7.758265023970558	-7.247007885768327	-11.439654094790571	-10.230398587611015	-9.69140994990448	-8.744598635990123	-6.960047636800933	-7.594117495453648	-1.126031419905469	0.1942483424366544	-6.0810599900556435	-3.7755057761856943	-4.068364712464455	-4.3887017105573225	-3.2240055837743684	-0.32930221547762883	-1.5738942126499833	-0.5135367004545422	4.755284620432324	9.40976972271886	2.1067466847079688	6.192205116105723	5.8404485662373915	9.453520613411245	10.633276879222413	6.134520891632547	3.6067832692802204	3.065557088416058	0.2963536532887422	3.988548440619626	4.369396487494863	7.384509526258311	2.911292333291266	0.6252873828651146	4.761892344771336	5.464652832828945	5.608915144852891	5.235865890738022	2.6806921572924542	1.381991665495167	-3.5077185392942836	-3.5155149496993143	-8.92037508781574	-6.066932629676425
chr2L:2885535-2886715	2.1067466847079688	6.192205116105723	5.8404485662373915	9.453520613411245	10.633276879222413	6.134520891632547	3.6067832692802204	3.065557088416058	0.2963536532887422	3.988548440619626	4.369396487494863	7.384509526258311	2.911292333291266	0.6252873828651146	4.761892344771336	5.464652832828945	5.608915144852891	5.235865890738022	2.6806921572924542	1.381991665495167	-3.5077185392942836	-3.5155149496993143	-8.92037508781574	-6.066932629676425	-15.235949116845644	-15.425972684618644	-10.968970838431694	-11.924160549495666	-11.3460156904489	-27.34442720663529	-23.666466484608762	-14.065070750495567	0.0	-1.684872899606169	-14.540669384970727	-22.658566067732433	-10.713297799441811	-18.656017331877724	-20.88401167758233	-25.726494045228172	-6.994062952559679	9.69741803397103	8.875539173929498	2.3286248352848276	1.1737218734474009	4.016459169599046	25.265293596973883	24.443014611073526	7.742515905007272
chr2L:2978489-2979760	2.713815242189828	-0.42921553516829136	1.756594782027878	0.15326106102944964	1.3437197327301829	4.26949683291568	0.6248742378019824	0.6252873828651146	-0.9568070777091172	-0.27304737269681906	2.40426951447201	0.0	-0.44141236743374945	0.0	3.486029626132557	0.3187507512632382	-0.4359239231164445	6.608868029634795	4.897832292491016	0.32675222119505476	3.1116449905781733	6.381940891235241	8.674064690842556	6.1290108436066815	8.393551767226882	5.959355165638467	5.380946197310924	10.170123150819272	8.742442393920118	5.144174029548211	6.725318621175825	0.48543331568908393	6.7669157295548485	4.583106928269584	8.57049808017592	6.385596419627639	13.325538515651877	17.720737820991765	2.4825729943334123	3.306582997357962	13.842997902247228	9.707888553294392	6.607950263723961	4.346451506574808	-0.3424151375101599	-1.219901597239787	-5.437110227342447	-5.944327552414882	-5.367419319534968
chr2L:2986613-2988963	6.608868029634795	4.897832292491016	0.32675222119505476	3.1116449905781733	6.381940891235241	8.674064690842556	6.1290108436066815	8.393551767226882	5.959355165638467	5.380946197310924	10.170123150819272	8.742442393920118	5.144174029548211	6.725318621175825	0.48543331568908393	6.7669157295548485	4.583106928269584	8.57049808017592	6.385596419627639	13.325538515651877	17.720737820991765	2.4825729943334123	3.306582997357962	13.842997902247228	9.707888553294392	6.607950263723961	4.346451506574808	-0.3424151375101599	-1.219901597239787	-5.437110227342447	-5.944327552414882	-5.367419319534968	0.24062334122190882	0.7359535705891888	0.08642639165624173	-6.115792752738044	-1.3902172680209464	-0.8531344678985772	1.8835090527755496	-0.12407515954955818	1.1737218734474009	4.505516356521738	8.153166828683691	3.581304256326695	8.291776248015683	11.883169095420474	13.935051095022022	6.815116845223371	5.820202913470674
chr2L:2991740-2993831	10.170123150819272	8.742442393920118	5.144174029548211	6.725318621175825	0.48543331568908393	6.7669157295548485	4.583106928269584	8.57049808017592	6.385596419627639	13.325538515651877	17.720737820991765	2.4825729943334123	3.306582997357962	13.842997902247228	9.707888553294392	6.607950263723961	4.346451506574808	-0.3424151375101599	-1.219901597239787	-5.437110227342447	-5.944327552414882	-5.367419319534968	0.24062334122190882	0.7359535705891888	0.08642639165624173	-6.115792752738044	-1.3902172680209464	-0.8531344678985772	1.8835090527755496	-0.12407515954955818	1.1737218734474009	4.505516356521738	8.153166828683691	3.581304256326695	8.291776248015683	11.883169095420474	13.935051095022022	6.815116845223371	5.820202913470674	5.028064911695346	5.945810436058722	2.97160336956335	2.0222621063722332	-1.3103785832791663	-1.3659212744611355	-4.136647888157258	-3.375176773501459	-2.5347807458138134	-3.6969340389162784
chr2L:2999175-3000170	6.607950263723961	4.346451506574808	-0.3424151375101599	-1.219901597239787	-5.437110227342447	-5.944327552414882	-5.367419319534968	0.24062334122190882	0.7359535705891888	0.08642639165624173	-6.115792752738044	-1.3902172680209464	-0.8531344678985772	1.8835090527755496	-0.12407515954955818	1.1737218734474009	4.505516356521738	8.153166828683691	3.581304256326695	8.291776248015683	11.883169095420474	13.935051095022022	6.815116845223371	5.820202913470674	5.028064911695346	5.945810436058722	2.97160336956335	2.0222621063722332	-1.3103785832791663	-1.3659212744611355	-4.136647888157258	-3.375176773501459	-2.5347807458138134	-3.6969340389162784	-2.3211107492992715	-7.643115589581198	-4.065218360757716	-1.8006848107524722	0.5886181431702715	-5.79310232305563	-7.267252290117917	3.2062616146686724	8.76044619160668	4.558461010114861	2.2336589495366974	-0.736145006628226	-1.417059514257353	2.2452870472498843	3.2398169260525442
chr2L:3028254-3029976	-1.3821770810048504	5.402098241811833	10.122047767533866	27.975013176263953	23.746629596595454	27.68121389445403	26.35662204641921	21.836600132221076	13.074363199450003	8.822066609344633	3.137775955963972	0.04801678049045762	-5.6824992731560755	-8.978400803175129	-10.506984685134807	-10.03809757585269	-12.938872754482988	-13.887526869801075	-12.223554313369235	-9.470828755477811	15.312090823067255	9.47284810775546	9.006970554760148	6.189356537768314	5.630684824448418	2.573529045797004	-8.018777476802562	-13.971566968824828	-17.091717116092568	-8.575388753652879	6.845760033740831	11.274941767123124	9.247355666259773	8.02836882055867	0.6792708744273335	-8.262532379947466	-10.64652302026338	-15.877892953436449	-15.986309793600753	-13.832755227117397	-31.382214801728008	-30.192725832124058	-18.076498047628743	2.8667892719757218	8.311359919773537	6.361002463015419	15.552901107773293	15.501276093721255	13.093162840811736
chr2L:3030156-3031478	23.746629596595454	27.68121389445403	26.35662204641921	21.836600132221076	13.074363199450003	8.822066609344633	3.137775955963972	0.04801678049045762	-5.6824992731560755	-8.978400803175129	-10.506984685134807	-10.03809757585269	-12.938872754482988	-13.887526869801075	-12.223554313369235	-9.470828755477811	15.312090823067255	9.47284810775546	9.006970554760148	6.189356537768314	5.630684824448418	2.573529045797004	-8.018777476802562	-13.971566968824828	-17.091717116092568	-8.575388753652879	6.845760033740831	11.274941767123124	9.247355666259773	8.02836882055867	0.6792708744273335	-8.262532379947466	-10.64652302026338	-15.877892953436449	-15.986309793600753	-13.832755227117397	-31.382214801728008	-30.192725832124058	-18.076498047628743	2.8667892719757218	8.311359919773537	6.361002463015419	15.552901107773293	15.501276093721255	13.093162840811736	13.79415567493331	8.431254263931466	1.8200716168333928	1.763621702660562
chr2L:3158809-3160772	-3.6542963252665768	-1.3343848487428691	-4.251824811796403	-2.3457244927575918	2.347806783226195	0.05181556329032951	-0.47712125471966244	0.3739443795420937	1.5427741455452784	2.1632503507515115	0.9775682541590355	-0.6613277125919024	-3.3931047896183237	0.69658705982571	-1.6330658349288605	-1.2048957693008349	-0.645814540547961	-1.0820623642257503	0.7698079610324814	-0.47712125471966244	0.3842533059311557	-0.5656195010510878	0.0	3.361923976837715	3.885337099350387	-0.4106493675885908	2.527403155181734	2.9771064675109393	1.0668755590631576	0.3842533059311557	5.292736241697454	8.676147566876429	6.969675199149923	3.982014177183847	0.532526066585721	-3.463310945706792	-8.85369165437638	-17.41699207952636	-17.76460751278257	-15.775870582911658	-3.1258888878573217	-17.119925820759825	-10.253228093174501	-1.4637527426815689	-3.2163412765416175	-3.9442394158188994	-2.7303534942661347	-7.826428085057248	-6.312566347484919
chr2L:3163531-3164547	0.9775682541590355	-0.6613277125919024	-3.3931047896183237	0.69658705982571	-1.6330658349288605	-1.2048957693008349	-0.645814540547961	-1.0820623642257503	0.7698079610324814	-0.47712125471966244	0.3842533059311557	-0.5656195010510878	0.0	3.361923976837715	3.885337099350387	-0.4106493675885908	2.527403155181734	2.9771064675109393	1.0668755590631576	0.3842533059311557	5.292736241697454	8.676147566876429	6.969675199149923	3.982014177183847	0.532526066585721	-3.463310945706792	-8.85369165437638	-17.41699207952636	-17.76460751278257	-15.775870582911658	-3.1258888878573217	-17.119925820759825	-10.253228093174501	-1.4637527426815689	-3.2163412765416175	-3.9442394158188994	-2.7303534942661347	-7.826428085057248	-6.312566347484919	-6.92929164721082	0.6252873828651146	1.1737218734474009	-0.2887691230768229	0.0	-5.7643497299388775	-8.121419727401198	-5.143731855982187	-0.6816069930958051	-0.9884928598239788
chr2L:3171781-3172994	2.527403155181734	2.9771064675109393	1.0668755590631576	0.3842533059311557	5.292736241697454	8.676147566876429	6.969675199149923	3.982014177183847	0.532526066585721	-3.463310945706792	-8.85369165437638	-17.41699207952636	-17.76460751278257	-15.775870582911658	-3.1258888878573217	-17.119925820759825	-10.253228093174501	-1.4637527426815689	-3.2163412765416175	-3.9442394158188994	-2.7303534942661347	-7.826428085057248	-6.312566347484919	-6.92929164721082	0.6252873828651146	1.1737218734474009	-0.2887691230768229	0.0	-5.7643497299388775	-8.121419727401198	-5.143731855982187	-0.6816069930958051	-0.9884928598239788	-4.22006039709489	-2.7376826597419237	-0.32675222119505476	0.288769123076823	-0.47712125471966244	0.3842533059311557	0.9059652567236041	4.741771977118382	5.294847353228234	2.7285928155171044	0.9884928598239788	1.4637527426815686	3.0334983336919925	11.510640867228549	19.632347346246323	21.264385914515586
chr2L:3372774-3373698	4.590152745615568	4.92000780552766	6.915183401087372	7.390275449659307	5.192778385813977	3.9841607286210237	4.397475034722712	3.2603228794733625	4.828285326497988	2.341035949017583	2.1298457448854653	0.7823117713499839	0.6311177580455832	2.9538221204272013	0.6374085297831095	0.8846393232971412	1.684284103104177	2.2276613394438916	-0.43657426460966664	-0.03634932263756164	-2.04107087614671	0.1780816051902439	-1.3115446913455653	-2.739394833664822	-3.2778287932709236	-0.9798660544812998	-3.0598297044898364	-4.19683761447345	-3.658718857125022	-4.856743262123161	-7.695252382555317	-7.8308331118478485	-8.096350413290066	-6.113534721283642	-4.28591730565016	-2.0051446451311925	-2.534864203524012	-1.9464695889053896	-3.548946412281828	-0.8697974180586061	-2.237997274636845	-0.8642378117285205	0.4512804340588906	-1.957076211655355	0.0	-1.581094925174982	-0.8903946426518344	-1.4101028819578827	0.9457922011071394
chr2L:3464660-3467222	-0.5952565499763846	0.3570543352727999	1.291517481190709	0.7194079470668077	-0.19985818276815703	-2.8397911370828526	0.02759163306867637	-3.32657450332461	1.2371427602945786	-3.100957456298238	-2.938317476406454	-2.4441216175530425	-1.4991224343170757	-4.581206910849882	-3.73397157135797	-3.5283303280309206	-2.91487547745345	3.1218736149357635	0.14090558452004323	-0.8087250263279164	-0.6962952923956666	-0.5565398264639547	-1.2019872137199528	-1.9298297825798594	-0.3842533059311557	1.346164657436895	0.4081047517406324	0.20476224541537458	-0.19916529609750633	1.244790341634679	-0.19263837197446806	1.2919151460885494	0.9584248050992142	-0.5584765577051806	0.25623846698191416	2.166983911349473	-0.5734239273362485	0.0	0.314674423733588	-0.13602246316360772	1.6508312020816038	0.6879325881277828	0.0	-0.9884928598239788	3.742455846641651	3.722032914303589	1.2780642861172016	2.3189604420648156	6.404635155758517
chr2L:3529610-3530754	-8.214377328489508	-9.26759387404039	6.596420022785281	14.217962077138239	9.285888548103951	5.957621536702641	1.1190135894640119	1.3071673513797966	2.216817173305734	-1.1563196252600403	-0.7221862668622312	-0.9867591741110621	-1.8434493980934983	-2.6552484618179375	-1.0334519095785322	-2.4868863205405844	-0.980444375393605	2.259982999975834	1.7036036592763888	3.167269867296386	1.5037271197692543	-0.5728879780480683	-2.1693779590161335	3.736900743006202	1.3309435075485785	2.357892612551762	0.3071083686291748	0.8807275879539905	-1.5776652409381444	0.7695798653412302	0.1774381932515066	2.0318200539878633	1.2687935242363844	2.0053295783284257	2.5879604382273373	4.7060107822731245	0.7059348247629398	2.233990498893676	4.4488022658513176	3.4988760393315936	4.990510353950828	0.1964692173705344	-0.25618422339126723	-0.9549174024861219	-0.5001162533715396	-1.8086924530549047	0.8807275879539905	-2.6855185392892107	-3.639714236348765
chr2L:3812567-3813535	-1.7325930474844202	5.56969017473625	3.5861223162136833	1.4269882383936003	0.5235560752855454	0.5727281186077208	-4.659288414477349	-1.3369910944100898	-1.0004410830480635	-4.104052388332674	-6.162904282205611	-0.027731906540329948	-5.26748391371067	-6.537116815229816	-8.273677844995177	-4.5175810094503515	-2.7702828508963173	-3.265607383617989	5.220034654950522	6.676847392924385	4.304661357228983	5.995756261170648	7.6547132380523975	8.930488852785288	6.51005048391768	5.525875909774267	7.275089257496218	3.0936128660971187	3.9747077896291527	5.182237217629237	4.046914544660292	4.889957755784296	4.656192030094266	4.310625178137453	7.536847253363835	3.3998184143296855	3.614657761744762	1.2621170752839719	-0.5404576888527404	-3.8331777542418144	-2.8756866431680335	-2.450973858903979	-3.8077967664319567	-6.487113472596642	-4.0660794457880005	-6.094788717370904	-4.665592653879655	-4.263949072581581	3.4048825467336825
chr2L:3871709-3872800	-5.218438624476166	-3.8172732019578204	4.179680437680359	4.3269425434052184	2.3229565871583064	0.5350010367866072	1.620832704767802	3.7222855568651614	14.505398299657799	13.428353937883506	5.499381124607852	3.5622818961652856	2.4606910194575558	5.706010778474602	1.8805148897594934	1.4353478420848467	3.157960382729696	-0.026640821368519182	-1.7155347194895119	-8.341913717618542	-9.385383066860518	-7.709612883605308	-8.109393897632032	-10.666792468960287	-14.767287788939694	-14.213268887656584	-9.665993038468821	-10.415494456489617	-12.705804560284728	-16.747296220493798	-3.4630293994977333	-3.5990545338222564	0.3484571363432651	-0.2187972951406187	-0.9313992708357572	-0.8735485244891106	-3.6773254140310265	1.4142400012518326	2.867332875850811	1.6819346680181761	2.800636209766411	3.904769636725395	1.8860960620700267	2.8202033182674024	1.7898457077543466	0.15377247238025357	1.1031771539384936	0.9941798765527259	2.538997891089571
chr2L:4031033-4033262	-3.937029612922994	-1.8823457430847679	-6.192957972698915	-2.853544181944009	-9.656344838927739	-9.354067379388809	-8.079972541616511	-13.057789785688982	-8.018415726323894	-8.649971554234057	-5.958282966358655	0.3842533059311557	-2.8569558578075522	-6.1987549927094685	-4.677372947895618	-4.908902765435809	-1.9084850188786497	-1.4637527426815689	1.9084850188786497	0.0	0.47712125471966244	1.1384197424192843	0.7220751651116454	1.041562685491579	4.388927749455824	0.7158051146113907	0.47712125471966244	0.3842533059311557	0.47712125471966244	1.9084850188786497	0.3842533059311557	0.0	0.9884928598239788	3.91928409126926	14.077523912310665	9.833692046593002	1.897604259904281	9.56725094513727	4.543889725743622	1.9719982406696892	13.108472099462313	1.5843169673469322	5.760220715705527	12.987585940930089	14.085637930927223	9.481251948745907	11.439280658561461	8.597601770938168	8.01442772270819
chr2L:4226070-4227088	0.3842533059311557	1.9084850188786497	1.800473588945077	2.8713739971924817	-0.28369644097753793	0.3441192623699654	-0.43123011472507905	3.3123906538326904	5.492858042670588	7.343000931345183	8.652055127808556	0.0	0.0	0.0	0.0	2.7449477894470333	0.8704498571218005	1.6979609250729193	5.359820393496586	5.937273743920289	9.767505857029812	7.522138097153833	6.908121365116041	6.73996801868915	17.14056303302936	17.13280193171895	13.273064222538478	6.229444737642612	9.356534892032967	8.254821893867659	3.322864055748075	4.01592065479229	5.491260835858257	2.8473575221545953	2.423043991306459	3.899892941681857	4.900348087424275	6.9381856750414235	3.9905050142393086	2.723294643186256	3.916765238437763	1.3935458874614515	4.110318784394989	2.3387826516693733	6.504830880151769	10.6967094041779	12.234416401141562	12.746820824419807	13.383877604373941
chr2L:4227277-4228758	1.800473588945077	2.8713739971924817	-0.28369644097753793	0.3441192623699654	-0.43123011472507905	3.3123906538326904	5.492858042670588	7.343000931345183	8.652055127808556	0.0	0.0	0.0	0.0	2.7449477894470333	0.8704498571218005	1.6979609250729193	5.359820393496586	5.937273743920289	9.767505857029812	7.522138097153833	6.908121365116041	6.73996801868915	17.14056303302936	17.13280193171895	13.273064222538478	6.229444737642612	9.356534892032967	8.254821893867659	3.322864055748075	4.01592065479229	5.491260835858257	2.8473575221545953	2.423043991306459	3.899892941681857	4.900348087424275	6.9381856750414235	3.9905050142393086	2.723294643186256	3.916765238437763	1.3935458874614515	4.110318784394989	2.3387826516693733	6.504830880151769	10.6967094041779	12.234416401141562	12.746820824419807	13.383877604373941	16.526103139451532	17.594239167066956
chr2L:4282853-4284782	-0.32675222119505476	0.13565181939988405	-0.46247515710255943	-1.0601886281431825	-2.022464501551595	-1.3255357415176856	1.925282194656612	0.3359380764646929	0.0	1.0216415987285858	-2.3277422765215006	-2.5650485798140847	0.7163199146302645	-1.5167299007410777	0.3842533059311557	-0.5628189870538419	-2.9052733072614205	-0.5854191366563305	-0.3351104405458484	-2.586127893818094	-2.644803850045983	-0.9677195846008536	-0.24610620327688906	-1.2166341759621249	0.34155227077691647	-4.31294826775305	-1.3395419987461326	0.0	1.7040525797856432	0.574145859025853	2.406429937146746	0.7357890626869555	1.9084850188786497	-0.5552050987676277	4.795313037276514	6.3347558793810075	3.437652545793608	7.540749381202772	4.627557247039936	1.9708129430822858	5.233892584859721	3.6077352759581673	0.3842533059311557	1.0668755590631576	0.0	4.801253607581477	2.764681658291865	5.754747090865443	4.166930471076748
chr2L:4381833-4383150	-11.191218874813602	-3.089231458252305	-5.531379462789046	-4.179233294330072	-0.39497496890762923	0.11225193490188871	0.49963676887146646	1.0436763317093378	0.09061844461757058	0.9624359912678083	1.4053557143218953	3.272828164256194	0.652177707501888	-0.32675222119505476	-0.9884928598239788	2.4862431938094196	4.951690286803364	4.588239433355712	0.9059652567236041	4.169667564145264	4.318734467926996	3.4715793730381983	-2.1823335872201195	-9.978595665534211	-18.352193979330856	-24.067598337468507	-23.796291965462395	-15.384481701880656	4.634772633671128	12.289900936661594	15.401130592698339	18.97243412077204	21.666550857347776	22.32295298885936	11.647201651815873	8.086591348373902	16.15569910343807	11.24560968742782	10.590844848814168	10.922770560468877	12.4624475725223	7.718249780628346	13.847812977554291	9.796514503604222	10.425517080546955	7.1316038627464815	5.78285894866852	6.323750831280368	5.156647321856514
chr2L:4385215-4387613	1.0436763317093378	0.09061844461757058	0.9624359912678083	1.4053557143218953	3.272828164256194	0.652177707501888	-0.32675222119505476	-0.9884928598239788	2.4862431938094196	4.951690286803364	4.588239433355712	0.9059652567236041	4.169667564145264	4.318734467926996	3.4715793730381983	-2.1823335872201195	-9.978595665534211	-18.352193979330856	-24.067598337468507	-23.796291965462395	-15.384481701880656	4.634772633671128	12.289900936661594	15.401130592698339	18.97243412077204	21.666550857347776	22.32295298885936	11.647201651815873	8.086591348373902	16.15569910343807	11.24560968742782	10.590844848814168	10.922770560468877	12.4624475725223	7.718249780628346	13.847812977554291	9.796514503604222	10.425517080546955	7.1316038627464815	5.78285894866852	6.323750831280368	5.156647321856514	1.7548680371028589	1.8078949573200762	1.7453426815481696	-0.050269189024256825	5.603007401506996	3.3780626078507145	1.5100379549959606
chr2L:4444289-4445596	1.2816462269055808	3.9102668293062415	2.1771985713108313	1.6876991215234445	0.2695472188054205	0.12750496480525098	0.632387861551865	1.1014254241385097	-4.360070493266892	-3.1332348496743694	-3.317575609655983	-0.14615320138552176	-3.7732181415631776	-6.153528422403956	-10.959153089231943	-13.5706043909209	-19.753934883377056	-21.046103347013908	-14.757079124328198	-7.460035011305945	-3.359748640342546	-2.7235456031513356	-1.5256209476181009	-4.998059588965907	-4.145451145065649	-6.7257872043297215	-5.056546449275364	-9.555328206744722	-11.640056832028653	-14.76883034452323	-17.04237644355838	-11.394354988345457	-1.8723803976876439	0.3842533059311557	0.6252873828651146	-6.767182636896883	-4.610130574651038	-2.7285928155171044	-3.061989454580219	-5.4338914664668545	-5.831625054541246	-5.292283484397175	-1.1166386930519974	0.3842533059311557	-0.3842533059311557	-1.4155559089962386	-3.1625203861563795	-3.1920990307222428	-1.4227263237492027
chr2L:4453563-4454588	-7.460035011305945	-3.359748640342546	-2.7235456031513356	-1.5256209476181009	-4.998059588965907	-4.145451145065649	-6.7257872043297215	-5.056546449275364	-9.555328206744722	-11.640056832028653	-14.76883034452323	-17.04237644355838	-11.394354988345457	-1.8723803976876439	0.3842533059311557	0.6252873828651146	-6.767182636896883	-4.610130574651038	-2.7285928155171044	-3.061989454580219	-5.4338914664668545	-5.831625054541246	-5.292283484397175	-1.1166386930519974	0.3842533059311557	-0.3842533059311557	-1.4155559089962386	-3.1625203861563795	-3.1920990307222428	-1.4227263237492027	-2.651052152264939	-0.8720550121232833	1.3818740643635852	1.4877083541051315	0.5461807351831428	-0.5703447660690747	-1.677767975002442	-0.5371106826518169	1.056387145289688	-0.979483883601869	-0.1151744488190977	-0.19111454962912203	-1.9431069349378005	0.3842533059311557	0.5810988475050405	-2.485024731961072	-1.4220121595124833	-5.007690810022045	-2.5038817104121813
chr2L:4457440-4458708	-5.056546449275364	-9.555328206744722	-11.640056832028653	-14.76883034452323	-17.04237644355838	-11.394354988345457	-1.8723803976876439	0.3842533059311557	0.6252873828651146	-6.767182636896883	-4.610130574651038	-2.7285928155171044	-3.061989454580219	-5.4338914664668545	-5.831625054541246	-5.292283484397175	-1.1166386930519974	0.3842533059311557	-0.3842533059311557	-1.4155559089962386	-3.1625203861563795	-3.1920990307222428	-1.4227263237492027	-2.651052152264939	-0.8720550121232833	1.3818740643635852	1.4877083541051315	0.5461807351831428	-0.5703447660690747	-1.677767975002442	-0.5371106826518169	1.056387145289688	-0.979483883601869	-0.1151744488190977	-0.19111454962912203	-1.9431069349378005	0.3842533059311557	0.5810988475050405	-2.485024731961072	-1.4220121595124833	-5.007690810022045	-2.5038817104121813	-6.199509550457558	-3.0542067143702374	-2.188082499992193	-1.170041379908726	-1.176184659109863	-0.9211925873168783	0.47712125471966244
chr2L:4817263-4818343	0.4294242079009884	0.9884928598239788	0.19672432677588858	0.10523563339370051	0.5134945978048435	0.8737091084181327	-1.3916578184368082	-1.559894147865699	-1.7301211454636234	-0.7426198654202812	-4.976713172465486	-4.48268685502086	-3.4945101416098594	-8.316578190697824	-3.0703779166090523	0.0	-0.3842533059311557	-1.343153397137051	-5.653385962368714	-0.2105263209141679	-0.4722012633405769	-1.3242690919190763	-3.0554371095655752	-0.9952676385747966	-1.62620101006804	-0.07588822168858336	-1.9300283843138444	-0.7158051146113907	0.22432243947821665	-1.5977633573367	-3.3511197266653014	0.2537408590163086	-1.4817247491696377	-0.7275475737908184	0.0	-0.9292741784848739	-2.6476618116859543	-0.9670162803285552	-1.2130423370964032	-4.541024111804231	-1.0656570429748211	0.7359535705891888	1.5302650979667352	0.0	1.9084850188786497	3.7123849116564007	8.519198808132598	5.992134119691563	4.702562012677945
chr2L:4821420-4823196	-1.7301211454636234	-0.7426198654202812	-4.976713172465486	-4.48268685502086	-3.4945101416098594	-8.316578190697824	-3.0703779166090523	0.0	-0.3842533059311557	-1.343153397137051	-5.653385962368714	-0.2105263209141679	-0.4722012633405769	-1.3242690919190763	-3.0554371095655752	-0.9952676385747966	-1.62620101006804	-0.07588822168858336	-1.9300283843138444	-0.7158051146113907	0.22432243947821665	-1.5977633573367	-3.3511197266653014	0.2537408590163086	-1.4817247491696377	-0.7275475737908184	0.0	-0.9292741784848739	-2.6476618116859543	-0.9670162803285552	-1.2130423370964032	-4.541024111804231	-1.0656570429748211	0.7359535705891888	1.5302650979667352	0.0	1.9084850188786497	3.7123849116564007	8.519198808132598	5.992134119691563	4.702562012677945	6.498232944421402	4.225516621327687	7.511052895059048	2.6143282947791993	2.3286248352848276	0.9884928598239788	4.990983911684146	27.89114225661842
chr2L:4829697-4830802	-0.07588822168858336	-1.9300283843138444	-0.7158051146113907	0.22432243947821665	-1.5977633573367	-3.3511197266653014	0.2537408590163086	-1.4817247491696377	-0.7275475737908184	0.0	-0.9292741784848739	-2.6476618116859543	-0.9670162803285552	-1.2130423370964032	-4.541024111804231	-1.0656570429748211	0.7359535705891888	1.5302650979667352	0.0	1.9084850188786497	3.7123849116564007	8.519198808132598	5.992134119691563	4.702562012677945	6.498232944421402	4.225516621327687	7.511052895059048	2.6143282947791993	2.3286248352848276	0.9884928598239788	4.990983911684146	27.89114225661842	17.416693242516352	24.920579726838405	20.010422020640604	17.56812496023904	11.701524945767428	7.611361907078778	7.369756633998218	6.719330870225753	3.936401336156937	9.760758674283014	8.428145018724717	2.8171246808538832	1.2417203437958086	3.8994180671214402	2.3842111940076616	2.236882831030616	0.5017550452224704
chr2L:4836934-4839304	-4.541024111804231	-1.0656570429748211	0.7359535705891888	1.5302650979667352	0.0	1.9084850188786497	3.7123849116564007	8.519198808132598	5.992134119691563	4.702562012677945	6.498232944421402	4.225516621327687	7.511052895059048	2.6143282947791993	2.3286248352848276	0.9884928598239788	4.990983911684146	27.89114225661842	17.416693242516352	24.920579726838405	20.010422020640604	17.56812496023904	11.701524945767428	7.611361907078778	7.369756633998218	6.719330870225753	3.936401336156937	9.760758674283014	8.428145018724717	2.8171246808538832	1.2417203437958086	3.8994180671214402	2.3842111940076616	2.236882831030616	0.5017550452224704	-1.8400692275507045	-1.7350653860695981	-3.7273301677224637	-4.4214536670343625	-7.402333709703855	-11.723639768674524	-14.908895388195877	-11.82002882956483	-12.628597468190971	-21.601566933328122	-16.718387052965642	-10.782970740539607	-11.13439298120756	-11.401899287396654
chr2L:4849577-4850542	3.936401336156937	9.760758674283014	8.428145018724717	2.8171246808538832	1.2417203437958086	3.8994180671214402	2.3842111940076616	2.236882831030616	0.5017550452224704	-1.8400692275507045	-1.7350653860695981	-3.7273301677224637	-4.4214536670343625	-7.402333709703855	-11.723639768674524	-14.908895388195877	-11.82002882956483	-12.628597468190971	-21.601566933328122	-16.718387052965642	-10.782970740539607	-11.13439298120756	-11.401899287396654	-7.373639693317823	-5.040314069472094	4.570881302778178	15.651650778691522	16.558616709902577	5.583076459883001	1.9605410061658564	-1.0470946306121776	1.3631850203687834	-3.9179424031935906	-8.081989034127288	-20.37672753197209	-31.87567521022122	-25.911719458092893	-14.484215974409127	-4.281201227475952	-10.625270364370225	0.32675222119505476	-1.4637527426815689	0.0	-0.6252873828651145	0.288769123076823	8.83262565614321	6.471247318853549	6.416381384065375	11.94638462254265
chr2L:4882238-4883629	26.026933438989357	15.518575807564789	10.69529527429793	4.3304987970549895	1.5983135778205773	-1.7678382018760554	-2.973635693223948	-3.3244396226586748	-6.114363390387814	-9.864515003830622	-16.867962607849353	-17.13405565084563	3.4604455254647566	9.484750222122786	8.992531692839139	11.915567936249417	7.4073771685515455	7.150373956356469	4.2014743892412865	2.449839851625333	-0.0659107900906091	-1.6148025078694903	-2.3633775941594215	-6.799635683708166	-8.61093272356255	-15.487494530361916	-18.201562848171722	-21.5575096007707	-26.75776520001947	-20.379772988500275	-18.302607779438148	-11.291997047296388	0.32675222119505476	-3.674182711287386	-9.012432573697154	-7.094443498070587	-6.590655296596158	-2.950203301401367	-5.275366696614456	-15.59482886205013	-14.637794731336935	-13.245048058892056	-2.0750540404820605	0.0	0.0	-1.551483065422515	-4.438083921140988	-2.1101471076916725	-0.19916529609750633
chr2L:4966621-4968187	-3.7058535818318417	-9.97905086146348	-8.316939435070044	4.181224537580663	0.0	0.0	0.0	0.0	0.0	0.0	0.0	0.0	0.0	-2.534984060161506	-3.1116449905781733	0.7359535705891888	-0.47712125471966244	5.553864357002609	8.193417163372677	7.782253174902732	12.518044802198704	2.7422118086850276	11.784800247063513	11.437827198200228	12.836714112084499	0.32675222119505476	4.266766702730524	14.891742129001504	2.947005175605207	0.0	21.653663428939126	16.142252903363737	13.363238336332621	16.240571743339327	20.491933075647008	21.98531035877808	18.53746098924867	8.905415894493643	11.700771582666958	8.067359351049154	5.519181195797226	1.8658310253658612	1.1225597524727793	0.2831810961124469	4.410052033549216	5.647130906238419	0.0	-0.7179794433140771	-12.283133309758304
chr2L:4998994-5000596	1.43479923192381	-1.15078266930433	8.915055165160226	21.676331063605243	9.853063297705784	8.764544852668129	6.213297137482627	8.099981233243733	7.8231873176757905	9.525517914266556	3.326957224309918	1.8392711756938893	-2.5105869094465993	-4.127366852765132	13.921523534990492	16.472230584115987	13.755128135160799	15.048801917763793	11.80994956348006	8.7351340164303	5.097187982046001	8.581839568490706	6.340471730046212	5.547390228098715	3.615112241895721	0.6216734237399578	-0.5899832609569952	-3.2874849957565417	-7.615527912189104	-8.723268717346196	-10.664818616157952	-14.374737141512108	-17.97792559227724	-14.595917954224763	-10.131320440632441	-14.083740358870184	-17.834966523744328	-13.634029069632998	-5.684994078609403	-3.1748337400818527	-4.272376863817411	-4.029347065304792	-8.412537876523931	-8.618353611997644	-12.908431000227246	-12.710583180284345	10.34587296133089	6.698397816864012	8.74253519557082
chr2L:5010155-5011901	5.547390228098715	3.615112241895721	0.6216734237399578	-0.5899832609569952	-3.2874849957565417	-7.615527912189104	-8.723268717346196	-10.664818616157952	-14.374737141512108	-17.97792559227724	-14.595917954224763	-10.131320440632441	-14.083740358870184	-17.834966523744328	-13.634029069632998	-5.684994078609403	-3.1748337400818527	-4.272376863817411	-4.029347065304792	-8.412537876523931	-8.618353611997644	-12.908431000227246	-12.710583180284345	10.34587296133089	6.698397816864012	8.74253519557082	3.381430572594536	-2.4343557659068473	5.543745303817259	2.672640706593452	0.978331970400011	-2.414993328701646	-3.021835207939624	-4.337793370125783	5.131048202659367	8.742635652923681	10.02171555984235	7.2540386415792195	3.311555939191014	-1.9924724048371174	-4.757378488739025	-6.316759617764902	-2.906116108802738	9.069853406520545	9.4792398816283	0.32675222119505476	2.141147737696108	12.612141030061055	20.058636725060587
chr2L:5042291-5043918	-16.310432952033793	-11.279901017918775	-14.2107500020604	-9.401896641269238	-22.720976945296787	-26.070112127220867	-18.700559874091148	-16.10226219143942	-11.961431310964725	-3.1689985999293655	-3.1248622325984714	-9.077278355494036	-4.525639312430429	-0.9059652567236041	-4.39496586565999	-4.562373866012263	-7.360553120981845	-2.75526277719491	3.9720149973653136	7.635035597642767	0.10611627156504881	1.5583365492391525	-2.436428703617033	-3.0682874919528165	1.7975688308665956	4.9375957941870015	5.723290640247352	0.0	7.9169900044533765	0.9109157038956294	2.010563487942257	1.4051301846017314	-1.1130633948554804	-2.1017571426780353	-4.932346884081401	-4.935294755360357	13.352755465618094	14.695569586849167	25.119751659667703	36.56069424568019	24.113506705282795	26.809375014192668	21.236952143402156	16.813683602656408	12.081768156491894	8.995754380764618	8.64008822709274	5.5814399849009995	2.6409922121034275
chr2L:5051938-5053654	7.635035597642767	0.10611627156504881	1.5583365492391525	-2.436428703617033	-3.0682874919528165	1.7975688308665956	4.9375957941870015	5.723290640247352	0.0	7.9169900044533765	0.9109157038956294	2.010563487942257	1.4051301846017314	-1.1130633948554804	-2.1017571426780353	-4.932346884081401	-4.935294755360357	13.352755465618094	14.695569586849167	25.119751659667703	36.56069424568019	24.113506705282795	26.809375014192668	21.236952143402156	16.813683602656408	12.081768156491894	8.995754380764618	8.64008822709274	5.5814399849009995	2.6409922121034275	-0.27374690898910087	-3.649472528506964	-4.136650513764753	-1.393598182664896	-2.251342619781541	-0.23310478507196386	-0.4418451197991461	-2.7637480568489066	2.586430426956221	1.8757574258556837	3.119037118399411	1.4584027128817956	1.1801527310989155	1.90678586639507	2.297086258579345	3.0972094653707254	0.8820334042859493	2.672912829538208	-1.037376417201309
chr2L:5055069-5056233	5.723290640247352	0.0	7.9169900044533765	0.9109157038956294	2.010563487942257	1.4051301846017314	-1.1130633948554804	-2.1017571426780353	-4.932346884081401	-4.935294755360357	13.352755465618094	14.695569586849167	25.119751659667703	36.56069424568019	24.113506705282795	26.809375014192668	21.236952143402156	16.813683602656408	12.081768156491894	8.995754380764618	8.64008822709274	5.5814399849009995	2.6409922121034275	-0.27374690898910087	-3.649472528506964	-4.136650513764753	-1.393598182664896	-2.251342619781541	-0.23310478507196386	-0.4418451197991461	-2.7637480568489066	2.586430426956221	1.8757574258556837	3.119037118399411	1.4584027128817956	1.1801527310989155	1.90678586639507	2.297086258579345	3.0972094653707254	0.8820334042859493	2.672912829538208	-1.037376417201309	0.8803616328802949	-0.0646014395719494	0.5437921996438388	1.7710235968178085	-0.4192261802204689	-2.6222660755047027	-4.016452345662388
chr2L:5058865-5060130	-2.1017571426780353	-4.932346884081401	-4.935294755360357	13.352755465618094	14.695569586849167	25.119751659667703	36.56069424568019	24.113506705282795	26.809375014192668	21.236952143402156	16.813683602656408	12.081768156491894	8.995754380764618	8.64008822709274	5.5814399849009995	2.6409922121034275	-0.27374690898910087	-3.649472528506964	-4.136650513764753	-1.393598182664896	-2.251342619781541	-0.23310478507196386	-0.4418451197991461	-2.7637480568489066	2.586430426956221	1.8757574258556837	3.119037118399411	1.4584027128817956	1.1801527310989155	1.90678586639507	2.297086258579345	3.0972094653707254	0.8820334042859493	2.672912829538208	-1.037376417201309	0.8803616328802949	-0.0646014395719494	0.5437921996438388	1.7710235968178085	-0.4192261802204689	-2.6222660755047027	-4.016452345662388	-3.414265306340338	-0.6386050618381492	0.1602014444639983	-0.2895337592331273	-0.8084302637108709	0.5538276496883704	-1.9581256489464505
chr2L:5096105-5097236	10.085150715593945	9.01928596822792	8.692406055179687	2.2916426891785444	1.4627523708746728	-4.396808349013815	-3.1306993599284643	-5.902581448014244	-8.822101923083723	-4.102183683573816	-13.898962263574024	-23.011727891236337	-26.403396636791236	-9.023828122130423	-13.386479479739805	-9.885999679092537	-5.248799009831118	-6.0176879325678945	9.965777254799251	5.539434267926286	8.716390841076544	14.534786303760916	12.52970753820429	10.833916301025692	-0.5807520268190238	-5.969903505559245	-12.41263019511976	-8.949505401318298	6.795490937324931	0.0	0.0	4.979554085498774	11.69226624990991	6.188386627113454	10.136996938860065	7.873874314767202	3.256603492815736	3.03350983683404	5.775309954793091	8.71617659183232	2.8618768830048404	4.322006340332127	-0.2820332724953791	-5.447976409333509	-6.975881265533625	-10.895702385394966	-7.851145177558905	-18.74488430421647	-20.4176946681173
chr2L:5235982-5237435	9.692125110748663	15.089798399542136	16.02791751930798	14.114582870871338	12.096993306745178	11.891172222744528	10.698473231689402	11.931218995338646	8.264358802688651	5.17210237396189	4.490715825534834	-0.2406233412219088	3.1807696322026247	4.373231277526356	4.172601118594077	3.9099885708809516	0.9353550295374884	0.4039618085870259	-4.294520956712379	-3.3614202407822384	0.8333008505196542	1.29211504427431	2.214445854212265	-0.9912347807733202	1.0341277635571045	-0.5827545049196428	0.10900047760315866	-0.09130462865560908	-1.5146165528295281	-4.905356523194107	-2.0169787533133383	-4.553547423000558	-2.7619816969882263	-5.7949228934742045	-1.2886349926701792	2.5532757321758623	-0.01850576502513536	0.8887161110779879	0.6757739444378639	0.3343033438767249	-0.9215842681030584	2.2886833623205027	1.7543428273759178	2.971376287301744	-1.2253715494392667	-0.26916917330467466	0.7108738189564668	0.5772511702463846	7.10856354600877
chr2L:5277851-5280361	-3.8298504154224586	0.46660954739493005	-0.9059652567236041	-0.2406233412219088	-5.631340304733744	-4.373335987782691	-1.289337620463382	-2.7037934813953677	-1.216649259263145	-4.915063340105523	-3.6673194510792353	-5.344035665976598	-4.485325135059414	-3.371742790707822	-4.399637660961213	-1.663512557038787	-3.645778722972334	-3.1827837990022814	-10.417284571240325	-5.859407103999369	-2.3788234710719953	0.6489937632395198	0.6319730464766251	-0.934865583902865	-0.5644900872493631	-2.709124683740626	-2.1819044003441417	3.5114700630622635	6.340132773221023	0.22432243947821665	0.0	6.507243719003039	18.791532417097493	7.858173149815005	7.528846407957263	13.35556754629013	14.49003587698936	15.628359817403705	15.044390647087388	13.218515240344896	13.235482274951966	8.822233603104813	11.339165089334205	13.087553203389193	2.651351975984537	3.449318853989017	10.57977681137816	6.872454319530891	9.926700018618995
chr2L:5324207-5328139	9.5795133918238	3.689509536919404	2.86240993708892	-2.3047150305103066	-1.8628592175521705	-7.954588941124967	-8.184978619052341	-1.2578555613052294	-2.287743701304585	-0.7504699364377134	16.94187017741887	14.836161231121615	10.964803406890473	11.579722736346454	7.182898158382124	6.673411163813774	1.8157085332700824	1.1070906697504461	-3.3530205802973296	-1.3572236210393933	-4.706053187603697	-3.9480133058769455	-2.496463227584433	-3.490176183528995	-1.0648103115007428	-1.31826872786171	-3.1725666967022628	-6.375242293993262	-5.482641271493618	-2.438857004756604	3.293779043006947	2.45804607352062	0.48897335151659815	1.9084850188786497	-1.0668755590631576	-0.036159813529441774	-0.5849806345591825	1.8380542130376964	1.430897167707017	0.08348357817270881	-1.148267667487403	-0.8595984108468443	-3.485137489232394	-3.151267486038908	-1.9162598865965064	-6.778932208757456	-4.241541245708226	-0.07531549454479002	-2.5902241357083926
chr2L:5519066-5520260	0.5127426482830963	0.5579889288211944	-1.239894309565389	-0.4666095473949303	-1.4505913230868168	-1.687271890967259	-0.8094316180742138	-3.3663433141417616	-0.6164915633708533	-0.7449197501238917	1.7207790031554815	4.908764562438002	4.8904837417931155	3.5076244857227104	1.1083845823085143	1.706274416368382	1.4987669963327541	-0.8526405704718831	1.6434246723165271	-1.870043665387476	-1.1075968464711978	-0.551020371136419	2.4387559788577615	1.2876303654034333	-0.32675222119505476	1.6703729561610152	2.37592145320267	3.18348554324919	3.882568371155067	3.354911587371544	1.1204838538469026	-1.7209443144243581	-1.5225820391745246	-1.3768430568588477	-2.4845942530113048	-4.038122381393748	-1.4076455054850627	1.4313637641589874	-0.8065359368777398	0.3842533059311557	0.3014094497198447	1.7935494508144254	1.2718735439589604	5.414472657672494	3.472114580126404	1.5443452046208663	0.244462645455602	-1.5308772793327798	1.4612953510163642
chr2L:5541121-5543938	3.472114580126404	1.5443452046208663	0.244462645455602	-1.5308772793327798	1.4612953510163642	0.7191653253283166	0.38303622237464596	1.4431543474115518	-0.8891972516106023	0.30886589263625247	1.096718024796227	-1.9177557595277828	-1.7638575694844874	-2.277999784431015	-0.7490429136284136	-0.7016946198194888	-2.6273379755749704	0.9716890188427767	-1.8211858739253672	-1.1610002537705302	-0.678133708484532	-0.04115196398964511	-3.326221630251258	-1.712917134896569	-5.161465417169861	-4.658469995023055	-1.2789342399940287	-1.6577718203210279	-5.262822151094568	-3.5806637736015148	-1.8553732482313607	-0.3842533059311557	-0.8638360267166969	-3.447515301016289	-3.303833224816698	-1.3095569741594058	-6.249663671170069	-2.261199186928159	-2.224796368823077	-0.8551484209528776	-2.141608290443812	-0.9034043916225997	-0.9591312608573317	-1.5241834332417725	-1.7287857618188278	-0.23613341106444174	1.9084850188786497	-0.2887691230768229	0.47712125471966244
chr2L:5979150-5981432	-5.3435818445844365	-5.010788560942107	-0.8736655247448865	0.0	-0.2887691230768229	-0.5552050987676277	-0.3842533059311557	0.9711318172944562	2.138146248325448	1.2562610343823994	4.116414304090061	5.102221892147864	2.0433670330979687	2.641434724860478	1.860965148870515	0.9837605195082327	0.5468583063900168	-2.912747064808865	-0.28829559310550396	-0.08757351519942069	-0.40856525931211984	-0.5727259101718111	0.32675222119505476	-2.6219934369779003	-0.5736873089350709	-2.2627168574644965	-4.052498203557415	-2.9321368801533008	-5.01747352569011	1.5781838836615223	13.425705629339998	22.55833436342602	23.113643052138965	23.297620264707625	17.875892378445037	8.686849068682061	4.4561337902882965	-4.2890221699292885	-9.347949992528545	-11.12041169086454	0.7730566422162692	12.89285743307452	13.940803528411708	9.187641569817128	8.165502759906312	5.333179026816007	4.235256636108216	0.28214426824485705	0.6605213774957117
chr2L:5981588-5983521	-0.5552050987676277	-0.3842533059311557	0.9711318172944562	2.138146248325448	1.2562610343823994	4.116414304090061	5.102221892147864	2.0433670330979687	2.641434724860478	1.860965148870515	0.9837605195082327	0.5468583063900168	-2.912747064808865	-0.28829559310550396	-0.08757351519942069	-0.40856525931211984	-0.5727259101718111	0.32675222119505476	-2.6219934369779003	-0.5736873089350709	-2.2627168574644965	-4.052498203557415	-2.9321368801533008	-5.01747352569011	1.5781838836615223	13.425705629339998	22.55833436342602	23.113643052138965	23.297620264707625	17.875892378445037	8.686849068682061	4.4561337902882965	-4.2890221699292885	-9.347949992528545	-11.12041169086454	0.7730566422162692	12.89285743307452	13.940803528411708	9.187641569817128	8.165502759906312	5.333179026816007	4.235256636108216	0.28214426824485705	0.6605213774957117	2.1832734189685987	2.896372361456706	2.0885928001221314	-0.10964131185110519	0.9029423389343565
chr2L:5998278-6000010	-9.347949992528545	-11.12041169086454	0.7730566422162692	12.89285743307452	13.940803528411708	9.187641569817128	8.165502759906312	5.333179026816007	4.235256636108216	0.28214426824485705	0.6605213774957117	2.1832734189685987	2.896372361456706	2.0885928001221314	-0.10964131185110519	0.9029423389343565	-0.9721892970563077	1.6711341614359745	0.2176219862127791	-1.3167545110052952	1.2896491595009696	-1.3632004050758013	-0.36800581460624376	1.8947005481038692	-1.8087235424887744	0.1589022780982281	2.3834063566691195	3.128781882702008	2.1227713894699893	3.351912488952323	4.715216076894575	6.046160332151215	5.478672536604384	0.48767952776639845	1.641740831662297	0.3193044976506801	-1.4990993113201347	-0.47363654146128825	-1.2833618201373378	-4.442180773894727	-4.236824068241103	-6.579278250984546	-8.691270913752462	-5.316701596490664	-14.740749754280692	-16.963875639401053	-6.654130554232608	-14.205394672093075	-12.415836384118021
chr2L:6023805-6025094	-13.994774238412857	-6.540579775959715	-10.096162456188043	-13.10848034467508	-14.089740672743378	-11.824413981531364	-10.907492195298214	-11.094838918490177	-3.7530989307872993	-11.360695737087106	-6.018500609202793	-6.699342629436221	-6.3383766234041214	-1.2780642861172016	0.5454926883996524	1.794594935672188	8.38938308829317	9.756494086314136	4.684198152320608	8.955015412730818	12.620833718609383	17.75629436757098	12.784903895637521	5.7785720363011865	1.0822806204326034	8.57725466918113	21.02905384920373	15.54449229292998	23.334151438049794	14.913745350124465	14.397635113164498	10.400727689611042	11.682290814905583	3.800231166641076	4.520511372204216	7.408765953148897	6.584585025356973	5.823471153229698	5.920538789265907	0.7903186167152069	-1.5808373746462783	-6.4554967552180855	-9.82344747245519	-13.267587994827704	-17.731382134002864	-15.67283423260616	-7.724242330751925	-14.167856351731805	-6.363989677652169
chr2L:6047120-6049715	-14.167856351731805	-6.363989677652169	-4.92336740976421	-5.982146319512934	-3.2477086179515107	5.9087837640086445	10.748212514895112	16.633108798437824	6.178068513732747	9.185539527061112	7.684947079365676	3.4001638150271054	1.666962199196092	7.014515803922345	4.606217264181383	5.130722807801127	8.536795346779568	5.2848101923822455	5.533123643383156	4.160102577587071	0.3004621855994355	0.3211304435956989	3.0371044894096997	3.241344204966934	1.131641084759343	0.041059901218806004	-1.5492348077994986	-2.550529310704933	0.0	-0.39220199941574974	-1.08064990453429	-0.6696821593459411	1.9048840647038372	0.9062692481014997	-0.6802963680507325	2.232946045073447	4.004107850911616	4.336043571401424	5.098061454996935	-0.2896326649800839	-0.7883326890407625	-2.2241717671829773	-5.673354011902029	-7.451427535114598	-13.431782860364065	-10.072127352967009	-8.56997011223504	-1.7837199945243307	-8.169288261573042
chr2L:6050658-6051956	16.633108798437824	6.178068513732747	9.185539527061112	7.684947079365676	3.4001638150271054	1.666962199196092	7.014515803922345	4.606217264181383	5.130722807801127	8.536795346779568	5.2848101923822455	5.533123643383156	4.160102577587071	0.3004621855994355	0.3211304435956989	3.0371044894096997	3.241344204966934	1.131641084759343	0.041059901218806004	-1.5492348077994986	-2.550529310704933	0.0	-0.39220199941574974	-1.08064990453429	-0.6696821593459411	1.9048840647038372	0.9062692481014997	-0.6802963680507325	2.232946045073447	4.004107850911616	4.336043571401424	5.098061454996935	-0.2896326649800839	-0.7883326890407625	-2.2241717671829773	-5.673354011902029	-7.451427535114598	-13.431782860364065	-10.072127352967009	-8.56997011223504	-1.7837199945243307	-8.169288261573042	-15.975127166968845	-14.139460053023166	-16.929764386621528	-17.81567484631258	-16.640479469473323	-13.853734341577423	-5.634143925858592
chr2L:6070591-6071685	-1.7837199945243307	-8.169288261573042	-15.975127166968845	-14.139460053023166	-16.929764386621528	-17.81567484631258	-16.640479469473323	-13.853734341577423	-5.634143925858592	5.979862683579372	7.617350022506932	2.8021468674280214	0.0	0.0	7.412840022843624	11.002146979725731	5.736972168054504	1.3821770810048504	-0.32675222119505476	2.9994128749923923	15.176244026248963	12.39105422482975	11.096992055843666	8.539583606527051	7.962452507060288	3.4378069721019298	5.8955285819857135	2.2087699498941853	1.5267822881204438	-0.39105395364254913	-5.020146884755524	-0.3570072649485541	-6.942908674224546	6.024868541644285	9.165473093314306	18.332111962113874	24.639457053116413	15.493958902922618	9.162271967331208	12.666273032730478	10.046174865968613	8.778841171849143	8.112642253589668	2.6700186736680545	-0.9370460753992288	-5.63459849361608	-8.961778800089252	-11.500717583131106	-17.712339472811752
chr2L:6323663-6324963	-0.8600415665910357	0.8837174796880675	-1.570613158206717	-2.3637347150280155	-3.3486816618240307	-3.8075393542750815	-6.592598185302328	-5.885083163657022	-3.9359700604068575	-5.324846163436957	0.0	-1.2443426282845207	-4.344043039542635	-2.3304002847038086	0.32675222119505476	-1.9084850188786497	0.06492149309970875	2.2115152030229677	0.15601177776756703	1.821593157810214	-1.3628202648570296	-0.39734068960651336	-0.3842533059311557	-0.7359535705891888	-0.9884928598239788	-0.3842533059311557	0.3842533059311557	0.7158051146113907	5.91852382163823	11.318741807480063	4.638166445338724	9.722961844045305	4.839452879658205	8.594138667763202	7.244549092156423	5.214328958586253	1.9235870056309292	4.826112948711454	0.02759163306867637	0.7361213771733235	-1.006698420823439	1.3112506732081581	1.6852238879147947	0.16125860883478288	0.0	1.5578315211231708	1.1041758362193257	1.6456160970338585	1.8555411314158654
chr2L:6455181-6457026	-0.2406233412219088	5.05520122893547	5.7149249325522815	6.9499146780000585	0.0	-0.9884928598239788	2.2889583346715345	8.33814415851178	4.6770707267728335	3.2462660969366888	7.81828874404664	8.254336658384334	13.290911581100536	12.552013798718104	9.080394679175507	17.480431880265858	16.496039390806093	18.651975290535837	18.20685646461521	11.974050485612839	5.40622107556859	14.638358606286983	13.249596100295873	11.24842554885822	11.45647377480112	8.706855849976732	1.2467742677097402	-2.3728152042277837	-8.592214371696162	-10.522484402710441	-15.616553668967397	-17.639765106377727	-25.376321389836775	-25.791448427263234	-29.25694948377798	-25.35405924942203	-26.201236153852633	-33.665209387128066	-16.416931029216055	-29.74978370021984	-44.08321959422736	-114.87921719919578	-115.31319412522716	-81.6442684294982	0.0	0.0	0.0	0.0	0.0
chr2L:6476217-6477383	-115.31319412522716	-81.6442684294982	0.0	0.0	0.0	0.0	0.0	0.0	0.0	0.0	0.0	0.0	0.0	0.0	0.0	0.0	0.0	0.0	0.0	0.0	-0.47712125471966244	0.0	0.0	0.0	0.0	0.0	0.0	0.0	0.0	0.0	0.0	0.0	0.0	0.0	0.0	0.0	0.0	0.0	17.437533416964083	108.94731709120548	120.8641085407597	63.098404544203035	26.221685287830475	14.73213797595702	2.283931493896462	12.65506804404042	5.297975976312028	11.100404337747692	6.663081986221949
chr2L:6479539-6481667	0.0	0.0	0.0	0.0	0.0	0.0	0.0	0.0	0.0	0.0	0.0	0.0	0.0	-0.47712125471966244	0.0	0.0	0.0	0.0	0.0	0.0	0.0	0.0	0.0	0.0	0.0	0.0	0.0	0.0	0.0	0.0	0.0	17.437533416964083	108.94731709120548	120.8641085407597	63.098404544203035	26.221685287830475	14.73213797595702	2.283931493896462	12.65506804404042	5.297975976312028	11.100404337747692	6.663081986221949	9.204643162527379	3.2366047433281113	1.8154021343855717	-0.46468549038937496	-2.934045779220782	-0.9325618220134277	-7.339501264518471
chr2L:6488912-6491427	0.0	0.0	0.0	0.0	0.0	0.0	0.0	0.0	0.0	0.0	0.0	0.0	0.0	17.437533416964083	108.94731709120548	120.8641085407597	63.098404544203035	26.221685287830475	14.73213797595702	2.283931493896462	12.65506804404042	5.297975976312028	11.100404337747692	6.663081986221949	9.204643162527379	3.2366047433281113	1.8154021343855717	-0.46468549038937496	-2.934045779220782	-0.9325618220134277	-7.339501264518471	-9.470248324945281	-1.0466924622419154	-1.170041379908726	1.0466924622419154	21.183777063796633	27.24853888572085	23.597150360513773	25.685578460662548	17.12940291395551	9.787693906597989	6.233750874864548	3.9519689472588175	2.223791226617862	-0.5480891415877298	-0.9360113848821651	-2.7841782497371295	-3.6068211068924154	-0.3964477671064411
chr2L:6557586-6558740	-0.24928957770058702	0.18223272791703826	1.5200503678052129	0.26690351734713097	0.6386205403520696	0.4738849760050669	0.7391333966507933	-0.9207074752827707	2.7103118662750347	4.236666614531845	3.4397022636312786	0.0	0.22407746444571308	2.7976930609575996	3.086142237851412	2.4411833764752173	3.808255439327915	-1.1267407777214458	0.8661870410990832	-0.07819901151911127	0.9879728282993004	1.680401034260518	-0.30735967257511815	-2.1078720989603963	-0.8873228561671364	-2.2427202672028015	-1.3107545331266464	-0.7250740549324951	-1.1499004089843636	-3.458290060885781	-5.041477706691407	-3.030270636684572	-4.595869779713846	-2.1272896894664317	0.6383073482902311	-14.489180065589276	-18.969312512599117	-10.383193918764794	-8.60198039606235	3.386252786050442	20.980858264295463	33.59450814554112	26.316311230424	17.244094112723854	13.728153644109412	5.094514888685431	3.4745096299363856	8.81263197585447	2.1854721223724196
chr2L:6565372-6566279	2.4411833764752173	3.808255439327915	-1.1267407777214458	0.8661870410990832	-0.07819901151911127	0.9879728282993004	1.680401034260518	-0.30735967257511815	-2.1078720989603963	-0.8873228561671364	-2.2427202672028015	-1.3107545331266464	-0.7250740549324951	-1.1499004089843636	-3.458290060885781	-5.041477706691407	-3.030270636684572	-4.595869779713846	-2.1272896894664317	0.6383073482902311	-14.489180065589276	-18.969312512599117	-10.383193918764794	-8.60198039606235	3.386252786050442	20.980858264295463	33.59450814554112	26.316311230424	17.244094112723854	13.728153644109412	5.094514888685431	3.4745096299363856	8.81263197585447	2.1854721223724196	9.544059455684534	10.900115563608761	1.8289239693717887	9.405962324996343	5.096541378631802	6.0414234636926185	4.813086931944866	7.195666699937442	7.927057854398083	16.496335530021764	11.185639428971571	15.493652187126482	8.92778126868828	8.896351182577565	5.056413590796121
chr2L:6610667-6611932	-6.138410366897735	-10.290314922058274	-6.838934694733508	-3.8918146187196427	-3.5868981765755654	-3.2415008030159	-5.805839838270081	-7.063205625127943	-3.551039074662504	-31.269597316805044	-29.14024790500814	-15.847371927819767	-4.967614092897158	-2.074588772498274	-0.47712125471966244	-6.795405832068738	-9.128665536256635	-4.18475474491812	0.37107205997171755	-0.9884928598239788	2.622268407072824	15.430964965291638	4.672416020157342	3.320059232784147	14.021963842144219	4.646614593367507	9.424854686217635	12.308590287506757	14.581024759149921	3.0946091758175798	4.849934876518965	-2.61178884839067	1.1584676116853503	-3.2381445337602166	-1.537119665374769	-6.623226760158185	-1.4952132644201317	-3.091506434334619	-0.22816119486484343	-0.3842533059311557	-1.8027107223228733	-5.060959207151756	-4.949641158377661	-3.4179061553770342	-5.940856679660868	-0.8807275879539905	-4.947719089504079	-10.758111192789569	-7.309141758617286
chr2L:6717521-6718628	-7.310551675569275	3.36977440665617	2.283129657490476	0.22402468574922646	-1.8991645226873666	-1.1563714365486997	-3.099851998984858	-4.407571872230877	-7.539760695595006	-11.407427346641756	-15.800086506344568	-14.709639526954069	-11.903822438320336	-4.908515153873283	-2.5319575309365745	-5.385445001428422	-4.259084046843978	-9.738266715273713	-10.603471179316719	-14.716984605400453	-4.053229526128184	0.8230216375472762	-2.048286590101839	-4.128424134962618	-6.8239426451798595	-4.755365785612294	-6.061445798973236	-0.14277677466388466	-5.651558841714206	-15.91730225217808	-15.141308093285371	-11.384014478826538	-5.573641226050286	-2.915040058140017	-0.9355051223559318	25.56457850864453	21.17149966269907	18.177139797761903	18.592045321353194	19.713345340015696	19.051765048926956	14.494406374248221	15.758130680113766	6.745052748594378	0.5050184077099935	5.036115222828403	6.652955402215916	5.82909628418788	8.342955847254762
chr2L:6722442-6724774	-11.407427346641756	-15.800086506344568	-14.709639526954069	-11.903822438320336	-4.908515153873283	-2.5319575309365745	-5.385445001428422	-4.259084046843978	-9.738266715273713	-10.603471179316719	-14.716984605400453	-4.053229526128184	0.8230216375472762	-2.048286590101839	-4.128424134962618	-6.8239426451798595	-4.755365785612294	-6.061445798973236	-0.14277677466388466	-5.651558841714206	-15.91730225217808	-15.141308093285371	-11.384014478826538	-5.573641226050286	-2.915040058140017	-0.9355051223559318	25.56457850864453	21.17149966269907	18.177139797761903	18.592045321353194	19.713345340015696	19.051765048926956	14.494406374248221	15.758130680113766	6.745052748594378	0.5050184077099935	5.036115222828403	6.652955402215916	5.82909628418788	8.342955847254762	7.549879375729467	6.520650305700464	4.477282261571932	2.7830438223547165	3.986338124451186	2.4191008617485465	3.7577687052118147	1.3355796537703852	2.717644793747974
chr2L:6907101-6909071	11.379920214455472	7.404866273288262	4.0455236456763854	0.8968223731589915	-3.445447329614276	-2.8970732757120294	-7.301008776076617	-1.136437303134862	-11.372245202831776	-12.590055960129531	-11.999407564298409	-9.055405169093675	-13.695802100678042	-15.544516469470805	-17.45811033964461	-3.199076697325789	-1.4637527426815689	-1.5754364917418782	-11.914913132905657	-11.457296474244634	-10.733800850020778	-12.273236685604104	-21.558239248122813	-18.044701687170193	-17.824927492460233	-4.710508711603968	-17.555594523524267	-23.707510242510185	-2.170326612168649	-0.5050184077099936	-13.524963994921343	-6.365344449767129	-1.684872899606169	-11.25646196307294	-9.83954861651478	-8.859454993206134	-4.940284036448165	-1.1737218734474009	-7.147718868766836	-5.899866834381145	0.0	0.0	0.0	0.0	0.0	0.0	0.0	0.0	0.0
chr2L:6913245-6914267	-13.695802100678042	-15.544516469470805	-17.45811033964461	-3.199076697325789	-1.4637527426815689	-1.5754364917418782	-11.914913132905657	-11.457296474244634	-10.733800850020778	-12.273236685604104	-21.558239248122813	-18.044701687170193	-17.824927492460233	-4.710508711603968	-17.555594523524267	-23.707510242510185	-2.170326612168649	-0.5050184077099936	-13.524963994921343	-6.365344449767129	-1.684872899606169	-11.25646196307294	-9.83954861651478	-8.859454993206134	-4.940284036448165	-1.1737218734474009	-7.147718868766836	-5.899866834381145	0.0	0.0	0.0	0.0	0.0	0.0	0.0	0.0	0.0	0.0	0.0	-0.32675222119505476	-2.5997866064530712	-1.5507031101958657	0.14194831081070794	0.9884928598239788	0.0	0.6992410207988732	0.1856957910266153	3.225565983617218	0.8050397902141798
chr2L:6917568-6918893	-12.273236685604104	-21.558239248122813	-18.044701687170193	-17.824927492460233	-4.710508711603968	-17.555594523524267	-23.707510242510185	-2.170326612168649	-0.5050184077099936	-13.524963994921343	-6.365344449767129	-1.684872899606169	-11.25646196307294	-9.83954861651478	-8.859454993206134	-4.940284036448165	-1.1737218734474009	-7.147718868766836	-5.899866834381145	0.0	0.0	0.0	0.0	0.0	0.0	0.0	0.0	0.0	0.0	0.0	-0.32675222119505476	-2.5997866064530712	-1.5507031101958657	0.14194831081070794	0.9884928598239788	0.0	0.6992410207988732	0.1856957910266153	3.225565983617218	0.8050397902141798	0.7359535705891888	0.32675222119505476	0.0	1.8292355121907125	6.701409808654108	7.743938277186811	1.0466924622419154	1.4637527426815686	2.981702902749888
chr2L:6918947-6920493	-18.044701687170193	-17.824927492460233	-4.710508711603968	-17.555594523524267	-23.707510242510185	-2.170326612168649	-0.5050184077099936	-13.524963994921343	-6.365344449767129	-1.684872899606169	-11.25646196307294	-9.83954861651478	-8.859454993206134	-4.940284036448165	-1.1737218734474009	-7.147718868766836	-5.899866834381145	0.0	0.0	0.0	0.0	0.0	0.0	0.0	0.0	0.0	0.0	0.0	-0.32675222119505476	-2.5997866064530712	-1.5507031101958657	0.14194831081070794	0.9884928598239788	0.0	0.6992410207988732	0.1856957910266153	3.225565983617218	0.8050397902141798	0.7359535705891888	0.32675222119505476	0.0	1.8292355121907125	6.701409808654108	7.743938277186811	1.0466924622419154	1.4637527426815686	2.981702902749888	10.528427840448257	2.6732324123151003
chr2L:6920510-6922734	-23.707510242510185	-2.170326612168649	-0.5050184077099936	-13.524963994921343	-6.365344449767129	-1.684872899606169	-11.25646196307294	-9.83954861651478	-8.859454993206134	-4.940284036448165	-1.1737218734474009	-7.147718868766836	-5.899866834381145	0.0	0.0	0.0	0.0	0.0	0.0	0.0	0.0	0.0	0.0	0.0	-0.32675222119505476	-2.5997866064530712	-1.5507031101958657	0.14194831081070794	0.9884928598239788	0.0	0.6992410207988732	0.1856957910266153	3.225565983617218	0.8050397902141798	0.7359535705891888	0.32675222119505476	0.0	1.8292355121907125	6.701409808654108	7.743938277186811	1.0466924622419154	1.4637527426815686	2.981702902749888	10.528427840448257	2.6732324123151003	1.4637527426815686	0.7359535705891888	3.8362608028584866	0.3842533059311557
chr2L:6947828-6949225	0.7359535705891888	2.3286248352848276	14.208142492342901	9.486391412352033	0.0	11.035252969307232	16.249878471866612	16.507786906364874	13.857270821038844	11.659999138146148	16.161734054480494	15.229448979242143	13.736692976962216	11.747818671203339	4.585056312116199	3.7276702919232063	2.129329457141494	-0.38531447840819505	-2.2665547518014466	-5.485615203659118	-2.643121582702393	15.911582117653968	20.412399933074802	9.184371633617605	6.071796103150555	1.162587399945195	-1.6456160970338571	-4.407196215125337	-13.395887025224374	-14.471930465694111	-25.890937109571016	-15.499017616639826	-16.245877653326687	-8.424372267455754	0.2241479515118958	-1.4458993885246925	-3.4152764571363985	-8.479905587718976	-10.221004082649817	-21.18364105415915	-30.660614454162168	-26.35765990680024	-1.654507166568443	0.0	-8.28947108837131	-3.470651957385013	1.0935785949006047	2.0013285088618433	0.18105088102972228
chr2L:6949235-6951073	9.486391412352033	0.0	11.035252969307232	16.249878471866612	16.507786906364874	13.857270821038844	11.659999138146148	16.161734054480494	15.229448979242143	13.736692976962216	11.747818671203339	4.585056312116199	3.7276702919232063	2.129329457141494	-0.38531447840819505	-2.2665547518014466	-5.485615203659118	-2.643121582702393	15.911582117653968	20.412399933074802	9.184371633617605	6.071796103150555	1.162587399945195	-1.6456160970338571	-4.407196215125337	-13.395887025224374	-14.471930465694111	-25.890937109571016	-15.499017616639826	-16.245877653326687	-8.424372267455754	0.2241479515118958	-1.4458993885246925	-3.4152764571363985	-8.479905587718976	-10.221004082649817	-21.18364105415915	-30.660614454162168	-26.35765990680024	-1.654507166568443	0.0	-8.28947108837131	-3.470651957385013	1.0935785949006047	2.0013285088618433	0.18105088102972228	6.711250316998527	8.709929973595013	16.655932613190373
chr2L:6959248-6961098	9.184371633617605	6.071796103150555	1.162587399945195	-1.6456160970338571	-4.407196215125337	-13.395887025224374	-14.471930465694111	-25.890937109571016	-15.499017616639826	-16.245877653326687	-8.424372267455754	0.2241479515118958	-1.4458993885246925	-3.4152764571363985	-8.479905587718976	-10.221004082649817	-21.18364105415915	-30.660614454162168	-26.35765990680024	-1.654507166568443	0.0	-8.28947108837131	-3.470651957385013	1.0935785949006047	2.0013285088618433	0.18105088102972228	6.711250316998527	8.709929973595013	16.655932613190373	13.9356286275638	16.92426109255246	9.872083375557931	10.132618917484999	8.355895082561226	5.45215580612799	0.4292155351682914	-0.9059652567236041	6.287214489975667	11.793281454446491	3.2675034094272637	17.910160922006973	24.979873802642086	12.94393601695796	22.163940075214878	20.707953105039373	16.55708308426722	21.809362009229535	24.78597855369654	24.847817643300516
chr2L:6963298-6964401	-15.499017616639826	-16.245877653326687	-8.424372267455754	0.2241479515118958	-1.4458993885246925	-3.4152764571363985	-8.479905587718976	-10.221004082649817	-21.18364105415915	-30.660614454162168	-26.35765990680024	-1.654507166568443	0.0	-8.28947108837131	-3.470651957385013	1.0935785949006047	2.0013285088618433	0.18105088102972228	6.711250316998527	8.709929973595013	16.655932613190373	13.9356286275638	16.92426109255246	9.872083375557931	10.132618917484999	8.355895082561226	5.45215580612799	0.4292155351682914	-0.9059652567236041	6.287214489975667	11.793281454446491	3.2675034094272637	17.910160922006973	24.979873802642086	12.94393601695796	22.163940075214878	20.707953105039373	16.55708308426722	21.809362009229535	24.78597855369654	24.847817643300516	21.273453889577247	18.707296607531656	9.503314281096822	8.753548162667476	2.2568049228159506	0.8943081633634723	-2.5789687383499023	-5.8097212205363675
chr2L:6966512-6967878	-10.221004082649817	-21.18364105415915	-30.660614454162168	-26.35765990680024	-1.654507166568443	0.0	-8.28947108837131	-3.470651957385013	1.0935785949006047	2.0013285088618433	0.18105088102972228	6.711250316998527	8.709929973595013	16.655932613190373	13.9356286275638	16.92426109255246	9.872083375557931	10.132618917484999	8.355895082561226	5.45215580612799	0.4292155351682914	-0.9059652567236041	6.287214489975667	11.793281454446491	3.2675034094272637	17.910160922006973	24.979873802642086	12.94393601695796	22.163940075214878	20.707953105039373	16.55708308426722	21.809362009229535	24.78597855369654	24.847817643300516	21.273453889577247	18.707296607531656	9.503314281096822	8.753548162667476	2.2568049228159506	0.8943081633634723	-2.5789687383499023	-5.8097212205363675	-8.181895860348181	-10.805724527212238	-10.707536071621663	-11.453874463243512	-10.3974081146781	-3.9610396509241257	-5.6275926583275275
chr2L:6970839-6971936	1.0935785949006047	2.0013285088618433	0.18105088102972228	6.711250316998527	8.709929973595013	16.655932613190373	13.9356286275638	16.92426109255246	9.872083375557931	10.132618917484999	8.355895082561226	5.45215580612799	0.4292155351682914	-0.9059652567236041	6.287214489975667	11.793281454446491	3.2675034094272637	17.910160922006973	24.979873802642086	12.94393601695796	22.163940075214878	20.707953105039373	16.55708308426722	21.809362009229535	24.78597855369654	24.847817643300516	21.273453889577247	18.707296607531656	9.503314281096822	8.753548162667476	2.2568049228159506	0.8943081633634723	-2.5789687383499023	-5.8097212205363675	-8.181895860348181	-10.805724527212238	-10.707536071621663	-11.453874463243512	-10.3974081146781	-3.9610396509241257	-5.6275926583275275	-9.902992643235624	-3.9735919365504495	-5.793398505104431	-5.178141625732272	-5.209754279536914	-6.9771844599338415	-11.094800471052196	-7.6756311323315645
chr2L:7008639-7009938	-9.835465801446684	-11.961576923848972	-13.872589535139722	-8.396684530993076	-4.8580722154612275	-6.295173605015835	-10.822334114924015	-11.499695529081912	-20.37733601109614	-23.96994323736943	-18.36803693952429	-15.071107223033774	-8.466430879223008	-10.311874402906328	-9.294138515700734	-10.593773893886725	-11.566667386526731	-10.342194266974719	-2.6712117469324492	-0.856485889305324	6.96180124580549	6.442256552669189	-0.354790076403706	-7.765592196548756	-11.019804194086658	-10.435140632990738	2.486818568615163	14.41620453852352	20.43874814326445	29.759678883718244	36.029983086021595	34.19634502384606	29.27390807460522	31.08867801820099	23.122892171301352	19.340016329813725	16.170920040840336	13.29618559120612	10.965907831658681	5.765169146174127	2.3197211171893146	0.5542310259745721	-4.2654700626374025	-9.894226924481707	-12.355370455336812	-11.056760617471362	-10.484961482014285	-10.622272546131297	-15.496475030100727
chr2L:7026376-7028450	19.340016329813725	16.170920040840336	13.29618559120612	10.965907831658681	5.765169146174127	2.3197211171893146	0.5542310259745721	-4.2654700626374025	-9.894226924481707	-12.355370455336812	-11.056760617471362	-10.484961482014285	-10.622272546131297	-15.496475030100727	-16.426247362318943	-23.414836638807614	-23.91877743880572	-23.89038400777336	-12.865854064541768	-5.646914588440551	-14.361019352484846	-18.62569888956296	-11.050914800811688	-15.577263940541103	-10.415103573912868	-14.17403511028302	-14.692020133885434	-17.6513124120084	-12.869263190015628	-11.946107098057952	-6.345705749683453	0.0	0.0	0.0	0.0	0.0	0.0	0.0	0.0	0.0	0.0	0.0	0.0	0.0	0.0	0.8643986459579956	2.4780626817593774	1.3942908118437565	3.6508858446247343
chr2L:7031740-7033608	-10.484961482014285	-10.622272546131297	-15.496475030100727	-16.426247362318943	-23.414836638807614	-23.91877743880572	-23.89038400777336	-12.865854064541768	-5.646914588440551	-14.361019352484846	-18.62569888956296	-11.050914800811688	-15.577263940541103	-10.415103573912868	-14.17403511028302	-14.692020133885434	-17.6513124120084	-12.869263190015628	-11.946107098057952	-6.345705749683453	0.0	0.0	0.0	0.0	0.0	0.0	0.0	0.0	0.0	0.0	0.0	0.0	0.0	0.0	0.8643986459579956	2.4780626817593774	1.3942908118437565	3.6508858446247343	3.8246199435141617	1.3448927867561848	1.9053327223416798	1.1567401606230416	0.5545288021100958	3.1773585838427465	5.200847108497347	5.991238951062069	2.3368233901893487	3.6815684269068556	0.02131225797578868
chr2L:7037595-7039349	-15.577263940541103	-10.415103573912868	-14.17403511028302	-14.692020133885434	-17.6513124120084	-12.869263190015628	-11.946107098057952	-6.345705749683453	0.0	0.0	0.0	0.0	0.0	0.0	0.0	0.0	0.0	0.0	0.0	0.0	0.0	0.0	0.8643986459579956	2.4780626817593774	1.3942908118437565	3.6508858446247343	3.8246199435141617	1.3448927867561848	1.9053327223416798	1.1567401606230416	0.5545288021100958	3.1773585838427465	5.200847108497347	5.991238951062069	2.3368233901893487	3.6815684269068556	0.02131225797578868	2.9541210103654563	4.535314710281246	3.8519228279577447	1.4637527426815686	-0.6248742378019819	0.8158741821286712	-1.0357154832862452	-0.02037683934305438	6.419453516990128	8.662067217563642	11.507715693153864	14.341554415297518
chr2L:7063586-7064591	33.499079027238864	32.79560909703463	18.993868692085893	26.83345740047744	20.99380095570674	20.945141568343256	19.666500421656824	14.006752020515378	10.674267338505885	6.371766944430524	4.54002924914362	0.4035936540648525	-2.426393644003239	-6.68232653130236	-5.744939207316178	-12.933288046492038	-12.209577076164766	-17.611016305328416	-16.535673114476875	-17.339351165685827	-22.877310081479763	-15.092079870844554	-16.57814898061899	-16.650858241450695	-21.34186056458158	-17.305865476948224	-9.21466297503213	2.709392101162767	7.250522532708139	5.093907312766531	3.697216476751617	0.47577051066364295	-1.8087053272547293	-1.4650472567631843	-7.050592604680072	-16.059028300794978	-20.089731157300836	-18.030673797094952	-5.2771416253095	-0.4547195741423293	-0.7359535705891888	1.6927352453282947	6.492330871629863	4.164808162690067	4.170492892453397	-5.823023796516665	-13.202474740536175	-17.65811769525599	-11.427488241339882
chr2L:7181934-7183010	-5.379657522422931	-5.446137480098512	-4.526331875827326	-1.8868643711384476	0.9059652567236041	3.2353435781227966	13.370644006566435	3.006498770386089	6.425983249229069	10.572272986090024	8.932139679248209	7.205860206630208	4.030844096057387	2.3848725809550047	2.2156532399752784	6.429066307801243	3.9644602994005287	3.580779721621731	2.8039722923489077	-0.5579990911031086	-0.23126084568970762	1.7597610009213105	0.5346537949190744	-1.3120223027252602	-0.6854512558360347	-1.0078397081664168	1.951065609661334	0.48720562953713775	0.4732941386365783	-0.5050184077099936	0.7359535705891888	0.22067126500299566	-1.2628946061074287	-1.1136235043238316	0.7911915051918008	-2.126922519727858	-2.349102085116342	-6.018724152038414	-6.218701234142443	-1.859563831478839	-2.106249772278013	2.3286248352848276	-0.5552050987676277	0.0	-1.4700822753787204	2.5924742628461264	0.5975789528366311	0.6252873828651146	-0.09172769188591405
chr2L:7218444-7220113	-4.87011401555409	-6.972626240310821	-1.170041379908726	0.47712125471966244	-1.4637527426815689	0.3842533059311557	0.21052632091416779	0.5276934093934911	2.3286248352848276	0.9884928598239788	-0.3842533059311557	2.9792574701500705	6.090026969439181	6.389087711107336	5.176023534550297	8.758959976875333	6.576237770459489	-0.9884928598239788	5.3348638507454185	5.2887534705969745	1.0668755590631576	6.700183334474206	7.41162895709973	3.716366883464256	8.673466059124385	8.00278043783874	7.972367956051916	3.413066283379444	26.577036919955187	31.61401348257395	31.538055728529045	27.81808063564732	22.529883279214378	17.884400184033474	14.321087047465612	11.159350744503968	7.652795822626653	2.2228703964737044	2.962888175136136	-2.6802884839462973	-1.4234242368419985	-4.55394625574646	-4.124533026758473	-7.421855805577343	-5.435087243825352	-11.928552707756497	-10.482243581779828	-9.891239283709645	-3.602186478682094
chr2L:7222148-7223113	2.3286248352848276	0.9884928598239788	-0.3842533059311557	2.9792574701500705	6.090026969439181	6.389087711107336	5.176023534550297	8.758959976875333	6.576237770459489	-0.9884928598239788	5.3348638507454185	5.2887534705969745	1.0668755590631576	6.700183334474206	7.41162895709973	3.716366883464256	8.673466059124385	8.00278043783874	7.972367956051916	3.413066283379444	26.577036919955187	31.61401348257395	31.538055728529045	27.81808063564732	22.529883279214378	17.884400184033474	14.321087047465612	11.159350744503968	7.652795822626653	2.2228703964737044	2.962888175136136	-2.6802884839462973	-1.4234242368419985	-4.55394625574646	-4.124533026758473	-7.421855805577343	-5.435087243825352	-11.928552707756497	-10.482243581779828	-9.891239283709645	-3.602186478682094	-16.595209874504384	-20.70524913144929	-15.029005607109031	-13.193995055916218	-8.034260634612922	-3.2753191778406783	-12.537514360881818	-9.990739082187783
chr2L:7529539-7530661	-4.305698984517313	-3.690603122070394	-6.633280070568358	-8.938800383267283	-13.553472391583263	-15.732616648117325	-18.240186891788042	-18.659206559464685	-13.52790071984785	-15.12881249262079	-11.99349389054756	-21.31604871717224	-10.030988757119111	-12.382016206039063	-5.226348158725077	-11.22818070472772	-5.09513260350674	-2.6770605113728285	-9.246950957151482	-10.175071352083398	-3.7430717159108564	-13.368404897424432	-11.790760306436825	-4.066405752988677	-5.863010836475251	-6.578129342651673	-3.460646723320409	-5.410644968370645	-6.236825952879262	-6.185046841551284	-11.455070273472158	-6.2053416117943065	-0.5212227143717049	4.655701584175739	21.201452471803993	31.095300817231994	18.195509310860018	19.415404375585293	17.97632332982975	15.650518090295018	7.5397685325361765	4.127016451007262	-1.7192765509849928	-2.339466043048319	-0.17789705935465608	-1.5855219450144515	-1.9330516924433963	0.08813525419165383	-3.2055031773320324
chr2L:7782468-7783797	-1.656261086750295	0.0	0.0	0.0	0.0	0.0	0.0	0.0	0.0	0.0	0.0	0.0	0.0	0.0	1.7747899969308505	0.0	0.0	3.0241930320658517	6.050607303272381	16.842805994184822	28.357372178704807	23.895549020530048	25.29493392939613	17.613211098487916	23.173026440637475	15.459065692493203	15.587784608279852	8.28298890409864	8.843607397569615	10.75710152736698	5.111489144390243	4.189371847951363	9.41951908360466	5.227194688769363	5.847132506734453	6.680683719776442	10.833632158759892	7.367736513991548	2.856129686632513	5.640716102411811	3.2565328312976067	2.217346018021107	-0.45195694764608485	-1.1291588694084833	-1.1941175762962373	-3.835759919851912	-0.41558739095128683	-4.639514885493802	-4.348750929135741
chr2L:7827392-7828546	3.8037610647026945	1.195928937643759	0.7435095702436683	0.0966594458318373	1.4376035584835858	-0.3876804805053625	-1.818256124881563	-4.498308513890664	-7.578607727584667	-6.304540610389683	-6.414633887460651	-1.6611613005066117	18.795336296811357	21.66649368458994	24.580524904104806	20.889989593009204	16.40247180606776	16.231315980154545	11.459515904595602	5.578366617943808	5.883730503341131	5.511361231495473	2.3896929942503324	2.0138294946563593	1.8814411414941854	3.1089229217293783	2.15844940996809	0.7201772269961335	0.2315522023812788	0.01694666560968868	-2.7929409047577574	-7.894173421960753	-9.36007684030621	-9.934613369060688	-10.645211500219814	-5.504398398898639	-6.83318084498308	-16.19273550432127	-13.238875436627545	-8.072123460142192	-13.40051509907228	-14.00962945295844	-12.003288573205387	-14.536267896325061	-18.71054375984607	-13.586948124563625	-3.2084574009860596	5.050610303422278	6.06179834416722
chr2L:7884837-7885931	9.083414419089353	8.007666444508745	8.754519395000878	1.5631672611452232	-0.3893487198707884	4.763899446965229	5.334393726381518	6.150515233004557	7.710414667711351	1.5666111581196178	3.2884429610691774	1.6806166071819242	2.7905312335841925	2.113296935516787	1.9689651549597216	-1.3821770810048504	-0.1810508810297222	2.3624237947124067	1.7712570329470638	2.582310689031601	1.0243191252740744	2.64563222647285	6.6776775181513255	5.653585498078457	4.407969308323635	-0.018447242024506028	-2.571493429975733	-3.8876150194565735	-4.970252191612937	-7.315750175830663	-5.529514422880816	-0.5050184077099936	-8.070520567600752	-8.946767925636479	-7.391273305594299	-8.293739679637381	-7.025965938870225	-8.502760122043979	-4.699938008419466	1.4637527426815686	-0.5552050987676277	-1.1452541738477693	1.4103425473033504	0.8881232239143072	2.9518799676343144	4.331732027192974	3.184279260690546	6.526191131791648	5.328602076272933
chr2L:8029435-8030536	0.0	0.0	0.0	0.0	0.0	0.0	0.0	0.0	0.0	0.0	7.615323375357962	28.07889677889575	19.165311965926293	32.78271473954928	21.502372174484492	12.600857682357084	12.589354186218888	9.849476413321344	10.264143046990558	4.676261143389691	1.0847757510394234	-3.2534981892391843	-2.7330028926563097	-11.67218806864436	-11.627922188473589	-12.561908219464517	-9.503872518912216	-7.47037917127445	-6.314714674769721	1.0083128477858925	1.5689266375352098	6.008804987551835	12.625460513354259	7.793796702715144	4.607250937105027	-9.330392107915303	-12.202759745655902	-18.2545453619442	-13.5102943189646	-3.2448756998136856	10.89079923937936	3.7803037110164723	1.6914121239099256	0.5552050987676277	0.0	4.372300687362792	4.94198359967501	5.849049208576402	7.393249027965958
chr2L:8030588-8032147	0.0	0.0	0.0	0.0	0.0	0.0	0.0	7.615323375357962	28.07889677889575	19.165311965926293	32.78271473954928	21.502372174484492	12.600857682357084	12.589354186218888	9.849476413321344	10.264143046990558	4.676261143389691	1.0847757510394234	-3.2534981892391843	-2.7330028926563097	-11.67218806864436	-11.627922188473589	-12.561908219464517	-9.503872518912216	-7.47037917127445	-6.314714674769721	1.0083128477858925	1.5689266375352098	6.008804987551835	12.625460513354259	7.793796702715144	4.607250937105027	-9.330392107915303	-12.202759745655902	-18.2545453619442	-13.5102943189646	-3.2448756998136856	10.89079923937936	3.7803037110164723	1.6914121239099256	0.5552050987676277	0.0	4.372300687362792	4.94198359967501	5.849049208576402	7.393249027965958	5.588285001440858	4.269656542340291	14.807105371948202
chr2L:8041725-8043261	-12.561908219464517	-9.503872518912216	-7.47037917127445	-6.314714674769721	1.0083128477858925	1.5689266375352098	6.008804987551835	12.625460513354259	7.793796702715144	4.607250937105027	-9.330392107915303	-12.202759745655902	-18.2545453619442	-13.5102943189646	-3.2448756998136856	10.89079923937936	3.7803037110164723	1.6914121239099256	0.5552050987676277	0.0	4.372300687362792	4.94198359967501	5.849049208576402	7.393249027965958	5.588285001440858	4.269656542340291	14.807105371948202	10.072845915372257	2.566311675042282	-1.8596065830020378	-9.202836341183588	-7.791091007804613	-8.568577612590149	-8.326965779208962	-16.74480555168319	-17.262470189105848	-12.23952658057164	-14.394817524256288	-7.6022267731026005	2.886611360915354	-0.5048518960330852	0.7571085608749885	3.992862318795815	5.071690155646648	5.443498670501506	0.0	0.0	0.0	0.0
chr2L:8072328-8073897	0.0	0.0	0.0	1.651219538070357	5.539157202411971	11.447378332890858	8.197336133836059	2.963700706469412	-2.5450775191658637	-7.725366202068756	-12.59732784460646	-18.218592563592793	-17.498175394915	-12.234355476378571	-2.839598030005811	2.6465252291622625	6.406016218216242	3.8602365436823907	5.666118402991521	7.752977779029131	17.462611577301104	15.529388341133613	6.5153043412168286	7.52523846750828	0.0	2.205293594113166	2.7285928155171044	12.94190374833427	20.318591808345197	13.980435693209772	17.19716891810188	8.256080657519275	2.4123433863311488	-0.248486799998205	-5.132502799102246	-3.5423193920871716	-3.9002618358937515	-5.202035463405198	-5.927980715191722	-12.437519658429265	-11.257021030277881	-10.611671650011013	2.7723529643562506	19.979696002203486	26.1155371910502	23.986544189264162	26.971419547954863	20.67052444714897	18.3423090917043
chr2L:8082896-8084298	15.529388341133613	6.5153043412168286	7.52523846750828	0.0	2.205293594113166	2.7285928155171044	12.94190374833427	20.318591808345197	13.980435693209772	17.19716891810188	8.256080657519275	2.4123433863311488	-0.248486799998205	-5.132502799102246	-3.5423193920871716	-3.9002618358937515	-5.202035463405198	-5.927980715191722	-12.437519658429265	-11.257021030277881	-10.611671650011013	2.7723529643562506	19.979696002203486	26.1155371910502	23.986544189264162	26.971419547954863	20.67052444714897	18.3423090917043	11.25274794158117	13.816484209326575	12.323095288502156	12.704771484979473	6.454131260978351	6.901578238010616	5.5394366982742556	4.569538812782903	8.001507066607806	8.393643669534056	3.9948315909065313	7.937652645723142	6.789785837256608	0.5982874332953676	5.1109237549438005	2.3345841826570477	6.395025676656985	8.794693739588775	8.553599504661742	11.11112750642832	8.701641843666692
chr2L:8125962-8127769	3.218171524525383	2.839375776574404	0.8178038024129934	-2.113830116124918	-8.261284400012931	-15.237797837316586	-19.120146320874994	-29.4242026726686	-32.65293664223244	-34.75173420763091	-29.6699368009847	-32.90712202862758	-8.144850294454645	-14.725253666363944	-18.559309095082895	-4.552326032406991	-2.021265359997199	0.9884928598239788	0.7391401849026319	1.0035477854366492	0.9059652567236041	2.7103655190597884	-4.896600655748019	2.7221279089779116	0.43365345017743717	-0.10165738000822684	3.062009319764903	1.9657480193199017	5.843861520144945	4.1330509757640685	0.6517185674417727	-0.32675222119505476	1.857403818953513	3.542152022841199	7.747272981975532	1.3912399352125009	0.9884928598239788	-0.32675222119505476	3.0284853119309445	9.808631208193715	10.761782445043277	8.087884758602856	6.455908431495997	1.8834067806682209	2.051099402070114	1.7704062865214771	2.6089583657216155	1.7097277001859927	0.32675222119505476
chr2L:8148808-8150388	2.6089583657216155	1.7097277001859927	0.32675222119505476	-0.2887691230768229	1.9084850188786497	0.32675222119505476	5.5893068896181575	10.622895309026779	12.610131790278627	4.76063629113099	4.930602858919812	4.284376832935211	7.911287447374694	5.264109249564226	8.493133905964692	6.973637976196464	6.0292711532857375	8.177566562127758	6.240369826145056	6.198329350971281	3.596883042421783	1.391526877668039	4.2649949218764895	6.756086582340516	5.2873285211748575	0.27482272280677394	3.320810487022618	4.5979342692157195	8.265973859271002	4.0119023486959025	-0.7633114619362145	6.439305619601894	1.1864248026089623	6.027899268310849	0.9663304669960324	2.9939172005298293	7.434937883082518	6.854755496499758	11.12750718392218	12.802659511702043	5.358708104333091	4.4016453976553365	2.0545234863214623	0.8515139266299233	-4.083641825044406	-7.658256433673507	-9.299364262657877	-12.39698416461347	-13.927806293046746
chr2L:8209889-8211530	-7.5937115352816145	-13.568482983871341	-22.062616409371827	-27.645390792239535	-22.669250944113887	-18.866631075067044	0.0	-1.4843416264827354	3.60360331672692	0.606159500114743	0.8531206470108129	-0.49981680141485	-1.4637527426815689	1.204895769300835	8.02292276410831	6.690803365223949	1.0668755590631576	1.1416133483953088	15.538525469523979	8.88517061403822	17.19992585672796	21.681204335339668	18.626816824295755	17.585976177039104	13.28439193512875	17.330361215950308	2.4932425598990946	17.257325255301502	20.414648608411174	15.009195154425656	2.615306279857278	10.547872357418967	12.015144887625157	19.380886998965604	18.42958671074681	18.87965626465929	16.389190971250606	12.912231821878317	8.727894939703008	7.360231195992726	4.450867805639772	3.6097875048999475	1.970020839210998	0.3403737670073633	-0.9698612842997238	-0.4930237461375208	-1.9069180484413317	-1.903189210303585	-2.3938576656459896
chr2L:8276525-8278037	-6.734866543401239	-8.556052041951004	-13.742459789628699	-17.45578404639111	-17.881022476459854	-15.327972149391453	-11.935514693548951	-8.245954436581295	-1.2048957693008349	-0.6252873828651145	-2.9086761067615625	-12.377688983179041	-7.744048647663818	-8.49850191395366	-5.15901382678552	-4.2356069447484215	0.7875892944361568	-5.178582119747311	-5.006809497408597	-5.149729306290496	-3.1873135039143765	1.4700822753787206	-1.2072236719741718	-2.110349709093475	-0.7176205077288834	-0.1349221932754043	3.161207107820248	10.316682724804386	17.551345128630807	20.44323695951926	15.102228867312592	16.26687067640977	15.250358999986537	13.60964156047303	12.862205250534195	6.668680689230277	6.131168775037022	6.171368199523381	1.6693936075181826	8.875197923570509	4.459980182447102	4.796629013042088	1.375988707644774	-1.6425614750252682	-5.895609897348346	-10.666182815128648	-12.215194057467414	-11.859297817532006	-11.012998740417766
chr2L:8300609-8301261	-11.012998740417766	-15.44747413510662	-15.447915762996152	-19.701731007460186	-20.546678209010725	-5.446099328092284	-1.0466924622419154	-12.197676518742512	-20.916422586561158	-18.288275282854148	-18.442892483946984	-20.797390094090645	-11.838639476680045	-0.8065359368777398	-4.14701235659832	-4.670620435629871	-1.3491947485936036	-0.5429210022667755	-2.191082715210632	-2.682390599481419	-10.522516284527033	-14.836908145707918	-6.929865669081005	0.0	-1.0668755590631576	-1.0668755590631576	-0.5050184077099936	-0.32675222119505476	-3.920954183294568	-4.90264003700323	-2.2368828310306164	-3.4759985610677258	-1.788783283300503	0.9884928598239788	0.0	3.214620736329044	5.240839204186619	8.897779762959939	2.903333576924006	0.8715167998189468	0.3994560744936701	0.5964111315763887	2.564847524684046	-0.6816069930958051	-0.6252873828651145	-1.8751042679215533	-2.5841358441259623	1.1988016946252926	7.7943715896261345
chr2L:8307117-8309382	-0.8065359368777398	-4.14701235659832	-4.670620435629871	-1.3491947485936036	-0.5429210022667755	-2.191082715210632	-2.682390599481419	-10.522516284527033	-14.836908145707918	-6.929865669081005	0.0	-1.0668755590631576	-1.0668755590631576	-0.5050184077099936	-0.32675222119505476	-3.920954183294568	-4.90264003700323	-2.2368828310306164	-3.4759985610677258	-1.788783283300503	0.9884928598239788	0.0	3.214620736329044	5.240839204186619	8.897779762959939	2.903333576924006	0.8715167998189468	0.3994560744936701	0.5964111315763887	2.564847524684046	-0.6816069930958051	-0.6252873828651145	-1.8751042679215533	-2.5841358441259623	1.1988016946252926	7.7943715896261345	2.381403813156292	6.21561102768516	5.146957296196014	5.982917758582813	4.797730684421463	7.389054351710911	6.045167796819093	4.996321034006596	5.598296067460482	5.433788213360769	2.5843507464851503	-0.5234384870639825	4.956289209179475
chr2L:8310306-8312100	-2.682390599481419	-10.522516284527033	-14.836908145707918	-6.929865669081005	0.0	-1.0668755590631576	-1.0668755590631576	-0.5050184077099936	-0.32675222119505476	-3.920954183294568	-4.90264003700323	-2.2368828310306164	-3.4759985610677258	-1.788783283300503	0.9884928598239788	0.0	3.214620736329044	5.240839204186619	8.897779762959939	2.903333576924006	0.8715167998189468	0.3994560744936701	0.5964111315763887	2.564847524684046	-0.6816069930958051	-0.6252873828651145	-1.8751042679215533	-2.5841358441259623	1.1988016946252926	7.7943715896261345	2.381403813156292	6.21561102768516	5.146957296196014	5.982917758582813	4.797730684421463	7.389054351710911	6.045167796819093	4.996321034006596	5.598296067460482	5.433788213360769	2.5843507464851503	-0.5234384870639825	4.956289209179475	3.452048014730453	4.353309634601937	0.14824080603129158	-1.7710277949221944	-2.8192191231762402	-2.3796265467584283
chr2L:8363831-8365424	4.027252449195368	3.384060624911478	2.3409161989414664	-0.750483909980665	-3.993566834689558	-8.794676397711394	-8.371203872709836	-12.174508108517923	-13.257031921169316	-17.656761729782307	-25.185512774520493	-23.013544152586558	-27.122311463726295	-5.46089302280745	-9.619324550079694	-1.7233073424398317	-0.3842533059311557	-1.0845071722675648	-7.14528857861466	-6.0686268510784975	-2.438606069565839	-2.863458045118546	-3.153922969810806	-5.024818295993634	-1.8532296171815374	-2.788901366999211	-2.950624492343095	-3.7316299020598582	-5.296579562891142	-8.963287494356976	-6.570249404949956	-4.539477242396115	-1.967221329436397	-2.483485465169503	-5.07106586253875	-0.9253507860254717	-0.47712125471966244	-4.987073722210401	-5.689387477491071	0.05869386681558555	-1.7284952816153298	-0.9905388751672123	-0.58136289059981	3.587024721285314	-0.21793219871346864	-0.32675222119505476	3.620597048042479	-0.30016048127727024	1.584489561501544
chr2L:8365658-8367191	-3.993566834689558	-8.794676397711394	-8.371203872709836	-12.174508108517923	-13.257031921169316	-17.656761729782307	-25.185512774520493	-23.013544152586558	-27.122311463726295	-5.46089302280745	-9.619324550079694	-1.7233073424398317	-0.3842533059311557	-1.0845071722675648	-7.14528857861466	-6.0686268510784975	-2.438606069565839	-2.863458045118546	-3.153922969810806	-5.024818295993634	-1.8532296171815374	-2.788901366999211	-2.950624492343095	-3.7316299020598582	-5.296579562891142	-8.963287494356976	-6.570249404949956	-4.539477242396115	-1.967221329436397	-2.483485465169503	-5.07106586253875	-0.9253507860254717	-0.47712125471966244	-4.987073722210401	-5.689387477491071	0.05869386681558555	-1.7284952816153298	-0.9905388751672123	-0.58136289059981	3.587024721285314	-0.21793219871346864	-0.32675222119505476	3.620597048042479	-0.30016048127727024	1.584489561501544	5.742891325035769	4.378536155565464	0.6533397802400579	4.4440120277119
chr2L:8374083-8375367	-2.863458045118546	-3.153922969810806	-5.024818295993634	-1.8532296171815374	-2.788901366999211	-2.950624492343095	-3.7316299020598582	-5.296579562891142	-8.963287494356976	-6.570249404949956	-4.539477242396115	-1.967221329436397	-2.483485465169503	-5.07106586253875	-0.9253507860254717	-0.47712125471966244	-4.987073722210401	-5.689387477491071	0.05869386681558555	-1.7284952816153298	-0.9905388751672123	-0.58136289059981	3.587024721285314	-0.21793219871346864	-0.32675222119505476	3.620597048042479	-0.30016048127727024	1.584489561501544	5.742891325035769	4.378536155565464	0.6533397802400579	4.4440120277119	1.2589441995288997	4.554734838445829	6.13431883038756	1.4153618150052405	0.288769123076823	1.94324433778324	9.001754932469124	13.141607007152162	14.108682945557565	11.349735797469123	7.6906042684448765	4.467287088968533	5.5349737222355575	4.614336045766087	5.260370249593469	6.667395285705088	5.386724563077887
chr2L:8381858-8384315	-0.47712125471966244	-4.987073722210401	-5.689387477491071	0.05869386681558555	-1.7284952816153298	-0.9905388751672123	-0.58136289059981	3.587024721285314	-0.21793219871346864	-0.32675222119505476	3.620597048042479	-0.30016048127727024	1.584489561501544	5.742891325035769	4.378536155565464	0.6533397802400579	4.4440120277119	1.2589441995288997	4.554734838445829	6.13431883038756	1.4153618150052405	0.288769123076823	1.94324433778324	9.001754932469124	13.141607007152162	14.108682945557565	11.349735797469123	7.6906042684448765	4.467287088968533	5.5349737222355575	4.614336045766087	5.260370249593469	6.667395285705088	5.386724563077887	5.097753546534644	6.672080978075564	4.435668605076849	4.645958657151467	1.3962811641264028	1.307566424135058	0.5011993269725608	0.9057896837844757	1.4435477698226789	2.6230410196138245	2.4536980419667436	-0.5552050987676277	1.6745341627216883	2.942855510353827	0.0
chr2L:8402332-8404844	0.9057896837844757	1.4435477698226789	2.6230410196138245	2.4536980419667436	-0.5552050987676277	1.6745341627216883	2.942855510353827	0.0	2.603589228349443	2.488597877345831	1.6787032921703928	-2.791281211222884	-9.39083605473777	-11.818717691691063	-12.707068787187564	-15.738692146570846	-13.983349157328494	-17.850967467347964	-6.62817554513064	-3.7917381403531354	-4.84383564736996	-0.5722315223304937	-3.9805052031491086	-3.2565328312976076	-3.084380525153306	6.36943411769034	9.847653807866166	3.0284853119309445	5.772551866886469	20.890559769719992	21.66565218069189	28.602274916652252	27.714533002735248	20.988108171705736	13.205215872240858	10.003915884637205	5.627763552348072	9.80587302486645	2.142213234127629	4.899724376015936	1.4625830593884563	1.079076350650192	-0.3716337079066263	-2.9630017151456878	3.3693244786259964	13.620555860045807	7.409561957109853	4.6420308870883105	-0.3083662435185729
chr2L:8414044-8416701	-3.084380525153306	6.36943411769034	9.847653807866166	3.0284853119309445	5.772551866886469	20.890559769719992	21.66565218069189	28.602274916652252	27.714533002735248	20.988108171705736	13.205215872240858	10.003915884637205	5.627763552348072	9.80587302486645	2.142213234127629	4.899724376015936	1.4625830593884563	1.079076350650192	-0.3716337079066263	-2.9630017151456878	3.3693244786259964	13.620555860045807	7.409561957109853	4.6420308870883105	-0.3083662435185729	-1.523338364835591	2.1647414097725686	0.9168216549080597	-0.3339432288903805	-6.286583560122058	-9.565788651571582	-11.509994703391566	-19.267884634518676	-25.61063894319335	-29.437903713048645	-14.565231702336376	-14.67946625065639	-17.108242178155923	-7.107824008271432	-7.379037190013822	-1.9435009301995327	-0.5552050987676277	0.22407746444571308	5.114238433925467	7.537493727810241	9.881696668692092	10.526205699915186	10.343863232601064	7.144280700630277
chr2L:8510706-8512072	0.0	0.0	-3.5104935256304954	0.8962571763062308	0.32454363319990315	2.9177322108411134	0.46096774478162655	13.186192599558693	27.274546964129897	28.961323371995	29.620012192791922	17.688427084073066	19.21209379413285	20.275187642109348	7.955714719127069	14.820098624592465	11.524550430118632	15.384649863228931	11.503095073692977	12.727586703926683	4.3403490247064465	1.4419376150024263	-2.5777162428931706	-2.4423035074462045	-1.5826745582737027	-6.974821133140315	-5.020097723474834	-8.197210091667293	-9.369136301092162	-12.16772440202796	-19.813750713692937	-24.61576154154796	-15.861335945085107	-25.674755528801057	-22.103424698769324	-2.534553518899802	10.520645044368694	9.148859263892499	3.205745805737448	7.0976064334749545	5.144185707348579	8.898401150900028	5.82863571869373	11.839876094371728	21.604825423983794	6.876511572474091	8.82535230318132	3.876199468873462	2.1978363640050818
chr2L:8513446-8515647	2.9177322108411134	0.46096774478162655	13.186192599558693	27.274546964129897	28.961323371995	29.620012192791922	17.688427084073066	19.21209379413285	20.275187642109348	7.955714719127069	14.820098624592465	11.524550430118632	15.384649863228931	11.503095073692977	12.727586703926683	4.3403490247064465	1.4419376150024263	-2.5777162428931706	-2.4423035074462045	-1.5826745582737027	-6.974821133140315	-5.020097723474834	-8.197210091667293	-9.369136301092162	-12.16772440202796	-19.813750713692937	-24.61576154154796	-15.861335945085107	-25.674755528801057	-22.103424698769324	-2.534553518899802	10.520645044368694	9.148859263892499	3.205745805737448	7.0976064334749545	5.144185707348579	8.898401150900028	5.82863571869373	11.839876094371728	21.604825423983794	6.876511572474091	8.82535230318132	3.876199468873462	2.1978363640050818	1.9355205939332778	1.2777295398063053	-1.0829218812618473	-5.37221976926467	-8.584809058289025
chr2L:8527554-8528894	-22.103424698769324	-2.534553518899802	10.520645044368694	9.148859263892499	3.205745805737448	7.0976064334749545	5.144185707348579	8.898401150900028	5.82863571869373	11.839876094371728	21.604825423983794	6.876511572474091	8.82535230318132	3.876199468873462	2.1978363640050818	1.9355205939332778	1.2777295398063053	-1.0829218812618473	-5.37221976926467	-8.584809058289025	-6.512770988032395	-10.980837119879903	-0.14993677847169232	-1.135460166933678	-1.9877258291105548	0.8525212099466046	-2.3705036122169445	-6.341597974896	-9.675017915744007	-10.074589278650581	-9.111985533680981	-7.013789963971245	-0.2887691230768229	-0.9059652567236041	-6.935289834672765	-10.949179821510276	-10.3678744846628	-10.424963314943623	-9.446482668759378	-7.271016708362485	-9.08967576576565	-7.59259881285386	-0.5552050987676277	-1.0596149194935087	-9.231852830981058	-3.0232626714566013	0.3842533059311557	-1.0668755590631576	0.288769123076823
chr2L:8685026-8687025	-7.656637931362023	-0.47712125471966244	-0.3842533059311557	0.0	0.0	-0.3842533059311557	0.0	0.32675222119505476	0.3842533059311557	0.7359535705891888	0.3176595197743927	0.6015800134431257	1.7129352786041803	-0.32675222119505476	-1.2197257583953431	-0.40522608494279494	-0.3842533059311557	0.47712125471966244	0.0	0.5572722484735898	4.488317824627246	5.651600490388005	0.0	-0.9884928598239788	0.9884928598239788	8.1036280159871	6.937268913716225	6.363352329777979	10.809183025336598	8.824190196160473	14.322566699496964	9.561215961711435	3.661476176191213	1.8027107223228733	3.1580699630675086	4.113702270900938	6.886329655457786	3.228970160573614	9.751210228406	0.6025013259654013	1.4477763143210869	5.041147378163899	9.0778784327539	7.204357370561841	1.9852577673673215	4.71551980610214	1.684872899606169	-0.3842533059311557	7.325004013394938
chr2L:8826003-8827024	-2.92383622366824	-1.264171867600218	-4.284557223790419	-5.461802331268106	-8.055617570190124	-7.877989919349259	-8.039500151417938	-17.303177375888758	-17.80776074363578	-17.83700773550247	-10.520050391138684	-13.480830904370297	-14.583368486276706	-11.284153131714952	-5.343568583033903	-12.499312624742283	-8.737650973867442	-11.609472066178563	-11.952862182197734	-8.584386599244661	-9.846549326261952	-3.241034087150518	-7.840265928949599	-7.861294873215437	-7.8230485885988275	0.32675222119505476	-0.5050184077099936	-1.6525945075586288	-3.3473809372040835	-1.787582599454044	1.1438299725219074	0.799558424314094	-0.1264000181176634	-0.15597427603541167	-2.954121010365454	-1.4534582269166711	1.7256692545792003	3.179006024427367	0.14499224440675482	-0.6383073482902312	0.5530748482038785	2.1041071694721944	3.2394271763110045	1.071424242772051	0.17633003427487465	0.7261364102346485	0.45465188078030555	0.8178941004585206	0.17414665195310314
chr2L:9252219-9253181	1.4637527426815686	0.6252873828651146	0.3842533059311557	-0.54396437524082	0.4127015127641425	-0.1967243267758891	0.14277677466388472	-8.48632953706586	-3.7326457140234264	-2.6480684791877245	-0.47712125471966244	-0.47712125471966244	0.0	0.47712125471966244	1.4637527426815686	0.3842533059311557	0.0	0.9884928598239788	0.6252873828651146	1.3754968084317083	1.2202113830661716	5.24378713597772	0.27482272280677394	3.9053811282808732	2.05614818068865	2.205293594113166	1.7367090904868654	1.388392180595579	2.605636336016638	2.528834980246037	2.706631997466156	2.419480424883032	0.0	0.0	0.0	0.0	0.0	0.0	0.0	0.0	0.0	2.462898335257891	2.0160315820447554	0.22598107500165915	3.495211736795415	1.7080806449275472	7.614979107400838	1.1535175700737104	-0.2887691230768229
chr2L:9330643-9331759	0.8578322711457845	-0.13265288938819758	0.0	0.0	0.32675222119505476	0.9568070777091172	3.4048825467336825	1.976346991989466	1.8548264500094034	3.7975157902487573	0.28197937605734147	2.7109181591742146	-1.313785291951718	-0.22550604502144428	2.096619775455544	0.0	1.109019439794376	-0.08485568406388133	1.0567353599611429	0.3842533059311557	-0.5018530886558157	-0.5751433661369298	-5.108756621065659	-0.7851632045775155	-5.796127984447719	-2.401042015136781	-3.6811405033076494	-1.2819810456050582	-0.47712125471966244	-1.8350886365790042	-4.124600186767518	-1.1993648343745973	-0.7405849767053545	-0.26145052715670036	-2.476954043465906	-2.3253814028435724	-7.7093028563634	-7.251333479329462	-4.136221980978264	-0.9591312608573317	0.0	0.0	6.1401949081497325	5.359685356181688	7.165878776138565	4.117934040441533	4.948112296083116	1.755671889976682	1.0610509465000728
chr2L:9449592-9451108	-0.3842533059311557	-0.47712125471966244	-1.9908688683516216	-0.30711707796638504	0.0	-3.201520705003585	-1.613159964497835	1.1288166787490144	0.3834477571785983	-1.1737218734474009	-0.3842533059311557	0.32675222119505476	-0.9857470339571879	-0.7186367884794467	-0.3010255563743431	-1.0561232251994266	-2.5631255119203025	0.7357890626869555	-2.3286248352848276	0.47712125471966244	-0.2887691230768229	0.3842533059311557	0.3842533059311557	2.365170891693313	5.062060002654818	0.6500485400342132	0.3842533059311557	1.3528435241215888	8.219778440025367	5.426896672474316	9.194375881378075	4.738442041654356	2.907329948899719	6.549862293423125	6.583343264835487	5.314736840785525	0.9085772243244467	0.5582575783962771	1.0824153052119205	2.4941121486136986	0.6252873828651146	-0.7359535705891888	0.0	4.188949971321709	18.437800918588124	13.813555971147675	12.099943528131917	19.949623325260422	14.032494664893038
chr2L:9495419-9496609	-8.553720543962275	0.2614505271567006	-2.9373750341157483	-6.735519357434109	-0.8461744874413317	-3.818738363496877	1.739448808464791	2.115477229817551	3.3581729250997965	7.311949576188606	8.600404899985426	6.992988946185946	2.6600022009928215	5.094247683613169	4.4649643444212925	-0.32675222119505476	2.3375941441436594	0.9443261321870656	-1.6234429146671552	2.067075272714544	10.004341951868131	13.964535230488117	3.5470467872697458	4.951045311719212	6.905292552863883	4.356695094910395	3.5776293865286215	4.993409368903723	-0.10466108500287212	2.5865031980701287	2.0840707995237264	1.8873783759205338	-0.21117971693176008	-9.087380691861682	-10.642848255009746	-18.468782003989435	-16.136035929380068	-20.519046446090435	-17.20170092255894	-4.6499692342079175	3.193354874348997	7.236141133169989	8.532870322529696	4.465601346428664	2.0628830543912	-2.3721058306553213	-0.7383527384890938	-3.439216500453863	-0.32675222119505476
chr2L:9697887-9699361	-0.2910542597345181	-1.7540976006553968	-2.7619792542747525	-1.978951864946834	-1.13989551074183	-4.3732834780128345	-3.3464631249193877	-2.4856422674738194	-3.907200944558226	-4.000196332234148	-9.00218715105926	-9.69502730633529	-11.488533754000498	-13.27583561111229	-11.540982380936745	-12.971334868553571	-18.968276981604568	-9.96109099757109	-18.891397515952466	-19.548458040487503	-2.879723976178439	-3.8307786762344884	-13.095488802444496	-11.100089938310107	-8.553231211704887	-6.912483306522475	0.32675222119505476	-3.9159148262179055	-7.312932688884616	-3.905290282596934	-7.698113155665369	-5.156000871468465	0.9648536905119721	-11.17932845180178	-9.276798730102643	-1.4807113414687347	-8.392219072107551	-6.213297137482627	-7.40615215910529	-0.2105263209141679	-0.7359535705891888	-1.3821770810048504	1.096439221839007	-0.5824501369079591	-2.4689693553324203	-0.39734068960651336	0.5346537949190744	0.8000802557966666	0.9164794500562365
chr2L:9710333-9711368	-6.912483306522475	0.32675222119505476	-3.9159148262179055	-7.312932688884616	-3.905290282596934	-7.698113155665369	-5.156000871468465	0.9648536905119721	-11.17932845180178	-9.276798730102643	-1.4807113414687347	-8.392219072107551	-6.213297137482627	-7.40615215910529	-0.2105263209141679	-0.7359535705891888	-1.3821770810048504	1.096439221839007	-0.5824501369079591	-2.4689693553324203	-0.39734068960651336	0.5346537949190744	0.8000802557966666	0.9164794500562365	-0.47712125471966244	0.3842533059311557	1.3346532042087658	4.266642702680126	-0.8331037697083299	4.457231843049033	3.325353359970018	3.2104939380154547	4.510406223420588	5.621488087550042	1.7685797944572463	2.5701486613493376	3.5181874953941144	1.9580378494397204	0.2225078742669018	0.929898399102074	1.2334025563797193	2.9618652558609337	0.47712125471966244	-0.5552050987676277	0.32675222119505476	1.154415024542271	5.188610380060842	3.41774045505782	3.2705581009177305
chr2L:9757889-9759140	-0.6934436726436751	-4.819248906139487	-5.530334114085608	-10.822524649699437	-26.401803314201413	-22.122987532198994	-29.619135823074483	-14.986944253113167	1.5089304733773703	0.3065041858100091	0.06902853635696901	3.3038697432704764	2.2445038808684767	-0.2406233412219088	2.571344273218925	0.3190050761158705	1.809633445534136	13.359608038739356	13.22557685121981	12.893731975596843	14.656061536238898	8.412186025919612	6.530626830358232	12.046356335501445	3.5347556133427056	8.80569294991619	8.637074332804756	8.040525935654285	3.7948603314892573	2.1371270109657012	0.4201523659060008	1.7096636861036925	0.7857548771223009	1.7034147015370833	1.3793930629552675	0.093189715562479	-1.8541569115368965	0.09105099036729138	-4.6106060589448	-0.7284673798514961	2.8320961218608174	-0.9616978496231259	0.8563237827988177	-4.682569917280678	-6.748091459761713	-8.006760647149477	-8.421737465448759	-8.014022411809094	-5.952759344714148
chr2L:9763341-9764289	3.3038697432704764	2.2445038808684767	-0.2406233412219088	2.571344273218925	0.3190050761158705	1.809633445534136	13.359608038739356	13.22557685121981	12.893731975596843	14.656061536238898	8.412186025919612	6.530626830358232	12.046356335501445	3.5347556133427056	8.80569294991619	8.637074332804756	8.040525935654285	3.7948603314892573	2.1371270109657012	0.4201523659060008	1.7096636861036925	0.7857548771223009	1.7034147015370833	1.3793930629552675	0.093189715562479	-1.8541569115368965	0.09105099036729138	-4.6106060589448	-0.7284673798514961	2.8320961218608174	-0.9616978496231259	0.8563237827988177	-4.682569917280678	-6.748091459761713	-8.006760647149477	-8.421737465448759	-8.014022411809094	-5.952759344714148	-7.737182436357815	-8.290554888469865	-9.393623153221967	-5.5694652713293475	-6.486410459022508	-4.908905140160225	-1.684872899606169	-0.7359535705891888	-3.5489382806057588	-4.01034648355136	-2.5848188600563713
chr2L:9890038-9891683	-0.13906948780066597	-3.708944886098549	-1.6744618218526375	-0.2406233412219088	-5.553240798429319	-1.7412160115666815	-4.033365229425054	-4.642473822466457	-2.4119010443691455	-2.8421807727505013	-3.3494041527797136	-5.227967173353741	-1.7115341193933067	0.0	-7.432707521548639	-6.348135213015384	3.5431581705954045	1.0362199795409535	0.32675222119505476	-0.12030794209542073	1.9721050419103172	0.0	1.885210904955993	1.4532380401181537	0.32675222119505476	-0.6252873828651145	0.794386000598117	0.284170564496375	4.25355454690032	-2.259982999975834	0.47712125471966244	0.47712125471966244	0.16564503683859236	4.331086957667959	4.45344507907393	2.5033172587230967	2.5197321360890585	-0.6790941107861987	3.8515995055843892	1.4571640772950463	1.4563801869914204	2.6439917507181834	1.9541141653155767	3.196717972660355	-1.572147778441128	0.6444874306900835	-5.793496925180785	-4.099509937841864	-2.056393375032635
chr2L:9895181-9895932	-3.3494041527797136	-5.227967173353741	-1.7115341193933067	0.0	-7.432707521548639	-6.348135213015384	3.5431581705954045	1.0362199795409535	0.32675222119505476	-0.12030794209542073	1.9721050419103172	0.0	1.885210904955993	1.4532380401181537	0.32675222119505476	-0.6252873828651145	0.794386000598117	0.284170564496375	4.25355454690032	-2.259982999975834	0.47712125471966244	0.47712125471966244	0.16564503683859236	4.331086957667959	4.45344507907393	2.5033172587230967	2.5197321360890585	-0.6790941107861987	3.8515995055843892	1.4571640772950463	1.4563801869914204	2.6439917507181834	1.9541141653155767	3.196717972660355	-1.572147778441128	0.6444874306900835	-5.793496925180785	-4.099509937841864	-2.056393375032635	-3.0961357179211197	-0.9884928598239788	-2.3117777270032884	-4.736826578884507	-0.5050184077099936	-0.32675222119505476	-0.47712125471966244	0.0	-2.400839343781277	-1.8492502492664602
chr2L:9896555-9897640	0.0	-7.432707521548639	-6.348135213015384	3.5431581705954045	1.0362199795409535	0.32675222119505476	-0.12030794209542073	1.9721050419103172	0.0	1.885210904955993	1.4532380401181537	0.32675222119505476	-0.6252873828651145	0.794386000598117	0.284170564496375	4.25355454690032	-2.259982999975834	0.47712125471966244	0.47712125471966244	0.16564503683859236	4.331086957667959	4.45344507907393	2.5033172587230967	2.5197321360890585	-0.6790941107861987	3.8515995055843892	1.4571640772950463	1.4563801869914204	2.6439917507181834	1.9541141653155767	3.196717972660355	-1.572147778441128	0.6444874306900835	-5.793496925180785	-4.099509937841864	-2.056393375032635	-3.0961357179211197	-0.9884928598239788	-2.3117777270032884	-4.736826578884507	-0.5050184077099936	-0.32675222119505476	-0.47712125471966244	0.0	-2.400839343781277	-1.8492502492664602	-4.178794053269984	-2.192658433951746	-5.459142594719548
chr2L:9912826-9913925	0.6444874306900835	-5.793496925180785	-4.099509937841864	-2.056393375032635	-3.0961357179211197	-0.9884928598239788	-2.3117777270032884	-4.736826578884507	-0.5050184077099936	-0.32675222119505476	-0.47712125471966244	0.0	-2.400839343781277	-1.8492502492664602	-4.178794053269984	-2.192658433951746	-5.459142594719548	-2.0844894076526566	-3.972681696331531	-1.3821770810048504	0.0	-5.471792271242052	-1.8223877681649696	-2.0266905325807247	2.341248245414566	-1.7159984762253484	-1.2456036774209613	0.3842533059311557	-0.58136289059981	-0.32675222119505476	0.3907644586909242	-0.8410298706976986	3.253611582836327	0.3825876399126979	0.9884928598239788	0.42815404581190597	0.3895645224474584	1.4278852360765655	-0.2887691230768229	-3.4609003030890397	-2.3102018412430843	-0.11981463385240806	-0.6517185674417723	0.9884928598239788	0.47712125471966244	-0.3842533059311557	0.9492931826283602	0.512584871343693	2.141565594625299
chr2L:9937503-9939235	10.057729391162978	20.017132482190576	18.06110137980453	20.38827407851224	9.616188789023422	1.3717496078721767	3.508798688250286	7.788648709163636	7.213206209547169	0.9269250604438054	-0.582383601084804	-8.1027849371706	-0.07475554146237992	-1.1296213231061605	-2.6595863574560714	3.0634413110609136	-0.3485381484175778	-1.3767214885283883	-8.595283741132002	-9.768546032283588	2.8496802822049805	9.689812214210914	4.428756668694428	-0.2406233412219088	0.0	0.0	0.0	0.0	0.0	1.4637527426815686	1.0466924622419154	12.87276803323307	20.600439189188922	22.517781323321646	19.131489912340168	5.597261470236594	-0.2887691230768229	4.740262719480323	4.340436354815791	6.703770018073666	11.357446439424432	10.15980622403238	6.5265886032178955	3.320041756029095	-1.6063539409059668	-1.7631892975978962	-5.774909510225448	-6.147092511791119	-2.5417448035480845
chr2L:9956980-9957896	4.340436354815791	6.703770018073666	11.357446439424432	10.15980622403238	6.5265886032178955	3.320041756029095	-1.6063539409059668	-1.7631892975978962	-5.774909510225448	-6.147092511791119	-2.5417448035480845	-2.5376487689659335	4.684382684658052	18.01664261543939	17.18435648046485	15.102043203126764	5.344425075198388	3.6886195230910133	-2.106964475705373	-4.970056888639203	-8.549009270961822	-10.855416689350056	-10.588663163610715	-5.795539912082991	8.225459826566844	7.0620726979437185	8.054739418667472	7.805472653064234	9.535816579149058	6.601282258248984	17.484808520244027	14.81241414356769	14.438598748960949	15.056344579642014	8.6606104608532	5.197099297983853	4.896613847466632	3.0360378804801527	2.836359559569596	2.3945809613084093	-0.5681636727174793	0.1506000507196043	-0.5029935038082729	-2.0423232077859526	-4.003063378224936	-5.698029751319028	-2.670316305455201	-3.6259529067132155	-3.244212574673457
chr2L:9966352-9968212	-4.970056888639203	-8.549009270961822	-10.855416689350056	-10.588663163610715	-5.795539912082991	8.225459826566844	7.0620726979437185	8.054739418667472	7.805472653064234	9.535816579149058	6.601282258248984	17.484808520244027	14.81241414356769	14.438598748960949	15.056344579642014	8.6606104608532	5.197099297983853	4.896613847466632	3.0360378804801527	2.836359559569596	2.3945809613084093	-0.5681636727174793	0.1506000507196043	-0.5029935038082729	-2.0423232077859526	-4.003063378224936	-5.698029751319028	-2.670316305455201	-3.6259529067132155	-3.244212574673457	-3.854952090940966	-3.676361311139915	-2.3406917056768273	-4.936466608488468	-5.08287882091728	-3.590839003524297	-5.955951098200716	-6.530986324421661	-5.5492890359665585	-5.439969700773247	-5.207091382635076	-6.72753132138919	-5.632319947747109	-6.740226178528851	6.301713769986823	8.314338822939938	15.528737869222963	17.46460786415984	17.226019830557618
chr2L:9984314-9986345	-5.955951098200716	-6.530986324421661	-5.5492890359665585	-5.439969700773247	-5.207091382635076	-6.72753132138919	-5.632319947747109	-6.740226178528851	6.301713769986823	8.314338822939938	15.528737869222963	17.46460786415984	17.226019830557618	10.325782578756453	12.900228567672082	10.201530458955412	6.776872713569162	5.72076142369944	3.762844998120415	0.18072198645085483	-2.8413398244676142	-3.2781122309483997	-6.430929001193026	-4.294021335062586	-5.844701979774805	-3.19296327820302	-5.202955403628875	-7.151790456073289	-3.976389143224826	-5.541856515537941	-6.355402070618201	-5.830650317809561	-5.978625040006467	-9.078153337726622	-8.792761470177554	-9.118854824171217	-11.053609289527305	-14.720936787561916	-15.366497892579387	-17.832251178987146	-5.957861014225544	-0.036050663495053974	-3.509247784557812	-4.965872028948118	-3.7930958791239746	-6.781964301720371	-3.2573876616125066	-0.4666095473949303	1.6806839062132066
chr2L:10003285-10004911	-15.366497892579387	-17.832251178987146	-5.957861014225544	-0.036050663495053974	-3.509247784557812	-4.965872028948118	-3.7930958791239746	-6.781964301720371	-3.2573876616125066	-0.4666095473949303	1.6806839062132066	3.1428267114340915	3.5378049688498514	7.371223665090334	4.855516523645872	2.7941197439334844	-0.7288681465700533	-5.232867564332845	-7.488180879816485	-8.978853486550811	-8.518556118965071	-13.316918052195557	-2.2359973213894384	-7.152111247241758	-10.91634572002549	-16.78463200098962	-19.69819692885988	-26.049698470791228	-17.605492183429096	-4.75544741706194	-9.997785886683083	-3.3791512365591903	1.3821770810048504	-1.3821770810048504	1.3828316080704914	3.8292676197138062	4.108995991057972	2.5920884173330907	-0.47623102627939956	-4.277481315119048	-1.9515060318447783	-1.013741786674795	0.0	0.0	0.0	0.0	0.0	0.0	0.0
chr2L:10056761-10058127	-0.6279517250664927	-7.140335022013463	-10.326857888420141	-13.738761787467814	-17.586382794788904	-8.44113598593378	5.9901538465083695	9.339425422450377	10.523279251260371	13.747235713006997	5.646501871539863	5.8577048543000165	1.955526080610021	1.8258425224131114	3.2121631914673685	-0.37620555366114655	-2.318947235552135	-4.625146554739438	-2.382933236846543	-1.9771555015580273	-2.2111136185005305	-4.126243046162616	-0.8097316386735297	-1.0668755590631576	-2.0958017614894935	-2.6921464144300664	-2.323336437800492	-2.4089139526345456	-2.344452641393289	-3.555217880870908	-2.9994893068304496	-3.684559949246426	-1.8000707076147637	-3.4544203967412823	-6.462659525532832	0.024716147631918674	1.5261250172585696	0.9884928598239788	-0.3842533059311557	-0.6025013259654013	0.9142985962534581	-0.628248327464556	-0.2751042920756612	-0.6910294564930665	-4.323355177651085	-6.229838619725082	-3.683473631444131	-6.3123922142258895	-6.668680689230277
chr2L:10200248-10202119	0.21052632091416779	-0.8991324325811205	1.227661155580287	2.1489936397300315	2.033256954326681	-0.12984400215673694	-1.2923869375890096	-4.678865108691803	-8.83678046535075	-7.246379470368111	-5.9374785148892935	-6.9635708940253265	-8.094073053967271	0.0	0.0	0.0	0.0	0.0	0.0	0.0	0.0	0.0	0.0	0.0	0.0	0.0	0.0	-5.433439709590141	-1.3361085670423096	-0.47712125471966244	-1.1105051745947512	0.6762939136477789	-0.32867254487501096	0.7121701346881192	2.106484346307365	4.013390581003731	2.7285928155171044	1.0752722563038328	6.657846630659928	5.453756817419884	0.5552050987676277	6.690098863231269	5.069508440307208	10.005612348335136	9.333135823823458	8.218954603358114	8.46337471622353	6.869322931049996	-0.5982874332953674
chr2L:10219761-10222548	5.453756817419884	0.5552050987676277	6.690098863231269	5.069508440307208	10.005612348335136	9.333135823823458	8.218954603358114	8.46337471622353	6.869322931049996	-0.5982874332953674	1.8691860119179453	-0.8306338155442856	1.5254292979851372	2.520518934427999	0.7906137876558695	0.3842533059311557	-1.0668755590631576	4.481262646947111	8.673322812931424	1.8738140686470386	4.971893263556855	6.981867293298838	0.9034043916225996	9.034248608052522	11.365706153931448	3.659841877777891	12.131741490936971	11.64311712670939	7.719724199368645	6.308841397893883	4.897122342810094	5.174040801588481	-2.3286248352848276	2.7285928155171044	5.069508440307208	8.827757928504626	7.908772683249749	6.749551371654555	8.481416288494117	8.60662202921577	2.8454870291344108	3.099483525220618	1.6103526801384602	1.1270009564347832	1.7221230781715269	-0.2548131414396564	-1.38387362040335	-3.249785321433589	-5.605150933934618
chr2L:10225471-10227316	-0.8306338155442856	1.5254292979851372	2.520518934427999	0.7906137876558695	0.3842533059311557	-1.0668755590631576	4.481262646947111	8.673322812931424	1.8738140686470386	4.971893263556855	6.981867293298838	0.9034043916225996	9.034248608052522	11.365706153931448	3.659841877777891	12.131741490936971	11.64311712670939	7.719724199368645	6.308841397893883	4.897122342810094	5.174040801588481	-2.3286248352848276	2.7285928155171044	5.069508440307208	8.827757928504626	7.908772683249749	6.749551371654555	8.481416288494117	8.60662202921577	2.8454870291344108	3.099483525220618	1.6103526801384602	1.1270009564347832	1.7221230781715269	-0.2548131414396564	-1.38387362040335	-3.249785321433589	-5.605150933934618	-8.032109319407455	-4.0842655928789355	-7.544750463177566	-4.427223151423064	-0.5552050987676277	-6.784948285495598	-13.089859315459542	-10.268157959573822	-5.941526563354928	-14.699374748805605	-11.50597851010309
chr2L:10230626-10233477	0.9034043916225996	9.034248608052522	11.365706153931448	3.659841877777891	12.131741490936971	11.64311712670939	7.719724199368645	6.308841397893883	4.897122342810094	5.174040801588481	-2.3286248352848276	2.7285928155171044	5.069508440307208	8.827757928504626	7.908772683249749	6.749551371654555	8.481416288494117	8.60662202921577	2.8454870291344108	3.099483525220618	1.6103526801384602	1.1270009564347832	1.7221230781715269	-0.2548131414396564	-1.38387362040335	-3.249785321433589	-5.605150933934618	-8.032109319407455	-4.0842655928789355	-7.544750463177566	-4.427223151423064	-0.5552050987676277	-6.784948285495598	-13.089859315459542	-10.268157959573822	-5.941526563354928	-14.699374748805605	-11.50597851010309	-11.806335026877298	-1.9995294472755656	-5.353072780606708	11.999760099060092	29.17217561589779	12.301085826121904	7.269512529395046	2.560873542085755	4.174940658254871	5.606648714831063	8.095792417485226
chr2L:10238988-10240375	8.481416288494117	8.60662202921577	2.8454870291344108	3.099483525220618	1.6103526801384602	1.1270009564347832	1.7221230781715269	-0.2548131414396564	-1.38387362040335	-3.249785321433589	-5.605150933934618	-8.032109319407455	-4.0842655928789355	-7.544750463177566	-4.427223151423064	-0.5552050987676277	-6.784948285495598	-13.089859315459542	-10.268157959573822	-5.941526563354928	-14.699374748805605	-11.50597851010309	-11.806335026877298	-1.9995294472755656	-5.353072780606708	11.999760099060092	29.17217561589779	12.301085826121904	7.269512529395046	2.560873542085755	4.174940658254871	5.606648714831063	8.095792417485226	15.2778588190461	10.252354048121635	4.929285977686441	1.968250981180858	3.757011058381621	2.962337824825468	0.3943670505771443	-1.1315780295358764	3.514446625982797	2.4051429817003562	3.0808661882360133	2.1834997080366296	3.95080497549041	17.594952996301103	11.798641455929172	13.26087246970176
chr2L:10245891-10247505	-4.427223151423064	-0.5552050987676277	-6.784948285495598	-13.089859315459542	-10.268157959573822	-5.941526563354928	-14.699374748805605	-11.50597851010309	-11.806335026877298	-1.9995294472755656	-5.353072780606708	11.999760099060092	29.17217561589779	12.301085826121904	7.269512529395046	2.560873542085755	4.174940658254871	5.606648714831063	8.095792417485226	15.2778588190461	10.252354048121635	4.929285977686441	1.968250981180858	3.757011058381621	2.962337824825468	0.3943670505771443	-1.1315780295358764	3.514446625982797	2.4051429817003562	3.0808661882360133	2.1834997080366296	3.95080497549041	17.594952996301103	11.798641455929172	13.26087246970176	9.650052908731064	5.760192957492111	1.561329023370908	-2.332462835859472	-8.77194112291772	-12.40692651501094	-13.62743920451685	-19.746439442358863	-9.58048643950907	-14.642314071868011	-17.328209124452798	-14.144151375994909	-8.606248609201295	-10.837681652160967
chr2L:10259884-10261540	2.4051429817003562	3.0808661882360133	2.1834997080366296	3.95080497549041	17.594952996301103	11.798641455929172	13.26087246970176	9.650052908731064	5.760192957492111	1.561329023370908	-2.332462835859472	-8.77194112291772	-12.40692651501094	-13.62743920451685	-19.746439442358863	-9.58048643950907	-14.642314071868011	-17.328209124452798	-14.144151375994909	-8.606248609201295	-10.837681652160967	-17.68116428007833	-5.101887993715025	2.0917878638416623	3.440415544891726	2.3545905800780726	4.393106095490975	4.164981294819193	-6.468083433985352	-5.335982723758286	-9.939565797765948	-8.897011172286458	-3.7423314634855704	-13.137647130654331	0.5333465754487028	7.566653833840764	8.809504458906703	3.9463241174915322	7.61799474415666	1.0065518479297424	1.8707583049197938	2.333256623567403	-1.0307533684411077	5.631851843911269	2.671602123891962	7.2738350389025	15.258507970133541	8.486748784895564	15.52150842364725
chr2L:10262928-10263747	13.26087246970176	9.650052908731064	5.760192957492111	1.561329023370908	-2.332462835859472	-8.77194112291772	-12.40692651501094	-13.62743920451685	-19.746439442358863	-9.58048643950907	-14.642314071868011	-17.328209124452798	-14.144151375994909	-8.606248609201295	-10.837681652160967	-17.68116428007833	-5.101887993715025	2.0917878638416623	3.440415544891726	2.3545905800780726	4.393106095490975	4.164981294819193	-6.468083433985352	-5.335982723758286	-9.939565797765948	-8.897011172286458	-3.7423314634855704	-13.137647130654331	0.5333465754487028	7.566653833840764	8.809504458906703	3.9463241174915322	7.61799474415666	1.0065518479297424	1.8707583049197938	2.333256623567403	-1.0307533684411077	5.631851843911269	2.671602123891962	7.2738350389025	15.258507970133541	8.486748784895564	15.52150842364725	8.688700477170753	4.101979612619887	-1.5813400320189235	-3.434448053914866	-2.947589726643921	-8.29303123341937
chr2L:10263984-10265037	5.760192957492111	1.561329023370908	-2.332462835859472	-8.77194112291772	-12.40692651501094	-13.62743920451685	-19.746439442358863	-9.58048643950907	-14.642314071868011	-17.328209124452798	-14.144151375994909	-8.606248609201295	-10.837681652160967	-17.68116428007833	-5.101887993715025	2.0917878638416623	3.440415544891726	2.3545905800780726	4.393106095490975	4.164981294819193	-6.468083433985352	-5.335982723758286	-9.939565797765948	-8.897011172286458	-3.7423314634855704	-13.137647130654331	0.5333465754487028	7.566653833840764	8.809504458906703	3.9463241174915322	7.61799474415666	1.0065518479297424	1.8707583049197938	2.333256623567403	-1.0307533684411077	5.631851843911269	2.671602123891962	7.2738350389025	15.258507970133541	8.486748784895564	15.52150842364725	8.688700477170753	4.101979612619887	-1.5813400320189235	-3.434448053914866	-2.947589726643921	-8.29303123341937	-10.787549288435379	-10.882868286342612
chr2L:10269623-10270823	-10.837681652160967	-17.68116428007833	-5.101887993715025	2.0917878638416623	3.440415544891726	2.3545905800780726	4.393106095490975	4.164981294819193	-6.468083433985352	-5.335982723758286	-9.939565797765948	-8.897011172286458	-3.7423314634855704	-13.137647130654331	0.5333465754487028	7.566653833840764	8.809504458906703	3.9463241174915322	7.61799474415666	1.0065518479297424	1.8707583049197938	2.333256623567403	-1.0307533684411077	5.631851843911269	2.671602123891962	7.2738350389025	15.258507970133541	8.486748784895564	15.52150842364725	8.688700477170753	4.101979612619887	-1.5813400320189235	-3.434448053914866	-2.947589726643921	-8.29303123341937	-10.787549288435379	-10.882868286342612	-11.153822177856425	-13.602387710911904	-2.500293772175146	9.360602039881528	9.133057615625269	10.843245527407765	13.421877159285874	8.395309322054818	5.759570571046138	3.9306679932604367	-2.368359734798632	-3.135203785643459
chr2L:10276312-10277878	-13.137647130654331	0.5333465754487028	7.566653833840764	8.809504458906703	3.9463241174915322	7.61799474415666	1.0065518479297424	1.8707583049197938	2.333256623567403	-1.0307533684411077	5.631851843911269	2.671602123891962	7.2738350389025	15.258507970133541	8.486748784895564	15.52150842364725	8.688700477170753	4.101979612619887	-1.5813400320189235	-3.434448053914866	-2.947589726643921	-8.29303123341937	-10.787549288435379	-10.882868286342612	-11.153822177856425	-13.602387710911904	-2.500293772175146	9.360602039881528	9.133057615625269	10.843245527407765	13.421877159285874	8.395309322054818	5.759570571046138	3.9306679932604367	-2.368359734798632	-3.135203785643459	-10.390301601131323	-16.127512573749147	-16.975180105985824	-12.932862221276983	-0.2406233412219088	-5.3215870948261506	-3.9541321856759644	0.9398676429478011	-1.4851444957717956	1.282947513804448	-3.594981247129762	-1.170041379908726	-2.4930110820312232
chr2L:10291561-10292468	8.395309322054818	5.759570571046138	3.9306679932604367	-2.368359734798632	-3.135203785643459	-10.390301601131323	-16.127512573749147	-16.975180105985824	-12.932862221276983	-0.2406233412219088	-5.3215870948261506	-3.9541321856759644	0.9398676429478011	-1.4851444957717956	1.282947513804448	-3.594981247129762	-1.170041379908726	-2.4930110820312232	3.0857376116388804	10.59681243678468	6.316418713607388	1.2813406034374712	-2.0132822783508373	-2.5457367857773465	-6.623307885700368	-6.000352478131583	-5.801486827878557	-6.296685169164577	1.745219051864818	3.526864290772621	2.1347974363396514	3.049555393101079	-1.0458495714013374	-3.3450147060523023	-6.775720250437719	-12.42180279139027	-6.886329655457786	-8.523874856112183	-3.9966267034119505	-0.5680262272613873	2.2003029628300177	-1.5714662509429198	-3.2243673580727163	-5.829817385826612	-3.6942939984090635	3.1074460490276756	0.945317988087541	-0.8363885310371715	7.3618463057895775
chr2L:10306502-10307559	2.1347974363396514	3.049555393101079	-1.0458495714013374	-3.3450147060523023	-6.775720250437719	-12.42180279139027	-6.886329655457786	-8.523874856112183	-3.9966267034119505	-0.5680262272613873	2.2003029628300177	-1.5714662509429198	-3.2243673580727163	-5.829817385826612	-3.6942939984090635	3.1074460490276756	0.945317988087541	-0.8363885310371715	7.3618463057895775	5.286892518577946	5.251679084489569	6.20419571332113	2.196080399472366	-1.7446372565183652	2.0789868138704217	4.052805622221911	0.7207090774114039	9.96725769869164	3.7112068685074457	2.3758229813140312	-0.4491737954044121	-3.339374345671082	0.18105088102972228	-5.567775448902265	-3.540802558177495	-7.707315896250169	-6.560384801055701	-0.5552050987676277	-2.836054522105309	-5.438130581753143	-4.3872758703851815	1.9084850188786497	4.63525191739791	5.679928102121433	10.724722386231521	13.778224132623885	18.824237592011922	23.738298431385086	20.990178215108894
chr2L:10313438-10314812	-5.829817385826612	-3.6942939984090635	3.1074460490276756	0.945317988087541	-0.8363885310371715	7.3618463057895775	5.286892518577946	5.251679084489569	6.20419571332113	2.196080399472366	-1.7446372565183652	2.0789868138704217	4.052805622221911	0.7207090774114039	9.96725769869164	3.7112068685074457	2.3758229813140312	-0.4491737954044121	-3.339374345671082	0.18105088102972228	-5.567775448902265	-3.540802558177495	-7.707315896250169	-6.560384801055701	-0.5552050987676277	-2.836054522105309	-5.438130581753143	-4.3872758703851815	1.9084850188786497	4.63525191739791	5.679928102121433	10.724722386231521	13.778224132623885	18.824237592011922	23.738298431385086	20.990178215108894	10.234532199782993	19.034833732718308	16.947515559302875	19.67555374857535	11.343332545549943	10.042595218780491	5.1145448231615	6.212534072640562	1.578364816269992	0.06293140703238648	-1.0293999847028892	-1.468894642890885	-2.0349450506949367
chr2L:10333314-10334843	11.343332545549943	10.042595218780491	5.1145448231615	6.212534072640562	1.578364816269992	0.06293140703238648	-1.0293999847028892	-1.468894642890885	-2.0349450506949367	-2.7841004887430123	-14.474467762896717	-15.110492820414176	-23.03064792391652	-24.975096727168477	-29.921931114687258	-23.843214386148865	-9.88316241370877	-2.7929268243879664	-10.768945514207092	2.4658709208891185	1.6929203103260693	1.57710920737492	3.5547373391697517	3.414634758068816	4.975255318158779	7.52221798825195	5.257983389157872	0.21824404820296	-2.7531124969180145	-5.877045523677426	-4.520159588785401	4.416282265444238	0.8849004523929979	-0.8065359368777398	12.94549756408858	24.677545258884642	26.052228259795736	21.735389346602954	3.881974018177307	2.9014639237197275	-1.2191869430648323	0.5943262478125869	9.933427022503189	8.615521719334776	3.0063806511617606	1.3097308791268154	-6.300919977571803	-3.417121890416149	5.754227526694906
chr2L:10341142-10342484	-9.88316241370877	-2.7929268243879664	-10.768945514207092	2.4658709208891185	1.6929203103260693	1.57710920737492	3.5547373391697517	3.414634758068816	4.975255318158779	7.52221798825195	5.257983389157872	0.21824404820296	-2.7531124969180145	-5.877045523677426	-4.520159588785401	4.416282265444238	0.8849004523929979	-0.8065359368777398	12.94549756408858	24.677545258884642	26.052228259795736	21.735389346602954	3.881974018177307	2.9014639237197275	-1.2191869430648323	0.5943262478125869	9.933427022503189	8.615521719334776	3.0063806511617606	1.3097308791268154	-6.300919977571803	-3.417121890416149	5.754227526694906	3.7199597821881247	-0.8122468138921684	-4.357405280425445	-9.715314809923692	-7.932323609606579	-5.81976316868681	-3.590729563375656	-2.367180882387637	-4.5942921542274595	-0.029230339672795556	3.9003415795308305	1.9054430246346705	0.7424818152837781	-1.9175235639966854	6.050736696169713	12.127216407446571
chr2L:10356369-10357605	-6.300919977571803	-3.417121890416149	5.754227526694906	3.7199597821881247	-0.8122468138921684	-4.357405280425445	-9.715314809923692	-7.932323609606579	-5.81976316868681	-3.590729563375656	-2.367180882387637	-4.5942921542274595	-0.029230339672795556	3.9003415795308305	1.9054430246346705	0.7424818152837781	-1.9175235639966854	6.050736696169713	12.127216407446571	11.423648221019972	5.662033400867769	10.482462832772846	8.94777326244243	8.13952835557342	4.929364184996027	1.517504393218028	1.8328906358210828	2.192848061629895	1.6825909622892548	1.17755297346714	-1.5499450787397409	-0.6040471177735631	1.5647867843032814	-1.24411923718178	-1.011797176363557	-6.540387830101227	-6.957550494589571	-8.409116201818158	-6.2646137853632355	-9.72395913968868	-13.255454046198778	-21.492828223659703	-21.623901750421037	-16.19935667560579	-4.296895315260488	-11.070084171331995	-12.68983721893005	-21.035842590909116	-20.529515459664943
chr2L:10361720-10363904	-4.5942921542274595	-0.029230339672795556	3.9003415795308305	1.9054430246346705	0.7424818152837781	-1.9175235639966854	6.050736696169713	12.127216407446571	11.423648221019972	5.662033400867769	10.482462832772846	8.94777326244243	8.13952835557342	4.929364184996027	1.517504393218028	1.8328906358210828	2.192848061629895	1.6825909622892548	1.17755297346714	-1.5499450787397409	-0.6040471177735631	1.5647867843032814	-1.24411923718178	-1.011797176363557	-6.540387830101227	-6.957550494589571	-8.409116201818158	-6.2646137853632355	-9.72395913968868	-13.255454046198778	-21.492828223659703	-21.623901750421037	-16.19935667560579	-4.296895315260488	-11.070084171331995	-12.68983721893005	-21.035842590909116	-20.529515459664943	-9.198878909438097	-0.9884928598239788	-6.479171365772113	-9.833429580807959	-6.1194620054095115	0.0	2.383046303540879	8.44105200118999	8.178518679296017	5.252652576387024	6.110650810039542
chr2L:10364289-10365586	-1.9175235639966854	6.050736696169713	12.127216407446571	11.423648221019972	5.662033400867769	10.482462832772846	8.94777326244243	8.13952835557342	4.929364184996027	1.517504393218028	1.8328906358210828	2.192848061629895	1.6825909622892548	1.17755297346714	-1.5499450787397409	-0.6040471177735631	1.5647867843032814	-1.24411923718178	-1.011797176363557	-6.540387830101227	-6.957550494589571	-8.409116201818158	-6.2646137853632355	-9.72395913968868	-13.255454046198778	-21.492828223659703	-21.623901750421037	-16.19935667560579	-4.296895315260488	-11.070084171331995	-12.68983721893005	-21.035842590909116	-20.529515459664943	-9.198878909438097	-0.9884928598239788	-6.479171365772113	-9.833429580807959	-6.1194620054095115	0.0	2.383046303540879	8.44105200118999	8.178518679296017	5.252652576387024	6.110650810039542	5.432354414850238	6.398641942986777	-1.1882718322766834	-1.4130264729093005	-5.537422578110312
chr2L:10366225-10367763	5.662033400867769	10.482462832772846	8.94777326244243	8.13952835557342	4.929364184996027	1.517504393218028	1.8328906358210828	2.192848061629895	1.6825909622892548	1.17755297346714	-1.5499450787397409	-0.6040471177735631	1.5647867843032814	-1.24411923718178	-1.011797176363557	-6.540387830101227	-6.957550494589571	-8.409116201818158	-6.2646137853632355	-9.72395913968868	-13.255454046198778	-21.492828223659703	-21.623901750421037	-16.19935667560579	-4.296895315260488	-11.070084171331995	-12.68983721893005	-21.035842590909116	-20.529515459664943	-9.198878909438097	-0.9884928598239788	-6.479171365772113	-9.833429580807959	-6.1194620054095115	0.0	2.383046303540879	8.44105200118999	8.178518679296017	5.252652576387024	6.110650810039542	5.432354414850238	6.398641942986777	-1.1882718322766834	-1.4130264729093005	-5.537422578110312	-3.8520390488500778	2.0697733108379937	0.7379940673556128	0.8716796146549698
chr2L:10374910-10376122	-8.409116201818158	-6.2646137853632355	-9.72395913968868	-13.255454046198778	-21.492828223659703	-21.623901750421037	-16.19935667560579	-4.296895315260488	-11.070084171331995	-12.68983721893005	-21.035842590909116	-20.529515459664943	-9.198878909438097	-0.9884928598239788	-6.479171365772113	-9.833429580807959	-6.1194620054095115	0.0	2.383046303540879	8.44105200118999	8.178518679296017	5.252652576387024	6.110650810039542	5.432354414850238	6.398641942986777	-1.1882718322766834	-1.4130264729093005	-5.537422578110312	-3.8520390488500778	2.0697733108379937	0.7379940673556128	0.8716796146549698	-3.301592526145284	-4.3790292750258955	-2.959650358993504	-1.8663314046375516	-0.8666997874155785	5.484860794529526	4.44435623897757	3.267016294969557	1.967221329436397	5.641636591125155	12.138025472793682	11.277896908425356	6.4816770806306	8.487749655982244	2.2203823713740376	1.4607991004216487	-0.7949344434365183
chr2L:10379113-10380914	-12.68983721893005	-21.035842590909116	-20.529515459664943	-9.198878909438097	-0.9884928598239788	-6.479171365772113	-9.833429580807959	-6.1194620054095115	0.0	2.383046303540879	8.44105200118999	8.178518679296017	5.252652576387024	6.110650810039542	5.432354414850238	6.398641942986777	-1.1882718322766834	-1.4130264729093005	-5.537422578110312	-3.8520390488500778	2.0697733108379937	0.7379940673556128	0.8716796146549698	-3.301592526145284	-4.3790292750258955	-2.959650358993504	-1.8663314046375516	-0.8666997874155785	5.484860794529526	4.44435623897757	3.267016294969557	1.967221329436397	5.641636591125155	12.138025472793682	11.277896908425356	6.4816770806306	8.487749655982244	2.2203823713740376	1.4607991004216487	-0.7949344434365183	-1.684997230950443	-0.19916529609750633	0.5552050987676277	-1.401963978027855	-2.072824186164106	-3.014884198390452	-5.050264873945385	-7.867200790104971	-10.16481062987699
chr2L:10385346-10389663	5.252652576387024	6.110650810039542	5.432354414850238	6.398641942986777	-1.1882718322766834	-1.4130264729093005	-5.537422578110312	-3.8520390488500778	2.0697733108379937	0.7379940673556128	0.8716796146549698	-3.301592526145284	-4.3790292750258955	-2.959650358993504	-1.8663314046375516	-0.8666997874155785	5.484860794529526	4.44435623897757	3.267016294969557	1.967221329436397	5.641636591125155	12.138025472793682	11.277896908425356	6.4816770806306	8.487749655982244	2.2203823713740376	1.4607991004216487	-0.7949344434365183	-1.684997230950443	-0.19916529609750633	0.5552050987676277	-1.401963978027855	-2.072824186164106	-3.014884198390452	-5.050264873945385	-7.867200790104971	-10.16481062987699	-8.907386094438507	-4.42642311688697	-3.4084944837672837	-0.6252873828651145	0.5722315223304937	-4.657846160226922	20.29305876553903	31.874072359105433	24.760009447491473	22.861108998516315	18.94344179177751	13.877885057660464
chr2L:10396602-10398085	6.4816770806306	8.487749655982244	2.2203823713740376	1.4607991004216487	-0.7949344434365183	-1.684997230950443	-0.19916529609750633	0.5552050987676277	-1.401963978027855	-2.072824186164106	-3.014884198390452	-5.050264873945385	-7.867200790104971	-10.16481062987699	-8.907386094438507	-4.42642311688697	-3.4084944837672837	-0.6252873828651145	0.5722315223304937	-4.657846160226922	20.29305876553903	31.874072359105433	24.760009447491473	22.861108998516315	18.94344179177751	13.877885057660464	8.195054867468944	1.4161092484826785	-9.678486881449505	-13.685357306302048	-22.24051167935291	-24.74491290301816	-10.190085028072907	-0.8530110715546187	-0.533220467264901	0.9702411722726142	4.195687611013221	0.978758958221509	-0.2880695603475373	-3.7627039157461875	13.655317770375888	16.761755418360945	8.64313851517138	9.34511573470952	13.10480683431133	9.135041460748708	7.542758026095935	3.838127526688221	-3.369439369179006
chr2L:10403317-10404521	-10.16481062987699	-8.907386094438507	-4.42642311688697	-3.4084944837672837	-0.6252873828651145	0.5722315223304937	-4.657846160226922	20.29305876553903	31.874072359105433	24.760009447491473	22.861108998516315	18.94344179177751	13.877885057660464	8.195054867468944	1.4161092484826785	-9.678486881449505	-13.685357306302048	-22.24051167935291	-24.74491290301816	-10.190085028072907	-0.8530110715546187	-0.533220467264901	0.9702411722726142	4.195687611013221	0.978758958221509	-0.2880695603475373	-3.7627039157461875	13.655317770375888	16.761755418360945	8.64313851517138	9.34511573470952	13.10480683431133	9.135041460748708	7.542758026095935	3.838127526688221	-3.369439369179006	-9.506165165307698	-11.625903776875035	-13.769840946915958	-9.028710222641639	-6.058517271526501	-3.845198626242855	-21.656939566748346	-21.375505033512276	-15.255488313363553	-9.862222215280987	-0.2406233412219088	1.3598565958898747	4.703709422421544
chr2L:10407912-10409643	24.760009447491473	22.861108998516315	18.94344179177751	13.877885057660464	8.195054867468944	1.4161092484826785	-9.678486881449505	-13.685357306302048	-22.24051167935291	-24.74491290301816	-10.190085028072907	-0.8530110715546187	-0.533220467264901	0.9702411722726142	4.195687611013221	0.978758958221509	-0.2880695603475373	-3.7627039157461875	13.655317770375888	16.761755418360945	8.64313851517138	9.34511573470952	13.10480683431133	9.135041460748708	7.542758026095935	3.838127526688221	-3.369439369179006	-9.506165165307698	-11.625903776875035	-13.769840946915958	-9.028710222641639	-6.058517271526501	-3.845198626242855	-21.656939566748346	-21.375505033512276	-15.255488313363553	-9.862222215280987	-0.2406233412219088	1.3598565958898747	4.703709422421544	7.452507494788618	4.478715636131211	0.3220277630990542	-1.632530083079832	-0.9178365431727041	10.793110741302762	9.312086828371614	6.14746480789238	2.820357863212791
chr2L:10413671-10414931	-0.533220467264901	0.9702411722726142	4.195687611013221	0.978758958221509	-0.2880695603475373	-3.7627039157461875	13.655317770375888	16.761755418360945	8.64313851517138	9.34511573470952	13.10480683431133	9.135041460748708	7.542758026095935	3.838127526688221	-3.369439369179006	-9.506165165307698	-11.625903776875035	-13.769840946915958	-9.028710222641639	-6.058517271526501	-3.845198626242855	-21.656939566748346	-21.375505033512276	-15.255488313363553	-9.862222215280987	-0.2406233412219088	1.3598565958898747	4.703709422421544	7.452507494788618	4.478715636131211	0.3220277630990542	-1.632530083079832	-0.9178365431727041	10.793110741302762	9.312086828371614	6.14746480789238	2.820357863212791	2.925394288422897	1.4987578698176265	-4.683911908033365	-8.480579740255212	-10.36856819283403	-16.216725009860937	-20.101952934857536	-17.018672608546645	-11.527243572661495	-4.6579004010820295	-5.078028972641837	1.0020133934471376
chr2L:10418863-10420292	13.10480683431133	9.135041460748708	7.542758026095935	3.838127526688221	-3.369439369179006	-9.506165165307698	-11.625903776875035	-13.769840946915958	-9.028710222641639	-6.058517271526501	-3.845198626242855	-21.656939566748346	-21.375505033512276	-15.255488313363553	-9.862222215280987	-0.2406233412219088	1.3598565958898747	4.703709422421544	7.452507494788618	4.478715636131211	0.3220277630990542	-1.632530083079832	-0.9178365431727041	10.793110741302762	9.312086828371614	6.14746480789238	2.820357863212791	2.925394288422897	1.4987578698176265	-4.683911908033365	-8.480579740255212	-10.36856819283403	-16.216725009860937	-20.101952934857536	-17.018672608546645	-11.527243572661495	-4.6579004010820295	-5.078028972641837	1.0020133934471376	8.426621369733656	9.37262346471268	8.081528647497178	20.711983543734185	15.327144784974141	8.866010387872413	6.735515557896247	3.5965904473186496	2.145153101539346	-1.8649391888549143
chr2L:10421628-10423137	-11.625903776875035	-13.769840946915958	-9.028710222641639	-6.058517271526501	-3.845198626242855	-21.656939566748346	-21.375505033512276	-15.255488313363553	-9.862222215280987	-0.2406233412219088	1.3598565958898747	4.703709422421544	7.452507494788618	4.478715636131211	0.3220277630990542	-1.632530083079832	-0.9178365431727041	10.793110741302762	9.312086828371614	6.14746480789238	2.820357863212791	2.925394288422897	1.4987578698176265	-4.683911908033365	-8.480579740255212	-10.36856819283403	-16.216725009860937	-20.101952934857536	-17.018672608546645	-11.527243572661495	-4.6579004010820295	-5.078028972641837	1.0020133934471376	8.426621369733656	9.37262346471268	8.081528647497178	20.711983543734185	15.327144784974141	8.866010387872413	6.735515557896247	3.5965904473186496	2.145153101539346	-1.8649391888549143	-6.999610212710912	-11.32611289533664	-15.766176196130242	-16.195271761722022	-15.798554050832013	-5.04171827957163
chr2L:10423282-10424135	-6.058517271526501	-3.845198626242855	-21.656939566748346	-21.375505033512276	-15.255488313363553	-9.862222215280987	-0.2406233412219088	1.3598565958898747	4.703709422421544	7.452507494788618	4.478715636131211	0.3220277630990542	-1.632530083079832	-0.9178365431727041	10.793110741302762	9.312086828371614	6.14746480789238	2.820357863212791	2.925394288422897	1.4987578698176265	-4.683911908033365	-8.480579740255212	-10.36856819283403	-16.216725009860937	-20.101952934857536	-17.018672608546645	-11.527243572661495	-4.6579004010820295	-5.078028972641837	1.0020133934471376	8.426621369733656	9.37262346471268	8.081528647497178	20.711983543734185	15.327144784974141	8.866010387872413	6.735515557896247	3.5965904473186496	2.145153101539346	-1.8649391888549143	-6.999610212710912	-11.32611289533664	-15.766176196130242	-16.195271761722022	-15.798554050832013	-5.04171827957163	-15.188667000156103	-4.530332560064482	-0.5090736114307801
chr2L:10430805-10432358	9.312086828371614	6.14746480789238	2.820357863212791	2.925394288422897	1.4987578698176265	-4.683911908033365	-8.480579740255212	-10.36856819283403	-16.216725009860937	-20.101952934857536	-17.018672608546645	-11.527243572661495	-4.6579004010820295	-5.078028972641837	1.0020133934471376	8.426621369733656	9.37262346471268	8.081528647497178	20.711983543734185	15.327144784974141	8.866010387872413	6.735515557896247	3.5965904473186496	2.145153101539346	-1.8649391888549143	-6.999610212710912	-11.32611289533664	-15.766176196130242	-16.195271761722022	-15.798554050832013	-5.04171827957163	-15.188667000156103	-4.530332560064482	-0.5090736114307801	3.4918946965642883	13.14845573950645	7.664361993922537	7.474471446802052	-0.8912869682193075	-0.9696096293234762	-2.077743522056653	-0.8097316386735297	-1.170041379908726	-7.865904643225518	-6.295101109532709	-5.689045727708262	-4.98196055202855	1.2780642861172016	0.47712125471966244
chr2L:10482878-10484010	6.285961523018753	2.2674131606273304	-5.26586912355458	-8.00235271076256	-10.945245954018814	-11.929110903386297	-7.046000766667625	-1.3120223027252602	-4.535314710281244	-2.112262313286455	-4.254654180845275	-7.134751144831023	-5.144784507631247	-9.107513610507315	8.657473449475205	8.40602921587078	7.447408071951624	11.300570772327116	5.348990547738023	5.984504230492848	9.759248080836475	9.075389881385606	8.184659144634278	10.247238916371062	5.8186081329392865	7.913190341111342	7.637464910615654	7.46788644763285	4.040195473784122	2.6285445372655802	2.0574249604217845	0.2336784525780775	1.5151481783673637	0.2923672414422177	-0.6016130940831571	-2.1979198130958415	-1.9025885443443913	-1.5141208648357325	-0.5269010875491805	0.0	0.288769123076823	-0.7288924220923455	-0.23359250591423336	0.1848033909411367	-0.016596567675220164	-2.411562505825628	-3.1476615339456737	-2.976063782851244	-3.22769066296732
chr2L:10516937-10518202	-2.3091425669707477	-3.862420300850935	-4.0047196380387335	-7.427293377459962	-7.403696546463182	-8.304619927941575	-9.986377463749161	-11.367949260694129	-7.220036597146548	-15.167737515040956	-15.15432361152607	-19.29452299882566	-17.029501940545114	-12.000586021947186	-18.765141019511795	-17.193212141632692	-8.946762717501477	-4.56129043326526	-12.353518726283909	-9.84677704697591	-6.830596841135954	-2.5912857125776294	-2.05575229570196	0.6173067658815127	0.0	3.089274914175607	6.997912786524928	22.69363312790888	11.8870083443739	10.789192259433554	11.378418632013945	13.155830205894139	10.798348284343701	4.10849217309466	20.18676809108577	11.329685370868585	20.64024562190544	14.784059713750771	8.592123798011842	4.670867217163928	1.4106037456101335	-4.001247756837804	-8.237845937420788	-14.039455521492357	-0.9087111294721055	13.585622311917248	13.760089301717832	11.072426500485294	10.67416877894816
chr2L:10544925-10545736	-6.453226434094839	-5.228363328308656	-8.690261815455756	-7.763987509734736	-7.600299106397781	-7.101864975135987	-11.072233882775025	-12.592497079587533	-8.27743506416759	-1.774789996930851	-9.221445291244278	-5.547206619379494	-0.6827202064713112	-11.111129641071454	-5.28766898374312	-1.1197591913357718	-10.543697229594763	-4.934935385098789	-10.573787384935182	-1.596691826259001	-9.14511447378027	-3.545660750449997	-4.1607869034977005	-6.258311673951895	-1.3374410248181252	21.41723324120335	24.49357973409941	11.923332574190823	10.049058705089188	7.868137331673809	12.635350156522676	12.197366658225299	2.9578932050720024	1.2778863865071137	-2.857806342505376	-7.114391932597442	-0.7287226504057869	-6.6393183414945565	-4.425864361862658	-5.394555281255499	-11.964841080468783	-9.221824500196863	-9.14388130863164	-16.93770230198992	-9.256444422664265	-0.7329412300137369	5.823939554135042	4.991793480064904	5.305509723758461
chr2L:10728737-10729894	6.951066561403096	4.499678347937942	2.2364580119524384	2.4515097963010986	3.2734602439254763	2.0064044344103475	2.1584039228375937	2.3565533746354475	1.9981639003648966	1.8087768333719727	4.746052841771595	7.685822534349777	4.182087710278802	3.2370503300675497	5.592840560021974	4.7387219219477075	4.886514993573577	4.593012506948932	3.316471596860408	1.0734953746525824	1.256129227469748	2.786361242367949	4.063999394458504	4.3811963162631615	3.7550791036780984	0.9942392649955957	3.3301961024675046	2.6772426894447805	3.6167034062109065	8.429583430979681	8.751050946254596	5.2508794130527	3.7545412915914764	3.366639102533577	3.1841514635285733	1.1176251414697065	-1.4114766137688355	-4.058803658009892	-4.7891786207235585	-5.50564044432763	-5.789220290201482	-5.247648210311659	-9.576224268895276	-6.790233998108999	-6.5577600049122555	-8.004006184195125	-7.772522488326419	-5.815540736727864	-11.889144758546147
chr2L:10732279-10733548	2.3565533746354475	1.9981639003648966	1.8087768333719727	4.746052841771595	7.685822534349777	4.182087710278802	3.2370503300675497	5.592840560021974	4.7387219219477075	4.886514993573577	4.593012506948932	3.316471596860408	1.0734953746525824	1.256129227469748	2.786361242367949	4.063999394458504	4.3811963162631615	3.7550791036780984	0.9942392649955957	3.3301961024675046	2.6772426894447805	3.6167034062109065	8.429583430979681	8.751050946254596	5.2508794130527	3.7545412915914764	3.366639102533577	3.1841514635285733	1.1176251414697065	-1.4114766137688355	-4.058803658009892	-4.7891786207235585	-5.50564044432763	-5.789220290201482	-5.247648210311659	-9.576224268895276	-6.790233998108999	-6.5577600049122555	-8.004006184195125	-7.772522488326419	-5.815540736727864	-11.889144758546147	-10.28590028841195	-14.173110114758426	-15.328552052775187	-11.443315633271206	-0.5552050987676277	-1.7303725482962187	-13.990917854529421
chr2L:10735202-10736442	3.2370503300675497	5.592840560021974	4.7387219219477075	4.886514993573577	4.593012506948932	3.316471596860408	1.0734953746525824	1.256129227469748	2.786361242367949	4.063999394458504	4.3811963162631615	3.7550791036780984	0.9942392649955957	3.3301961024675046	2.6772426894447805	3.6167034062109065	8.429583430979681	8.751050946254596	5.2508794130527	3.7545412915914764	3.366639102533577	3.1841514635285733	1.1176251414697065	-1.4114766137688355	-4.058803658009892	-4.7891786207235585	-5.50564044432763	-5.789220290201482	-5.247648210311659	-9.576224268895276	-6.790233998108999	-6.5577600049122555	-8.004006184195125	-7.772522488326419	-5.815540736727864	-11.889144758546147	-10.28590028841195	-14.173110114758426	-15.328552052775187	-11.443315633271206	-0.5552050987676277	-1.7303725482962187	-13.990917854529421	-12.815655666704565	-9.611527579306093	0.0	-2.5264873955647555	-10.430105253679413	-4.014614161144568
chr2L:10743046-10744323	8.429583430979681	8.751050946254596	5.2508794130527	3.7545412915914764	3.366639102533577	3.1841514635285733	1.1176251414697065	-1.4114766137688355	-4.058803658009892	-4.7891786207235585	-5.50564044432763	-5.789220290201482	-5.247648210311659	-9.576224268895276	-6.790233998108999	-6.5577600049122555	-8.004006184195125	-7.772522488326419	-5.815540736727864	-11.889144758546147	-10.28590028841195	-14.173110114758426	-15.328552052775187	-11.443315633271206	-0.5552050987676277	-1.7303725482962187	-13.990917854529421	-12.815655666704565	-9.611527579306093	0.0	-2.5264873955647555	-10.430105253679413	-4.014614161144568	-7.003293190237937	-9.402821850120375	-1.6347788587866485	-5.801818205395718	-1.6931847574220837	-5.07322310431476	-7.618786571151604	-3.8483357627370314	-5.421452457094036	-0.5050184077099936	-0.3842533059311557	0.3842533059311557	1.4637527426815686	1.0668755590631576	1.3821770810048504	0.0
chr2L:10766915-10768284	1.3821770810048504	0.0	3.4901427148672566	4.209361180785759	4.392309469585468	3.5357078205257735	2.9157429729315614	2.1797242551911093	1.360371124767949	1.4637527426815686	1.7222081316804418	8.471008230793545	10.06763282763897	10.98306348467611	6.010960848654002	7.917721248641148	4.795222287520515	-0.26145052715670036	2.6430249231427303	4.80769279928373	3.6821908187108203	5.042264950408924	3.06895581381762	1.6486112964377042	1.2364030728365725	17.10071546162074	24.330394078451587	26.539856837971573	24.531891081140394	10.042604462733848	6.960340107656418	0.905688534402114	12.217488148070984	15.577988064223469	12.491437759907713	5.616296819842015	-0.5970455395735204	-5.385184457045234	-9.463524997877931	0.0990881115813291	-0.4771660778170342	-0.742101546578462	11.370919131422971	8.048912861061583	7.171601030994731	1.9815127458360764	-1.0505278437715342	-5.245050493739729	-5.880908856362603
chr2L:10769169-10770293	3.5357078205257735	2.9157429729315614	2.1797242551911093	1.360371124767949	1.4637527426815686	1.7222081316804418	8.471008230793545	10.06763282763897	10.98306348467611	6.010960848654002	7.917721248641148	4.795222287520515	-0.26145052715670036	2.6430249231427303	4.80769279928373	3.6821908187108203	5.042264950408924	3.06895581381762	1.6486112964377042	1.2364030728365725	17.10071546162074	24.330394078451587	26.539856837971573	24.531891081140394	10.042604462733848	6.960340107656418	0.905688534402114	12.217488148070984	15.577988064223469	12.491437759907713	5.616296819842015	-0.5970455395735204	-5.385184457045234	-9.463524997877931	0.0990881115813291	-0.4771660778170342	-0.742101546578462	11.370919131422971	8.048912861061583	7.171601030994731	1.9815127458360764	-1.0505278437715342	-5.245050493739729	-5.880908856362603	-12.297929966312541	-13.664787975134322	-23.561575788881058	-29.483161871375113	-26.622065572782784
chr2L:10841501-10842766	-5.1044248922817195	-5.774378290821377	-6.705573716974399	-4.090951908116844	2.3286248352848276	-0.3842533059311557	-0.32675222119505476	-0.9884928598239788	-0.4666095473949303	-0.1671187774347485	-1.365843592310307	-1.5677185830430334	-0.9193975046841285	0.5201848168976573	0.09006670612889991	-0.49965150365589966	-0.9097354372926553	1.5604217590790803	0.24062334122190882	-0.0910509903672913	1.7956121238339333	2.297742078644632	1.343063614951246	1.0668755590631576	-1.3821770810048504	0.0	0.32675222119505476	0.0	5.934729222794522	7.921104321246745	10.899128009038085	12.029720864096666	-0.502582320872773	0.3842533059311557	1.4082625953104067	4.322583457593302	-0.7359535705891888	-0.2887691230768229	4.503314750765315	4.095137373907853	0.0	8.320513181553409	7.4533355373767485	5.002547959398783	10.047847118696678	2.1373678739160127	0.6252873828651146	0.39298175886151293	4.223459510606536
chr2L:10850028-10851305	1.5604217590790803	0.24062334122190882	-0.0910509903672913	1.7956121238339333	2.297742078644632	1.343063614951246	1.0668755590631576	-1.3821770810048504	0.0	0.32675222119505476	0.0	5.934729222794522	7.921104321246745	10.899128009038085	12.029720864096666	-0.502582320872773	0.3842533059311557	1.4082625953104067	4.322583457593302	-0.7359535705891888	-0.2887691230768229	4.503314750765315	4.095137373907853	0.0	8.320513181553409	7.4533355373767485	5.002547959398783	10.047847118696678	2.1373678739160127	0.6252873828651146	0.39298175886151293	4.223459510606536	5.046602589541299	1.9782039291191584	3.8477662405771214	2.049983065775392	1.3584260185278514	-1.8922894859589912	-3.1314509618762285	-0.7732061054536897	-2.822262704157099	-4.645386107058024	-13.743470521828755	-12.221053642447073	-10.398268450468935	-10.011723191801751	-9.084220481619107	-2.7285928155171044	0.0
chr2L:10857043-10858310	12.029720864096666	-0.502582320872773	0.3842533059311557	1.4082625953104067	4.322583457593302	-0.7359535705891888	-0.2887691230768229	4.503314750765315	4.095137373907853	0.0	8.320513181553409	7.4533355373767485	5.002547959398783	10.047847118696678	2.1373678739160127	0.6252873828651146	0.39298175886151293	4.223459510606536	5.046602589541299	1.9782039291191584	3.8477662405771214	2.049983065775392	1.3584260185278514	-1.8922894859589912	-3.1314509618762285	-0.7732061054536897	-2.822262704157099	-4.645386107058024	-13.743470521828755	-12.221053642447073	-10.398268450468935	-10.011723191801751	-9.084220481619107	-2.7285928155171044	0.0	-5.442458688849475	-11.287990314204915	-7.086516341222018	-6.714650582035047	-5.758506573330234	-4.769470538511605	0.0	-2.3286248352848276	0.7359535705891888	0.0	1.9084850188786497	0.0	0.9884928598239788	0.0
chr2L:10976598-10977524	-5.839693921913998	-5.452172808485088	-6.193758025435799	-3.703478583238363	-0.9884928598239788	-0.7359535705891888	-5.51174614776761	-3.9738580656936446	-2.6389921681971575	1.0668755590631576	0.3842533059311557	-0.4359239231164445	-1.4637527426815689	0.3842533059311557	0.3842533059311557	0.0	1.9854378472382828	1.9337540840312937	3.9816641024421426	1.9293433591621238	-0.3842533059311557	1.473024753218892	-0.7954465043927968	0.07517526160028203	-1.2824010239638477	-0.856997815718539	-2.804939453061268	-4.035068045614257	-6.863042243953683	-8.339350132001123	-10.938754416085281	-8.621813086584744	-8.804411212420073	-11.435957603746285	-12.727034045576898	-2.3286248352848276	-11.92710657570412	-7.871679462664218	-0.47712125471966244	0.0	-1.8718815173288785	0.0	0.0	0.0	0.0	0.0	0.0	0.0	0.0
chr2L:11004689-11005457	0.0	0.0	0.0	2.859062991599078	2.600722668102656	0.0	1.9084850188786497	0.3842533059311557	0.0	11.383333177131798	20.60955823110546	1.4637527426815686	12.022632956299038	11.546529711265759	11.006502921147442	10.826372863371045	7.04396312924403	0.5552050987676277	1.1633781131982996	1.4124415063295581	14.40573929181942	7.529171294969381	21.293385871351273	9.627294965331023	1.0668755590631576	8.712412920054035	8.819243067238624	13.920352318342733	20.18847290033506	18.502414018119524	10.669649994278993	8.415147596245133	13.289252323477282	16.341692936600396	13.13008003679978	7.101535182346859	7.290231153924404	3.489745114013745	1.3005060229621086	-1.49662751958714	-2.4185001733983866	-8.70916597385379	-2.1928683822009774	-5.409096581095523	5.2495338879089815	6.888177731422925	15.911570859553068	16.388437403229442	9.72046687304467
chr2L:11010305-11011456	1.4637527426815686	12.022632956299038	11.546529711265759	11.006502921147442	10.826372863371045	7.04396312924403	0.5552050987676277	1.1633781131982996	1.4124415063295581	14.40573929181942	7.529171294969381	21.293385871351273	9.627294965331023	1.0668755590631576	8.712412920054035	8.819243067238624	13.920352318342733	20.18847290033506	18.502414018119524	10.669649994278993	8.415147596245133	13.289252323477282	16.341692936600396	13.13008003679978	7.101535182346859	7.290231153924404	3.489745114013745	1.3005060229621086	-1.49662751958714	-2.4185001733983866	-8.70916597385379	-2.1928683822009774	-5.409096581095523	5.2495338879089815	6.888177731422925	15.911570859553068	16.388437403229442	9.72046687304467	7.949315497309306	7.025417391689009	4.036166048778792	4.113662960901888	3.04975425338023	0.08338734284897215	1.0596149194935087	-0.10390945785557489	-5.486212040369322	-3.337657816694474	-3.5894163866049382
chr2L:11105905-11107101	-1.2605840250106366	0.0	-0.32867254487501096	-0.5022822535575269	-1.554563528234911	-0.061538336890220216	1.4036730221132525	3.2179208382440883	2.8773634409084683	-0.8317369385202609	-0.1801502651796454	0.47994560633753025	2.923179126990852	0.3896957588198228	-2.3848072408764653	-1.4861514337399129	-6.525724906688771	-6.065356356460071	-5.548710915831095	-2.9537429202580876	-6.811529176777955	-2.9359201531363026	-1.3247400271907848	-1.1505727359059976	-1.3438982395833756	0.0	-1.7289232259272846	-3.5293090812240404	-1.241233954424903	-1.7327035741758203	-2.5722130706584565	3.76980467865399	3.313709207689398	6.2859663898709215	2.1593898683799617	-1.1925740758318826	-4.985807233228179	-8.709548280570022	-11.664840815365483	-12.400591465160485	-6.814815960085257	-1.2873803764580956	-0.04717520806463469	-0.9813686453415899	-0.535787677017789	-0.35341632942500667	2.5628376622094104	2.2211878707961143	4.4547543500711475
chr2L:11119479-11120720	-3.5293090812240404	-1.241233954424903	-1.7327035741758203	-2.5722130706584565	3.76980467865399	3.313709207689398	6.2859663898709215	2.1593898683799617	-1.1925740758318826	-4.985807233228179	-8.709548280570022	-11.664840815365483	-12.400591465160485	-6.814815960085257	-1.2873803764580956	-0.04717520806463469	-0.9813686453415899	-0.535787677017789	-0.35341632942500667	2.5628376622094104	2.2211878707961143	4.4547543500711475	1.7685797944572463	-0.503350809406816	5.797137406752252	6.224495118142291	0.8808860331157791	3.945168860865006	9.9528091726738	8.668397607626751	11.110115164335417	10.36811253268371	5.537310766402855	0.288769123076823	0.0	2.840505145931516	6.356830531529273	5.641807687372898	8.202398034727965	3.260153340601306	-0.471801113745117	-0.6278504939180654	-0.1938201283937716	-0.9623989736950099	0.2614505271567006	8.33766241454227	13.204554005585	20.304281137012353	14.159499433328731
chr2L:11122802-11124511	2.1593898683799617	-1.1925740758318826	-4.985807233228179	-8.709548280570022	-11.664840815365483	-12.400591465160485	-6.814815960085257	-1.2873803764580956	-0.04717520806463469	-0.9813686453415899	-0.535787677017789	-0.35341632942500667	2.5628376622094104	2.2211878707961143	4.4547543500711475	1.7685797944572463	-0.503350809406816	5.797137406752252	6.224495118142291	0.8808860331157791	3.945168860865006	9.9528091726738	8.668397607626751	11.110115164335417	10.36811253268371	5.537310766402855	0.288769123076823	0.0	2.840505145931516	6.356830531529273	5.641807687372898	8.202398034727965	3.260153340601306	-0.471801113745117	-0.6278504939180654	-0.1938201283937716	-0.9623989736950099	0.2614505271567006	8.33766241454227	13.204554005585	20.304281137012353	14.159499433328731	10.088468113887023	10.07098786376552	4.6002044027658515	4.226370298979946	5.223534806534111	2.2041060403226798	2.7284692620216267
chr2L:11130286-11131395	1.7685797944572463	-0.503350809406816	5.797137406752252	6.224495118142291	0.8808860331157791	3.945168860865006	9.9528091726738	8.668397607626751	11.110115164335417	10.36811253268371	5.537310766402855	0.288769123076823	0.0	2.840505145931516	6.356830531529273	5.641807687372898	8.202398034727965	3.260153340601306	-0.471801113745117	-0.6278504939180654	-0.1938201283937716	-0.9623989736950099	0.2614505271567006	8.33766241454227	13.204554005585	20.304281137012353	14.159499433328731	10.088468113887023	10.07098786376552	4.6002044027658515	4.226370298979946	5.223534806534111	2.2041060403226798	2.7284692620216267	1.7148737253123103	0.10410511749084674	-1.9034285795836314	-6.2121255419122345	-6.397084808918661	-8.110104894358571	-4.559929256362465	-1.0078781949665847	0.758932029134914	4.785814190719953	3.2291022901996422	5.637348622731307	1.2035442981847628	3.2819804942955026	0.9004838971068249
chr2L:11178973-11180108	-19.90824583874007	-21.027060258428097	-22.37850413206672	-14.908288644413082	-5.859032985087796	8.735789026969577	6.8948222486664	9.547766513319916	7.757577298563307	2.190692384978596	3.9534733692062565	1.7152081501060565	-0.37173889729858706	-2.4821769682304127	-1.215349465109622	-0.05995423796078196	-2.0135725238206597	2.246141859614709	1.2421926832059695	-1.1429534805894344	0.8704542745169996	-3.480402674774831	-2.259093946249698	-9.135784150417352	-6.063707084770956	-6.808700895072165	-2.147801537404203	-10.153989959938427	-9.431576751809002	-8.08398919775133	-6.45129144802108	-7.284963297276065	-7.1630504788457285	-0.7121263297071474	-2.694171550553025	-4.546176426418331	-2.6844267214091833	-2.626456851771709	-2.972187939739124	-4.523985680654979	-2.772616366100094	-2.627072996585865	0.2695042746348102	1.9084850188786497	-1.7202851485054578	-0.739133396650793	2.7735727500873013	5.000012018898346	0.7119759847340833
chr2L:11277824-11278832	8.551406665739835	7.289079412846676	8.109327097713875	5.107813496220142	3.4098173838178516	4.177341567432463	2.8584064205266526	0.6025013259654013	0.0	3.3494952265910074	-0.32651831375204526	4.1476577102319565	1.3619769005657743	1.4698204222539224	-1.2927326027567183	0.2828638718927344	-1.5927168301266688	-5.000783254185736	-6.749176660485151	-9.142355089072144	-8.094626920406489	-7.427582363891704	-6.116593624480096	-6.6326655498957905	-0.5050184077099936	0.22407746444571308	-6.735726899722058	-3.069066349038892	-0.6885478938600468	-2.6623115934049593	-0.8065359368777398	0.6252873828651146	-0.7875892944361567	5.404281933351794	3.678528072204307	3.8653232641611024	3.0930410293912964	1.5089503736854388	2.7332586817846316	3.440010439288847	0.2614505271567006	0.46660954739493005	0.8703134497311962	7.115705887344236	0.9450606679583593	0.6816519536376183	6.419708901603494	4.58403366173818	5.491316204070262
chr2L:11498078-11499069	9.354779419155802	14.119658124868268	12.215874146542077	10.01098095588776	7.428993566236706	5.833843865299822	4.372667369157753	1.795873909716348	-1.1614525587708904	-1.3377392035378544	3.4947873858486496	6.811529176777957	1.4454598205732998	-1.6946223918427243	-5.8350498882259325	-6.128444480633819	2.391250367157581	6.122285071606556	-0.5016325915144072	1.2477472321381393	0.12465120455795556	-0.07337648643609052	0.8348336361644781	-3.1394162005001514	-1.756781163260042	-2.840992922459876	-3.8896071217463466	-1.7124797202907682	-3.0228542979338644	-1.314873321616546	0.11504130334269605	-1.7105214152272548	-5.806537054512389	-6.119607303678914	-6.192563077110019	-6.726413858531752	-5.324315066152299	-2.4152579318293985	-3.143823321373733	-9.784140029507416	-9.820465183116657	-12.834728117073926	-11.728663718409093	-5.417885319188317	-0.32675222119505476	-0.5552050987676277	0.0	-4.106375558960976	-5.995925791235226
chr2L:11516244-11517141	-5.324315066152299	-2.4152579318293985	-3.143823321373733	-9.784140029507416	-9.820465183116657	-12.834728117073926	-11.728663718409093	-5.417885319188317	-0.32675222119505476	-0.5552050987676277	0.0	-4.106375558960976	-5.995925791235226	-2.843628276347942	-4.631158361097915	-12.866657534148581	-4.662930078704088	-1.2345856981124614	2.3382867345345986	1.8450633733789348	2.3286248352848276	0.05040054772808135	-0.1623255973884856	-0.32966749451536537	1.4267082322271964	1.912634183313963	-0.47712125471966244	0.21052632091416779	-1.5766254137756814	1.2388105448141198	4.040536599817176	0.6772483504217567	-0.4662227039693183	-2.35293614435901	1.3075615277091768	-0.7259323812796494	-0.33386632896478075	-4.176307065059924	-5.938483879594085	-6.344074771514843	2.893619027217361	1.9312189941899134	0.8098151579359418	0.7359535705891888	1.2263248728761809	1.3578985612427223	1.1973342781791758	-0.43154576446889203	0.17823669239500242
chr2L:11792438-11794095	-2.9309879699976196	-7.33208594886716	-11.267514139896099	-10.492274588025893	-2.1864442654251595	-6.488780049335815	-3.556478309741687	-4.414089876214924	-9.844544356492023	-9.815528469588752	-11.026210689151506	-2.8219109825717643	-13.166292682252237	-2.534984060161506	-0.9884928598239788	0.0	0.0	0.9884928598239788	-0.9059652567236041	-6.39944222081323	-7.80141253274537	-0.9798660544812998	-4.453445079073932	-3.669942935497091	0.7359535705891888	-2.1384289563408916	-8.795726991234588	-7.212213287702316	-6.4960975879151	0.3842533059311557	-1.4637527426815689	0.0	-0.9884928598239788	-1.558933294825098	-0.5410289296785515	0.7490429136284138	-1.1956774893271256	-1.2475289680029733	0.27863731449675705	0.0	0.0	-0.18112399010272304	0.5871840453695247	0.47712125471966244	0.47712125471966244	0.0	0.9884928598239788	2.9628244249657247	4.927019398610648
chr2L:11812718-11814176	-0.18112399010272304	0.5871840453695247	0.47712125471966244	0.47712125471966244	0.0	0.9884928598239788	2.9628244249657247	4.927019398610648	2.1741979578468538	0.9884928598239788	0.3842533059311557	4.7322114917923805	5.262180834904366	-0.32675222119505476	0.0	0.9884928598239788	0.0	0.0	0.9059652567236041	7.851113449182159	7.760811301258739	9.480300512899376	4.454235509565388	8.409593157418447	3.9470409923253365	3.423393103102989	2.114073399508628	1.447883514749595	4.12699259108428	-0.7427845136403514	1.247985438719303	3.1746312521589726	1.8834399987253208	0.0	-0.7121263297071474	1.6737020916675762	3.7943402487219036	0.9196676462894914	-0.9884928598239788	0.0	1.5898608063074064	-0.2204103194708266	0.6844296129150623	2.8452217395109876	0.9690815856022639	0.32675222119505476	7.283797112493268	1.0668755590631576	0.288769123076823
chr2L:11828688-11829838	1.8834399987253208	0.0	-0.7121263297071474	1.6737020916675762	3.7943402487219036	0.9196676462894914	-0.9884928598239788	0.0	1.5898608063074064	-0.2204103194708266	0.6844296129150623	2.8452217395109876	0.9690815856022639	0.32675222119505476	7.283797112493268	1.0668755590631576	0.288769123076823	3.682062700450175	11.110970595420337	12.617630190765267	25.93861699214593	18.484753728587847	17.704506160088002	13.265846672047974	10.313693768101484	9.454067496538883	4.657794269988082	4.9431526088213085	-0.25242954070328255	-3.4854435540930444	-4.453964138180271	1.749795071729304	17.272066624101075	15.787140942138507	15.934539121785463	18.236457767600932	16.21899631840416	16.05669512008308	15.985304724041526	13.82155717988874	12.1130713999024	6.363234742566342	4.602530221086251	-2.7015539395148207	1.8031941783430878	0.5250068716311548	-1.2144086681539874	-6.375533670091348	-11.892809211187712
chr2L:11986992-11988604	7.747929697972878	5.53058175062169	2.4403033701306622	0.37567859053870156	1.1242528312842086	-0.6379887036234272	1.0575118562454215	-1.8885863726713474	0.2614505271567006	2.2226376077776506	-0.11467148957189424	1.4838787363458719	5.576691866949875	2.41273938000148	5.951199480499734	1.2637657400385143	2.6413537448099342	1.79447202816456	-0.27874840081009705	2.1425474912549007	0.6513790356206044	-0.5552050987676277	-0.9527115521825323	-5.724426856261326	4.569721681167513	4.468043920702716	2.0206040488284587	5.679392864477956	7.028951289844884	4.661845750305246	0.8526405704718831	5.10991601143088	2.127449929147478	6.561676178527493	6.8360684214283784	7.1507843166035086	5.947694477267876	4.315496766083755	6.461787322685776	5.61695584124586	2.5627165045646665	2.0848331602111223	1.0322932960834934	-1.0127409317671825	0.09795696168953234	0.02608245549024507	-0.22872569941701393	-1.7498689116069928	1.6864798343768705
chr2L:11989515-11990711	1.0575118562454215	-1.8885863726713474	0.2614505271567006	2.2226376077776506	-0.11467148957189424	1.4838787363458719	5.576691866949875	2.41273938000148	5.951199480499734	1.2637657400385143	2.6413537448099342	1.79447202816456	-0.27874840081009705	2.1425474912549007	0.6513790356206044	-0.5552050987676277	-0.9527115521825323	-5.724426856261326	4.569721681167513	4.468043920702716	2.0206040488284587	5.679392864477956	7.028951289844884	4.661845750305246	0.8526405704718831	5.10991601143088	2.127449929147478	6.561676178527493	6.8360684214283784	7.1507843166035086	5.947694477267876	4.315496766083755	6.461787322685776	5.61695584124586	2.5627165045646665	2.0848331602111223	1.0322932960834934	-1.0127409317671825	0.09795696168953234	0.02608245549024507	-0.22872569941701393	-1.7498689116069928	1.6864798343768705	0.32675222119505476	-1.684872899606169	0.441818328701712	3.9732995908558486	5.5365333277086375	5.097219635909588
chr2L:12020112-12021178	-8.883040939964921	-6.579940998772945	5.3107211952265825	9.073852153562619	6.552350003426521	4.551914539834959	6.577733518202095	5.118526340380311	0.0	3.2212801874862422	6.71247674040031	11.341749569090018	8.727272034389278	8.152567700302724	4.784622074102301	5.752745927756541	5.9378278563355655	4.7904679119873546	3.040398120524743	3.7064939623837128	5.739152139547033	8.30899081000481	5.960440673692994	1.9400514704350007	3.2513657185470604	0.8057111460411054	-1.595782900664984	-3.1695203039883877	-6.666192201637231	-4.384038279957984	-9.827843373397089	-13.823583405909536	-16.421615377082013	-22.5636044263924	-22.025289717705373	-19.427913371229625	-8.634724301853538	-8.524462624085182	-13.829913465336725	-13.450163357784932	-10.422693656515856	-8.918859466239034	-23.799163830635074	-25.42557741739613	-18.941217309885815	-1.994088911701105	-3.138072176710962	-3.3725629451979833	-6.70221227840581
chr2L:12039692-12041044	-13.450163357784932	-10.422693656515856	-8.918859466239034	-23.799163830635074	-25.42557741739613	-18.941217309885815	-1.994088911701105	-3.138072176710962	-3.3725629451979833	-6.70221227840581	-1.3821770810048504	0.0	0.0	-3.596415445208053	-2.6203240982094096	0.0	-1.13145241279038	0.22943493068011603	0.0	0.0	3.789379974362519	5.725259060514921	2.0960046615887524	-4.87039627199435	-10.83673260915629	-6.947909789177066	-0.2175328368028886	1.0668755590631576	1.6806839062132066	0.288769123076823	0.9884928598239788	4.636442488191322	12.861498286537342	4.326991353844917	14.879543669349335	4.506478975939896	12.369628050408197	15.944389408744755	18.537515112485956	13.268314416169618	6.108175363699126	0.9725035722503365	-0.5531333049667073	1.3836034978805847	6.420965570072007	2.8473649360467257	1.1737218734474009	1.7747899969308505	27.971582012105433
chr2L:12048297-12049344	0.22943493068011603	0.0	0.0	3.789379974362519	5.725259060514921	2.0960046615887524	-4.87039627199435	-10.83673260915629	-6.947909789177066	-0.2175328368028886	1.0668755590631576	1.6806839062132066	0.288769123076823	0.9884928598239788	4.636442488191322	12.861498286537342	4.326991353844917	14.879543669349335	4.506478975939896	12.369628050408197	15.944389408744755	18.537515112485956	13.268314416169618	6.108175363699126	0.9725035722503365	-0.5531333049667073	1.3836034978805847	6.420965570072007	2.8473649360467257	1.1737218734474009	1.7747899969308505	27.971582012105433	25.697210314530356	27.718457911388505	27.817513436236588	21.012077283050075	19.82908819066428	11.257575564822513	9.7207324141273	6.740946272779549	4.222565327239335	-1.5627957278135047	-8.4542583110054	-19.003074867145283	-21.122168452240057	-17.631588175653803	6.882948042859271	2.1384289563408916	8.517177991489703
chr2L:12055967-12057178	12.861498286537342	4.326991353844917	14.879543669349335	4.506478975939896	12.369628050408197	15.944389408744755	18.537515112485956	13.268314416169618	6.108175363699126	0.9725035722503365	-0.5531333049667073	1.3836034978805847	6.420965570072007	2.8473649360467257	1.1737218734474009	1.7747899969308505	27.971582012105433	25.697210314530356	27.718457911388505	27.817513436236588	21.012077283050075	19.82908819066428	11.257575564822513	9.7207324141273	6.740946272779549	4.222565327239335	-1.5627957278135047	-8.4542583110054	-19.003074867145283	-21.122168452240057	-17.631588175653803	6.882948042859271	2.1384289563408916	8.517177991489703	14.753033888305518	14.237198251194341	12.861493168011043	6.017283428373263	11.727983451023785	6.595868680428295	3.490245913758408	2.0166416900539827	1.6836926797084284	1.795325226146347	5.5927302468065605	6.042272406239322	1.5746255441759551	0.5050184077099935	0.5552050987676277
chr2L:12062335-12063646	2.8473649360467257	1.1737218734474009	1.7747899969308505	27.971582012105433	25.697210314530356	27.718457911388505	27.817513436236588	21.012077283050075	19.82908819066428	11.257575564822513	9.7207324141273	6.740946272779549	4.222565327239335	-1.5627957278135047	-8.4542583110054	-19.003074867145283	-21.122168452240057	-17.631588175653803	6.882948042859271	2.1384289563408916	8.517177991489703	14.753033888305518	14.237198251194341	12.861493168011043	6.017283428373263	11.727983451023785	6.595868680428295	3.490245913758408	2.0166416900539827	1.6836926797084284	1.795325226146347	5.5927302468065605	6.042272406239322	1.5746255441759551	0.5050184077099935	0.5552050987676277	4.347118687037781	9.424199367312148	7.333625836636553	3.541887424927791	2.001215087344959	0.28195850968433167	-2.9552919203218013	-2.495183445816331	-3.321147734619438	-4.973030566697456	-7.16984362153872	-5.050876186220785	-4.445669629962155
chr2L:12095657-12096850	1.716303671593866	-0.9367516822929548	-2.800767685729354	-3.8840382183599806	-4.000196332234148	-6.592245478491064	-6.06911750025083	4.606426978462793	8.843511640569044	3.7458145654827004	4.289875047237309	-0.09588725466920037	-2.0328658384900864	-2.7419328922720907	-4.586123492641289	-9.373240543177737	-15.993796638575196	-21.118020666823526	-12.31871199615511	-11.113255323621	-4.674814477998612	7.476632384773818	17.220636880807778	14.71391159507365	8.661486093233377	8.84852432403549	8.15246048712624	7.503981664275102	0.3799238780531407	-7.125182060136343	-14.132892189167691	-15.219583537911307	-19.598330170230298	-13.5671996370367	-33.8629172874574	-18.83903398719114	1.1285906787359812	-4.154940758468178	-3.030821773692393	-5.390956528505352	-8.220328402379836	-6.118838274694772	-7.809705236060694	-4.4331708284998985	0.0	0.0	0.0	0.0	0.0
chr2L:12108065-12109495	8.84852432403549	8.15246048712624	7.503981664275102	0.3799238780531407	-7.125182060136343	-14.132892189167691	-15.219583537911307	-19.598330170230298	-13.5671996370367	-33.8629172874574	-18.83903398719114	1.1285906787359812	-4.154940758468178	-3.030821773692393	-5.390956528505352	-8.220328402379836	-6.118838274694772	-7.809705236060694	-4.4331708284998985	0.0	0.0	0.0	0.0	0.0	0.0	0.0	0.0	0.0	0.0	0.0	0.0	0.0	-2.7564432336979827	-0.9922332435318627	0.4359239231164445	-0.7359535705891888	4.528557306233803	10.247090259120952	15.795981237797577	5.758570901108414	1.9490603477888073	2.0877434929285283	2.013967863473413	6.913596406121323	13.806384107646938	6.321392852360495	10.211611328052534	19.6355113749687	16.57021117843421
chr2L:12432937-12435319	-1.4269795238647698	-0.7359535705891888	-0.03531314691397374	1.4372985509648508	0.5915805078567618	2.704963646934003	2.846856576827734	-0.46072268153990287	1.339849584528353	1.2575624825200626	0.9568070777091172	0.7359535705891888	0.18519105489048054	2.252830689411625	4.131018072584851	1.947870764120427	0.8065359368777398	-0.7743068745951411	1.9022738839639755	1.401963978027855	2.841552033822198	1.3528435241215888	5.416311941165228	3.067553925341756	4.175698396549516	2.0987925182111686	3.42875461511654	7.366909835162699	3.859965607086003	0.0	4.9245807864093925	10.721085236144141	6.667677742962361	0.5837446455298866	5.215850586038848	2.056326900566391	0.6278104242693923	-0.7710641560783075	-1.0897392786488649	1.0152262948269097	-3.8530833822128576	-1.2497658559547122	-8.491602399444568	-7.304403912065726	-3.6133934161116463	-2.5346495894617265	0.47712125471966244	0.3842533059311557	-2.2805669686861076
chr2L:12460318-12461245	-0.9059652567236041	0.6252873828651146	-0.7359535705891888	-1.431512590948607	-3.8673419228960824	-2.537267348312948	-1.8109662148360757	-2.4459670056678315	-3.189794529891237	-2.640753750660569	-4.985403578438909	0.5879078431011201	4.407681005508418	5.362847398392527	4.9409052949701	3.031642255251705	0.9290773486040274	3.763035664771126	0.7359535705891888	-0.6816069930958051	-1.3089509733196687	-1.0087354774745387	2.0499328080713783	-0.20932230199414034	0.13563667086097575	-1.4153420736456992	-2.949599225446315	-1.172864730489465	-1.0286714831630976	-0.25342847712472655	7.036109938666875	15.359825545123902	13.666701617419022	4.033682578719946	11.878082182717904	5.904688638220273	27.503304606983622	19.60836357403915	15.211696295244446	3.7534596139022716	0.8070247269909481	-2.357173472270367	-6.025692691271728	-10.9045450447785	-8.29532995750165	-12.793449305622099	-6.808037636028345	-17.798158249514604	-6.028495811633299
chr2L:12545382-12547145	-1.2726659584662394	0.9884928598239788	0.5552050987676277	-0.9796499447276993	-2.657961226119511	-0.7359535705891888	-0.05074340988756521	-2.4120126568162905	0.5461807351831428	-3.0317819781306854	-1.772303281156061	-2.166938472740963	-2.563009324653463	-2.543378714472029	-2.5732872094547172	-4.900703664616678	-2.2161596250253432	-1.9346000635195368	-3.4266861733364675	-0.5461807351831426	0.0	3.259751325529428	0.6891352875041645	-0.5474558510177281	-4.705080636559947	-3.8534127856658085	-1.3689700342452369	-2.1086906165992096	-0.27685788035822473	-4.669997713607916	0.6252873828651146	0.9884928598239788	-0.7359535705891888	0.0	0.9730205079743894	1.5118818999278336	3.2946134655429233	0.0	2.1189484299068155	3.3603383359781307	-0.9884928598239788	-0.9884928598239788	-3.135890048352914	-5.335055605423323	-6.261093841570531	-11.312603712837094	-19.17376502657385	-25.790495039710024	-17.20112100755906
chr2L:12691927-12693511	-1.7202851485054578	-1.4304456540454826	-4.402582537958298	-1.5475554417772488	-0.8141868955422664	-3.432427801202688	-2.506727037533706	-5.41257489581927	-4.295170818027374	-5.439327138740381	-7.395027124685551	-2.1997210317185267	-0.2887691230768229	-2.545192929047948	-3.727724657208658	-3.174559275062798	-1.0516445787437456	-1.458327214389532	-3.9861170394392773	-6.383870283153378	-5.40646659717557	-4.888217940935195	-2.788029937591739	-0.2887691230768229	0.3842533059311557	0.0	-0.7359535705891888	0.3842533059311557	4.265425531565471	8.092687801058384	1.0668755590631576	1.684872899606169	9.376479138304655	12.111604009340684	11.29769043567163	13.120293022540569	5.194442083511473	7.88861188472654	8.151488053921248	2.6096729388443154	7.349615725537748	6.575364501103875	9.901927862161864	12.332544743226553	11.544108651402766	11.770710536602618	4.567378900532554	2.688313711906627	-1.597835693539948
chr2L:12999961-13001078	9.547290510795026	-0.47712125471966244	1.4637527426815686	4.39567865260868	9.515809590627079	1.5527815251309367	6.405010367071016	3.919886217058197	5.899781430723396	5.52033336347516	-1.4637527426815689	2.3638698213963805	4.224168862781296	5.880819945733819	1.7329619857172553	0.92899121250251	0.7750051907553707	-0.7359535705891888	0.46660954739493005	4.676226947789465	4.839336417707413	7.38427877649126	3.057402788080082	3.5903779057705676	6.644295585594831	6.7981838413779805	1.8550075359652318	3.477968334564536	5.9011472137451	6.932197607119913	2.8720155089437287	0.3842533059311557	4.8319231906698175	5.964228427952782	2.6480684791877245	9.12417605015426	9.418374768336719	1.0160067427573143	3.5566621051565037	3.844111389835053	4.5766805122758205	2.6577423206817268	4.424965744491819	2.101048433150432	2.091802009192617	0.0	4.588122491215218	3.2808942604617	1.7501041912247521
chr2L:13004110-13005316	5.52033336347516	-1.4637527426815689	2.3638698213963805	4.224168862781296	5.880819945733819	1.7329619857172553	0.92899121250251	0.7750051907553707	-0.7359535705891888	0.46660954739493005	4.676226947789465	4.839336417707413	7.38427877649126	3.057402788080082	3.5903779057705676	6.644295585594831	6.7981838413779805	1.8550075359652318	3.477968334564536	5.9011472137451	6.932197607119913	2.8720155089437287	0.3842533059311557	4.8319231906698175	5.964228427952782	2.6480684791877245	9.12417605015426	9.418374768336719	1.0160067427573143	3.5566621051565037	3.844111389835053	4.5766805122758205	2.6577423206817268	4.424965744491819	2.101048433150432	2.091802009192617	0.0	4.588122491215218	3.2808942604617	1.7501041912247521	3.8769493450519614	4.5931818618664595	4.317984892022846	3.614352951959233	5.606008676998502	2.6279621214975473	3.3928711690088957	4.93031178350284	-1.4206123907833275
chr2L:13018270-13019611	1.0160067427573143	3.5566621051565037	3.844111389835053	4.5766805122758205	2.6577423206817268	4.424965744491819	2.101048433150432	2.091802009192617	0.0	4.588122491215218	3.2808942604617	1.7501041912247521	3.8769493450519614	4.5931818618664595	4.317984892022846	3.614352951959233	5.606008676998502	2.6279621214975473	3.3928711690088957	4.93031178350284	-1.4206123907833275	-1.5391399251964204	-5.674254310407616	-7.880257503757949	-7.656385363135987	-14.260575127438614	-13.128430626523116	-9.17815052510914	-5.679540976338891	-4.873166082902561	-7.705633081104415	-8.394898665105991	-6.69365075748834	0.27623594718098554	0.5552050987676277	-0.6252873828651145	0.9884928598239788	-0.5646960527259244	-1.617114471522462	0.794386000598117	-1.548755513015547	-0.49934648446790686	-1.9662602031221985	-0.4950970215355525	0.11031145161750126	-0.9560630622075705	-0.25930185866112593	-3.157504579626524	-0.9232478043341478
chr2L:13020163-13021682	2.6577423206817268	4.424965744491819	2.101048433150432	2.091802009192617	0.0	4.588122491215218	3.2808942604617	1.7501041912247521	3.8769493450519614	4.5931818618664595	4.317984892022846	3.614352951959233	5.606008676998502	2.6279621214975473	3.3928711690088957	4.93031178350284	-1.4206123907833275	-1.5391399251964204	-5.674254310407616	-7.880257503757949	-7.656385363135987	-14.260575127438614	-13.128430626523116	-9.17815052510914	-5.679540976338891	-4.873166082902561	-7.705633081104415	-8.394898665105991	-6.69365075748834	0.27623594718098554	0.5552050987676277	-0.6252873828651145	0.9884928598239788	-0.5646960527259244	-1.617114471522462	0.794386000598117	-1.548755513015547	-0.49934648446790686	-1.9662602031221985	-0.4950970215355525	0.11031145161750126	-0.9560630622075705	-0.25930185866112593	-3.157504579626524	-0.9232478043341478	0.9025043482027347	-0.3842533059311557	1.9141596134749082	-0.23925709376972265
chr2L:13165406-13166950	0.6979310590365646	-0.16794378118299222	0.13211981999670377	0.3842533059311557	-0.9028457039716091	2.4206752029172978	-0.9568070777091172	1.4444045626603808	1.0466924622419154	2.420082918466607	7.490982912074016	2.654102726860278	2.977433940918104	3.3031792112641725	4.971798589715571	3.985263667496521	1.6429851819938632	1.2586633594553245	1.6045929540975539	1.3644456473412752	1.8516904096137186	0.0	0.3842533059311557	0.7359535705891888	0.47712125471966244	2.225091131627076	8.305859324802931	5.742605316515606	11.431730966696376	5.3178614065956245	1.0668755590631576	0.7359535705891888	5.700218325639685	9.600746400583573	16.80592883056292	16.684909989073827	1.9490603477888073	6.419279559097441	8.428148204669464	6.843536351668594	5.33357939497036	1.1957102076293953	1.5995860513476634	-2.160306213210792	-0.2397604278196497	1.1085789717584136	-0.29371015747474466	-3.583953733128426	-1.04912640453625
chr2L:13175749-13178233	0.0	0.3842533059311557	0.7359535705891888	0.47712125471966244	2.225091131627076	8.305859324802931	5.742605316515606	11.431730966696376	5.3178614065956245	1.0668755590631576	0.7359535705891888	5.700218325639685	9.600746400583573	16.80592883056292	16.684909989073827	1.9490603477888073	6.419279559097441	8.428148204669464	6.843536351668594	5.33357939497036	1.1957102076293953	1.5995860513476634	-2.160306213210792	-0.2397604278196497	1.1085789717584136	-0.29371015747474466	-3.583953733128426	-1.04912640453625	0.6652896918284579	1.6784286668952961	-1.688404250621676	-0.8166184489481217	-2.705265081441888	-0.5050533403881746	-3.9196469320854956	-3.636052710050625	-7.726566957730289	-5.701963448985931	-6.310279914390132	-10.659823381982909	-8.12395646640447	-8.681621696309508	-8.74398925922795	-1.8096334455341356	-4.568119555656793	-5.7549395940288095	-1.4536898227870145	-6.195448784801567	-0.6100512300323009
chr2L:13181778-13182991	9.600746400583573	16.80592883056292	16.684909989073827	1.9490603477888073	6.419279559097441	8.428148204669464	6.843536351668594	5.33357939497036	1.1957102076293953	1.5995860513476634	-2.160306213210792	-0.2397604278196497	1.1085789717584136	-0.29371015747474466	-3.583953733128426	-1.04912640453625	0.6652896918284579	1.6784286668952961	-1.688404250621676	-0.8166184489481217	-2.705265081441888	-0.5050533403881746	-3.9196469320854956	-3.636052710050625	-7.726566957730289	-5.701963448985931	-6.310279914390132	-10.659823381982909	-8.12395646640447	-8.681621696309508	-8.74398925922795	-1.8096334455341356	-4.568119555656793	-5.7549395940288095	-1.4536898227870145	-6.195448784801567	-0.6100512300323009	-1.1346353447010031	0.9751485002890765	-1.2780642861172016	0.9884928598239788	-0.47712125471966244	0.9568070777091172	2.6012987829684855	2.812007706788737	5.033207579876259	4.24248975011128	0.9884928598239788	0.0
chr2L:13219405-13220997	3.5704749718030344	7.775797422429547	5.589945059215016	8.409917436880027	5.242717416506806	5.438028908717372	1.4455765755984629	-0.7516609113759508	-5.540373634513036	-11.136179818764047	-14.011960839133787	-17.647819740509785	-13.758156208933023	-5.414165514684255	-4.172123742830772	-9.964627852183067	5.544911987448937	8.047195179815132	4.92400454864503	1.7905534370744356	3.6452372109370264	4.93418610187508	4.084150924264401	1.4419376150024263	-0.9644869434617881	1.3211887672450924	-2.4947464597592175	11.53614781813687	16.415303088371353	17.119640912946764	15.640136083526864	15.176450540766673	8.2685371721928	5.588285001440858	3.1847090845015105	-0.5188694514803911	-2.191743405784963	-2.2699498487785776	-8.633792123663707	-7.813362523438387	-14.789207007425809	-10.012739386563194	-13.971456084284954	-14.775907650287527	-4.16278359238006	2.406157326661173	10.67677083828125	12.338575819868359	12.180622355731527
chr2L:13221399-13223616	5.242717416506806	5.438028908717372	1.4455765755984629	-0.7516609113759508	-5.540373634513036	-11.136179818764047	-14.011960839133787	-17.647819740509785	-13.758156208933023	-5.414165514684255	-4.172123742830772	-9.964627852183067	5.544911987448937	8.047195179815132	4.92400454864503	1.7905534370744356	3.6452372109370264	4.93418610187508	4.084150924264401	1.4419376150024263	-0.9644869434617881	1.3211887672450924	-2.4947464597592175	11.53614781813687	16.415303088371353	17.119640912946764	15.640136083526864	15.176450540766673	8.2685371721928	5.588285001440858	3.1847090845015105	-0.5188694514803911	-2.191743405784963	-2.2699498487785776	-8.633792123663707	-7.813362523438387	-14.789207007425809	-10.012739386563194	-13.971456084284954	-14.775907650287527	-4.16278359238006	2.406157326661173	10.67677083828125	12.338575819868359	12.180622355731527	12.637106507940222	13.755395659215	15.130450640348062	14.856770955288374
chr2L:13286697-13287641	-0.3842533059311557	-0.47712125471966244	-4.694147881218834	-12.026993377100377	-15.14105283806742	-12.975105876580068	-20.411344442005348	-24.207472790319216	-31.224374969272482	-12.84740247201584	-13.228776559214602	-7.985518542908708	-2.385606273598312	0.47712125471966244	0.0	-2.1373678739160122	0.46168045657607526	3.1252905450690958	0.0	3.682062700450175	12.72956028005586	8.460399797769512	15.474937649429426	7.244528041311175	9.373990389301605	11.364698939475797	11.25602513995363	12.238339220325756	19.769358609214276	16.543689940546376	21.284894480246827	12.572107568153418	9.919184973148765	8.807375543709618	5.371975508757435	9.046146898440574	5.862186121609026	7.230013646905777	5.733790736371056	3.2814244633026717	2.9031940448122038	-1.0805599600442175	4.307927816969607	-1.402551094689598	-1.8408092735933144	-2.965698412272697	-5.829531125471097	-2.5967419384807253	-1.151110629032577
chr2L:13296302-13297172	3.682062700450175	12.72956028005586	8.460399797769512	15.474937649429426	7.244528041311175	9.373990389301605	11.364698939475797	11.25602513995363	12.238339220325756	19.769358609214276	16.543689940546376	21.284894480246827	12.572107568153418	9.919184973148765	8.807375543709618	5.371975508757435	9.046146898440574	5.862186121609026	7.230013646905777	5.733790736371056	3.2814244633026717	2.9031940448122038	-1.0805599600442175	4.307927816969607	-1.402551094689598	-1.8408092735933144	-2.965698412272697	-5.829531125471097	-2.5967419384807253	-1.151110629032577	-3.8515230541590824	-1.1523242099899067	-2.043026543467967	-0.502199456868698	1.2237467903113024	0.8552439210873107	1.2190792710000995	0.3403737670073633	3.484567566891073	1.627308193356244	0.8745620362983574	3.4193638001878552	4.251396549063628	3.805756839319566	3.7173018296233704	1.7565477461422683	4.134666783999583	0.7444580125741593	1.1669244540230903
chr2L:13365302-13367236	-5.153119145571863	-2.26973405805528	-0.3842533059311557	-0.47712125471966244	-1.1113901339563375	-2.983887789717862	-2.033508385796109	-1.5032058036420783	-3.3552836935288353	-3.0714317486254887	-3.5167002976005817	0.9670162803285552	-1.6860370213914044	-1.356388125173047	-1.3246462628131006	-3.4964688259517893	-1.0624398664348025	1.5544399273880738	0.5134945978048435	-0.6086191566711467	0.5283433116513355	-0.47712125471966244	0.0	0.0	-0.20538325990451925	-0.5363534551210855	4.6894485434590045	2.0123225823356705	0.47712125471966244	-1.4243203356188647	-1.4070124224854634	-0.5137451211961219	0.0	-0.6720701331435313	-0.10344853197808704	0.0	0.0	1.4637527426815686	0.3842533059311557	0.9884928598239788	3.7326457140234264	8.390877339206956	7.1011158324647745	4.911612709714826	7.137598255912662	4.1085303086627345	7.961438454911109	8.385065551454174	7.227869312788
chr2L:13378765-13379702	2.0123225823356705	0.47712125471966244	-1.4243203356188647	-1.4070124224854634	-0.5137451211961219	0.0	-0.6720701331435313	-0.10344853197808704	0.0	0.0	1.4637527426815686	0.3842533059311557	0.9884928598239788	3.7326457140234264	8.390877339206956	7.1011158324647745	4.911612709714826	7.137598255912662	4.1085303086627345	7.961438454911109	8.385065551454174	7.227869312788	4.392406236969285	2.5264873955647555	4.577241027538528	5.171678172851027	5.240073944076672	2.245325490595963	1.803567214264025	3.337564384681055	3.3644941834022424	4.4363524957833	3.4233783896037044	1.7824472683949415	0.5654146689021431	4.930927182206387	5.431578878422773	-0.6025013259654013	0.6386086207048118	2.719017787714541	2.1994379294645383	0.919397504684129	3.7105471504378826	2.163384860054151	3.087264668221677	4.133628161786938	2.687076007340087	2.4495692303550607	-0.8503189880895061
chr2L:13382574-13383618	0.0	0.0	1.4637527426815686	0.3842533059311557	0.9884928598239788	3.7326457140234264	8.390877339206956	7.1011158324647745	4.911612709714826	7.137598255912662	4.1085303086627345	7.961438454911109	8.385065551454174	7.227869312788	4.392406236969285	2.5264873955647555	4.577241027538528	5.171678172851027	5.240073944076672	2.245325490595963	1.803567214264025	3.337564384681055	3.3644941834022424	4.4363524957833	3.4233783896037044	1.7824472683949415	0.5654146689021431	4.930927182206387	5.431578878422773	-0.6025013259654013	0.6386086207048118	2.719017787714541	2.1994379294645383	0.919397504684129	3.7105471504378826	2.163384860054151	3.087264668221677	4.133628161786938	2.687076007340087	2.4495692303550607	-0.8503189880895061	-5.169390537682384	-5.550511247409098	-3.3918703874308083	-2.834966888231048	1.3821770810048504	1.3821770810048504	-0.8065359368777398	-0.3842533059311557
chr2L:13386576-13387641	4.911612709714826	7.137598255912662	4.1085303086627345	7.961438454911109	8.385065551454174	7.227869312788	4.392406236969285	2.5264873955647555	4.577241027538528	5.171678172851027	5.240073944076672	2.245325490595963	1.803567214264025	3.337564384681055	3.3644941834022424	4.4363524957833	3.4233783896037044	1.7824472683949415	0.5654146689021431	4.930927182206387	5.431578878422773	-0.6025013259654013	0.6386086207048118	2.719017787714541	2.1994379294645383	0.919397504684129	3.7105471504378826	2.163384860054151	3.087264668221677	4.133628161786938	2.687076007340087	2.4495692303550607	-0.8503189880895061	-5.169390537682384	-5.550511247409098	-3.3918703874308083	-2.834966888231048	1.3821770810048504	1.3821770810048504	-0.8065359368777398	-0.3842533059311557	0.7359535705891888	1.3821770810048504	5.859668849494979	5.026410912096192	-0.4568860413361698	5.066943573054179	5.647544667861117	4.502703019542878
chr2L:13549959-13551298	-3.4277989214646007	0.5552050987676277	5.28257864700108	9.093096629678836	6.972943774960163	8.677082390064932	6.717398143394404	4.235394115735841	4.471897600740034	3.147526142469307	-0.5770320491589175	-2.000913404622655	-7.306881216066073	-2.1820663641718867	-4.296051847913795	-0.9059652567236041	-2.0013285088618424	-4.774151915902723	0.0	-3.106151054103309	-6.87449407841921	-6.750926924009111	-6.972624384813844	-9.043023875827824	-8.757783886086802	-9.528564381262122	-12.769602242669558	-8.104196360506121	-6.378884717826369	-3.3511197266653014	-4.30017229383717	-4.7613313246611115	-6.410586349599596	-5.126416876287181	-4.580021204880763	-2.1902472234879653	0.7359535705891888	-2.362903664316046	-2.96849570768951	-1.07486403821191	-1.0464933901535038	-1.466712734292907	1.1548908653019585	1.4542525240494355	-0.6210740839766832	1.4913784040922755	0.0	0.0	0.0
chr2L:13770988-13771800	0.9884928598239788	0.6788797735775352	0.7082814175019551	-1.2865506101872903	-0.3727938039702532	-0.4871205615248064	-1.8823013498126144	-3.129359140198285	-3.8719507208699206	-5.4292552796877205	-3.250676723135753	-1.92448663387753	0.28197937605734147	-0.32675222119505476	0.47712125471966244	0.3842533059311557	0.3842533059311557	1.7931665439854667	1.8569805291596022	4.912262857431865	4.580627238548333	0.0	-0.3893487198707884	3.538583122823102	2.0405239174251437	4.4425418797591325	1.8570318926538312	4.179735820199307	4.524155895670033	1.177694126574068	-0.18518719309492435	-5.367222522152259	-4.0590989819549295	-0.10456205398768029	-1.6011545261661286	0.1266867399632236	-0.7490429136284136	-1.4231761556787985	-1.2541617734143125	0.3852819133550088	-0.6116344688052882	1.142084752238479	-1.416726575394451	0.47712125471966244	-1.753563174082545	-6.5407212417839276	-5.487070648125485	-4.4841296174782395	-4.821909704897167
chr2L:13782494-13783965	3.538583122823102	2.0405239174251437	4.4425418797591325	1.8570318926538312	4.179735820199307	4.524155895670033	1.177694126574068	-0.18518719309492435	-5.367222522152259	-4.0590989819549295	-0.10456205398768029	-1.6011545261661286	0.1266867399632236	-0.7490429136284136	-1.4231761556787985	-1.2541617734143125	0.3852819133550088	-0.6116344688052882	1.142084752238479	-1.416726575394451	0.47712125471966244	-1.753563174082545	-6.5407212417839276	-5.487070648125485	-4.4841296174782395	-4.821909704897167	-2.710265757127177	-4.50893809917356	-0.7357890626869555	-0.37107205997171755	-4.501079059786251	-1.0516445787437456	0.47712125471966244	0.0	-3.386187695126018	-1.8659508391148072	-0.32675222119505476	-1.087636782058556	1.2423914862842595	0.9429535668006819	-0.9589668943245063	0.234489085631784	-0.42978231073188305	-2.7285928155171044	0.3842533059311557	1.0668755590631576	2.712376226778198	1.0508355692615516	2.263288806969714
chr2L:13793204-13794575	-6.5407212417839276	-5.487070648125485	-4.4841296174782395	-4.821909704897167	-2.710265757127177	-4.50893809917356	-0.7357890626869555	-0.37107205997171755	-4.501079059786251	-1.0516445787437456	0.47712125471966244	0.0	-3.386187695126018	-1.8659508391148072	-0.32675222119505476	-1.087636782058556	1.2423914862842595	0.9429535668006819	-0.9589668943245063	0.234489085631784	-0.42978231073188305	-2.7285928155171044	0.3842533059311557	1.0668755590631576	2.712376226778198	1.0508355692615516	2.263288806969714	0.3842533059311557	0.46660954739493005	3.5858430055805277	5.152120538133579	8.263655166070516	6.02613070209085	4.071362323010553	4.729925602010681	1.3832752689739645	5.192451364119822	1.0490189857571426	0.0	-0.9059652567236041	-0.5837446455298868	-1.1977306136223818	-1.077210743057919	-0.35544653655040825	-1.1721116456997835	-0.9126125180523551	0.958925218300544	-0.7359535705891888	-0.47712125471966244
chr2L:13810995-13812356	1.3832752689739645	5.192451364119822	1.0490189857571426	0.0	-0.9059652567236041	-0.5837446455298868	-1.1977306136223818	-1.077210743057919	-0.35544653655040825	-1.1721116456997835	-0.9126125180523551	0.958925218300544	-0.7359535705891888	-0.47712125471966244	-0.3842533059311557	1.9084850188786497	-0.32675222119505476	2.8036880648839624	3.674223582349582	8.814506151475614	1.5260716349366952	17.415583117474554	18.437242071868987	27.019571538849608	24.752587618090672	22.018297184189276	12.870754393658196	13.71947900022861	10.130538404007606	8.661662996790174	9.271492419979536	5.722195043078026	3.5732953343589267	1.6800931212848462	0.0	-1.769639509617763	-5.740755900906062	-2.525181174549145	-2.6940640182323836	-3.826900187849781	-4.323952562989726	1.1975524612334643	-1.8153035248994998	-1.270446162928958	-0.20037082033177642	-0.8904018342168207	0.0	8.093425094144916	12.302752159668566
chr2L:13813338-13815313	-0.5837446455298868	-1.1977306136223818	-1.077210743057919	-0.35544653655040825	-1.1721116456997835	-0.9126125180523551	0.958925218300544	-0.7359535705891888	-0.47712125471966244	-0.3842533059311557	1.9084850188786497	-0.32675222119505476	2.8036880648839624	3.674223582349582	8.814506151475614	1.5260716349366952	17.415583117474554	18.437242071868987	27.019571538849608	24.752587618090672	22.018297184189276	12.870754393658196	13.71947900022861	10.130538404007606	8.661662996790174	9.271492419979536	5.722195043078026	3.5732953343589267	1.6800931212848462	0.0	-1.769639509617763	-5.740755900906062	-2.525181174549145	-2.6940640182323836	-3.826900187849781	-4.323952562989726	1.1975524612334643	-1.8153035248994998	-1.270446162928958	-0.20037082033177642	-0.8904018342168207	0.0	8.093425094144916	12.302752159668566	13.091499519491592	11.428967683344245	10.559483203308297	7.372274677569432	5.757024218545386
chr2L:13828629-13830977	-5.740755900906062	-2.525181174549145	-2.6940640182323836	-3.826900187849781	-4.323952562989726	1.1975524612334643	-1.8153035248994998	-1.270446162928958	-0.20037082033177642	-0.8904018342168207	0.0	8.093425094144916	12.302752159668566	13.091499519491592	11.428967683344245	10.559483203308297	7.372274677569432	5.757024218545386	4.338872390098735	2.793421857895323	-0.5882556369798166	-2.81055484836291	-2.5247952584858195	-2.8587987554192673	1.0094142255064762	2.316085634495477	-0.4203588243788745	-7.522329832005738	-7.059327954244747	-4.5269036962649185	11.84981980364525	16.8655910253571	17.72294558549283	12.199418106946624	12.122708510528067	8.125718140012212	4.086076226114065	3.3793236477468165	2.037415525246845	1.8176361478875955	-0.9959589820383903	-0.830931387864411	-0.30995430014283903	-0.4978054114026678	-0.3986859288835647	-1.0521890265045393	-0.5811183349239293	0.5418905801445961	-0.8483878231805367
chr2L:13832715-13834264	-0.20037082033177642	-0.8904018342168207	0.0	8.093425094144916	12.302752159668566	13.091499519491592	11.428967683344245	10.559483203308297	7.372274677569432	5.757024218545386	4.338872390098735	2.793421857895323	-0.5882556369798166	-2.81055484836291	-2.5247952584858195	-2.8587987554192673	1.0094142255064762	2.316085634495477	-0.4203588243788745	-7.522329832005738	-7.059327954244747	-4.5269036962649185	11.84981980364525	16.8655910253571	17.72294558549283	12.199418106946624	12.122708510528067	8.125718140012212	4.086076226114065	3.3793236477468165	2.037415525246845	1.8176361478875955	-0.9959589820383903	-0.830931387864411	-0.30995430014283903	-0.4978054114026678	-0.3986859288835647	-1.0521890265045393	-0.5811183349239293	0.5418905801445961	-0.8483878231805367	-2.4566654069641882	-4.392087243078921	-5.8851772380138305	-7.2285746569024765	-6.044589914888303	-7.369229391271819	-5.902969551999739	-9.889823153970294
chr2L:13902981-13904644	-4.762429095885194	0.5050184077099935	0.0	0.0	0.0	0.0	0.0	0.0	0.0	0.0	0.0	0.0	0.0	0.0	0.0	0.0	0.0	0.0	0.0	-6.074055759511549	5.184559966582457	8.828364906815981	17.49504243113979	15.016605874599934	13.550165506957565	10.13879026388247	8.665306257171249	7.005564066142401	0.7007725716272126	1.2868303523443168	5.035712598269975	5.382894543278309	5.319140788211384	2.1131250967920354	1.2167021344460671	5.577106792462713	2.4239863481478765	1.9278797001628236	-0.8140663186742269	-1.9515883618167096	-2.3741727933729115	-1.3366260628309874	-0.6316629465930411	1.1737218734474009	-1.3821770810048504	-0.4666095473949303	1.556297901204152	1.4384876453837678	0.19916529609750638
chr2L:14348151-14349195	-0.714074473491167	0.2543434719065784	-2.4264948892469054	-2.797469363288955	-5.105480723070284	-5.713964525184322	-3.48922822935372	-0.4440551293685688	-3.982144829867447	-4.749385799116328	-10.829775719797754	-8.2255359176941	-7.648138131357956	-4.495913495580149	-3.2850523377988243	-7.059294139879788	-8.222604282271417	-5.716397746118555	-10.801109330001978	-7.388328652275795	-1.9020074147385722	-5.81709077693863	-5.977328808990352	-4.630542018705553	-0.7146791666297349	0.06520539496166058	-1.8953988218406603	-1.0466924622419154	1.048846302427252	2.1987117905388267	4.244351762643542	4.9449390503411506	6.949049219676069	5.196502875593828	5.6674308794891255	6.158085642990516	9.136109910174667	8.855739510639303	8.220424578185003	6.526252278605709	9.80242884675163	11.27756865891799	7.0897364472722675	12.5435674383606	10.200926964590325	13.363119271251506	12.446540751659294	7.942185403438171	7.877603340732791
chr2L:14354146-14355816	-7.648138131357956	-4.495913495580149	-3.2850523377988243	-7.059294139879788	-8.222604282271417	-5.716397746118555	-10.801109330001978	-7.388328652275795	-1.9020074147385722	-5.81709077693863	-5.977328808990352	-4.630542018705553	-0.7146791666297349	0.06520539496166058	-1.8953988218406603	-1.0466924622419154	1.048846302427252	2.1987117905388267	4.244351762643542	4.9449390503411506	6.949049219676069	5.196502875593828	5.6674308794891255	6.158085642990516	9.136109910174667	8.855739510639303	8.220424578185003	6.526252278605709	9.80242884675163	11.27756865891799	7.0897364472722675	12.5435674383606	10.200926964590325	13.363119271251506	12.446540751659294	7.942185403438171	7.877603340732791	6.219916417798684	4.902642726635134	6.07507959911629	5.240029084918089	5.765451316449255	4.221165154929351	1.7928247977434917	0.61439829548694	-0.015572713507718647	0.029960253252681937	-0.9525815992305496	-1.0509105571437642
chr2L:14361858-14363038	-1.0466924622419154	1.048846302427252	2.1987117905388267	4.244351762643542	4.9449390503411506	6.949049219676069	5.196502875593828	5.6674308794891255	6.158085642990516	9.136109910174667	8.855739510639303	8.220424578185003	6.526252278605709	9.80242884675163	11.27756865891799	7.0897364472722675	12.5435674383606	10.200926964590325	13.363119271251506	12.446540751659294	7.942185403438171	7.877603340732791	6.219916417798684	4.902642726635134	6.07507959911629	5.240029084918089	5.765451316449255	4.221165154929351	1.7928247977434917	0.61439829548694	-0.015572713507718647	0.029960253252681937	-0.9525815992305496	-1.0509105571437642	-4.110685912571234	-2.81198918256331	-2.1721988093661544	-2.311615711989805	-5.3847679513517726	-5.184891551352717	-7.843508322148443	-10.108745918509882	-8.509580105626382	-7.583891381097349	-5.840256370854307	-5.791276897370303	-6.60291143078189	-3.8848553797697627	-4.484806586615824
chr2L:15006611-15008662	2.371309522589616	1.4155559089962388	2.403594636288815	4.318934227411105	5.207040638657139	1.6759020869839567	1.2998806557519846	-1.4495602558101537	-0.19004895790825063	-1.0464933901535038	-1.72954811871417	-1.8035955773177106	-4.048599040956593	-1.507949555627697	0.0	0.47712125471966244	-0.3842533059311557	-0.2406233412219088	0.5833589373735073	0.73412928490582	-0.37741592195598905	-0.8089495503703846	-5.349534458584642	-2.9473122730519705	-1.1576152932850503	-0.3680645532898642	0.9059652567236041	0.32675222119505476	0.7359535705891888	0.32675222119505476	0.7359535705891888	-1.8707583049197942	-0.40332365777751045	2.5864866850408896	1.5709030994054676	4.846885054605559	0.0	0.9884928598239788	-0.730111116310081	-2.3687106822569097	-1.5742201072318331	-1.1646131287188617	-0.3842533059311557	-1.9084850188786497	-0.9884928598239788	-0.2887691230768229	-0.5606274549407342	0.03165313214659471	-0.5050184077099936
chr2L:15037862-15039319	0.0	0.0	0.0	0.0	0.0	0.0	0.0	0.0	0.47712125471966244	0.6745281722251231	3.744573710002435	3.915885652197074	4.880500484631668	0.46660954739493005	0.7653197841939178	3.1037143303318087	3.359149574866239	2.879723976178439	3.8928597429268263	5.2317250317111865	7.211243240761451	4.545334510723683	10.282043942484165	2.7285928155171044	1.9084850188786497	2.3286248352848276	4.372137536590572	4.936504795210896	8.712278386686984	8.918239898348583	5.60802431892831	-0.3845657106041984	-2.972463180206936	-4.8121265860700655	-2.693756178465214	-6.667509322674758	2.4554881861252618	2.6345171994591543	1.1428713474994399	0.2711895880872685	4.603137202675609	-1.4098873326228567	2.384957350723048	-2.4703948882821307	-2.4396788816574873	-2.8628011176521126	-2.1361462582808786	0.18672279766699695	-0.3842533059311557
chr2L:15039370-15040492	0.0	0.0	0.0	0.0	0.0	0.47712125471966244	0.6745281722251231	3.744573710002435	3.915885652197074	4.880500484631668	0.46660954739493005	0.7653197841939178	3.1037143303318087	3.359149574866239	2.879723976178439	3.8928597429268263	5.2317250317111865	7.211243240761451	4.545334510723683	10.282043942484165	2.7285928155171044	1.9084850188786497	2.3286248352848276	4.372137536590572	4.936504795210896	8.712278386686984	8.918239898348583	5.60802431892831	-0.3845657106041984	-2.972463180206936	-4.8121265860700655	-2.693756178465214	-6.667509322674758	2.4554881861252618	2.6345171994591543	1.1428713474994399	0.2711895880872685	4.603137202675609	-1.4098873326228567	2.384957350723048	-2.4703948882821307	-2.4396788816574873	-2.8628011176521126	-2.1361462582808786	0.18672279766699695	-0.3842533059311557	-0.6252873828651145	-5.075614196303948	-4.833805449765322
chr2L:15059844-15060995	-2.4396788816574873	-2.8628011176521126	-2.1361462582808786	0.18672279766699695	-0.3842533059311557	-0.6252873828651145	-5.075614196303948	-4.833805449765322	3.425834771010709	0.9465436643313138	0.0	3.9615239382074394	8.680853056189248	1.4787494158918901	6.636357561274433	4.534715743599177	11.522071369090252	8.345463999615559	0.0	0.9884928598239788	0.0	7.507234192263764	7.336123435385925	1.6806839062132066	8.652543471955692	15.957584550087134	15.731985515311864	6.5955986490002525	12.53410832103687	12.105004358632396	6.298473620301156	5.124532327981393	12.748247405395448	12.956305255182592	16.632559519627677	8.028514946196852	6.970865462816108	3.298145570078719	1.1822872742475563	-3.0318634273229947	-5.674356357959414	-7.87365605729927	-7.766936555522414	-6.321542366858203	-5.757242877942333	-1.3188261401778945	-2.377767678458271	-4.657628413197272	-1.7711834925360843
chr2L:15256057-15257392	-0.7370099013288101	0.8700711726832873	1.3821770810048504	0.0	-1.1911716295434238	-0.7121263297071474	-1.2439088764370034	-0.05361051534148059	-0.2645958604397065	1.9082733934469451	0.3270157906784876	-0.3506916371898497	-3.4330363012770526	-2.1086906165992096	-5.373992341571121	-5.714891823575392	-1.4341080940448028	-0.5552050987676277	0.0	0.3842533059311557	1.0668755590631576	-0.7359535705891888	1.9426336659257362	3.6639427522811263	1.634411655203386	1.8390829540680533	1.1258836683239124	3.1703242568608943	2.2185952318776114	2.1637918384852024	1.026578067429304	3.656323000430511	0.7359998534051113	-0.26145052715670036	0.47712125471966244	3.4337583139239114	4.075566101115956	5.574014737434297	2.5783143600171137	3.261860439465056	4.687030660546765	6.385884385657545	4.092339516193445	5.5285487507999544	3.684827291232399	4.395517148283032	4.975013169129823	5.278519980277962	3.6356948364689567
chr2L:15270861-15272302	2.1637918384852024	1.026578067429304	3.656323000430511	0.7359998534051113	-0.26145052715670036	0.47712125471966244	3.4337583139239114	4.075566101115956	5.574014737434297	2.5783143600171137	3.261860439465056	4.687030660546765	6.385884385657545	4.092339516193445	5.5285487507999544	3.684827291232399	4.395517148283032	4.975013169129823	5.278519980277962	3.6356948364689567	2.9353518544790718	2.0658921453347183	-0.8347935948169255	-0.11545368334801398	2.5230348801399995	0.7192351393726212	-1.1451916048326531	0.0997163518991377	-0.8192884647462193	0.2033329038642154	-1.6079272934474953	1.724281975671944	2.503773689701932	2.4482019793916265	0.8094370490250486	1.7937445656251445	0.6837234381989755	2.033075074668435	2.2266428978802306	5.365683470809142	1.1773966848943658	0.7157422309765814	1.8699122772911227	2.5944930703036384	2.312394837268336	3.1282178188862737	0.3931201689622678	0.46455120622516194	0.36629138584263593
chr2L:15730141-15731780	0.0	0.0	0.0	0.0	0.0	0.0	0.0	0.0	0.0	0.0	0.0	0.0	0.0	0.0	0.0	0.0	0.0	0.0	0.0	0.0	0.0	0.0	0.0	0.0	0.0	0.0	0.0	0.0	0.0	0.0	0.0	0.0	0.0	0.0	0.0	0.0	0.0	0.0	0.0	0.0	0.0	0.0	0.0	0.0	0.0	0.0	0.0	0.0	0.0
chr2L:15747487-15748389	0.0	0.0	0.0	0.0	0.0	0.0	0.0	0.0	0.0	0.0	0.0	0.0	0.0	0.0	0.0	0.0	0.0	0.0	0.0	0.0	0.0	0.0	0.0	0.0	0.0	0.0	0.0	0.0	0.0	0.0	0.0	0.0	0.0	0.0	0.0	0.0	0.0	0.0	0.0	0.0	0.0	0.0	0.0	0.0	0.0	0.0	0.0	0.0	0.0
chr2L:15752144-15753259	0.0	0.0	0.0	0.0	0.0	0.0	0.0	0.0	0.0	0.0	0.0	0.0	0.0	0.0	0.0	0.0	0.0	0.0	0.0	0.0	0.0	0.0	0.0	0.0	0.0	0.0	0.0	0.0	0.0	0.0	0.0	0.0	0.0	0.0	0.0	0.0	0.0	0.0	0.0	0.0	0.0	0.0	0.0	0.0	0.0	0.0	0.0	0.0	0.0
chr2L:16286470-16288119	26.39707496629644	24.25617350020674	18.29542900743925	11.432590440699238	6.442015845967162	2.417613669615073	-0.3925321755029738	-0.5373968491460306	1.577224527712804	2.695733337249591	-1.1737218734474009	-0.8306338155442856	-0.6354674244996235	-3.911186599248887	-0.47561549750310156	-4.453786474767185	-5.395687050714459	-4.549177199387736	-6.467895541456016	-5.402339502961971	-2.503281875859784	-3.374581738673367	-0.58136289059981	-5.563971954187614	-6.250778815240054	-7.991916551363719	-6.675576891040028	-7.865215729188477	-1.7879458217111173	-6.425479514443333	-4.417043944872175	1.0878617979457672	8.322469714405319	4.3509482439698095	3.1952356764755745	0.7224862990536621	1.1708874508528289	0.7099740011660672	-2.275293227797348	-2.0063387676073714	-2.0340056485628333	-0.4269703884801331	-2.702867110409669	6.761409201923485	16.763105512008828	19.196909622239886	14.731859548230814	2.730943895652888	-0.16677557215419928
chr2L:16300111-16301124	-1.7879458217111173	-6.425479514443333	-4.417043944872175	1.0878617979457672	8.322469714405319	4.3509482439698095	3.1952356764755745	0.7224862990536621	1.1708874508528289	0.7099740011660672	-2.275293227797348	-2.0063387676073714	-2.0340056485628333	-0.4269703884801331	-2.702867110409669	6.761409201923485	16.763105512008828	19.196909622239886	14.731859548230814	2.730943895652888	-0.16677557215419928	-6.255150635218152	-5.742615508631563	-8.662225685377177	-8.432807859831492	-7.864510804623817	-3.2215414390411428	-7.824668943834401	-3.8998516828902154	-2.483496093275634	-5.531929781199897	-14.53917973879952	-14.644654662629502	-10.390463607525446	-3.7415413033286664	-0.7359535705891888	-2.3286248352848276	-6.9729260086511395	-6.179735771760961	0.0	0.32675222119505476	4.82765255426627	6.01706626670679	3.7999345915587557	5.170673126597431	0.40765974572179714	-1.9189082575261098	-7.3212244233206585	-11.881058288765601
chr2L:16302029-16303299	8.322469714405319	4.3509482439698095	3.1952356764755745	0.7224862990536621	1.1708874508528289	0.7099740011660672	-2.275293227797348	-2.0063387676073714	-2.0340056485628333	-0.4269703884801331	-2.702867110409669	6.761409201923485	16.763105512008828	19.196909622239886	14.731859548230814	2.730943895652888	-0.16677557215419928	-6.255150635218152	-5.742615508631563	-8.662225685377177	-8.432807859831492	-7.864510804623817	-3.2215414390411428	-7.824668943834401	-3.8998516828902154	-2.483496093275634	-5.531929781199897	-14.53917973879952	-14.644654662629502	-10.390463607525446	-3.7415413033286664	-0.7359535705891888	-2.3286248352848276	-6.9729260086511395	-6.179735771760961	0.0	0.32675222119505476	4.82765255426627	6.01706626670679	3.7999345915587557	5.170673126597431	0.40765974572179714	-1.9189082575261098	-7.3212244233206585	-11.881058288765601	-7.701456973126382	-0.30735967257511815	-1.0668755590631576	0.7359535705891888
chr2L:16306331-16308135	-2.0340056485628333	-0.4269703884801331	-2.702867110409669	6.761409201923485	16.763105512008828	19.196909622239886	14.731859548230814	2.730943895652888	-0.16677557215419928	-6.255150635218152	-5.742615508631563	-8.662225685377177	-8.432807859831492	-7.864510804623817	-3.2215414390411428	-7.824668943834401	-3.8998516828902154	-2.483496093275634	-5.531929781199897	-14.53917973879952	-14.644654662629502	-10.390463607525446	-3.7415413033286664	-0.7359535705891888	-2.3286248352848276	-6.9729260086511395	-6.179735771760961	0.0	0.32675222119505476	4.82765255426627	6.01706626670679	3.7999345915587557	5.170673126597431	0.40765974572179714	-1.9189082575261098	-7.3212244233206585	-11.881058288765601	-7.701456973126382	-0.30735967257511815	-1.0668755590631576	0.7359535705891888	0.3842533059311557	1.684872899606169	-0.3842533059311557	-1.1089809886852118	2.222348545805461	1.7070699805079195	2.958621314555353	10.771713015774486
chr2L:16309935-16311973	2.730943895652888	-0.16677557215419928	-6.255150635218152	-5.742615508631563	-8.662225685377177	-8.432807859831492	-7.864510804623817	-3.2215414390411428	-7.824668943834401	-3.8998516828902154	-2.483496093275634	-5.531929781199897	-14.53917973879952	-14.644654662629502	-10.390463607525446	-3.7415413033286664	-0.7359535705891888	-2.3286248352848276	-6.9729260086511395	-6.179735771760961	0.0	0.32675222119505476	4.82765255426627	6.01706626670679	3.7999345915587557	5.170673126597431	0.40765974572179714	-1.9189082575261098	-7.3212244233206585	-11.881058288765601	-7.701456973126382	-0.30735967257511815	-1.0668755590631576	0.7359535705891888	0.3842533059311557	1.684872899606169	-0.3842533059311557	-1.1089809886852118	2.222348545805461	1.7070699805079195	2.958621314555353	10.771713015774486	0.0	2.925802119013066	-0.5994904298314722	4.658089647801649	8.314896487687033	4.079487089152832	0.7956461664192541
chr2L:16324133-16326059	-11.881058288765601	-7.701456973126382	-0.30735967257511815	-1.0668755590631576	0.7359535705891888	0.3842533059311557	1.684872899606169	-0.3842533059311557	-1.1089809886852118	2.222348545805461	1.7070699805079195	2.958621314555353	10.771713015774486	0.0	2.925802119013066	-0.5994904298314722	4.658089647801649	8.314896487687033	4.079487089152832	0.7956461664192541	-4.999733876617117	-2.392564735351872	-8.278586073486466	-11.870151785775944	-12.259846821361162	-8.379243960071342	-5.0462107056171766	-6.875007480646209	0.8146844934204033	15.40346271161587	49.49549393986263	61.633560933645484	48.80877329146	18.747270417194006	20.774871130645856	16.092498123662047	12.018417904954793	10.567480138554703	8.122992912317843	4.594712223893417	1.3832229071833289	-3.319326903440298	-4.594655537320769	-4.5889108893267405	-3.0040308776768243	-6.7566631420727825	-10.479769043536814	-12.680456180058963	-9.315407269819797
chr2L:16328306-16329161	-1.1089809886852118	2.222348545805461	1.7070699805079195	2.958621314555353	10.771713015774486	0.0	2.925802119013066	-0.5994904298314722	4.658089647801649	8.314896487687033	4.079487089152832	0.7956461664192541	-4.999733876617117	-2.392564735351872	-8.278586073486466	-11.870151785775944	-12.259846821361162	-8.379243960071342	-5.0462107056171766	-6.875007480646209	0.8146844934204033	15.40346271161587	49.49549393986263	61.633560933645484	48.80877329146	18.747270417194006	20.774871130645856	16.092498123662047	12.018417904954793	10.567480138554703	8.122992912317843	4.594712223893417	1.3832229071833289	-3.319326903440298	-4.594655537320769	-4.5889108893267405	-3.0040308776768243	-6.7566631420727825	-10.479769043536814	-12.680456180058963	-9.315407269819797	-11.620831329260074	-10.145219125196347	-8.8842378448986	5.891757242949401	8.845894570129595	3.0330449150441336	2.122888587988549	-3.333352724625658
chr2L:16351084-16354010	3.0330449150441336	2.122888587988549	-3.333352724625658	-2.7358941665236487	10.083584484414912	11.877278830191717	7.591850862685603	3.6408623061786796	0.8061550177543741	-3.8169684843335006	-3.5827409165664794	-5.990449198924162	0.7439390360181123	-0.65407097064823	-2.5452555053423933	-3.7188435238976187	-8.308726036437328	-10.479043634017756	-17.45853537438036	-6.486688889015283	4.774116109230028	2.0367558936139276	0.9548945823428865	0.8567863973915436	-0.48602824386963767	-0.9560319836822354	2.2107250613130915	0.14986288920507854	2.591062653409808	2.1833924056576923	0.6010621407397185	0.5700228003036275	-0.1563132852636103	-1.563167261145224	-3.3482908901925184	-9.028591376822684	-8.310351677044439	-11.066802148570199	-11.1973434738829	-11.32222032444057	-8.171436810140735	-4.728910697359255	-1.6806839062132066	-11.068641374894876	-20.898339983437054	-13.860334115006202	-8.235982495288141	-17.374528328277425	-6.828742392785386
chr2L:16355723-16357071	-3.8169684843335006	-3.5827409165664794	-5.990449198924162	0.7439390360181123	-0.65407097064823	-2.5452555053423933	-3.7188435238976187	-8.308726036437328	-10.479043634017756	-17.45853537438036	-6.486688889015283	4.774116109230028	2.0367558936139276	0.9548945823428865	0.8567863973915436	-0.48602824386963767	-0.9560319836822354	2.2107250613130915	0.14986288920507854	2.591062653409808	2.1833924056576923	0.6010621407397185	0.5700228003036275	-0.1563132852636103	-1.563167261145224	-3.3482908901925184	-9.028591376822684	-8.310351677044439	-11.066802148570199	-11.1973434738829	-11.32222032444057	-8.171436810140735	-4.728910697359255	-1.6806839062132066	-11.068641374894876	-20.898339983437054	-13.860334115006202	-8.235982495288141	-17.374528328277425	-6.828742392785386	0.0	0.288769123076823	3.7264361250424196	5.787791802059115	4.898410146479542	1.1190923184882002	-4.043953410647694	-3.8589417454574164	0.4714895443147361
chr2L:16404961-16406145	1.1663085350659894	-8.092149425493222	-7.614782317330288	-13.355177522114918	-4.846030215822713	-0.6252873828651145	1.009509943976246	3.613740655045148	0.0	2.006910784097247	3.5056566450919386	2.8342317276983926	0.8855099033226963	0.47712125471966244	4.9338672773131105	4.9237586358354495	4.011854793385565	5.3134977248479505	2.205293594113166	0.0	3.3486816618240294	3.6109148379632594	0.7665191667380177	0.5447436145415531	0.8783714605053454	-0.450714463662663	0.0	0.9884928598239788	-0.9884928598239788	-0.47712125471966244	-1.3821770810048504	-0.12553461654511164	0.5692575919064119	-0.026248662987020405	-0.4986143701943385	-1.9373760588382491	-2.5435974661718377	-2.412152679551548	-1.0753322857678569	0.3842533059311557	-0.9591312608573317	-3.814576907845702	-0.6196798365866706	1.630178547499951	0.3842533059311557	-0.3842533059311557	0.3842533059311557	0.0	2.220936601208076
chr2L:16679673-16680632	0.47712125471966244	-0.47712125471966244	1.4637527426815686	-0.7359535705891888	2.841559183121075	7.03808683355412	1.5781838836615223	5.501823869645912	5.328017507421237	2.0461639937300253	4.645979838694964	2.713949879333902	4.492994001642479	1.4637527426815686	-0.6252873828651145	2.7738898212742678	3.9941856233760107	2.906288953306631	0.0	0.7275475737908186	0.40771424211807045	0.654735204695461	0.5063233508459201	-2.330548614327053	-1.0231733518457615	0.5237558475350889	-1.0212865200167154	-1.8277198973038313	-2.391577959131531	-0.5582575783962773	-1.1611982209065022	1.4637527426815686	1.684872899606169	-2.4000123940783276	1.4980033850677439	-1.7494350818224857	-1.0668755590631576	1.0455870200057575	3.308752503262967	-0.6252873828651145	0.7359535705891888	0.32675222119505476	1.9084850188786497	6.0223731231582605	10.095851260650864	1.7329619857172553	0.6610055706295627	6.519692228007627	3.596415445208053
chr2L:16702182-16703402	1.7329619857172553	0.6610055706295627	6.519692228007627	3.596415445208053	11.610312390268147	8.979710908485213	3.510574073844195	9.118695273130198	6.73544877444927	-0.2473795735595128	1.4637527426815686	11.192235513562956	16.87258204298444	16.246337043603987	28.32893683037676	21.594295219979422	5.203163464766805	10.39648131900709	9.798952480552538	6.634645107016078	3.67709838302465	2.3408114267726106	3.102844826924888	4.948968063982189	8.365851084923095	12.67030463882273	11.088189097917478	5.487265668177256	1.8372405596601418	-1.7924140983305077	-3.9232965933526542	-5.282571883063777	-10.890559966473075	-17.412327260330702	-19.656062482405197	-13.49081636737849	-9.960515408924548	-10.881451619857458	-12.737802668092858	-13.764634847987972	-14.17254560706243	-13.724218901496881	-12.235179758648014	-3.267114632662933	-1.684872899606169	-1.3821770810048504	-0.2887691230768229	-6.321904772358341	-6.171575995366413
chr2L:16726864-16727854	-5.63038231656079	9.154596123024595	4.584320444108721	-1.134712756944993	-7.6549365739785475	-12.045920167514076	-13.571406081687153	-6.142173758727661	7.424523699166337	5.54429051600591	3.5066099277890106	-2.6933685417250475	0.8425742026898566	-0.06301415758875173	-0.2887691230768229	-0.7359535705891888	1.6854623932203743	0.8169349553969696	2.780752838027579	4.948471183084401	2.504947359905956	8.946742294087107	4.25151900309698	4.265666829327656	1.8884033933487987	0.8767374272786655	-0.8028466595578032	0.7072417113679476	0.16874239305581537	4.842606241906491	3.0033274473311233	3.668021040303564	3.0680974209933707	-0.4359239231164445	1.8143736577652614	2.570257593539506	0.2614505271567006	0.6252873828651146	0.0	3.0551106540255613	7.516782925327407	7.3601438056954045	7.893249935700324	5.809075089140099	3.4442411440825453	0.18072198645085483	-3.286844607938618	-3.189093344557367	-4.507454432861067
chr2L:16731255-16732273	5.54429051600591	3.5066099277890106	-2.6933685417250475	0.8425742026898566	-0.06301415758875173	-0.2887691230768229	-0.7359535705891888	1.6854623932203743	0.8169349553969696	2.780752838027579	4.948471183084401	2.504947359905956	8.946742294087107	4.25151900309698	4.265666829327656	1.8884033933487987	0.8767374272786655	-0.8028466595578032	0.7072417113679476	0.16874239305581537	4.842606241906491	3.0033274473311233	3.668021040303564	3.0680974209933707	-0.4359239231164445	1.8143736577652614	2.570257593539506	0.2614505271567006	0.6252873828651146	0.0	3.0551106540255613	7.516782925327407	7.3601438056954045	7.893249935700324	5.809075089140099	3.4442411440825453	0.18072198645085483	-3.286844607938618	-3.189093344557367	-4.507454432861067	-7.8144757676200145	-9.229095794817148	-10.7492833335064	-7.803347911091967	-3.027971223861575	-6.696785962450947	-1.2447290067991794	-0.32675222119505476	4.252994325115725
chr2L:16742274-16744528	3.668021040303564	3.0680974209933707	-0.4359239231164445	1.8143736577652614	2.570257593539506	0.2614505271567006	0.6252873828651146	0.0	3.0551106540255613	7.516782925327407	7.3601438056954045	7.893249935700324	5.809075089140099	3.4442411440825453	0.18072198645085483	-3.286844607938618	-3.189093344557367	-4.507454432861067	-7.8144757676200145	-9.229095794817148	-10.7492833335064	-7.803347911091967	-3.027971223861575	-6.696785962450947	-1.2447290067991794	-0.32675222119505476	4.252994325115725	7.1084672571301954	4.647946912982731	4.130563021774092	0.27832350881617424	0.4843909714507234	2.838118358171031	1.7202851485054578	0.4414123674337495	-1.8184691184728947	0.8530110715546199	-0.1324460563010879	-1.6946826215212243	-4.643088947047391	-5.521557415516874	-1.5971872843279327	-2.9366348179522914	0.32675222119505476	0.37107205997171755	-1.650959981714946	-2.098762832910192	2.1535261574664	-0.44464124712456343
chr2L:16824591-16825625	12.390055117862945	10.341850731972007	9.492782748999945	7.029757864385577	3.917339182771638	3.69227173700947	3.984568359520829	3.1084311064043533	1.648086522402493	1.4571426714346944	1.7325026933995067	0.9712722023637514	1.1811595305523084	-0.11954052555949823	2.1047749272951304	0.26654216541939096	3.735756728814284	0.29482155517566866	0.38206231928462214	0.6364909660268047	-1.18569089057811	-4.358648183603834	-5.935682035831162	-6.264522550520752	-11.089928819286994	-8.376719651037332	-1.6950935144223875	-2.0402513921456125	-2.456421408924131	-4.017359632791699	-4.59593203874827	-1.7299722278275553	-3.8828413724537327	-4.010261561726991	-4.701251537122659	-7.521164966320731	-5.736987989913278	-5.734038392530694	-4.74735086129232	-5.8898423585548425	-8.270084017272437	-3.9016616703232057	-5.476520855085053	-2.4415018906004504	-9.104999658429415	-8.54070580392163	-6.608799644822842	-4.7266171889662285	-2.482166370388127
chr2L:16826565-16827968	3.917339182771638	3.69227173700947	3.984568359520829	3.1084311064043533	1.648086522402493	1.4571426714346944	1.7325026933995067	0.9712722023637514	1.1811595305523084	-0.11954052555949823	2.1047749272951304	0.26654216541939096	3.735756728814284	0.29482155517566866	0.38206231928462214	0.6364909660268047	-1.18569089057811	-4.358648183603834	-5.935682035831162	-6.264522550520752	-11.089928819286994	-8.376719651037332	-1.6950935144223875	-2.0402513921456125	-2.456421408924131	-4.017359632791699	-4.59593203874827	-1.7299722278275553	-3.8828413724537327	-4.010261561726991	-4.701251537122659	-7.521164966320731	-5.736987989913278	-5.734038392530694	-4.74735086129232	-5.8898423585548425	-8.270084017272437	-3.9016616703232057	-5.476520855085053	-2.4415018906004504	-9.104999658429415	-8.54070580392163	-6.608799644822842	-4.7266171889662285	-2.482166370388127	-3.7133675163055897	-3.5937967385144907	-6.774609879971372	-5.005199244624076
chr2L:16888291-16889323	-9.118326379302216	-8.868965644650775	-4.120996546686595	-9.144641875082408	-9.731376694321316	-5.309463516714975	-8.924943368119914	-11.237839283598413	-3.215741268869095	-5.462921495141345	-7.069535006338249	-9.468981879187625	-10.086749793905897	-5.580604389121868	-4.031419669826592	-5.301802352948928	-8.913057834810983	-13.261371569965192	-12.739650419652651	-1.1897758510238747	-0.5050184077099936	-0.5552050987676277	-0.13563667086097575	0.0	-1.9467509417273945	-6.178085026802375	-9.08879250254713	-8.169365632097112	-1.8264717930396999	0.0	-2.3450628965789218	-1.753536428138856	0.0	0.22428768608278374	-1.2289251998561312	0.8250897608112514	-2.028546183716816	-5.073041464307761	-9.581476879605125	-11.332087052708754	-10.055213715840578	-3.7975668780753953	-9.076567422633165	-2.0027685766756016	-3.239457134840739	-1.5704190432189342	0.3842533059311557	-1.4637527426815689	-0.7359535705891888
chr2L:17382977-17384158	0.3284246599877469	2.675793919330931	0.6252873828651146	0.3842533059311557	3.4406293926725344	4.208249032645246	-0.5511011468531489	0.288769123076823	0.16873419422633495	1.1314276204603093	0.7359535705891888	0.47712125471966244	-0.7359535705891888	0.3842533059311557	5.718385080746625	5.807799423530985	8.033384363866803	3.0531892782430234	9.173191018121232	4.921660329681432	2.8133468146965583	0.7824605861295374	1.9196048492996682	3.384100620979339	2.5096402591832794	0.3582612510021721	1.1620777503879267	-1.0078397081664168	0.8849327842465717	1.0779363172359113	-0.28197937605734136	1.4313637641589874	0.5585238663563326	3.570303210470831	0.7158051146113907	4.605878481848956	2.5573239063625053	4.372700826762827	4.46501002346352	0.5552050987676277	0.6082223268379355	-0.123250093810694	1.8506969083707403	2.772097409549511	1.3919457832306652	0.0	-0.7359535705891888	1.8738133334609046	0.2877897686702581
chr2L:17384593-17385334	3.4406293926725344	4.208249032645246	-0.5511011468531489	0.288769123076823	0.16873419422633495	1.1314276204603093	0.7359535705891888	0.47712125471966244	-0.7359535705891888	0.3842533059311557	5.718385080746625	5.807799423530985	8.033384363866803	3.0531892782430234	9.173191018121232	4.921660329681432	2.8133468146965583	0.7824605861295374	1.9196048492996682	3.384100620979339	2.5096402591832794	0.3582612510021721	1.1620777503879267	-1.0078397081664168	0.8849327842465717	1.0779363172359113	-0.28197937605734136	1.4313637641589874	0.5585238663563326	3.570303210470831	0.7158051146113907	4.605878481848956	2.5573239063625053	4.372700826762827	4.46501002346352	0.5552050987676277	0.6082223268379355	-0.123250093810694	1.8506969083707403	2.772097409549511	1.3919457832306652	0.0	-0.7359535705891888	1.8738133334609046	0.2877897686702581	1.6885936344847012	2.16497609380009	3.8863455425004223	1.4032165964743426
chr2L:17409764-17411479	0.6740891298809286	0.46686390683413015	1.6924535143836437	1.5306540486273825	0.6713296788000143	0.5405974926766718	1.5884390931634291	-1.0740302303421472	-5.207324410817564	-3.896283268849484	0.44625969556503103	-1.4702906065228976	0.3842533059311557	-0.5552050987676277	-0.6252873828651145	0.6963805262958971	2.787426071423117	4.1172415512920555	6.577791800349309	21.85764028003038	5.500605338597461	3.30167095997868	18.19574181895946	19.309408902636818	9.97306768355979	8.163817180654483	3.830046226663999	1.3252529317205852	-3.584168221337475	-4.228423123521292	-9.839583303880046	-7.25070542196719	-12.247523604694912	-5.304109009164703	-1.4637527426815689	-4.805831896842848	-6.229312988617595	-0.503350809406816	-3.089231458252305	-8.346454097893528	-8.983753621074742	-6.204386714948151	-10.163673220526933	-2.9311508642369843	-13.413180636941611	-9.242656692919692	-7.108015996723488	-6.5589483978985195	-5.791244824796483
chr2L:17476679-17478381	0.9884928598239788	1.5336408573911269	6.12375307858073	3.336646467517296	7.396423815281508	3.0435260881075723	5.149451066192617	3.330293659075271	5.495965510290672	8.191941526372673	5.042652723983999	5.769404628561209	10.778981045086084	1.2417203437958086	9.031477053331145	8.134672177874158	11.755766143400544	10.986154483680828	7.519040387274498	3.4014339829080966	4.589257275258608	5.694833824590809	8.81631861866772	2.315433986131577	2.446991402809885	7.9796261072496035	7.939450587802633	9.381979989204039	7.64111581547688	5.943255028195499	0.07337648643609093	0.881833079241268	-2.3035448073639126	-1.9741182565543773	-2.9811221517569746	-3.5024140481465627	-2.849609944743673	-4.359406170078717	-3.329068236843052	-1.7763192060080424	-2.9472507570839905	-3.8546206637747105	-4.328390909108266	-0.40397868033487966	-1.504438601271939	-1.5798192962082858	-3.6596773391971347	-0.5395757889024883	0.8245614290486801
chr2L:17483385-17484861	1.2417203437958086	9.031477053331145	8.134672177874158	11.755766143400544	10.986154483680828	7.519040387274498	3.4014339829080966	4.589257275258608	5.694833824590809	8.81631861866772	2.315433986131577	2.446991402809885	7.9796261072496035	7.939450587802633	9.381979989204039	7.64111581547688	5.943255028195499	0.07337648643609093	0.881833079241268	-2.3035448073639126	-1.9741182565543773	-2.9811221517569746	-3.5024140481465627	-2.849609944743673	-4.359406170078717	-3.329068236843052	-1.7763192060080424	-2.9472507570839905	-3.8546206637747105	-4.328390909108266	-0.40397868033487966	-1.504438601271939	-1.5798192962082858	-3.6596773391971347	-0.5395757889024883	0.8245614290486801	-1.0668755590631576	-0.3766313107328291	-2.741267573835599	-0.10641370068270901	1.8949516227300227	0.6198678835508505	-1.7320163841258813	-2.2435647585254874	-1.2434403501237559	-1.0594252788610001	-5.462843984948961	-4.460566028586959	-4.993341623783424
chr2L:18151224-18152806	-1.1335080900884322	0.7233385724496424	-0.8395800012530046	0.32675222119505476	0.47712125471966244	-1.4842185285036666	0.5684640245221962	0.1736674791438287	-0.9884928598239788	0.0	-0.32675222119505476	-0.7359535705891888	2.5249465644509406	9.482098461756976	0.5552050987676277	6.961819983754452	5.990417888436636	5.736671675356231	5.772252209506452	7.209529063525999	8.14330203438627	8.045565228920982	5.5542588600554605	-1.706519913400623	-1.699778898030944	-0.3528287863795817	-1.7095063560745851	-3.2464301391109176	-2.2623413633706053	-0.9059652567236041	0.5552050987676277	0.1942483424366544	0.3410360668898235	5.958126100966079	6.429043300542765	7.478489888260275	7.483404975825631	6.850913289646122	0.0	0.6252873828651146	-1.0668755590631576	6.102828339471664	10.709405026814311	13.870029867878282	8.93327688104896	1.3821770810048504	6.861815264428839	7.674170126708489	12.01235991875742
chr2L:18447901-18449470	0.5234384870639827	1.2616200944934157	0.6137297135733525	0.2614505271567006	0.7059348247629398	-1.2111032000727442	-0.774630408176149	1.1304272459563622	0.0	-0.2762359471809862	0.11286929007565473	1.0965142442813336	0.32675222119505476	3.2276191341854026	0.8499599248297253	7.436431904592459	1.9910055817379466	0.9059652567236041	-0.7357890626869555	7.538237508856543	6.011556813280545	2.3347103229241584	0.0	0.0	0.0	0.0	0.0	0.0	0.0	0.0	1.8663314046375516	4.2679715689982745	0.49738210790773923	4.528012907538738	2.6834898795137216	0.9700028093259427	3.656472353017209	3.1166150480759236	2.368935212125648	3.2158088035361065	0.5546593429223581	1.732127435038469	1.6189986827342475	-1.0371058000276103	-2.476831032291839	-6.029470452938876	-5.1303944940808535	-0.17366747914382874	0.0
chr2L:18590404-18591934	-2.2769005413795815	-11.07275655735192	-6.546340310726534	-2.787695013921428	-3.694855272513342	-1.9516659161978538	-6.971089973011726	-3.8099243859448326	-0.9059652567236041	0.0	0.18946256670265715	-3.2669568248344825	-1.1882718322766834	0.7794473485504991	-3.849614548394603	-2.740494773521733	-5.25830638647386	-1.337558349229288	-5.964524473807429	-3.6291622153704934	-1.2821141808245302	0.6248742378019824	-0.3842533059311557	-0.6252873828651145	0.0	-0.47712125471966244	2.981702902749888	2.021138297996029	1.9605523250565686	7.618449531463605	1.6442676866019381	5.265973362001862	11.038199176704856	11.200311504450193	5.394948566864652	4.020939144052055	4.649092598613097	3.8322099283783966	6.630913057662139	4.230061548134179	4.283404493195535	3.7890193000648438	3.8936067385929003	1.2523369111130933	0.536049381248703	-0.31327898652121955	1.9300283843138433	-1.9084850188786497	0.5050184077099935
chr2L:18606620-18607897	11.200311504450193	5.394948566864652	4.020939144052055	4.649092598613097	3.8322099283783966	6.630913057662139	4.230061548134179	4.283404493195535	3.7890193000648438	3.8936067385929003	1.2523369111130933	0.536049381248703	-0.31327898652121955	1.9300283843138433	-1.9084850188786497	0.5050184077099935	3.4338353802871673	5.100934295781732	2.991173637498152	3.794440240620197	2.3355300106321764	1.4393475835249254	-0.3496051160251471	0.6450198601859578	-2.710918159174214	0.2614505271567006	-3.655578611514108	-5.243532548085404	-0.8129278662103389	-2.179166123234725	-1.7830597772865697	-4.727611369970618	-6.7684219288308105	-6.5435049342958695	-8.044575188308377	-5.167540495241684	-13.262519338534213	-15.943443964129967	-11.685059185073916	-14.233604791733542	-4.966449910366529	-17.20785178320181	-6.754673576662056	0.0	0.0	-0.6252873828651145	-3.5489018623889694	-13.34483296024021	-10.911173917722216
chr2L:18611469-18612699	3.8936067385929003	1.2523369111130933	0.536049381248703	-0.31327898652121955	1.9300283843138433	-1.9084850188786497	0.5050184077099935	3.4338353802871673	5.100934295781732	2.991173637498152	3.794440240620197	2.3355300106321764	1.4393475835249254	-0.3496051160251471	0.6450198601859578	-2.710918159174214	0.2614505271567006	-3.655578611514108	-5.243532548085404	-0.8129278662103389	-2.179166123234725	-1.7830597772865697	-4.727611369970618	-6.7684219288308105	-6.5435049342958695	-8.044575188308377	-5.167540495241684	-13.262519338534213	-15.943443964129967	-11.685059185073916	-14.233604791733542	-4.966449910366529	-17.20785178320181	-6.754673576662056	0.0	0.0	-0.6252873828651145	-3.5489018623889694	-13.34483296024021	-10.911173917722216	-6.761187779926935	0.0	0.0	0.0	0.0	0.0	0.9884928598239788	0.0	-5.711626569759624
chr2L:18687632-18689272	0.0	-0.6816519536376183	3.6680622327290373	5.569490983599763	6.670996594957678	1.94324433778324	0.9059652567236041	3.030855857526829	7.149701162437391	5.801823446680559	6.133609988219676	3.386894030335271	1.659477125288735	3.0151694651831047	0.9870252886411948	0.7359535705891888	0.7673993321513376	0.9262440125141038	3.4137301441073022	1.3821770810048504	0.38021524166404286	0.727898514763868	2.2288633691548108	3.7042662191356244	4.373911172820749	1.9330516924433967	0.6816069930958053	1.5699153028877648	0.4953702769670191	3.0673874009071995	6.76538745433011	3.9146225479547336	1.682767490727281	-0.2182481097107726	2.620373377037279	-0.826671178133198	-0.5851114103036887	-1.296463075293641	0.21168763966847998	0.0	0.9568070777091172	1.3821770810048504	-0.32675222119505476	0.5552050987676277	5.447606885527533	1.6712873300153581	12.757094163136511	10.194185741575552	5.294794887004612
chr2L:18701850-18704401	0.4953702769670191	3.0673874009071995	6.76538745433011	3.9146225479547336	1.682767490727281	-0.2182481097107726	2.620373377037279	-0.826671178133198	-0.5851114103036887	-1.296463075293641	0.21168763966847998	0.0	0.9568070777091172	1.3821770810048504	-0.32675222119505476	0.5552050987676277	5.447606885527533	1.6712873300153581	12.757094163136511	10.194185741575552	5.294794887004612	6.059726927294756	-0.355161630000432	5.79888925151572	4.207351338955393	3.7965005045059703	5.041334470246147	4.2582579316695135	0.6104588052244581	11.586673845283906	26.907193301025437	22.833901911669404	26.085488704611304	17.73055011560954	15.805565516014326	12.44905998241257	2.479135165572947	2.9453808747240053	7.036656637999303	5.590116257343789	7.097890188378309	4.911823813877475	3.8850192717786896	0.9060945406086846	-2.4668607922668766	-8.847502622147104	-9.200272241102253	-6.268404146204853	-12.841089602165114
chr2L:18707685-18709730	0.9568070777091172	1.3821770810048504	-0.32675222119505476	0.5552050987676277	5.447606885527533	1.6712873300153581	12.757094163136511	10.194185741575552	5.294794887004612	6.059726927294756	-0.355161630000432	5.79888925151572	4.207351338955393	3.7965005045059703	5.041334470246147	4.2582579316695135	0.6104588052244581	11.586673845283906	26.907193301025437	22.833901911669404	26.085488704611304	17.73055011560954	15.805565516014326	12.44905998241257	2.479135165572947	2.9453808747240053	7.036656637999303	5.590116257343789	7.097890188378309	4.911823813877475	3.8850192717786896	0.9060945406086846	-2.4668607922668766	-8.847502622147104	-9.200272241102253	-6.268404146204853	-12.841089602165114	-12.198187855293813	-12.059637468290553	-4.368728442489544	5.1083414409365036	-0.5312696577580187	1.0619631304277366	-2.7915840243096293	-4.289007442484036	-5.251090563981528	-8.87255901247197	-7.0406338354652105	-10.15318395278665
chr2L:18838663-18840111	-0.8065359368777398	0.0	-2.011967535274271	-4.551848350090797	-0.5521503294526344	-3.3614610684320225	-4.075879145079401	-3.9545888572876176	0.6639798208226938	0.6252873828651146	-0.2887691230768229	-3.4831986762526856	-3.845221901432679	-1.3784493332295127	2.3790018311180816	-0.9059652567236041	-1.000910226002865	0.13631843730680937	-1.490121878981229	0.7324808207312286	-2.0162039789551085	-1.4124415063295577	-3.619254083908863	-0.746155170372618	-0.32675222119505476	0.4936330191008701	-2.2289298106490913	2.4284851920416957	3.1488457690389726	1.2916079427029765	3.8110239628334135	3.5915522390172856	0.7455238146360097	0.08888226523071768	1.1427216685162853	2.409366444946318	1.9022738839639755	1.030393688414581	4.724680996578565	0.7783361444497945	0.0	0.0	0.8791548266986821	6.147512057923547	6.617258332961523	3.4113955286945754	2.9565980367157527	0.32788948909351584	1.251570700544194
chr2L:18858519-18859726	0.0	0.0	0.8791548266986821	6.147512057923547	6.617258332961523	3.4113955286945754	2.9565980367157527	0.32788948909351584	1.251570700544194	0.9002525552238713	1.2063628280109033	2.025868091727242	2.4688878135120778	1.0514127596182319	-0.11641824332386537	0.14287466357368425	-2.548187791212275	1.3195103807064852	-0.36347777810034193	-0.9328110687529699	2.947005175605207	13.32000350383722	14.434620343456489	11.041673580868487	10.177907760377748	8.098128648394496	7.665290375829253	5.970139117119771	1.2845687467277864	3.8850385322095073	2.7500787606534853	4.067141526923262	4.275262951332995	4.211822098964653	4.6648863850394	0.7750646619374921	-0.729543677093709	-1.2167021344460678	-2.7034501541301688	-4.402156427124679	-7.591951827462703	-7.792759150953877	-13.463856716480745	-16.81700641196972	-7.616307665218174	15.41567890334506	20.262869599096593	19.489665443220243	13.353388194296329
chr2L:18951196-18951901	0.5552050987676277	-3.605853895785093	-4.63155519273141	-4.463374340997416	-7.444640905020879	-8.547678032743095	-5.834045635145612	-5.351525027791767	-1.530318391285695	-0.7359535705891888	1.0466924622419154	-5.785555115969499	-6.3414151368055265	1.8388194564000622	-4.505241106047442	-1.9210883637593554	-1.705125367787839	-4.134005131854466	-4.6074619500715865	-1.1848084533131427	-0.8993503781536796	-1.9084850188786497	-0.2887691230768229	-1.4326337768303654	-2.043003005528739	-1.9721050419103168	0.0	0.0	1.30005805294231	0.030728460574487304	1.7068930384195002	1.8094845871029197	2.2077348045047755	0.12222993377327172	0.3842533059311557	0.3842533059311557	-0.6120858962486534	-1.570613158206717	1.104920829442076	2.3665782900571877	0.9798660544813	-1.0668755590631576	-0.42921553516829136	-2.325923686505588	-3.6994919963914277	-1.9398540440721914	-1.5246451090047606	-5.174328911787236	0.7055358800280022
chr2L:18967475-18969740	2.2077348045047755	0.12222993377327172	0.3842533059311557	0.3842533059311557	-0.6120858962486534	-1.570613158206717	1.104920829442076	2.3665782900571877	0.9798660544813	-1.0668755590631576	-0.42921553516829136	-2.325923686505588	-3.6994919963914277	-1.9398540440721914	-1.5246451090047606	-5.174328911787236	0.7055358800280022	4.554531702680727	2.707017852288795	1.5830485578609026	7.065705538955357	0.6867325911188109	0.2520903805081336	4.934195279283492	1.2705450296729868	1.3180065402080823	0.1307817764232135	0.4957736511264931	2.082049219620822	2.2089728189585074	-0.07531549454479002	0.491036004040005	-2.912013646899199	1.3045733469132412	-0.11633074656036792	0.32675222119505476	0.288769123076823	-3.2375003779195697	4.60893066694096	9.90784899485203	9.538533538611233	13.60570170596484	3.3729605289392413	5.728685526053802	2.9735193530848933	0.2406013781181328	0.5063958891062887	-1.5384605818560153	-2.6637844443061685
chr2L:19008107-19009289	7.179653122295188	7.739327326487546	6.464606775028489	6.611222858628507	3.9678163114774865	0.2786043836343712	1.4160805271601913	-3.007261849497528	-1.5891832588760038	-5.090044489430846	-9.38059781335482	-9.206198037763183	-10.245747665828887	-12.825841599042542	-17.047774734651647	-11.914444232986055	-11.619699155193693	-8.462613140488733	-10.909605645777502	-2.4615207834111383	0.0	4.390396211655742	13.490464646437282	11.576170245812335	9.429869276988992	6.601572985453522	1.9176531919823616	1.6767924495638178	-2.1694844244582026	-6.733062311078093	-11.060397592260246	-13.367720082852475	-9.727367876234762	0.6516731947260318	4.778387092630978	4.105941647609289	1.9143047608257622	-0.2749573190251758	-5.578511725752405	-7.224527708011373	-7.290259000396164	-8.040458278156827	-8.410391364721866	-12.514250581464811	-3.767771462590891	0.5050184077099935	-6.323111536017173	-7.264106319698845	1.4884816973340291
chr2L:19032724-19035780	-0.3842533059311557	0.7359535705891888	-1.170041379908726	2.125702708318459	-0.11913071541376599	-0.3823493934400407	-2.999037742887057	-3.316139278352402	-1.412119721284314	2.0434147433007763	11.038163819571249	15.554858752221003	18.795026320121664	16.818507051785556	13.055741718675606	0.964040849263747	6.275171576462076	6.823577347101451	14.505373668031766	11.213093713924719	12.921910930477665	9.398769572605687	10.253936614014227	10.303616947913556	6.375241768257176	5.559621209073828	5.174832239953475	3.526172308659724	0.4333694895193577	2.9868629305159025	3.5988592100212298	5.475787044436415	6.058327872582986	3.22576462701064	1.8055224887221288	-2.8586907099468584	-6.899463496877017	-9.782817635188156	-12.23191345496281	-11.625108883342651	-8.56424562980528	-2.5264873955647555	-1.66623078319436	-3.8838080905109034	-3.254808034945853	-7.659727866682814	-10.047876384063203	-15.913088903994286	-26.529097035578086
chr2L:19044693-19046647	6.375241768257176	5.559621209073828	5.174832239953475	3.526172308659724	0.4333694895193577	2.9868629305159025	3.5988592100212298	5.475787044436415	6.058327872582986	3.22576462701064	1.8055224887221288	-2.8586907099468584	-6.899463496877017	-9.782817635188156	-12.23191345496281	-11.625108883342651	-8.56424562980528	-2.5264873955647555	-1.66623078319436	-3.8838080905109034	-3.254808034945853	-7.659727866682814	-10.047876384063203	-15.913088903994286	-26.529097035578086	-29.522895915920266	-40.64052132300747	-32.337285994264455	-35.72719723812961	-7.269625274474089	0.7359535705891888	5.998657447522671	11.22071994962902	13.894214411482675	10.136144845539391	-0.07831715235242626	0.0	-1.5410615332217603	1.802132364652016	2.355901393877131	1.4641655685665578	-0.32675222119505476	0.6678060775595107	3.8960859732187023	3.3565378047740033	7.015128655931163	3.4671716483332493	0.0	0.8595840355837159
chr2L:19051606-19052785	-12.23191345496281	-11.625108883342651	-8.56424562980528	-2.5264873955647555	-1.66623078319436	-3.8838080905109034	-3.254808034945853	-7.659727866682814	-10.047876384063203	-15.913088903994286	-26.529097035578086	-29.522895915920266	-40.64052132300747	-32.337285994264455	-35.72719723812961	-7.269625274474089	0.7359535705891888	5.998657447522671	11.22071994962902	13.894214411482675	10.136144845539391	-0.07831715235242626	0.0	-1.5410615332217603	1.802132364652016	2.355901393877131	1.4641655685665578	-0.32675222119505476	0.6678060775595107	3.8960859732187023	3.3565378047740033	7.015128655931163	3.4671716483332493	0.0	0.8595840355837159	6.659112391691074	3.0488880707912895	0.0	4.4140755998766705	5.951705798816837	3.77428671850665	3.0849137506023405	3.246366716858768	6.6182322494758505	4.150282028606219	4.695118064007727	-0.43692397487577056	1.522669455241295	0.9532862919830875
chr2L:19053932-19055454	-1.66623078319436	-3.8838080905109034	-3.254808034945853	-7.659727866682814	-10.047876384063203	-15.913088903994286	-26.529097035578086	-29.522895915920266	-40.64052132300747	-32.337285994264455	-35.72719723812961	-7.269625274474089	0.7359535705891888	5.998657447522671	11.22071994962902	13.894214411482675	10.136144845539391	-0.07831715235242626	0.0	-1.5410615332217603	1.802132364652016	2.355901393877131	1.4641655685665578	-0.32675222119505476	0.6678060775595107	3.8960859732187023	3.3565378047740033	7.015128655931163	3.4671716483332493	0.0	0.8595840355837159	6.659112391691074	3.0488880707912895	0.0	4.4140755998766705	5.951705798816837	3.77428671850665	3.0849137506023405	3.246366716858768	6.6182322494758505	4.150282028606219	4.695118064007727	-0.43692397487577056	1.522669455241295	0.9532862919830875	-1.397398803822727	0.9806904566140868	4.882619196039799	-0.20197442852421285
chr2L:19064450-19065830	2.355901393877131	1.4641655685665578	-0.32675222119505476	0.6678060775595107	3.8960859732187023	3.3565378047740033	7.015128655931163	3.4671716483332493	0.0	0.8595840355837159	6.659112391691074	3.0488880707912895	0.0	4.4140755998766705	5.951705798816837	3.77428671850665	3.0849137506023405	3.246366716858768	6.6182322494758505	4.150282028606219	4.695118064007727	-0.43692397487577056	1.522669455241295	0.9532862919830875	-1.397398803822727	0.9806904566140868	4.882619196039799	-0.20197442852421285	-0.7359535705891888	2.0053295783284257	2.550454746995761	4.862317169255419	3.1680028209351105	5.034595797903369	3.3973508287376246	-0.590978520601722	-3.048181352588928	-4.799461894752885	-4.364710691755039	3.3038332248166977	5.020561096034167	9.06044281484843	10.774934556492216	11.811110383403975	9.091171289130825	5.417977130692263	10.057539973942133	7.357522663018766	8.427491467690423
chr2L:19158124-19160609	4.5548413087576485	0.2614505271567006	3.1685364045341076	1.5035666287224483	5.653523119006412	5.724798998877911	2.4220435561010083	5.293358077284224	0.5324546898842203	1.3812273983262149	-2.095962370672814	0.8974888278853164	-1.062363336470943	13.141115848893273	21.310179985755592	19.435375370243854	10.86776258089454	4.634713087927586	3.687723155252053	5.496609882500264	2.06137443053302	1.0144304848947567	0.6609352419943016	0.7604207698576564	1.4984208528260752	0.22779220469501482	-0.16728803685369886	-0.6083213039882189	-1.7458219085200422	1.436278013752348	0.014696536859242857	1.4826562575713376	12.08134168340256	8.49408472038393	6.963651947466808	-0.8744070562780771	-5.6119735777715904	-7.040368430374027	7.930330425712704	4.671443010566975	4.7752999420931	-2.306983384657398	-5.103730444109777	-11.582154632760531	-21.25343475639099	-29.662448312692153	-33.1797814217024	-32.19619219565837	-9.833631585783323
chr2L:19185846-19186658	5.924826273127288	1.897344103288061	0.18684028028421748	-1.4051301846017308	1.202986635790235	-0.5492953476646887	-0.2406233412219088	-4.0088187951581995	-2.1718687558191707	0.8885554137892374	0.04027981751267065	-1.5265663894754253	-0.24214183605497952	-0.14734782083621356	-0.37107205997171755	-2.5809259207021165	-1.725461021354553	-2.5524044654687077	-4.948192616732605	-5.392209535263226	-5.414211752471261	-4.7626893331775815	-5.534859342616685	-0.9731958309834253	0.0	0.0	0.0	0.0	0.0	0.0	0.0	0.0	0.0	0.0	0.0	0.0	0.0	-6.251611718333121	-7.0913817362210665	0.216340227749713	0.0	-0.5995949238132687	-2.49040768859284	1.9839051381132917	-0.05642074732641583	0.22407746444571308	2.5407815321807066	5.326921813112622	1.1155861976026724
chr2L:19361944-19363380	-2.541180729686652	-0.12443781825079876	-1.2178551868438732	-1.1737218734474009	-0.7391401849026308	-0.7985696316500881	2.7611931904135822	-0.599030904144682	1.0682925439417832	-1.3168801198065918	1.3766353189211975	-0.11987748895050514	0.11832304221016374	-2.3387826516693724	-0.8352606962437985	-2.666597019145988	0.8145353143386131	2.3962015603226026	2.313047353217031	2.0871027527157104	0.48406858793499324	-2.009999286052845	1.029210522536947	3.3418007469013897	3.6512364077659676	1.2144086681539874	2.6521799246742837	1.8838684656218656	-1.0423401986282999	-1.6051187572952985	-1.9030179378029293	0.7666368301985127	3.0823121580446364	2.418269629559414	-0.29815214289168634	-1.6566686642551307	-4.929847640960664	-1.1186298844288312	1.0938218074149357	-3.6089990897917836	-2.7285928155171044	-4.668789932384186	-9.504346002003905	-7.339337216688382	-2.830204712820684	0.5552050987676277	0.3842533059311557	-1.9607204228049886	-1.8225609955875426
chr2L:19443902-19446081	-14.65577529869178	1.6656790019818635	0.4426512545906556	1.0518907738676047	-4.814392391143361	-4.0903288091656735	-6.3102021218989375	-2.286344802996625	-6.254938317223778	0.27482272280677394	-1.3821770810048504	3.475613117362645	3.2823285499445976	5.568157516369622	8.741171134031642	9.11366474400066	7.873853072372216	6.2288424543938365	1.0608544799413113	1.603289178123485	0.03191918668577617	1.6117618776534615	1.7629420985756332	1.9272124245924576	1.0203761053703304	4.011966917011031	-0.34674485363077934	3.3993285153787967	0.30198177027996753	1.346435101065065	0.07538718170205806	-1.4468803028920152	-0.5635859993478055	-2.6544213374449566	-1.88582591829305	-1.5259764817452581	-0.8414566547387019	-2.4758407694646527	-0.14049438969392813	-2.0953323061474847	-1.9630489884615026	0.7201097848526454	-2.073414214189836	-2.4825125703814583	0.5585791485342438	-1.1874760464602638	0.7097090025197995	5.730427745447895	9.695341688008005
chr2L:19452308-19454063	6.2288424543938365	1.0608544799413113	1.603289178123485	0.03191918668577617	1.6117618776534615	1.7629420985756332	1.9272124245924576	1.0203761053703304	4.011966917011031	-0.34674485363077934	3.3993285153787967	0.30198177027996753	1.346435101065065	0.07538718170205806	-1.4468803028920152	-0.5635859993478055	-2.6544213374449566	-1.88582591829305	-1.5259764817452581	-0.8414566547387019	-2.4758407694646527	-0.14049438969392813	-2.0953323061474847	-1.9630489884615026	0.7201097848526454	-2.073414214189836	-2.4825125703814583	0.5585791485342438	-1.1874760464602638	0.7097090025197995	5.730427745447895	9.695341688008005	5.817029132514681	5.211076081255653	3.1080233387934495	-1.6233043438883303	-2.2652255784690443	-4.1878115294330245	-5.970031862894457	-4.979229084525227	-6.564570738464168	-5.7965614812864565	-7.784841290887148	-5.187720830547362	-10.856786759965576	-20.332475221308655	-10.948030120197657	-5.586649511748823	-3.8897128496558677
chr2L:19507554-19509184	2.7816441486035353	10.398667371786253	1.568095614860008	3.875172112274962	12.155739326178091	13.376104269392581	12.169458760657873	8.893925073679398	2.5501438768678377	7.256822549020688	6.785751084326434	3.8060717203914622	6.373935260011776	5.930137881550938	11.155036067825248	4.852545252788203	2.374461014954712	0.4635159023426018	-0.1622584493296249	-3.3750642574390484	-4.009979699665459	-4.730065770084352	-4.116873352012744	-5.292449372118964	-4.824624644516165	-8.400527633166915	-6.554159685751316	-3.553477637897894	-1.7463115108010885	-11.873739960001684	-13.283792228179115	-9.392932813753006	-7.072581661697761	-9.03739133251182	-8.787607056091518	-7.602185132578929	-0.7158051146113907	0.2614505271567006	-3.4545526550849495	-5.467021369083732	-4.460969932978476	-1.593143686137585	-1.2048860041449738	-0.8065359368777398	2.259982999975834	2.825717816374798	3.5642514611984613	6.1334411404115325	7.5811730198179434
chr2L:19533292-19534241	6.474362312344358	4.931311204328116	12.30690104032218	14.856590238903582	11.38619824560402	14.242811529481907	8.650853442778642	6.086760048326785	3.0471686002359903	2.100946001110112	0.01734750927890806	-1.0251724183878541	-1.4314174829503783	-3.7508712637476997	4.519133801627933	2.636243450900674	-0.11665048363889391	-0.5501105717611307	-0.8839852000949774	-2.22790703558103	-0.2887691230768229	8.828985552859757	13.52015041937305	14.664976311479577	5.664049047340314	9.564373706103014	3.9380363074678266	2.501823992570613	0.7888330130235728	-4.85227693246115	4.602562217574684	3.672229113920186	1.3701183034703892	3.9370146760423306	3.9461471157113994	0.03234793300463183	0.8044569425441321	-3.1634527996930637	-1.933754084031293	-1.9097826463144454	-5.626885001893655	-7.889771954381951	-4.927203532484255	-11.560610279446637	-5.362578784253677	-23.799462440983092	-19.315640448367102	-10.560669115432992	-11.577744526225338
chr2L:19542294-19543400	-0.8839852000949774	-2.22790703558103	-0.2887691230768229	8.828985552859757	13.52015041937305	14.664976311479577	5.664049047340314	9.564373706103014	3.9380363074678266	2.501823992570613	0.7888330130235728	-4.85227693246115	4.602562217574684	3.672229113920186	1.3701183034703892	3.9370146760423306	3.9461471157113994	0.03234793300463183	0.8044569425441321	-3.1634527996930637	-1.933754084031293	-1.9097826463144454	-5.626885001893655	-7.889771954381951	-4.927203532484255	-11.560610279446637	-5.362578784253677	-23.799462440983092	-19.315640448367102	-10.560669115432992	-11.577744526225338	-13.885641216500677	-2.4726685017879304	7.09305436938905	25.70044928090419	22.130499234964027	23.540180262224293	16.540075501449838	23.947695670527466	17.169177333324665	12.342863571680203	9.650359207482548	4.098957963050923	-0.34058812819664525	-4.4913426964867815	-6.038804396776611	-4.665501908356068	-3.411528157475323	-2.1128923224579985
chr2L:19571785-19573040	-1.5987518608073485	-6.428716387808936	-8.62756258202225	-11.140318893842098	-15.096872682707595	-24.902032148148724	-21.238610895887565	-16.32713941500183	-8.572339418036877	-9.69628835571432	-0.4666095473949303	0.5552050987676277	2.996611027084015	4.393925097591716	5.054786322777475	1.2176031826548979	-0.5570427250962718	-3.1578938886255807	1.7113252084965314	-0.03927895925503469	0.33819662164374625	1.09579364398778	-0.1810508810297222	-4.5518390604534	4.616918680024641	3.1889266184188982	10.394754974244675	6.921985823536943	6.062903899124598	4.6715154606503395	2.669501342621602	5.979609820474521	3.5279551610305147	2.0358855429713323	2.3033697251508896	-3.403748956479372	-5.502495351270365	-10.585387891758733	-13.997128323232229	-15.744793747797267	-11.973012052055722	-3.7463771920731386	5.523350775595025	6.395038492032045	14.139325849982537	11.892776718493545	10.21084229836212	7.210525102650665	5.000350381768318
chr2L:19576046-19578725	-9.69628835571432	-0.4666095473949303	0.5552050987676277	2.996611027084015	4.393925097591716	5.054786322777475	1.2176031826548979	-0.5570427250962718	-3.1578938886255807	1.7113252084965314	-0.03927895925503469	0.33819662164374625	1.09579364398778	-0.1810508810297222	-4.5518390604534	4.616918680024641	3.1889266184188982	10.394754974244675	6.921985823536943	6.062903899124598	4.6715154606503395	2.669501342621602	5.979609820474521	3.5279551610305147	2.0358855429713323	2.3033697251508896	-3.403748956479372	-5.502495351270365	-10.585387891758733	-13.997128323232229	-15.744793747797267	-11.973012052055722	-3.7463771920731386	5.523350775595025	6.395038492032045	14.139325849982537	11.892776718493545	10.21084229836212	7.210525102650665	5.000350381768318	0.7082814175019551	1.6373881001444834	0.6177022632300735	3.232262049922015	4.299864196777078	6.7989577002464845	9.272845345303663	16.342735781383325	10.962630117196188
chr2L:19587114-19588121	5.979609820474521	3.5279551610305147	2.0358855429713323	2.3033697251508896	-3.403748956479372	-5.502495351270365	-10.585387891758733	-13.997128323232229	-15.744793747797267	-11.973012052055722	-3.7463771920731386	5.523350775595025	6.395038492032045	14.139325849982537	11.892776718493545	10.21084229836212	7.210525102650665	5.000350381768318	0.7082814175019551	1.6373881001444834	0.6177022632300735	3.232262049922015	4.299864196777078	6.7989577002464845	9.272845345303663	16.342735781383325	10.962630117196188	16.57635365557279	15.08023130459795	12.573853448652196	13.86464117535873	9.551714022651174	10.113738898253995	7.4338342690999335	4.396810442284662	2.5983513014666717	0.781418804263218	-0.9901649602231825	1.67523646136614	-2.277333764708362	-2.814019574876092	1.1186298844288314	-3.5246809433933888	-2.534553518899802	-4.532799637347985	-4.898679748891246	-4.610790884672272	-12.088205664479121	-12.929311268990315
chr2L:19735297-19736839	7.846990505008885	9.669964999476996	3.053711974251749	0.7359535705891888	2.0222142490028747	9.077421526786093	4.065510810872744	0.47712125471966244	0.32675222119505476	3.110869708075674	4.514883682487815	7.102459275344231	3.379233428880542	2.2153875392326574	2.042258008978766	0.32835571696218907	4.552754595695375	2.4987240114026052	-0.34237679531309656	2.78510069587444	1.7702792771980684	0.3842533059311557	2.235671427812047	3.5738623861948153	1.663669298713206	0.25077326546885886	-2.2978464569745918	-2.128372219994104	0.0	-0.17484398447306043	-5.60442873697096	-4.288322865737475	-1.7059044874791478	-5.273021125839399	-8.606633693575096	-8.549437235483301	-7.827104176318431	-1.6825250877295503	0.0	0.0	0.0	0.0	0.0	0.0	0.0	0.0	0.0	0.0	0.0
chr2L:19790968-19792935	2.319740044855346	6.606011719537616	9.51868708259461	3.640560756988757	13.048701538040504	13.103987734132188	14.745229854173443	16.630489804498072	14.342705134841536	6.562272416159437	4.244351762643542	7.801862739368068	6.815328805532361	3.178324226314265	4.205353008788345	-0.4423764704910931	-3.193709821593803	-3.6216227181234406	-2.833147591147364	-6.641092844362411	-2.6561153311186914	-11.419545517520922	-15.726728781224454	-14.55497243064456	-15.035185848880891	-11.861460994878705	-20.46408301541728	-13.416917078920994	-1.684872899606169	-1.170041379908726	0.5552050987676277	-4.5163402986529615	-0.19916529609750633	-6.645529894378149	-6.884000614065156	-3.422535860854234	1.464599937199476	2.780666602726773	2.7865199559852316	4.267295647817574	2.648112375526229	3.8148755560565006	-0.8357864838983179	-0.04565904092348374	-2.6719926377965213	-2.025960581136288	-2.961824863224146	-3.8550380777287776	-0.7381653895443603
chr2L:19795145-19796028	6.562272416159437	4.244351762643542	7.801862739368068	6.815328805532361	3.178324226314265	4.205353008788345	-0.4423764704910931	-3.193709821593803	-3.6216227181234406	-2.833147591147364	-6.641092844362411	-2.6561153311186914	-11.419545517520922	-15.726728781224454	-14.55497243064456	-15.035185848880891	-11.861460994878705	-20.46408301541728	-13.416917078920994	-1.684872899606169	-1.170041379908726	0.5552050987676277	-4.5163402986529615	-0.19916529609750633	-6.645529894378149	-6.884000614065156	-3.422535860854234	1.464599937199476	2.780666602726773	2.7865199559852316	4.267295647817574	2.648112375526229	3.8148755560565006	-0.8357864838983179	-0.04565904092348374	-2.6719926377965213	-2.025960581136288	-2.961824863224146	-3.8550380777287776	-0.7381653895443603	-2.7428996144681363	-1.0712682097544697	-1.3332300424393242	-2.723904157327419	-1.4803307367070366	-2.720313766871788	2.399669453043458	1.1737218734474009	-0.26145052715670036
chr2L:19935299-19936140	-12.188524377905676	-14.722223791522268	-3.3961297307013076	-16.302821594647863	-18.237313981582137	-0.8097316386735297	1.7747899969308505	16.876727300456874	10.425077030945872	18.822798714754853	13.201491467444404	13.236439500501474	7.241987835928753	5.992601962850794	0.3683591204117162	0.0	-0.9059652567236041	-1.3821770810048504	-4.5223186992331135	-8.526813127226122	-6.0464674476452185	-2.0095243263955633	0.0	-0.6432203884489274	-0.25816789953590646	-1.602830458766765	-1.2615496066080694	-1.6247528514436134	-0.4359239231164445	-0.7359535705891888	0.0	1.4637527426815686	-1.8566866185048534	-3.7984577448712327	-0.8422852499260843	-2.940128407336665	1.6473232737990446	-0.5705693760672781	-1.0668755590631576	-3.2507704889099953	-2.5465865632354916	0.5417992501836367	0.0	0.7754328781564965	-1.9986905193505642	0.15663919919638966	-1.4637527426815689	-0.32675222119505476	0.6252873828651146
chr2L:19958727-19959455	-0.32675222119505476	0.6252873828651146	-0.9771204363760194	-0.7366859829630219	0.22062649776520535	-1.4041243600130975	-7.7690518921325324	-13.968955151692938	-11.220731118683618	-11.139775690604983	-12.808282397531725	-7.14852094454111	-0.3842533059311557	1.0707089749884082	6.316418713607388	2.7888535590849663	0.47712125471966244	1.0752722563038328	10.089524220844613	2.9748340981570474	2.7285928155171044	0.6252873828651146	6.276281191067237	12.038244782707338	2.826235954680973	18.59159917492412	12.67771947595335	2.3286248352848276	0.4693180592170093	9.353934406159048	8.952203403463939	6.758553858056722	6.756339752916674	3.6957938530271073	5.5039469471736115	5.435753760626687	0.6575366759751569	1.3734590191754823	0.488691698591492	0.865845382632883	-0.7409017940275396	-0.1852722751504441	-0.8953065024048557	0.0	-0.8804276488777467	-3.733394242534163	-0.6742956125476676	-0.7154484674930298	-0.36313023138043055
chr2L:20060037-20061009	0.0	-1.4637527426815689	-1.6806839062132066	-0.47712125471966244	0.0	1.4637527426815686	2.079784247633173	4.50482743844501	4.796516245752163	1.1735567295533953	3.154197145126093	1.762446398094682	0.47712125471966244	0.47712125471966244	0.0	5.879658255639819	5.83625212346158	-0.6252873828651145	6.000185540245231	14.102841590876467	2.0745887724982746	0.9884928598239788	5.701903030028216	7.705975943669544	9.637093736771533	3.2997871886096384	8.281921905455064	5.572754457489622	5.651600490388005	6.116923440827766	4.8784983657954335	3.718770644805811	4.332230894963802	0.296971132013413	-0.7934766352257598	-4.6961888737197865	-3.000985206035359	0.11931210326639505	-2.895758839659833	-2.8387609548565567	-1.170850109503766	-1.7144322333170212	-1.9769857196479577	-2.5979695081158365	-3.0480620495019233	-1.6166631269187135	0.6316629465930411	-1.1661640445418593	-2.7261211403322885
chr2L:20061388-20062496	-1.6806839062132066	-0.47712125471966244	0.0	1.4637527426815686	2.079784247633173	4.50482743844501	4.796516245752163	1.1735567295533953	3.154197145126093	1.762446398094682	0.47712125471966244	0.47712125471966244	0.0	5.879658255639819	5.83625212346158	-0.6252873828651145	6.000185540245231	14.102841590876467	2.0745887724982746	0.9884928598239788	5.701903030028216	7.705975943669544	9.637093736771533	3.2997871886096384	8.281921905455064	5.572754457489622	5.651600490388005	6.116923440827766	4.8784983657954335	3.718770644805811	4.332230894963802	0.296971132013413	-0.7934766352257598	-4.6961888737197865	-3.000985206035359	0.11931210326639505	-2.895758839659833	-2.8387609548565567	-1.170850109503766	-1.7144322333170212	-1.9769857196479577	-2.5979695081158365	-3.0480620495019233	-1.6166631269187135	0.6316629465930411	-1.1661640445418593	-2.7261211403322885	-2.672530802262782	0.2681854859691828
chr2L:20075260-20076866	4.8784983657954335	3.718770644805811	4.332230894963802	0.296971132013413	-0.7934766352257598	-4.6961888737197865	-3.000985206035359	0.11931210326639505	-2.895758839659833	-2.8387609548565567	-1.170850109503766	-1.7144322333170212	-1.9769857196479577	-2.5979695081158365	-3.0480620495019233	-1.6166631269187135	0.6316629465930411	-1.1661640445418593	-2.7261211403322885	-2.672530802262782	0.2681854859691828	0.9884928598239788	0.685856279631053	-0.22265598460920763	1.2208699213801217	3.5788867078985565	1.4928979597580336	1.9720996510325282	2.3240035711900986	2.7086103780745856	0.0	-0.5552050987676277	3.046268366151193	3.7520269382735876	3.0422016043267637	1.905826500782963	1.5303205400435105	2.297907612808565	0.11504130334269605	0.0	-0.6712178415435524	2.2463267454155975	0.06932047124102698	-0.3842533059311557	1.3681270592062662	3.5478213961908898	0.2614505271567006	3.251256046594589	5.3288446459968934
chr2L:20093052-20095367	1.5303205400435105	2.297907612808565	0.11504130334269605	0.0	-0.6712178415435524	2.2463267454155975	0.06932047124102698	-0.3842533059311557	1.3681270592062662	3.5478213961908898	0.2614505271567006	3.251256046594589	5.3288446459968934	0.6458145405479612	1.4637527426815686	0.7359535705891888	1.2251565011987793	5.131210255416061	7.991156786744969	7.576336595065671	0.7357890626869555	1.3821770810048504	0.8633167718747684	0.5477236250874244	2.15980755150032	1.1284673631438473	-0.44986830279652296	-0.8238572198015645	3.5054795001524224	1.3178496697986442	0.22407746444571308	1.7709863537602835	1.4077200396400986	0.6850888776050195	-0.3875049454283049	-3.3887281275014476	3.738726145870047	10.661724075800835	6.633637396943419	8.851483182246035	6.178754080892205	0.6457615763008889	-7.9930704361578115	-9.828797055100074	-11.191444478172196	-3.7416732105280235	3.9833093339937515	13.460577095351386	17.862003802744034
chr2L:20096490-20097641	0.06932047124102698	-0.3842533059311557	1.3681270592062662	3.5478213961908898	0.2614505271567006	3.251256046594589	5.3288446459968934	0.6458145405479612	1.4637527426815686	0.7359535705891888	1.2251565011987793	5.131210255416061	7.991156786744969	7.576336595065671	0.7357890626869555	1.3821770810048504	0.8633167718747684	0.5477236250874244	2.15980755150032	1.1284673631438473	-0.44986830279652296	-0.8238572198015645	3.5054795001524224	1.3178496697986442	0.22407746444571308	1.7709863537602835	1.4077200396400986	0.6850888776050195	-0.3875049454283049	-3.3887281275014476	3.738726145870047	10.661724075800835	6.633637396943419	8.851483182246035	6.178754080892205	0.6457615763008889	-7.9930704361578115	-9.828797055100074	-11.191444478172196	-3.7416732105280235	3.9833093339937515	13.460577095351386	17.862003802744034	16.97278148142905	5.434000419771517	15.473712467417064	13.238308011676377	4.413745800018003	5.394791874243138
chr2L:20350288-20351472	-15.379963472227134	-12.350162707149616	-10.800201703893082	-19.392182710119556	-16.31583512882365	-12.091134057043877	-4.580388251179747	0.0	0.0	0.0	0.0	0.0	0.0	0.0	0.0	0.0	0.0	0.0	0.0	0.0	0.0	-1.4920506523353496	3.306405197717151	5.770673667033402	10.535075111857333	8.0231127273367	7.209494330002131	6.893000438526375	8.830882985884271	5.479516872849873	7.872470948293834	2.238970437219202	6.568454902641107	8.518162859152591	9.743670642030722	6.5613679827576386	12.309224638914156	9.355809017972645	4.341981692813491	6.389250026278076	6.17185659443868	7.343820005930708	-0.30718465596295047	2.9593112964029364	3.142757895039108	1.4129575903379732	2.139248959205072	3.632214095993524	2.1578125599115996
chr2L:20415945-20416864	-3.171152952431215	-3.892204826710656	-6.093560251849041	-6.239252978913178	-6.64137454302878	-6.875997667339685	-5.702292233987851	-5.270726804311796	-4.910484976802387	-4.368998830672667	-2.5234985524433395	1.4398513607027428	-1.5525452046421857	0.6956337037506931	0.7888330130235728	-1.9194900129679229	1.9804448394660208	-0.34810050244929813	-1.6965686475185857	-0.8444609908437775	-1.8258849204918635	-4.0559221084705825	-3.6952597915138585	-1.8042378143433486	-2.095189347844198	-2.4851139816189773	-3.525768372941806	-5.113171902720175	-5.290810087484143	-9.145361498979398	-7.429808765110519	-7.734782040013084	-3.3189105863216946	-6.118319250415087	-8.299486876118289	-1.644496541592249	-7.144382730952708	-4.141842521054411	-4.578753315715532	-5.944477698135558	-6.375954905778788	-11.78141102917001	-16.210463006318136	-15.332137259659234	-8.846978399064007	1.4637527426815686	0.3842533059311557	0.47712125471966244	-6.447914470865015
chr2L:20417001-20418118	-6.239252978913178	-6.64137454302878	-6.875997667339685	-5.702292233987851	-5.270726804311796	-4.910484976802387	-4.368998830672667	-2.5234985524433395	1.4398513607027428	-1.5525452046421857	0.6956337037506931	0.7888330130235728	-1.9194900129679229	1.9804448394660208	-0.34810050244929813	-1.6965686475185857	-0.8444609908437775	-1.8258849204918635	-4.0559221084705825	-3.6952597915138585	-1.8042378143433486	-2.095189347844198	-2.4851139816189773	-3.525768372941806	-5.113171902720175	-5.290810087484143	-9.145361498979398	-7.429808765110519	-7.734782040013084	-3.3189105863216946	-6.118319250415087	-8.299486876118289	-1.644496541592249	-7.144382730952708	-4.141842521054411	-4.578753315715532	-5.944477698135558	-6.375954905778788	-11.78141102917001	-16.210463006318136	-15.332137259659234	-8.846978399064007	1.4637527426815686	0.3842533059311557	0.47712125471966244	-6.447914470865015	-6.383305818509694	0.0	-9.211236862775667
chr2L:20675203-20677176	-1.4637527426815689	1.170041379908726	4.070656080162895	1.5337479935427618	0.942956989820397	1.569860350699335	1.3242690919190747	-1.4462723840887655	1.684872899606169	-0.9545210208533524	2.8142162649185845	5.926282185893866	0.4547195741423294	6.969723697978159	7.965048462691522	2.3189604420648156	3.25021166649983	5.5438576293949	9.015615893704808	11.023397521482014	6.00305744195182	4.124584242393266	2.7765792874611988	1.266001008750041	1.8671838368191784	-1.0935553071442428	-3.8839523146102537	1.4716407795840858	3.599420802022499	7.335047986218626	9.392294297126876	6.745926319125393	8.168641649345254	3.541987914690316	4.710651554392671	4.2259274837786425	1.4710363940555289	0.5446760542322067	-3.273296595826172	-1.8590008661019757	-3.1913196380783018	1.6357885137182973	-0.050956533274509656	-1.0974762409811893	-2.5665173526168847	1.522620284248992	3.3061054939768253	2.4095561994390304	2.706594376443268
chr2L:20682270-20683301	7.965048462691522	2.3189604420648156	3.25021166649983	5.5438576293949	9.015615893704808	11.023397521482014	6.00305744195182	4.124584242393266	2.7765792874611988	1.266001008750041	1.8671838368191784	-1.0935553071442428	-3.8839523146102537	1.4716407795840858	3.599420802022499	7.335047986218626	9.392294297126876	6.745926319125393	8.168641649345254	3.541987914690316	4.710651554392671	4.2259274837786425	1.4710363940555289	0.5446760542322067	-3.273296595826172	-1.8590008661019757	-3.1913196380783018	1.6357885137182973	-0.050956533274509656	-1.0974762409811893	-2.5665173526168847	1.522620284248992	3.3061054939768253	2.4095561994390304	2.706594376443268	-0.9718823025548905	7.292347985756242	9.25524782559752	0.9059652567236041	1.6143225371840955	7.218988505289702	8.457107694524144	8.141435562418456	6.862827847987258	4.294308135231956	-0.7540450220173915	-2.805549362444292	-3.3795580532470084	2.601869378053517
chr2L:20734685-20736175	4.91861683740113	8.458204256289234	9.430125466961684	4.001821615563796	5.876029833685531	8.832426940806457	7.9641472774160444	3.7181857533922975	0.7584133554863569	-0.5657455691652603	-0.28727880737361106	-0.4522211522767189	0.03917893619145161	-1.5834899323882787	0.6374085297831095	-0.21331786941610875	-3.338209021703305	-2.986286161810803	-2.277591476980838	-3.002336420970299	-2.2219288153790053	-3.514497282922502	-1.3936955580581405	-1.6061041276684673	0.27908215288220806	-0.6931063893336801	-0.7411445356376484	-1.5360080344355156	1.5182958653089913	0.0	-0.9688932315562595	-3.0036474034600777	-2.692008027859111	-6.194988552121709	-5.940602823998282	-3.6016723184263073	-4.552366831477216	-6.043830596479737	-6.03761492596897	-5.0696143010912715	-2.9330079009278074	-3.7228026185814214	-0.2887691230768229	-3.677182808021968	-2.3279747354613805	-1.9713573750144955	0.0	-2.215713427745225	-2.4424038896461595
chr2L:20756925-20759151	-2.3279747354613805	-1.9713573750144955	0.0	-2.215713427745225	-2.4424038896461595	-1.2776685079124857	-1.771251623052853	-0.8034889899738007	-0.33638265285675933	0.0	0.20324011556530755	-3.259650935716184	-3.041903323589222	-0.07970729665598049	-1.3606914568591073	5.022575036269817	1.1745580606360733	1.656261086750295	-2.5849325123157665	-0.6364735535051143	4.522535567156915	1.8878125152177572	-0.42921553516829136	1.2019616787345506	-0.8237756866618539	0.5722315223304937	5.652992104200204	2.8835384295167854	1.3821770810048504	0.24062334122190882	3.317737472987579	8.681920444188933	9.679040124366074	3.103343312245156	8.524145713108124	12.595186867888762	12.809059361277674	10.976234752574682	8.96767883783797	7.936712511908123	3.2456511227921063	0.48962586326614715	0.7367935954677309	-4.2166499743395685	-2.2744524830700237	-6.085275805183258	-5.782065653850779	-9.595843869637964	-6.926197860096631
chr2L:20770649-20771779	1.3821770810048504	0.24062334122190882	3.317737472987579	8.681920444188933	9.679040124366074	3.103343312245156	8.524145713108124	12.595186867888762	12.809059361277674	10.976234752574682	8.96767883783797	7.936712511908123	3.2456511227921063	0.48962586326614715	0.7367935954677309	-4.2166499743395685	-2.2744524830700237	-6.085275805183258	-5.782065653850779	-9.595843869637964	-6.926197860096631	-15.03476195687388	-16.196599241481202	-15.787528172665793	-22.34879705765255	-18.6642026372717	-14.231315753729707	-16.60138308340153	-2.1864442654251595	3.894841194486987	3.097413057918474	8.796210614855552	5.110084847309532	1.642580590349227	0.8160200583514203	-1.2119623109516127	-3.709943004978273	-6.893982389842956	-3.7151470960827937	1.9643506433110425	0.0	0.0	0.0	0.0	0.0	0.0	0.0	0.0	0.0
chr2L:20787438-20788546	1.642580590349227	0.8160200583514203	-1.2119623109516127	-3.709943004978273	-6.893982389842956	-3.7151470960827937	1.9643506433110425	0.0	0.0	0.0	0.0	0.0	0.0	0.0	0.0	0.0	0.0	0.0	0.0	0.0	0.0	0.0	2.235671427812047	4.460849266692231	8.489190547092734	5.3346188073468594	6.411615001816238	6.229176624476616	7.935164977917959	8.440378302143206	4.5273893069931885	5.950696191142374	11.872765992255468	11.086274759106583	4.300667499417487	1.7249204852256554	-5.274143248076123	-13.31800439978377	-17.065421442232186	-21.15930033326866	-11.765220082658157	-3.060825588568258	2.2879864532070244	19.35271844537769	6.438741171148309	12.103965419217227	11.114157188147505	10.432502287164832	15.243171572672228
chr2L:21050690-21052262	11.447067434712288	5.701459908032547	2.1879224000319177	5.419640905858682	2.3229565871583064	0.8881232239143072	1.8816291803171197	1.020566660991297	2.483732238558926	3.607027978645298	1.057280587312165	0.7357890626869555	0.44878405874889354	1.0942264772411894	3.3176208378196246	-0.10700678428203073	-0.6884777585841787	-1.3734752067454237	-0.836373643552493	-1.6549585036496748	-4.752372585273146	-5.063351197898409	-6.21332313952472	-6.295405423301684	-6.627863080252333	-3.1239679968023606	-13.381927852514453	-11.215996324741981	-7.532622897057409	-8.618799295597455	-11.921921324262067	-4.409807416226722	0.0	-1.1737218734474009	-1.613710886517654	-4.560646849380446	-3.3031915637250644	-6.2545475273521935	-4.4498126339412645	-0.3646487915687694	0.0	0.0	0.0	0.0	0.0	0.0	-4.45404380347662	-9.800883584562692	-0.1324460563010879
chr2L:21101525-21103295	9.283438064030467	4.386787483991662	24.844146957709665	36.78953733144962	37.17947343112215	23.971063678017142	19.5595593466638	19.177404349461085	15.583747906494462	12.901266843720602	9.445424803856056	8.037143190391554	2.9168945546490535	0.34541791414185063	-1.7160233536387708	-2.730140022874862	-5.0606144585895745	-3.30292969290581	-3.6607599511244073	-4.172123742830772	-7.0604848079599725	-8.547446385752599	-4.296456973408161	-1.4637527426815689	-2.9938820097485492	-10.35206782463032	-8.739806575466034	-3.73593265166822	0.3842533059311557	0.0	-3.7002564426220905	-3.4916504234059134	-5.841550063701524	-5.680690253793712	-10.386650064605984	-2.7901261385917118	-5.586221043016315	-1.6338090340464346	-1.0466924622419154	-0.9059652567236041	1.253808069478986	0.7647087350270112	0.0	1.7816603323435563	6.2174081469079745	7.183914293649765	0.7754328781564965	4.870435224992161	7.292815156263682
chr2L:21141152-21144192	-1.2975067300031835	-3.423383286462032	-3.438326250177039	-4.947182784403733	-4.657360217163054	-8.08936554602426	-8.22520337988011	-7.449146589640383	-0.7875892944361567	-10.168300664274113	-11.654107968649104	-1.0596149194935087	-0.4666095473949303	-3.484868470558784	-5.367596554059329	-6.026896276479527	-2.1160728014390617	-5.662420776497601	-2.683203955774135	-11.359645911145543	-18.742355673325765	-13.436487828043099	-17.036031973216677	-4.052964485034151	-15.24639177047191	-21.34386212660526	-20.26302801051063	-11.622712791093612	0.32675222119505476	0.0	-1.087636782058556	-1.6938355241020602	-1.022397287941578	-0.6252873828651145	-1.3921765163265463	-1.2671932050284467	0.9762709352412864	0.9568070777091172	7.484847046240001	4.21852064440162	1.9428532736124082	4.893503059183957	5.1328472131811145	0.6816519536376183	4.824047473784849	23.357283110940596	11.511290442091827	25.354370283760574	13.21942654830365
chr2L:21155111-21157779	0.32675222119505476	0.0	-1.087636782058556	-1.6938355241020602	-1.022397287941578	-0.6252873828651145	-1.3921765163265463	-1.2671932050284467	0.9762709352412864	0.9568070777091172	7.484847046240001	4.21852064440162	1.9428532736124082	4.893503059183957	5.1328472131811145	0.6816519536376183	4.824047473784849	23.357283110940596	11.511290442091827	25.354370283760574	13.21942654830365	13.383234938846178	12.559734541406275	6.265090284535237	4.77697152919112	6.646956665070611	1.1416133483953088	0.32675222119505476	2.2254024443997906	12.346410685827852	11.138248175795328	11.891964263526917	8.77838275518497	7.023662873996019	5.84655453801304	3.3643524345711553	0.2129825001527305	0.07033643639448472	1.5929739331367827	2.789042823056979	2.4501040760047417	1.818586794756214	4.055435956102201	1.743740279993575	0.5813628905998097	1.3094713468388375	1.4334949480420902	3.0346774713959217	0.21843533346926916
chr2L:21221026-21222940	4.994245129893963	1.4938337963830144	-0.3949527352078372	-3.760947925941944	-0.7518288599771161	-4.9009548494490245	-3.8806276642242272	-10.97003752510526	-13.890770449404284	-9.83191711895076	-8.23827274014264	-6.217980480429646	-17.49849486365747	-8.552009318301709	-12.107010610529102	-3.6236455738040765	-9.140586701382382	-3.386187695126018	17.52498022649276	17.353855040516905	14.43156572279615	14.87882655611451	7.643114420177679	0.9139000564200301	4.861118362004225	4.417961131558868	4.136295223564071	0.03377142874553101	-3.1793476806842182	-5.45863755734865	-3.7401170066240517	-5.74809633256099	-5.663378568886994	-12.072381117624076	-14.637977367208709	-10.492026454113295	-10.476180420398856	-9.50331725009478	-11.803756019698973	-10.753886395472247	-10.50877982743713	-5.147624994426316	-4.0502503297722265	-3.3180460928443005	-2.7449477894470338	-3.746570844133843	-4.06057995517496	-3.4416929860522316	-0.8720681532447988
chr2L:21260856-21262205	-6.877773351562975	-8.989792169106314	-9.364970561100275	-10.405742810579014	-2.515567966014938	-16.752640901255152	-16.42037741699298	-16.61000804374979	-8.4076624283888	6.124313940439693	7.67386415095002	6.720335407988844	8.403596114422694	1.0849162215729216	-0.7379989653497413	-4.383942455708023	4.625677646360523	-1.9675345072781152	-4.97275919501836	-7.356735454476404	-5.220413351534227	13.37577709452403	21.687355431628983	3.336174531147283	25.260835470291347	26.39249201688403	25.78643334617582	23.731393149713405	20.0781092297714	8.188696030579312	9.817150299578945	6.221444052941188	2.3169125423759844	0.8968833113121519	-3.5171439466611383	-5.160620977862324	-7.955018037567966	-12.58236818498656	-14.603470805165847	-5.594257796571874	-17.7818952972269	-18.387867843340988	-13.175994418637345	-11.913233499385182	-6.339550118294724	-13.329043976102469	-21.881000360389027	-16.664758108890542	-10.372015501489763
chr2L:21262549-21264095	-2.515567966014938	-16.752640901255152	-16.42037741699298	-16.61000804374979	-8.4076624283888	6.124313940439693	7.67386415095002	6.720335407988844	8.403596114422694	1.0849162215729216	-0.7379989653497413	-4.383942455708023	4.625677646360523	-1.9675345072781152	-4.97275919501836	-7.356735454476404	-5.220413351534227	13.37577709452403	21.687355431628983	3.336174531147283	25.260835470291347	26.39249201688403	25.78643334617582	23.731393149713405	20.0781092297714	8.188696030579312	9.817150299578945	6.221444052941188	2.3169125423759844	0.8968833113121519	-3.5171439466611383	-5.160620977862324	-7.955018037567966	-12.58236818498656	-14.603470805165847	-5.594257796571874	-17.7818952972269	-18.387867843340988	-13.175994418637345	-11.913233499385182	-6.339550118294724	-13.329043976102469	-21.881000360389027	-16.664758108890542	-10.372015501489763	-21.42102429547108	-25.636887639241593	-27.853360660157488	-23.69302565323819
chr2L:21309232-21310102	-16.117969194307907	-12.64526715373746	-12.013473214340562	-0.8881232239143072	-11.506187066362926	-12.911263611271401	-4.269546452539322	0.0	-2.259982999975834	0.0	0.8807275879539905	14.77366731682609	20.55417898671936	6.673850204027413	13.113991026977601	12.05862173607895	6.3997878766357	7.353018353087833	7.886140953461621	8.76648699360526	6.193565575642965	5.954926605095553	1.5712681251739937	1.1698525898457404	3.5622818961652856	2.163207593718921	-0.4507599460790552	-1.3402502429656276	-2.1319974611280816	-0.519090828286742	-2.7205020496397845	0.10691637489179502	-1.778415346152348	0.3842533059311557	-0.7359535705891888	1.9084850188786497	4.491326531539446	7.527550418112322	6.297721061353205	1.133618196153228	4.619035823381203	4.517102117484571	3.663848231207174	1.1945594497437906	4.028416129646445	1.2021286265251854	-0.8331037697083299	2.4542747002080287	-1.6294164989691173
chr2L:21310694-21311600	-0.8881232239143072	-11.506187066362926	-12.911263611271401	-4.269546452539322	0.0	-2.259982999975834	0.0	0.8807275879539905	14.77366731682609	20.55417898671936	6.673850204027413	13.113991026977601	12.05862173607895	6.3997878766357	7.353018353087833	7.886140953461621	8.76648699360526	6.193565575642965	5.954926605095553	1.5712681251739937	1.1698525898457404	3.5622818961652856	2.163207593718921	-0.4507599460790552	-1.3402502429656276	-2.1319974611280816	-0.519090828286742	-2.7205020496397845	0.10691637489179502	-1.778415346152348	0.3842533059311557	-0.7359535705891888	1.9084850188786497	4.491326531539446	7.527550418112322	6.297721061353205	1.133618196153228	4.619035823381203	4.517102117484571	3.663848231207174	1.1945594497437906	4.028416129646445	1.2021286265251854	-0.8331037697083299	2.4542747002080287	-1.6294164989691173	3.0071129239859027	1.7237077757149362	-0.6709306626898325
chr2L:21573075-21574101	0.0	0.0	0.0	0.0	0.0	0.0	0.0	0.0	0.0	0.0	0.0	0.0	0.0	0.0	0.0	0.0	0.0	0.0	0.0	0.0	0.0	0.0	0.0	0.0	0.0	0.0	0.0	0.0	0.0	9.536329931738615	0.0	0.0	3.1116449905781733	0.0	0.0	1.4637527426815686	0.0	0.0	0.0	0.15117730789243075	12.504063756154988	6.935289834672765	6.886298888847692	2.5349840601615057	8.938756351190962	12.10669146498606	8.273234209874445	12.22026668115937	4.262424385307588
chr2L:21628636-21630253	15.465896471865046	11.938229336904648	10.33847735497861	7.424317563232082	7.002337052277225	3.517699001511532	5.390765612111818	3.6666143675257556	0.0	0.6656845140987142	1.3362863281607684	1.5502244719966747	3.718194573356705	0.6111640100958852	-0.2508347502817745	0.3418046629664438	-1.0781173109379274	-2.9075120889271657	-4.066793267769871	-3.1222960960351527	-5.149410143511598	-3.4808314672481444	-2.9195765870872044	0.0	-3.269094565075773	-4.400539352962528	-4.960462594065798	-7.097173834880082	-8.978301227991949	-12.721803238114518	-14.85011521560924	-10.4475150428265	-14.310041253032534	-9.275964904952975	-11.94774017589226	-3.697216476751618	-3.9913704171972877	-4.400266210891378	0.0	0.0	0.0	0.0	0.0	0.0	0.0	0.0	0.0	0.0	0.0
chr2L:21658326-21659459	5.747922683481096	5.608795702779167	5.931892484340962	6.167393145554725	6.1683423885721	3.0025479910094286	3.855082354315475	0.9702616887151694	-2.2434674424194876	-1.4547840068223348	-6.416173887626747	-4.727865017524307	-6.309434919934211	-2.0339152902393343	-10.06469600077108	-12.527643166799022	-14.20009511582076	-19.579700074133576	-12.598159235998265	-5.993154767396306	0.0	2.019121244694709	5.25104165797114	4.861366183478079	4.001769902793665	3.385207251392332	4.181321995960917	3.551285867337118	1.1604936254087415	-3.2420756508154005	-6.135623308670775	-9.577200063101346	-12.853004430242649	-8.334416394305123	-4.427912110525994	-7.518860046242046	-0.9059652567236041	0.0	0.288769123076823	-0.32675222119505476	1.7712800271743756	2.059667779860695	-0.6225442656849791	5.867551343499092	8.85585180660742	20.945466925881533	9.431896937746787	11.558729650954557	7.711667012307448
chr2L:21680795-21682240	20.945466925881533	9.431896937746787	11.558729650954557	7.711667012307448	8.647336132962673	10.803581420986498	18.766170008718923	15.862451963568695	14.71397092222449	15.489970516929814	6.256843702346378	14.662127583925587	12.404906406963192	16.237552144124194	12.17271492283296	11.957042267121967	3.763014496834835	8.007601636709998	7.530369854975066	6.229176624476616	2.5989773281037767	3.1442402347849754	0.5592155402109446	-0.7320529123714673	-3.13059489499684	-6.767421177332915	-9.480186333506266	-12.951672621824608	-12.607942472864599	-13.286909546703765	-19.392361101090795	-6.12394789859867	-14.258651840061427	-4.426631919318293	-0.9568070777091172	-19.161818514679076	-22.672024072078912	-11.091580544326883	0.9568070777091172	-12.015481188489705	-6.990245237620568	-0.32675222119505476	-11.62023498612862	-11.03324549764223	-13.290567782816197	-7.148379628237145	0.0	-0.47712125471966244	-3.200736444096555
chr2L:21756255-21757612	5.6234042486446985	-0.2887691230768229	1.160292054734504	3.8466745327415244	8.516181107244467	5.246666104589667	3.793942516854452	10.337272599716016	9.592354811245887	10.681515487542939	13.1007199982097	9.268203109506251	3.7384591061663253	5.455455114431972	4.339639120183846	3.6440114730141477	4.0844464292876	-1.577538510532545	-0.10601662653911992	1.0542439380739368	-2.0022018105180814	-4.897579784880033	-7.17852444847397	-1.357150509840992	-1.905826500782962	-2.7194789564140747	-3.553328471007519	-4.505736786432922	-0.28273532516762456	-2.68291162070484	-2.0823563431631196	-5.373168025351162	-4.918953322343864	-3.014509335027511	-2.08497988986241	-1.4283893853520333	-2.040072476198813	-0.14277677466388466	0.288769123076823	-0.6816519536376183	-3.442393709394687	0.39868363396251866	-2.8645998627112315	-3.526021840440668	-3.5323900661660192	-2.1927533898644804	-1.2512936989793975	-4.442134800866901	-3.729556475524442
chr2L:21757887-21758843	3.8466745327415244	8.516181107244467	5.246666104589667	3.793942516854452	10.337272599716016	9.592354811245887	10.681515487542939	13.1007199982097	9.268203109506251	3.7384591061663253	5.455455114431972	4.339639120183846	3.6440114730141477	4.0844464292876	-1.577538510532545	-0.10601662653911992	1.0542439380739368	-2.0022018105180814	-4.897579784880033	-7.17852444847397	-1.357150509840992	-1.905826500782962	-2.7194789564140747	-3.553328471007519	-4.505736786432922	-0.28273532516762456	-2.68291162070484	-2.0823563431631196	-5.373168025351162	-4.918953322343864	-3.014509335027511	-2.08497988986241	-1.4283893853520333	-2.040072476198813	-0.14277677466388466	0.288769123076823	-0.6816519536376183	-3.442393709394687	0.39868363396251866	-2.8645998627112315	-3.526021840440668	-3.5323900661660192	-2.1927533898644804	-1.2512936989793975	-4.442134800866901	-3.729556475524442	-1.1741927443492484	0.4445093355912905	0.0
chr2L:22121700-22122513	-4.189693889803751	-0.27472448142198913	1.5288952238921116	1.8936675257112603	1.355405183003399	0.7774424734823006	-0.05455388423920434	2.2917857187001776	1.5267822881204438	1.306378598811669	-1.1104598891711632	0.0	3.4927888235390308	1.3768430568588477	1.3182687278617096	1.7496858065002443	-0.3673364774327989	3.849622517457011	-0.6910647477357449	-1.3507799086976604	-2.590297167797455	-2.312038809523395	-2.36189610465819	-4.913528264065527	-2.034927936858395	-2.444843435547243	-2.2153222995555515	-1.5260716349366952	-3.31013286427797	-3.3822797694875226	0.47712125471966244	2.2044471364002667	0.8156098494722199	2.3099382854293165	8.010837010686759	3.6171159924900462	8.327700473727552	8.45283766887225	9.456540024257174	5.1422420249445056	3.975950302009069	1.524311712594172	3.1420524971977457	0.8219933547920601	0.20649615408151867	0.027344416006914563	1.051418040735928	0.7580683529362574	-0.02404412674163285
chr2L:22168192-22169564	0.16107330149364735	2.0549193228979203	-0.8331037697083299	-1.8996185933960172	-0.9591312608573317	-3.8713775707499085	-0.5559456398542242	4.9945953843178845	14.518534464840005	4.534842526888545	12.063735921743525	9.859408787948706	9.11502076458751	4.991233866289993	3.498343695522117	1.4317254778947752	-0.4116225161637885	-3.0031725912024245	-3.556679114390248	-4.106644306407504	-4.658891254338305	-2.35045664118099	-2.893752416520255	-9.600374655658753	-3.337308792294447	-1.7437408614916003	-0.7704129833659255	-0.836839290246654	1.346357331588886	0.634776860452813	-2.5820179460996355	0.39371457219821465	0.5528525503152409	0.9884025563631851	3.2507704889099944	0.23954779564172127	0.8584447291565369	0.18651521453571215	-0.16174216107915365	-1.8876475346418744	-4.463228189040337	-2.544308917722665	0.06965463948368761	-0.26145052715670036	2.2025843141548247	6.648654718423962	2.6615327826954327	4.827716486779788	-4.848999768511156
chr2L:22239545-22240699	-1.778903914012791	-3.4664362083715	-4.349540683804383	-3.949999105252866	-2.662882586723854	-7.560419146929513	-9.110884828774173	-4.9146658092868964	-5.424178680012151	-7.5877396486827635	-9.9329693847782	-8.81316105544075	-7.452507494788618	-10.24832116529207	-7.6724497849193165	-8.784216132147723	-9.12792979356892	-8.076622617121199	-10.506608610726602	-7.342742185731905	-3.134873361775346	-3.58674426838574	-2.047602354059029	3.829783748897243	0.0	0.0	0.0	0.0	0.0	0.0	0.0	0.0	0.0	0.0	-9.25983179234216	-1.7404861925003958	1.7975377914461244	-0.5842495326403826	-1.5002879843898174	-0.0676196358852675	-0.05455388423920434	0.19132543123731488	-1.593852217262337	-0.7592260575375567	-2.12354879418708	0.27095762670373613	0.7734481710019527	0.8994464551170399	3.626521461724101
chr2L:22246905-22247937	-7.6724497849193165	-8.784216132147723	-9.12792979356892	-8.076622617121199	-10.506608610726602	-7.342742185731905	-3.134873361775346	-3.58674426838574	-2.047602354059029	3.829783748897243	0.0	0.0	0.0	0.0	0.0	0.0	0.0	0.0	0.0	0.0	-9.25983179234216	-1.7404861925003958	1.7975377914461244	-0.5842495326403826	-1.5002879843898174	-0.0676196358852675	-0.05455388423920434	0.19132543123731488	-1.593852217262337	-0.7592260575375567	-2.12354879418708	0.27095762670373613	0.7734481710019527	0.8994464551170399	3.626521461724101	-1.4086921317980698	-0.19916529609750633	3.82501820006062	5.211748550315127	4.577068410225814	1.884036559429202	-0.2794620411872109	0.30687526077229726	1.2184942462303703	1.893463791688278	2.639948471892431	3.2900274189463365	5.283444157346289	5.835454776022254
chr2L:22471761-22472705	21.07957884602824	15.9225659576063	9.312524584579961	11.034930929313738	15.153947297087422	6.870354617297756	0.7490429136284138	7.105552278190295	4.387275870385181	9.743304521373854	9.370518349080887	1.4234662987937459	1.453738624661333	-3.4950056537973087	-2.332144079295213	-0.8518584800097015	7.246146944907706	5.126025618860655	1.6582583725549955	3.2388455305740367	5.192451364119822	2.474933165412313	2.97968366066911	2.531882016788484	0.5121434773429577	0.0	0.9269622880957062	-0.7979207467649748	-1.3551623490879434	-1.8280583920658247	-0.5617520721461564	-2.79161749930881	-1.808420779643637	-8.37867635572095	-8.771639177719656	-2.4821207475221594	-9.976267198553014	-3.7714162378017395	-4.810352808982058	-7.345655600034229	-3.9593974584237337	-0.9356759670197776	-1.0752722563038324	-0.5910624523346585	1.4530419484962547	0.7183432030669149	3.7293996986614175	1.8675329755904018	2.053170847220212
chr2L:22960444-22961256	-5.016894937282569	-6.063869871805954	-4.710132281768525	-3.001479538499564	-1.0668755590631576	2.6995316240276117	1.1666416644786357	2.9488081775956747	4.5721896688601955	2.7378810370116877	2.7083622174630064	2.484617884777276	3.0306116414486475	3.7830897363215565	1.8560784008898281	-1.3394965078064107	0.7478782891980587	-2.0456056455297715	1.2469604486603894	2.6039514535900277	0.36137971029037314	0.37236505952819493	-1.1474320599472299	-0.1994348725375863	1.177694126574068	0.3837531997033984	-1.0477005988442734	-0.7849571667120271	-1.4881330585699915	-3.127664599305027	-0.7381677780780829	-4.680311188352118	-5.632024665492471	-4.816829742284541	-3.5692753033993214	-5.279592957865751	-7.905318555113118	-7.79132925976754	-9.645431983180167	-4.067072417875027	0.0	-8.335085599434644	-5.577459492330846	-0.5035243000677622	-0.37400434820253653	-0.3174792021990947	-2.4845751119064303	-6.000460714039939	-2.269935327030797
chr2R:506372-507352	-0.5912815657275365	-2.4817698239972836	-0.3593631470748183	0.40771424211807045	-1.3895457677082823	0.07962371385409202	-0.24355989647885368	0.8314858755875901	2.215050006324263	1.1854142647716417	0.5162392852303583	2.239940168212685	1.2560006192103859	0.0	2.6089652379949873	10.131143110314495	8.497170370521227	4.561880720105527	5.914199584420339	5.659309597738986	7.955727276551904	4.606581550955505	1.7272255929414764	1.7243372263212329	0.3108211062168168	-1.1863166011783883	-2.829554736922476	-1.3883026278296466	-5.859961746927712	-5.13550253226838	-7.389958501305241	-6.868713078370695	-7.655671535732886	-13.593144781890015	-11.379338564202268	-11.970145686727042	-22.303823781874666	-10.278890621607193	-10.960311959233593	-7.648616184080319	-1.774789996930851	-2.7534497412703414	-3.2780567468353916	-5.7991064879723	-3.016690534675035	-2.834966888231048	0.0	-1.2443426282845207	-2.0998126150564063
chr2R:1181348-1182596	8.165248604416371	6.537817800831696	2.2711106179195415	2.906351776965214	2.0171950103726566	-0.34935458377110534	-3.000329741327842	-4.619750864055841	-4.4139566820001885	-2.9253595132337207	0.22407746444571308	-4.174914448932645	-5.8560321945712355	-3.792731980217951	-0.47712125471966244	-0.32675222119505476	9.961447613995967	12.122240690380599	17.93447818855139	9.797422517219024	6.340910132158414	9.70266357198665	6.370593416115697	3.437593809705835	1.4341353360626734	-1.9437310604683888	-2.5376238875705477	-6.646579107845157	-7.526886690402259	-9.210034759096756	-7.000922564050179	-9.729355136979537	-6.500638112768564	-5.725521378597162	-0.9325618220134277	-1.3556679005074455	0.0	4.543821683098934	10.196842488270363	11.487334113996745	12.97712661874642	4.778961679473595	4.445669629962155	8.069368106961248	3.3758960976894805	4.6311781349476755	4.491506896914945	7.012965224150311	3.7063319758440763
chr2R:1249641-1250610	5.874557505304093	3.0565089650018455	-0.47712125471966244	4.171067254836648	0.0	2.5049364051853793	6.861709076203173	1.1784627333960676	-0.32675222119505476	1.0020125905390658	4.40651526340835	4.98277486575997	1.8482302426052315	3.326437807731456	3.5539620945901653	1.6626875053629309	0.7142129076956075	4.7947130663582564	2.307032414919625	0.05869386681558555	-3.629757547161742	-2.2720772620990393	0.26340159884164077	-1.0466924622419154	-3.0158814884831977	-3.743270182003462	-1.0694532976632034	-0.9884928598239788	0.0	1.2759239705262992	1.4763645437121826	0.7738295924741516	2.1086170209665624	-0.13385159653566525	0.8331037697083299	3.753198813922401	1.8261391111440826	2.5092592418830235	9.756416393104177	12.216544824019406	0.7379081504640599	1.9358815290751161	0.20508290856520106	-1.408931846623984	-0.2379885143711367	-1.8309129960725774	0.7891433770491219	0.0	0.0
chr2R:1539566-1540494	5.193016199139092	4.969699424851318	2.366214470474753	2.6412247147975716	2.1470527989585797	2.165701192865326	10.451321973482065	6.674853864158931	5.00769468197109	2.2719774793788594	3.597534674747556	4.181469404693869	-0.6992410207988732	0.4282457363223994	1.045032831181906	3.1174813681628586	1.1965392774129366	2.285177002810185	2.4745010852345968	-0.2386456509202112	1.195242148771448	-0.04669565232861448	-0.9389791565823706	-2.336422445657492	-4.967236500897505	-6.128940816710353	-4.366759520558018	-8.39090816341142	-11.29916116805354	-10.263606640790568	-9.95644222703036	-8.247234689916773	-9.733173839948956	-13.466144326513021	-8.489775116348106	-6.494670031934431	-8.269036421555343	-10.15366725401658	-11.357454869796573	-7.277852697624387	-3.7566651830196327	0.0	-2.8569558578075522	0.0	0.0	0.0	0.0	-0.09898204253740393	0.0
chr2R:1541063-1542109	2.6412247147975716	2.1470527989585797	2.165701192865326	10.451321973482065	6.674853864158931	5.00769468197109	2.2719774793788594	3.597534674747556	4.181469404693869	-0.6992410207988732	0.4282457363223994	1.045032831181906	3.1174813681628586	1.1965392774129366	2.285177002810185	2.4745010852345968	-0.2386456509202112	1.195242148771448	-0.04669565232861448	-0.9389791565823706	-2.336422445657492	-4.967236500897505	-6.128940816710353	-4.366759520558018	-8.39090816341142	-11.29916116805354	-10.263606640790568	-9.95644222703036	-8.247234689916773	-9.733173839948956	-13.466144326513021	-8.489775116348106	-6.494670031934431	-8.269036421555343	-10.15366725401658	-11.357454869796573	-7.277852697624387	-3.7566651830196327	0.0	-2.8569558578075522	0.0	0.0	0.0	0.0	-0.09898204253740393	0.0	2.8633460982656405	3.9720380979877157	9.435397009840248
chr2R:1549915-1551147	1.195242148771448	-0.04669565232861448	-0.9389791565823706	-2.336422445657492	-4.967236500897505	-6.128940816710353	-4.366759520558018	-8.39090816341142	-11.29916116805354	-10.263606640790568	-9.95644222703036	-8.247234689916773	-9.733173839948956	-13.466144326513021	-8.489775116348106	-6.494670031934431	-8.269036421555343	-10.15366725401658	-11.357454869796573	-7.277852697624387	-3.7566651830196327	0.0	-2.8569558578075522	0.0	0.0	0.0	0.0	-0.09898204253740393	0.0	2.8633460982656405	3.9720380979877157	9.435397009840248	7.137083765006888	10.490058292327298	9.963851982867439	7.849683285935265	4.947058163077843	1.3768430568588477	4.72838722530742	3.8143954344110877	7.3029607430584	13.332749615019644	7.342370786026691	0.7359535705891888	7.192930639389634	10.698136855174193	13.468668637451858	12.537834816685244	9.1157321136774
chr2R:1559009-1560179	-7.277852697624387	-3.7566651830196327	0.0	-2.8569558578075522	0.0	0.0	0.0	0.0	-0.09898204253740393	0.0	2.8633460982656405	3.9720380979877157	9.435397009840248	7.137083765006888	10.490058292327298	9.963851982867439	7.849683285935265	4.947058163077843	1.3768430568588477	4.72838722530742	3.8143954344110877	7.3029607430584	13.332749615019644	7.342370786026691	0.7359535705891888	7.192930639389634	10.698136855174193	13.468668637451858	12.537834816685244	9.1157321136774	1.4643635786368756	1.2489692390772622	2.7589594475737296	1.027306093904252	0.390327930348394	0.6045595127492797	-1.56674841376733	0.8185183835816428	-0.29815214289168634	0.0	-0.2887691230768229	1.1593735893199573	2.669691084424054	2.548412489691835	2.1741979578468538	-0.33445889543851354	0.12124757269841166	1.669897506796637	1.149437284878204
chr2R:1861139-1862226	11.194589386627094	14.3485502427552	12.525807806393189	6.534240741406466	11.726985216009483	5.953072878428137	7.553585894386451	3.5435937363522823	4.132079083000556	-0.262854228610379	-2.3337441646618924	-6.7763942539893804	-7.205992472058347	-8.2395914948123	-4.939221783230254	-0.9714484411535675	-4.807327970842164	-5.2067680440835735	-2.113004227619936	-1.1829717618779194	-5.48819182512469	-6.385642841409818	-3.1387939032565	-0.9898357204560446	-1.6949654486470427	-2.523003718155606	-0.7612154895141982	-2.6270662692113564	2.014135041047223	1.3423881657726202	3.716968489823326	5.6379686081470135	2.660073016397596	2.776967267043661	1.5577297928132416	-4.1484732902089645	-5.2829984289970335	-5.2034704575993045	-6.442657694751952	-1.6815480700077783	-5.073754601285079	-5.206383038559613	-1.2058628001378644	-4.912332772810002	-2.5635324106335875	-4.24644044242272	-0.19836994212481093	-1.7515269522807655	-2.2743706716583865
chr2R:1867172-1868780	-7.205992472058347	-8.2395914948123	-4.939221783230254	-0.9714484411535675	-4.807327970842164	-5.2067680440835735	-2.113004227619936	-1.1829717618779194	-5.48819182512469	-6.385642841409818	-3.1387939032565	-0.9898357204560446	-1.6949654486470427	-2.523003718155606	-0.7612154895141982	-2.6270662692113564	2.014135041047223	1.3423881657726202	3.716968489823326	5.6379686081470135	2.660073016397596	2.776967267043661	1.5577297928132416	-4.1484732902089645	-5.2829984289970335	-5.2034704575993045	-6.442657694751952	-1.6815480700077783	-5.073754601285079	-5.206383038559613	-1.2058628001378644	-4.912332772810002	-2.5635324106335875	-4.24644044242272	-0.19836994212481093	-1.7515269522807655	-2.2743706716583865	-6.24383596992977	-3.3788409632270673	0.28197937605734147	-2.3286248352848276	-1.4078838832223073	-5.759777485557645	-3.649940853111243	-1.5975857998454546	-2.002783747140292	-1.8685268406590538	0.3842533059311557	-2.133069553171902
chr2R:1869130-1870430	-4.807327970842164	-5.2067680440835735	-2.113004227619936	-1.1829717618779194	-5.48819182512469	-6.385642841409818	-3.1387939032565	-0.9898357204560446	-1.6949654486470427	-2.523003718155606	-0.7612154895141982	-2.6270662692113564	2.014135041047223	1.3423881657726202	3.716968489823326	5.6379686081470135	2.660073016397596	2.776967267043661	1.5577297928132416	-4.1484732902089645	-5.2829984289970335	-5.2034704575993045	-6.442657694751952	-1.6815480700077783	-5.073754601285079	-5.206383038559613	-1.2058628001378644	-4.912332772810002	-2.5635324106335875	-4.24644044242272	-0.19836994212481093	-1.7515269522807655	-2.2743706716583865	-6.24383596992977	-3.3788409632270673	0.28197937605734147	-2.3286248352848276	-1.4078838832223073	-5.759777485557645	-3.649940853111243	-1.5975857998454546	-2.002783747140292	-1.8685268406590538	0.3842533059311557	-2.133069553171902	-3.951512281495461	-2.9880048280392395	-4.47900267665166	14.516732407678317
chr2R:2081751-2084085	2.7041563966991893	-0.1984563905627454	-1.6650287551872978	-2.1474078425043706	2.2323175180770156	4.252286745047796	-2.887965831109824	-6.310291628190637	-13.451298013509406	-16.83461653132381	-13.437702607812945	-21.802455470858224	-20.74014730139002	-21.83571750188681	0.21052632091416779	3.475166456257575	1.3648945909498829	6.382073814258295	7.815539518552472	3.565268279532331	3.4300460145174925	5.939871226579797	7.553378522750674	7.983095173297009	2.569940757984135	0.7359535705891888	-0.1937000752174726	4.35014101328505	1.8791583318164151	-1.5830485578609028	-1.4027502512559968	-3.8170678251899037	0.3411449834230643	-6.2488397254651575	-10.72872018608306	-4.5714717015107915	-0.18631319661764656	1.3212519633793613	0.0	0.5480240754311843	-1.5829553999262052	-3.3027824182006063	-1.1184118902180915	-6.440007077214242	-3.1477903986211233	-2.401995559518778	-0.9034043916225997	-0.32675222119505476	0.3842533059311557
chr2R:2100571-2103073	0.0	0.5480240754311843	-1.5829553999262052	-3.3027824182006063	-1.1184118902180915	-6.440007077214242	-3.1477903986211233	-2.401995559518778	-0.9034043916225997	-0.32675222119505476	0.3842533059311557	-0.5050184077099936	2.9360492721064495	5.397803793941788	9.860963676827502	4.721009047383585	9.248353445825831	16.474747422118625	5.084600792362483	0.6252873828651146	4.669997713607915	16.03909434974891	14.87677858512959	16.988230644811374	8.62988740462373	2.7292378648425184	1.7125741049951846	0.2614505271567006	0.484789326234403	0.2701652509768954	0.9412607156628617	1.8991416428259462	2.7990456420930103	3.39724991182618	1.7779273899586205	2.3874083597118627	1.7430773329828766	2.169922052656423	4.2455962560443385	2.256176804345041	1.8164339277586083	-2.4496067937202146	-6.687005466431139	-8.690079291731994	-11.660615332013048	-13.728153644109414	-15.546863640760295	-18.284761255033086	-16.033351688255745
chr2R:2108300-2110121	4.721009047383585	9.248353445825831	16.474747422118625	5.084600792362483	0.6252873828651146	4.669997713607915	16.03909434974891	14.87677858512959	16.988230644811374	8.62988740462373	2.7292378648425184	1.7125741049951846	0.2614505271567006	0.484789326234403	0.2701652509768954	0.9412607156628617	1.8991416428259462	2.7990456420930103	3.39724991182618	1.7779273899586205	2.3874083597118627	1.7430773329828766	2.169922052656423	4.2455962560443385	2.256176804345041	1.8164339277586083	-2.4496067937202146	-6.687005466431139	-8.690079291731994	-11.660615332013048	-13.728153644109414	-15.546863640760295	-18.284761255033086	-16.033351688255745	-14.862486979935085	-19.508186540157144	-18.10630256162324	-19.562252166241397	-5.665500995538026	-1.4313637641589874	-1.4637527426815689	0.19009956090701108	1.8382797550596328	1.2780642861172016	0.16125860883478288	4.6420912376978185	5.06677516621687	8.109698945012246	12.302521651616901
chr2R:2497620-2499783	-3.3996641689259186	-7.150733066772593	-2.4863240201284067	-12.005311118794582	-7.877756320502545	-10.890567622814897	-4.378887058793061	0.0	0.0	-0.2887691230768229	-0.32675222119505476	0.0	0.9059652567236041	1.3799645212330498	1.71987459394738	1.0668755590631576	-0.5333311342892519	0.2517000748030366	1.939797358009053	-1.2402350226495706	1.5089304733773703	-4.708418812626911	-1.1166386930519974	-0.6689457040470808	-9.069180647113503	-3.3557263239782635	-5.642428863818848	1.4227011683479853	5.160991512367617	1.9033268274321733	1.0668755590631576	-0.6352549213847304	-0.46110777299725403	3.795649951730591	6.536245327465382	0.8859409748451225	0.0	-0.7618815166581684	6.227905921865287	5.522234268182842	0.0	0.0	0.0	0.0	0.0	0.0	0.0	0.0	0.0
chr2R:2523479-2524993	3.7011507185806534	15.587939073487446	11.353284031173587	13.878139511961242	10.411684557890263	9.599697845171253	12.193474501350229	3.975025693460434	7.426635356071863	6.494196123816021	4.859506581187618	5.90543826614999	3.881146212936524	1.2432119831282338	0.17501023172254715	-1.642276933250182	-2.646958996695944	-2.806454009641349	-1.9546630390991473	-0.6494669854294157	-0.7365715366581556	-1.242147181358731	-4.729177049538724	-6.189439122710275	-2.3860992987444285	-7.35808704975782	-0.32675222119505476	0.0	-1.021641598728586	-8.909434524796113	-7.868132530095324	-4.188805926784515	-5.998373424257527	-5.751658266463363	-9.166611765099388	-10.288430381084957	-3.708943287703765	-2.797149961414088	-0.32675222119505476	-6.258923140686538	-7.867270220297621	-3.6806515430939357	-1.9828887099248604	-4.310259280543424	-1.510216617493052	-5.16542968493688	-10.13712054181661	-7.703085835341313	-10.05494729391044
chr2R:2543038-2544002	-7.867270220297621	-3.6806515430939357	-1.9828887099248604	-4.310259280543424	-1.510216617493052	-5.16542968493688	-10.13712054181661	-7.703085835341313	-10.05494729391044	-10.682478941836878	0.3778866797062691	-1.1638759896523383	1.1737218734474009	-1.4363284770870206	0.12894662557861775	0.0	7.722565918872041	18.403491459535513	29.259906992477354	27.62675008866975	18.24802507795665	10.073780394302878	20.011309060306203	14.332263176409862	9.833522031252524	7.295996394788698	4.488083289568533	4.852347540519237	3.625881740899678	1.9313296975782186	-1.242770073117403	0.5418897940294667	0.302349327519513	0.15572578711075102	1.7511215232572426	-1.6932846623612194	-0.5214288898388605	-3.756217913062759	-5.276255051023071	-1.4013855368638697	-3.759185191666267	-4.127389959670039	-8.338131673705181	-11.11165936764093	-10.776038133940471	-11.66192611915329	-11.992631321912114	-7.657194887003039	0.0
chr2R:2548710-2551168	-1.1638759896523383	1.1737218734474009	-1.4363284770870206	0.12894662557861775	0.0	7.722565918872041	18.403491459535513	29.259906992477354	27.62675008866975	18.24802507795665	10.073780394302878	20.011309060306203	14.332263176409862	9.833522031252524	7.295996394788698	4.488083289568533	4.852347540519237	3.625881740899678	1.9313296975782186	-1.242770073117403	0.5418897940294667	0.302349327519513	0.15572578711075102	1.7511215232572426	-1.6932846623612194	-0.5214288898388605	-3.756217913062759	-5.276255051023071	-1.4013855368638697	-3.759185191666267	-4.127389959670039	-8.338131673705181	-11.11165936764093	-10.776038133940471	-11.66192611915329	-11.992631321912114	-7.657194887003039	0.0	-9.418629019734805	-13.279629536270669	-8.260909331699173	-2.0087063749483196	-0.2887691230768229	2.113703097448404	7.273045549391266	24.30028497144838	19.38128735116371	13.067014714017908	12.167761633217133
chr2R:2555193-2556470	9.833522031252524	7.295996394788698	4.488083289568533	4.852347540519237	3.625881740899678	1.9313296975782186	-1.242770073117403	0.5418897940294667	0.302349327519513	0.15572578711075102	1.7511215232572426	-1.6932846623612194	-0.5214288898388605	-3.756217913062759	-5.276255051023071	-1.4013855368638697	-3.759185191666267	-4.127389959670039	-8.338131673705181	-11.11165936764093	-10.776038133940471	-11.66192611915329	-11.992631321912114	-7.657194887003039	0.0	-9.418629019734805	-13.279629536270669	-8.260909331699173	-2.0087063749483196	-0.2887691230768229	2.113703097448404	7.273045549391266	24.30028497144838	19.38128735116371	13.067014714017908	12.167761633217133	9.231489988618096	9.89346640841756	25.348698399492605	27.58233045138113	8.506255818979179	14.512290804175853	12.10195945754227	14.236848412963543	12.631531213457944	9.765991270962155	8.184174640763901	7.252720832841926	5.761381705027623
chr2R:2559659-2561845	0.15572578711075102	1.7511215232572426	-1.6932846623612194	-0.5214288898388605	-3.756217913062759	-5.276255051023071	-1.4013855368638697	-3.759185191666267	-4.127389959670039	-8.338131673705181	-11.11165936764093	-10.776038133940471	-11.66192611915329	-11.992631321912114	-7.657194887003039	0.0	-9.418629019734805	-13.279629536270669	-8.260909331699173	-2.0087063749483196	-0.2887691230768229	2.113703097448404	7.273045549391266	24.30028497144838	19.38128735116371	13.067014714017908	12.167761633217133	9.231489988618096	9.89346640841756	25.348698399492605	27.58233045138113	8.506255818979179	14.512290804175853	12.10195945754227	14.236848412963543	12.631531213457944	9.765991270962155	8.184174640763901	7.252720832841926	5.761381705027623	1.429963843363908	2.9648584553304715	-0.07581960408972978	2.3816409129652207	0.691968848062214	-0.8488732844588228	-6.109230203010695	-6.5191045347962415	-9.607020296109992
chr2R:2583144-2585141	-6.5191045347962415	-9.607020296109992	-12.305527095498114	-10.932025399230948	-15.44768524817672	-9.117007361524578	-6.211336833383103	-4.231496639501323	-3.21978587966307	-1.9033268274321735	-12.21761183111005	-16.24197539416436	-19.089755115759328	-27.122284339418403	-22.106055536066833	-7.566679984545171	-4.066964994925909	-1.6009523051266996	-10.94469404023867	-5.503757237749823	-9.831918143936864	-10.481053359676045	3.709109270861047	10.665658820684513	8.883086141870267	8.036357131261724	7.90427851789543	0.6297963883297047	2.348917263041117	-7.222520146850624	-8.207884236037687	-26.56343687940974	-22.680659750114838	-3.7398419741714037	-1.0177917010094606	1.663128267735693	7.725462547742265	-0.5722315223304937	3.2675034094272637	0.0	4.26260841653985	8.818463149091635	9.627749744806106	9.180436371980212	4.9547669020363685	4.497432000030643	5.746686326800774	12.963630259246557	7.906623801740516
chr2R:2636231-2638050	5.08065889313456	3.5254304869158815	1.956708807419216	0.4113029834579017	1.9766967775975517	4.80678572772497	3.0508474889528956	2.7862936025589384	1.224986759227226	-1.2315353683174144	-0.5197248982765497	-4.3842441672154875	-4.910050043444816	-7.854636189646076	-6.728806476639795	-10.51560636176671	-4.341474027371496	-12.5622512904217	-9.067083759165879	-8.434600583758627	-8.18176523553168	-2.943814282356755	-8.054753107946587	-2.775706598848074	-0.9207074752827707	-4.499056734584476	-3.251020020411437	-3.8321737274119365	1.5396583390593863	-0.28616298114813216	-1.482806953037553	1.5897637087620187	-0.7134410999103918	-0.7217277347861115	2.22008111983848	6.8495462245245875	10.530699564883085	12.864144187024786	7.630587177722811	2.843809728903909	6.197453399009054	7.635158264624919	4.137244660736197	4.7372489398405415	4.055772592761354	5.708520494808902	4.11414687415861	5.78593828391453	6.071180113119879
chr2R:2697514-2700153	2.7590445242705215	2.1384289563408916	6.783708504751316	5.33115898632232	0.0	4.663615867678115	2.159638473101246	-1.9558760432568403	-6.11607962251501	-11.32271053253559	-12.105493001821076	-10.742431764538933	-9.969776354265935	-7.508577450401122	-9.034317025582478	-7.881700691803076	-2.7627035861989606	-10.900246785300363	-11.479702740501255	-9.131350859033233	-9.68532535763685	-2.170326612168649	-9.92001136261423	-7.499789700566424	0.0	-2.3286248352848276	0.0	-1.9769857196479577	0.3842533059311557	0.0	1.0668755590631576	0.8768927084489612	3.3945423082212587	2.3594018229923974	0.288769123076823	0.32675222119505476	1.9084850188786497	5.551229747412621	5.3668938068723335	14.32359293042962	14.417765320748913	15.633970598242945	6.9101219412001935	2.963947621503623	-0.8717255711043644	1.3282171938479694	-0.07414857274578612	0.2457594292768453	-0.16125860883478269
chr2R:2873190-2874354	0.11225193490188871	-1.630562986109349	0.018967717609225797	-1.2037186210213118	-1.7088226417294023	-2.9079025897829816	-3.448728960066451	0.060962745015289775	-2.132106394720249	-1.171295605354918	-2.338606658747473	-3.1625203861563795	-5.014181739202995	-4.435346996546187	-4.846713598636178	-7.799133928461442	-9.259260043701454	-12.154736183798331	-12.024204580422033	-20.593572264720887	-16.925836155678123	-18.547498575288675	-15.39803181730806	-10.236143062571418	-9.525097409818088	-7.67151405526355	-5.2405544265158035	-3.6612367850579917	-0.26145052715670036	-4.344082205466117	-9.522988952025205	-4.770961553127978	-3.9842083274580014	-1.8456168132215858	0.0	0.0	0.0	0.0	0.0	0.0	0.0	0.0	0.0	0.0	0.0	0.0	0.0	0.0	-0.17034909143698326
chr2R:3165051-3165830	-1.7640480088115331	-0.47724673171014925	0.47712125471966244	0.2747244814219883	-2.957151762557163	0.0	0.08729675097852989	-0.24120061661132375	0.7359535705891888	-1.5539225862589312	-3.731584747263252	-3.339327291636663	-3.690984483159107	-3.587209631854553	-2.5952509843185294	-3.8374474035711197	4.253442241973985	0.0	0.0	0.0	0.0	0.0	0.0	0.0	0.0	0.0	2.1950439867330274	3.2350982437437987	4.7757993249261785	7.400631355288507	6.368228792373593	2.653505665590909	6.9779242201004426	3.599420802022499	6.488037380713413	9.503765459032863	2.43549113009965	1.922924649580727	9.22420588942204	9.352552691931761	11.568900833800063	10.900362254403433	6.419402730270547	7.5649967860358815	9.32516885686439	0.8715167998189468	5.822453394631573	0.07811990234447504	4.776927937269155
chr2R:3268227-3269584	1.8105370383899495	3.6247999351658198	1.4724199106535318	2.2564674250127603	-0.4142491615426929	-0.650986476751993	-1.5283880508871033	0.043731155091253464	1.3354765442474992	-1.154643132890211	-1.8527798055523388	-4.281731080337481	-1.579044668928897	2.075911908296017	-0.2590022720739462	-0.4666095473949303	-0.045526449925900096	-0.23938534191061772	1.1295056850983518	1.587666695995294	2.512762258780809	3.8198973736387414	1.6302086081745042	1.0276878102066112	3.5266108646917744	4.97354493342724	1.9423458543056056	-0.3083040680430508	-1.9039515029151597	-0.7450778882111528	-1.0138499743794427	-4.035886508615522	-3.991613177196712	-6.435016543338299	-7.257428229003665	-7.734354321097044	-11.513211702568135	-11.788966258406807	-9.427964681639514	-1.3386039355119905	-7.9028877448920305	-4.535796476650948	-4.546148225408827	-1.6806839062132066	-2.7741653823317054	-4.2871776693131824	-0.2752480002540239	-1.1055989493520046	-0.4094909716910322
chr2R:3273658-3275564	-4.281731080337481	-1.579044668928897	2.075911908296017	-0.2590022720739462	-0.4666095473949303	-0.045526449925900096	-0.23938534191061772	1.1295056850983518	1.587666695995294	2.512762258780809	3.8198973736387414	1.6302086081745042	1.0276878102066112	3.5266108646917744	4.97354493342724	1.9423458543056056	-0.3083040680430508	-1.9039515029151597	-0.7450778882111528	-1.0138499743794427	-4.035886508615522	-3.991613177196712	-6.435016543338299	-7.257428229003665	-7.734354321097044	-11.513211702568135	-11.788966258406807	-9.427964681639514	-1.3386039355119905	-7.9028877448920305	-4.535796476650948	-4.546148225408827	-1.6806839062132066	-2.7741653823317054	-4.2871776693131824	-0.2752480002540239	-1.1055989493520046	-0.4094909716910322	-4.187403992472458	-4.187797086396891	-2.4006592626262018	-4.566988723899366	-5.720289768236229	-4.576043439279157	-2.8036880648839624	-5.3050681225790965	-9.442917146020587	-4.5787857542154	-1.170041379908726
chr2R:3294137-3295816	-4.566988723899366	-5.720289768236229	-4.576043439279157	-2.8036880648839624	-5.3050681225790965	-9.442917146020587	-4.5787857542154	-1.170041379908726	0.0	-1.4637527426815689	2.112081988843942	-0.7429245473038162	0.9171069178903072	-3.142211691470499	-4.290094183544201	-3.535406724650681	-5.887928696780604	-6.104168187555699	-7.723549256709051	-8.30126340999156	-7.095667102591331	-1.7884081499666284	-5.938213112522245	-8.310772753077584	-12.916372912405803	-6.526002083526663	-0.9661653745765538	1.667082972451096	0.0	3.2869252832085247	3.1666162638514956	0.32675222119505476	1.9601566004028628	2.2885995700375177	1.6028304587667659	-0.21068656815196743	-0.09703570486012385	-0.18210752012915038	-1.2747835442030346	0.5631053161572173	0.6252873828651146	0.0	-0.32675222119505476	-1.6714869282360576	-1.4683216593899373	-0.29873474611373496	-4.0145579642571425	-3.0290631057051325	0.9485662152913136
chr2R:3402998-3404055	-7.390373430574698	-14.193393083288875	-14.243558939047503	-0.9434685710329402	7.6164946733180825	11.27713788919205	12.152958472469036	10.563232023965151	8.122462659993166	5.968845160518694	-0.09537207160540545	-2.756512367093771	-9.493293472270354	-15.446820631298095	-21.522570885585438	-22.69070852038972	-22.02273506993914	-17.74722590282068	-12.094378232093158	-0.6461910164107725	-14.29460029103096	-13.751164971547826	-15.572826685397695	-13.045690470620464	-7.648835582508825	-29.793655849954433	-13.455984487464821	-8.755528256777836	-0.5407263444517363	0.7361328792835441	0.9936497565105766	0.9518830811045801	-0.40447591102807773	3.2321042424259327	4.025013458990921	0.507089149039322	1.4511006903776709	-1.1180333407764598	3.2743778204229534	0.0	0.26237407637815124	1.042666138896872	5.217672745075726	5.225237666980398	5.917798547533866	2.3905220054242386	0.9568070777091172	0.0	5.747185328316309
chr2R:3406320-3407691	10.563232023965151	8.122462659993166	5.968845160518694	-0.09537207160540545	-2.756512367093771	-9.493293472270354	-15.446820631298095	-21.522570885585438	-22.69070852038972	-22.02273506993914	-17.74722590282068	-12.094378232093158	-0.6461910164107725	-14.29460029103096	-13.751164971547826	-15.572826685397695	-13.045690470620464	-7.648835582508825	-29.793655849954433	-13.455984487464821	-8.755528256777836	-0.5407263444517363	0.7361328792835441	0.9936497565105766	0.9518830811045801	-0.40447591102807773	3.2321042424259327	4.025013458990921	0.507089149039322	1.4511006903776709	-1.1180333407764598	3.2743778204229534	0.0	0.26237407637815124	1.042666138896872	5.217672745075726	5.225237666980398	5.917798547533866	2.3905220054242386	0.9568070777091172	0.0	5.747185328316309	7.88140623468736	7.6451008978879065	16.713634522965947	24.044305816778298	16.074659540915018	13.528243421559884	13.57092466152091
chr2R:3477231-3479090	-10.19628655526967	-1.0629315913019601	-3.852643483470313	-3.147778954240563	-0.20396293794406736	2.512785502455597	0.0	-0.18946256670265693	-0.9308125029429334	0.8170070340674228	3.695995272685207	-0.1810508810297222	-1.0668755590631576	3.513322686866772	7.716659227264125	3.25021166649983	12.540014681646989	9.000792318276655	1.7303725482962187	8.278437780244305	9.546306380309	9.97481807935009	12.898213949662821	3.7189941662548525	8.210169850634188	5.858131770895748	0.7875892944361568	7.727879872105787	7.403731357139433	10.603989502420939	13.430679687026899	12.988276483741119	8.314992297521995	11.09942220919827	4.5272751138901	8.066034695608234	6.918055937421466	7.1951479162455465	4.3888362280184845	4.086325087234131	3.7185401477873614	-0.4387689261465946	-0.29369239862858415	-1.945423634303609	-1.3929216597546625	-4.695779217624804	-5.7395687859522315	-4.3806619185234394	-5.225039624247296
chr2R:3561320-3562725	6.466057512800018	7.6075213905861565	2.0751210811914094	1.4637527426815686	0.32675222119505476	0.6252873828651146	9.312784823236552	15.197302830855632	10.917406483110035	5.266547263229977	9.291440166335061	8.79565967832258	3.639800333250112	0.0	-0.32675222119505476	1.2369422173662068	11.218821479638656	15.071243589237271	20.002887604069272	16.41504670171795	9.570248526814575	6.8810616663451585	3.1587801677080454	5.818592276169338	9.9251970355815	0.8331037697083299	9.03029760754812	17.068503130899188	13.926255398773339	8.394061937768104	15.771432344394364	11.223352386965722	10.537310343806142	13.363488506813937	9.857519710792245	7.460278034051807	5.924428201782098	2.7900301219845156	6.789483616753052	4.052406121291662	1.4003277827195895	3.4414592430538002	2.4680681103916053	3.4436963136303707	0.8854734090917759	-0.1547759067569742	-1.8430651798777447	-3.264167699067401	-4.262160658898034
chr2R:3562876-3564337	1.4637527426815686	0.32675222119505476	0.6252873828651146	9.312784823236552	15.197302830855632	10.917406483110035	5.266547263229977	9.291440166335061	8.79565967832258	3.639800333250112	0.0	-0.32675222119505476	1.2369422173662068	11.218821479638656	15.071243589237271	20.002887604069272	16.41504670171795	9.570248526814575	6.8810616663451585	3.1587801677080454	5.818592276169338	9.9251970355815	0.8331037697083299	9.03029760754812	17.068503130899188	13.926255398773339	8.394061937768104	15.771432344394364	11.223352386965722	10.537310343806142	13.363488506813937	9.857519710792245	7.460278034051807	5.924428201782098	2.7900301219845156	6.789483616753052	4.052406121291662	1.4003277827195895	3.4414592430538002	2.4680681103916053	3.4436963136303707	0.8854734090917759	-0.1547759067569742	-1.8430651798777447	-3.264167699067401	-4.262160658898034	-5.3356659450519	-6.198891013974755	-5.854433061088826
chr2R:3693647-3695068	3.6011278301445526	2.6945836169524506	1.7369401210238957	0.8804137822708828	0.5572722484735898	1.9137363746256377	-0.11931040305980421	-0.624664402124412	0.9536599588650797	-1.21737097329597	-1.891606809237382	-1.9015354424827733	-0.3466862670255641	-2.2801392103818925	-3.2408905078587043	-1.2461149269039629	-1.967924573499186	-4.083240502391653	-1.2087717914475307	-3.3867515653319598	-4.509733832793937	-1.337558349229288	-5.804487775998663	-3.4867333608193043	-3.957485495255898	-4.032703593874478	-0.7858332375092596	0.6252873828651146	-2.3286248352848276	-3.100250048589937	-0.4019143915794394	2.369183253143173	-0.2488539512501184	-0.8947313324000401	1.1661429851008716	-0.8188295743721714	-1.087636782058556	3.498693742798339	4.2916601207448695	2.9287638149132533	7.325166656885318	9.181464031796224	4.372137536590572	1.61886626440363	8.02305181173815	6.199061937551352	5.375625348193683	4.427131712577068	4.064834975877778
chr2R:3804310-3805422	0.0	-1.0879376039890982	-1.536456635681467	0.45324244051612594	2.4042211982497816	6.097857173731996	0.0	0.0	0.0	0.0	0.0	0.0	0.0	0.0	0.0	3.686672085701364	3.895217693899894	-0.3842533059311557	1.0668755590631576	3.512004796455893	6.456332949397057	3.497408277709743	3.841325865915672	1.1251296734861467	1.4671523596775915	-0.5903800569826143	-2.6767713452700748	-0.12283961435197435	0.0	0.9884928598239788	-0.9884928598239788	-1.239852673813556	0.1838081142448516	0.0	-0.47712125471966244	0.0	3.4558536304628507	4.063278849100616	1.8124486625187257	4.546956190208852	7.44274445220136	5.086423480170332	5.681334419088726	4.3672794869390374	3.6126506461670256	2.5704510312877176	5.29694363415165	5.886305611017933	-0.3842533059311557
chr2R:3842478-3843794	-0.26145052715670036	0.6025013259654013	4.919293109233501	3.088788860782268	4.814123875426008	1.1344084481488204	0.38505923778445694	-0.530564677025667	-1.3555374691222413	-0.47921428613131783	-1.9179926735386583	-1.1644014063203445	-3.847297076725949	-7.3422846098616485	-4.475085616069136	-6.151454251780221	-7.843666571541872	-8.024720903438732	-7.998596329528973	-8.129784490840457	-12.050984276995065	-8.141880307982989	-6.5092635471888	-4.283285648037366	4.659812873530329	17.628220141422542	22.55218043032948	16.06077022630642	18.81237487339938	16.375260361396798	11.459515904595602	10.315017563895303	5.64365866744819	4.936157846291406	5.973214943198068	3.0324880946188144	2.8316167256176428	-1.7971354510611095	-1.76288513709272	-0.1542856323555571	0.2550327347984114	3.0817317745087465	7.744277663411312	10.774281643725075	9.233600178837746	6.368175424551078	3.876753682431867	0.6527310126421587	1.9350710102956206
chr2R:3849643-3851280	-6.151454251780221	-7.843666571541872	-8.024720903438732	-7.998596329528973	-8.129784490840457	-12.050984276995065	-8.141880307982989	-6.5092635471888	-4.283285648037366	4.659812873530329	17.628220141422542	22.55218043032948	16.06077022630642	18.81237487339938	16.375260361396798	11.459515904595602	10.315017563895303	5.64365866744819	4.936157846291406	5.973214943198068	3.0324880946188144	2.8316167256176428	-1.7971354510611095	-1.76288513709272	-0.1542856323555571	0.2550327347984114	3.0817317745087465	7.744277663411312	10.774281643725075	9.233600178837746	6.368175424551078	3.876753682431867	0.6527310126421587	1.9350710102956206	0.8744108312414818	-2.4450120183165054	-0.6190080203824393	-4.131983377138738	-3.4552708427075305	-2.7906029640516214	-1.9249362576445967	7.9132570326232266	7.075405987685185	3.377300460037122	-2.9722703584184074	-4.0986773275850545	-10.812168952471772	-9.22512923798802	-11.481565711121661
chr2R:3876918-3878210	-28.34101304720363	-16.446126178835478	-6.328826762194821	11.100198670089913	20.915142825367514	16.87827203603526	15.211412113629358	8.15874516177492	2.0848989901572708	9.865108156490141	9.37381992843056	8.535662599190783	8.386495679270304	5.065807970306806	8.328888707949117	4.31427205654617	0.840340882186177	1.3450041887105812	1.4837485218347362	-1.8330103393646235	-4.994563371646965	-10.914790968912438	-12.28879974977584	-12.376344093304072	-6.806572134867179	0.0	-3.725472644185339	-15.879546322235575	-6.438208797303746	-13.325779878395634	-13.70035259977206	-5.6028040913969805	-10.51034095556134	-0.7357890626869555	7.100297979965583	7.368807437625667	7.0473214354822025	5.951327699121981	-2.1884052414262207	-3.0496468798815597	-5.226628196416305	-0.973603845382654	2.7907382357456485	-0.06314349442356419	-1.7012871569895331	2.291418814438228	7.459535411748062	13.318004399783767	15.424421513552723
chr2R:3955021-3956700	-0.5722315223304937	10.60525384705684	4.551700774102727	21.49759729230343	20.991777026795585	25.061376636882883	19.804294160124737	17.403028321377864	18.52040222617137	25.62491202115877	22.701432230311948	19.096399203550934	11.967886823607115	7.640503434027879	9.15550976924132	6.455591879658988	3.296313041789162	2.7153510863391093	0.5839481008860434	1.0146418146068776	0.8084759880169674	0.09006902512616378	0.23436226543313404	-1.139310400949166	-0.7789444920890372	-0.5635774085041256	-0.1164174128250148	7.487774844088088	11.558880532305627	10.489910361448263	11.72632030590633	6.147914285937528	5.046428535533454	2.7562232787249807	2.9999100527454337	0.821080299593497	0.8770605429351326	-3.385252044442486	-3.924326704208899	-2.3612992756765028	-2.6605136101583953	-2.8886098813886028	-4.857004397260419	-5.264878205526095	-5.882416236983848	-8.555330052104422	-9.054136427503117	-5.796497026260263	-7.751605358695208
chr2R:3966567-3968013	-1.139310400949166	-0.7789444920890372	-0.5635774085041256	-0.1164174128250148	7.487774844088088	11.558880532305627	10.489910361448263	11.72632030590633	6.147914285937528	5.046428535533454	2.7562232787249807	2.9999100527454337	0.821080299593497	0.8770605429351326	-3.385252044442486	-3.924326704208899	-2.3612992756765028	-2.6605136101583953	-2.8886098813886028	-4.857004397260419	-5.264878205526095	-5.882416236983848	-8.555330052104422	-9.054136427503117	-5.796497026260263	-7.751605358695208	-4.677494619283591	-4.898328557210546	-16.117721000088324	-11.440380516257752	-4.051290614822317	-1.9769857196479577	-9.747934324371617	-12.961991037808666	-9.445960899592581	-10.257044724968942	-10.544769879978924	-10.086548104705141	-12.089593913231862	-11.950954389243861	-9.941917827571922	-16.470084059320104	-19.392091102191987	-12.071260815225326	-1.9605523250565684	3.058176147472125	6.227862423687336	12.933330882201162	13.587224273634332
chr2R:3992921-3994541	12.748829949616901	7.4377436101006955	-0.47041643550660245	-4.058751987205936	-5.226285582284889	-3.212209487598149	-3.0357526421530574	-7.261833804181399	-2.534984060161506	-1.354948806874556	-7.923286284339829	-4.27239747043943	1.4313637641589874	-0.8918426194748864	-3.0777662769981218	-4.752765864836536	-5.366252509840564	-3.535174198421593	-8.979698388092052	-5.017875766744343	-4.799516606939309	-1.9605523250565684	-1.1518831761141577	-7.898209933103622	-6.656569833052803	-2.8037317115148794	4.936358405013155	14.854013270956182	24.307977319207833	29.934883250469746	29.069632923095043	21.739670245881108	20.5661333618662	1.3535241139557863	8.8827344130215	5.095966115825148	9.730014957009006	7.729492547153674	2.1076790777018823	0.4162267865976266	-0.6491982780828581	-2.406539401446966	-4.091921552669783	-6.833073268251109	-7.217934608399138	-10.614368288922163	-11.342980478518827	-9.494200276032107	-13.654606737472381
chr2R:4008988-4011465	20.5661333618662	1.3535241139557863	8.8827344130215	5.095966115825148	9.730014957009006	7.729492547153674	2.1076790777018823	0.4162267865976266	-0.6491982780828581	-2.406539401446966	-4.091921552669783	-6.833073268251109	-7.217934608399138	-10.614368288922163	-11.342980478518827	-9.494200276032107	-13.654606737472381	-14.206997871859746	-2.0583215256863627	0.8168414036742798	-2.8411483989467685	-0.42060519746910435	-0.8570558771294492	-0.42069395798134435	5.995706743918371	9.144367568786427	17.685212177230017	16.00950999685413	19.27228110088837	13.217244822953207	9.714543765820034	11.604467011059926	9.478421862078092	11.888334599585358	4.108667888984719	3.1556412095027637	2.997321991890836	6.501037632368903	5.612169588870048	1.7842150060083009	1.2466937134313223	0.4966978731207408	0.02713015689029232	-1.41815549901413	-4.436518297915576	-4.714860499616037	-4.544636106295205	-6.093682914087637	-0.6133374968821508
chr2R:4014183-4015794	-6.833073268251109	-7.217934608399138	-10.614368288922163	-11.342980478518827	-9.494200276032107	-13.654606737472381	-14.206997871859746	-2.0583215256863627	0.8168414036742798	-2.8411483989467685	-0.42060519746910435	-0.8570558771294492	-0.42069395798134435	5.995706743918371	9.144367568786427	17.685212177230017	16.00950999685413	19.27228110088837	13.217244822953207	9.714543765820034	11.604467011059926	9.478421862078092	11.888334599585358	4.108667888984719	3.1556412095027637	2.997321991890836	6.501037632368903	5.612169588870048	1.7842150060083009	1.2466937134313223	0.4966978731207408	0.02713015689029232	-1.41815549901413	-4.436518297915576	-4.714860499616037	-4.544636106295205	-6.093682914087637	-0.6133374968821508	-9.680209006640599	-8.565941854422288	-10.179274037951028	-15.035871630991604	-10.174589834624953	-10.839767396542769	-4.600355674276042	3.714372303401641	4.206458297098681	1.8008153596136864	-1.3262553569255142
chr2R:4017295-4019849	-14.206997871859746	-2.0583215256863627	0.8168414036742798	-2.8411483989467685	-0.42060519746910435	-0.8570558771294492	-0.42069395798134435	5.995706743918371	9.144367568786427	17.685212177230017	16.00950999685413	19.27228110088837	13.217244822953207	9.714543765820034	11.604467011059926	9.478421862078092	11.888334599585358	4.108667888984719	3.1556412095027637	2.997321991890836	6.501037632368903	5.612169588870048	1.7842150060083009	1.2466937134313223	0.4966978731207408	0.02713015689029232	-1.41815549901413	-4.436518297915576	-4.714860499616037	-4.544636106295205	-6.093682914087637	-0.6133374968821508	-9.680209006640599	-8.565941854422288	-10.179274037951028	-15.035871630991604	-10.174589834624953	-10.839767396542769	-4.600355674276042	3.714372303401641	4.206458297098681	1.8008153596136864	-1.3262553569255142	-3.8717677375903974	-7.032422106507426	-4.077622026363925	-6.5147975987291415	-10.551337694004067	-4.910365417656508
chr2R:4050156-4051451	0.0	0.0	4.105242665210361	6.112030079547868	12.105949836324509	13.336171490203792	13.069233490355161	8.793586729483271	6.6074597705101	2.157550207925536	-3.5956752045082254	-9.446815992244911	-7.872323225199183	-7.55637085627978	-7.497416895109031	-9.789376165571323	-6.565708358925413	-0.7158051146113907	-8.603406867427372	-4.786234973343447	3.133964105921284	13.387915832399102	12.876316679772057	4.07959625740981	6.576609422524795	2.256430879095507	-0.3624383129107805	-0.22816119486484343	-5.272175063667391	-4.194638839578483	1.7839825369126865	0.7845717846188869	-5.485989159904385	-6.385884385657546	-15.073572530926583	-13.748238699344457	-11.147647794255258	-13.271943599357803	9.400760127159069	11.943853472481763	7.729631436878071	10.18107813359329	4.7770379003009635	8.901858167255869	12.986979262936954	7.1629945975093	10.773402311061854	4.009245197097425	7.176385244666487
chr2R:4118655-4119822	2.8233753494857905	4.765237666314431	2.6668269275848586	2.0608140869480054	-0.8919676005290786	0.0	0.5722315223304937	0.0	0.9884928598239788	0.2614505271567006	-0.3731686044276336	2.2093558645570006	3.7189647282001697	-0.7359535705891888	-0.47712125471966244	-1.1737218734474009	0.9059652567236041	0.8065359368777398	6.099282113554361	1.0794930590992082	3.64137302553074	5.994046903673097	7.322198197365482	6.151396157737086	4.00528717996619	2.712470114957639	1.8794854993956855	0.21715156387874834	-0.09677621438902537	-2.7868517893715326	-1.7087032182946953	-2.2053616790637998	-2.2632888069697144	0.45718125277724964	-1.779468090058009	-1.5721415294518208	-2.6904755406278245	0.7368085149856921	1.610930212035539	-0.8065359368777398	-1.002581496911385	0.3794904077357879	0.21145668906009957	2.289429582570745	5.733256421597699	2.5754340375626112	-0.2887691230768229	0.8065359368777398	0.37107205997171755
chr2R:4486529-4487662	-0.909112116801725	-2.4817143735485865	0.9135461987089871	3.5710980879442844	-1.733273313727979	-0.18200558857365615	-2.8969644739965585	-3.4337583139239114	-4.515433280342527	-2.262525173175831	-1.5135270749413525	0.14679715401781124	0.0	2.8047357273057387	7.5250671398483195	2.573617452731439	-0.6252873828651145	0.0	1.373812516516205	5.517170518015949	2.958621314555353	8.862692737491146	4.015071198407959	5.84889379037275	12.34540110162519	5.414461848762947	4.699297345077593	11.383494974316513	4.3059626323446345	5.709100186183185	9.926639111016026	10.024170324336906	11.176150146024641	11.16602989450319	6.9384865917808645	0.0	1.019538385512873	4.091878899369123	3.500623989359704	6.8878539535358465	8.656388273596274	4.129978259537624	3.2577880875372203	0.4023859145986031	0.037309097250755624	0.28520148151692215	-1.1884863132050942	4.475055176815722	6.450293784767627
chr2R:4512518-4513781	6.4126617658819685	3.2184159880010776	0.6529506796155465	2.007695160831841	2.377077375429158	-0.7514413086355825	-2.622783022157083	-2.2108603230969073	-1.1508024104919148	-2.0264937282752173	-1.374445607154041	-2.375405438563243	-4.320251060561239	-5.607649342097834	-4.240487186639	-2.440079999592105	-2.1092322523728133	-4.888235856613038	-3.032355018176311	-0.7102056806913997	0.7821963531202857	1.057957686220384	-1.5906707975797865	1.3491228872567276	2.0029088277143616	-0.49199414525139357	2.5911045163692963	2.8904815327349134	0.6656886021234963	2.3596461326833156	-0.12051640934065504	2.3115275231275016	4.173453228398817	2.4189340816046285	2.518576142321264	-1.8877149656278276	-0.9947206597772268	-4.5069803353393985	-0.47680521017368943	-5.172939306398547	-9.108338333879091	-10.411086840286728	-6.912173548556458	-3.277082326883116	-5.521219392517418	-8.370252064085907	-6.017198314053732	-15.54242646878249	-6.013205208140457
chr2R:4514333-4515639	2.007695160831841	2.377077375429158	-0.7514413086355825	-2.622783022157083	-2.2108603230969073	-1.1508024104919148	-2.0264937282752173	-1.374445607154041	-2.375405438563243	-4.320251060561239	-5.607649342097834	-4.240487186639	-2.440079999592105	-2.1092322523728133	-4.888235856613038	-3.032355018176311	-0.7102056806913997	0.7821963531202857	1.057957686220384	-1.5906707975797865	1.3491228872567276	2.0029088277143616	-0.49199414525139357	2.5911045163692963	2.8904815327349134	0.6656886021234963	2.3596461326833156	-0.12051640934065504	2.3115275231275016	4.173453228398817	2.4189340816046285	2.518576142321264	-1.8877149656278276	-0.9947206597772268	-4.5069803353393985	-0.47680521017368943	-5.172939306398547	-9.108338333879091	-10.411086840286728	-6.912173548556458	-3.277082326883116	-5.521219392517418	-8.370252064085907	-6.017198314053732	-15.54242646878249	-6.013205208140457	-12.667662332046541	4.7590334572595205	18.0019034637971
chr2R:4537079-4539134	-12.667662332046541	4.7590334572595205	18.0019034637971	15.637796243031937	5.2820971603727	11.135607005388072	6.631274703865404	8.64777563347873	5.715714113464001	3.1312997000044502	4.002819812833059	4.448048427448677	7.499666579606615	0.44716766132683194	6.229676272255447	2.276330145996985	7.716261327283996	8.322370778466427	4.599225292674966	5.071248857126865	3.9120740454371017	6.461218676494648	2.7337454929662974	0.08030008345672995	-1.5857972890784986	-2.418848405169001	-2.0052031554785352	-5.953428320060966	-8.549733605506562	-8.0633211171815	8.67210720001267	1.179745271867466	8.568618402966376	14.83085330922259	13.943450187752003	8.050146406201137	6.6297789102019795	4.630903477331697	1.906601163200572	1.2728611075149725	0.4096268743733516	-2.6845387998839034	-3.401754220790565	-4.668914793474605	-3.862420300850935	-7.177830766842969	-11.268986092123573	-7.155193920232835	-8.103968875827599
chr2R:4610360-4612386	8.85796774713315	10.635392571521782	6.565292826073592	3.0666924598760237	11.367949260694129	3.156976201333898	-0.32675222119505476	5.831641945911911	6.552004953928305	11.867688786445079	9.996048207484078	13.087868243049503	8.590088605553008	3.6883558054526344	-0.5563461044416241	-6.750328395954979	-6.094493742594243	-5.88138797587276	-6.889903881796317	-3.950804975490411	-7.643325321313133	-11.16105173425656	-4.515725407921616	-1.948149300332128	-0.3842533059311557	-4.783313627660022	-1.0666396651073242	-3.119133881875486	0.0	0.526117119229968	0.23390498129593773	1.2569369984668664	3.420310643291687	0.5251554870916664	2.7598930764402683	2.536027650047155	6.003601157617903	3.9304929179966526	6.777111935840221	7.348505383796761	4.40445398395886	1.3016166698136762	4.11617191337375	7.25882215958416	8.461230657458822	2.5134350877131526	2.472073433993479	0.4325292005814844	3.9203548498358876
chr2R:4788422-4789906	0.717900325315433	1.3707432604318717	-0.47824317634661123	-2.2175132116330003	-0.3468296484451403	-2.268081019807804	-1.9514245205849612	-2.5523331349042753	-4.432317330593094	-2.103277764706862	-1.0750675977659208	0.16151828288564812	-1.4869264150530963	0.6454271861264046	-0.1843524461301665	0.14247553440102317	0.3516633754692448	0.0	1.5022269290607766	1.3120223027252604	2.9511167691190714	6.139900038379303	4.319981771440271	4.9508190250169815	5.413521039652537	12.445195309165609	9.370055882456963	2.259982999975834	16.928728157370553	18.578620147457286	22.699182396269805	22.027884777882964	19.917113735499147	23.562683597568196	18.72116952804276	19.566669506576694	18.112230050719578	15.045865502947372	12.072702741033513	13.029954165048249	12.586187658388807	11.023734854308561	9.11431363158245	3.5050066841601715	10.778885113682062	10.882962766376568	12.518644969418993	7.42724421545956	7.524292970229408
chr2R:4793499-4795768	-1.0750675977659208	0.16151828288564812	-1.4869264150530963	0.6454271861264046	-0.1843524461301665	0.14247553440102317	0.3516633754692448	0.0	1.5022269290607766	1.3120223027252604	2.9511167691190714	6.139900038379303	4.319981771440271	4.9508190250169815	5.413521039652537	12.445195309165609	9.370055882456963	2.259982999975834	16.928728157370553	18.578620147457286	22.699182396269805	22.027884777882964	19.917113735499147	23.562683597568196	18.72116952804276	19.566669506576694	18.112230050719578	15.045865502947372	12.072702741033513	13.029954165048249	12.586187658388807	11.023734854308561	9.11431363158245	3.5050066841601715	10.778885113682062	10.882962766376568	12.518644969418993	7.42724421545956	7.524292970229408	4.280933471455786	4.338319509392896	2.2352197701010135	3.77073677588876	3.3085695771183876	-0.13958435507365025	2.5788341815912883	2.282608942853597	1.839360833992681	0.37417376175918765
chr2R:4800531-4801562	12.445195309165609	9.370055882456963	2.259982999975834	16.928728157370553	18.578620147457286	22.699182396269805	22.027884777882964	19.917113735499147	23.562683597568196	18.72116952804276	19.566669506576694	18.112230050719578	15.045865502947372	12.072702741033513	13.029954165048249	12.586187658388807	11.023734854308561	9.11431363158245	3.5050066841601715	10.778885113682062	10.882962766376568	12.518644969418993	7.42724421545956	7.524292970229408	4.280933471455786	4.338319509392896	2.2352197701010135	3.77073677588876	3.3085695771183876	-0.13958435507365025	2.5788341815912883	2.282608942853597	1.839360833992681	0.37417376175918765	0.6896535319862858	-2.381354985256489	-3.651407506363927	-6.139752592353167	-6.980355293307574	-6.304931555541279	-6.320502435350984	-5.010908655244074	-5.5459199418856855	-10.025657362575881	-8.496013335475167	-7.575075761617047	-9.86496323054206	-10.25565889415798	-13.733451037909749
chr2R:4801595-4803220	2.259982999975834	16.928728157370553	18.578620147457286	22.699182396269805	22.027884777882964	19.917113735499147	23.562683597568196	18.72116952804276	19.566669506576694	18.112230050719578	15.045865502947372	12.072702741033513	13.029954165048249	12.586187658388807	11.023734854308561	9.11431363158245	3.5050066841601715	10.778885113682062	10.882962766376568	12.518644969418993	7.42724421545956	7.524292970229408	4.280933471455786	4.338319509392896	2.2352197701010135	3.77073677588876	3.3085695771183876	-0.13958435507365025	2.5788341815912883	2.282608942853597	1.839360833992681	0.37417376175918765	0.6896535319862858	-2.381354985256489	-3.651407506363927	-6.139752592353167	-6.980355293307574	-6.304931555541279	-6.320502435350984	-5.010908655244074	-5.5459199418856855	-10.025657362575881	-8.496013335475167	-7.575075761617047	-9.86496323054206	-10.25565889415798	-13.733451037909749	-12.944887793036475	-8.317841881764767
chr2R:4809801-4811024	3.5050066841601715	10.778885113682062	10.882962766376568	12.518644969418993	7.42724421545956	7.524292970229408	4.280933471455786	4.338319509392896	2.2352197701010135	3.77073677588876	3.3085695771183876	-0.13958435507365025	2.5788341815912883	2.282608942853597	1.839360833992681	0.37417376175918765	0.6896535319862858	-2.381354985256489	-3.651407506363927	-6.139752592353167	-6.980355293307574	-6.304931555541279	-6.320502435350984	-5.010908655244074	-5.5459199418856855	-10.025657362575881	-8.496013335475167	-7.575075761617047	-9.86496323054206	-10.25565889415798	-13.733451037909749	-12.944887793036475	-8.317841881764767	-8.875169957107623	-8.858285887512945	-9.496912295819412	-9.632797400260424	-9.145530499083101	-7.0189561948445025	7.8205581623845895	5.525719057320905	5.191841606944512	1.3345806680152283	9.984091036261963	12.727836077976336	13.631740778557871	8.4600927976343	5.252153612076965	2.5586241727360073
chr2R:4815033-4816321	-0.13958435507365025	2.5788341815912883	2.282608942853597	1.839360833992681	0.37417376175918765	0.6896535319862858	-2.381354985256489	-3.651407506363927	-6.139752592353167	-6.980355293307574	-6.304931555541279	-6.320502435350984	-5.010908655244074	-5.5459199418856855	-10.025657362575881	-8.496013335475167	-7.575075761617047	-9.86496323054206	-10.25565889415798	-13.733451037909749	-12.944887793036475	-8.317841881764767	-8.875169957107623	-8.858285887512945	-9.496912295819412	-9.632797400260424	-9.145530499083101	-7.0189561948445025	7.8205581623845895	5.525719057320905	5.191841606944512	1.3345806680152283	9.984091036261963	12.727836077976336	13.631740778557871	8.4600927976343	5.252153612076965	2.5586241727360073	2.268628153554524	-0.668414183733538	-5.000988148037993	-8.551421396935519	-7.68742210100527	-14.594150216721296	-15.99510758186729	-6.602283218462982	0.4383242696509715	-1.4933196963306603	5.4961318126461896
chr2R:4826509-4827475	-8.858285887512945	-9.496912295819412	-9.632797400260424	-9.145530499083101	-7.0189561948445025	7.8205581623845895	5.525719057320905	5.191841606944512	1.3345806680152283	9.984091036261963	12.727836077976336	13.631740778557871	8.4600927976343	5.252153612076965	2.5586241727360073	2.268628153554524	-0.668414183733538	-5.000988148037993	-8.551421396935519	-7.68742210100527	-14.594150216721296	-15.99510758186729	-6.602283218462982	0.4383242696509715	-1.4933196963306603	5.4961318126461896	12.001843213276636	4.9029845423256875	1.9330516924433967	3.682563881878524	2.443835547042677	3.8672745922139207	-0.9509843487370995	-4.4419671904594304	-6.703398618150321	-8.661368409358476	-2.433427550577153	4.678137249035158	5.516041303690585	5.8893496030024926	3.310225897880665	-0.1706980493469519	-4.876782186200838	-8.214630544048456	-8.436712504595853	-14.487034387657234	-6.895633573463114	-18.635269223911664	-20.31534588803695
chr2R:4837764-4838934	-6.602283218462982	0.4383242696509715	-1.4933196963306603	5.4961318126461896	12.001843213276636	4.9029845423256875	1.9330516924433967	3.682563881878524	2.443835547042677	3.8672745922139207	-0.9509843487370995	-4.4419671904594304	-6.703398618150321	-8.661368409358476	-2.433427550577153	4.678137249035158	5.516041303690585	5.8893496030024926	3.310225897880665	-0.1706980493469519	-4.876782186200838	-8.214630544048456	-8.436712504595853	-14.487034387657234	-6.895633573463114	-18.635269223911664	-20.31534588803695	-17.0852624399561	-6.079347369575738	9.187690961517378	14.623762047790189	14.595472159058609	15.2573137335327	12.057026408904132	12.838037039308144	6.416824510155659	7.270351444535503	1.5256158552092285	1.5486998694489333	2.1148894066722477	-0.8797530693134228	-2.15322897974879	-7.067026599475055	-8.487796444774304	-7.507517349000179	-5.185615902758851	1.9318012675641778	-0.7408167947941127	2.5133963811764066
chr2R:4838939-4840567	-1.4933196963306603	5.4961318126461896	12.001843213276636	4.9029845423256875	1.9330516924433967	3.682563881878524	2.443835547042677	3.8672745922139207	-0.9509843487370995	-4.4419671904594304	-6.703398618150321	-8.661368409358476	-2.433427550577153	4.678137249035158	5.516041303690585	5.8893496030024926	3.310225897880665	-0.1706980493469519	-4.876782186200838	-8.214630544048456	-8.436712504595853	-14.487034387657234	-6.895633573463114	-18.635269223911664	-20.31534588803695	-17.0852624399561	-6.079347369575738	9.187690961517378	14.623762047790189	14.595472159058609	15.2573137335327	12.057026408904132	12.838037039308144	6.416824510155659	7.270351444535503	1.5256158552092285	1.5486998694489333	2.1148894066722477	-0.8797530693134228	-2.15322897974879	-7.067026599475055	-8.487796444774304	-7.507517349000179	-5.185615902758851	1.9318012675641778	-0.7408167947941127	2.5133963811764066	-1.2994664175175838	1.53172278343657
chr2R:4990455-4991651	-5.75456894079902	-5.224556197093984	-2.324210141488919	-0.7490429136284136	-5.2397542559799675	-2.005047364856435	-1.3821770810048504	2.2917236545411885	0.0	1.3677250868007618	3.122890656285679	3.93477519926749	3.48134762412306	0.1523682143419228	0.0	1.4637527426815686	0.48112955804341423	1.0993397151222506	1.768803874773612	9.00992194537481	8.321627842219844	0.0	0.3842533059311557	1.0216415987285858	6.865898571974231	8.843884891502	2.9827036655335597	1.6744618218526375	6.893974307397144	7.22879811550348	1.7345287976228647	5.080982034688711	7.462715259210663	8.242843808736119	5.365816114113196	8.228888143447637	9.139265778710387	4.2356302710841165	-0.4106493675885908	1.6123760359923944	5.1382053173469595	8.496353477295328	1.3821770810048504	2.650393772701884	1.5365180309255688	1.6373360114532634	3.3821271205168064	11.3301905233166	7.442147945616183
chr2R:4997870-4999063	1.4637527426815686	0.48112955804341423	1.0993397151222506	1.768803874773612	9.00992194537481	8.321627842219844	0.0	0.3842533059311557	1.0216415987285858	6.865898571974231	8.843884891502	2.9827036655335597	1.6744618218526375	6.893974307397144	7.22879811550348	1.7345287976228647	5.080982034688711	7.462715259210663	8.242843808736119	5.365816114113196	8.228888143447637	9.139265778710387	4.2356302710841165	-0.4106493675885908	1.6123760359923944	5.1382053173469595	8.496353477295328	1.3821770810048504	2.650393772701884	1.5365180309255688	1.6373360114532634	3.3821271205168064	11.3301905233166	7.442147945616183	7.673989362659042	6.533996837424922	8.192993354396632	6.67597475675262	5.462151159404362	7.151315997996294	6.397746284057931	4.5911231137420545	4.701917789752034	4.053403337124372	2.76744294329902	2.3619043551508523	0.9872941443426005	-3.3748346135881713	-4.603672574952315
chr2R:5000663-5002530	0.0	0.3842533059311557	1.0216415987285858	6.865898571974231	8.843884891502	2.9827036655335597	1.6744618218526375	6.893974307397144	7.22879811550348	1.7345287976228647	5.080982034688711	7.462715259210663	8.242843808736119	5.365816114113196	8.228888143447637	9.139265778710387	4.2356302710841165	-0.4106493675885908	1.6123760359923944	5.1382053173469595	8.496353477295328	1.3821770810048504	2.650393772701884	1.5365180309255688	1.6373360114532634	3.3821271205168064	11.3301905233166	7.442147945616183	7.673989362659042	6.533996837424922	8.192993354396632	6.67597475675262	5.462151159404362	7.151315997996294	6.397746284057931	4.5911231137420545	4.701917789752034	4.053403337124372	2.76744294329902	2.3619043551508523	0.9872941443426005	-3.3748346135881713	-4.603672574952315	-6.628445458003182	-5.770421410772075	-5.315818686058904	-4.43028545476198	-2.1908907254213563	-1.2137779237531614
chr2R:5003215-5005090	2.9827036655335597	1.6744618218526375	6.893974307397144	7.22879811550348	1.7345287976228647	5.080982034688711	7.462715259210663	8.242843808736119	5.365816114113196	8.228888143447637	9.139265778710387	4.2356302710841165	-0.4106493675885908	1.6123760359923944	5.1382053173469595	8.496353477295328	1.3821770810048504	2.650393772701884	1.5365180309255688	1.6373360114532634	3.3821271205168064	11.3301905233166	7.442147945616183	7.673989362659042	6.533996837424922	8.192993354396632	6.67597475675262	5.462151159404362	7.151315997996294	6.397746284057931	4.5911231137420545	4.701917789752034	4.053403337124372	2.76744294329902	2.3619043551508523	0.9872941443426005	-3.3748346135881713	-4.603672574952315	-6.628445458003182	-5.770421410772075	-5.315818686058904	-4.43028545476198	-2.1908907254213563	-1.2137779237531614	2.5838076694077405	6.174951776864962	6.995915441131164	2.692058397467167	-0.6948347207486708
chr2R:5018879-5019830	4.701917789752034	4.053403337124372	2.76744294329902	2.3619043551508523	0.9872941443426005	-3.3748346135881713	-4.603672574952315	-6.628445458003182	-5.770421410772075	-5.315818686058904	-4.43028545476198	-2.1908907254213563	-1.2137779237531614	2.5838076694077405	6.174951776864962	6.995915441131164	2.692058397467167	-0.6948347207486708	-2.8261643659530624	-6.620526882713956	-7.731648785454976	-10.67061353743056	-11.139862803830296	-13.028177239177793	-4.4908703579744085	-9.797716245606535	-10.05549495929146	-9.618213101113605	-2.3887413257580996	3.5183520169374867	7.304210170868897	11.436416955898114	6.888438758252745	11.377992616846566	9.438225440787477	19.97517009968566	12.931472681354967	12.625714225554441	7.188481147280428	8.012845535553712	4.384307074938397	1.8872489318403207	0.13556951214059185	-1.604006752854134	-2.259982999975834	2.153434663750527	5.155813479034327	4.641917942897273	7.233525667353898
chr2R:5031006-5032406	-9.797716245606535	-10.05549495929146	-9.618213101113605	-2.3887413257580996	3.5183520169374867	7.304210170868897	11.436416955898114	6.888438758252745	11.377992616846566	9.438225440787477	19.97517009968566	12.931472681354967	12.625714225554441	7.188481147280428	8.012845535553712	4.384307074938397	1.8872489318403207	0.13556951214059185	-1.604006752854134	-2.259982999975834	2.153434663750527	5.155813479034327	4.641917942897273	7.233525667353898	4.967108689196413	1.9714560950389879	-0.2508347502817745	-2.386566081419247	-7.746397588301529	-7.060518454502684	-9.892660352270457	-11.831434960202165	-6.2315121461468745	0.34706963033401717	-1.3094713468388377	1.4660281138885043	2.4293811921610224	-1.4974042879423437	-1.7486162796270566	-5.3645566036570065	-5.6978475705525184	-1.9782035013629478	-6.078545896803509	-7.250675611369853	-8.631967790613164	-6.490667180703587	3.9789961291535954	2.2735327185430863	-0.32675222119505476
chr2R:5063821-5064909	-4.502648816275505	-6.039432173672607	-6.942513786308546	-13.688700801167416	-12.019906917006708	-9.002580754432067	-3.212209487598149	-14.04856859890433	-7.439122409517291	-19.216551118924933	-17.427258063006413	-14.403656472065054	0.5969000448527784	9.734748839591088	0.38396149825292963	3.470458127696951	-1.0836140958364988	0.7777724392878762	4.321959465573716	0.11607202774573097	-1.9330516924433963	-9.579815849043024	-14.506995600749887	-9.533022493025168	8.281443471551416	14.398650861007056	17.285296527391374	15.647618945696232	8.305903540348801	2.8142318498935452	0.08736721585863505	-5.340513839971449	-7.277202141792062	-14.543717521294717	-15.09662574998329	-19.698033880323667	-11.833548381428596	-11.844935403566806	-5.766077952829224	2.658361625285562	0.7544658019199282	0.6383073482902311	1.3985712895470204	3.0878559880669347	4.7090583017922825	3.8908176128927097	1.1671154579048957	-0.27112389341359905	-0.2159937040606924
[truncated: 1,533 more rows]
[truncated: 151 more columns]
