# Supplementary material for: Convergence of topological domain boundaries, insulators, and polytene interbands revealed by high-resolution mapping of chromatin contacts in the early Drosophila melanogaster embryo
Source: eLife. 2017 Nov 17;6:e29550. doi: 10.7554/eLife.29550 (PMC5739541; doi:10.7554/eLife.29550)
Supplement: Supplementary file 2. [file elife-29550-supp2.zip › ChIP_data_fig3/MBE_XL49_H3K4me3_Index7-c79_InpC_500k10k130_peaks_w100_b500.txt]

chr2L:115823-116613	0.07481796653064664	4.675382175530052	2.9512471231667976	9.233014004483898	12.080357038077448	9.835596262990917	6.634823581975883	5.069815052932902	6.674794495025668	-0.16000589969411544	0.4547195741423294	-1.9563976305089277	-3.226419324534496	-4.367783599068256	-0.5801054635639582	-0.393115943093641	0.8515673009344947	-2.534984060161506	0.2614505271567006	1.388752253448813	-1.0990952844699733	3.4243294003392135	1.3143008496017192	1.9601783318418151	-2.0087405621709027	-3.2965750299028516	-3.821835705944049	-1.3912823486446788	-2.796956675459594	-1.3851990166435546	-0.13045356992014925	-3.524383242558138	-0.8584344149345161	-0.11931067373464703	-1.1495366762343502	-0.6044393452309226	-2.946531518648129	-1.7779359916589463	-2.708298376616146	-3.7356805564974005	-2.9510574703885077	-2.253251255748297	-2.215050006324264	1.021979976098207	3.134840217575625	3.4032810078530695	4.071115004007954	-1.275040877761037	1.2188875033451634
chr2L:591387-591941	-0.24476580002409246	3.2487996591429877	2.6914372567677103	0.8731932939300534	8.696526010867927	8.626049037427565	8.397480413781523	2.6096729388443154	16.29405797147471	16.764295029213827	26.227815269694986	9.89273244344402	0.4414123674337495	11.17642071208812	13.891304184201273	16.929078123121833	14.438556982884599	12.95392232344473	12.955496963660378	6.142856971389431	16.523161418101367	11.311198527197993	12.928218578355136	11.722586164657793	11.550610661344408	8.57686775509223	7.38089595964043	2.500702035013766	-1.451607734579744	-6.657540058308732	-6.007763489041227	-9.18383500426036	-6.5030491394442445	-10.017398705349347	-11.07704977262765	-11.573528947614992	-7.996956545700537	-6.851316353731581	-2.2514505497298725	-1.6281988129123546	-4.437085885893482	-5.13274245411152	-11.83770813238384	-14.75232371807022	-8.979009650182903	-6.172566790693698	1.0614981187194437	6.557082115798182	1.7062581335367424
chr2L:2053579-2054291	-0.3842533059311557	0.0	0.6252873828651146	0.07340936160861833	1.3741561108332456	-2.0414558291568614	-1.5702515793730876	-5.086717581771562	-5.894139428344642	-3.817997389649792	-1.7689298078685871	-0.9096143673879019	-0.3617856882053115	3.7234869273148727	3.823451488256947	4.128060124846668	1.107834378419413	-3.804404887312956	-7.575402637801297	-6.505622252678673	-3.779217469045856	-2.3867323224779198	-2.3286248352848276	1.7303725482962187	0.20968169245261206	2.3099845566660333	1.1812270712651438	1.2456036774209613	1.1668318061344063	0.6199385544865815	-0.3454179141418506	0.32675222119505476	2.820184397696767	2.7935693765959027	-0.6252873828651145	1.9769857196479577	1.922924649580727	3.4802351048410025	3.7088206429780985	8.77469991035827	8.75649642185057	15.352520480796965	14.460188932148196	1.3528435241215888	2.3286248352848276	1.537197078528956	11.571603052258558	11.986236218062752	11.00012581573767
chr2L:2680528-2681285	-2.857225706794537	-1.4640319182341424	-5.433607220977278	-2.3389483561746878	-1.3184677946046297	-1.0834050046280634	-2.6471865095650635	-3.3262064802743057	-1.4537386246613322	-0.4174565521381216	-0.4897395884415317	-0.689660488692626	-1.044315688471499	3.1116449905781733	2.0516349201949695	0.5848747766981275	1.286830864303929	1.864357356500828	4.315770614361242	1.0668755590631576	0.0	2.72414526246687	5.315496556935997	4.824624644516166	7.977049777725329	7.06817080853069	7.041579207106178	7.156094310670987	2.800904368658569	0.9059652567236041	2.2010960145654166	4.045709801128126	7.341678231793975	7.121089902492743	4.171269886345049	2.0567302008510477	3.8152497197441986	1.9455464462009688	4.568766820017865	0.8818951790877558	-0.3489490160954868	0.0	1.667967231451119	1.702495227586691	-0.4389561074632303	-1.6494559555543307	-3.3048103384403866	-3.1508489773457558	-4.219318671198834
chr2L:3757624-3758115	1.3139137687982831	0.890782382005741	3.791886846114754	0.38750494542830344	0.07831818943112555	-2.692584434242469	-4.920783670733333	-5.662780707003632	-5.894384188863135	0.6777271128303405	-0.7250604654850594	2.972463180206936	1.5965513729128535	5.52353122237065	-0.11665048363889391	1.5136347211134056	-1.9338529242520788	-4.510504168219292	-1.1548908653019587	-3.7059494836972493	-3.019319356208954	-1.1091567882110152	-1.9532431194576374	0.8065359368777398	-0.4239073079634285	1.4842236886572169	3.2440571368137623	3.0341952858224404	-0.4343170469008467	-4.140688214470612	-7.857443141568765	-4.540940917409657	-5.673947152849854	-5.631639207846269	-11.724300748342882	-8.35558394537976	-5.885674253955372	-1.7040525797856432	-14.42498636370504	-20.855457266649125	-16.93528231761257	-5.155643414402943	-13.101191328370147	-5.202165823774983	-2.6879196379809445	-11.344698151114907	-2.260279349365111	-10.185419220246342	-10.896860475185742
chr2L:5325649-5326684	-2.3047150305103066	-1.8628592175521705	-7.954588941124967	-8.184978619052341	-1.2578555613052294	-2.287743701304585	-0.7504699364377134	16.94187017741887	14.836161231121615	10.964803406890473	11.579722736346454	7.182898158382124	6.673411163813774	1.8157085332700824	1.1070906697504461	-3.3530205802973296	-1.3572236210393933	-4.706053187603697	-3.9480133058769455	-2.496463227584433	-3.490176183528995	-1.0648103115007428	-1.31826872786171	-3.1725666967022628	-6.375242293993262	-5.482641271493618	-2.438857004756604	3.293779043006947	2.45804607352062	0.48897335151659815	1.9084850188786497	-1.0668755590631576	-0.036159813529441774	-0.5849806345591825	1.8380542130376964	1.430897167707017	0.08348357817270881	-1.148267667487403	-0.8595984108468443	-3.485137489232394	-3.151267486038908	-1.9162598865965064	-6.778932208757456	-4.241541245708226	-0.07531549454479002	-2.5902241357083926	-2.8914426960274957	-6.082264811244901	-3.7303415732224767
chr2L:5777811-5778506	12.225179907537376	14.474695992788272	7.849573379491769	3.0274915152515898	0.5651517826717827	0.5777871238726426	1.024417501738642	2.122978138819436	3.3348284982294083	1.889545289471558	1.4637527426815686	0.7906137876558695	3.990998220851407	7.81752172360464	7.514324716081011	3.331084506451471	0.13270660758566888	-2.498546790620558	-4.267443686553473	-0.6120858962486534	-2.7007155066752997	-2.644530028790379	0.0	-0.4666095473949303	-1.809752667406666	2.539550814549422	4.167176927624692	3.4160498770408814	3.635436603315342	2.8210034804500275	1.4904282910329278	2.601228252941037	2.749409979089974	6.626531412572717	5.939157840260554	4.453590435986543	0.2374598427880581	-1.9288289725304861	-4.566965122733247	-6.521638108318226	-6.012204621075035	-3.0970893376132973	-1.684872899606169	-1.8087768333719727	-4.294515671199485	-2.0350630411913437	-3.428404083667922	-4.17446728612914	-3.4937920536919727
chr2L:6254932-6255805	-5.520475634425103	-5.462520676634697	-8.109198056887736	-5.119366835818866	-7.519209770366917	-1.5781838836615223	-0.3394945036764774	-8.14412279610002	-3.188202339356803	-1.4025450068403398	-3.7228384891231348	0.21642325877221547	1.4494573018153771	1.3736952118257737	0.0	-1.2815128847401875	-1.1466275866879665	-0.9255996079204497	2.2043303348249204	0.6240983754730954	-0.2240774644457132	-2.240972903111563	-1.421709386318397	-1.1613075365222496	1.5355410180882183	1.0923844546992643	1.9084850188786497	0.9059652567236041	-0.17329032903106933	1.564922167325019	2.2923278609003184	3.600699556427999	3.0106365495188	1.6285692824881528	4.419729710848723	3.438654921085313	1.513833161311607	1.1302955923899534	1.6681107648256326	-1.6052057032086002	-0.3937145721982146	-7.712450915197036	-7.703574357647956	-8.6799246215971	-10.606779744271714	-9.757330553934143	-14.655733802130174	-12.980561127574582	-12.289402700369074
chr2L:7997376-7998258	4.261404204139321	-0.5491913561808176	1.0820294707016944	-0.7728330896648032	-0.997150499919498	1.4020122848608958	-3.6144945613827884	-4.199065103044319	-6.685226012076833	-4.773003167741524	0.0	-0.47712125471966244	-0.9884928598239788	-0.582870248953226	-5.004320880322706	-3.1443063709133137	-8.118319241918888	-4.480549457088444	-4.353309634601937	-3.5557013279721557	-0.9884928598239788	-5.976103222798323	-4.82039093256873	1.4613387144779497	0.934867777777407	0.0	-0.5912388179553812	-3.9348161571397053	0.5627704333000083	0.0	-1.0352787604218359	-0.17372128769481626	1.0705674795969196	-1.0631342547532772	0.9059652567236041	-0.7359535705891888	0.0	2.3286248352848276	0.7359535705891888	0.3842533059311557	0.3842533059311557	-0.3842533059311557	0.6252873828651146	7.483201501882013	11.403553974226577	8.994082516929968	9.312323652648557	6.1106268211318175	5.656107123879257
chr2L:10068141-10068771	-1.0668755590631576	-2.0958017614894935	-2.6921464144300664	-2.323336437800492	-2.4089139526345456	-2.344452641393289	-3.555217880870908	-2.9994893068304496	-3.684559949246426	-1.8000707076147637	-3.4544203967412823	-6.462659525532832	0.024716147631918674	1.5261250172585696	0.9884928598239788	-0.3842533059311557	-0.6025013259654013	0.9142985962534581	-0.628248327464556	-0.2751042920756612	-0.6910294564930665	-4.323355177651085	-6.229838619725082	-3.683473631444131	-6.3123922142258895	-6.668680689230277	-4.610439691256356	-5.300413434783771	-7.175793293929058	-6.339377494024591	-1.0468978261204531	-3.787300494609671	-1.798807977874082	-0.3842533059311557	-1.8707901223848402	-3.794308923987097	-2.5131251572219178	-0.16007262914842407	-0.6403842980838012	0.0	-3.720097526894942	-5.856118612041667	-2.8731534322811396	0.7359535705891888	0.3842533059311557	-1.7855207974713432	-5.052169982952071	-2.007436756053761	-1.1990554420490749
chr2L:10703952-10704765	-10.19221938606942	-9.3448779748471	0.7883055757834762	1.3388905847860324	0.8851167056135792	2.05724049399369	3.8332442034632397	3.0213794916793355	2.797364963307263	3.5991217844200776	1.3995867336445584	-0.1320913506746788	-0.07680663187519032	-1.5176878272143088	-2.7725910797009115	-5.93014076894458	-4.863616135762522	-4.794452436580169	-1.644496541592249	-7.166402905916861	-13.454233515470259	-9.310607814428261	-8.397203913236341	-7.196970793569173	-6.978118856220051	-2.3286248352848276	-1.6806839062132066	-0.7359535705891888	0.5552050987676277	-0.7819324421189132	-3.3780201915282078	-2.8599422577278277	-2.7297224332515477	-2.8219109825717643	-7.29548896009727	-4.054173945334077	2.9902383337051934	3.2529210028401514	1.7661665237649569	6.815386721242237	-0.502582320872773	0.959131260857332	5.014919677318499	4.199761838180863	5.367585633291228	5.748858790508853	9.461194192161827	7.124881435444508	6.364665151439605
chr2L:14731027-14731684	0.171630653833982	-1.5772245277128025	-3.3860305308889815	-6.728767232672473	-5.627839119372661	-6.548615738650202	-4.434693835400225	-6.1835722495432295	-7.297250768492808	-11.3603217757851	-12.783885133795772	-10.951848830494352	-2.4123394492012182	-12.36447601458025	-5.25575975109325	0.0	-0.32675222119505476	0.9884928598239788	0.5251554870916664	2.343329024555369	8.277913106313038	2.7109181591742146	3.517338707515255	1.7223097396617635	2.1607421122062616	3.316161569629246	0.22407746444571308	0.0	1.0999054541920081	1.3395279052286602	0.32675222119505476	2.772720550972384	0.976217872204819	1.6335859487039481	2.032803870791898	4.0309635044678505	2.5292801984976365	0.21070289983532975	1.5113721083857978	-1.2698973851107904	-0.5552050987676277	0.7694274385044848	0.15792853821786598	2.914423237661493	-1.518287222371096	-2.3434650887153805	-2.1131250967920363	-6.388977774003901	-4.639350268664918
chr2L:18022471-18023182	2.3002291721903507	0.05600891485292034	0.3292928351695266	-0.21412911920924754	1.0273104964264697	-1.4454536135397142	-1.512957147963043	1.1226732898861604	1.4377768669807258	1.9632578916663095	-1.7929099549424128	-1.2281154902494977	-2.898591116259011	-4.659144754657048	-7.854644787420965	-12.028993723125435	-14.84882175559519	-17.415398977434677	-14.940120877327956	-10.136273636360013	-12.028831831329137	-3.5184253821581133	-17.41465291449447	-11.468762352968687	-11.935001695098991	-1.596691826259001	-1.0668755590631576	-0.3842533059311557	-1.5022269290607766	-7.645058433865844	-6.112362113861708	-4.502274080946275	-5.768002880315156	-3.444030451190011	-7.405996284370196	-0.9670162803285552	-2.381856784230488	-12.754544532553039	-10.166467292799538	-2.1887799599410274	-4.352597989797675	-4.9704246434391175	-5.6583182895419695	-0.4042526733115108	-3.9510926278283414	-2.774653838133151	-1.4800778445394334	-0.37107205997171755	-2.667732584767695
chr2L:19025112-19025807	4.778387092630978	4.105941647609289	1.9143047608257622	-0.2749573190251758	-5.578511725752405	-7.224527708011373	-7.290259000396164	-8.040458278156827	-8.410391364721866	-12.514250581464811	-3.767771462590891	0.5050184077099935	-6.323111536017173	-7.264106319698845	1.4884816973340291	-0.3842533059311557	0.7359535705891888	-1.170041379908726	2.125702708318459	-0.11913071541376599	-0.3823493934400407	-2.999037742887057	-3.316139278352402	-1.412119721284314	2.0434147433007763	11.038163819571249	15.554858752221003	18.795026320121664	16.818507051785556	13.055741718675606	0.964040849263747	6.275171576462076	6.823577347101451	14.505373668031766	11.213093713924719	12.921910930477665	9.398769572605687	10.253936614014227	10.303616947913556	6.375241768257176	5.559621209073828	5.174832239953475	3.526172308659724	0.4333694895193577	2.9868629305159025	3.5988592100212298	5.475787044436415	6.058327872582986	3.22576462701064
chr2L:19802346-19803076	-14.55497243064456	-15.035185848880891	-11.861460994878705	-20.46408301541728	-13.416917078920994	-1.684872899606169	-1.170041379908726	0.5552050987676277	-4.5163402986529615	-0.19916529609750633	-6.645529894378149	-6.884000614065156	-3.422535860854234	1.464599937199476	2.780666602726773	2.7865199559852316	4.267295647817574	2.648112375526229	3.8148755560565006	-0.8357864838983179	-0.04565904092348374	-2.6719926377965213	-2.025960581136288	-2.961824863224146	-3.8550380777287776	-0.7381653895443603	-2.7428996144681363	-1.0712682097544697	-1.3332300424393242	-2.723904157327419	-1.4803307367070366	-2.720313766871788	2.399669453043458	1.1737218734474009	-0.26145052715670036	1.4269795238647707	4.258810931018328	3.8622167529723455	8.231638549727679	4.232188849245853	4.048153914011201	5.4876224866938195	1.8882255377578705	1.6517547990611545	2.593796696412675	6.236743971593306	5.098974289518593	0.0	2.68399496984965
chr2L:20867278-20868005	-0.793538975855338	0.24686715022862837	0.9088232280885933	0.9053878416145662	-0.08195228143889498	-2.7203564801714317	-3.416378690319205	-0.6008827741533436	-0.25206538169031517	-0.2406233412219088	1.2582954285780699	2.6427793258485646	0.976239142718399	9.402964363990842	9.376434457563164	6.598045730319506	7.745897242048431	12.682840073040827	5.228511100933156	10.733233937434067	8.938017222341331	6.772335242125782	5.1505628649182364	4.163376586925675	2.537623251705113	3.5484331645309255	-1.5759237059694462	0.7155105900220782	1.360626841180018	-0.3427103493405328	-1.7609518391398236	-5.465806074911766	-6.538770889651237	-7.731125610036818	-9.784323090468686	-7.885866487018186	-14.21082499693795	-7.080203045699698	0.0	-2.110203483120562	-3.0813248293341435	-4.821148995866068	-3.359805771127339	-4.42810651565327	-1.8189556621122223	-3.585934811192901	-2.5045128023725614	-5.601926513988896	0.22407746444571308
chr2L:21557881-21558407	0.0	0.0	0.0	0.0	0.0	0.0	0.0	0.0	0.0	0.0	0.0	0.0	0.0	0.0	0.0	0.0	0.0	0.0	0.0	0.0	0.0	0.0	0.0	0.0	0.0	0.0	0.0	0.0	0.0	0.0	0.0	0.0	0.0	0.0	0.0	0.0	0.0	0.0	0.0	0.0	0.0	0.0	0.0	0.0	0.0	0.0	0.0	0.0	0.0
chr2L:21760392-21761061	9.592354811245887	10.681515487542939	13.1007199982097	9.268203109506251	3.7384591061663253	5.455455114431972	4.339639120183846	3.6440114730141477	4.0844464292876	-1.577538510532545	-0.10601662653911992	1.0542439380739368	-2.0022018105180814	-4.897579784880033	-7.17852444847397	-1.357150509840992	-1.905826500782962	-2.7194789564140747	-3.553328471007519	-4.505736786432922	-0.28273532516762456	-2.68291162070484	-2.0823563431631196	-5.373168025351162	-4.918953322343864	-3.014509335027511	-2.08497988986241	-1.4283893853520333	-2.040072476198813	-0.14277677466388466	0.288769123076823	-0.6816519536376183	-3.442393709394687	0.39868363396251866	-2.8645998627112315	-3.526021840440668	-3.5323900661660192	-2.1927533898644804	-1.2512936989793975	-4.442134800866901	-3.729556475524442	-1.1741927443492484	0.4445093355912905	0.0	0.5778567355583692	2.099812333535924	2.605755871303512	-0.35448319020731306	4.4138681687791355
chr2R:3952299-3953140	4.004061872828838	8.874908415596948	2.615306279857278	0.0	0.0	0.0	-0.5722315223304937	10.60525384705684	4.551700774102727	21.49759729230343	20.991777026795585	25.061376636882883	19.804294160124737	17.403028321377864	18.52040222617137	25.62491202115877	22.701432230311948	19.096399203550934	11.967886823607115	7.640503434027879	9.15550976924132	6.455591879658988	3.296313041789162	2.7153510863391093	0.5839481008860434	1.0146418146068776	0.8084759880169674	0.09006902512616378	0.23436226543313404	-1.139310400949166	-0.7789444920890372	-0.5635774085041256	-0.1164174128250148	7.487774844088088	11.558880532305627	10.489910361448263	11.72632030590633	6.147914285937528	5.046428535533454	2.7562232787249807	2.9999100527454337	0.821080299593497	0.8770605429351326	-3.385252044442486	-3.924326704208899	-2.3612992756765028	-2.6605136101583953	-2.8886098813886028	-4.857004397260419
chr2R:5478564-5479509	-7.884710181512186	-0.8065359368777398	0.9059652567236041	-0.2887691230768229	1.0466924622419154	10.655653897375515	19.56841518659669	5.2150436068373835	13.336252806947822	5.385079673021631	3.2897801360401653	2.239967010972046	2.854894091163166	4.420912313514563	0.7821963531202857	1.1704880063449907	-0.8970034113664695	-1.0354174850652473	-2.338495151381566	-4.14538060397632	1.3530079183022206	-2.990499939466195	-5.480853117147107	0.6252873828651146	0.0	0.288769123076823	0.0	0.7490429136284138	12.747494395227054	10.325502846873121	16.172905029312364	9.646718306944273	11.431399250881295	12.26340462481018	8.173196449890888	3.1669174739301686	3.265060835786675	4.1873108163494654	6.039293917746789	7.796533822945847	3.1539229698108073	1.7845918902835756	1.3685988680964642	1.9122395897387898	2.6674846641955057	2.294888805486904	0.41325777427876903	-0.5477970158575651	0.0
chr2R:7885318-7886109	8.763298571110804	9.374067122857397	10.196296537762064	3.7227721945148646	8.381900901711992	6.983872617702728	5.582356823445548	8.337455476324871	-0.16271224059282327	-0.28957486902868546	1.460010858775542	2.0069960704142322	2.1252363742159086	1.7955228964452417	0.9588015750297293	3.0771144253548472	1.8317306115545788	0.45688604133616956	1.8854231713938367	-2.9850557231049453	-0.21028126276831063	-2.575489296454847	-2.9338726029816886	-3.036312284448616	-4.143306963201343	-3.252916471730113	-0.7359535705891888	-1.2681441372417992	-2.8263461900531555	-4.18435305931844	-4.446895645554563	-6.7372257142660255	-6.045630753418487	-10.77000438732936	-5.1774755005025845	-5.1786599450536475	-2.2250809010118777	0.0	-2.802873109792044	-1.8590558954743468	-6.509742367699457	-3.658260454380342	0.5092258821884955	2.8829011994578324	2.2732731359251352	1.440525754415896	10.132400415263481	12.229874283736287	14.59363857045176
chr2R:9579009-9579537	8.153803965628748	11.417229194942445	12.166191284791037	7.21872397601153	10.554998279288574	1.4737249660132001	1.5456255814899598	5.1894367549403775	6.304072967536766	5.680352315544824	3.713873661869669	5.688948296193166	0.9884928598239788	1.4637527426815686	3.023234683551182	6.523399830567758	11.100102091014548	0.23647017700345258	2.170326612168649	7.125496778925582	4.298691504930099	7.517344503561707	0.5813628905998097	4.490442719717965	2.7499303835915403	5.832613398234817	6.570277824235104	2.9903908871231644	1.8069652555483386	5.8497000563658865	6.47347217942945	5.767199200486618	3.980417720299719	1.8925935969780694	5.1505596857622	5.3906351768388845	0.9670162803285552	2.71703359733242	0.9972554008446257	3.7118128696267783	7.1403163902352915	1.5822108906017813	3.007860173737946	3.592561476998615	3.9363689243144786	1.684872899606169	-0.6195964372125651	0.0	1.3962835674613507
chr2R:14328244-14328965	5.042487618641592	2.23744742100191	0.7869235550701423	4.064007927341935	5.7736841153328085	6.118099136937722	9.260291095944105	13.441067794520874	15.217105746641359	9.098875227094101	0.32675222119505476	0.6252873828651146	8.286677375875195	10.362287921619062	6.92107838737044	9.067704712339392	5.090159262332011	2.6024256462627497	0.49158529946659413	-1.5635382220029763	-1.319056410768025	-0.3522280967171093	0.15133060542865398	-1.3899229818964607	-0.3364708122778675	-1.579529773118717	-1.5951908186379984	1.2019497735814177	0.0	-3.207406168161305	-1.1932188850221273	-7.266368899016485	-5.371684505741112	-5.761638086113579	-7.191347050166823	-10.619271694961684	-9.691921771484115	-9.457306784788301	-10.319474264363127	-6.081716836951866	-12.19386854334697	-10.825509709619043	4.636148836452854	8.997310628406181	16.442672593113922	14.719393788152479	21.157284413121797	22.475440696095085	16.093621759224042
chr2R:14956584-14957300	1.1648098047154831	0.4106493675885908	-0.47712125471966244	0.0	3.2993584043176876	3.8832961036569293	0.3842533059311557	4.45404380347662	5.925335976760718	3.50173426690477	3.47938803408149	6.372548834506922	1.4958736652225548	0.6245692510198515	0.7870934971478957	-1.343956537087582	0.0	0.47712125471966244	-0.17549701715444316	0.6551044811268573	1.3634189083214017	3.8038708863396953	0.8300277448139244	1.9084850188786497	2.5579788974900004	0.9556951805164536	1.4637527426815686	1.3323279986309655	1.4988946410647455	0.6346482914174775	1.4700822753787206	1.2596408143036515	-3.329819800111383	0.34602244899900836	-0.8723088467631602	-1.2417203437958086	0.0	-6.2550161142846425	-1.8566838796094243	-3.477030445811796	-2.657311395053662	-0.7561756218421578	0.0	1.0668755590631576	-0.09772121609005545	2.4483088238617072	-0.04689932888040338	3.3571821948950293	0.0
chr2R:16176875-16177486	3.3759990265649225	1.3286458421052112	1.1571951317913647	-2.656151296384792	-3.6383497920729098	-4.782422667175398	-4.993848880890747	-5.688720866905509	0.5323715425073736	-0.8764744066460165	-3.227559492007458	-0.8833325363972525	-1.5927470560701755	6.770970189383012	15.907268991621752	15.733177585713978	22.54080652582273	11.649286130582139	13.453863840661056	9.961155588196505	8.041023382749039	3.1908581346031424	2.205504076562788	-1.7150232597621737	-6.011724544913558	-7.454780440949541	-7.135282864188694	-10.745491001870496	-9.076569213922111	-8.48468154603094	-3.684223641459285	-2.3105040806436716	-13.166951045139312	-18.323748874697248	-18.76701642153125	-12.575687000699697	-6.748656701235703	-1.1831301794560771	10.276894754168211	9.514202537174212	3.2001937806500584	1.4229395303940287	-0.5604934887949807	-3.4877684613890554	1.575436491741878	-11.397502970132981	-8.515453315941759	-0.7312167779856332	7.812264667104507
chr2R:17956220-17956713	0.0	-0.3083242192559748	-0.1967243267758891	0.7359535705891888	-0.3842533059311557	0.04183842049008353	3.7152361055984153	1.0682925439417832	0.47712125471966244	-0.47712125471966244	0.550143676018006	5.646128917266348	4.575740808700902	-0.32675222119505476	5.476596417713049	2.045845191106952	5.995756261170648	1.6723470924361865	6.403569940392561	4.596429885009879	0.2614505271567006	1.9708439264441482	3.2772523280983394	1.6153859633351273	1.7050524615266565	4.926811841907242	0.8065359368777398	0.22407746444571308	3.6128603580083753	7.083291856518099	9.78102606001185	2.016629558538034	2.3936613815525254	1.2825766385716895	0.2440659881515684	1.1559692314597079	-2.4761870556003682	-3.197028402561856	-3.043919511485757	-1.8982641729839507	-0.711053884804586	-0.47712125471966244	-0.8511120575222731	-2.8709149533057086	-1.8828549602071145	-1.6754027475306683	-5.2622191571514705	-8.36819324024223	-6.056364553960864
chr2R:19931095-19931746	5.720853444440757	9.813753994886453	7.163695901312886	4.439815188196323	8.204617215823452	12.577849159547888	13.857846963541265	13.394739608824011	12.533600172459764	8.815003820056635	7.5469276164668475	4.005076153394691	2.17575413602861	2.689686291490971	0.21515553275115995	-1.7317109473517789	-1.9139049283407676	-2.545642088674212	-0.2827552712052906	-2.4484306532984212	-1.450327677290535	-2.8414488806766824	-2.0458389206426224	-1.7456307834416196	-2.4882543716552576	-3.8451566042981966	-1.9651577029325458	-6.59379037091346	-7.589603964804338	-7.280382183713631	-6.589138946011478	-7.262555839285536	-9.055316048878067	-12.286765787395131	-13.795857563045582	-7.172853543662375	-9.194044048892685	-5.893619887870729	-10.86022114065732	-12.288580866635273	-7.2608418147614415	-6.380396753551984	-4.701831861672225	-7.522993279121411	-5.847094790186357	-2.0101751033318993	-5.954484150315031	-6.375965786903903	-5.931111925440109
chr3L:2263722-2264471	-7.163164493272071	-9.829876942077238	-6.0723210106779435	-6.575796031797827	-1.2813406034374712	-2.740852937731929	-2.088814226635448	-6.448840803111921	-4.8161443405717375	-6.062390036788876	-3.6648948847637577	-4.636711703319823	-0.4042526733115108	-0.32675222119505476	0.7359535705891888	-3.080023074479508	-2.8164630686558683	-1.4225743383903713	-0.6761984083609944	-0.047850535916946504	-0.998296635888917	-0.2406233412219088	-1.5022269290607766	1.2158143210604533	0.7900230417087863	2.3286248352848276	-0.9059652567236041	-0.18946256670265693	7.971630910962729	7.510528334719495	13.786790008755037	28.042515459137725	22.840788248131894	38.25968677665724	35.44937964503779	36.68616401842815	20.069015985441062	13.548147243963403	8.08837218990572	4.242872771073918	1.7157830982642615	-3.591575753119096	-6.103016435113103	-6.838279980040586	-6.8164276480864014	-13.6744410232275	-20.253225018921636	-5.283283566046595	12.886826595575949
chr3L:2605711-2606523	11.09992866370159	17.057299992150806	16.222816229355065	16.10939078984647	15.950705984088	12.519861556081699	3.3537570543802837	7.420493277267585	7.546390741245425	8.538209137236567	5.5405310951744084	9.226850044352556	2.8725343131455063	9.228991114809439	9.98031803206183	7.016059013279222	5.235856015236445	3.015685705038894	2.1816560629764576	2.144171183466746	-1.4546206145613048	-3.9347644745487393	-3.672554243448421	-5.85147634298496	-5.066331476068682	-4.917903122842528	-1.4311889983018862	-6.371128593409566	-10.220008212638117	-3.666140035657096	-5.040899240849907	-6.885491636798638	-6.813081674192346	-7.8420174997031	-10.440363355421798	-9.352760774713545	-5.596865857540186	-5.578276856684079	-7.289437306984314	-5.333181608270876	-7.160350200488225	-3.4849953928506556	-13.068271256184312	-10.32628958899433	-8.123154260596364	-5.735996101726614	-1.3836034978805847	-13.127740790530884	-8.958880157436846
chr3L:3396632-3397223	7.057188825005713	8.022508861615377	5.6255564942356475	8.142775981521817	5.764661994678201	6.474216884763467	10.759037131235075	10.486981347632016	7.456667190304898	7.246328646318994	8.010495114869663	10.85626648482814	8.805379521297983	8.882504125250009	9.276399341258289	7.0232424371242015	8.500323973545889	8.704202420098916	6.122873550197136	2.6840600240626613	6.932505103146581	6.528512385766138	7.3370369668474344	5.329881233731587	2.5665261211152575	1.4060296601224622	-1.7677605016919178	-2.953766906905712	-3.419864821679422	-5.711750451691831	-6.466024242890209	-8.219730091257372	-9.270279929555272	-7.728479427541197	-15.7691133626185	-18.56715308744089	-20.989080425264728	-13.440267194479258	-21.516791207355315	-19.687811675882987	-24.0988658436643	-20.642174625990318	-4.244860225228057	-0.2969909391117811	-4.762068746380791	-3.0666389416431845	-5.1450570982877775	-3.0713883507206874	-6.297057019892153
chr3L:7553589-7554148	11.254250363515185	31.164971123353386	16.706637960292507	35.3060961054533	31.4459876696713	23.236892745674524	19.94142186910978	17.129077647879026	12.167149450736245	8.941197784743945	6.406357594220391	2.0686574280026897	1.5211668960595297	1.7746073220703533	0.26510983631798657	1.8582485968539564	-1.2390033415836013	1.511047886311655	2.5462433866722542	2.9112692904262625	2.3745816087008293	-0.3870934852385906	-0.5234176853466208	-1.6597219326694845	-2.12960591674707	-2.7945602296557706	-7.726880131997883	-8.525409472796664	-12.184746582940123	-14.297113699770561	-9.057601291910638	-18.88458469553664	-25.712859916470837	-14.639378716925528	-16.23077404531148	-7.233758340666285	-3.2681603457646826	3.336291052320408	5.465806153650533	4.768279830755219	4.69074753082559	1.7741879145725146	-0.32675222119505476	-0.3842533059311557	3.6644320912551933	9.704428555768029	10.832922928784672	8.455537641501744	3.178502754233943
chr3L:16527857-16528569	-5.643507854126987	-10.135941798849702	-3.851341872492822	-2.170461903773841	-1.4294206247047871	-2.3818704004712083	-4.4451827029245825	-2.600722668102656	-2.4406174397905844	-5.348575452577446	-1.2494385825640875	0.2598642939392266	-2.092437252456445	-0.435924527196523	2.872646142250398	-0.26165875660744714	-7.589748324547269	-10.186074899535116	-7.5905448720775635	-4.945026438279132	-0.8182604417545433	-2.7285928155171044	0.5511011468531491	4.76630409388319	6.7260206966730856	15.914342162234561	11.887226556823954	13.703297433957827	7.884223375538955	4.793951028583989	3.0824618375880917	3.2451307185455818	0.8881232239143072	-0.2562384669819143	-3.148692497907589	-0.18340839251668986	-1.8567467178651267	-1.2181980388553493	-3.088628125381061	-3.942639242184406	-2.9775765909499534	-1.6212686698673582	-3.4458377746534503	-3.5406364679394775	-0.4568860413361698	0.0	-0.7309013061651163	-0.12778970682649496	1.9879058100589848
chr3L:16973658-16974487	1.9817581383650427	3.357480727953778	2.4736697621227846	0.7402658784738176	-0.8946886236107278	-0.5751572411857409	-0.7605300170760066	0.6479984807471887	-0.4621578837512241	0.0	-2.408726654978702	-2.7452570720896277	-1.2460424608625416	-2.563744113008851	-2.654263277711207	-4.051779508740377	-3.379958449935341	-4.05919519245393	-7.9166870611560585	-10.263795957227213	-11.54759834391732	-9.43800016600373	-11.626667693989454	-8.88804697459319	-18.157106169677615	-15.274160005551485	-20.440005797289142	-19.558369408024816	-26.020368580009126	-20.340378579939156	-15.256662809382254	0.0	0.0	0.0	0.0	0.0	0.0	0.0	0.0	0.0	0.0	0.0	0.0	0.0	0.0	0.0	0.0	0.0	-3.1800609774803092
chr3L:20964657-20965799	0.0	-0.3820671270234348	0.15992182441802213	2.144107777843395	1.3248984000433832	1.9252072784694678	1.5385984426700274	-0.6589545881672121	-0.9677195846008536	-0.4905189922846668	-2.6994800906633034	-1.442010455530631	-7.955396592399952	-8.978333403680649	-10.862387785616313	-12.926458785469734	-7.446247516586488	-8.587921532761037	-8.904333802233408	-8.980449584804784	-3.9874840005019507	0.0	-2.5038817104121813	-5.079983289334115	-1.4444045626603805	-1.684872899606169	0.4765196112889345	-1.3859349026439258	-0.1390903721041377	2.0565611920659075	2.8194207312873965	0.5723067738652164	0.0	-0.5552050987676277	1.8179531082021565	4.055043564092325	4.439889327637433	3.6845695234883613	5.095945717600002	6.349613540261348	6.3849143411511164	5.314299819266191	3.153511491723442	4.754827828108036	5.990252022266755	6.754349390468377	6.228628565181835	6.067278433134447	1.8558087699979997
chr3L:21587589-21588248	9.255182893333162	12.83809452557807	9.614621475598177	10.62175336541403	1.8297690574332046	1.613710886517654	0.520866879439611	4.916928464359361	4.149345573478616	2.025808473023107	1.759661834432864	-2.07672347966546	-1.3723451709380696	-4.256472457444038	-7.037264635142505	-9.697539741828649	-12.03425942788768	-7.523785267435873	-9.513900627491884	-2.1902472234879653	-11.860159135589655	-2.1558990576459274	19.448379096011305	16.317879114587846	14.752214239134004	13.668832840973215	5.387763096265845	1.2738962694373372	-1.9038280956405713	-3.1001845423354073	-1.759858276572848	-7.151574794164901	-10.562208236860286	-9.786182855332806	-12.28879974977584	-9.653119722050684	-10.89939660601159	-5.839984547483403	-0.2406233412219088	-0.26145052715670036	-7.073731996078397	-8.749576305092019	-7.411893708566989	-9.801056148680257	-11.238675273899043	-15.46965387791728	-15.445673515059942	-12.634719402322835	-18.247910840815848
chr3L:22587313-22588037	0.46081782063424803	-1.424376128273039	1.2949659940453522	3.4929723000696993	0.801325917586184	-1.4952132644201317	-0.8895225468901607	-2.2241342438720415	-3.456056783311153	-2.6594278536245355	-2.9662354465480276	-1.1591705781824986	-2.744843302213101	-3.0295558600770325	-4.906273223146021	-5.618659613978809	-5.7670971489644165	-2.9455631918038527	-4.396062093386827	-3.1258040149847406	-4.8926803222184025	-5.7336473012067595	-1.1141960050999706	2.9511167691190714	0.0	0.0	0.0	0.0	0.0	0.0	0.0	0.0	0.0	0.0	0.0	0.0	0.0	0.0	-5.969866899714852	-2.7286034862956803	0.9358789375616292	1.370388832274349	0.5374808269552434	0.33459120582962265	-1.9195795209208262	-1.1284640618163102	-4.773911842361965	-9.38050898015632	-9.306876190571662
chr3R:4519657-4520275	15.481132472824543	10.462137843473595	6.997227616879332	4.228816962648609	0.0	0.9230038491088758	2.3274680813573716	2.1609869980105456	0.5552050987676277	2.287423169309121	1.661022988593031	1.4066789578504793	5.213322180258284	5.6481899512760005	4.686936794060836	15.296365867838471	10.092264301864041	8.699576753330431	10.707103104939874	10.142140584720375	9.301259887891705	9.176148313376153	2.428283858999439	0.3583317802510046	-3.3280791926077744	-9.205631599970774	-10.649754397530575	-12.625024755856053	-14.860479743372796	-15.63528338139788	-9.862061312038518	-12.466929193614089	-3.381305808153869	11.11951581703862	11.968582083485156	10.890038959645388	4.316039424117731	-3.8171713012858577	-5.905095618952003	-8.087079674847224	0.20538325990451917	7.763008529795657	7.112835269512629	6.896799571024693	1.8986668949194396	-6.204452881487264	-6.525040335790181	-10.804867828986099	-10.450118181386166
chr3R:8170929-8171611	-2.0360061629469377	-1.3113195275714273	-2.0511384053296844	-0.7311177827186769	-1.9922732236433474	-3.4253830393950486	-2.523342156973763	-5.126769256877521	-7.4033572707044275	-5.752770903640254	-3.4171508546991207	-6.532872994623376	-4.859561968789175	-2.394621075490989	-1.0466924622419154	0.8065359368777398	-0.6533397802400579	-3.1585578366124127	-3.296589355980202	-0.9309445496169982	-2.545185097798783	-1.2632972191487923	-3.3373472941628073	-5.676961885721238	-6.819280062635727	-5.802328805727479	-3.736840712197797	-4.130238096611089	0.288769123076823	0.1736674791438287	-1.2445194225868934	0.9448888836098369	0.7023157715278809	1.2208610700955007	-0.06447282214194157	0.36350852826446856	0.5936355504421361	3.017829106376209	-0.4313698962981875	0.4428368989601811	-2.8250882418463354	-1.5696982177953054	-4.2030979392680585	-2.2992104658289887	-2.8121638414589323	-0.5722315223304937	-0.6252873828651145	0.6025013259654013	-3.4417782070583645
chr3R:11788785-11789654	5.7861095835922	8.165295190063913	7.492907437936951	2.610674904503582	-2.6071882890140055	-4.6304643535113525	-4.489618927735691	-3.914872887771982	-3.2076418361379697	-6.115792752738044	-7.000428180944027	-7.891329318907891	-10.774755364865129	-8.356581865254833	-2.2486507699794096	2.6280159769389915	8.82449892048864	6.319313941530195	7.605574049362183	3.4859725895108187	1.6688302184167574	1.2540302690280376	2.315151575286596	2.5421228395934796	1.116812772753911	3.3568689465469665	0.4226037646951548	1.690953528466507	0.44517508623990787	-0.2975797148901552	1.5820984672356269	0.6661434043821682	1.0255213080606866	2.44317255714389	-0.8509695512255853	-2.5376238875705477	-6.227176979002157	-8.168980120223814	-10.31664915054698	-16.074872720855232	-21.493480876011827	-26.871032542997607	-13.354359849310944	-16.33016313104813	-17.609401467693562	-10.584414501460413	-9.048774010651375	0.0	-9.965375847353126
chr3R:11923703-11924737	-6.239757281454356	-7.6835456378398765	-8.816539332774559	-7.830443975615801	-2.0270082713283952	-2.268802478737768	12.638714566217638	15.027153621227885	13.394606652919643	24.147360259016132	22.44871646613969	18.30125202980349	13.28389850742815	13.35755122373715	13.142741009546066	10.678101520938396	11.479589398287747	8.387236684917665	6.297309684346921	9.401060808879576	10.284327379193163	6.582766955241602	7.597052286128877	5.977387011367518	7.400696516917017	3.7587550267668104	2.589464006697567	-0.766127478385029	2.3710194753674507	0.9320477539038945	0.10536316351867787	-3.6258720020111412	-6.300214149327039	-5.95442319528745	-3.632470621199928	-9.518513317275017	-13.8702384371009	-13.419922369613232	-14.300435927763298	-15.568250659943933	-16.179575853755548	-8.073255140080645	-3.7059494836972493	-6.207607263785088	-7.33798475486095	-10.01532063455233	-14.930258005594789	-13.697744894459886	-9.512897192837801
chr3R:12314238-12314900	6.034670849648026	4.471794773432039	-0.8614415510068215	-3.768971201767385	-9.455993156092187	-8.591667195526524	-12.872211945893111	7.149879605584131	7.964507027714669	5.936623834387884	6.490800161052885	7.521927359530514	2.513327932800507	4.174888063451814	1.2676433333143746	1.5731224015812972	0.4434364210553166	-3.0419076831780845	-2.6231317983633233	-5.742772243928137	-8.511644188546743	-5.777466383017357	-7.166765778610489	-4.824290716440675	-6.662261668038247	-7.485933014243877	-10.875029090986349	-10.147201538587108	-15.398315729471342	-11.227356833587837	0.0	7.866190463195201	12.405089223037018	17.852754086796914	10.69065886278201	8.366396699074008	18.46004360829775	14.211339469844347	21.741837925339304	11.213374426492717	12.393674520326336	15.959811021938298	12.446336092686748	12.879217184914655	13.30433330315964	7.170660491867978	10.704167198660048	2.5817943285256613	1.3797419357005123
chr3R:15451377-15451897	-1.4637527426815689	2.0791894969821083	1.8444139706399345	2.4989295249669032	1.9381934635485485	1.0863847946778018	1.3537526788971022	1.2197257583953423	0.044734554829731564	-0.49428832722380206	-1.623668579178542	-1.9717420483325967	-3.2963858232391026	1.0283694108804187	-0.537874261525439	-0.6252873828651145	-0.47712125471966244	-0.9059652567236041	1.9551758730166602	2.060282686198566	0.18708674207559492	2.2891797009493113	2.1114435071699673	-0.4359239231164445	0.3842533059311557	0.0	3.6728987265862862	7.146777757187036	0.3893487198707885	9.814819636851427	6.481823140874481	13.787351885595964	5.984504230492848	6.300913390461428	5.07028420863916	5.2922351394631795	1.9859162132446282	4.146200414682261	2.757105299412155	4.146677799285304	1.8820752095057542	0.9848095923154355	5.6720905605590834	0.6173067658815127	5.7587856443379595	7.268127163139033	7.909618184116025	6.794454971454453	3.6657580928703704
chr3R:18169155-18169813	-2.9855409060287803	-4.525922244680402	-4.769942932123549	-2.7176530585179965	-1.4840274801430728	0.0	0.0	0.0	0.0	0.0	0.0	0.0	-0.4761327183309092	-1.0386086152388152	1.1546049870192294	1.7046612578386138	1.0668755590631576	0.1088583053532337	-0.2684646509122701	3.426039044085726	1.087636782058556	0.3842533059311557	1.4713408181423753	6.226933688305396	3.3174652874069115	1.2105505683784248	2.7589127947767205	2.273481428378505	2.214116242700554	4.9653132464806395	3.3656939287647027	3.457755843261026	4.5677156919814506	4.039298808091308	2.691570179209755	1.7961140700277263	5.035873444585575	3.35303526670548	0.5050184077099935	2.849033935974861	1.2266741400968624	1.816580046037271	-0.27667402133106395	0.8904956606531432	2.189152025782363	5.73927106968462	0.9978029751502935	1.2476199916354016	-0.5385515338676982
chr3R:18625451-18626183	-15.14189480175302	-22.867208538666993	-13.386197111078472	-4.926234801207209	0.06836019132073612	1.1743291227373496	-0.32675222119505476	1.4112246161388995	1.2006731183011805	7.485933462455886	8.134672177874158	0.0	-1.4313637641589874	7.499034759217318	17.077333290859393	17.018743960574707	16.327261065297773	10.468621060584107	6.650631852887874	14.433665571293213	17.74012813444475	18.70309003968826	15.28226708234649	12.035341488819592	12.301616660824276	11.459206560143022	8.496179000829242	8.398428273751183	6.601017039166853	3.8405867545851864	0.7815986355499166	-1.8365176634934846	-0.39365257234252965	-1.5661788222518767	-1.2034152333377082	-4.234621280427448	-4.96033108265939	-4.611717312570819	-5.829571980642397	-6.150345347825531	-5.7487615320317245	-7.8883135446823625	-5.591759618106151	-5.242019557637812	-6.322896306634402	-1.9161368261021714	-4.117685775954361	-1.6923481106073832	-0.027619517476232952
chr3R:20118500-20119441	2.80114723673061	5.941287396446062	3.2917084668125005	0.08859902902778174	-3.5634073893405986	-8.162405543609049	-8.706187403295798	-7.8233433045393035	-8.98432429684442	-6.196588637257736	-11.705245238732447	-2.6914565740306724	-1.7577774897902068	-9.098730163668725	-7.741408181446578	-5.925909382637128	-14.800270983351554	-19.256037096415447	-21.540078509348326	-17.28093439418131	7.785539414950964	13.328393774015037	11.051162330544617	6.905779565631918	3.38585838718319	4.789661594334667	-0.18842435804955937	-3.597222815623888	-6.822074622601025	-12.765623943025027	-11.996589341442473	-10.621548083553796	-6.227975317455975	-2.387396891435931	2.3470779812232245	7.0461878425541755	3.19732382293941	5.702821511445805	3.550711648818777	3.73314919529591	4.093963517119055	1.3843359779251811	2.443883543649405	0.6130780425240107	0.24136792192171921	0.3380343005923298	-2.7724967780026755	-1.3875961997203219	-2.787798960224705
chr3R:20624654-20625387	-2.6795604069829713	13.215432702800502	8.801993784994647	15.302914210888817	9.69302308177317	7.929378644713663	0.7237750298121786	-3.525962266480761	-6.4116799437716425	-7.124526413820696	5.215938928172522	8.771692404009979	14.15132683824209	12.880079608348934	9.222452361153596	7.801210818663223	1.5252893664061267	-0.8683030509707487	-7.197965906951304	-8.351763331133393	-10.90885683423864	-11.676635659680613	-8.566039237892396	-6.398291383901139	-0.8085601531793762	-7.444532638572161	-3.3680064857230696	0.4365903564516786	-0.9609115391260599	-2.1489773449306475	-3.3308415265769327	-0.250658473521147	1.4776336981457387	-0.8837174796880679	-0.02231556869454876	-2.100752052690956	0.9689158493738678	2.2460449160148963	-0.3914047304063142	-0.3985153753831522	0.7748051983631498	1.1836358798685103	1.1023668380922858	0.4715826021997799	-0.2887691230768229	0.1559742760354114	3.6565089928377748	6.902983626537984	4.098009679634436
chr3R:20926203-20927014	-0.934862881841989	4.092260720669764	2.1654832576905103	4.811291652556061	3.651592756060166	-0.7357890626869555	0.16816246480683858	-6.130950552161586	-2.037292463820202	5.459468411962961	5.993194307883977	6.904604911307528	10.354604103966029	12.385715209611591	17.648173288309255	9.595817379462055	13.233610906863845	14.055444466590389	14.772986968095182	6.641792286906285	6.3899700498017165	3.660056504827806	3.363213447574994	0.9187496726038059	-0.5847613365665141	-2.2273933994310156	-5.651022635052488	-8.509818798897417	-7.420032715374219	-7.429198811482991	-6.870082775030131	-2.1451117284745522	-2.33084877873371	-0.8522785480486089	-3.007572088108942	-6.358578582694726	-15.457028406491029	-19.6408562362241	-14.062943110271965	-1.2590144903016194	-2.479707067664496	-0.9864074944630287	0.24930534985725028	-3.6405452499335658	-0.11307504788210558	-10.03153488629857	-12.176735604641097	-11.246189698735247	-6.962534853217504
chr3R:22542280-22542927	-1.6701544140522877	-1.2061744356769124	-0.3454179141418506	-3.155656516177959	-2.5793453366844448	-2.4077478381173707	-2.5686404255223376	-0.19916529609750633	-1.0638281576422768	-2.0460940812822113	-0.9310549675246768	-0.16098650505503906	0.32340315505577744	-0.401300288696186	-1.3337375209225861	0.13908838580546037	0.0	0.8065359368777398	-1.4125613243343533	-2.1718793539857364	-1.9751144574652701	-1.1666416644786357	0.6471401691573191	-2.6689229350862376	-0.47712125471966244	0.3842533059311557	-1.3821770810048504	-0.8170070340674234	-3.466968796058127	-0.4547195741423293	-0.36313023138043055	-1.1958349278264908	-0.30735967257511815	-2.6557946992182133	-2.6304163146672597	-1.4637527426815689	-3.725942682406295	-1.470633988777555	-1.5060746798981668	-0.6816519536376183	-1.684872899606169	0.0	-1.189396185797102	0.1324460563010881	0.9884928598239788	0.14679715401781124	0.797741473207391	1.418511041897816	-0.6173067658815126
chr3R:23275144-23275991	-2.7835341771512248	-0.47083453009306714	-0.04010768128125919	-4.060673817205856	-5.185157357314216	-3.6175636322510214	-4.862699898692541	-4.272202844477591	-8.110162890563583	-2.6590826057042385	-0.6252873828651145	0.0	-0.9884928598239788	0.0	-0.2887691230768229	-0.767966507973005	1.0699163508293137	0.0	0.9884928598239788	0.9548225092206898	-0.9328012093179213	2.9277172715113693	2.6788535837074257	0.0	1.2183065046497292	1.9368570132679395	-1.0125888611440932	2.1094784019322925	-0.936312480842938	-0.1973401425122691	0.7803781159411802	-1.3323326813501273	0.1547683655183738	-3.812224949483658	-6.132364032413689	-5.4885431217243035	-3.2570843068431903	-2.818523580202483	-1.3299750698779111	-4.046138289375783	0.288769123076823	-0.7359535705891888	-1.7639558550803578	-1.1343050749991554	-1.8522374243967497	-0.3842533059311557	0.0	0.0	-1.6167538913392707
chr3R:27066552-27067138	-4.189169711065981	-14.039554467013792	-8.520779617776679	-8.109339364008841	-5.430676206489008	-2.045845191106952	0.32675222119505476	1.9084850188786497	3.586203272928785	9.88363001787179	5.602874060482087	9.37674515130599	25.196970690642473	21.074506469919395	20.968621181155783	22.083341714561204	5.671331688767566	19.385071430061476	22.326728893477846	23.27374252518961	21.651468023820993	26.336202537988477	23.153279445534185	5.355014470410282	12.523222558928914	12.081857221471344	9.169452964261922	13.624075847601807	14.329743141127814	15.034125249360281	10.154185765557111	8.200732143419893	2.373963159104336	-0.5655794145588787	-7.697133606845152	-9.567934051179956	-14.084065974730946	-13.597967348542554	-9.325555733012452	-1.8723803976876439	-4.578477549240656	-16.955492573936453	-16.06942920003945	-19.065274563886916	-25.956661989269026	-5.11973267312713	-1.5013167817099262	-2.9256576224446538	-13.54564536147624
chr3R:27090890-27091540	-13.54564536147624	-15.88330499868635	-10.418351939498272	-6.949175619813215	-12.594855198973546	-17.9912653013553	-28.887803926564352	-28.237835713020473	-26.296296896598417	-14.638755402405494	0.0	-0.8881232239143072	-2.1958526215017278	1.2932946823382494	7.022436715549807	5.9530887860857815	-0.32842465998774706	0.6252873828651146	0.9568070777091172	4.978316983959187	14.548851964693172	19.24674380663627	16.47964655990186	2.077884835385907	2.5349840601615057	3.2598624725698695	7.666887716483922	7.016045443891924	13.856236606855457	3.3351246813458446	-0.44141236743374945	2.4280527847916265	3.6479460155570345	8.570300952622572	18.616795840973154	17.85998112869386	14.325015345686209	9.48155518428764	7.079004133220752	5.923083450588412	4.287067634878278	3.6992162607096524	-0.355161630000432	-0.5641307989686102	4.124196306399233	1.6746470835824077	8.163737871187857	7.6330526709317414	5.797466918954574
chrX:3438024-3438782	0.0	0.0	0.0	0.0	0.0	0.0	0.0	0.0	0.0	0.0	0.0	0.0	0.0	0.0	0.0	0.0	-3.939978393187525	-4.717687842018114	-1.6275524303582007	-1.6744519918853495	-1.476404990940486	0.8807275879539905	5.193973949592222	7.882615318975247	9.888699126495526	8.033903226178879	6.897348917082596	6.868848766047434	7.363894735081432	12.020660806170198	3.20779919895267	0.7359535705891888	3.6174793077825043	13.931827613210418	1.087636782058556	-0.47712125471966244	4.773652092338956	13.519597568636522	9.45543549967949	12.032137578480679	9.151496014910128	1.0901693453826062	7.972377267825533	4.134351925293721	0.5497972895783617	3.3019282712900173	-0.4071883898756484	1.569995653554319	1.2235484976716842
chrX:5217684-5218655	-0.7359535705891888	-0.3842533059311557	-3.6529141220381622	-2.70092328778517	-1.170041379908726	0.47712125471966244	1.4637527426815686	1.4637527426815686	0.9190857878727454	-0.6064508288109548	0.0	1.4274736494863933	-0.8628158646556385	-0.2406233412219088	0.6172381522614051	-0.3907644586909239	0.8337117047211184	0.5587005154689895	0.0	-0.32675222119505476	-0.9404020628356496	1.7508256322519138	1.0466924622419154	0.47712125471966244	0.0	-1.13288344046034	1.3470347480100884	3.5113304783623254	-1.3739534338308652	0.47712125471966244	0.0	-0.47712125471966244	0.32675222119505476	5.844085038957188	9.731527375908335	2.794154275960767	5.470960485930984	7.791949082799564	1.2780642861172016	1.4637527426815686	0.9884928598239788	-0.3842533059311557	10.565972301691891	12.0963240149503	14.25192998562596	10.80540786719381	9.635784873596178	9.78188004712012	12.57359633350075
chrX:7801667-7802323	3.2353343348529267	9.233522750422832	11.154405143899169	8.056428218996722	7.641852524549037	7.657508013602325	8.382964377579258	1.568095614860008	7.911164266296721	6.47974501744356	6.0578648972915525	8.541980386345148	3.160858134176094	4.995659614679517	7.769221753524731	7.677877996384407	10.676336868404231	12.99152535997268	9.78206673308159	9.028617066840821	11.411031238448192	8.291167028591305	8.077363601405718	8.90850946824396	8.327126668726478	5.8655871755882005	5.212688305431173	4.710840785453217	3.9359960670552354	2.305728176952823	3.5764462905269454	2.4440580580494187	0.8923533602385096	0.47988232290200916	-0.766361651055539	-2.801152662773878	-0.8754879304032414	-1.3314201389583036	-1.9149618776074488	-5.613967285861842	-6.429290142772296	-2.8625120743769497	-3.749143037550726	-0.3394945036764774	-6.436910847551716	-9.330985614547362	-7.831470956650884	-4.730768329797591	-3.063679370244699
chrX:10114128-10114886	-0.37107205997171755	-0.5722315223304937	-3.1370515005747017	-1.3556679005074455	-2.000198548621759	-4.13372415510299	-3.0920404443481777	-0.5570190428318674	-1.9212665296557787	0.0	-1.4637527426815689	-0.599030904144682	-0.502430309638661	-0.40376017707760065	-0.4459724419917112	-3.8215370392769623	-3.4358132465949693	-1.1956774893271256	-1.6935119892359263	-0.7359535705891888	0.9884928598239788	-0.8438763304563424	-0.8363885310371715	-0.17919349175199428	-2.517524318877906	-1.016043547944481	-2.2813945310091177	1.284110582100496	2.22291581835319	0.47712125471966244	0.3842533059311557	2.7685142505568656	2.037988820189286	1.0668755590631576	0.47712125471966244	4.454068575413334	7.407665564630326	3.7757813498072794	8.621035159994646	6.994564181757424	3.523822063431892	1.5022269290607766	3.0836638450363045	2.42093885595195	5.188237962381271	1.5411236417421286	1.5190242991156817	1.9758418755228515	1.3008632164834752
chrX:10822055-10822787	11.116169811474137	10.022776558836487	10.880162378680891	9.685685333220771	10.360421563938734	8.830637708172047	4.278543737197746	6.595661719369316	8.699765361352153	8.016263292972967	4.884552903272115	2.2342005910602647	3.5170646896609483	2.6729019819156754	2.3886414349875915	-0.7356435898233906	1.9730717102943283	1.0257414816376507	2.257735213090736	1.2378762764871083	0.39834100116563076	-0.4704700091558508	-0.09858591313079824	-1.880164146958039	-0.44731481752750096	-1.571628896798541	-0.06171066579095907	-1.7727724118795076	-1.9217218757426309	-3.4478752130470887	-0.827430147459753	-0.4718193845586767	-3.2226323665420047	-4.302351962185216	-4.260494994777805	-4.064003751518464	-8.773416167587463	-9.130259318713964	-12.871389559478548	-13.894416504288932	-12.61712760390503	-14.430541434019124	-12.044767854648557	0.8015629421460638	-1.059922236764036	1.0150557598278684	-0.9934375610681485	-1.1981457918036111	-1.776400368789393
[truncated: 151 more columns]
