# Supplementary material for: Convergence of topological domain boundaries, insulators, and polytene interbands revealed by high-resolution mapping of chromatin contacts in the early Drosophila melanogaster embryo
Source: eLife. 2017 Nov 17;6:e29550. doi: 10.7554/eLife.29550 (PMC5739541; doi:10.7554/eLife.29550)
Supplement: Supplementary file 2. [file elife-29550-supp2.zip › ChIP_data_fig3/MBE_XL51_H3K4me1_Index2-c79_InpC_500k10k130_peaks_w100_b500.txt]

chr2L:868764-870094	-13.392093195143591	-13.675557470897765	-11.17462321613343	-6.171456631272707	-5.1759901281114145	4.20623899765598	7.756762596410534	6.35528105540811	5.034837012634327	0.7525822297106237	-2.1147046138535033	-7.856796464374681	-15.39497809457508	-22.203223701649893	-20.340284961694504	0.07147821308566336	3.578525334652231	11.446981361946676	12.050583084850837	8.074936886954555	10.497848277970899	7.788523019121647	8.559539135850267	3.835796513900097	2.2472908959422706	-3.2296466395323433	-2.6739138726224643	-6.184905886501277	-4.225543191458073	0.7188321326006513	0.05856031915404915	2.568882523526725	-1.2568342149486216	0.7799863043302593	1.8723215202791552	-3.245253038317354	-2.3739566985040725	-6.587329567636202	-3.3424884396717602	-2.329653717475057	-5.2067680440835735	-0.2681854859691827	-2.4797989929280986	-0.7077442727603775	0.6984668145482467	0.18956458884263475	-1.8872400920595551	-2.4856532127710644	-4.51993928999114
chr2L:947436-948125	3.2371016140108395	8.022708831858232	4.570028249010629	3.3030279641257	-0.20084827040815442	-6.721657843948107	-12.567588113112228	-16.973096247082772	-15.787383330942397	0.8460451745213684	4.800705330690238	6.117062060027771	0.7273940556748907	0.9292644417574849	1.866256994449178	2.8394035525542223	1.691083841705564	0.7931318105311626	-1.8664330993671352	-3.083523233035399	-4.578378454163774	-0.2267131324579973	-3.9939882992962206	0.276459132117312	0.0	-0.8065359368777398	0.6252873828651146	1.2030423817555758	1.8688852814393242	3.8766321976681	-0.7041131956757496	0.6816519536376183	1.476346331913621	3.2350762021334036	2.230761356730223	2.6186356599422407	1.5900624589321284	-2.640864844037205	-3.940245985899183	-9.044966235211163	-10.776342460667747	-10.410975470443416	-11.003441469635034	-14.301205603514985	-15.247909555719328	-6.409361797658645	-12.467007782240866	-7.951297885090588	-0.9884928598239788
chr2L:1075867-1077341	0.7249897682903885	0.288769123076823	-0.3842533059311557	-0.3842533059311557	-0.576462729064982	3.7863176286249525	7.961936626066396	1.5043076796242603	0.32675222119505476	3.2661312856204963	3.8942307921558426	5.997545883748453	4.361627585818757	7.740637173558476	5.840891720238427	3.903648509234413	7.144050446959799	4.497461058657449	4.865768393326286	1.3092072329649518	3.1920276390283155	4.0657880153577866	-0.3471871544457265	1.517431754070429	0.09178209016908162	1.3657454133324367	1.9199612966128763	0.19916529609750638	-1.9229246495807275	-1.2334025563797195	-1.6248832566950226	-2.0985031886363923	-1.0960233273784785	-2.843875439786809	-5.866311959294748	-2.638063278874742	-0.5605713682027345	-0.7869235550701423	0.288769123076823	-1.275554451240393	-0.9941887930083539	-1.5185503108145728	0.2741757243309323	-1.924804616881603	2.9625686936330644	2.167281321879722	-0.378206193944579	3.605313505200272	-1.1918100986151403
chr2L:1080637-1081637	3.8942307921558426	5.997545883748453	4.361627585818757	7.740637173558476	5.840891720238427	3.903648509234413	7.144050446959799	4.497461058657449	4.865768393326286	1.3092072329649518	3.1920276390283155	4.0657880153577866	-0.3471871544457265	1.517431754070429	0.09178209016908162	1.3657454133324367	1.9199612966128763	0.19916529609750638	-1.9229246495807275	-1.2334025563797195	-1.6248832566950226	-2.0985031886363923	-1.0960233273784785	-2.843875439786809	-5.866311959294748	-2.638063278874742	-0.5605713682027345	-0.7869235550701423	0.288769123076823	-1.275554451240393	-0.9941887930083539	-1.5185503108145728	0.2741757243309323	-1.924804616881603	2.9625686936330644	2.167281321879722	-0.378206193944579	3.605313505200272	-1.1918100986151403	2.918276336742813	11.58770953734822	8.52702982274718	7.292750640308266	9.786175238387214	12.141621051045338	7.854100715330834	0.6750429899863307	4.576567566385654	3.3340159897384933
chr2L:1168616-1169578	0.17107926719032227	-1.5765353936569388	8.291250695766902	8.898335888504143	8.576001955439072	10.86375028041098	12.957951450478218	14.40478263020353	10.855258971308702	10.15215570336974	5.23526716364722	2.9900513562334714	2.163994467607949	-1.3643039863638622	-2.11437135897501	-2.857836953775517	-7.673906332347312	-10.241720256169124	-8.718584640514315	-10.733138028923626	-1.447217304621537	2.378252553279825	13.833914821276569	16.887835938880983	9.431357115843463	3.212766015044814	2.6183425954210984	0.7799976462989923	-0.7703797964744697	-2.866582875487013	-6.102059679688659	-3.8949296074664566	-4.399605866690411	-1.7114988054515146	0.48204093701581757	-5.676297385314554	-2.126845585910351	-1.0668755590631576	-1.0068966771582453	-1.841775670887343	-0.875586162032513	-0.20204637301885314	-0.6726221414139715	-0.7414437322500842	-0.6186860663046618	-0.2809606065911792	-3.1903203155073543	-2.116855484414928	0.7876675407603468
chr2L:2013735-2014895	-3.489618894344155	-3.3955995755172674	-2.959884607305874	-6.5407981516181035	-4.663546856230586	-8.655403154089106	-12.755659209156754	-5.553959599088063	-5.403908600745716	-1.7202851485054578	-1.2778628732773964	-6.795514133890025	-5.026144214803171	-6.651745145786218	-7.380198515931743	-5.910301401960991	-8.331022022506371	-5.24258222658845	-11.731772329201489	1.9022738839639755	2.312423524150008	20.095324188267373	21.675814871705352	14.055160581792006	12.95918747153123	7.262611636586754	7.907477841744706	6.414370906223478	1.4650629419282712	-0.5966752867036389	-5.6338771614065815	-6.108167470141918	-5.118606865671755	-5.740302891842337	-3.920690520712569	6.156910520650691	6.325794499136474	9.159307480170074	14.123001979490256	9.873664058792667	5.864529710237565	3.2204171966001978	1.2138318629390121	-1.4654675195974143	-0.28286914916009087	-4.588123059915009	-7.927708368279471	-3.1647422290809843	-7.723302909372168
chr2L:2038002-2038861	-6.9408734629859286	-8.835699481807334	-9.09186931295093	-2.721611659348656	-10.676310063900022	-5.761376003130036	-8.460164692708029	-8.802833195648207	-10.643315330317847	-3.6145022723176425	-7.189873272921478	-1.3124749025112545	0.32675222119505476	-3.3215914319614934	-4.687993911637342	-3.652050725502561	-5.068180590829742	-4.032319379685149	-3.768943144936667	-7.202727945908289	-5.309382893161574	-2.8834509112612325	0.0	-5.72020971601615	-9.407682219007786	-3.8198869646289753	-3.58413405014654	-3.248804976686717	-4.79657033937018	-4.732516064543725	-1.256129227469748	-0.3842533059311557	0.0	0.6252873828651146	0.07340936160861833	1.3741561108332456	-2.0414558291568614	-1.5702515793730876	-5.086717581771562	-5.894139428344642	-3.817997389649792	-1.7689298078685871	-0.9096143673879019	-0.3617856882053115	3.7234869273148727	3.823451488256947	4.128060124846668	1.107834378419413	-3.804404887312956
chr2L:2151886-2152600	0.0	0.0	0.0	0.0	0.0	0.0	0.0	0.0	0.0	0.0	0.0	0.0	0.0	0.0	0.0	0.0	0.32644126998982237	0.29329226409088593	0.9884928598239788	5.636674798774986	9.939717811186053	10.288571085549851	0.0	0.0	0.0	0.0	0.0	0.0	0.0	0.0	0.0	0.0	0.0	0.0	0.0	0.0	-2.062805557057099	6.487959073574703	20.768755111077155	17.227396138610903	17.371348968164728	13.725026584063377	11.595503555808307	-0.5552050987676277	1.3821770810048504	0.7359535705891888	1.9084850188786497	7.05560741252399	20.514544293359588
chr2L:2167458-2168498	0.0	0.0	0.0	0.0	0.0	-2.062805557057099	6.487959073574703	20.768755111077155	17.227396138610903	17.371348968164728	13.725026584063377	11.595503555808307	-0.5552050987676277	1.3821770810048504	0.7359535705891888	1.9084850188786497	7.05560741252399	20.514544293359588	23.017982468924437	22.88818342661469	23.45270268638126	15.92301155725702	10.2672913546194	22.683778873565497	18.695775346376838	14.964922619041054	7.914460952674486	11.293035040036367	18.65402888825824	16.334848863553265	4.833414050287363	11.965663793057029	12.619415703556323	14.047965933644425	15.028064560495993	12.194107362216071	10.692883231011361	6.851921701716684	5.761688530776739	5.457889773851742	2.9892128841430226	3.1555534282714195	1.1704441661914207	2.7925121986262833	3.86434087504099	1.5769006716309169	-1.1137645578667867	-3.7436343558520018	-8.285014378686027
chr2L:3456134-3457207	1.8674774481283785	1.7208535351729013	-0.07213249334642678	1.1628988278115182	0.8768927084489612	-0.9884928598239788	-0.2887691230768229	0.47712125471966244	0.9032485217673157	3.1872716970707926	1.1335383567415944	-0.47712125471966244	0.9356759670197776	1.4303147554320879	3.909984679772156	-0.3499878404390129	1.5040165661675613	-0.5952565499763846	0.3570543352727999	1.291517481190709	0.7194079470668077	-0.19985818276815703	-2.8397911370828526	0.02759163306867637	-3.32657450332461	1.2371427602945786	-3.100957456298238	-2.938317476406454	-2.4441216175530425	-1.4991224343170757	-4.581206910849882	-3.73397157135797	-3.5283303280309206	-2.91487547745345	3.1218736149357635	0.14090558452004323	-0.8087250263279164	-0.6962952923956666	-0.5565398264639547	-1.2019872137199528	-1.9298297825798594	-0.3842533059311557	1.346164657436895	0.4081047517406324	0.20476224541537458	-0.19916529609750633	1.244790341634679	-0.19263837197446806	1.2919151460885494
chr2L:4386220-4387242	0.9624359912678083	1.4053557143218953	3.272828164256194	0.652177707501888	-0.32675222119505476	-0.9884928598239788	2.4862431938094196	4.951690286803364	4.588239433355712	0.9059652567236041	4.169667564145264	4.318734467926996	3.4715793730381983	-2.1823335872201195	-9.978595665534211	-18.352193979330856	-24.067598337468507	-23.796291965462395	-15.384481701880656	4.634772633671128	12.289900936661594	15.401130592698339	18.97243412077204	21.666550857347776	22.32295298885936	11.647201651815873	8.086591348373902	16.15569910343807	11.24560968742782	10.590844848814168	10.922770560468877	12.4624475725223	7.718249780628346	13.847812977554291	9.796514503604222	10.425517080546955	7.1316038627464815	5.78285894866852	6.323750831280368	5.156647321856514	1.7548680371028589	1.8078949573200762	1.7453426815481696	-0.050269189024256825	5.603007401506996	3.3780626078507145	1.5100379549959606	-0.5099721422306798	-0.3880697793402054
chr2L:4444098-4445137	1.2816462269055808	3.9102668293062415	2.1771985713108313	1.6876991215234445	0.2695472188054205	0.12750496480525098	0.632387861551865	1.1014254241385097	-4.360070493266892	-3.1332348496743694	-3.317575609655983	-0.14615320138552176	-3.7732181415631776	-6.153528422403956	-10.959153089231943	-13.5706043909209	-19.753934883377056	-21.046103347013908	-14.757079124328198	-7.460035011305945	-3.359748640342546	-2.7235456031513356	-1.5256209476181009	-4.998059588965907	-4.145451145065649	-6.7257872043297215	-5.056546449275364	-9.555328206744722	-11.640056832028653	-14.76883034452323	-17.04237644355838	-11.394354988345457	-1.8723803976876439	0.3842533059311557	0.6252873828651146	-6.767182636896883	-4.610130574651038	-2.7285928155171044	-3.061989454580219	-5.4338914664668545	-5.831625054541246	-5.292283484397175	-1.1166386930519974	0.3842533059311557	-0.3842533059311557	-1.4155559089962386	-3.1625203861563795	-3.1920990307222428	-1.4227263237492027
chr2L:4850097-4850929	9.760758674283014	8.428145018724717	2.8171246808538832	1.2417203437958086	3.8994180671214402	2.3842111940076616	2.236882831030616	0.5017550452224704	-1.8400692275507045	-1.7350653860695981	-3.7273301677224637	-4.4214536670343625	-7.402333709703855	-11.723639768674524	-14.908895388195877	-11.82002882956483	-12.628597468190971	-21.601566933328122	-16.718387052965642	-10.782970740539607	-11.13439298120756	-11.401899287396654	-7.373639693317823	-5.040314069472094	4.570881302778178	15.651650778691522	16.558616709902577	5.583076459883001	1.9605410061658564	-1.0470946306121776	1.3631850203687834	-3.9179424031935906	-8.081989034127288	-20.37672753197209	-31.87567521022122	-25.911719458092893	-14.484215974409127	-4.281201227475952	-10.625270364370225	0.32675222119505476	-1.4637527426815689	0.0	-0.6252873828651145	0.288769123076823	8.83262565614321	6.471247318853549	6.416381384065375	11.94638462254265	14.483453005340616
chr2L:4948491-4949605	5.415389693911133	4.499254132407344	0.9737717087970807	-0.07006885812778385	-1.9760500266969896	-0.7799285474037376	0.03128145864326974	-3.0951005674689487	-2.7761172043651863	-1.000626958892557	-0.6624793699808891	-1.709208532186692	6.285567275588256	2.480265689848935	-1.0264790442753522	0.3038518438858674	-0.41019593498052853	-4.316238476628268	0.18105088102972228	-3.147817057650194	-3.3557263239782635	0.0	-3.3777026140041135	-3.4511187875746665	-6.260506510507225	-15.222575011021004	-17.32322048943597	-19.325992148853423	-6.140566316360778	-17.800604274444435	-2.1479480243754696	-0.17366747914382874	-17.688781649932853	-5.322117665722422	-23.605608737251014	-19.18200895692186	-16.162873549678825	-3.7058535818318417	-9.97905086146348	-8.316939435070044	4.181224537580663	0.0	0.0	0.0	0.0	0.0	0.0	0.0	0.0
chr2L:5531184-5532209	-0.32675222119505476	1.6703729561610152	2.37592145320267	3.18348554324919	3.882568371155067	3.354911587371544	1.1204838538469026	-1.7209443144243581	-1.5225820391745246	-1.3768430568588477	-2.4845942530113048	-4.038122381393748	-1.4076455054850627	1.4313637641589874	-0.8065359368777398	0.3842533059311557	0.3014094497198447	1.7935494508144254	1.2718735439589604	5.414472657672494	3.472114580126404	1.5443452046208663	0.244462645455602	-1.5308772793327798	1.4612953510163642	0.7191653253283166	0.38303622237464596	1.4431543474115518	-0.8891972516106023	0.30886589263625247	1.096718024796227	-1.9177557595277828	-1.7638575694844874	-2.277999784431015	-0.7490429136284136	-0.7016946198194888	-2.6273379755749704	0.9716890188427767	-1.8211858739253672	-1.1610002537705302	-0.678133708484532	-0.04115196398964511	-3.326221630251258	-1.712917134896569	-5.161465417169861	-4.658469995023055	-1.2789342399940287	-1.6577718203210279	-5.262822151094568
chr2L:5801286-5802034	-4.17446728612914	-3.4937920536919727	-1.4476620743564608	-3.180079675788517	-4.87577065485298	-4.178451639942057	-5.123144019046788	-2.141380411213023	-4.00398443398391	-2.220849885902292	-2.1239945312179795	-1.2312278425147318	0.6380172731361782	-0.330269917127831	1.1559692314597079	2.077743522056654	4.494847014938758	4.365585350335576	2.310691167672551	3.0796455332433994	2.200135302095254	3.455440098133699	4.979881757621861	5.590412417123301	4.722074007585252	5.944171753128999	7.472978430077556	6.401149865386413	4.869449505268213	1.7512976713534498	-0.07431041028586854	0.67699760786481	0.5136596520156023	2.5521625271100916	-0.18286266408027035	-0.49160685957898054	-0.036050663495053974	-5.805636742083957	-7.288022622950938	-13.360258391207926	-7.610883248322888	9.185691088138531	6.755611676713244	4.250119653043829	4.790150265538798	1.8071702726611467	5.234585678364983	2.263385921796445	2.853373639080445
chr2L:5980198-5981048	-0.8736655247448865	0.0	-0.2887691230768229	-0.5552050987676277	-0.3842533059311557	0.9711318172944562	2.138146248325448	1.2562610343823994	4.116414304090061	5.102221892147864	2.0433670330979687	2.641434724860478	1.860965148870515	0.9837605195082327	0.5468583063900168	-2.912747064808865	-0.28829559310550396	-0.08757351519942069	-0.40856525931211984	-0.5727259101718111	0.32675222119505476	-2.6219934369779003	-0.5736873089350709	-2.2627168574644965	-4.052498203557415	-2.9321368801533008	-5.01747352569011	1.5781838836615223	13.425705629339998	22.55833436342602	23.113643052138965	23.297620264707625	17.875892378445037	8.686849068682061	4.4561337902882965	-4.2890221699292885	-9.347949992528545	-11.12041169086454	0.7730566422162692	12.89285743307452	13.940803528411708	9.187641569817128	8.165502759906312	5.333179026816007	4.235256636108216	0.28214426824485705	0.6605213774957117	2.1832734189685987	2.896372361456706
chr2L:6063005-6063932	1.9048840647038372	0.9062692481014997	-0.6802963680507325	2.232946045073447	4.004107850911616	4.336043571401424	5.098061454996935	-0.2896326649800839	-0.7883326890407625	-2.2241717671829773	-5.673354011902029	-7.451427535114598	-13.431782860364065	-10.072127352967009	-8.56997011223504	-1.7837199945243307	-8.169288261573042	-15.975127166968845	-14.139460053023166	-16.929764386621528	-17.81567484631258	-16.640479469473323	-13.853734341577423	-5.634143925858592	5.979862683579372	7.617350022506932	2.8021468674280214	0.0	0.0	7.412840022843624	11.002146979725731	5.736972168054504	1.3821770810048504	-0.32675222119505476	2.9994128749923923	15.176244026248963	12.39105422482975	11.096992055843666	8.539583606527051	7.962452507060288	3.4378069721019298	5.8955285819857135	2.2087699498941853	1.5267822881204438	-0.39105395364254913	-5.020146884755524	-0.3570072649485541	-6.942908674224546	6.024868541644285
chr2L:6489952-6490810	0.0	0.0	0.0	0.0	0.0	0.0	0.0	0.0	0.0	0.0	0.0	17.437533416964083	108.94731709120548	120.8641085407597	63.098404544203035	26.221685287830475	14.73213797595702	2.283931493896462	12.65506804404042	5.297975976312028	11.100404337747692	6.663081986221949	9.204643162527379	3.2366047433281113	1.8154021343855717	-0.46468549038937496	-2.934045779220782	-0.9325618220134277	-7.339501264518471	-9.470248324945281	-1.0466924622419154	-1.170041379908726	1.0466924622419154	21.183777063796633	27.24853888572085	23.597150360513773	25.685578460662548	17.12940291395551	9.787693906597989	6.233750874864548	3.9519689472588175	2.223791226617862	-0.5480891415877298	-0.9360113848821651	-2.7841782497371295	-3.6068211068924154	-0.3964477671064411	-1.8637166806272958	-1.7203691864021982
chr2L:6908853-6909716	0.8968223731589915	-3.445447329614276	-2.8970732757120294	-7.301008776076617	-1.136437303134862	-11.372245202831776	-12.590055960129531	-11.999407564298409	-9.055405169093675	-13.695802100678042	-15.544516469470805	-17.45811033964461	-3.199076697325789	-1.4637527426815689	-1.5754364917418782	-11.914913132905657	-11.457296474244634	-10.733800850020778	-12.273236685604104	-21.558239248122813	-18.044701687170193	-17.824927492460233	-4.710508711603968	-17.555594523524267	-23.707510242510185	-2.170326612168649	-0.5050184077099936	-13.524963994921343	-6.365344449767129	-1.684872899606169	-11.25646196307294	-9.83954861651478	-8.859454993206134	-4.940284036448165	-1.1737218734474009	-7.147718868766836	-5.899866834381145	0.0	0.0	0.0	0.0	0.0	0.0	0.0	0.0	0.0	0.0	0.0	-0.32675222119505476
chr2L:6945662-6946786	8.817533634790454	16.40471999681848	15.88384083451958	4.981706117684168	0.7359535705891888	2.3286248352848276	14.208142492342901	9.486391412352033	0.0	11.035252969307232	16.249878471866612	16.507786906364874	13.857270821038844	11.659999138146148	16.161734054480494	15.229448979242143	13.736692976962216	11.747818671203339	4.585056312116199	3.7276702919232063	2.129329457141494	-0.38531447840819505	-2.2665547518014466	-5.485615203659118	-2.643121582702393	15.911582117653968	20.412399933074802	9.184371633617605	6.071796103150555	1.162587399945195	-1.6456160970338571	-4.407196215125337	-13.395887025224374	-14.471930465694111	-25.890937109571016	-15.499017616639826	-16.245877653326687	-8.424372267455754	0.2241479515118958	-1.4458993885246925	-3.4152764571363985	-8.479905587718976	-10.221004082649817	-21.18364105415915	-30.660614454162168	-26.35765990680024	-1.654507166568443	0.0	-8.28947108837131
chr2L:6947495-6948384	4.981706117684168	0.7359535705891888	2.3286248352848276	14.208142492342901	9.486391412352033	0.0	11.035252969307232	16.249878471866612	16.507786906364874	13.857270821038844	11.659999138146148	16.161734054480494	15.229448979242143	13.736692976962216	11.747818671203339	4.585056312116199	3.7276702919232063	2.129329457141494	-0.38531447840819505	-2.2665547518014466	-5.485615203659118	-2.643121582702393	15.911582117653968	20.412399933074802	9.184371633617605	6.071796103150555	1.162587399945195	-1.6456160970338571	-4.407196215125337	-13.395887025224374	-14.471930465694111	-25.890937109571016	-15.499017616639826	-16.245877653326687	-8.424372267455754	0.2241479515118958	-1.4458993885246925	-3.4152764571363985	-8.479905587718976	-10.221004082649817	-21.18364105415915	-30.660614454162168	-26.35765990680024	-1.654507166568443	0.0	-8.28947108837131	-3.470651957385013	1.0935785949006047	2.0013285088618433
chr2L:7064100-7065255	32.79560909703463	18.993868692085893	26.83345740047744	20.99380095570674	20.945141568343256	19.666500421656824	14.006752020515378	10.674267338505885	6.371766944430524	4.54002924914362	0.4035936540648525	-2.426393644003239	-6.68232653130236	-5.744939207316178	-12.933288046492038	-12.209577076164766	-17.611016305328416	-16.535673114476875	-17.339351165685827	-22.877310081479763	-15.092079870844554	-16.57814898061899	-16.650858241450695	-21.34186056458158	-17.305865476948224	-9.21466297503213	2.709392101162767	7.250522532708139	5.093907312766531	3.697216476751617	0.47577051066364295	-1.8087053272547293	-1.4650472567631843	-7.050592604680072	-16.059028300794978	-20.089731157300836	-18.030673797094952	-5.2771416253095	-0.4547195741423293	-0.7359535705891888	1.6927352453282947	6.492330871629863	4.164808162690067	4.170492892453397	-5.823023796516665	-13.202474740536175	-17.65811769525599	-11.427488241339882	-4.2320851314649595
chr2L:8307312-8308179	-0.8065359368777398	-4.14701235659832	-4.670620435629871	-1.3491947485936036	-0.5429210022667755	-2.191082715210632	-2.682390599481419	-10.522516284527033	-14.836908145707918	-6.929865669081005	0.0	-1.0668755590631576	-1.0668755590631576	-0.5050184077099936	-0.32675222119505476	-3.920954183294568	-4.90264003700323	-2.2368828310306164	-3.4759985610677258	-1.788783283300503	0.9884928598239788	0.0	3.214620736329044	5.240839204186619	8.897779762959939	2.903333576924006	0.8715167998189468	0.3994560744936701	0.5964111315763887	2.564847524684046	-0.6816069930958051	-0.6252873828651145	-1.8751042679215533	-2.5841358441259623	1.1988016946252926	7.7943715896261345	2.381403813156292	6.21561102768516	5.146957296196014	5.982917758582813	4.797730684421463	7.389054351710911	6.045167796819093	4.996321034006596	5.598296067460482	5.433788213360769	2.5843507464851503	-0.5234384870639825	4.956289209179475
chr2L:8510587-8511865	0.0	0.0	-3.5104935256304954	0.8962571763062308	0.32454363319990315	2.9177322108411134	0.46096774478162655	13.186192599558693	27.274546964129897	28.961323371995	29.620012192791922	17.688427084073066	19.21209379413285	20.275187642109348	7.955714719127069	14.820098624592465	11.524550430118632	15.384649863228931	11.503095073692977	12.727586703926683	4.3403490247064465	1.4419376150024263	-2.5777162428931706	-2.4423035074462045	-1.5826745582737027	-6.974821133140315	-5.020097723474834	-8.197210091667293	-9.369136301092162	-12.16772440202796	-19.813750713692937	-24.61576154154796	-15.861335945085107	-25.674755528801057	-22.103424698769324	-2.534553518899802	10.520645044368694	9.148859263892499	3.205745805737448	7.0976064334749545	5.144185707348579	8.898401150900028	5.82863571869373	11.839876094371728	21.604825423983794	6.876511572474091	8.82535230318132	3.876199468873462	2.1978363640050818
chr2L:9699912-9701115	-1.13989551074183	-4.3732834780128345	-3.3464631249193877	-2.4856422674738194	-3.907200944558226	-4.000196332234148	-9.00218715105926	-9.69502730633529	-11.488533754000498	-13.27583561111229	-11.540982380936745	-12.971334868553571	-18.968276981604568	-9.96109099757109	-18.891397515952466	-19.548458040487503	-2.879723976178439	-3.8307786762344884	-13.095488802444496	-11.100089938310107	-8.553231211704887	-6.912483306522475	0.32675222119505476	-3.9159148262179055	-7.312932688884616	-3.905290282596934	-7.698113155665369	-5.156000871468465	0.9648536905119721	-11.17932845180178	-9.276798730102643	-1.4807113414687347	-8.392219072107551	-6.213297137482627	-7.40615215910529	-0.2105263209141679	-0.7359535705891888	-1.3821770810048504	1.096439221839007	-0.5824501369079591	-2.4689693553324203	-0.39734068960651336	0.5346537949190744	0.8000802557966666	0.9164794500562365	-0.47712125471966244	0.3842533059311557	1.3346532042087658	4.266642702680126
chr2L:10205357-10206698	-5.9374785148892935	-6.9635708940253265	-8.094073053967271	0.0	0.0	0.0	0.0	0.0	0.0	0.0	0.0	0.0	0.0	0.0	0.0	0.0	0.0	-5.433439709590141	-1.3361085670423096	-0.47712125471966244	-1.1105051745947512	0.6762939136477789	-0.32867254487501096	0.7121701346881192	2.106484346307365	4.013390581003731	2.7285928155171044	1.0752722563038328	6.657846630659928	5.453756817419884	0.5552050987676277	6.690098863231269	5.069508440307208	10.005612348335136	9.333135823823458	8.218954603358114	8.46337471622353	6.869322931049996	-0.5982874332953674	1.8691860119179453	-0.8306338155442856	1.5254292979851372	2.520518934427999	0.7906137876558695	0.3842533059311557	-1.0668755590631576	4.481262646947111	8.673322812931424	1.8738140686470386
chr2L:10245644-10246562	-4.427223151423064	-0.5552050987676277	-6.784948285495598	-13.089859315459542	-10.268157959573822	-5.941526563354928	-14.699374748805605	-11.50597851010309	-11.806335026877298	-1.9995294472755656	-5.353072780606708	11.999760099060092	29.17217561589779	12.301085826121904	7.269512529395046	2.560873542085755	4.174940658254871	5.606648714831063	8.095792417485226	15.2778588190461	10.252354048121635	4.929285977686441	1.968250981180858	3.757011058381621	2.962337824825468	0.3943670505771443	-1.1315780295358764	3.514446625982797	2.4051429817003562	3.0808661882360133	2.1834997080366296	3.95080497549041	17.594952996301103	11.798641455929172	13.26087246970176	9.650052908731064	5.760192957492111	1.561329023370908	-2.332462835859472	-8.77194112291772	-12.40692651501094	-13.62743920451685	-19.746439442358863	-9.58048643950907	-14.642314071868011	-17.328209124452798	-14.144151375994909	-8.606248609201295	-10.837681652160967
chr2L:10361693-10362754	-4.5942921542274595	-0.029230339672795556	3.9003415795308305	1.9054430246346705	0.7424818152837781	-1.9175235639966854	6.050736696169713	12.127216407446571	11.423648221019972	5.662033400867769	10.482462832772846	8.94777326244243	8.13952835557342	4.929364184996027	1.517504393218028	1.8328906358210828	2.192848061629895	1.6825909622892548	1.17755297346714	-1.5499450787397409	-0.6040471177735631	1.5647867843032814	-1.24411923718178	-1.011797176363557	-6.540387830101227	-6.957550494589571	-8.409116201818158	-6.2646137853632355	-9.72395913968868	-13.255454046198778	-21.492828223659703	-21.623901750421037	-16.19935667560579	-4.296895315260488	-11.070084171331995	-12.68983721893005	-21.035842590909116	-20.529515459664943	-9.198878909438097	-0.9884928598239788	-6.479171365772113	-9.833429580807959	-6.1194620054095115	0.0	2.383046303540879	8.44105200118999	8.178518679296017	5.252652576387024	6.110650810039542
chr2L:10366728-10367669	10.482462832772846	8.94777326244243	8.13952835557342	4.929364184996027	1.517504393218028	1.8328906358210828	2.192848061629895	1.6825909622892548	1.17755297346714	-1.5499450787397409	-0.6040471177735631	1.5647867843032814	-1.24411923718178	-1.011797176363557	-6.540387830101227	-6.957550494589571	-8.409116201818158	-6.2646137853632355	-9.72395913968868	-13.255454046198778	-21.492828223659703	-21.623901750421037	-16.19935667560579	-4.296895315260488	-11.070084171331995	-12.68983721893005	-21.035842590909116	-20.529515459664943	-9.198878909438097	-0.9884928598239788	-6.479171365772113	-9.833429580807959	-6.1194620054095115	0.0	2.383046303540879	8.44105200118999	8.178518679296017	5.252652576387024	6.110650810039542	5.432354414850238	6.398641942986777	-1.1882718322766834	-1.4130264729093005	-5.537422578110312	-3.8520390488500778	2.0697733108379937	0.7379940673556128	0.8716796146549698	-3.301592526145284
chr2L:10397996-10398875	2.2203823713740376	1.4607991004216487	-0.7949344434365183	-1.684997230950443	-0.19916529609750633	0.5552050987676277	-1.401963978027855	-2.072824186164106	-3.014884198390452	-5.050264873945385	-7.867200790104971	-10.16481062987699	-8.907386094438507	-4.42642311688697	-3.4084944837672837	-0.6252873828651145	0.5722315223304937	-4.657846160226922	20.29305876553903	31.874072359105433	24.760009447491473	22.861108998516315	18.94344179177751	13.877885057660464	8.195054867468944	1.4161092484826785	-9.678486881449505	-13.685357306302048	-22.24051167935291	-24.74491290301816	-10.190085028072907	-0.8530110715546187	-0.533220467264901	0.9702411722726142	4.195687611013221	0.978758958221509	-0.2880695603475373	-3.7627039157461875	13.655317770375888	16.761755418360945	8.64313851517138	9.34511573470952	13.10480683431133	9.135041460748708	7.542758026095935	3.838127526688221	-3.369439369179006	-9.506165165307698	-11.625903776875035
chr2L:10408592-10409597	18.94344179177751	13.877885057660464	8.195054867468944	1.4161092484826785	-9.678486881449505	-13.685357306302048	-22.24051167935291	-24.74491290301816	-10.190085028072907	-0.8530110715546187	-0.533220467264901	0.9702411722726142	4.195687611013221	0.978758958221509	-0.2880695603475373	-3.7627039157461875	13.655317770375888	16.761755418360945	8.64313851517138	9.34511573470952	13.10480683431133	9.135041460748708	7.542758026095935	3.838127526688221	-3.369439369179006	-9.506165165307698	-11.625903776875035	-13.769840946915958	-9.028710222641639	-6.058517271526501	-3.845198626242855	-21.656939566748346	-21.375505033512276	-15.255488313363553	-9.862222215280987	-0.2406233412219088	1.3598565958898747	4.703709422421544	7.452507494788618	4.478715636131211	0.3220277630990542	-1.632530083079832	-0.9178365431727041	10.793110741302762	9.312086828371614	6.14746480789238	2.820357863212791	2.925394288422897	1.4987578698176265
chr2L:10841523-10842283	-5.1044248922817195	-5.774378290821377	-6.705573716974399	-4.090951908116844	2.3286248352848276	-0.3842533059311557	-0.32675222119505476	-0.9884928598239788	-0.4666095473949303	-0.1671187774347485	-1.365843592310307	-1.5677185830430334	-0.9193975046841285	0.5201848168976573	0.09006670612889991	-0.49965150365589966	-0.9097354372926553	1.5604217590790803	0.24062334122190882	-0.0910509903672913	1.7956121238339333	2.297742078644632	1.343063614951246	1.0668755590631576	-1.3821770810048504	0.0	0.32675222119505476	0.0	5.934729222794522	7.921104321246745	10.899128009038085	12.029720864096666	-0.502582320872773	0.3842533059311557	1.4082625953104067	4.322583457593302	-0.7359535705891888	-0.2887691230768229	4.503314750765315	4.095137373907853	0.0	8.320513181553409	7.4533355373767485	5.002547959398783	10.047847118696678	2.1373678739160127	0.6252873828651146	0.39298175886151293	4.223459510606536
chr2L:10857237-10858151	12.029720864096666	-0.502582320872773	0.3842533059311557	1.4082625953104067	4.322583457593302	-0.7359535705891888	-0.2887691230768229	4.503314750765315	4.095137373907853	0.0	8.320513181553409	7.4533355373767485	5.002547959398783	10.047847118696678	2.1373678739160127	0.6252873828651146	0.39298175886151293	4.223459510606536	5.046602589541299	1.9782039291191584	3.8477662405771214	2.049983065775392	1.3584260185278514	-1.8922894859589912	-3.1314509618762285	-0.7732061054536897	-2.822262704157099	-4.645386107058024	-13.743470521828755	-12.221053642447073	-10.398268450468935	-10.011723191801751	-9.084220481619107	-2.7285928155171044	0.0	-5.442458688849475	-11.287990314204915	-7.086516341222018	-6.714650582035047	-5.758506573330234	-4.769470538511605	0.0	-2.3286248352848276	0.7359535705891888	0.0	1.9084850188786497	0.0	0.9884928598239788	0.0
chr2L:10915322-10916033	-0.32675222119505476	0.3842533059311557	-1.1737218734474009	0.32675222119505476	-1.0599632331942366	1.0512551385892663	2.8932772978215686	1.5492704359285134	0.7359535705891888	1.2488733842962831	-1.6313809856555894	0.258566555609875	-0.9534310082288373	-3.1465217581844116	-3.729556475524442	-9.603024330511476	-4.893191512710888	-5.797809436193286	-2.210531961952443	-3.9059286931343027	-0.2406233412219088	-2.153632484669091	-1.7800267936562	0.5982874332953676	0.0	0.0	0.0	0.0	0.0	0.0	0.0	0.0	0.0	0.0	0.0	0.0	0.0	0.7232032378980596	-1.1932124741588648	1.6537454090471004	0.7365260909667597	0.7495035640692369	2.1801305671841096	-1.877478199126303	0.9059652567236041	1.5943859472346527	2.112734185381421	3.8435848204391574	3.5489507232696766
chr2L:10974210-10975311	-2.96849570768951	-3.042503156250427	-2.7861815217040586	-6.017038350054473	-2.4219831995487824	-5.839693921913998	-5.452172808485088	-6.193758025435799	-3.703478583238363	-0.9884928598239788	-0.7359535705891888	-5.51174614776761	-3.9738580656936446	-2.6389921681971575	1.0668755590631576	0.3842533059311557	-0.4359239231164445	-1.4637527426815689	0.3842533059311557	0.3842533059311557	0.0	1.9854378472382828	1.9337540840312937	3.9816641024421426	1.9293433591621238	-0.3842533059311557	1.473024753218892	-0.7954465043927968	0.07517526160028203	-1.2824010239638477	-0.856997815718539	-2.804939453061268	-4.035068045614257	-6.863042243953683	-8.339350132001123	-10.938754416085281	-8.621813086584744	-8.804411212420073	-11.435957603746285	-12.727034045576898	-2.3286248352848276	-11.92710657570412	-7.871679462664218	-0.47712125471966244	0.0	-1.8718815173288785	0.0	0.0	0.0
chr2L:10976662-10977796	-5.839693921913998	-5.452172808485088	-6.193758025435799	-3.703478583238363	-0.9884928598239788	-0.7359535705891888	-5.51174614776761	-3.9738580656936446	-2.6389921681971575	1.0668755590631576	0.3842533059311557	-0.4359239231164445	-1.4637527426815689	0.3842533059311557	0.3842533059311557	0.0	1.9854378472382828	1.9337540840312937	3.9816641024421426	1.9293433591621238	-0.3842533059311557	1.473024753218892	-0.7954465043927968	0.07517526160028203	-1.2824010239638477	-0.856997815718539	-2.804939453061268	-4.035068045614257	-6.863042243953683	-8.339350132001123	-10.938754416085281	-8.621813086584744	-8.804411212420073	-11.435957603746285	-12.727034045576898	-2.3286248352848276	-11.92710657570412	-7.871679462664218	-0.47712125471966244	0.0	-1.8718815173288785	0.0	0.0	0.0	0.0	0.0	0.0	0.0	0.0
chr2L:11003178-11004390	0.0	0.0	0.0	0.0	0.0	0.0	2.859062991599078	2.600722668102656	0.0	1.9084850188786497	0.3842533059311557	0.0	11.383333177131798	20.60955823110546	1.4637527426815686	12.022632956299038	11.546529711265759	11.006502921147442	10.826372863371045	7.04396312924403	0.5552050987676277	1.1633781131982996	1.4124415063295581	14.40573929181942	7.529171294969381	21.293385871351273	9.627294965331023	1.0668755590631576	8.712412920054035	8.819243067238624	13.920352318342733	20.18847290033506	18.502414018119524	10.669649994278993	8.415147596245133	13.289252323477282	16.341692936600396	13.13008003679978	7.101535182346859	7.290231153924404	3.489745114013745	1.3005060229621086	-1.49662751958714	-2.4185001733983866	-8.70916597385379	-2.1928683822009774	-5.409096581095523	5.2495338879089815	6.888177731422925
chr2L:11804533-11805215	-2.1384289563408916	-8.795726991234588	-7.212213287702316	-6.4960975879151	0.3842533059311557	-1.4637527426815689	0.0	-0.9884928598239788	-1.558933294825098	-0.5410289296785515	0.7490429136284138	-1.1956774893271256	-1.2475289680029733	0.27863731449675705	0.0	0.0	-0.18112399010272304	0.5871840453695247	0.47712125471966244	0.47712125471966244	0.0	0.9884928598239788	2.9628244249657247	4.927019398610648	2.1741979578468538	0.9884928598239788	0.3842533059311557	4.7322114917923805	5.262180834904366	-0.32675222119505476	0.0	0.9884928598239788	0.0	0.0	0.9059652567236041	7.851113449182159	7.760811301258739	9.480300512899376	4.454235509565388	8.409593157418447	3.9470409923253365	3.423393103102989	2.114073399508628	1.447883514749595	4.12699259108428	-0.7427845136403514	1.247985438719303	3.1746312521589726	1.8834399987253208
chr2L:12019920-12021107	-4.277481315119048	-8.883040939964921	-6.579940998772945	5.3107211952265825	9.073852153562619	6.552350003426521	4.551914539834959	6.577733518202095	5.118526340380311	0.0	3.2212801874862422	6.71247674040031	11.341749569090018	8.727272034389278	8.152567700302724	4.784622074102301	5.752745927756541	5.9378278563355655	4.7904679119873546	3.040398120524743	3.7064939623837128	5.739152139547033	8.30899081000481	5.960440673692994	1.9400514704350007	3.2513657185470604	0.8057111460411054	-1.595782900664984	-3.1695203039883877	-6.666192201637231	-4.384038279957984	-9.827843373397089	-13.823583405909536	-16.421615377082013	-22.5636044263924	-22.025289717705373	-19.427913371229625	-8.634724301853538	-8.524462624085182	-13.829913465336725	-13.450163357784932	-10.422693656515856	-8.918859466239034	-23.799163830635074	-25.42557741739613	-18.941217309885815	-1.994088911701105	-3.138072176710962	-3.3725629451979833
chr2L:12080815-12081576	9.424199367312148	7.333625836636553	3.541887424927791	2.001215087344959	0.28195850968433167	-2.9552919203218013	-2.495183445816331	-3.321147734619438	-4.973030566697456	-7.16984362153872	-5.050876186220785	-4.445669629962155	-8.015481146572721	-11.149725766136124	-7.894591613365714	-5.172406498648218	-1.7979107083915262	-3.13589356013608	-1.9896222591720771	-4.101968867997324	1.7496090893157181	3.183552258680085	4.17025008624055	0.832616131096554	-3.748182295267244	-5.282178332605084	-6.210673855414898	-0.4792559630371203	-2.8614020083045015	2.479848568789346	1.716303671593866	-0.9367516822929548	-2.800767685729354	-3.8840382183599806	-4.000196332234148	-6.592245478491064	-6.06911750025083	4.606426978462793	8.843511640569044	3.7458145654827004	4.289875047237309	-0.09588725466920037	-2.0328658384900864	-2.7419328922720907	-4.586123492641289	-9.373240543177737	-15.993796638575196	-21.118020666823526	-12.31871199615511
chr2L:12096946-12097670	-2.800767685729354	-3.8840382183599806	-4.000196332234148	-6.592245478491064	-6.06911750025083	4.606426978462793	8.843511640569044	3.7458145654827004	4.289875047237309	-0.09588725466920037	-2.0328658384900864	-2.7419328922720907	-4.586123492641289	-9.373240543177737	-15.993796638575196	-21.118020666823526	-12.31871199615511	-11.113255323621	-4.674814477998612	7.476632384773818	17.220636880807778	14.71391159507365	8.661486093233377	8.84852432403549	8.15246048712624	7.503981664275102	0.3799238780531407	-7.125182060136343	-14.132892189167691	-15.219583537911307	-19.598330170230298	-13.5671996370367	-33.8629172874574	-18.83903398719114	1.1285906787359812	-4.154940758468178	-3.030821773692393	-5.390956528505352	-8.220328402379836	-6.118838274694772	-7.809705236060694	-4.4331708284998985	0.0	0.0	0.0	0.0	0.0	0.0	0.0
chr2L:13177236-13178392	0.47712125471966244	2.225091131627076	8.305859324802931	5.742605316515606	11.431730966696376	5.3178614065956245	1.0668755590631576	0.7359535705891888	5.700218325639685	9.600746400583573	16.80592883056292	16.684909989073827	1.9490603477888073	6.419279559097441	8.428148204669464	6.843536351668594	5.33357939497036	1.1957102076293953	1.5995860513476634	-2.160306213210792	-0.2397604278196497	1.1085789717584136	-0.29371015747474466	-3.583953733128426	-1.04912640453625	0.6652896918284579	1.6784286668952961	-1.688404250621676	-0.8166184489481217	-2.705265081441888	-0.5050533403881746	-3.9196469320854956	-3.636052710050625	-7.726566957730289	-5.701963448985931	-6.310279914390132	-10.659823381982909	-8.12395646640447	-8.681621696309508	-8.74398925922795	-1.8096334455341356	-4.568119555656793	-5.7549395940288095	-1.4536898227870145	-6.195448784801567	-0.6100512300323009	-1.1346353447010031	0.9751485002890765	-1.2780642861172016
chr2L:13191211-13192214	-0.8166184489481217	-2.705265081441888	-0.5050533403881746	-3.9196469320854956	-3.636052710050625	-7.726566957730289	-5.701963448985931	-6.310279914390132	-10.659823381982909	-8.12395646640447	-8.681621696309508	-8.74398925922795	-1.8096334455341356	-4.568119555656793	-5.7549395940288095	-1.4536898227870145	-6.195448784801567	-0.6100512300323009	-1.1346353447010031	0.9751485002890765	-1.2780642861172016	0.9884928598239788	-0.47712125471966244	0.9568070777091172	2.6012987829684855	2.812007706788737	5.033207579876259	4.24248975011128	0.9884928598239788	0.0	0.0	4.267497331480004	7.049939863984321	5.028745910359524	1.3821770810048504	12.864654539626754	18.01966505156651	19.056172102515347	12.170918662110765	11.925709654674725	11.476836871145625	7.081420618502132	7.003980394424571	-1.3485107689208502	-8.652291794197938	-16.627129173325358	-14.751916719253323	-11.127373358717294	4.128693506158871
chr2L:13832757-13834182	-0.20037082033177642	-0.8904018342168207	0.0	8.093425094144916	12.302752159668566	13.091499519491592	11.428967683344245	10.559483203308297	7.372274677569432	5.757024218545386	4.338872390098735	2.793421857895323	-0.5882556369798166	-2.81055484836291	-2.5247952584858195	-2.8587987554192673	1.0094142255064762	2.316085634495477	-0.4203588243788745	-7.522329832005738	-7.059327954244747	-4.5269036962649185	11.84981980364525	16.8655910253571	17.72294558549283	12.199418106946624	12.122708510528067	8.125718140012212	4.086076226114065	3.3793236477468165	2.037415525246845	1.8176361478875955	-0.9959589820383903	-0.830931387864411	-0.30995430014283903	-0.4978054114026678	-0.3986859288835647	-1.0521890265045393	-0.5811183349239293	0.5418905801445961	-0.8483878231805367	-2.4566654069641882	-4.392087243078921	-5.8851772380138305	-7.2285746569024765	-6.044589914888303	-7.369229391271819	-5.902969551999739	-9.889823153970294
chr2L:15066746-15067664	6.636357561274433	4.534715743599177	11.522071369090252	8.345463999615559	0.0	0.9884928598239788	0.0	7.507234192263764	7.336123435385925	1.6806839062132066	8.652543471955692	15.957584550087134	15.731985515311864	6.5955986490002525	12.53410832103687	12.105004358632396	6.298473620301156	5.124532327981393	12.748247405395448	12.956305255182592	16.632559519627677	8.028514946196852	6.970865462816108	3.298145570078719	1.1822872742475563	-3.0318634273229947	-5.674356357959414	-7.87365605729927	-7.766936555522414	-6.321542366858203	-5.757242877942333	-1.3188261401778945	-2.377767678458271	-4.657628413197272	-1.7711834925360843	-0.7370172632495332	-0.1560117777675677	-1.3938149475211945	-2.7002669109722355	-2.2560830456952785	-5.199892514024906	-11.551194813437647	-8.108563783011014	-10.625999068958114	-9.559837951791833	4.88310873945503	13.783525702435426	10.08330338813451	10.419734460708325
chr2L:16355432-16356162	0.8061550177543741	-3.8169684843335006	-3.5827409165664794	-5.990449198924162	0.7439390360181123	-0.65407097064823	-2.5452555053423933	-3.7188435238976187	-8.308726036437328	-10.479043634017756	-17.45853537438036	-6.486688889015283	4.774116109230028	2.0367558936139276	0.9548945823428865	0.8567863973915436	-0.48602824386963767	-0.9560319836822354	2.2107250613130915	0.14986288920507854	2.591062653409808	2.1833924056576923	0.6010621407397185	0.5700228003036275	-0.1563132852636103	-1.563167261145224	-3.3482908901925184	-9.028591376822684	-8.310351677044439	-11.066802148570199	-11.1973434738829	-11.32222032444057	-8.171436810140735	-4.728910697359255	-1.6806839062132066	-11.068641374894876	-20.898339983437054	-13.860334115006202	-8.235982495288141	-17.374528328277425	-6.828742392785386	0.0	0.288769123076823	3.7264361250424196	5.787791802059115	4.898410146479542	1.1190923184882002	-4.043953410647694	-3.8589417454574164
chr2L:16422672-16423424	-2.5435974661718377	-2.412152679551548	-1.0753322857678569	0.3842533059311557	-0.9591312608573317	-3.814576907845702	-0.6196798365866706	1.630178547499951	0.3842533059311557	-0.3842533059311557	0.3842533059311557	0.0	2.220936601208076	3.0636505439555166	4.065034234090625	-0.7875892944361567	-0.47712125471966244	2.3325022141815968	2.3992096549889665	4.967751363477551	3.517233028415544	-0.848353954515058	0.8099527228854353	-0.9082822009559254	-1.0386086152388152	-1.3508802551568062	-1.8424624924383652	-1.4637527426815689	0.0	0.0	2.839839934407056	0.39593051673440083	0.9851813586911017	1.7905249729613957	-1.9499086091579239	0.8028163811795194	-1.4606786492004653	-0.2105263209141679	0.7200427623928778	-0.3015060358967911	0.20410495339590937	0.4368389587151299	-1.668607486562713	0.13538789724864014	1.652888794620376	1.4208432846418395	-0.9884928598239788	0.9884928598239788	3.1952938331564362
chr2L:16536496-16537354	-7.010966499175913	-0.7794991970867088	1.6806839062132066	8.630450414729388	12.712675512692455	5.006140388873272	0.7945503363849659	-11.827277129203964	-14.812975087895751	-13.499998090429946	-8.289410115466277	0.7359535705891888	3.04523703813823	7.345144975581827	8.357194723608618	8.64274611444563	-0.6025013259654013	6.086161130962541	7.225872203304829	5.590880711578652	8.039033130055772	4.239032654582737	2.003646013773083	-0.6686661751567087	-2.3683081620080757	-1.8372607066488864	-3.6194304783272493	0.7359535705891888	-0.32675222119505476	-1.4637527426815689	-0.4359239231164445	-1.1697706536975487	0.2076385113967433	-0.739133396650793	-1.5022975795922426	-0.5067179623348925	-0.7359535705891888	0.7357890626869555	2.4056045897780014	-0.512539128061886	-1.0401661823089772	-4.837982536841845	-3.9499324316900846	-0.09017660585230101	0.1234585106606405	8.325640080730363	6.041281266725398	3.4055173109134977	-2.0173478796844324
chr2L:16827004-16828078	3.69227173700947	3.984568359520829	3.1084311064043533	1.648086522402493	1.4571426714346944	1.7325026933995067	0.9712722023637514	1.1811595305523084	-0.11954052555949823	2.1047749272951304	0.26654216541939096	3.735756728814284	0.29482155517566866	0.38206231928462214	0.6364909660268047	-1.18569089057811	-4.358648183603834	-5.935682035831162	-6.264522550520752	-11.089928819286994	-8.376719651037332	-1.6950935144223875	-2.0402513921456125	-2.456421408924131	-4.017359632791699	-4.59593203874827	-1.7299722278275553	-3.8828413724537327	-4.010261561726991	-4.701251537122659	-7.521164966320731	-5.736987989913278	-5.734038392530694	-4.74735086129232	-5.8898423585548425	-8.270084017272437	-3.9016616703232057	-5.476520855085053	-2.4415018906004504	-9.104999658429415	-8.54070580392163	-6.608799644822842	-4.7266171889662285	-2.482166370388127	-3.7133675163055897	-3.5937967385144907	-6.774609879971372	-5.005199244624076	-9.60777448058579
chr2L:17483308-17484464	1.2417203437958086	9.031477053331145	8.134672177874158	11.755766143400544	10.986154483680828	7.519040387274498	3.4014339829080966	4.589257275258608	5.694833824590809	8.81631861866772	2.315433986131577	2.446991402809885	7.9796261072496035	7.939450587802633	9.381979989204039	7.64111581547688	5.943255028195499	0.07337648643609093	0.881833079241268	-2.3035448073639126	-1.9741182565543773	-2.9811221517569746	-3.5024140481465627	-2.849609944743673	-4.359406170078717	-3.329068236843052	-1.7763192060080424	-2.9472507570839905	-3.8546206637747105	-4.328390909108266	-0.40397868033487966	-1.504438601271939	-1.5798192962082858	-3.6596773391971347	-0.5395757889024883	0.8245614290486801	-1.0668755590631576	-0.3766313107328291	-2.741267573835599	-0.10641370068270901	1.8949516227300227	0.6198678835508505	-1.7320163841258813	-2.2435647585254874	-1.2434403501237559	-1.0594252788610001	-5.462843984948961	-4.460566028586959	-4.993341623783424
chr2L:18597362-18598696	-3.849614548394603	-2.740494773521733	-5.25830638647386	-1.337558349229288	-5.964524473807429	-3.6291622153704934	-1.2821141808245302	0.6248742378019824	-0.3842533059311557	-0.6252873828651145	0.0	-0.47712125471966244	2.981702902749888	2.021138297996029	1.9605523250565686	7.618449531463605	1.6442676866019381	5.265973362001862	11.038199176704856	11.200311504450193	5.394948566864652	4.020939144052055	4.649092598613097	3.8322099283783966	6.630913057662139	4.230061548134179	4.283404493195535	3.7890193000648438	3.8936067385929003	1.2523369111130933	0.536049381248703	-0.31327898652121955	1.9300283843138433	-1.9084850188786497	0.5050184077099935	3.4338353802871673	5.100934295781732	2.991173637498152	3.794440240620197	2.3355300106321764	1.4393475835249254	-0.3496051160251471	0.6450198601859578	-2.710918159174214	0.2614505271567006	-3.655578611514108	-5.243532548085404	-0.8129278662103389	-2.179166123234725
chr2L:18611355-18612545	3.8936067385929003	1.2523369111130933	0.536049381248703	-0.31327898652121955	1.9300283843138433	-1.9084850188786497	0.5050184077099935	3.4338353802871673	5.100934295781732	2.991173637498152	3.794440240620197	2.3355300106321764	1.4393475835249254	-0.3496051160251471	0.6450198601859578	-2.710918159174214	0.2614505271567006	-3.655578611514108	-5.243532548085404	-0.8129278662103389	-2.179166123234725	-1.7830597772865697	-4.727611369970618	-6.7684219288308105	-6.5435049342958695	-8.044575188308377	-5.167540495241684	-13.262519338534213	-15.943443964129967	-11.685059185073916	-14.233604791733542	-4.966449910366529	-17.20785178320181	-6.754673576662056	0.0	0.0	-0.6252873828651145	-3.5489018623889694	-13.34483296024021	-10.911173917722216	-6.761187779926935	0.0	0.0	0.0	0.0	0.0	0.9884928598239788	0.0	-5.711626569759624
chr2L:18701777-18702595	0.4953702769670191	3.0673874009071995	6.76538745433011	3.9146225479547336	1.682767490727281	-0.2182481097107726	2.620373377037279	-0.826671178133198	-0.5851114103036887	-1.296463075293641	0.21168763966847998	0.0	0.9568070777091172	1.3821770810048504	-0.32675222119505476	0.5552050987676277	5.447606885527533	1.6712873300153581	12.757094163136511	10.194185741575552	5.294794887004612	6.059726927294756	-0.355161630000432	5.79888925151572	4.207351338955393	3.7965005045059703	5.041334470246147	4.2582579316695135	0.6104588052244581	11.586673845283906	26.907193301025437	22.833901911669404	26.085488704611304	17.73055011560954	15.805565516014326	12.44905998241257	2.479135165572947	2.9453808747240053	7.036656637999303	5.590116257343789	7.097890188378309	4.911823813877475	3.8850192717786896	0.9060945406086846	-2.4668607922668766	-8.847502622147104	-9.200272241102253	-6.268404146204853	-12.841089602165114
chr2L:19126298-19127065	-7.459259033960772	-6.8648486895003495	-5.239065536207433	-11.407849496397537	-10.539899920340144	-13.35574144528533	-11.12543138089997	-1.4688271124174686	-9.52948869052049	-13.24579949692151	-7.709192926441533	-13.623767531185226	-7.313872579757565	-8.713953915142678	-10.564655975178646	-2.5781891910718224	-7.590323834915898	-7.429524350536612	0.0	1.0668755590631576	-0.6025013259654013	-4.137212900755954	-1.5420536108081047	-0.47712125471966244	0.32675222119505476	0.5529276505241463	-1.3766816815502054	0.5632256794432231	1.7434578672112262	-1.1512322159691801	-0.6500485400342133	-2.8076760441101136	-0.46462252274727844	1.6562658180855006	1.3796869789457618	-0.6263759562303004	0.024716147631918674	0.8111094776819411	1.2393094881940945	3.1215511274564594	0.784571718306721	-0.6857941471577969	-1.012993585518501	-0.7162538767010481	2.015455310859535	-0.13906948780066597	-0.32675222119505476	0.3842533059311557	1.0668755590631576
chr2L:19959262-19960020	0.6252873828651146	-0.9771204363760194	-0.7366859829630219	0.22062649776520535	-1.4041243600130975	-7.7690518921325324	-13.968955151692938	-11.220731118683618	-11.139775690604983	-12.808282397531725	-7.14852094454111	-0.3842533059311557	1.0707089749884082	6.316418713607388	2.7888535590849663	0.47712125471966244	1.0752722563038328	10.089524220844613	2.9748340981570474	2.7285928155171044	0.6252873828651146	6.276281191067237	12.038244782707338	2.826235954680973	18.59159917492412	12.67771947595335	2.3286248352848276	0.4693180592170093	9.353934406159048	8.952203403463939	6.758553858056722	6.756339752916674	3.6957938530271073	5.5039469471736115	5.435753760626687	0.6575366759751569	1.3734590191754823	0.488691698591492	0.865845382632883	-0.7409017940275396	-0.1852722751504441	-0.8953065024048557	0.0	-0.8804276488777467	-3.733394242534163	-0.6742956125476676	-0.7154484674930298	-0.36313023138043055	-2.8605642834175153
chr2L:20061504-20062412	-0.47712125471966244	0.0	1.4637527426815686	2.079784247633173	4.50482743844501	4.796516245752163	1.1735567295533953	3.154197145126093	1.762446398094682	0.47712125471966244	0.47712125471966244	0.0	5.879658255639819	5.83625212346158	-0.6252873828651145	6.000185540245231	14.102841590876467	2.0745887724982746	0.9884928598239788	5.701903030028216	7.705975943669544	9.637093736771533	3.2997871886096384	8.281921905455064	5.572754457489622	5.651600490388005	6.116923440827766	4.8784983657954335	3.718770644805811	4.332230894963802	0.296971132013413	-0.7934766352257598	-4.6961888737197865	-3.000985206035359	0.11931210326639505	-2.895758839659833	-2.8387609548565567	-1.170850109503766	-1.7144322333170212	-1.9769857196479577	-2.5979695081158365	-3.0480620495019233	-1.6166631269187135	0.6316629465930411	-1.1661640445418593	-2.7261211403322885	-2.672530802262782	0.2681854859691828	0.9884928598239788
chr2L:20064685-20065480	1.1735567295533953	3.154197145126093	1.762446398094682	0.47712125471966244	0.47712125471966244	0.0	5.879658255639819	5.83625212346158	-0.6252873828651145	6.000185540245231	14.102841590876467	2.0745887724982746	0.9884928598239788	5.701903030028216	7.705975943669544	9.637093736771533	3.2997871886096384	8.281921905455064	5.572754457489622	5.651600490388005	6.116923440827766	4.8784983657954335	3.718770644805811	4.332230894963802	0.296971132013413	-0.7934766352257598	-4.6961888737197865	-3.000985206035359	0.11931210326639505	-2.895758839659833	-2.8387609548565567	-1.170850109503766	-1.7144322333170212	-1.9769857196479577	-2.5979695081158365	-3.0480620495019233	-1.6166631269187135	0.6316629465930411	-1.1661640445418593	-2.7261211403322885	-2.672530802262782	0.2681854859691828	0.9884928598239788	0.685856279631053	-0.22265598460920763	1.2208699213801217	3.5788867078985565	1.4928979597580336	1.9720996510325282
chr2L:20656200-20657538	0.0	-1.8027107223228733	-0.5710096752899522	1.4507480394475742	0.3439054932507389	2.531176876032082	0.9884928598239788	-0.18946256670265693	2.531882016788484	1.5895174868161641	3.6357075968187464	1.6422014869843864	2.9576578783772534	3.368417712006549	0.9670162803285552	0.3842533059311557	3.1498768802668526	5.480069407722593	7.678839934508563	3.098878344142466	0.865291456162577	-0.7583843348398709	0.9281233285190081	0.28349877730603723	-2.500149464161837	-0.5584765577051806	1.4444045626603808	-0.2887691230768229	0.484789326234403	1.4976569690495674	-0.05023170247580341	1.5415399069119078	-1.1132578768285804	0.7570830053457589	0.7632751197846486	0.8227621036528056	2.9794759299785927	0.16711877743474865	-1.4637527426815689	1.170041379908726	4.070656080162895	1.5337479935427618	0.942956989820397	1.569860350699335	1.3242690919190747	-1.4462723840887655	1.684872899606169	-0.9545210208533524	2.8142162649185845
chr2L:20887674-20888566	-4.821148995866068	-3.359805771127339	-4.42810651565327	-1.8189556621122223	-3.585934811192901	-2.5045128023725614	-5.601926513988896	0.22407746444571308	-1.7869120302727426	-0.6454159703827156	1.3162177824169385	-0.9059652567236041	1.6946618848956958	3.4223294982208703	1.0643548603589674	2.6138586341679173	1.9894353671030567	3.8851340849421097	2.762333777046943	1.9107208353957286	-0.5833589373735069	1.1969234481008648	1.1884974799111465	1.6074392631395262	2.9653611389812835	-2.021116336700672	0.0	-4.67685773440955	-5.507762303675805	0.3893487198707885	2.4267832720353866	1.195055677852572	4.132038566204769	4.119909947046542	3.0422451168044424	4.163154432814452	1.6500911718126738	4.6040511971458145	0.021494195140909497	3.3127763689194594	-0.3128225724376442	1.5366763206739404	2.9559947822162194	7.029875149005265	6.596331915595575	4.703035759090584	3.373691703230525	-0.7600095604924535	1.786196337930896
chr2L:21220894-21222311	12.16387982976497	4.994245129893963	1.4938337963830144	-0.3949527352078372	-3.760947925941944	-0.7518288599771161	-4.9009548494490245	-3.8806276642242272	-10.97003752510526	-13.890770449404284	-9.83191711895076	-8.23827274014264	-6.217980480429646	-17.49849486365747	-8.552009318301709	-12.107010610529102	-3.6236455738040765	-9.140586701382382	-3.386187695126018	17.52498022649276	17.353855040516905	14.43156572279615	14.87882655611451	7.643114420177679	0.9139000564200301	4.861118362004225	4.417961131558868	4.136295223564071	0.03377142874553101	-3.1793476806842182	-5.45863755734865	-3.7401170066240517	-5.74809633256099	-5.663378568886994	-12.072381117624076	-14.637977367208709	-10.492026454113295	-10.476180420398856	-9.50331725009478	-11.803756019698973	-10.753886395472247	-10.50877982743713	-5.147624994426316	-4.0502503297722265	-3.3180460928443005	-2.7449477894470338	-3.746570844133843	-4.06057995517496	-3.4416929860522316
chr2L:22128836-22129549	1.3182687278617096	1.7496858065002443	-0.3673364774327989	3.849622517457011	-0.6910647477357449	-1.3507799086976604	-2.590297167797455	-2.312038809523395	-2.36189610465819	-4.913528264065527	-2.034927936858395	-2.444843435547243	-2.2153222995555515	-1.5260716349366952	-3.31013286427797	-3.3822797694875226	0.47712125471966244	2.2044471364002667	0.8156098494722199	2.3099382854293165	8.010837010686759	3.6171159924900462	8.327700473727552	8.45283766887225	9.456540024257174	5.1422420249445056	3.975950302009069	1.524311712594172	3.1420524971977457	0.8219933547920601	0.20649615408151867	0.027344416006914563	1.051418040735928	0.7580683529362574	-0.02404412674163285	0.837466887293662	2.8168877114067024	3.1791090847287973	3.815602012677762	2.506211966586417	2.082049219620822	3.5592423688444055	3.05993857838121	1.5641330314371054	-1.3488546239054104	0.6430342667485626	-2.0729318932697804	-1.6272518356689172	-0.5095825800615446
chr2L:22246723-22247692	-7.6724497849193165	-8.784216132147723	-9.12792979356892	-8.076622617121199	-10.506608610726602	-7.342742185731905	-3.134873361775346	-3.58674426838574	-2.047602354059029	3.829783748897243	0.0	0.0	0.0	0.0	0.0	0.0	0.0	0.0	0.0	0.0	-9.25983179234216	-1.7404861925003958	1.7975377914461244	-0.5842495326403826	-1.5002879843898174	-0.0676196358852675	-0.05455388423920434	0.19132543123731488	-1.593852217262337	-0.7592260575375567	-2.12354879418708	0.27095762670373613	0.7734481710019527	0.8994464551170399	3.626521461724101	-1.4086921317980698	-0.19916529609750633	3.82501820006062	5.211748550315127	4.577068410225814	1.884036559429202	-0.2794620411872109	0.30687526077229726	1.2184942462303703	1.893463791688278	2.639948471892431	3.2900274189463365	5.283444157346289	5.835454776022254
chr2L:22736983-22737717	0.0	0.0	0.0	0.0	0.0	0.0	0.0	0.0	0.0	0.0	0.0	0.0	0.0	0.0	0.0	0.0	0.0	0.0	0.0	0.0	0.0	0.0	0.0	0.0	0.0	0.0	0.0	0.0	0.0	0.0	0.0	0.0	0.0	0.0	0.0	0.0	0.0	0.0	0.0	0.0	0.0	0.0	0.0	0.0	0.0	0.0	0.0	0.0	0.0
chr2R:710287-711131	8.157381705559402	4.253289158918205	0.0	7.106878993513566	16.677116417109303	15.156226134392378	10.697030201440882	8.95584006337412	15.870575905836436	15.523170503354157	19.9083041765682	16.64404958105446	12.61247779858301	6.070602596158267	6.412606834145026	3.1532997858584606	10.9019072787967	4.252225493522362	5.592342938635447	1.3258826390407736	2.216159625025342	1.1376334380676403	1.2109032463712752	1.206966011843889	-3.591161438319573	-2.3589565882297654	-2.2079539808223783	-3.933784385628248	0.19477953235236087	-6.8034539971464865	-5.670284723893041	-5.335189950221674	-1.7133611190352243	2.266665181843671	3.011669014476711	4.47004680936602	2.716163658965114	8.647283321941515	0.0	-0.47712125471966244	0.2970833565050148	1.323235649674166	0.8331037697083299	6.7079480203651345	9.719915465976463	9.115901995367624	6.8874623508872945	7.267741470531032	2.537692788546927
chr2R:1860731-1861801	14.433150046108894	11.194589386627094	14.3485502427552	12.525807806393189	6.534240741406466	11.726985216009483	5.953072878428137	7.553585894386451	3.5435937363522823	4.132079083000556	-0.262854228610379	-2.3337441646618924	-6.7763942539893804	-7.205992472058347	-8.2395914948123	-4.939221783230254	-0.9714484411535675	-4.807327970842164	-5.2067680440835735	-2.113004227619936	-1.1829717618779194	-5.48819182512469	-6.385642841409818	-3.1387939032565	-0.9898357204560446	-1.6949654486470427	-2.523003718155606	-0.7612154895141982	-2.6270662692113564	2.014135041047223	1.3423881657726202	3.716968489823326	5.6379686081470135	2.660073016397596	2.776967267043661	1.5577297928132416	-4.1484732902089645	-5.2829984289970335	-5.2034704575993045	-6.442657694751952	-1.6815480700077783	-5.073754601285079	-5.206383038559613	-1.2058628001378644	-4.912332772810002	-2.5635324106335875	-4.24644044242272	-0.19836994212481093	-1.7515269522807655
chr2R:2698697-2699671	6.783708504751316	5.33115898632232	0.0	4.663615867678115	2.159638473101246	-1.9558760432568403	-6.11607962251501	-11.32271053253559	-12.105493001821076	-10.742431764538933	-9.969776354265935	-7.508577450401122	-9.034317025582478	-7.881700691803076	-2.7627035861989606	-10.900246785300363	-11.479702740501255	-9.131350859033233	-9.68532535763685	-2.170326612168649	-9.92001136261423	-7.499789700566424	0.0	-2.3286248352848276	0.0	-1.9769857196479577	0.3842533059311557	0.0	1.0668755590631576	0.8768927084489612	3.3945423082212587	2.3594018229923974	0.288769123076823	0.32675222119505476	1.9084850188786497	5.551229747412621	5.3668938068723335	14.32359293042962	14.417765320748913	15.633970598242945	6.9101219412001935	2.963947621503623	-0.8717255711043644	1.3282171938479694	-0.07414857274578612	0.2457594292768453	-0.16125860883478269	-0.770073675670465	0.9253366760200419
chr2R:2757459-2758027	-1.1515496698285645	-1.762230273471871	-3.3849870300568496	-2.8728745924704815	-3.147095129178957	-2.389607345343247	-3.2502566179780836	-7.197981945838005	-5.940540476201153	-3.2661312856204954	-3.542152022841199	0.0	-1.6643092415313778	-2.7211085221178037	-5.782728244902624	0.1811315509973822	0.0	-0.1324460563010879	2.2257361672846594	2.1932700335034103	0.0	1.5958872773364752	-0.025001186635289788	1.1957762471969597	2.61785929466613	0.0	-0.26145052715670036	4.365851764819185	8.847948075983682	2.7491193668352256	-0.9059652567236041	3.744773552898125	4.036722148507957	2.3835895746744944	4.157337991709254	4.8336200479568925	-0.0615723773666162	1.8550075359652318	-2.71690610696383	-1.957076211655355	-0.8429400554054045	-2.6115074685740045	-0.3974464249185691	0.9059652567236041	-0.8065359368777398	-1.2627774232426092	-0.9545210208533524	-0.35191015046862734	-2.734339956091758
chr2R:3202932-3203636	0.0	0.0	0.0	0.0	0.0	0.0	0.0	0.0	-4.39512445579573	-2.4426045742066465	1.0526919168443203	3.9726247245878694	1.1316729247829798	-0.5488105694020099	1.2147153409594753	2.873763449189831	2.8403971526782312	2.8853203123977167	3.0722916063420125	0.0	0.1472904357604868	-0.8361815786629336	1.3401469949672993	2.8036587290036685	-0.6884810921586866	-5.774117312176274	-5.191626073159768	14.731444963518149	9.083273406840842	9.327727541967755	5.619540737799918	4.69681118064291	2.0634311016050306	-0.6152218782801842	1.5041862040864293	-0.3445260675433953	1.2110172632177787	0.8873684287051846	5.089692788720956	3.4238613733776613	1.6733325898079034	4.806256363055004	6.519021126173082	5.595279615623666	5.828240447314123	5.69392165497735	5.627881440847108	6.833585613619593	8.959749776314814
chr2R:3562855-3563760	1.4637527426815686	0.32675222119505476	0.6252873828651146	9.312784823236552	15.197302830855632	10.917406483110035	5.266547263229977	9.291440166335061	8.79565967832258	3.639800333250112	0.0	-0.32675222119505476	1.2369422173662068	11.218821479638656	15.071243589237271	20.002887604069272	16.41504670171795	9.570248526814575	6.8810616663451585	3.1587801677080454	5.818592276169338	9.9251970355815	0.8331037697083299	9.03029760754812	17.068503130899188	13.926255398773339	8.394061937768104	15.771432344394364	11.223352386965722	10.537310343806142	13.363488506813937	9.857519710792245	7.460278034051807	5.924428201782098	2.7900301219845156	6.789483616753052	4.052406121291662	1.4003277827195895	3.4414592430538002	2.4680681103916053	3.4436963136303707	0.8854734090917759	-0.1547759067569742	-1.8430651798777447	-3.264167699067401	-4.262160658898034	-5.3356659450519	-6.198891013974755	-5.854433061088826
chr2R:3586815-3587734	-5.854433061088826	-5.441481217133031	-6.702872584619796	-4.58474132167251	-8.415432591087201	-8.01509287260137	-12.067890320288722	-11.118520973199496	-10.457119036690456	-11.831400848615269	1.241233954424902	0.7293915718495874	-1.2476421170056515	4.627147575896899	4.471766426954779	0.6552158095278264	-0.3759728916044608	-0.9275366733231822	-2.6009568590648455	-2.498649453717192	-6.890855927951213	-6.73913239296482	-3.080326225563528	-2.518147710347842	-3.4614182344836157	-5.31640451946762	-6.31096263861095	-2.6371688188369564	-3.2112369517769164	-3.438899917224899	-4.036552154510083	-3.4028821302443792	-6.0336140238654306	-3.7968781538565053	-1.2612919972266288	-0.5133007277344855	-2.2665308028183535	-2.9169823947473175	-5.588202261478697	-1.7962954563230777	9.79606458107081	8.221712941911237	5.611588687150769	4.515117361118108	7.886817965416512	4.374915636720808	-0.32158227060879735	-1.0052363335794068	-5.305453231352677
chr2R:3847717-3848524	-1.1644014063203445	-3.847297076725949	-7.3422846098616485	-4.475085616069136	-6.151454251780221	-7.843666571541872	-8.024720903438732	-7.998596329528973	-8.129784490840457	-12.050984276995065	-8.141880307982989	-6.5092635471888	-4.283285648037366	4.659812873530329	17.628220141422542	22.55218043032948	16.06077022630642	18.81237487339938	16.375260361396798	11.459515904595602	10.315017563895303	5.64365866744819	4.936157846291406	5.973214943198068	3.0324880946188144	2.8316167256176428	-1.7971354510611095	-1.76288513709272	-0.1542856323555571	0.2550327347984114	3.0817317745087465	7.744277663411312	10.774281643725075	9.233600178837746	6.368175424551078	3.876753682431867	0.6527310126421587	1.9350710102956206	0.8744108312414818	-2.4450120183165054	-0.6190080203824393	-4.131983377138738	-3.4552708427075305	-2.7906029640516214	-1.9249362576445967	7.9132570326232266	7.075405987685185	3.377300460037122	-2.9722703584184074
chr2R:4010470-4011473	5.095966115825148	9.730014957009006	7.729492547153674	2.1076790777018823	0.4162267865976266	-0.6491982780828581	-2.406539401446966	-4.091921552669783	-6.833073268251109	-7.217934608399138	-10.614368288922163	-11.342980478518827	-9.494200276032107	-13.654606737472381	-14.206997871859746	-2.0583215256863627	0.8168414036742798	-2.8411483989467685	-0.42060519746910435	-0.8570558771294492	-0.42069395798134435	5.995706743918371	9.144367568786427	17.685212177230017	16.00950999685413	19.27228110088837	13.217244822953207	9.714543765820034	11.604467011059926	9.478421862078092	11.888334599585358	4.108667888984719	3.1556412095027637	2.997321991890836	6.501037632368903	5.612169588870048	1.7842150060083009	1.2466937134313223	0.4966978731207408	0.02713015689029232	-1.41815549901413	-4.436518297915576	-4.714860499616037	-4.544636106295205	-6.093682914087637	-0.6133374968821508	-9.680209006640599	-8.565941854422288	-10.179274037951028
chr2R:4014378-4015795	-6.833073268251109	-7.217934608399138	-10.614368288922163	-11.342980478518827	-9.494200276032107	-13.654606737472381	-14.206997871859746	-2.0583215256863627	0.8168414036742798	-2.8411483989467685	-0.42060519746910435	-0.8570558771294492	-0.42069395798134435	5.995706743918371	9.144367568786427	17.685212177230017	16.00950999685413	19.27228110088837	13.217244822953207	9.714543765820034	11.604467011059926	9.478421862078092	11.888334599585358	4.108667888984719	3.1556412095027637	2.997321991890836	6.501037632368903	5.612169588870048	1.7842150060083009	1.2466937134313223	0.4966978731207408	0.02713015689029232	-1.41815549901413	-4.436518297915576	-4.714860499616037	-4.544636106295205	-6.093682914087637	-0.6133374968821508	-9.680209006640599	-8.565941854422288	-10.179274037951028	-15.035871630991604	-10.174589834624953	-10.839767396542769	-4.600355674276042	3.714372303401641	4.206458297098681	1.8008153596136864	-1.3262553569255142
chr2R:4057947-4058754	-9.789376165571323	-6.565708358925413	-0.7158051146113907	-8.603406867427372	-4.786234973343447	3.133964105921284	13.387915832399102	12.876316679772057	4.07959625740981	6.576609422524795	2.256430879095507	-0.3624383129107805	-0.22816119486484343	-5.272175063667391	-4.194638839578483	1.7839825369126865	0.7845717846188869	-5.485989159904385	-6.385884385657546	-15.073572530926583	-13.748238699344457	-11.147647794255258	-13.271943599357803	9.400760127159069	11.943853472481763	7.729631436878071	10.18107813359329	4.7770379003009635	8.901858167255869	12.986979262936954	7.1629945975093	10.773402311061854	4.009245197097425	7.176385244666487	2.81027834555688	12.063767003474348	14.769073109555553	21.610343124870678	19.953409276485793	19.929897009996733	14.942436150796196	7.152942801440533	3.2502616950268304	-0.7072016504170093	-0.04585657805800823	-0.4052371198869925	-3.156419483607971	0.18313390345192732	-2.7269298668168935
chr2R:4214694-4215723	-0.3842533059311557	-5.528399396098256	-5.266537676753414	-1.1784627333960676	-1.4637527426815689	-0.32675222119505476	-1.0831653629099507	-0.6188824703817007	1.4112246161388995	0.47712125471966244	0.6900745991758384	-1.2568663917263911	3.096697277022879	1.2715904798513262	1.8027107223228733	1.6787618368910067	1.198116831181688	2.2965220862633275	0.0	-1.3333823920891565	-1.4740232639915618	-3.342873204876659	-1.9065405795740378	-2.44856280302743	1.0668755590631576	-1.7222081316804418	-3.59461784852843	-3.6281594467581155	-4.235422956727603	-2.46009253530715	-4.577386384258081	-4.793022455890918	-5.335702417286267	-6.1082682774480785	-1.6422014869843864	-8.09944010389375	-4.27239747043943	-1.9084850188786497	-1.3821770810048504	-3.697216476751618	-6.554857064517467	-1.6297903248601509	-7.140983459783166	-3.8300983268707007	-1.774789996930851	-3.928274626551198	-2.0776447695775415	0.47712125471966244	0.0
chr2R:4788268-4789069	0.717900325315433	1.3707432604318717	-0.47824317634661123	-2.2175132116330003	-0.3468296484451403	-2.268081019807804	-1.9514245205849612	-2.5523331349042753	-4.432317330593094	-2.103277764706862	-1.0750675977659208	0.16151828288564812	-1.4869264150530963	0.6454271861264046	-0.1843524461301665	0.14247553440102317	0.3516633754692448	0.0	1.5022269290607766	1.3120223027252604	2.9511167691190714	6.139900038379303	4.319981771440271	4.9508190250169815	5.413521039652537	12.445195309165609	9.370055882456963	2.259982999975834	16.928728157370553	18.578620147457286	22.699182396269805	22.027884777882964	19.917113735499147	23.562683597568196	18.72116952804276	19.566669506576694	18.112230050719578	15.045865502947372	12.072702741033513	13.029954165048249	12.586187658388807	11.023734854308561	9.11431363158245	3.5050066841601715	10.778885113682062	10.882962766376568	12.518644969418993	7.42724421545956	7.524292970229408
chr2R:4809468-4810538	9.11431363158245	3.5050066841601715	10.778885113682062	10.882962766376568	12.518644969418993	7.42724421545956	7.524292970229408	4.280933471455786	4.338319509392896	2.2352197701010135	3.77073677588876	3.3085695771183876	-0.13958435507365025	2.5788341815912883	2.282608942853597	1.839360833992681	0.37417376175918765	0.6896535319862858	-2.381354985256489	-3.651407506363927	-6.139752592353167	-6.980355293307574	-6.304931555541279	-6.320502435350984	-5.010908655244074	-5.5459199418856855	-10.025657362575881	-8.496013335475167	-7.575075761617047	-9.86496323054206	-10.25565889415798	-13.733451037909749	-12.944887793036475	-8.317841881764767	-8.875169957107623	-8.858285887512945	-9.496912295819412	-9.632797400260424	-9.145530499083101	-7.0189561948445025	7.8205581623845895	5.525719057320905	5.191841606944512	1.3345806680152283	9.984091036261963	12.727836077976336	13.631740778557871	8.4600927976343	5.252153612076965
chr2R:4839272-4840135	5.4961318126461896	12.001843213276636	4.9029845423256875	1.9330516924433967	3.682563881878524	2.443835547042677	3.8672745922139207	-0.9509843487370995	-4.4419671904594304	-6.703398618150321	-8.661368409358476	-2.433427550577153	4.678137249035158	5.516041303690585	5.8893496030024926	3.310225897880665	-0.1706980493469519	-4.876782186200838	-8.214630544048456	-8.436712504595853	-14.487034387657234	-6.895633573463114	-18.635269223911664	-20.31534588803695	-17.0852624399561	-6.079347369575738	9.187690961517378	14.623762047790189	14.595472159058609	15.2573137335327	12.057026408904132	12.838037039308144	6.416824510155659	7.270351444535503	1.5256158552092285	1.5486998694489333	2.1148894066722477	-0.8797530693134228	-2.15322897974879	-7.067026599475055	-8.487796444774304	-7.507517349000179	-5.185615902758851	1.9318012675641778	-0.7408167947941127	2.5133963811764066	-1.2994664175175838	1.53172278343657	3.360151934106723
chr2R:4985213-4986377	0.6252873828651146	-12.631509396513083	-10.237428966063005	-5.388689080879802	-8.546012901698075	-10.045409785325734	-3.895271940867411	0.47712125471966244	0.7359535705891888	-3.1824347986085098	-5.75456894079902	-5.224556197093984	-2.324210141488919	-0.7490429136284136	-5.2397542559799675	-2.005047364856435	-1.3821770810048504	2.2917236545411885	0.0	1.3677250868007618	3.122890656285679	3.93477519926749	3.48134762412306	0.1523682143419228	0.0	1.4637527426815686	0.48112955804341423	1.0993397151222506	1.768803874773612	9.00992194537481	8.321627842219844	0.0	0.3842533059311557	1.0216415987285858	6.865898571974231	8.843884891502	2.9827036655335597	1.6744618218526375	6.893974307397144	7.22879811550348	1.7345287976228647	5.080982034688711	7.462715259210663	8.242843808736119	5.365816114113196	8.228888143447637	9.139265778710387	4.2356302710841165	-0.4106493675885908
chr2R:5030854-5032002	-4.4908703579744085	-9.797716245606535	-10.05549495929146	-9.618213101113605	-2.3887413257580996	3.5183520169374867	7.304210170868897	11.436416955898114	6.888438758252745	11.377992616846566	9.438225440787477	19.97517009968566	12.931472681354967	12.625714225554441	7.188481147280428	8.012845535553712	4.384307074938397	1.8872489318403207	0.13556951214059185	-1.604006752854134	-2.259982999975834	2.153434663750527	5.155813479034327	4.641917942897273	7.233525667353898	4.967108689196413	1.9714560950389879	-0.2508347502817745	-2.386566081419247	-7.746397588301529	-7.060518454502684	-9.892660352270457	-11.831434960202165	-6.2315121461468745	0.34706963033401717	-1.3094713468388377	1.4660281138885043	2.4293811921610224	-1.4974042879423437	-1.7486162796270566	-5.3645566036570065	-5.6978475705525184	-1.9782035013629478	-6.078545896803509	-7.250675611369853	-8.631967790613164	-6.490667180703587	3.9789961291535954	2.2735327185430863
chr2R:5178275-5179085	-1.8276620755793458	-1.7770200521422765	-6.705250847714809	-7.182099160801228	-10.118127156785851	-12.82369143357659	-13.502309347999192	-9.626187820829022	-3.491124561154151	-9.09921367037059	-8.091705194413292	-5.773224474265318	-9.912780425898406	-4.447828941065059	-2.5906425791400136	-0.32675222119505476	-1.548925164638522	-4.172346777797296	-0.9833334848089614	1.3943705929232013	-0.7637822784523075	-2.9405545580138193	1.8268649746042178	10.51732842410753	14.658341668944523	12.837142042011836	8.739507199680757	11.660615332013048	12.32564336346543	3.890905376382884	8.943234397230832	5.492013825112036	5.595406230794278	4.386917564140023	1.4509755911248299	1.4142940131421988	0.3571132109099616	-1.9163656492689334	-0.6368821921611582	-5.047046990893736	-5.973275739555703	-11.255779235874353	-5.78921881972707	-0.7875892944361567	-1.152257945546506	-6.0882810725757865	-3.9722996816049383	-3.963103268277843	-2.89504755835702
chr2R:5438756-5439364	-6.726482751253936	-2.929234232842254	-3.0099847671831212	-9.215852028977553	-5.849717861960965	-2.825572788006424	-3.982010038926329	0.0	-1.9801509964855086	-6.525885390900101	-2.1935279053470405	-0.3893487198707884	0.5552050987676277	-5.091448894339138	-5.402286205899703	-1.2898187683424192	-0.6252873828651145	-4.598340939595247	-11.733067228586906	-6.306935464125932	-9.75453526660734	-2.5915203650013594	-6.875817266012943	-2.001867673296513	-0.7359535705891888	-1.0668755590631576	-4.326964770895297	-1.3688911600988216	1.3631128440202118	1.5695261487311356	3.0891187342920925	8.41655270902993	2.600722668102656	0.32675222119505476	0.5552050987676277	6.217899523287269	11.57141106971294	4.510647806497895	16.982450163868407	10.016424305808766	8.978131627063869	11.354973522169418	9.250605217866013	15.846587394525262	14.015943694639375	12.675294769656979	14.651789540440431	12.979363802566125	9.060675201057531
chr2R:5734562-5735458	-3.18020771157499	-1.9105360732618935	-2.80510750505134	0.8526405704718831	-5.400380185078503	-6.785151854414789	-2.2494652844058467	-0.2887691230768229	0.0	-3.586129642019508	-2.5742618996422038	0.0	0.0	-1.3111202872192997	1.979508101126962	3.5250574608688927	-0.9884928598239788	-0.13820413312375984	-0.4461900056380423	0.41205586050822496	0.7799863043302593	-0.4929705407673347	-1.3890082408574398	-1.312427287861043	-3.2394581885706377	-0.6155924310630463	-0.6030288294452716	0.3399133280130585	1.9084850188786497	0.32675222119505476	6.192232531890871	20.53384131996435	19.451442587151128	8.54036739435295	1.7202851485054578	9.982283435507291	10.268685667705448	18.319766041700543	13.333853004939916	5.589589743671203	4.25072471466157	0.657031266189652	-1.1945000612538663	-5.77622501260398	-10.809426977602476	-13.651361132656739	-6.3912897431396125	16.41049954694328	13.163823283852302
chr2R:6107690-6108365	-8.028571667247572	-6.918803697188596	-13.793832359097223	-3.7717098512548874	-4.273776782955922	-7.921395202141905	-1.684872899606169	-12.221156279012181	-13.344120431428149	-16.788447124819296	-14.759835934592086	-7.005879979564988	-4.088091043890682	-9.564853602027522	0.0	0.0	0.0	0.0	0.0	0.0	0.0	0.0	0.0	0.0	0.0	0.0	0.0	0.0	0.0	0.0	0.0	0.0	-2.4765384404977215	-0.47712125471966244	0.47712125471966244	1.4637527426815686	7.520017393169208	5.499770800561923	0.32675222119505476	9.224806460643649	13.96827897663897	10.949003799833356	7.594268896564764	11.372584083450327	11.78385122177598	3.8466745327415244	0.7359535705891888	0.3842533059311557	0.3842533059311557
chr2R:6364001-6364891	-5.694833577620025	-9.329085600040507	-3.3494998593431835	-25.298198727464	-23.526241247076484	-12.853176598020958	2.3880736099734654	-0.8249841762751692	12.245503132184945	9.82213309184547	7.554867996353109	-0.06961727950709673	4.987841619587369	11.36099602214354	9.458928707466708	1.6453038260344375	-5.310377933542893	-6.842249751245408	-11.112278743098997	-10.016392222679144	-30.450029553149907	-27.38642835785447	-5.053689543002424	-1.5266364489807052	3.0936569529984506	5.88773862741815	6.253946143848806	-0.09105343985926605	1.4026431653344948	0.41960698044271094	2.5704510312877176	3.7134823477745416	4.025881430482573	2.4647925897612506	2.3534518368625195	-0.1416060681241613	1.2063628280109033	2.9327254602373096	-0.09080431289762882	0.0	3.4797213164434346	3.5312715831032513	3.787893309514645	7.684590957983155	0.6867325911188109	1.925250237852636	5.7521377283094886	3.6281671365190653	6.204776301452409
chr2R:6781852-6782825	-9.33454503271217	-1.1927090715384003	-0.5587212351606311	0.21537437946601803	2.1601353954753484	0.29321598867078313	3.080708494333076	-0.2887691230768229	-3.239141405663948	-5.777701251786415	-4.020184299217992	-1.0478921216478267	-3.1876741483973747	-3.2834359229337746	-1.1737218734474009	-0.5552050987676277	-1.1548908653019587	-4.033664368896219	-1.6449684914872105	-0.4106036484331659	2.172379475444087	-0.45381081258895595	2.727151630732356	0.6321733823795772	0.0535086906016544	-4.473390841683935	-4.488098177164456	-0.7858631894981648	1.026735530352508	-2.2207608970525095	2.0053295783284257	4.072248691094802	2.6805322449082936	1.8217183709755393	5.419754394015604	2.0100071674167026	7.995112821634146	10.218401988423325	7.40738519178628	0.7229432898650866	4.28259561160453	1.5396781872967917	-0.04263731384608115	-2.326076800757774	-8.680717251871945	-8.50085992605606	-8.553879219889193	-9.628075889652028	-6.819648371383727
chr2R:7253955-7254847	-1.6307298288409386	-6.507875252117722	-4.189930190784358	-6.772287430393349	-5.832477693265673	-3.4582847639849983	-3.1328429382817164	-4.7066889831336916	-6.608907760443692	-10.076575396490863	-10.952139861751967	-8.727671735057948	-3.9114031588128286	-4.654852838926111	-4.176154741371268	-1.9033268274321735	-7.014894368513668	-4.216543095046384	-2.845357325509647	-3.3444886696793463	-0.2842661940766038	-1.3549858229614224	-1.0334717668899527	-0.15795194346892644	-0.1949230531241012	3.5081515433544546	2.236382305068454	2.9853380938684295	2.9555300103884146	2.097855125273862	5.474176930691808	5.9197228814916905	6.925607670583096	1.1344760968374057	4.160297064918855	1.5790402622753745	2.0340439125602785	-0.25276350874734904	-1.715911746685015	-4.044622668656667	-3.2436767512688154	-3.0912673172441933	-7.7657476316604725	-4.412756968794491	-9.097360507898435	-9.483148716634991	-7.2529089796103605	-9.857596022381706	-9.594166364726672
chr2R:7519304-7519958	-2.5100128869023743	0.8881232239143072	9.750307664692572	20.596259275537452	14.149320791295903	14.944460193089167	15.330473141938903	13.292475475104748	10.40288125268468	6.090026599443281	1.9115922195347916	-2.0335759956353123	-6.950124925615515	-9.657322005849911	-10.368400858058884	-15.509539635252068	-19.040208895735674	-34.57395890456145	-39.70853979631544	-31.83558418195152	-25.24852373563154	-22.085349958254966	0.3842533059311557	0.46660954739493005	-1.6806839062132066	1.6662633538807459	-1.5666271613946692	-1.9950793058218241	0.8500224220829573	-1.325089123731873	-1.967221329436397	-0.5552050987676277	-0.2887691230768229	2.58597244758796	5.114419788035367	0.11930251449979594	3.2735894404287236	0.029464855980119883	1.6286514026754586	1.309767871692922	0.44916199971973325	-0.5308197278695745	-0.4513658188537937	-0.7066170789473067	0.9450606679583593	-0.39822995674509015	2.8851310986152217	-0.2887691230768229	-0.47712125471966244
chr2R:7869568-7870525	-10.048425792581051	-7.0725571973138965	-5.489075171649454	-6.022790324180332	-8.101910554093632	-8.805212366005675	-7.4051611806934	-8.05642821899672	-6.265907185903821	-8.245295558539777	-1.1737218734474009	-0.3842533059311557	-8.0380863357323	-6.259508695775276	-0.4343840840291213	-0.32675222119505476	-0.32675222119505476	-0.7359535705891888	-0.32675222119505476	0.3893487198707885	2.6088568099946934	4.577824460112886	1.9720558727053	2.7285928155171044	4.59479464037908	4.431048054088628	5.767224547912773	5.967615261727858	6.139319751129608	3.6135680048637977	5.2247408884118824	8.763298571110804	9.374067122857397	10.196296537762064	3.7227721945148646	8.381900901711992	6.983872617702728	5.582356823445548	8.337455476324871	-0.16271224059282327	-0.28957486902868546	1.460010858775542	2.0069960704142322	2.1252363742159086	1.7955228964452417	0.9588015750297293	3.0771144253548472	1.8317306115545788	0.45688604133616956
chr2R:9335858-9336631	-26.669661196079247	-29.687678487668926	-26.852135017831067	-16.56580178861928	-2.7285928155171044	-2.802873109792044	-16.822951075501226	-19.07223641742355	-29.61531682396087	-21.47219458088329	-2.5234985524433395	-2.1589988735008263	-11.768501425839906	-17.01017745144714	-8.483639494671031	-6.5461029889483004	0.0	0.0	0.0	0.0	0.0	0.0	3.5792397207429656	1.4904282910329278	1.8723803976876439	3.006498770386089	0.0	0.0	0.0	0.0	0.0	1.6806839062132066	10.30918392822615	11.52270761766005	28.116561224492784	37.65920300639331	26.995364661642785	34.21274483060907	15.748213128043096	34.419300632401225	21.699417805523794	18.56162095510977	16.53885156944107	18.6456636824581	12.641929021270261	10.778667777508604	4.968230290536021	3.314052704435914	1.2402642564928554
chr2R:9450027-9451533	5.2364496779492296	0.0	0.9568070777091172	4.56764630028744	7.660936043881157	7.414175782229888	10.491689554297798	8.804019155865255	7.876975567616804	1.5658319936619578	-0.9503630281336055	-5.819753459878611	-7.971642682272377	-11.86459874636904	-10.253485741472547	-8.069181010871482	-2.3286248352848276	1.2780642861172016	-5.65596645995546	-6.3274225145639535	-9.50633471551994	-7.864599834908354	0.21888064018945716	-8.262432015165261	-11.514037555100328	-5.1778856244413065	-12.189574381636252	-5.251495913999159	-7.646560005685488	-0.9761204326292244	-7.653584492475613	-8.277724499160534	-4.63115905477339	-6.453136322342755	-10.187133432451336	-4.415697775523048	-6.268643618667359	-6.580294121536504	-6.20846626417021	-1.9604739118635084	-2.141837826089747	-2.769893200376653	1.897604259904281	3.1203947387116586	2.593475536807962	0.2614505271567006	6.671293977966764	11.583854099982686	9.326778667589453
chr2R:9456667-9458339	-11.86459874636904	-10.253485741472547	-8.069181010871482	-2.3286248352848276	1.2780642861172016	-5.65596645995546	-6.3274225145639535	-9.50633471551994	-7.864599834908354	0.21888064018945716	-8.262432015165261	-11.514037555100328	-5.1778856244413065	-12.189574381636252	-5.251495913999159	-7.646560005685488	-0.9761204326292244	-7.653584492475613	-8.277724499160534	-4.63115905477339	-6.453136322342755	-10.187133432451336	-4.415697775523048	-6.268643618667359	-6.580294121536504	-6.20846626417021	-1.9604739118635084	-2.141837826089747	-2.769893200376653	1.897604259904281	3.1203947387116586	2.593475536807962	0.2614505271567006	6.671293977966764	11.583854099982686	9.326778667589453	11.930243415258067	7.892611287009744	5.743173523932205	2.202206762624448	3.162880963994572	-0.7005109164097346	2.2259704734795105	1.1015037110071162	3.4690734401681507	3.094984516512947	5.141894880245667	1.1299339514163393	0.8575780898740779
chr2R:9465670-9466602	-8.277724499160534	-4.63115905477339	-6.453136322342755	-10.187133432451336	-4.415697775523048	-6.268643618667359	-6.580294121536504	-6.20846626417021	-1.9604739118635084	-2.141837826089747	-2.769893200376653	1.897604259904281	3.1203947387116586	2.593475536807962	0.2614505271567006	6.671293977966764	11.583854099982686	9.326778667589453	11.930243415258067	7.892611287009744	5.743173523932205	2.202206762624448	3.162880963994572	-0.7005109164097346	2.2259704734795105	1.1015037110071162	3.4690734401681507	3.094984516512947	5.141894880245667	1.1299339514163393	0.8575780898740779	-6.031420323599026	-5.837878782593125	-10.114076219275253	-8.637124513438645	-7.006025369494663	0.3897570417189559	3.233770572126366	4.143935799963907	17.459558948149922	10.738145225075556	9.842851260031793	-0.7383335213659976	-2.2039311617688777	-7.451867291732062	-5.912358703524607	-13.09881435185087	-16.17908398414163	-15.649606794177435
chr2R:9481134-9482309	-6.031420323599026	-5.837878782593125	-10.114076219275253	-8.637124513438645	-7.006025369494663	0.3897570417189559	3.233770572126366	4.143935799963907	17.459558948149922	10.738145225075556	9.842851260031793	-0.7383335213659976	-2.2039311617688777	-7.451867291732062	-5.912358703524607	-13.09881435185087	-16.17908398414163	-15.649606794177435	-18.212660234872516	-24.09136745257546	-21.04783917726892	-4.567712876756874	-6.311138537855884	-8.805690879329761	-3.5022427283097404	-2.1715719513078207	-5.204492289287953	-1.7165098222040946	-3.126996457367778	3.5529334921714466	10.366354384749823	13.370724517798937	9.78188004712012	11.05987723570171	9.415511531083418	17.737019396776596	19.16599934222254	20.48990624592671	12.679081502995118	15.526977491611454	16.56644025972515	16.641374899553654	10.224616838469483	3.306247445868555	-2.2295557750156854	-5.277169763241295	-4.700166295150795	-5.165824445336773	-5.3228668345711405
chr2R:9579069-9579539	8.153803965628748	11.417229194942445	12.166191284791037	7.21872397601153	10.554998279288574	1.4737249660132001	1.5456255814899598	5.1894367549403775	6.304072967536766	5.680352315544824	3.713873661869669	5.688948296193166	0.9884928598239788	1.4637527426815686	3.023234683551182	6.523399830567758	11.100102091014548	0.23647017700345258	2.170326612168649	7.125496778925582	4.298691504930099	7.517344503561707	0.5813628905998097	4.490442719717965	2.7499303835915403	5.832613398234817	6.570277824235104	2.9903908871231644	1.8069652555483386	5.8497000563658865	6.47347217942945	5.767199200486618	3.980417720299719	1.8925935969780694	5.1505596857622	5.3906351768388845	0.9670162803285552	2.71703359733242	0.9972554008446257	3.7118128696267783	7.1403163902352915	1.5822108906017813	3.007860173737946	3.592561476998615	3.9363689243144786	1.684872899606169	-0.6195964372125651	0.0	1.3962835674613507
chr2R:9714567-9715408	5.478776581085094	2.075054040482061	3.2512434404774218	1.5359255468906061	-0.4319942508726141	1.7957042769663154	-1.9358815290751143	-0.7932066990993706	-2.07379806473914	-1.1311724980354034	-0.4666095473949303	-2.3621469324053805	-0.7255402658384086	-0.5453648287139294	-2.068504670110823	-2.5340309065432	-3.1847116482047535	-4.87139394678392	-5.83159283370693	-2.9500030385898817	-2.53350748309833	-1.0668755590631576	-4.985091857394071	-4.333256425290352	-2.7663097807546286	-0.3148528502298491	-0.6297811369318226	-2.6119566149252167	-2.2563420535720793	-3.448381931170411	-2.4592755236767805	-0.26357942574315474	-0.8401140543854752	-2.1445045313528177	-2.536179800404639	1.0778842522742902	0.6383073482902311	0.7158051146113907	1.7582033890972126	4.1916752629572	4.267534050663895	-0.6252873828651145	4.6934058135447865	0.9567548631929423	8.660594764713284	6.947470018824486	10.011707002102211	7.598532530897364	7.5434528884763745
chr2R:9747459-9748279	7.300065271855793	6.814990522240964	3.3496923987467673	2.481276579241855	4.235797865882366	-0.07585287281818692	0.46746930683004156	0.9404208433468516	1.8080744981290118	-2.149657157444389	-1.4774669344350915	-0.35989596522043693	-2.1364623994056284	-2.1409354984350024	-7.502704255336447	-6.716605858781767	-5.425799722036988	-9.050659269498624	-8.082535445084794	-10.109457487184535	-11.365706153931448	-19.43490437736624	-20.14686653647577	-21.521210872851146	-15.18135925321936	-9.089067565234297	-15.632590088053698	-6.5955986490002525	-21.68139848545124	-18.432600566282268	0.9712563987827402	4.936582133898385	3.9043495753186677	0.5722315223304937	0.0	0.47712125471966244	1.922924649580727	7.958277227551376	12.17258141340429	17.868946566094802	16.054573793687513	22.0597456316138	20.62500171563714	19.57084092836498	18.894218060102425	14.098020287920212	12.083412648261218	11.748781183573112	14.289305854949928
chr2R:10195851-10196742	-3.5773903921968984	-6.316051059348763	-1.6043023488507022	5.710864625977125	2.216058498477445	4.404221572563393	0.8601904041687785	-1.0629795945022513	-4.337620442859839	-7.021728593412155	-9.766254331693249	-5.932838122654824	-5.476602235571777	0.8065359368777398	-2.3340619927835733	-6.798095217599621	-5.630384420173214	-3.532878398739924	-3.8856666276281446	-6.317348082519755	-8.93199189545194	-10.600721040422723	-15.381032042161271	-14.594432098686791	-11.696487113847828	0.5511011468531491	4.2639588530281625	5.919828566639201	5.753107189130681	2.861773839583489	-5.566318585471586	-5.814466484357158	-7.870744852068703	-5.825260414511881	-7.879740615978228	-0.7079591181120907	0.5067179623348921	0.32675222119505476	0.288769123076823	1.1499211944940808	7.688094637612911	5.544235736725217	4.931318372540106	8.613575355387411	1.3045628368988575	0.7359535705891888	5.9279807151917225	8.752862217722042	7.249538710243448
chr2R:11017683-11019428	-3.6648948847637577	-2.534984060161506	-8.841631199224938	-11.633983605788794	-2.6449670415981177	0.6252873828651146	0.0	-1.256129227469748	-4.011945768884655	0.2004613654134925	1.041562685491579	0.0	0.0	0.0	0.0	0.0	0.0	0.0	0.0	0.0	0.0	0.0	0.0	0.0	1.1390861316305598	0.0	1.925250237852636	8.763156961164153	12.518655389330812	12.917567844604466	9.521570683453573	7.526646888021493	6.4890779073662035	7.7283237190602465	2.7587505105045453	5.923636065143258	3.773412630617438	1.8858935865212443	-0.6321251054872897	-4.103302546847093	-1.957759092197281	-1.6780190389605336	-4.275013092642202	-0.3842533059311557	-1.9229246495807275	-3.166320844054665	-2.0027685766756016	0.9884928598239788	0.0
chr2R:11034590-11035425	2.7587505105045453	5.923636065143258	3.773412630617438	1.8858935865212443	-0.6321251054872897	-4.103302546847093	-1.957759092197281	-1.6780190389605336	-4.275013092642202	-0.3842533059311557	-1.9229246495807275	-3.166320844054665	-2.0027685766756016	0.9884928598239788	0.0	-0.3842533059311557	-3.934183569232694	-3.510611121049178	-1.061789568423229	-2.762771138704181	0.6849180492957315	-0.5942302316388675	0.0	-5.464440930724244	-10.672277692185205	0.980371785170774	-0.9138652989484388	-0.6252873828651145	-2.5434669739397986	-7.675554837695711	-7.508555055655988	-1.7715850335792336	0.0	-0.47712125471966244	-5.239772430854423	0.5812363876919743	14.020863279035513	23.073595313755252	5.140280477842463	4.858337556627946	4.752375063979763	2.75952097748474	2.918906478634321	5.178841611408203	7.410430615742789	0.0	0.0	0.0	0.0
chr2R:11428782-11429783	1.7827358587921958	2.381856784230488	3.2936430601083426	4.645671025024335	4.212031325237656	8.474249351101077	7.439292656287316	3.4802351048410025	0.976239142718399	5.983674813194634	4.764558147611652	5.66604953108082	3.157595090748886	3.3752632750899942	2.368711603818308	4.563268588797443	5.228363328308657	4.357682684380329	2.2614049522780633	2.97593782815301	3.508166963342539	-0.2837417549209426	0.12222783821756389	-0.9085261062384324	6.213906570572113	2.2286710994994414	1.798241339519853	-1.1465233320803743	0.6690706567398628	-0.8087454841595281	-3.1509444230140202	-3.3372991831235357	-7.214057026061076	-9.962276078263807	-13.364052599573476	-15.774626422073846	-19.71035870107884	-12.317201540458706	-6.762824039831305	-10.619484230284773	-5.514972319016871	6.73544877444927	15.018450148947803	6.351937270660149	6.70948592895607	6.5140781372309045	6.229272210410787	7.673999643235192	5.590369512629604
chr2R:11754589-11755383	-3.3479027875043	1.5718305533592043	4.646572891869827	0.19916529609750638	4.03378259865627	-0.9935734833923113	-4.3464062847180145	-3.989008619641164	-7.122062502681705	12.787615965276231	28.721517710325784	25.994073412594012	20.60630871283252	12.564354603906695	5.653961855009853	14.295245887076517	20.34849152206117	16.471210445330925	15.214700866555843	12.293862578005466	12.999133125516144	8.900649116761697	7.426203316207219	4.664229395212425	5.821745756982698	5.000020855520819	6.116706352140393	5.12953586828909	8.00427221961323	4.351162098554089	3.2720470146788507	4.463995270865272	2.243054339362024	0.5507391299437728	0.22540846864699685	1.1783407003372235	0.3615099004752897	0.0	-1.2201699296724342	-1.5470449303797806	-0.7378033365363635	-0.2700043061902104	0.6241088792057113	-0.10046028373254115	-1.0029380606304965	-3.7257415096477224	-6.111914916017312	-7.43293917344142	-7.248230251200691
chr2R:11755962-11756649	4.646572891869827	0.19916529609750638	4.03378259865627	-0.9935734833923113	-4.3464062847180145	-3.989008619641164	-7.122062502681705	12.787615965276231	28.721517710325784	25.994073412594012	20.60630871283252	12.564354603906695	5.653961855009853	14.295245887076517	20.34849152206117	16.471210445330925	15.214700866555843	12.293862578005466	12.999133125516144	8.900649116761697	7.426203316207219	4.664229395212425	5.821745756982698	5.000020855520819	6.116706352140393	5.12953586828909	8.00427221961323	4.351162098554089	3.2720470146788507	4.463995270865272	2.243054339362024	0.5507391299437728	0.22540846864699685	1.1783407003372235	0.3615099004752897	0.0	-1.2201699296724342	-1.5470449303797806	-0.7378033365363635	-0.2700043061902104	0.6241088792057113	-0.10046028373254115	-1.0029380606304965	-3.7257415096477224	-6.111914916017312	-7.43293917344142	-7.248230251200691	-9.67858358369492	-10.522484402710441
chr2R:12181871-12183790	-7.84647696388372	-7.924913718866894	-8.814866635984393	-7.832074877269492	-11.261298908681932	-11.822262508888565	-2.9805095025668695	-10.773911060986892	-8.805287509407195	-3.3082374888469976	-6.1528401284855265	-0.6383073482902312	-3.6140022127630282	-6.113959215566117	-2.7282618631502187	-2.9418966367165464	-0.47712125471966244	-0.31727217455187506	0.32788948909351584	0.05642074732641587	0.0	2.2691212993301275	5.372293885977977	5.566792741663586	-0.3454179141418506	3.600082109793348	6.767304036343496	4.159033462707051	6.824051264656626	3.0987801959893786	5.687553439138805	5.964736887844811	4.907198532791824	1.6612334157773805	6.552350003426521	8.38567147678672	6.605225306560468	5.60473497950504	9.043823821331216	11.767775788648954	7.779198201786022	12.62289363867326	15.266558728091734	16.871342583504113	4.786260491415696	3.212512130486815	9.27333603846005	11.549899719250659	9.22084053367652
chr2R:12660502-12661552	-4.162074021736754	-8.473210125620877	-8.537137278581355	-4.8081831132189405	-3.562028509696525	0.0	-4.267135386372465	-7.938492425869864	-0.6772483504217565	-5.73888605410079	-5.643080713831006	-5.825501976013882	-2.7285928155171044	0.0	1.0668755590631576	0.9884928598239788	0.6252873828651146	-0.32675222119505476	1.9769857196479577	3.557034693245545	8.553720543962275	9.166881119022083	-0.12407515954955818	2.9426196870106662	4.014026417949035	5.716355329497983	1.7202851485054578	0.6124120569542285	2.584135844125963	5.458064531064623	2.687003560866047	4.728761968393127	2.5798464512480375	4.494111855555517	5.59447085628019	7.730866026302338	-1.2048957693008349	5.194442083511473	3.7128032449542663	0.3842533059311557	-0.6252873828651145	7.092364727546792	8.941345834850082	13.066353114024365	7.127723249370523	11.416598290355408	15.853957669893287	13.140159583152128	7.1039953538060026
chr2R:13306152-13306947	0.4561779478050524	0.70382210009209	1.9294677241367924	-1.9439309901777746	-3.5571176447817345	-1.5094885217518292	-3.224556501599305	-6.672962155582195	-6.291576135100513	-9.269299642719936	-14.044483272861804	-5.342600990676958	-4.551153124643906	-3.8362608028584866	-6.476948974753018	-10.67145020149517	-7.678703606450561	-7.927665588370828	-4.719970258284386	-4.4791212330698595	-1.5043076796242603	-0.9884928598239788	-1.021641598728586	-0.5205330188193124	-1.049018985757142	0.0	-0.974618295342443	-2.9488739040773773	-0.34237679531309656	-0.3842533059311557	-0.946075484042156	-7.133128719764059	-3.2877796072358256	-2.7144320786234375	0.0	0.0	-0.47712125471966244	-0.2887691230768229	-0.06385961630255126	2.2321594827891458	0.4137360221107066	1.3821770810048504	3.047839382236282	-0.49385087557121987	-0.5115880358809525	-3.2116847026838293	-1.820217309282724	3.583209533816405	10.170587878629105
chr2R:13314020-13315101	-7.678703606450561	-7.927665588370828	-4.719970258284386	-4.4791212330698595	-1.5043076796242603	-0.9884928598239788	-1.021641598728586	-0.5205330188193124	-1.049018985757142	0.0	-0.974618295342443	-2.9488739040773773	-0.34237679531309656	-0.3842533059311557	-0.946075484042156	-7.133128719764059	-3.2877796072358256	-2.7144320786234375	0.0	0.0	-0.47712125471966244	-0.2887691230768229	-0.06385961630255126	2.2321594827891458	0.4137360221107066	1.3821770810048504	3.047839382236282	-0.49385087557121987	-0.5115880358809525	-3.2116847026838293	-1.820217309282724	3.583209533816405	10.170587878629105	2.587528481624646	5.331021039224672	6.641737710207544	22.53870039351779	18.70661370386347	4.4693902603878835	22.301885099651688	18.518512781450525	17.809149432235735	7.984716415211011	11.971452081832929	9.296936834105844	5.31862764433165	8.4817711743461	7.778459592794367	9.934209187790424
chr2R:13401720-13402383	13.097211849870352	4.842008251198205	9.611741317777394	3.766062627914394	5.7974507490241685	1.7401774291557504	-1.9008273854386306	-6.105963602447778	-8.532847292862408	-5.604415217778543	-8.15188052229049	0.5813628905998097	7.476965764950666	7.860557029282435	11.069789579613225	7.11663095742995	3.0200183660521187	2.3014984664283205	-0.2164241056189332	-1.7474597918498782	-3.2481126437417154	-6.601853591898386	-8.031469859206355	-10.517389114477314	-6.26233251577687	-1.2151863674936945	-2.5852699766393936	0.8438763304563424	1.1494622978983966	5.613852433070715	8.68176573423027	9.491543347779112	10.778851410993292	4.567858632155132	5.428312329565255	2.7707902927740182	-2.472114111753549	-3.370342272467793	-5.883275824877925	-1.3093393953721852	-2.6050051142775823	-1.3754738181310284	-1.2211639322297794	-0.2872738365562307	0.0	0.0	0.0	0.0	0.0
chr2R:13422655-13423399	-1.2211639322297794	-0.2872738365562307	0.0	0.0	0.0	0.0	0.0	0.0	0.0	0.0	0.0	-1.1795449652713819	-1.342563049631956	-2.7089051963259134	-1.1029411894195993	-3.0085606318348583	-1.2956156029513832	9.954153689089265	8.401614493137057	7.328754381953295	7.393059595805276	3.7071631430183136	3.372601811557221	3.578415183711588	-0.29585567912216093	1.2862710881592097	-0.8111481480313889	4.711753877434022	9.351925053621255	6.722597891550251	5.638917288941816	5.79139720775731	2.2454037710900083	-0.8065247170254266	3.907211693752803	5.95774056605546	-0.7544082936574625	-0.5346537949190732	-5.074910591176079	-5.2147681173206495	2.756512367093772	2.420247178394086	1.4647991369574564	0.28041013732046227	-0.3051898759160771	-6.788662599171517	-7.389020444536022	-7.9773149035136575	-7.458260819014157
chr2R:13480125-13481015	-19.89489478720651	-18.44008075837645	-28.378845150985825	-21.430265230592653	-31.590796444527435	-12.265586671376772	-6.85654635638018	-8.401128226527922	-13.166006459399698	-7.812690085551701	-0.8746364118243535	5.416096779285972	15.809632638464544	24.348813307164217	20.75493478420353	23.934548165417375	16.77239608183472	12.82164740226361	9.77392014515394	9.437841247872452	5.0036712915761905	4.2837203704624685	0.5936088222773763	-1.9087203909810833	-1.0245661436039142	-6.262850435548441	-4.895642706525978	-1.730803619205595	-1.0358975210101469	0.20544624472782033	-0.7188954563319354	2.8600836086836057	1.4198538287354392	0.0	-0.4666095473949303	1.1695543493014715	3.4110865522666627	-1.0191159455366026	0.2331796516123477	-1.200650206866461	-3.417785594781414	-2.2049204794269723	-3.4295713002967005	-3.496715159789006	6.526760063335374	5.480243414948743	6.156672456053832	4.708690078775576	1.1379455107148302
chr2R:13569557-13570449	-6.452751748402514	-7.60445342842615	-12.87127962544932	-10.94311853858972	-12.538019342187226	-8.035955671988452	-10.778784898500405	-11.67188772262437	-13.641419509131056	-10.881637912112092	-7.7723295673746255	-1.5680956148600083	-13.923376310496584	-11.282292780072275	-7.622348985935385	-5.195582088301937	-5.940454645071092	-8.048876508375532	-2.200135302095254	0.6252873828651146	-1.1737218734474009	-0.5050184077099936	0.3842533059311557	-0.8303377751134307	-1.2465592974600928	0.7329412300137368	0.7677316676220949	0.43776431828420775	-0.5742023966719372	0.6699383619875829	-1.4313637641589874	1.2780642861172016	2.881630885615512	0.9334555256422424	3.5173521359917315	7.819242408945104	1.2417203437958086	0.8881232239143072	6.725701614533499	7.423143208953629	10.820836112748248	3.646457264502088	5.200890614248506	3.1017560450009833	5.164361350699389	2.565615001164951	1.7329619857172553	0.8065359368777398	0.7377441367977046
chr2R:14045826-14046682	-7.754750117941773	-9.25753953895209	-14.573739823798437	-13.445099540341259	-14.418334574060108	-15.947530435020349	-14.12396558118587	-7.230171281765751	0.0	0.0	0.0	0.0	0.0	0.0	0.0	-13.86044104431853	-7.638674034638539	0.3511434199808828	-4.701558730086848	-2.247907790549438	-0.8686847109178577	0.8350547390442947	0.0	1.5637854059907081	2.233652331243973	2.445861609504609	1.0383485414038418	2.358284263881911	1.6858753189138234	-3.049110808106698	-6.225233768929016	-7.2524184838117485	-4.552067251850502	-4.191562322522861	-4.089907178162834	-7.516587390262728	14.212578171060498	14.28561118141778	9.124080628282183	4.663294324249104	3.5266899329855472	13.922059059782622	17.962398723282675	12.968255925064703	11.486496930676894	2.5675373370529515	-1.9331020442411275	-8.417587423426156	-12.810184525463367
chr2R:14683411-14684363	1.0668755590631576	0.2614505271567006	6.200867269782225	1.0182989682209285	0.42574058732160186	2.3202326785132183	1.0223999338564906	1.9708129430822858	2.998748797185287	0.18946256670265715	1.6403304309546411	-0.3916434916954857	0.8537776700859178	2.133934483077746	-0.1356533103073591	-1.5354346527983458	-2.355546045283545	-0.22860142279124013	-0.36079828323768537	0.0	1.8930440450891566	2.727127532029488	2.6337204822968485	2.053601394552279	2.0978739930481214	0.5005695041240196	-0.9448888836098366	-5.633131371251569	-7.950653227191442	-5.67436309310677	-5.668455341924114	-8.409111135948796	-3.1272989894434424	-0.32675222119505476	0.0	-0.2887691230768229	0.0	0.45688604133616956	-0.7326729564246969	1.7326026882323897	2.3608702460476048	0.18946256670265715	0.0	1.684872899606169	0.9845001030355904	10.98616364317072	9.781460848789559	13.02386447949163	6.945182881753879
chr2R:14693617-14694550	2.727127532029488	2.6337204822968485	2.053601394552279	2.0978739930481214	0.5005695041240196	-0.9448888836098366	-5.633131371251569	-7.950653227191442	-5.67436309310677	-5.668455341924114	-8.409111135948796	-3.1272989894434424	-0.32675222119505476	0.0	-0.2887691230768229	0.0	0.45688604133616956	-0.7326729564246969	1.7326026882323897	2.3608702460476048	0.18946256670265715	0.0	1.684872899606169	0.9845001030355904	10.98616364317072	9.781460848789559	13.02386447949163	6.945182881753879	0.7490429136284138	8.035282431900342	6.7245800294338345	9.165074367114238	9.831847137646335	9.63332455852343	4.3152363473511794	4.546904715361314	4.6074619500715865	3.121659444500279	4.918466681546062	4.403740818123855	7.389020444536019	7.817251058503629	5.893552738933488	0.5528921207664924	6.010069926124091	5.787097212340791	1.7904077774999143	4.447597105733786	3.6185476184705867
chr2R:14857233-14858244	-4.3509482439698095	-2.7238896669576698	0.0	-0.355161630000432	-0.6382216314302723	-0.5365057806016144	-0.6082555737486717	-1.138691495040991	1.0508953066850444	-1.1284943953424371	-0.7203669796178813	-1.2930411260545476	0.2036081317804601	1.9176367827601555	-1.0706877206048537	-1.7602681077925206	0.3889479166041756	-1.864968825839202	0.12488415250175453	1.5322678508679992	2.19409490891959	-0.811250321126244	0.2639163295815324	0.12210717333656697	-1.312533415657584	-0.35753183031429875	-1.1815020054581278	-3.568016909885899	-1.1653900327665752	-1.4283893853520333	-2.1364528905721567	-5.8337399079682655	-0.5182635599621676	-0.8457119955017671	-4.096441490809457	-1.9120257042370223	-5.189308259017682	-2.665189316753095	-0.32675222119505476	0.15117730789243075	-0.9215198149168792	-0.10201161824800728	0.5021994568686979	1.203415233337708	0.9483305694478112	0.9884928598239788	0.21052632091416779	2.3044462563042756	3.632434475160803
chr2R:16555961-16556834	1.7170042952750924	19.063388140780813	16.088608922169445	15.935128120914687	6.483246976701887	6.990326883538142	-0.8045505083042731	-2.5393528922657604	-7.175722625531504	-10.1603038699401	-5.0293091940454175	13.373646250139993	19.184748809382423	15.242105626468465	14.79822771014044	11.971259441776944	11.722446677139953	13.77085716796648	8.523731594822337	9.44220114506724	5.665119987346116	4.894276460824083	0.19467068648591232	-2.5996805013185074	-2.634403795415136	-3.3892422306864143	0.06910137233794947	-0.7800720554516664	-3.7984071933114962	-1.0510887360738648	-2.5972420785754795	-1.163669148414418	-7.103835223454561	-4.9732016128103425	-5.345130421959599	-7.453310905266768	-11.43041515217044	-13.717808990267743	-13.169356853621762	-8.245538621103476	-4.238694547459982	-21.918012959390445	-27.795762822036576	-22.98287843708699	-29.211800878387873	-19.037487518110726	-4.638175047720186	0.4420536569562689	-1.9001466878120854
chr2R:16904108-16904894	1.0599632331942366	-0.749839860273744	1.7557126806444476	0.8526405704718831	5.002274761086835	2.4025253657135512	2.127449929147478	2.5198158635624575	1.3630324514383023	3.7968055490909687	1.4086799419772487	2.7303534942661347	2.624333752263173	3.405746418720122	0.9736047376418704	1.47564421710753	-1.035421374249807	-3.173953986821305	-3.9412543425415056	-1.852572800318196	1.4313637641589874	2.230418279856905	25.098491465552073	38.7796736756208	32.33331107040869	19.72907460095551	10.562061454631179	13.1389330070507	22.841975094074456	21.757100195133926	14.254976357976862	13.127977915568879	12.716966552303195	10.618223384099624	3.206255948563045	0.8463052529339731	-0.31759229430176955	-2.0199584009187963	-2.244069911847456	-2.7246228335885805	-6.035686586690982	-7.575048477524732	-11.2879685396449	-14.125602977986482	-9.166018523827054	-14.151144438218793	-17.85350818356201	-13.915989064106789	-17.368289330659238
chr2R:17056340-17057144	17.616868098481522	19.206191730192398	20.753823717663405	22.29026499560919	10.682569674928772	10.10829721057382	3.467383588751097	2.770450147750771	2.176633370432373	0.3589726691020758	-2.02933468931525	-7.922160635854181	-9.22489482159827	-5.226135247660044	0.0	-4.842303901342814	-16.066557542399355	-7.505546619843764	-4.377624774601353	-0.48270525311591445	15.991907047929823	18.389076288280663	15.044772560893255	15.070378175600926	10.936272137189052	5.6172492902550974	1.3402757442418207	-2.0627841651372143	-4.2132554643340985	-5.136555976251874	-5.27147532718413	-12.42390420114371	-11.744939911723845	-8.21808465163811	-4.986915219394956	-1.454759537302524	-3.2670162949695563	-13.724644951545349	-9.789206486228528	-1.978169456019323	-5.099009524554588	-10.141646983007812	-6.043293184779905	-16.825706087856886	-16.275008959583364	-15.372127928028865	-13.543675261229508	-4.152883634612223	2.1233246062921585
chr2R:17087768-17088561	-3.207723108503248	-3.3980549343161113	-0.25994627197519626	0.0	0.0	0.0	0.0	-6.739574170679292	-7.459002925782441	-8.403124781646607	-8.098105219639615	-14.717849830443024	-6.007507448849322	-13.282073181546279	-16.656961665806765	-6.602715113541322	-0.2887691230768229	-1.6815480700077783	-13.437009431541362	-9.565006476554053	-1.7583075587467176	4.782107372594936	16.36674117338921	17.341240951634777	27.05024083018956	26.112467707234476	10.278548856969094	14.81257597573726	6.646470946823875	7.522152806488836	5.710795922907592	3.3448373887442644	-0.3501044022729236	-5.112470928518925	-11.411031238448189	-9.510003344739145	-10.90057916709356	0.07463360861641595	6.239094683231311	3.8450300471358636	0.35684627070456776	3.5904644921994984	14.310869629648161	16.531340096328837	19.930667881904615	11.422060579582677	5.895783044216988	4.282999332263979	4.819422331782208
chr2R:17211397-17212494	-0.5229152969514724	0.1873267777088498	-0.9059652567236041	-0.4666095473949303	-0.4666095473949303	1.4055237016478657	0.32759926833935676	1.2056580460604254	3.7861762634708858	0.5796503737511016	1.1168826178919147	0.6592112151652172	1.589783563017554	-1.4036543549518365	0.7327823763964008	-4.367924051802532	-2.564251174330367	4.200491909252511	20.430219988198875	29.084872122240338	29.10468870932382	30.800098872090143	16.939563125526316	15.832294650794669	15.113796170677015	17.710888218360136	11.387258872693623	5.65445116248294	5.122957281087031	-1.9844178001029353	-6.0337505068669275	-9.496433285314493	-11.783762330882272	-8.816005363466996	-15.680061043468957	-24.911112431365684	-17.976820617554353	-6.7423125932093475	-19.442137434076457	-16.2275815766667	-11.271335040147445	-0.04205860982287342	1.5151987739621942	1.1375451409476853	6.329844511401512	17.402402799413863	23.094416378927264	16.65834648223681	15.946745476427791
chr2R:17511335-17513082	-8.661092921823714	-1.834949318950918	-9.116240307649678	-1.215340334805915	0.45688604133616956	-1.9990603503244275	-0.2404026971514099	2.491751546906444	-0.9059652567236041	0.6346482914174775	-1.41034254730335	2.1553610094185793	-0.2243224394782165	0.32675222119505476	1.481527557235611	1.591784484811372	3.5347556133427056	5.493360768314232	-0.6380172731361781	-2.6173155972938043	-5.8496136845991265	-4.919549698419783	-1.1523062560820883	-3.663587311317348	-0.14679715401781143	-0.7061213738957899	8.016749443875096	9.224701732633111	1.204895769300835	4.926880153945328	6.144718621055124	5.185157357314215	6.767590656236495	6.74806217290059	6.612813808991544	3.326255066466303	-0.1707419838669461	-1.4499880950571558	-3.6588400994303654	0.5182843567581988	-0.9822667090550006	-1.9769857196479577	-2.022574721496163	-1.0070660226630794	0.6252873828651146	-0.38028804668447885	1.381310702796915	2.288708525710831	2.049547751898596
chr2R:18010427-18011222	-6.046349483721696	-9.800734644263022	-9.310539618015726	-8.59776420201554	-14.032824376057434	-10.294627248034391	2.4935693423645255	3.1122970625273134	5.3593743490402455	2.1339932511240765	-1.087267200510653	-3.2198322712550116	-4.088437484502134	-0.6380172731361781	-2.6309473847497284	-3.06379116466528	4.772068674860996	12.806458933957742	11.611362430463787	10.299686300862202	6.883285819479421	3.6827770343394195	0.6206810237847612	1.7264538987851428	0.92986912673836	-1.4042416873289214	0.3673108760779401	1.5594695839898673	0.37155853377691	1.7473712184659307	-1.4705369179789929	2.613455329140252	1.4809779138930905	0.36232100853704535	0.8563098908625627	2.424773329437884	1.3794619502338923	1.5386191167584693	-0.882772631806112	0.0	-0.3917299989225265	-3.9612161846334284	-1.5603964785363054	-1.5103126929272013	-3.922540261132287	-0.7357890626869555	-0.9940704490297614	-3.649118846570661	-1.4077775927488314
chr2R:18298124-18299059	-3.697428606563584	-7.956579680175862	-5.493326547007226	-10.070716574070392	-3.1859472527738215	-1.6525945075586288	-0.9884928598239788	0.32675222119505476	-0.18313390345192734	-0.8915174916115292	0.4748817785638012	-1.3734590191754827	0.6327911595574324	-0.5354558748697602	-0.9884928598239788	0.12407515954955821	-2.528903718629735	-1.3976022302444193	0.0	-0.9884928598239788	-0.47712125471966244	0.0	-0.47712125471966244	4.564702554619298	3.0713199373812987	7.672794642296397	6.776737661370262	1.9084850188786497	10.459342571869724	23.95157006564787	26.320999593975586	29.084959035467204	20.235193332664597	18.54609321345665	7.592221039698746	4.505667025960086	5.1886004037121385	5.843978170469249	4.547396223400248	2.1015743709408228	1.5927477261936818	1.3638889677461667	2.4264948892469076	1.6847517622185364	0.0928567013854277	-1.9769857196479577	1.945959209851699	1.2420933862253627	3.249419443362482
chr2R:18577016-18578943	-6.013656452644931	-3.066928749698525	1.2053167708659598	4.206314185002681	13.40583719466287	13.375748223658949	9.31776401181098	7.136969213758813	0.22014090163878852	-6.212593800674721	-8.028110147984215	-14.415150250667077	-12.40483314329452	-3.686707013594347	10.754636602544965	7.177230335581999	10.10075538372106	10.295889252588012	2.500129099131254	6.573965625783789	5.928522530356277	4.297095021829233	3.9557287424603653	3.7949740345054472	0.409361803256652	2.9608507525533576	4.905551733193708	4.099687942106115	6.563747601500526	4.774721579698783	1.1013342360524592	-2.0496383335300408	-4.634275606896832	-1.9838087078614268	-1.5437192433274791	-1.9137376451150574	-2.9839298916980606	-4.765512154329423	-2.3469341321873176	-4.356813740884728	-7.257535831817701	-7.74436953371085	-12.58508474067321	-6.647421261725405	0.6252873828651146	0.46660954739493005	-4.6247467305819105	-2.2700861570496538	0.5990309041446822
chr2R:18964518-18965406	1.8443022279520163	2.6270064052811137	3.4251673886741116	3.4106442752989223	2.4863138439883046	2.318223377473623	1.7292892106669413	-0.2540130645619879	0.9929593156405786	0.8542370896867274	0.9520403816044838	0.37350876579714065	0.08260857301481922	-0.2781127705689119	0.0	-3.015276004979085	-4.02633676146009	-5.0292062766450325	-4.335244234993364	-5.531799448251914	-5.292175768868354	-6.878456343446499	-13.09712728399473	-9.048060991407347	-9.973764681719501	-4.266892587410281	-12.890261065284124	-17.769059049914375	-12.326830121335078	-9.173786312947719	-6.367141905327111	-7.887198600674611	-1.401963978027855	-12.649451369831548	-14.3724879530098	-1.1805310270026945	9.822674513034256	12.458947593157028	26.047004360940328	25.929207306954254	24.047026227017007	16.263070479303675	9.557762331886593	6.101550621899443	4.845879555864423	3.949252997333422	9.341434004595348	9.281554562260272	11.201817500644884
chr2R:19289116-19289887	-4.242162756502924	-3.1359977008989675	-2.2469989402499158	-1.6598995052626004	-2.236206535768674	1.497360093049815	0.7879068601753385	13.919168915414087	11.998409639226622	3.986419325074629	-0.09202903949921455	1.55549234660388	4.856695559513019	31.461081422674262	26.688900772407255	35.937722876478205	32.051733650623426	28.952746454555715	22.638721383992426	20.571287717777956	12.030067828768036	8.999023531953691	5.5953135456771745	4.244634240640199	1.285895105538067	-2.4095860733136063	-6.7153535027698155	-11.649523972307765	-14.28765276692095	-10.574400637618945	2.257387675352104	12.903493791486904	11.986679671152418	10.938248501970811	8.06558960482577	7.314809276485081	3.4956821364900477	2.089196158974966	1.1341219521961714	0.4378462728816039	1.9581930233862066	-0.8611065013754045	-3.931592943843797	-7.74111104472051	-9.420652675301236	-12.791221260577695	-14.724428031150756	-21.44934829163383	-18.404457315005274
chr2R:19752679-19753485	-5.771101307467295	-4.7222511158957525	-4.925358164206259	-9.696985884108805	-7.379410246671598	-12.411676202709012	-12.696905090733251	-5.642894769859336	-1.4828799070068084	-0.32675222119505476	-1.601347047276072	-0.02370152337471385	-1.0668755590631576	0.0	0.4332361627695804	1.6454700538247455	2.7223228979262197	1.652328922293484	4.682290564181798	1.8355976783517791	2.5231005428432973	0.0664222751202442	-2.2499140213528532	1.1306944834006882	-0.6509251428556553	0.7357890626869555	1.3033667465716556	3.465964006443067	-1.3814935347111794	1.9515675425525512	1.737539975458903	3.104710205458799	2.358297650602523	2.887801411907416	2.680821418150856	-0.1785470407355529	1.5558910581028123	-0.09622537615796332	-2.9667840476878657	-3.34884226079357	-5.000012018898346	-3.81490931517261	-2.3110841950967735	-0.3893487198707884	-10.495631074071023	-6.8949760030409095	-6.29501277380796	0.5552050987676277	-2.4954795176737634
chr2R:19786261-19787340	-3.5886945177203557	-5.071584440687874	-8.948449642929775	-7.085911280717217	-1.554267635430679	5.2456913001796925	26.97748146487963	22.949461714072108	25.182903662432455	13.02499228185673	12.408403744320475	5.508570265608873	1.9915746462701087	-2.9593155385889265	-6.042799209809555	-9.899250620612312	-6.018766006470243	-1.1195383970691954	-1.6035193888132602	-1.4777384745904543	-3.757035832111042	0.1118251122770241	-5.444672454111224	-6.257813159090634	-10.733939460636531	-13.729995396781012	-13.427826750099605	-6.885033453415035	-2.7222354831651874	4.749506690107008	4.861970082172584	1.9231795669605656	1.057140097792599	0.0853262775926915	16.363205455481417	17.029135761480315	11.065979084894057	15.870860913869715	4.021916522182785	2.637070264112296	3.62615940328042	3.5887634264616888	6.490715774347419	6.372706860183254	6.346916217328828	8.907498337167471	7.385280869934192	2.9353295647864743	2.4181979928083304
chr2R:19863821-19864787	20.288806285856705	15.675237801521606	13.367512127942124	10.20961734793704	8.851548296680635	8.621620897684213	8.15069806356805	7.375612982880362	6.600894920450614	3.3303836739586155	1.7252457747062366	-1.770705607015868	-6.955632866199192	-7.297341816968233	-5.6402907629628345	3.94734953123114	4.972690705196714	5.404932838952712	0.3114085047236013	0.32795012554866604	-6.295375675504662	-9.846357394625795	-8.889003330237186	-13.689127690203952	-17.459867497072473	-19.641132889291892	-21.997829063434605	-19.505728705250945	-4.898453697233151	-11.894078208311125	-11.63493221070729	-15.30259167504208	-8.783414935095902	3.0577505556095943	5.840880990044445	9.509145180386398	14.287815916658628	3.387348073374077	7.4267941666418	1.5318197660262767	-0.02011290804589619	-3.3759894588193937	-4.980233998420669	-5.146121844562955	-2.605757867866264	-2.1950439867330274	2.9186776566952597	11.118633987037924	14.032079230158725
chr2R:19924485-19925658	-9.98897336855047	-10.610116775672482	-7.205096575184737	-3.914966436540245	10.619207123201704	17.55800967117155	16.731730723621517	11.471026142403558	11.120377956104308	8.828188684178107	8.397931278428313	6.391498579030918	3.401147475481968	5.064368622645695	5.720853444440757	9.813753994886453	7.163695901312886	4.439815188196323	8.204617215823452	12.577849159547888	13.857846963541265	13.394739608824011	12.533600172459764	8.815003820056635	7.5469276164668475	4.005076153394691	2.17575413602861	2.689686291490971	0.21515553275115995	-1.7317109473517789	-1.9139049283407676	-2.545642088674212	-0.2827552712052906	-2.4484306532984212	-1.450327677290535	-2.8414488806766824	-2.0458389206426224	-1.7456307834416196	-2.4882543716552576	-3.8451566042981966	-1.9651577029325458	-6.59379037091346	-7.589603964804338	-7.280382183713631	-6.589138946011478	-7.262555839285536	-9.055316048878067	-12.286765787395131	-13.795857563045582
chr2R:20061287-20061825	6.055701373937774	5.700774625149938	1.7976300035469743	-1.2050037671967664	-3.346985257574256	-3.468041598367328	-3.725864988368265	-8.00512317960089	-7.548340399974509	-6.499241048201513	-10.388912181951532	-12.815548909003672	-9.231275371589351	-11.66979998819623	-8.739306821277667	-9.396710067639356	-10.207550870793938	-6.000644504065865	-8.741233647278964	-4.286462796169018	-3.0304988610967847	-0.6816519536376183	1.829955769733835	-0.4372044606594164	-0.17498318040870142	-6.378814928109874	-14.900329434199257	-19.12140049491457	-21.895493637515873	-8.515328468499668	-9.413482035250693	-1.7345287976228647	-0.6252873828651145	-5.667537417803718	-3.597141533244641	-0.714253540683701	-1.0596149194935087	1.6647668477502808	0.1683104709151678	0.3006475171497982	1.9974567693168384	1.899213828064001	2.523306557050232	4.165195469170138	2.654503592074049	4.211582843255901	5.490533310476316	6.7388436619186	0.0
chr2R:20486876-20487711	3.0445597948992584	-0.33638265285675933	-1.9556084688301072	0.5940420782090496	-2.9701851995196247	-0.43032989083991424	-1.164499776563557	0.6788797735775352	-3.209736271849307	-2.835081549869363	-0.6864794836190723	-5.256082107451986	-7.605696638682858	-10.886089510953585	-8.034786047341482	-8.39066497147634	-3.805837011272969	-1.0034195373611845	-3.0702977352558634	-3.476218267347712	-5.89606829386983	-9.331619813300982	-8.099002554642553	-4.5787857542154	4.579174292489366	18.35228286003045	17.837335801263446	18.493536038438414	12.483642364341785	8.630547022733912	8.504006370269995	1.5254152417371714	0.8131690779114209	10.099900640041085	11.564093228166076	9.996436115805968	7.391652412162598	4.371084501133863	1.8948039382120214	-1.8281165339537708	-3.34540913708128	-5.272486263211506	-9.183960544583153	-9.329671692120261	-6.578285902607979	-0.7032875037076342	-3.29618342742163	-5.226798588328099	-4.277019982896629
chr2R:20653068-20653946	3.000329741327842	0.6252873828651146	0.0	-0.6252873828651145	1.8795163289696302	4.916701009815265	0.5813628905998097	2.60907052077818	-1.2431986387929457	-1.5881816252355279	-0.10542926255191462	-1.9022490674171997	-1.2064950038872915	-0.519905339751425	0.0	0.24062334122190882	-1.5849931804639317	-3.7100106692494177	-3.066656016514836	-4.288971673577826	-11.549401685997784	-6.750434288379258	-8.483960492205206	-4.445073296438106	1.3707432604318717	0.0	0.0	0.0	0.0	0.0	0.0	0.0	0.0	0.0	0.0	0.0	0.0	0.0	0.0	-3.016690534675035	0.7704794695007251	-0.39405496479144764	1.3922396705155053	8.514085800077584	0.20476224541537458	3.1651655963894747	7.416529651739256	3.281675256528673	8.033604967018976
chr2R:20899427-20900770	-17.596353070101983	-15.64861187205409	-14.788241556630098	-12.174309351223965	-3.3126883389192354	-5.162601723299829	-7.388077229459801	-3.519044946929772	7.111931375101087	8.646527050754937	9.773353521811064	0.9493814453050561	-0.3126292770926375	-4.077622026363925	-8.947336762446493	-6.563916194625474	10.29566494980424	22.810516158398904	19.941706094687987	14.309803358279718	14.398727331151903	16.70017160568691	18.976092720563805	13.715469428030971	15.407446055163183	9.98076103044376	9.944061455310395	8.22258964352104	5.570370458738473	2.912438780374749	5.462724098137064	2.9732278455018117	5.257159940244066	4.856746416789785	1.9099985982954875	-0.2902104950703623	-0.36091323330056235	-2.2719126467664186	-0.11889880965028281	-0.5383871456542756	-1.579832266054938	-3.822397819920939	-2.335723417905896	-6.7508513269206905	-6.624739067931604	-7.4304352583358515	-7.331882691481517	-9.536357023940244	-6.915509375911935
chr3L:130326-131092	-1.2729425301637949	0.02784567886247563	1.8298508642849558	3.1952938331564362	1.9665049848969736	-0.1612988868602912	3.0957360762379285	2.4981029843752105	4.195853417553629	3.9910928085306185	1.9643506433110425	6.382721648297364	3.89200491034163	6.864679457850071	2.606486138355934	3.2190365924336524	2.089099472774864	4.30009714294603	3.636052710050625	0.22432243947821665	-1.65382859133822	-0.9826683261868701	5.509609633699518	0.31828620914875605	2.2056885573370346	0.7877772971880598	-1.716303671593865	-0.61362405701333	-3.8346257126216865	-3.3772210861796417	-2.708495130343128	-4.750303439423547	-3.624799457344712	-7.325319564183256	-5.21394633581233	-3.9564074975674526	-10.10884832765897	-6.8709859459708715	-7.1902812969582595	-11.840154322485052	-14.97664620635083	-9.565077201837465	-11.58673832942024	-5.224243228655365	-0.47712125471966244	0.0	-0.9884928598239788	-0.3842533059311557	-4.870878459794223
chr3L:835752-836523	-2.377173974695404	-2.2851967374738775	0.8242842620122884	0.16856048821294892	0.6513790356206044	-0.5335473783405156	0.9978029751502935	4.260644763370198	4.712067902381537	2.188535529137239	1.0358933546456346	1.5282976417057497	3.728256305019585	-1.152905329904853	-1.4025230718524164	-0.8822180202613706	-2.137562466378318	1.3107619140664577	2.1036537938077933	0.5648892971373899	4.1183023795582505	4.0708108507013385	-0.17366747914382874	0.6489937632395198	0.0	5.048758283807128	2.3452871542928	3.304806212306594	1.5658460100491902	-1.8178878330002397	-2.6919235887272692	-1.5592830350767661	-1.1614410123069976	0.6654801966760795	0.5778567355583692	-1.7227017470051034	-2.427493181407789	-0.5221996513880205	0.5485312396421649	2.4503914848136588	-0.27057328137415104	-1.2372573898942614	-0.18785007147801253	0.7523289646042833	-0.36126033106866595	-1.937628876364114	1.9691782639854725	0.0717623334849686	-0.9026812306909078
chr3L:1349919-1350953	4.912608890910604	1.8022481924792182	0.3135978736753841	-4.999092477758771	-1.4020122848608954	-7.719550100060974	-3.672828619901051	12.04765706578213	12.497272733915846	10.905588445436727	5.2461315014279934	4.25514803704404	0.37490040548028586	-1.1985527294547964	-6.249179667049891	4.35679477984943	20.652518949142006	16.570018504837325	20.599322745703585	18.794688487146274	19.11437433995525	10.811545266919195	9.751484371669276	7.670861844552727	2.7559174059968456	4.398750600303018	0.5714284717527408	-0.7204920933666504	6.129296559694268	14.332119034547135	9.196925738165426	7.517057538109063	8.880209457592771	4.518114230871087	3.7153012017269043	0.40469560093273715	-2.3799929766535857	-1.9658267082080887	0.4307988098901898	4.851663711903239	1.5090862993303964	2.9127200911359403	-1.5368201368624896	2.0248532517640774	-1.1943594469809333	-2.017428516421261	-4.203217471367069	-4.482551184002333	-6.764774028126821
chr3L:1516499-1517387	5.6589116131736565	13.740884483205058	15.984143854124833	9.092128021126825	6.140488162724059	7.402552373794849	8.425128117874097	7.6068385568524075	9.307446494301336	18.1281912503415	20.51793793597881	19.193468795335697	12.55980537357645	9.551562715498507	4.988657568913036	4.984726207877866	3.988985516266451	5.557550491381924	5.308654521683064	1.1737380363204741	-1.8149209079428053	-1.0540831277039935	-6.317854927623436	-4.840838366924653	-4.7193981086216885	-4.808421957525819	0.3130449018936646	5.476797721277	3.8629624087135106	5.637341272026255	1.00850307411654	2.554952793442274	2.132549755704482	3.8433225841717955	-0.016985504462681964	-2.8127743974003065	-3.876168735225377	-7.386646745818472	-7.084104896299852	-4.036437587919072	0.0	-2.5326207025173577	-4.089979718685717	-4.091309524418758	-9.23800170152975	-3.655771078930146	0.041198228205919174	0.17731635622833475	-0.4250482295925493
chr3L:1775733-1776620	-10.14523052252494	-13.612564879888456	-13.008467212995699	-12.439191510106122	-11.460733503155296	0.8331037697083299	0.0	-2.2231996692860876	-7.163572495634725	-4.2079716193185925	3.5470467872697458	20.394690398202233	25.06033177775052	16.425252995024184	15.694577788532573	11.232860033333223	7.057700681757698	2.4118526392511894	0.4277703795521003	-2.3737315825489436	-3.7635955690810903	-4.738494185824042	-12.891718986312965	-16.837273724269895	-17.251990798351365	-16.77950665997819	-6.5616329148171	5.123731567185851	2.850891110988041	4.560460923757072	3.5949171969873905	2.4496730318293976	2.630335673285443	4.220708778286076	1.046387476415345	-1.2854743452774566	-5.74003473122185	-5.375146047701846	-3.546976117589626	-8.421953317424927	-5.422038784314788	-8.967293271106076	5.6504189195116545	14.396577297690353	21.34225172065986	13.763741916349378	3.065453591581694	10.89271702343682	14.581156156322685
chr3L:1864415-1866287	1.6566890712060405	1.4858091332300567	0.6664001224655527	2.071110923455826	0.8401051322103364	2.3985998318438884	-0.2892493619419716	0.14590982257866097	-1.1845997946509832	-1.5007793586514488	-4.4593986645797745	-1.8562610168293705	-4.764849918073773	-3.2199979460529438	-3.502724990588927	-2.5971234736755386	-2.3075390228816226	-4.919308409437515	-5.010727992321835	-2.688176103967973	-1.5261250172585699	-2.0592841175387817	-1.5033938255410662	-0.7593443969388907	-0.7755211377754709	-2.49640914855049	-5.3903189161135385	-1.671263750815633	-3.6324344751608044	-3.444027530634768	-6.430406896126227	-1.3221022877285058	-0.5695383740511696	0.06456137711603165	0.33130265045719937	0.6065388862223385	-0.3313026504571992	0.9656613263987158	0.6817719094813179	2.425716835480596	0.5740882314541298	0.42284222855270925	1.2659585497952637	0.8758855334294332	-0.40367709278850944	1.113003799217295	-0.820020761779299	0.5890799508742556	-0.793316545798819
chr3L:1946129-1947380	-0.8102298107625376	0.12407515954955821	-0.8069342536374083	-2.094123104223885	-1.9426954255795215	-2.605753290826573	-3.4589163002422922	-4.237671324730334	-3.64168301867106	-1.474429353888416	-2.6319165557593998	-0.48016426357708003	-0.7710255439838114	-3.324914021064566	-4.506127816099323	-2.9890400553419343	0.5033508094068161	0.0	-2.62415255581938	-3.7574003760117245	-0.2534028042514326	-2.1065559346792	-1.7043464741145689	-1.9498498948292344	-1.769537356667854	-1.8458255343254184	-1.226316889090186	-0.5545288021100956	-5.484099884756699	-0.43768185887778327	-4.224874430095309	-3.921151934621958	-5.595514215042026	-4.5055245315622106	-3.9559044630233373	0.6661434043821682	0.5126210059732629	-0.05771392964131351	-1.4813401840908194	0.46081782063424803	-5.501938407284425	-3.5602641101714676	0.8518584800097009	-0.48593695237844386	-0.5552050987676277	-1.1287196264140693	-0.5100066550339752	-1.0207278168414113	1.4663613735715701
chr3L:2466734-2467502	-1.178858355051505	-0.9895564587893504	-7.114549996103549	-5.606215477568098	-2.307202241133848	0.6252873828651146	-1.684872899606169	0.0	-0.694264181189763	1.8297130505060935	2.6719914225775736	0.0	1.587961341777286	4.7477346688977065	1.5659934199398473	0.7357890626869555	1.3758046282323062	1.9552694651480913	3.3871364866425373	0.7359535705891888	2.6809594462861868	2.9625094237734895	1.2816613001287582	1.386187026007751	-0.05100533184175673	4.337119886345668	1.5287470181126257	1.6836302609864757	-1.41574872622844	0.6071413016536032	3.1795233845587507	2.6052649540562594	-0.6155924310630463	4.858987128713735	5.187877869660135	0.6173067658815127	4.9206571916994	1.029002498067415	-0.07614377785389127	-6.681215878918604	-8.95941385332524	-15.16406901948627	-12.498214778560962	-8.19039624705316	-5.590363953567718	3.316611450974003	4.666291140854688	4.024130912948672	-2.7663661026209825
chr3L:2773338-2774229	-0.20078713120243288	-3.6408388869610486	-3.5691013592304697	-1.698482940459567	-0.22023560294690828	1.4637527426815686	0.6610055706295627	-1.7316208704193188	-1.9588578202265772	-1.9291506229929494	-3.136643539103766	-4.215198357715888	-3.1080845768019545	-3.2416117574152294	-2.1763487719854213	-3.016590209191238	-1.478619666676047	-1.0627591813376547	-2.2973586609618186	-2.1166572317637518	-0.33697638427096877	-0.7653197841939183	-0.44628324850104695	-1.378759733375892	-3.07897304970589	-1.5449944796685506	-0.8595275905666044	-0.9793004794488391	-3.8762313773253867	-5.866652301543656	-5.196082211904032	-9.441120227028652	-9.410308238348478	-10.5115705302897	-6.7826428535127095	-0.3842533059311557	-4.978572771465834	-9.587657385582876	-0.6252873828651145	-5.144185707348579	-1.9557087792863865	1.4637527426815686	0.0	-1.6472386617753496	-3.6039409982604167	-2.1578562408419946	-1.626509754006046	-2.554722843843715	-0.780469885244643
chr3L:3142905-3144112	18.46331562491473	10.55839777789577	2.564693148616431	-4.368498971853289	-13.118671566905126	-16.036568491849437	-10.01471133519553	-9.419376386838735	-2.608812732904288	3.506777701166893	4.902442566134165	-0.2887691230768229	7.539118748553866	9.060428037457974	8.04873053958694	9.142095356393257	5.088650653711554	4.985565050103093	5.116507221726901	3.9659797964108927	5.920342625844652	6.213871259841835	0.851112057522273	1.3674898904144823	1.6477136098657985	0.0	-0.32675222119505476	1.4438432384487503	9.101745530898294	1.53172278343657	5.735164761985262	10.568084060167541	10.01799005280551	15.971443661975764	15.357028952848259	16.155741033218693	13.343753860582112	10.036484327011884	4.5922046775618615	8.830831652087735	7.5065378989858536	8.913218796350897	7.573265559877004	4.2101824966057055	3.6625943532903804	4.200208386191007	3.578719345266546	1.41583554645151	1.5474414619675665
chr3L:3164318-3165438	4.2101824966057055	3.6625943532903804	4.200208386191007	3.578719345266546	1.41583554645151	1.5474414619675665	-1.7919716483204178	-2.0725583807156553	-5.093194998380417	-6.022698728546888	-10.017953115899676	-9.42238583186263	-15.795546218367843	-17.402893795266646	-17.806285381613463	-14.167289170567898	-12.798875812413879	-11.828473444982682	-2.1589988735008263	-6.820710767181576	-14.199517436851966	-8.954611803978734	-5.367154204784584	-8.58241499853088	-3.4430226294838864	-7.659680992917578	-6.311619916556387	3.6989531938629923	12.543273008015197	9.819585308974169	13.622219025687416	13.306744000053442	8.850151604511618	12.586189599702703	3.2885492435306825	2.5010834328409857	0.8602179560271466	-3.612008226690154	-3.114380502628361	-0.6069601546277765	-4.472466704269456	-4.503893701078403	-7.294174844648348	-5.352197566984898	-0.7246193243150106	-0.32675222119505476	-2.0239475886233484	-3.7702351909589877	-4.7904159072942
chr3L:3318596-3319184	-2.4737948554392477	-2.2632888069697144	-3.754249131184388	-6.598717053984822	-1.4682240783952976	-3.6317378807663925	-3.243768715898383	-6.357280694390943	-3.842503585486639	-0.13906948780066597	-0.5722315223304937	-2.750540099394503	-1.1067153634488192	-1.4313637641589874	-2.704597950996841	-3.4977512326709426	-0.5552050987676277	9.293156900519188	14.076844840798428	9.451319922150686	8.290634587083243	9.197346475304734	8.980588568782974	5.575347513208899	8.663155193539874	7.643833342145922	2.1227713894699893	1.8726220861780545	0.4843002297806004	4.042216037488923	5.068064978584178	3.3962360297326137	-0.2887691230768229	2.2797665586372795	4.762068746380791	6.155336821523603	5.307013448316122	6.429561041036397	4.6365815836498365	2.2784919417904663	6.494974521969716	1.9191701586295837	2.484786411631657	3.7539045092779237	-0.9321562386637645	1.1205516710209147	0.3493123982260769	-1.2264199894183223	-1.5337479935427605
chr3L:4696444-4697317	7.884438181639282	9.89055643670973	2.726121140332288	6.409283368122481	5.546650809363541	3.94205549061239	3.8154151091210338	2.7680505911278903	1.6981856472524974	-1.3375739090692715	-1.5005517413512026	-0.7521022093836032	-2.1801821199026703	-1.9330516924433963	0.3842533059311557	1.4313637641589874	1.705786146227237	-0.9558392851382359	1.3515857557758015	0.7550040893177009	-3.302054565807744	-1.9011204956006271	-1.9830698420564332	-4.073707849107929	-2.5660990827811365	-4.459053662372541	-3.138072176710962	-7.551193206496276	-5.9082294956913595	-1.531909866623139	-0.3842533059311557	0.3842533059311557	-1.0668755590631576	-0.8013669968258853	0.8249868680148664	-0.6252873828651145	0.8122468138921677	0.9470328988307417	0.8135564547726972	0.21812892403767248	-2.1807942435090406	-1.8275440097264932	-1.9597526022749843	-1.0668755590631576	-0.44133466724248005	-1.008631000838176	-1.4700822753787204	0.2322041767949502	1.0132042951203877
chr3L:5585539-5586295	-1.1536432441499376	-6.32252498120238	-4.707174320267235	-6.126147824850123	-2.5850832005038455	-2.4305333019702595	-6.029515905029521	-1.554100564123532	0.0	-6.224581213915884	-8.69619056104074	-3.9246780792822458	-1.009245515576683	-1.0810214795072992	-1.021641598728586	-0.8491782920962203	-0.28527079294746444	-4.091309524418758	-0.37881932592888273	0.6132096582809795	1.568095614860008	-0.4333694895193572	-4.033628619574086	0.6143848014114298	0.3842533059311557	0.8746419699877352	1.1372977321561082	0.5058980647178182	3.25561149119466	2.882462802135257	-0.5552050987676277	3.410909269098803	5.159762538661379	4.818819691160433	4.637657720557527	3.475547498896544	2.330400284703808	1.3493434207077604	4.4150976342089905	8.530830290240996	1.8942688496886164	0.18222014506595524	-4.118411235991202	3.4150529320319323	1.950221746880424	4.749137239353709	8.283450379720499	10.496413892380462	7.8811652974115685
chr3L:5803753-5804628	-5.035740045124083	-8.225575282951942	-7.869228815132307	-7.434930054319587	-8.210615858048236	-10.760718393554871	-18.504806484996188	-20.56012017357806	-20.179318008149636	-16.592534691110494	0.7359841279388456	8.287483488926021	5.0062019924623655	-1.3538800864192604	-9.070048214421977	-17.70695590673438	-17.062248245213407	-3.4100864549249557	-2.212359054464232	0.8069266669394751	-0.8221731133875213	6.3492365393890005	14.43413680118727	21.320266443897207	10.714186891640592	10.981721328620445	5.028624066236962	2.2814145327766124	3.89466109993899	2.5195514816196556	1.3372834113155372	1.9262357562745338	3.084703967585386	2.399104222154109	3.213141073317279	3.7468109165908405	1.5325552793931654	0.2782181340615106	-0.43716603896014344	11.11923490776462	19.127647699574005	10.351579934838094	18.972178568617235	12.185896476406516	13.290925072370039	11.849679798033096	11.293184481924266	8.507227634310254	0.6359467334320673
chr3L:5924011-5925196	-3.873794197092901	-4.03680532265156	-0.08414483073248277	-1.2407833879874608	-2.399240651804963	-2.6507352656833407	-2.198711790538827	-1.2787393670063825	-4.202735033111621	-4.730420325349172	-3.080930733263318	1.2153403348059149	-1.8700254104677434	-3.0184819947052115	-1.0712195032428007	-2.2697304285355595	-4.147425136715118	-1.6003423933533654	-0.6869033885539373	0.4981573657169619	0.827066793284096	0.0	-0.5050184077099936	1.1008679539811876	7.050419974976812	4.201715566831699	7.577427023831836	7.300033760871381	2.8142162649185845	3.4001273239679835	0.4617786418743088	-1.4183341114984604	-0.6845217356821115	1.1463383902419109	4.436938612053855	-1.9684881625655302	-2.8357115853359236	2.9229386067038803	8.531011589706415	3.772422941938671	2.46465540869835	1.2094994736394367	-3.3734310414384385	-5.436656495994084	-3.063440638254731	-6.247470475676982	-3.604278618917697	-11.406567233646228	-15.80173315830633
chr3L:6165484-6167075	-0.24997121437698544	-3.488981078551504	-2.509606761594726	-6.83263796168409	-10.644319134936636	-12.059965393575132	8.707972581790141	15.292775080107768	11.75170722310299	9.54374601070415	4.616545462715618	4.547444367184931	-0.07033643639448338	-2.6849261868178047	-5.3062900209103105	-4.747264136428821	0.6316629465930411	2.3209913207716957	3.6300599239497497	4.2425415276659875	5.064194315780595	2.417581698980315	2.868910610913734	1.568764272495264	-0.6336183312848491	1.4487792524969165	0.09592035235857403	-0.34646197015492297	0.15628496867590155	6.473176214094951	3.8961328287283035	1.944227956356402	3.4147714206228907	0.37797765872600164	-1.1851827795758452	-1.9300283843138444	-1.450544004732159	-2.2784495701677243	-0.16564503683859214	-4.410225790560497	-3.3481760948100128	-3.860188498437696	-3.688722192412819	-1.6662263395174124	-3.4363402688815516	-3.0246868447003505	-6.3274582304999205	-3.1100536128910403	-1.429838696010923
chr3L:7322150-7323235	-3.8965778688178934	-4.281971351916696	-0.16125860883478269	-0.8526405704718831	-2.8951448625715908	-3.057762145136094	-4.004042994554576	-4.766203023003765	-4.836341430686157	-8.2680194203151	-7.855623088745948	-5.952897873347002	-6.5961703691179245	-5.186914958896006	-2.8976157993472156	0.3842533059311557	0.0	0.47712125471966244	-0.3842533059311557	0.0	-1.451825734579085	-2.972062476795645	-1.0595604518438564	1.2759044672786912	0.7051768223943892	2.7568674999746303	-0.47712125471966244	0.0	0.8547317355049128	0.15011581554649167	0.7532018715296838	0.3842533059311557	-0.3842533059311557	0.6652598529503844	1.1264163769410624	0.1266867399632236	3.2106135046282245	1.4840274801430733	0.0	-1.4637527426815689	0.0	4.086832117679659	3.3927002859102235	2.0563926922874995	3.8390128294812214	0.048180570371151615	2.2291400891008206	0.7151444383321166	0.611515489576541
chr3L:8293105-8294102	6.56934370983081	2.9938820097485483	3.949271387928356	1.0278997423909977	0.5482791135267182	1.4612113629160557	-0.3228866285614585	2.639984102345481	-0.6559981643908592	1.1556455412188444	-0.05002313408493242	0.028969057870303606	-0.5478959993235355	-0.8872835375637994	0.6359571777950831	-0.42178219511705034	-0.3842533059311557	0.14679715401781124	-1.4851772816673803	0.9422815235282362	-2.7496266891585424	-1.0205362492629597	-4.497764235915906	-3.903076674029987	-1.3535731949946719	-4.475178698125655	-0.9884928598239788	1.5598541923147966	-0.3863292995948778	0.7184390432389719	4.014668990827744	0.08476600567662078	0.3842533059311557	1.3535241139557863	2.6012987829684855	2.8253691803290155	2.3374730411351097	4.12054481780229	-0.2105263209141679	4.684405571029575	4.629115900722009	0.0	4.387191538348992	6.505918467189861	8.439597620682818	16.10825962739891	8.916863942333613	4.668227695032294	2.9105364270848995
chr3L:8616077-8616977	-0.7225683409969323	-2.379759765454009	-1.3673820908289	-5.99096097029025	-9.525530531812953	-2.899766812973173	-4.117505972584845	-2.000198548621759	-0.40519459898821436	-2.275920360010766	0.7828418643507521	1.7297598272949797	0.19928521575575806	0.32738661434557	-1.783214488765872	2.063853148400865	2.794860999249978	4.198282523647961	0.11930251449979594	0.5018530886558159	5.625853198219692	4.746052841771595	11.926853574097533	9.65850647114086	2.6340355916174394	6.173415077256873	8.627924088153614	9.27538881395522	5.585439857083201	7.126825399704557	5.812057619108702	6.7862858702732645	3.2381955579759225	3.5387023167542377	1.7981303765790264	3.223091533714255	5.170058778493467	2.862073854214622	0.4106637993540603	-0.1026419402381568	-1.8799751139047522	-3.1546279906288213	-5.897047335759504	-6.12264085658291	-7.827917955199388	-12.226918619932064	-15.504013864985623	-15.168011373985376	-14.992655437144338
chr3L:9033814-9034826	5.414217988709322	2.2856867983259446	-0.25197570489223503	-1.0321261062319615	-4.159763968761457	-9.89004754631643	-13.695815831503218	-18.36474360639236	-18.462833342220147	-12.335379569142466	-14.257693080839683	-8.808618217913967	-24.47541445446335	-20.45448401391905	-17.435832558342323	1.1140852554086287	20.189234410229094	20.160738833720924	16.591337287179876	7.234100781825743	5.567445658856959	2.447620907941712	1.8475436341508564	0.6730622824208655	0.698102087465038	1.3405706032450042	11.462810585125283	5.853220784531466	8.25260635097185	16.058775028648245	16.292325702366174	18.38943775792915	11.287029454507739	7.12731715640087	6.247841248984077	3.8239756636425652	2.600751079249827	2.136347550056649	0.5459916092503676	0.836167811265731	0.7328616283673458	2.4494669013320762	4.666273858325812	3.0007341318666074	0.8474349736550041	-2.9130398524192262	-5.02825665500543	-3.4371673250217154	-1.8822479066247622
chr3L:9469444-9470314	0.5552050987676277	-0.7357890626869555	3.5758121581691364	5.374204189882448	2.4310161170597557	1.6447274787387443	-5.385142176317233	-3.20779919895267	8.60998589084745	20.204089343804604	17.253223936834164	0.0	2.259982999975834	5.0462107056171766	11.705559317840557	12.559734541406275	13.520600069083939	9.184607300780202	5.2447439975267764	7.79220042877802	8.508232968645997	12.52457270137492	5.980441740795249	4.1346751668105055	-4.5049096347575235	-5.962950459028632	-9.55714490617912	-11.739906640524346	-7.818107070364177	-16.199074074796048	-17.784938266869922	-18.453620387976702	-21.106570534627274	-1.3647885481713355	2.963513664353849	5.25425625206008	0.0	0.0	-1.559854192314796	-5.473111170395937	-1.5864405398510628	-1.0747075090448615	-1.3077609981660676	13.168865125258861	19.663926051040686	26.076071633252766	16.259466529671162	8.232667849600466	0.1691779108871464
chr3L:9718962-9719821	-1.0668755590631576	-1.9084850188786497	-0.0590317747678153	-1.5402548931067934	-0.27550886427914806	-0.4208833195930806	2.416093259413589	0.4170090827432373	8.097733439479324	16.64466082024062	16.393463288264442	5.46443751128994	7.780495340237558	3.1766899165802465	6.950355716852898	6.442450038049786	1.7378217561189953	-0.9468836426811872	1.7362597679044283	1.87882879416724	1.3032661132597847	-0.5601720389604093	-0.733723393620637	-1.7966329475636562	-0.711160691810824	-2.5712660900168096	-4.508996479358868	-5.326650677597094	-3.183379162833332	0.2681854859691828	-3.5889250604419396	-3.778941307485518	-1.9422918644640257	-2.245729344351706	-0.9356242349760466	-2.175066472460871	-1.3346532042087662	-1.3870143134967796	-3.709853362910252	-2.3286248352848276	0.7427845136403515	1.962288743005598	0.9699739999703266	5.192780466005409	2.3779130860335664	4.902755590255715	11.411730485623492	10.701984396000684	11.706076681285298
chr3L:11091675-11092747	12.835735868113689	12.227050319616554	10.82038338108383	10.597575625669661	11.201093095557773	14.186540231128994	7.92880575545049	4.889047361163917	6.401479311743545	5.42300747872055	7.09370780327496	3.652709247791139	3.7509681493479947	5.329965201880241	1.8818981718836565	2.7696545312484893	2.815441559281555	0.02246434075603651	2.3988576740411176	0.19572441625272874	-2.726852357065145	-2.3537438763907486	-4.471532751677216	-4.955074768313473	-10.174824942708854	-8.145600824367024	-2.0957968780855563	2.0098066549857587	3.6621365797941503	4.958588144257383	3.7669053340944165	1.0980586265729324	0.7762848312589453	13.343925313093859	11.455751445820905	13.178138442440451	5.848560643841365	6.758781926574202	3.8448373255518287	2.985605977918131	1.0339488336910931	0.24359751935847898	-4.176525674866127	-2.8023015572594354	-4.281831444874021	-4.355434674886134	-6.16094604454126	-7.600053402995919	-7.413938016152287
chr3L:11555298-11556320	13.478910184564898	2.02266823269516	22.063686535206394	19.362001448208762	19.244856716179704	19.716129544425932	14.117663913210064	8.443651211741015	10.392493541753206	1.0336878922831862	6.414249174796851	3.9784948928675385	5.034974566269986	3.9173896493504796	-0.35907126110916177	-4.598548991744687	-6.402866460108262	-6.621145653489677	-8.651223073702967	-12.745157655287425	-13.997604654960265	-13.800590043198733	-12.246666641107804	6.628445791429456	10.33553080069967	9.030636501911465	7.559673023972435	2.6702397218306584	1.346577930748718	-1.7405129509467065	-1.6777769713020307	-1.1006185165777473	-0.9299744088149569	-2.6820918365901236	-6.182554007926248	-5.042264950408922	-3.7875180450373986	-3.2582931996163307	-1.1997793252520086	0.288769123076823	-1.4702906065228976	-4.530020480352117	-5.678663920071037	-1.9601810400749835	-6.662480868684525	-5.241083737711897	-4.759176959626761	-6.496051733022635	-0.4359239231164445
chr3L:11815990-11817034	15.116499303281017	10.04198461470988	15.382770732406758	16.869236215975036	7.093579173536632	3.5567066465265986	14.295009384653955	13.052811138835477	7.153851186955912	11.614043682040524	12.049138159783526	10.45693017181739	10.09007301463018	7.940143019082286	12.422118850312888	8.739389921212567	3.503360211474917	0.2767417183793433	-2.940413259514846	-2.680324166358979	-5.3847642039029555	-7.198710699687201	-6.723820956235365	-5.258995382794814	-12.987135852145576	-15.653322174434416	-4.871672973263282	-5.721157231839238	-16.358490675173464	-20.689441632727288	-18.88620071612726	-17.13712373932822	-13.419130476480843	-3.943641817502481	1.087636782058556	17.45498281172524	22.119999909941196	17.86821211433719	11.276384362989885	2.915827632205617	-0.676503711911244	-2.5814495206077623	3.993164978354811	2.5643568592440062	0.9929499464872704	-1.06441188877937	1.2634507009229343	6.914901813297298	8.54475354670948
chr3L:12074335-12074993	0.44778176904746414	2.5515059903874002	1.2492209564726344	3.7416732105280244	-0.34521931640430925	4.453909654627784	3.5304614162809838	1.193069428206296	5.77771619176681	4.908111616103177	7.663928354258129	5.295729372217101	1.4126835181854223	3.495537811913076	3.585407399157634	5.013876516811089	1.9627349729896315	1.2624053445508592	3.3201323200128967	1.2778625648742574	2.309968210742315	2.178887699733741	1.713949414681369	-0.4126028900384096	0.6903984225604871	-3.7652519351021185	-3.1585578366124127	-3.7001579345837134	-4.464318796569506	-2.393361339644123	-4.338425457612597	-4.581937274057433	-1.5749164865777776	-1.3417879313531813	-4.716041445218208	-2.413934905000177	-4.659352246874927	-1.533012681510756	-3.781693461624764	-2.6640749209587775	0.7377235405397851	0.0	0.6733664541253259	-2.990399546948286	0.3417275721928602	2.8861456760869153	-0.3082080951628991	-1.1011039983871647	-0.9244104369034485
chr3L:12132366-12133103	-0.09407913946506428	-2.0861333216768005	-0.9608824306459972	-2.6886891334695524	-0.5353563671816174	-0.4685334959262118	-0.8146844934204033	-0.24635050305841227	-0.835050672425088	-0.9367813701820109	0.0	-3.581798851895515	-3.778622471651669	-1.7343635989330926	-2.3888245382802467	-4.101335809538445	-0.7162303377093369	-0.20439007862109432	-2.6903866710850073	0.5214288898388603	0.13859365690355244	-0.12493861797309741	-1.5481044491761284	-1.490716648719166	-0.5804466808826263	-1.2249265584563662	0.3749511188934937	0.6545767449686729	0.11416177573102287	2.8271057325913147	2.0647841800369338	2.4420194576286427	-0.7490429136284136	4.953053097758264	1.369649130172812	1.5591154579469901	1.53326286522901	-0.07200851959297186	2.0556886796386107	1.9489128584323823	2.343060834414703	1.1258836683239124	-0.5285918559796987	-1.7888592580359928	-1.016128475228279	0.20026142516883716	1.043399945677097	-1.4704669206597336	-5.116765873334765
chr3L:14044106-14045055	-21.946320652776	-21.717542140484117	-6.663726209994154	-0.5889025986031511	4.748511069505855	4.972875936125707	5.81110559139501	14.596459837595544	21.02429248742294	9.240170896397794	1.0668755590631576	1.9084850188786497	15.318626874846068	16.36334061295626	25.611626430986558	20.875873534463487	23.0670623794489	10.993151733981518	13.935365513857814	12.267346067029628	10.197552990357003	9.865905142682466	7.801193588102119	5.594441846076458	3.601098312647997	3.3274771990463203	1.579789833215766	2.3675202371675104	0.5559499840998913	-1.0885256346545717	-5.23183343572575	-10.810264067331692	-9.848864948773459	-7.515796246881369	-3.0385157618414502	-5.827119023419058	-14.452901456825433	-8.771781162462903	-1.1130037992172948	-4.965009468109913	-4.746516626215522	-6.18362822272538	-7.52831275892704	-9.753218261853071	-13.967622376198939	-12.433558118480876	-16.356566537177116	-12.052602522516745	-11.186780148119515
chr3L:14627490-14629021	0.8994464551170399	0.4277214245726758	-0.5552050987676277	0.0	-0.2240774644457132	1.8396954944497048	3.7127891920619467	3.6636719179917008	2.583441936458471	-1.031198171616967	0.0	2.4989103979315646	2.522202278470245	0.8807275879539905	2.1941410126711967	2.651285247700933	0.9196676462894914	3.3063050554922877	1.2398943095653887	-0.3842533059311557	0.3842533059311557	-0.06976625415562464	-0.10978134091778005	1.5008773920707996	1.7920391990235562	0.7298336061258377	-2.487852921923401	-2.78158694075219	-7.719609581671352	-7.651914126449236	-8.260777479261959	-10.782500492483576	0.0	-6.900384703065512	-1.2389922005801226	-0.15117730789243075	0.0	-1.1737218734474009	0.16125860883478288	6.790460315534644	8.518359400076639	2.7587505105045453	1.684872899606169	6.039025261660455	8.002830095520862	9.57466292068677	1.6245178218540142	10.385630659394492	12.44383693117431
chr3L:14965884-14966644	3.322116878638936	2.50009120302993	0.0	-0.47712125471966244	-1.1735567295533955	0.760640093821455	1.2049203278518885	0.8881232239143072	2.049983065775392	3.7649347708814407	4.5439005589546655	0.7359535705891888	0.32675222119505476	2.020480468674985	2.467596685187201	1.5356818186483685	1.3588360740722127	2.309622259940755	1.9096452215819297	3.261086524638688	1.1535175700737104	1.4192063708376903	0.3440557672277934	0.8416713548553072	2.059772622126397	-0.5722315223304937	-0.47712125471966244	0.7359535705891888	3.4175319727842974	2.7043759898608983	1.6914121239099256	7.0538794921618795	0.919397504684129	3.9773390668398614	1.164919899636283	0.19869270423637217	-1.508221618971881	-5.841115946614729	-9.81611355350317	-10.781478844069873	-13.342336744070046	-0.3378827511570093	2.1124957099034747	6.266061623072873	13.032820330141394	7.0320923684365635	6.404576348473415	17.657200637626612	22.174486547484914
chr3L:15155087-15156087	-0.939719358425327	-2.479739379444635	-2.22774211005304	-3.8425794598003695	-8.904256813306391	-4.985686066085019	-8.819518960442643	-5.797605722687967	-4.258175289255322	1.6297903248601509	13.634047263975264	22.790842041469965	26.542062808290183	25.676485355557784	17.86546763336544	11.176552185776831	13.09588875187872	8.818476557445674	3.437520861217805	5.58898768368406	4.1322374777487605	3.1816775893886433	2.400116153611366	2.1452740749067263	-1.4896675683242648	-0.05300263031517787	1.8556549956923198	6.280752764974338	7.174282053229261	5.243037040249735	8.496036495455407	6.145327523956867	5.030329510671889	0.782006026824956	-0.8800494595075862	-4.02125139492501	-5.883534688628633	-6.689760306805039	-8.69943493311759	-11.1047243305977	-18.468216528086334	-18.42550556187443	-22.205232460953674	-22.834568026331073	-30.394957839040103	-24.896212490209653	-22.773711528414562	-19.23388765442706	-18.934641820337728
chr3L:15500718-15501533	-1.4682666780860463	-1.6721488845449763	-0.3842533059311557	-1.1815020054581278	-0.13463002624209205	1.4535354505248967	-0.7359535705891888	-0.9884928598239788	0.8315523130180141	0.1238826896439999	1.2497658559547116	0.8089643778226023	-1.992125049064595	-1.2991533537617577	-1.5354346527983458	-2.4827283401855196	-0.6858562796310529	1.3821770810048504	0.0	0.9884928598239788	0.32675222119505476	3.4241896584745843	3.928620760103385	7.6438865266943194	1.5822108906017813	0.4106493675885908	4.229933743513048	4.230683915583456	6.9941825165411595	3.0064990998139023	3.527708484536051	1.7711392178724867	0.90738038144074	1.4134597491235843	-0.17864889905684825	-1.012066476169976	-2.093657981817748	-2.4019449255012093	-2.769566565918865	-2.9169372328700764	0.22407746444571308	0.0	-0.7359535705891888	0.47712125471966244	-0.12045395988350635	2.6276739091450705	4.501447762576815	2.259982999975834	0.47712125471966244
chr3L:15917710-15918344	-1.0646544617763891	-3.9110875031403123	-0.6252873828651145	-0.691528896704296	0.21797704137113075	0.507089149039322	-0.7118669501790277	-1.214466665735996	-0.13544600953746083	1.3237073102980064	-0.7495035640692368	-2.6995316240276117	-0.6973665527695886	-2.0952174505909094	0.515865028483256	-0.8808482045000243	-0.06932047124102679	-0.06721355787169435	-1.214466665735996	-0.9826547152937031	-0.4827013752351584	-2.984977031346848	0.05816482245112784	0.7100565807323235	-0.9334555256422419	1.6584752919910561	0.18946256670265715	0.8804889295627867	0.9571973413630723	1.5044398155940713	-1.0587674175442947	0.48200578664651295	-0.030388073627737964	0.8631057210746313	-0.2105263209141679	0.6127720246461553	-0.5193003081432107	0.23063978384343853	-0.13385159653566525	1.0216415987285858	1.0625117393305115	-0.42978231073188305	2.9316798631167824	-0.6858562796310529	0.40912719405675624	-1.677767975002442	-0.4666095473949303	0.9884928598239788	0.9884928598239788
chr3L:16607056-16608309	15.84939482465033	13.905703678020735	13.371765236403492	8.368560457476303	3.6986534431099822	1.3965112821427614	2.3791395972729825	-0.4965327407743262	-2.978973460282586	-4.77535165885089	-5.371927612949681	-7.036268392533356	-8.81316105544075	-11.705416656536093	-0.6957709380144035	-2.7060145155376016	-7.4405736181442945	-4.399606154600619	-2.406994189910567	-1.0220376435096514	-0.14682466503761032	-1.087636782058556	1.170041379908726	8.04738611819105	17.298542946094837	18.120625605520814	18.46547906891494	7.715878975046878	8.204949682833607	0.520553964093208	0.7980132886449492	-3.154914574310149	-4.222202785522601	0.25739547311123584	-1.2977852436181274	2.707271356857614	-5.514242097708317	-4.824439841151828	-6.945955075868494	-9.954246035826756	-4.383806415777117	5.449188161115166	-0.4365055167525969	-3.9817536126685975	-10.951457330730289	-12.40414969991406	-9.690186192732737	-0.5050184077099936	0.288769123076823
chr3L:17035514-17036617	4.20119155161326	9.99463926435062	3.48964315303552	2.9805095025668695	0.3887007780293956	4.0675327765318485	3.948089386587384	1.3387608564780773	1.4457247137527396	-1.3550038277977827	-1.1950222260667906	-6.083318733915604	-6.9212620213427	-10.825869340163289	-8.664883124841133	-6.403907369121093	-10.189418417164903	-6.305572441784606	-8.532144556217235	-7.117575561243953	-12.087549249343333	-9.953498906827528	-11.518781275160865	-6.909339212975131	-7.465921780205148	-6.022304257429718	-12.053337793553924	-5.774855424763783	-0.8881232239143072	-6.390785423632294	-11.03225285874973	-8.43786936662575	-1.5550366032949072	-5.2496129283336055	-13.933786103446405	-5.8041887745363026	-5.057447154401798	-3.328679781158343	0.39145456521497596	0.4977605133489284	8.164075021075533	25.669193723042877	13.26107565137818	7.919052262700043	7.286224380796158	3.7013809265224418	4.384988633822122	2.6098749629302556	19.722390965262047
chr3L:17425277-17426471	6.816136664488862	3.113338698006916	2.635691587723116	3.8481095355349675	3.187538625100787	-0.2406233412219088	0.3411449834230643	0.3226171987455033	-1.0780569208335262	0.7030090420758563	0.7838376262515055	-0.5012906106645333	-3.032788172003071	-2.0506571613119604	-2.5259204160364197	-4.0408727185632785	-1.6177349669986836	-3.1842398463738077	-4.928442595525264	-3.4037728781382484	-6.450401328517061	-6.795908735170599	-5.529773798263192	-2.489473837552332	-6.790393497543591	-2.7389781851326482	-3.7166343224828213	-2.674670133484328	-5.961210823567633	-7.090230970549422	-10.93383009692114	-15.011278598982988	-13.240194872822292	-10.314939960791673	-11.951350271730513	-11.279390131647485	-9.660305633394302	-1.041562685491579	-0.13906948780066597	-8.53889598992702	-3.641600517796225	-10.346018945514883	-8.288210798593408	-5.1902066985649595	-4.5055011977389965	-8.61458000967691	-7.4361885931215	-3.435072734981472	-1.9257124651899808
chr3L:17838782-17839706	2.8337304323731667	0.49949243355343026	-3.2491416025352056	-2.4844435283929247	-3.3904876840291776	-3.5118015563103144	-3.951053946618981	-9.232814577089991	-5.763492104733752	0.0	0.0	0.0	-8.508570729379448	-13.927834886364476	4.159560617603976	11.795558972397057	11.48906160180277	11.01899380535286	7.323964946989007	12.334982127994397	10.564827054184958	7.86492248861961	8.25260635097185	8.050383443103005	9.242091282003319	7.386091310139009	4.685861858215663	-1.3240135850121095	-3.4078184952274846	-4.206804503785257	-2.985766695252582	-5.943247420387018	-4.307679842599661	-8.987458184427496	-8.810307141010197	-5.518097340525377	-4.807788425455363	-2.01232258233567	0.0	3.477030445811796	-2.3286524965510784	-3.2601635922877765	-3.7415565425873654	-4.13910808973515	-5.207324410817564	-7.215426223328418	-12.250730620273352	-9.788776318863105	-11.928053949454393
chr3L:17841123-17841902	-3.5118015563103144	-3.951053946618981	-9.232814577089991	-5.763492104733752	0.0	0.0	0.0	-8.508570729379448	-13.927834886364476	4.159560617603976	11.795558972397057	11.48906160180277	11.01899380535286	7.323964946989007	12.334982127994397	10.564827054184958	7.86492248861961	8.25260635097185	8.050383443103005	9.242091282003319	7.386091310139009	4.685861858215663	-1.3240135850121095	-3.4078184952274846	-4.206804503785257	-2.985766695252582	-5.943247420387018	-4.307679842599661	-8.987458184427496	-8.810307141010197	-5.518097340525377	-4.807788425455363	-2.01232258233567	0.0	3.477030445811796	-2.3286524965510784	-3.2601635922877765	-3.7415565425873654	-4.13910808973515	-5.207324410817564	-7.215426223328418	-12.250730620273352	-9.788776318863105	-11.928053949454393	-7.0904588819635785	-21.50204238276999	-19.993235943812238	-14.491993773007067	-1.087636782058556
chr3L:17949878-17950866	-2.3762703807371435	0.7359535705891888	0.21052632091416779	5.040981050800902	6.154409668634529	8.372051046991722	1.268315788308024	-3.937104885916315	-9.211829741489515	-12.782009192497908	-11.446723889747917	-16.980163292448687	-9.215081181677228	-1.3978207651393055	-1.0668755590631576	0.9884928598239788	-1.4637527426815689	-0.3842533059311557	-2.097556305738247	-1.1375406038699392	3.204725421997455	-0.7359535705891888	2.0123225823356705	3.708943287703765	1.6744519918853493	0.0	0.0	0.0	0.0	-0.6380172731361781	2.8321700767518894	5.791809993478429	6.036631973418307	5.011058278404496	2.8896951016663444	3.1482389200098972	-0.6189918925030983	-2.4990616890171817	-3.480737436684529	-4.66157381843399	-6.5491736202626685	-5.402507371946916	-0.8331037697083299	-0.32675222119505476	-0.17919349175199428	-1.0752722563038324	-0.7570830053457586	0.288769123076823	-0.10456205398768029
chr3L:19549005-19550660	0.0	0.0	0.0	0.0	0.0	0.47712125471966244	0.47712125471966244	0.3842533059311557	0.3842533059311557	1.251293698979397	5.9392008709728294	2.3900422542586703	3.833159426416058	3.5835512713875364	4.914960451063605	5.524978032783653	3.4967468515400797	1.7962975890371429	0.9249909103163163	-0.15891671382976066	0.9078864773054824	12.776003949802327	26.440543645142974	25.388084045285332	25.15995665404712	9.830960884757191	10.958666132391679	12.296344385337628	14.20029267068157	5.304428708749709	12.37472383921509	4.10745938626204	6.7423125932093475	10.720229040259087	13.488091620940027	8.792519748846445	12.531783266232614	10.001247478009581	2.8421321470488228	6.399682696688292	8.721161638545318	8.915542030952585	4.6547380432006396	3.8693163401205695	3.3570006884681542	3.26169824850215	1.581117323238192	3.724009198409755	4.1522998989666675
chr3L:19679492-19680645	-5.656789799165135	-1.987350980760701	2.2768094709331574	4.23741819467072	0.4059731898628232	-0.2887691230768229	-0.710844112941198	-3.598455674202419	-6.024186517937696	-3.5229338445146405	-8.149998227317461	-11.778575498899977	-10.327555830112107	-13.807992295030093	-1.904879077901584	7.7402150277431945	7.396565155624236	10.988164415589907	9.093906884015272	4.294479871807688	5.32400794813639	6.7394998772160895	6.204263758847516	7.9480151699246795	5.807635207880582	-0.9222788938924336	-1.8416233096169647	-5.89855369350305	-5.644634143509179	-1.9454329396629568	0.644878213663136	-0.8979937133131785	-1.7248810663793266	-1.5091444511193077	-5.087480436677492	-1.858465873756351	-7.246495431543334	-4.6461761634581915	-1.840036773276907	-0.9059652567236041	-2.81744871221969	-3.338623930900393	-4.535435726959347	-4.070656080162895	-8.051145267053174	-9.76890508105155	-4.906298861949962	-2.0027685766756016	-0.9059652567236041
chr3L:19801129-19801904	0.0	0.0	0.0	0.0	0.0	0.0	0.0	0.0	0.0	0.0	0.0	0.0	0.0	0.0	0.0	0.0	0.0	0.0	0.0	0.0	0.0	0.47712125471966244	0.0	0.0	0.0	0.0	0.0	0.0	0.0	0.0	0.0	0.0	0.0	0.0	0.0	0.0	14.971965925140626	88.38483368307094	82.72817401482226	60.18069647131287	20.14260454009802	14.024656896090281	8.12989076284401	5.439080381348963	5.7793137901896605	2.6003286046995484	4.835875618341696	1.1824469270507145	0.7359535705891888
chr3L:19908094-19909005	6.198828846676423	5.227429461973251	2.0352121399869123	1.3369780937580378	-0.18324377604476014	1.8838945348807807	-1.234822776430209	-0.6305827875578986	-0.5411858315620816	-4.256497305276935	-3.551780452256402	-2.070745736530153	14.434903230575951	7.935583718835942	0.8065359368777398	13.537309436784147	17.330719997993363	17.5223042393357	23.01930083904896	22.95282258072011	28.67635366568911	17.684052075665704	6.388346554896109	14.68475811275832	11.0690217127317	10.83110550285275	11.953484737529752	6.219902629101278	9.92503043289162	8.751621680911905	9.9463579038397	7.971241289543866	3.757352411865404	6.442634969096633	3.6743656495248174	3.95704333187503	4.3615676689479	1.4449516304328438	0.32847745070097817	-1.3296773728786337	-4.7865185593650965	-6.12541641591835	-10.099382824183746	-14.179217440500548	-15.997302885063625	-20.26759976275677	-17.555779654566624	-18.323878923291137	-13.538166073862305
chr3L:19917898-19918919	22.95282258072011	28.67635366568911	17.684052075665704	6.388346554896109	14.68475811275832	11.0690217127317	10.83110550285275	11.953484737529752	6.219902629101278	9.92503043289162	8.751621680911905	9.9463579038397	7.971241289543866	3.757352411865404	6.442634969096633	3.6743656495248174	3.95704333187503	4.3615676689479	1.4449516304328438	0.32847745070097817	-1.3296773728786337	-4.7865185593650965	-6.12541641591835	-10.099382824183746	-14.179217440500548	-15.997302885063625	-20.26759976275677	-17.555779654566624	-18.323878923291137	-13.538166073862305	-10.589807122062926	-9.963078201001254	-3.740629675125982	-2.2068672014745885	-11.922611133755128	-12.371696853130329	-13.352745898003077	-15.22196397800143	-17.109881765211764	-15.469414089345689	-20.76364374596555	-15.559366370347464	-5.799443243181672	-1.1420106718207956	-1.6844753310430856	-3.071468774462462	-11.766151054152823	-2.954811193316307	-2.1303797564493174
chr3L:20425785-20426758	-6.243900976286603	-8.083453249313802	-7.728479427541197	-7.746802149639076	6.111785878365302	3.4695904006588782	3.1784689480888897	3.6223149719137657	3.3116178556974947	-0.34381283066288026	-0.9758952354366632	-3.7500158546644236	-4.138724698205875	-4.170245375816191	-4.334517040543066	-11.441336301214786	-11.095291186109575	-12.945178985103011	-17.17835210018952	-21.371333329544207	-25.97855335139747	-25.776594827664017	-18.511124206720833	-7.320628159589892	-11.15371471473793	-9.790451426851137	-6.413010478139598	-2.429170255816941	-3.032311895549183	-1.0870655977007586	-2.4859503199189987	-0.4364075843978784	0.6050553383141227	1.1574278255334538	-0.5553638901437095	0.5315677106471958	2.143547203509516	0.48141046405882143	0.22427198321934488	-4.4788490686007965	-3.5117394989207478	-2.5745404098229225	-0.16267382272892433	-0.5766810647864092	-1.9428532736124082	-0.5018530886558157	-2.7577351779028345	7.336163355270841	6.958553174186143
chr3L:20762764-20764378	-0.9884928598239788	-0.7359535705891888	1.4637527426815686	0.0	2.328314988045639	4.596871163851914	7.971541693050514	9.370294001664814	6.660513674308832	5.903217984635091	7.063650449923658	6.859644898718143	2.8319399933276874	-1.4637527426815689	2.2797665586372795	6.349344400364669	6.1796604523553205	2.832133500261778	2.3878238445816504	4.1700096880095465	3.0711305753913507	5.181267803388335	1.2349150955824544	0.9562932509348302	1.3606324076903655	2.259536027995691	-0.5050184077099936	1.5295476843353635	1.0113547393307534	-2.6995316240276117	2.6143424454727926	0.468878484218806	1.685798156315537	1.4133322134198993	-0.26145052715670036	0.2614505271567006	-2.1584039228375933	1.2973151284987985	2.7498942525585317	2.469139025792708	-0.5044068616414985	-0.7870440750955284	-2.1399132704317316	-2.0416901718731935	-2.372038111956414	-3.006145200588943	-3.556561914626711	-4.292149135985431	-7.22849638365011
chr3L:20778138-20778869	0.468878484218806	1.685798156315537	1.4133322134198993	-0.26145052715670036	0.2614505271567006	-2.1584039228375933	1.2973151284987985	2.7498942525585317	2.469139025792708	-0.5044068616414985	-0.7870440750955284	-2.1399132704317316	-2.0416901718731935	-2.372038111956414	-3.006145200588943	-3.556561914626711	-4.292149135985431	-7.22849638365011	-4.330506528428438	-9.205284826095374	-5.923555575945267	-8.77110984596819	-12.504697286710947	-7.789137095774831	-12.517006300544695	-6.2425448174008435	-4.48576679929792	-1.9084850188786497	-2.233196886523207	-9.13748869805958	-1.95960554670398	-10.137852415691455	-7.613911113202312	-6.823028416257727	-0.6816519536376183	-6.233675527994931	-10.088463066918218	-6.207712510188795	-1.9713573750144955	-5.32065411721733	-5.247322245294167	-7.059627210634946	-6.313903528375645	-4.295311772635493	-2.3286248352848276	-1.2780642861172016	-5.053254411302381	-3.9180870758593023	0.0
chr3L:20791774-20792838	-1.9084850188786497	-2.233196886523207	-9.13748869805958	-1.95960554670398	-10.137852415691455	-7.613911113202312	-6.823028416257727	-0.6816519536376183	-6.233675527994931	-10.088463066918218	-6.207712510188795	-1.9713573750144955	-5.32065411721733	-5.247322245294167	-7.059627210634946	-6.313903528375645	-4.295311772635493	-2.3286248352848276	-1.2780642861172016	-5.053254411302381	-3.9180870758593023	0.0	-0.6252873828651145	0.288769123076823	-2.3286248352848276	0.47712125471966244	1.5160814685780497	1.9696516980793104	-1.0466924622419154	4.861430244191852	3.47938803408149	1.9084850188786497	2.1054991463482797	3.9094441395617405	-1.3978207651393055	1.0752722563038328	2.117311118119147	3.3484932503257796	8.852077506378368	6.454971419921555	0.2614505271567006	6.019491651130983	14.062119810451287	16.22578176548111	18.572772713731485	11.75621374999149	8.798612311723003	22.54637981762656	24.405893828103665
chr3L:21017519-21018388	-7.0435905611611345	-7.436787841243156	-5.519024238766304	-3.6801546504820415	0.0	-1.4033866177325662	-5.514448425378824	-1.8986168929428708	-0.40268161302226074	-2.532574123668644	-3.5604786410489933	-3.42519454070262	-3.257532970570849	-1.856414300530433	0.43667346852863276	1.4934240017165485	0.9423263215841315	1.5579710855559747	-0.2742576825448502	0.6153603819305848	-1.1519269786777109	0.9778516983479142	1.652463757530975	2.6086388747490443	-0.5572722484735897	1.857983777866222	3.3948621691215384	2.2048710345764997	3.13282962725409	0.856165069184872	1.4847834405357396	-1.8573957167574087	-1.5364631175840107	-5.987782601338669	-0.3740233154064215	5.140823303653334	9.079785563315136	7.119608105879356	10.077447410262948	8.203972777342258	1.4477763143210869	6.119388725465531	17.322673676238306	16.089236419017368	17.869471836735453	12.803383521596455	9.150300094665381	2.763159852586869	1.273372361668161
chr3L:21507799-21508902	5.075612611965393	7.180375319816894	11.228738516576906	10.16031067615952	8.573263378021899	6.485848721726631	5.242919989275594	3.8189282040429195	4.709841323798646	-0.1493059097663637	-1.998875742988863	-4.104337025419467	-3.3949283884286623	-1.6973994859440307	-0.08248940258157252	-0.7061114144611169	-2.139084803582516	-5.040211820142626	-6.616848498976402	-7.5462389035898845	-11.11991458363065	-17.346581032537983	-14.803153508743733	-19.66012299252567	-8.844107238831628	-6.793187182289898	-6.773210695981176	-9.518306641035455	-11.169244991319921	-22.350287391598794	-30.834725712426675	-15.985847217878012	-21.810264482187346	-13.683558026855424	-6.705384879481414	-18.681870580432673	-1.9432443377832398	-17.69536004230162	-7.4587531291235685	12.347944540224114	26.241270779464053	21.135052487145753	18.101291761485918	13.005389887543226	13.76558080029183	13.866578311854369	12.72854577038741	13.04263409093723	9.494200276032107
chr3L:21532804-21533704	9.547766513319916	10.870498193424574	7.349012584994001	3.264934010085487	6.52202259297517	9.217596000223168	4.945271221352393	6.8542221830453425	10.66989966982674	4.622053575816099	8.43053686068545	0.5080722520049872	-1.0459198529572884	-3.3605913250931034	-5.392791840363205	-3.185151876980038	8.281101427693853	7.107496778863258	15.264721153678774	2.3790627957725685	3.0237136717302797	1.170041379908726	15.622119068419192	16.543222909346483	16.341775404436085	10.610210609423604	10.3443338115991	6.347113547758962	4.232245473649785	-1.0393129288779028	-4.245719365944414	-10.099487157365155	-10.486372110769754	-11.562297863050588	-12.01532235794083	-23.753042936369773	-11.08852995554665	0.37690051096135485	-0.18946256670265693	1.6118070066143033	-2.38121105020686	1.4143390969395517	-1.0088338288933685	-1.0683254730229048	-3.5986552437507613	-2.9001042449041936	-1.3120223027252602	-5.19862665047461	-8.626729571513128
chr3L:21626842-21627579	-3.7034380790074	0.32675222119505476	0.5552050987676277	1.0668755590631576	3.998799705277076	16.43765710655091	8.806556002324738	0.6652598529503844	12.160952900101059	10.335263544402244	11.488093497977935	8.686257500595518	4.956216637945689	5.729077617213941	4.081000672754904	2.062167793141902	-0.4447842742138574	-1.063569728639667	0.5052977416505531	-1.4773157249880948	-1.0438715964118241	-2.3412482454145658	0.0	0.0	-3.7648869529697797	-1.626049850060953	-1.3119724275603457	-1.996776199561376	-0.5461807351831426	-5.419279296525913	-1.4658837434458158	8.969105445552305	5.551803338453444	3.012013908871408	-3.6043366201024982	-10.278558771931339	-11.716223390146261	-12.640322381117443	-11.042405392625696	-8.633830310486017	-11.547633921469718	-8.13481298851003	7.191081652184635	10.006936747923156	17.597512520083622	7.0519349417440145	10.902226173849716	8.221579391115945	6.9930211977061045
chr3L:22059067-22060235	-0.16853223013670413	1.7840054356963941	-0.15291467517953874	1.385543176679504	0.44405512276994275	-0.3934004378828495	0.7561756218421583	-1.0080292206340131	-1.1232603356870858	0.028375559195475096	-1.5877761392135872	-0.20989716028908945	-3.2652724404706284	-2.8388006888282096	-1.410206909484265	-2.568963833189632	0.034577966162650096	2.640509405098437	1.9127508378860996	2.608071096561071	-1.842141432894835	-2.9759976588209143	-1.2569466531843927	-1.1194469213804297	-1.5757040175044739	-5.255493000730074	-7.487392284210389	-7.058051493282599	-1.5984637911088007	-1.1743291227373496	-8.803151798339231	-8.406399686353977	-8.667028707089317	-2.689280945401839	-4.760815091181008	-0.9059652567236041	-1.4112246161388995	-3.6963918780270046	-1.6389681487649703	2.021125179143697	0.9884928598239788	0.0	0.0	-1.075535666472462	3.5304885221708067	1.8167588428063957	1.5250495399159165	0.5781519546899198	1.2089608120106723
chr3R:67-886	0	0	0	0	0	0	0	0	0	0	0	0	0	0	0	0	0	0	0	0	0	0	0	0	0	0	0	0	0	0	0	0	0	0	0	0	0	0	0	0	0	0	0	0	0	0	0	0	0
chr3R:50177-50923	102.93789205126404	77.43143274233549	96.70025897385158	30.347175920344448	21.581459099854662	16.041852434784744	2.527495220486036	11.773868828697918	8.48294596850034	8.440653545587814	6.73874267634285	1.3789112568992774	2.026863560729515	-4.261847784395951	-1.1874169641852226	0.2515255726010904	-0.7121263297071474	0.0	-9.445009068376052	-8.922591659513431	-8.314183364816802	-8.192090302496085	-6.767833097199135	-5.96814359343504	0.5552050987676277	-0.7357890626869555	-1.291607942702976	-1.0542106724600793	0.0	0.6919102729958372	-0.5396597917983952	-0.5931571095583589	0.8741547027334868	4.214746496994447	0.5993223932459909	-0.9884928598239788	0.9059652567236041	-2.6326997904636036	-1.0636934796285447	-1.001670451391369	1.1053494624626292	0.0	2.694246970523904	5.7779040122909375	1.2475289680029742	12.197615622509723	11.638254396590442	13.979668208687258	9.581896470732662
chr3R:311105-311905	6.139128515687234	-3.0113603562475952	-7.22000493365351	-12.16473763411245	0.34131505555270253	2.7669024063941086	-0.5552050987676277	0.288769123076823	1.217715948431996	4.205803395388966	6.361989513638443	4.24138994792072	5.862467484387963	0.7321532923177233	1.4190591410564966	2.6257825084032436	1.6781590848024357	3.0582639916303043	1.5635218475868138	1.2081648659744129	0.8058317252290672	-4.445361324980196	-1.951040541722745	-4.1063418824904545	-5.95992004365514	-3.7956300759554615	-1.2952132055268264	0.6252873828651146	-1.2780642861172016	-2.1109582898061725	-6.242307644342915	-3.1625203861563795	-9.410666084035075	-7.468629135441089	-5.58922188035822	-1.6806839062132066	1.979582162936518	2.3896073453432467	0.46660954739493005	10.836092431015778	14.934368979352751	18.663077598536937	14.452222829943684	9.36703133533848	6.7955134407232185	6.555388292355527	10.139918002586985	9.635927356035138	7.8100901414190815
chr3R:539713-540545	0.0	7.237189984100002	10.420618858975102	14.257693080839683	13.927051941447305	5.608071238521375	10.461389978813468	7.2297045822235555	12.233139115166543	7.4896892802680775	8.703294441248705	3.1777674591097314	4.474063597179406	3.248112643741716	2.7027296810789925	1.5223952868594057	1.565447500048149	3.584471590433595	2.8262173591254878	0.47235581190942905	1.081809721135529	-1.2410245294472477	-0.9486953505649617	-3.4780168160532083	-4.641330012701937	-6.378665436971916	-7.051083224857821	-3.437764601503685	-2.3993862373202814	-2.106347678411919	-2.329565160046843	-3.9252167005857372	-0.9564148715051812	-3.2864241507185588	-6.5690567685307295	-3.923562628675699	-3.08185804030146	-0.46817012770790395	-0.8548638872494588	-0.9761204326292244	-3.057762145136094	-1.2822683090761038	-1.23671315661973	1.3921765163265465	4.732254884835405	2.8243501129019695	6.521350465144311	5.13914793544123	7.826934645714459
chr3R:601301-602371	-4.605377023692999	-2.5070275360185175	-3.2814660317309836	-6.409291889154748	-2.4754232097080835	-9.164538348695284	-7.557330652808736	-4.361622617550034	-4.875337480910921	-1.3103543105146316	-3.9527901585438867	-1.4225743383903713	-2.434569356960298	-3.5756965855371896	0.8601655253721391	2.5984295454138158	3.508438057007251	0.92899121250251	0.4886455305750138	-1.828350969529046	0.6000691888105917	-1.8841524988936404	-3.6670631782564045	-7.236864761404818	-6.595890677290843	-4.319572301214175	-3.6431307169734755	0.2614505271567006	0.3552705472968985	5.71894723505459	2.9877862873830003	0.0	4.922059053665683	7.844580111982181	9.71132080655584	8.284747624276232	3.0796674658579692	1.2943452584936503	-1.664127684320303	-3.195648418280937	-1.1451916048326531	-8.385468392302954	-12.65970152100355	-10.844291692754423	-6.872021946746362	-20.13731229274944	-20.65732125159841	-12.093896911571074	-3.5393513811362562
chr3R:677724-678985	-11.503445946321472	-2.085104465378037	-2.6731372572606285	4.369717300320566	6.144397367175848	3.2818865891509392	0.565619501051088	1.5538846271505689	-2.7981996736623866	-0.20690754634709738	4.376376293129857	-0.20411886159734718	2.716163658965114	3.9215560048477505	1.3369056915711355	2.7321293121938406	-1.7857794028206349	0.21052632091416779	-1.9801415319026814	-3.0045483576294307	0.3793496550956303	8.963138224016847	9.220455930874316	16.482890521312733	16.96992523517707	19.468437740006593	14.190971718857748	11.940727087647586	4.040627316580668	2.3315033696482605	2.124302055252292	0.7940479438497913	-1.5812747458180247	-3.4503574808399673	-7.008988026571639	-10.258671317587932	-12.730519105266932	-13.486872923696017	-13.330107845356796	-7.4178180526784425	-0.26145052715670036	1.3821770810048504	6.20283909232741	7.737068505800378	8.088357955133556	6.972847204290911	3.0768559415180627	5.031076597460869	2.986670943920027
chr3R:971736-972532	5.111530584398167	7.647872080692648	3.8815948895875563	2.9877862873830003	2.806952088698959	0.3222246837515184	2.500520706434527	-3.0787627811230336	-2.7417389076862775	-3.870773871159128	-2.2074253400753285	1.690051612479538	-1.589191002483064	-0.2528789425902032	-3.399354740729966	-2.912747064808865	-6.033624958350208	-6.154668758083405	-8.569927112110161	-2.469077359072638	-4.163690790848753	-2.961466185522118	-0.3854113643142567	-0.8171758434523992	-0.8511120575222731	-0.2137122066729634	-7.781541673803747	-0.9074895740023108	5.765945143780477	3.068933748001567	2.8390568190079857	2.4199538911208918	3.352752456760021	2.295342351662186	3.664087934682058	1.3927300820861983	2.803524981874259	5.6784111083060145	1.991981321249118	2.295668388167803	3.0789636341388875	-0.17593646725893883	1.5972495641745321	-2.1659858180783678	-1.815318352367171	-5.532251008513219	-1.0990952844699733	-3.204607025237688	0.4524933614107842
chr3R:1058059-1058825	-3.1733411556520057	-2.927009649502609	-0.2406233412219088	-8.81559580326292	-16.867838536128627	-6.67387257536223	-8.300378160939571	-3.1654559978248087	-11.276760213380127	-8.044630490458797	-12.136841533803675	-10.493663192175825	-4.603548224294323	-2.515567966014938	-12.162977528728929	-4.85085584799327	-7.718198774425073	0.2614505271567006	-0.6252873828651145	-1.9084850188786497	-0.20197442852421285	1.3821770810048504	5.1309738177859865	5.833027099549114	1.5721477784411282	11.391497037256725	13.937126114219653	3.7714162378017395	3.0241930320658517	7.252786295222057	6.343912639515591	13.614729455202228	2.265111574250747	5.77660912142734	6.39082561374143	7.322198197365482	13.13476595338032	7.796449553299099	6.2141369172111345	11.405447989162841	10.046212999651296	9.859751968549126	8.522653889098091	6.592878978352302	1.8289239693717887	2.6091527309761937	2.7017928276604795	3.501269256501732	3.4306558618007372
chr3R:1295668-1296381	0.2620076431622543	4.529427703103988	2.068814826771129	0.0	2.3286248352848276	-1.0466924622419154	3.8362608028584866	8.321941510017306	5.933017503931002	10.779548346700798	13.148845832038427	12.299038557711757	16.711740315150966	14.931972372272016	18.154702409989714	9.499823105362067	9.415578950198134	7.1669865334621115	6.4239022875237595	1.6519436305215898	2.307059016043019	5.420349512747558	2.05614818068865	4.259153992180229	3.6757187461395047	5.047800147722575	1.492751490291685	0.1362631591170019	-0.25790110205282335	-1.120264521686123	-5.095467578984327	-5.284184852506534	-8.163763860360834	-5.996760004305374	-8.956890566887356	-19.396908727816715	-14.769699176612102	-15.11652867390206	-10.538195099626632	-7.015760320782832	-10.139648604632642	-15.107824303784158	-12.81091342662494	-11.101448502696492	-10.602324813063055	-7.857558162563341	-2.7020510692410022	-7.184856987785215	-0.7158051146113907
chr3R:1372880-1373622	0.02154703895692599	2.453828562080218	0.7601264411376178	0.8512056541346591	2.070586392414355	-2.182172468203999	-0.780667547740542	0.2306364082741157	-3.300011474892975	-3.7501508154654246	0.5894812625338806	-0.16186475672998663	-1.4208432846418393	-2.1411477376961074	1.1961757206020336	1.5457123923603113	4.96503325651913	3.305925815108449	2.6703163054551995	4.805845838656711	4.03189847638998	1.4869219426349465	0.19520248979594046	3.7695344455780093	2.403820438028705	2.568865398526087	-0.09858591313079824	-2.47686351140877	-0.8918674149288167	-3.271702407898439	-8.465010187629822	-10.660655806201438	-11.566824347609689	-8.614911613167616	-4.5705127312344915	-10.419736754276402	-11.681309046711464	-2.6993827290179655	-9.93272740103976	-12.420214710455356	-2.325998558825666	2.696459145121608	3.594365074901684	3.303834053398495	4.020483293744494	2.098543588738482	0.5346537949190744	-0.7321551297165692	2.594358773174018
chr3R:1463132-1463751	-25.542600259371756	-13.132970591290308	0.0	-0.1637321011816039	-5.690335212056449	-8.35215412740549	-10.352811585073002	-10.039217623801692	-7.129680615097282	5.745931898066054	9.315894068610135	6.833880791662661	3.520333821105036	-2.274426559084807	-3.317622245743364	-2.6120210074527805	0.2427921199745347	-1.7358556500488482	-2.2321482815742852	-15.145709915939038	-11.565985343312633	-11.877936199765362	-10.041229578112045	-15.336063454502494	-12.307542752174665	-2.2051596035898453	-5.679540976338891	0.7359535705891888	18.497150798305945	30.864791767109534	27.842949143241995	18.94540807341922	17.71224055955651	13.596905702983642	9.394637087876148	1.674699202459402	-5.75870024146426	-12.425798554046446	-5.449615793041799	9.793675135173316	7.103547184908103	6.998774688711338	3.099483525220618	-0.3904149486317256	-1.255186884787189	-2.6423328757367766	-2.6909320102722734	-9.07738919550068	-8.375971293709814
chr3R:1475000-1475788	-12.307542752174665	-2.2051596035898453	-5.679540976338891	0.7359535705891888	18.497150798305945	30.864791767109534	27.842949143241995	18.94540807341922	17.71224055955651	13.596905702983642	9.394637087876148	1.674699202459402	-5.75870024146426	-12.425798554046446	-5.449615793041799	9.793675135173316	7.103547184908103	6.998774688711338	3.099483525220618	-0.3904149486317256	-1.255186884787189	-2.6423328757367766	-2.6909320102722734	-9.07738919550068	-8.375971293709814	-4.9809070241153375	-1.207316326791953	3.726534315881601	15.966021804424397	19.18712787218596	11.359105550503099	9.849918186771076	3.1165456674533685	-2.0683657008122815	-3.3094811480293234	-2.1024042231740965	-3.3647802342593924	-0.24517880602731876	-10.298471700255938	-6.132542401193245	-7.511077714511678	-3.676399430248123	-9.43751580154057	-15.839720389198007	-16.23734622759374	-12.545882672896909	-29.095709367801692	-19.335373889501398	-7.974840063737948
chr3R:1605364-1606245	-8.50022203783316	-6.694494069761912	-6.33048955809211	-9.52980466258521	-10.678051818928115	-14.242604851270642	-17.980611658611604	-11.446416742741249	-0.264647358186766	15.6730654488594	15.685018985664643	12.06492980505097	7.2714569235594375	2.3242021868202882	2.111572245546327	11.776370670438169	11.54380689813199	11.491889941030605	7.267445317821183	2.935409286526098	-1.1462436317360427	-5.753516409776543	-8.889296059545917	-13.353428227017334	-19.29508091816024	-15.4435583381502	-2.8863746681749305	-2.9460428664328595	-2.3982280659682247	-1.8251237987617064	-1.778231825990568	-1.6096181825249074	-7.025250446482145	-2.051175773299944	-4.871807108025521	-1.026270143926047	0.0	0.0	0.0	0.0	0.0	0.0	0.0	0.0	0.0	0.0	0.0	-3.4131340985386305	-13.289278379990233
chr3R:1687395-1688185	0.06483100954977669	1.2220321070061042	1.2550897722955308	1.499656409112982	4.176154741371268	-1.1298821393231362	1.6226337327214166	1.8208444541884823	3.055312035146387	3.7046991318254383	-0.05295868090764811	3.1337832348297985	1.4958779108829168	0.06629362621062908	0.4516796972073594	-2.390629138050881	-5.070713739490879	-4.6300625546102365	-12.402497483392882	-12.466051924556767	-6.196701996975195	0.25623846698191416	1.753536428138856	-0.9059652567236041	0.3174792021990947	1.4304681932232175	5.228787196145686	8.357601971664959	10.706504434781305	8.904928740829774	6.582136142841536	7.416234405648694	2.6781647361664995	4.049366891500221	1.7710910193429767	5.605489152658985	1.6671367001329673	3.7322308909683586	4.973191991692977	2.132801891693159	4.7246063867703745	2.9150244285001263	6.207116814635882	10.329549920134216	5.2575614415521885	6.035816403070781	4.379708286444551	4.0454117418940365	6.181240684304393
chr3R:2913285-2914124	2.177003172384584	7.048356331423357	8.471539775864285	5.351180527609943	6.330193350361886	6.9807530163278475	1.6726659186580606	6.779837511692792	4.401973712777823	7.015563202337922	5.781462245325764	2.8879856964477946	2.101950695448422	-0.3476588250069849	3.785163311915232	7.031741944466807	7.0850090718364624	5.546224392949035	1.743695692465778	4.620879909796377	5.673430682347398	5.977937448496311	7.3936241920735135	4.9524156206565975	9.339892557895643	13.10253264095865	10.595187047528963	0.8457119955017671	8.70929911288274	11.749563182863946	15.372914863191575	6.105342825598859	6.0437892265251865	11.933232739742012	9.903321936223925	13.251389737618247	9.155892923525911	1.1337709951695234	2.2590189216015064	4.577200076718967	6.493498630345483	1.8114887750764912	1.7095248879631941	1.489739635518928	1.6548510505161402	-0.1645482614775972	-0.2795753296109495	-4.0431000460778	-8.547361631538877
chr3R:2975703-2976683	-4.218929476847987	-15.18879289790036	-12.378320444736932	-14.098370650652708	-4.773652092338956	-12.471869639475042	-7.519389405068358	1.899282128705264	2.230543485860681	0.908944454146762	-0.3534012622962137	-0.7901802894656424	0.06545176480732749	-0.045652040570452156	-3.5402673081153284	-4.381008831011738	-0.2406233412219088	-0.3767505249574494	2.2672529341086265	0.31465731182660484	1.6806839062132066	6.792931179586132	9.018936116258738	11.561876020634324	17.925075568282853	17.677727053771324	17.384662680197057	10.802039912260534	10.075646845264357	10.888931463710875	5.95614273617508	2.1329465266594725	1.0575630650387542	-1.5013475580720517	-0.9952257258523213	-5.429489160679715	-5.518615110932995	-8.489065386691873	-8.416118347309915	-14.360147635963454	-19.24311762728811	-10.675935659334606	-12.809724524181922	-2.836548834660592	-16.282247131860892	-14.207879032455807	-8.102275608038969	-0.7357890626869555	-1.612146006847094
chr3R:3075306-3076254	-0.681419584694932	2.1420874731200876	9.747070400467134	12.355713509797038	16.62012193160122	12.457980251867685	6.647293102132781	4.783623814722677	2.5654279273275806	4.200309310501712	1.166248801461065	0.8180591536516525	0.6165463120910559	-0.4170090827432366	4.141543043093947	0.8092113801930718	1.6059067276474117	5.174832239953475	2.9446908797922475	1.669934220176422	0.06460143957195037	2.0751210811914094	-0.7359535705891888	1.307415503860101	4.175165596933801	5.3960806500497895	1.5611471256373182	4.800557005971195	2.8333944703052176	0.673623273088324	0.042611706210367535	0.3177858788711054	-3.2701120474407377	0.3246872289936752	-3.4678842490412025	-6.428671466123936	-1.2784381364158337	-3.8759864884080297	-5.447809093832716	-7.989192989083747	-9.185327781446507	-6.8962576683182775	-6.018598923189841	-1.1475263567083855	-4.601169017976722	-0.8807275879539905	-2.7570873504318714	-3.129307559671927	-2.7768688922625095
chr3R:3732573-3733118	-3.352376867937055	-5.172854011671555	-4.999789504453459	-6.36991619784148	-4.529153749422283	-5.5901937901126315	-1.5937363164982237	-0.3842533059311557	0.060962745015289775	-2.6273931982069287	-2.5089543081430685	-2.9832161844575236	-2.1141199988504518	-3.726926101646317	-4.645145008500606	-8.073811808942692	-5.735060089244578	-2.417382103324589	-4.419624869496086	-1.4462723840887655	-3.0630098843057376	-2.5144383396063494	-0.6867325911188109	-3.9866803953502714	-0.5440965156952564	-2.7317514050871203	-0.5303366712194213	-1.1613156836201568	0.0	-0.9531828369391779	-3.7493071555000785	-0.30735967257511815	-2.320552427254152	-1.7749909116614666	-3.7450550141031944	0.8881232239143072	0.42296892893581794	-2.6399484718924295	-1.8277855271258228	-3.0385876303163117	-1.917497594869481	-0.6992410207988732	-0.3842533059311557	0.6252873828651146	-0.6867325911188109	-2.5827814667846307	-1.865687541133327	-0.40398239559263366	0.6520276305083348
chr3R:4102960-4103903	-6.5692113620043235	-11.219006919319364	-8.207390860552492	-14.46510420806005	-18.24076711704975	-16.568203658185183	-24.89052566975089	-16.24531471224438	-17.86306199188482	-11.976437278494037	-26.718965215102063	-22.37290546440477	-8.848306250537322	-2.191613866854509	10.598750449481344	20.844451451154196	18.454044912293373	18.206634442613208	13.338577170801292	6.303721678405805	3.922717495729088	1.064783985678585	-3.050847488952894	-3.7639159688852946	-10.882970659261735	-9.264092477768589	0.24827508068938758	-1.119930682753642	3.311057527471726	9.364870462172384	8.606858429321807	6.712737790822379	2.5130237299592335	-0.8142112846098194	0.1279004937764067	9.19193786597272	8.930276065450611	10.262783835428912	4.930180523532574	9.854812113814921	6.631168393360584	10.400936836303336	8.952709905387344	1.712654799456369	-0.09621366072704284	3.126959555942613	2.3228610921274355	4.624462258978455	1.4288231200057482
chr3R:4175619-4176640	-28.20653581636842	-29.301454094601983	-20.881485113955844	-4.707714080354311	-2.4791948676074145	-7.021209425844538	-11.388570901706405	-15.83373780838414	-17.370283431070323	-13.34022670971091	-17.50820304280206	1.8948912846652062	1.3828578468790418	2.1589988735008263	4.3353870070694915	11.890423452068887	15.85599511635694	18.83110317830938	27.504377127291896	28.741027321376734	19.061829787576993	13.460137853684856	3.7790605300285356	-1.427061431565605	-8.138728121915163	-9.248709251855258	-10.863709054723214	4.7198125688200605	8.774769505490246	3.5125572114401353	3.143551851039988	0.37179757067043084	-2.5309981345619827	4.966460705056702	17.68932534358068	22.329006193113234	15.72743263142557	16.01575507964928	14.34510726976877	12.551663575927135	9.790499532314032	10.729528624309957	3.323001321488485	4.445664432185481	6.061571474098136	5.199776169655012	6.337165770891553	4.258770062578852	2.360959435801799
chr3R:4488589-4489357	11.254672902365296	4.056793638730706	2.569376589652183	12.632680240922184	2.876582768587128	3.0643670870356483	14.569794488873972	8.229555159538082	12.307679263769932	8.62238316653387	7.276681150145326	14.339829274550075	13.49685959296597	6.401141683598331	11.993983351123958	6.94508129690595	6.335987520585838	7.582980261738271	3.1843906624523117	4.422010492637645	3.3169987557126333	3.5908388379565195	0.9884928598239788	6.052945974544202	3.829832507497479	1.343063614951246	5.337173287631873	4.667936461883537	2.2702946633163337	0.4236462160609352	-2.426710029121068	-2.371626877456512	-2.6961275413464816	-4.033630885144701	-1.9955596975930312	-3.2960296958477002	0.46660954739493005	-0.9059652567236041	0.0	0.7032875037076342	-1.6185959780116974	-1.8101467285041049	-1.06141126795679	2.58782258384972	4.017605891007242	3.259551762561828	1.3165082992085797	-0.8454378260898107	-1.2439088764370034
chr3R:4672558-4673646	-9.179677001757447	-15.721653840974682	-13.19251268557906	-9.472163167778678	-15.062326511670994	-11.15287618699777	-9.012689774727548	-2.569376589652183	-2.350568555788332	3.7005125414268782	4.094554081759963	3.7453011208476124	-0.7595141722602727	-1.7016585752752122	-9.263475614560436	-4.342325992822789	-14.677737270534388	-19.315640448367102	-5.4480802390119605	-0.551804580672356	-3.8299202629102034	0.30830688936937956	0.837426654454418	-0.23240575645943337	5.65904317948157	10.705354433054437	7.553666008317674	4.9105847819237125	2.9367118704561923	-0.5358432340778476	2.144454453951497	1.8904511198374154	2.9480084138221945	5.818882855971842	4.893982245036541	3.3720599172089796	-0.7882036276245336	-3.4409518799936136	-1.9430239776133733	-2.80681422519842	-7.043504799090275	-12.716651760729087	-26.17308243768581	-26.909671991714188	-22.275617702075607	-13.397451573198518	0.0	0.288769123076823	7.8307941262593
chr3R:4829752-4830585	-10.597174237395915	-7.117922179398785	-10.003866802990382	-7.6478000217524045	-4.470911136646955	-6.275714730535047	-7.900197513871807	-3.0084553768860354	-0.5050184077099936	2.5349840601615057	-8.306116556899925	-12.989317738416789	-10.198795599873673	-11.479187821944485	-11.160660348067191	-15.020002291037688	-10.612430642718284	-1.774789996930851	-4.174575640555439	0.16711877743474865	2.2225022893351007	-1.4174514771501299	-1.1334767581424423	-2.2036045481172795	-1.8179706478960604	-1.9324177639804865	-2.152702179502856	0.0	0.8065359368777398	-0.4666095473949303	-2.6618871929669843	1.2874971366586316	0.6533397802400579	-3.8431204651214874	0.27637074003757595	-0.43164543668331573	-0.7349911457550486	1.7747899969308505	-0.571320832380594	-4.516664618049113	0.11875321975176696	-6.322066087040679	-5.034967117426229	-1.3473244509160707	-10.140281461007662	-1.8447911902644203	2.8110018566034953	-0.8236791214854913	-0.6610055706295627
chr3R:5224413-5225704	1.881666270468655	2.043026543467967	0.15158645614062508	2.7965236947073193	-0.21423165336576278	3.2924943479344893	1.8846905489544996	-0.6252873828651145	-0.9059652567236041	4.653685483080804	8.263351214828683	11.599793666825972	12.307119614595763	10.058353579788188	9.687626234474648	5.302288337363325	4.436931109725249	4.925707079255477	2.8408137138552134	1.3174672929231261	-0.12045395988350635	1.6043581432665888	0.5982874332953676	3.5304175526205186	8.47270185767409	6.4452795311841085	8.31811415101711	8.860189824119455	15.016157916975207	9.675084165851816	11.490332663609157	9.979386239832648	8.430616191463079	4.361621495626405	8.05407294628312	5.534897761717782	9.096863521214948	3.3679113935803353	-0.2073978035635709	-0.3065006916752744	-2.442782973690295	-0.7524646610624018	-0.3406968869364643	-4.2144587662967625	-4.672916075266234	-7.389154381215533	-12.32112957826096	-13.937078518752584	-16.283247353726672
chr3R:5337222-5338583	4.828697271638864	1.2216434861224235	2.734860105286024	4.143083987597055	1.0375122033088073	0.0	1.5655547360956243	5.693102230777945	5.656508060604568	4.7158589221893426	5.469466008662281	4.265059073296608	5.849273688988515	4.14467200079989	0.8126429329474891	6.921185704551931	3.789994812724073	4.201407843389713	1.581621492861556	-2.7381500800323852	-5.12876852898004	-13.40102808914261	-14.373825740124838	-13.245308717797863	-10.529187890195157	-6.3072534127327975	-10.238765302735182	-10.422747949342433	-15.789486087510145	-13.625266448719154	-0.10942717793621395	-13.394790357831917	-6.653329697827681	-0.47712125471966244	0.3842533059311557	-0.32675222119505476	-1.0668755590631576	-0.9845001030355904	-4.462572076861575	-0.7868243821426302	-0.7235242930422701	0.7975615772136332	-1.196837718880918	-2.8117613379921687	-2.7222023112075546	-2.2272997266172814	-0.2674217332019527	-4.198164741130698	-1.3337314537865648
chr3R:5340951-5342230	5.693102230777945	5.656508060604568	4.7158589221893426	5.469466008662281	4.265059073296608	5.849273688988515	4.14467200079989	0.8126429329474891	6.921185704551931	3.789994812724073	4.201407843389713	1.581621492861556	-2.7381500800323852	-5.12876852898004	-13.40102808914261	-14.373825740124838	-13.245308717797863	-10.529187890195157	-6.3072534127327975	-10.238765302735182	-10.422747949342433	-15.789486087510145	-13.625266448719154	-0.10942717793621395	-13.394790357831917	-6.653329697827681	-0.47712125471966244	0.3842533059311557	-0.32675222119505476	-1.0668755590631576	-0.9845001030355904	-4.462572076861575	-0.7868243821426302	-0.7235242930422701	0.7975615772136332	-1.196837718880918	-2.8117613379921687	-2.7222023112075546	-2.2272997266172814	-0.2674217332019527	-4.198164741130698	-1.3337314537865648	-1.2107386373351496	-2.1331289446031776	-1.6635538064271427	-1.716981343430339	-0.7230662581706986	0.9884928598239788	1.42068448738094
chr3R:5573768-5574856	0.0	0.0	0.0	0.0	20.40514070396063	22.5257145614459	21.154463689865395	13.92776777834319	10.283386726199474	3.834349844442409	1.8197372834877523	3.799962419098691	1.66882305052431	1.906694102960147	5.693190382038646	1.5849827486444814	10.265903011351497	31.200604586590984	19.100693311873925	23.793756639720737	15.966349890660213	5.37448231330477	3.02548885200686	-5.745165405750187	-2.547023782377994	-1.405127353278214	-0.2651128679693427	21.244267875312527	29.077286634977458	29.336985174671803	15.943848326458067	13.933434276375618	17.096852076800317	6.81801753098765	1.3768430568588477	9.940362614443528	18.704214099159667	22.25799902586347	10.55621440675572	10.569731170833757	9.950389712839483	7.654196657931203	5.954882715187417	0.5177395770407605	-2.753091176424709	-5.040220789665418	-7.274686968997725	-11.481779814005082	-17.732922812837806
chr3R:6586807-6587586	-10.779805498235147	-7.059047471476104	-1.0466924622419154	-1.4637527426815689	-0.5656195010510878	-6.612670907561597	-5.017875766744343	-3.3329476161424734	-8.592123798011842	-7.538991043061554	-6.704379980030466	-6.3623880649323326	-9.912391068950544	-10.936562769845496	-5.454344072399389	-1.0466924622419154	-4.898328557210546	-12.377552901960192	-5.408110957648336	-5.912770350240133	-3.6428006793347487	-7.563447060132743	-5.398276582746743	-6.142712805588096	0.32675222119505476	-3.6039409982604167	-2.636283309750994	-1.7758189592549438	-0.6031095245962658	-1.7247564512923756	-0.5626719316213119	-1.5944296743005653	-2.6346832894761407	-1.1716351205090592	-2.8773595653350887	-3.781819859679106	-1.7474610313161296	-0.3842533059311557	1.0668755590631576	-3.5092321166612703	-2.747513418434545	1.2773084042314233	3.110752557522845	-0.47712125471966244	0.0	0.0	0.0	1.3821770810048504	1.8887555363857518
chr3R:6680152-6680778	0.0	0.0	0.0	0.0	0.0	0.0	0.0	0.0	0.0	0.0	0.0	0.0	0.0	0.0	1.9800614733795974	3.3318559487185615	7.402758134033685	9.05506908647271	8.761441434274955	3.7672122794983594	3.0360378804801527	4.007886371487284	11.880352599360485	11.114561587267104	7.748880761227475	7.222633864928376	4.426558667177856	3.4356197325618565	0.4469174575069643	1.3769504425109778	-1.1786049100258806	-1.593852217262337	-1.519110286789241	-2.507040095098526	0.5671774380522723	-3.72496582725999	-1.654507166568443	-2.240972903111563	-2.7417874529200046	-0.3336449650374877	0.1494521451841354	-2.259982999975834	0.47729592513109564	-0.25032885723679843	-0.8768927084489615	2.262883364328539	2.371270220718422	1.8535759983954179	2.235709142195418
chr3R:6699338-6700337	-2.7417874529200046	-0.3336449650374877	0.1494521451841354	-2.259982999975834	0.47729592513109564	-0.25032885723679843	-0.8768927084489615	2.262883364328539	2.371270220718422	1.8535759983954179	2.235709142195418	4.89360839905629	3.829812729096624	0.610703685866515	4.717157145095431	6.351554169088594	1.3937190782399151	-0.7357890626869555	6.302204252571627	8.969833324604469	6.980163771912988	8.130225336383155	9.339314094946447	6.16263289281541	5.940306257420429	6.851896513748008	7.042752108076389	6.92740030795489	6.1568041470531965	4.682103759796247	-0.2903966963028097	1.9144787765498603	3.0406724800920686	2.6433704441465045	1.4313637641589874	1.170041379908726	2.357879250244596	3.6886663608038996	1.0361760418252286	1.945133606650919	0.04239963768108691	-1.9292461401100083	-3.298139439653962	-4.52122324456855	-4.798673256982268	-12.541520013450654	-13.092844949814102	-15.567673223870063	-22.591886247986277
chr3R:7042182-7043263	-1.132710317933036	-0.687105920789336	1.340838032927983	-1.1064770844568605	-2.881369674294503	-4.777138521232842	-1.5921209427106136	-3.3894434518564958	-5.033934132986481	-6.912770736066253	-10.204963698848065	-8.97793763362269	-4.828517904255088	-1.0421790870559455	-7.978900177595223	-12.267429607740617	-10.582195626111623	-7.117597672307167	-10.175187034403821	-10.938738018010419	-24.717321026651668	-16.6709194364702	-17.293192300911343	-12.072898480967615	-19.938773118083876	-2.600722668102656	-1.0668755590631576	-1.9084850188786497	-5.910467922061643	-15.9045533196472	-5.365958373137861	-11.053343606337378	-3.129359140198285	0.0	0.0	-0.32675222119505476	-11.094544966904134	-11.988046283799337	-1.3768430568588477	-2.989130109090395	-11.17092829885623	-2.1589988735008263	3.6290512175436604	2.4517487123645143	1.3120223027252604	4.836341430686157	4.829500587405154	6.7754182863311945	0.0
chr3R:7056826-7057692	-15.9045533196472	-5.365958373137861	-11.053343606337378	-3.129359140198285	0.0	0.0	-0.32675222119505476	-11.094544966904134	-11.988046283799337	-1.3768430568588477	-2.989130109090395	-11.17092829885623	-2.1589988735008263	3.6290512175436604	2.4517487123645143	1.3120223027252604	4.836341430686157	4.829500587405154	6.7754182863311945	0.0	6.11174834217722	3.928916931521309	20.260339048088078	19.171202916037892	2.8028731097920434	1.4637527426815686	0.9059652567236041	11.465538481798701	27.861020312242058	2.6995316240276117	23.622571699320666	26.002988807950015	17.905592943096227	1.4313637641589874	9.638621299432433	17.429151240526906	15.272973175528994	18.728968273529276	11.744403963288661	10.706999610804132	10.677009310683125	10.572876406715677	2.6812100031322164	4.963443648822319	7.916604516008515	9.181673847443045	8.228414331360439	1.8645661089137129	-1.1838909168337415
chr3R:7235649-7236605	12.850430193757253	7.368616303658928	1.933294620115003	9.467185195172762	5.096443487744678	7.608941465386262	8.296791025609533	1.2655816325627125	2.9417910315562974	3.737118781598695	0.07707399794267998	3.120074471267971	0.16953587422284083	0.10350002270275094	-1.327296060211671	-0.2887691230768229	0.0	-6.963566784349882	-6.784879832527472	-7.493421087090259	-12.014994121392206	-16.944881473502864	-10.375069662533914	-4.987884168021205	-0.4666095473949303	1.7537681830980572	1.90930360375981	2.239867980675815	-1.0308077405590146	-6.655622285242401	-12.49992936067932	-15.221018799625147	-21.974317730272933	-17.20677628743686	-17.071914247953902	-11.197315443775375	-17.17814065784947	-12.37937874481747	-3.6951004578931927	-0.6225442656849791	0.0	0.0	0.0	0.0	0.0	0.0	0.0	0.0	0.0
chr3R:7448166-7449280	10.586222366646428	10.467705008053077	10.732271350330217	9.135055245155142	6.676874615234768	6.220947740475278	1.9617087850266426	1.941623355469365	1.840541191389226	-3.2124999139404995	-3.831371448870214	-3.0038458055409984	-6.162606373734686	-9.010332346859395	-9.553366014266764	-10.102854708885436	-11.956604349203388	-9.16607611903397	-0.485433315689084	3.629402562959301	0.33163466232595107	-0.024230518035875736	0.6488219279564014	-1.050575370504946	1.6010191254697579	-0.6564196745499158	-2.273504274104946	-2.4026354603244204	-4.543482022394064	-6.523437889392597	-10.333063124996164	-15.428604689326862	-15.395483815264514	-20.160166121728743	-22.70744391227802	-17.977085410132478	1.3852887470732211	2.3046079160654886	-0.9115246006925704	-0.2493053498572506	-3.663115549085815	-0.794755915882814	-3.334166488680088	-4.083437248388793	-2.6303356732854435	-6.034138146905659	-0.9604632440122042	-3.1079427774134527	-1.2501311066266303
chr3R:7647086-7647765	-10.981976948738364	-2.5376537724420087	-6.8047686263577365	-5.050926706488789	2.053587605179096	1.20332128170476	0.0	3.730778709504621	9.21184668194685	4.947274145387326	8.592909333505286	5.474311885741463	3.1972401627997358	-0.7546674063475236	0.20367348440755131	-0.4713020891684692	1.403735900997821	2.8221542193281657	3.9892278218051667	11.353629606407383	18.727625592008184	16.2113599424835	13.137066418839554	13.926191047689992	11.396492568822563	5.167778216525344	3.805319872943863	0.8237905589493546	-0.017952030891295875	-1.3814767259486558	-1.329177620499737	-1.6450988738290504	11.349562830522753	16.205365174978585	12.621349484562751	10.72062974129399	7.152160832345111	7.865238514648008	4.707182768492294	8.67689428540066	5.830566830627477	3.4547983643303954	0.5266759965551803	-2.7383217215091147	-1.5418339923897222	-9.271663047136819	-9.978221189320013	-12.922528351415227	-7.978900177595223
chr3R:7811086-7811990	-0.6432506966154488	-4.273634429411606	-0.6455635045797175	0.0	0.0	-3.2688323040066005	-3.2614955156481975	-1.1567401606230407	-2.1049158591063772	-2.6844942441601187	-4.780838392730696	-4.969424242233892	-3.401977523734098	-8.62951330910722	-2.678455076967757	-1.0668755590631576	1.0668755590631576	-0.5982874332953674	-8.072278693424023	-6.456943512626676	-8.207953407567667	-0.58136289059981	-7.21541115093256	-3.5260881195677505	-3.054091490350699	-9.716348333821621	-5.485748217341544	-0.4491619997197331	4.8204041969846	22.035164987961302	22.89289693371975	14.16788108235274	10.83169569048517	3.2145320203057794	-2.0699413302241365	-8.778944972703659	-13.445230814371696	-7.326666283607393	0.0	0.0	0.0	0.0	0.0	0.0	0.3640820311532176	1.9782035295210891	-0.9522651019257443	0.0	0.0
chr3R:8877716-8878886	-2.20221043110728	-0.3455260472453601	-1.9110201983670942	-1.4242034465525613	-3.6932926549297904	-5.150513025664231	-7.710194530569676	-13.9859095270103	-15.848420865963183	-16.068942964881224	-15.861327993838312	-19.03466824766716	-22.0454108308591	-18.926405553326276	-29.297040893026203	-35.81069988287882	-34.58242123646124	-55.460042767151876	-46.902457355933564	-18.15694201268702	-1.5781838836615223	-2.1926669569106867	-4.426779395547373	-1.654507166568443	0.5313487585404655	-1.45622836153595	0.3842533059311557	-0.3842533059311557	-0.6252873828651145	2.259982999975834	2.1589988735008263	0.5050184077099935	11.211397985473695	14.724836641216907	1.684872899606169	13.410471692491669	22.340375293194633	8.114786140247721	22.89853713217827	17.968718525876252	17.342155833142904	10.703590853208071	9.356671796277931	7.785012481682578	8.353584557318467	12.219437543718893	3.049221526007841	2.5260090740173515	7.612334328052842
chr3R:9135006-9135831	0.46047122308459054	12.250709690066083	14.096853685194423	9.751862080543589	15.955404506162834	1.6312820826466912	3.875511318553831	6.4648760971767985	8.789967502987071	9.41383701442284	25.49480804678503	22.128878455958507	13.925551547261662	8.630452853177877	8.33662522440237	4.312054908251188	4.346307838067423	-0.39571778579256106	0.7088819103756592	-5.111942194450353	-6.545084186428551	-6.499241048201513	-9.50889196852103	-14.56933003713284	-18.45888760612652	-8.24383766676907	6.354540218525598	7.8611679425010745	3.9961189038968126	3.106733603883585	1.4324348502555255	6.043427099031997	3.9944967446982247	4.590555941621324	4.438025210608179	2.6317544609938825	4.58623627964434	7.098475417419976	3.996069622184099	9.119553052393657	11.212371664761793	9.87366361627072	7.956289006017016	6.098040627332766	8.240891395167264	3.850504447159677	3.3453098085964363	2.0777979535889197	1.0392783898098985
chr3R:10124168-10124950	8.91736006985294	6.548896146964167	7.350317742383992	6.946828345071843	5.498485754890268	0.3551616300004318	-0.9884928598239788	0.6252873828651146	5.527952108470967	4.653685483080804	4.678916937267153	8.282802412453425	1.72954811871417	0.9059652567236041	0.32675222119505476	5.54946533518668	13.005707759709175	8.472917078244725	11.851678030171039	1.3739534338308657	9.072976467654218	6.890234023028552	11.279788420037745	13.58888439950477	24.918314782662062	27.904831186144577	24.76299310376767	26.439372049682365	20.52742734265954	19.19833239677141	9.760246491548259	9.17720198563199	8.657034473852567	11.26875530341342	12.215711634052536	7.231477586577705	10.853322940516199	4.371352922408707	7.437484762479895	7.787215556439821	4.779208424193614	2.049957243906024	0.523881228127492	1.191123213694726	-0.3392949104686316	-3.4051201140896232	-4.602534057185709	-5.737114940832134	-11.366018059918153
chr3R:10477566-10478754	0.9078154651181399	4.144468934773346	-0.9154619480774866	1.824259605529591	3.2886535243408708	3.254230423985911	4.306354928188067	0.6255741483813189	-1.943363212279892	-4.90908545351215	-8.029327410563226	-8.230290785320427	-7.188023960331916	-5.025402102725633	-6.503637115466059	-1.5844895615015442	-1.182846600773823	-1.965748019319903	-0.4547195741423293	-3.2133023894202974	-0.030277100487349124	0.7394665862547756	-0.6025013259654013	-0.7359535705891888	1.7242632134205476	2.476265003454782	3.8362608028584866	6.01419934210005	5.9747675487632135	6.402114646731083	4.020366351706406	3.8774647985222637	2.837709543173442	2.5204923161988093	2.2189485576878454	0.29202737812433244	0.26431065895194816	0.344407386946749	-0.22697290666295286	1.894810263759442	2.4987361580628855	-1.4463827974069694	-5.1303936929677265	-8.24455074374797	-6.779140536848652	-4.17325620043458	-2.016487892985246	-1.0801797349782558	9.780632234816498
chr3R:10642023-10642830	-1.104920829442077	-0.8692471391431942	-2.533486273847096	-3.5933189522006903	-2.6215380058216344	-0.47271691143287914	-0.5656195010510878	1.2780642861172016	-5.0050929002018965	-3.5943457566513155	-0.825840357182985	-2.318691351365685	-0.81684140367428	-0.781144479986424	-0.28273532516762456	2.1732235675433507	0.27796301668209095	2.067773692364584	4.242288054348137	4.5288778085298675	4.912357182714044	1.7553685593854955	0.3839139948943208	2.507005670369466	3.2832915856508347	4.684480271596352	-0.8368658169267619	4.5234189168423535	4.434869008621041	-0.6816519536376183	5.093699659657692	5.178070446340824	6.3229962707366845	5.564353487525871	0.3842533059311557	6.548420957443654	9.954683673136943	12.183508136538341	8.029782707463646	7.450465926376837	4.911792923820846	9.372505618818877	9.538385041668326	6.945924883072576	5.286172150106987	6.425075771276064	3.5454445873651492	3.3411274703679	2.314724818320689
chr3R:10712100-10713124	-0.47712125471966244	0.3842533059311557	1.3821770810048504	0.6252873828651146	0.3842533059311557	3.425039300509635	6.469486341795413	5.8840621018345765	5.073075607578764	8.853195065506565	10.968599307668358	5.485820152555876	-0.47712125471966244	-0.3842533059311557	1.684872899606169	8.56779818362758	12.279657538336023	9.067310330511344	12.81788064660122	12.389402816265848	8.406936098080381	2.2470579269828503	0.021337966372107595	-2.8804150159345765	-0.9604623125042847	-3.473017782545966	-2.8286872121732087	-2.7022264221984194	-4.501925799965405	-5.5248604484057955	-3.737664305135147	-2.7170398807896414	-0.32675222119505476	-4.9381881094227795	-6.570995769773675	-7.008338984349931	-2.739437332734653	1.6049909883267481	-1.9586891613258226	-1.2813406034374712	1.0004410830480637	-4.194893257770612	-1.9684759114997832	-2.2603461933605224	0.0	-4.735508700744814	-6.47472575370338	-2.797149961414088	-3.2392855019711657
chr3R:10723225-10724028	0.021337966372107595	-2.8804150159345765	-0.9604623125042847	-3.473017782545966	-2.8286872121732087	-2.7022264221984194	-4.501925799965405	-5.5248604484057955	-3.737664305135147	-2.7170398807896414	-0.32675222119505476	-4.9381881094227795	-6.570995769773675	-7.008338984349931	-2.739437332734653	1.6049909883267481	-1.9586891613258226	-1.2813406034374712	1.0004410830480637	-4.194893257770612	-1.9684759114997832	-2.2603461933605224	0.0	-4.735508700744814	-6.47472575370338	-2.797149961414088	-3.2392855019711657	-1.5558886446357354	-2.812347947227954	-4.851252398864477	-6.105267615565492	-5.4987071460559385	-0.9826281922316868	0.0	-4.839353834052872	-3.192470469437019	-0.7359535705891888	-0.32675222119505476	-2.4803400440414247	2.3494698135642946	-0.3842533059311557	1.6420305061792517	1.1747276046052482	6.307413555129319	8.007516163374905	10.14250170767182	0.0	4.220777799395265	7.095942863879512
chr3R:11158303-11159336	-3.034876730919799	-7.245940863819079	-8.651338841782458	-20.061002059333223	-16.205269272157434	-15.535477663956774	-15.827415076525627	-4.144170949526956	-16.84793431405595	-17.629051197342374	-11.352548556868783	-11.517711872737998	-2.4324117783208785	-8.229198766448032	-7.4947710677948844	-0.2887691230768229	-1.0668755590631576	0.9059652567236041	0.24062334122190882	1.1737218734474009	2.7285928155171044	3.8873224270350164	22.59972994121143	20.48299332105578	25.201549130942393	23.062380002988384	16.264996941780904	8.982809497919215	8.700727151645678	15.734437238943924	7.760504505830798	16.59907689302926	14.434620343456489	9.062915963070143	10.759711310889466	12.290982420737514	11.180073880270184	5.90070175310942	7.5800862066223775	8.14134086941403	7.516823327815806	3.2993845636434562	5.6072082572334985	4.739357885774221	4.740262719480323	9.958520951123608	3.510825320662338	5.365283169814304	4.146943405482003
chr3R:11361573-11362428	2.9955436051654942	15.503397505776597	15.354515766583082	17.186127656179067	5.671869168469267	7.924228476656534	4.001507718674997	2.8837060086145327	-0.14271713605107256	-5.9542249018758024	-8.65757385424922	-7.814893020998691	-8.575896525319045	-11.629891385191545	-15.35323443217513	-9.519267187805983	-6.237910002870828	-6.202265638995337	-8.566191532418179	-9.92689960242677	-8.26382430869053	-2.5385084271047624	-0.5050184077099936	-7.216031898174837	-4.004418400925294	0.6252873828651146	-1.9473160097511713	-1.2898187683424192	-2.1024425006999716	-1.445154302367415	-1.9623505975021411	-1.9383518100268566	-0.6694216058478838	1.1941175762962355	1.0685632631449042	0.18505434863398498	-0.37616593087460104	1.1832084526869187	-0.664573265474999	0.0	-3.035777055213013	0.34820908504397496	-0.2593740222224493	-0.547775291077246	1.9359566074221857	-1.4373539492136207	-2.340211921147793	-3.2136011727870577	-4.096562388293744
chr3R:11797272-11798377	6.319313941530195	7.605574049362183	3.4859725895108187	1.6688302184167574	1.2540302690280376	2.315151575286596	2.5421228395934796	1.116812772753911	3.3568689465469665	0.4226037646951548	1.690953528466507	0.44517508623990787	-0.2975797148901552	1.5820984672356269	0.6661434043821682	1.0255213080606866	2.44317255714389	-0.8509695512255853	-2.5376238875705477	-6.227176979002157	-8.168980120223814	-10.31664915054698	-16.074872720855232	-21.493480876011827	-26.871032542997607	-13.354359849310944	-16.33016313104813	-17.609401467693562	-10.584414501460413	-9.048774010651375	0.0	-9.965375847353126	-16.55091005424856	-8.584471128681406	4.61005897983493	1.6806839062132066	0.4693180592170093	7.125325040843056	4.278832297716297	0.0	1.6806839062132066	1.0668755590631576	8.261175188661946	9.358914025368744	10.42758135148813	9.985528198070476	11.794159806277289	7.627793786781517	1.170041379908726
chr3R:11923513-11924660	-6.239757281454356	-7.6835456378398765	-8.816539332774559	-7.830443975615801	-2.0270082713283952	-2.268802478737768	12.638714566217638	15.027153621227885	13.394606652919643	24.147360259016132	22.44871646613969	18.30125202980349	13.28389850742815	13.35755122373715	13.142741009546066	10.678101520938396	11.479589398287747	8.387236684917665	6.297309684346921	9.401060808879576	10.284327379193163	6.582766955241602	7.597052286128877	5.977387011367518	7.400696516917017	3.7587550267668104	2.589464006697567	-0.766127478385029	2.3710194753674507	0.9320477539038945	0.10536316351867787	-3.6258720020111412	-6.300214149327039	-5.95442319528745	-3.632470621199928	-9.518513317275017	-13.8702384371009	-13.419922369613232	-14.300435927763298	-15.568250659943933	-16.179575853755548	-8.073255140080645	-3.7059494836972493	-6.207607263785088	-7.33798475486095	-10.01532063455233	-14.930258005594789	-13.697744894459886	-9.512897192837801
chr3R:12069402-12070113	8.961158615017217	15.02040281683137	3.3912514538374774	6.446853313556625	4.5855435208582325	5.9938746463522605	6.015055645509543	8.688073866693934	2.8823472450757444	4.953590811281176	3.142389637789719	2.7488489516768504	1.1030672743350303	-0.9258172772790767	-4.549677762152253	-7.323703155093256	-4.6847267023813135	-7.450083678932	-8.150648418806185	-13.265797254850511	-24.2402301483703	-21.596413803540905	-28.92047435209066	-18.864643375513715	-2.569376589652183	2.615306279857278	7.500103666044792	8.697502563672877	8.920488392871558	7.923966482957946	5.56088240584118	9.695765692937035	8.635013347003586	7.943439800303431	7.742348292331609	6.443775259399565	5.185275486772341	3.9760326689521097	5.380898860006966	1.3461978546819142	1.2913199286210602	0.6506772985860023	4.051920485568052	0.6581326366846162	-0.14615320138552176	-0.08972196721977668	-2.998762090193537	-0.6581326366846162	0.4226252055700237
chr3R:12074061-12074906	3.142389637789719	2.7488489516768504	1.1030672743350303	-0.9258172772790767	-4.549677762152253	-7.323703155093256	-4.6847267023813135	-7.450083678932	-8.150648418806185	-13.265797254850511	-24.2402301483703	-21.596413803540905	-28.92047435209066	-18.864643375513715	-2.569376589652183	2.615306279857278	7.500103666044792	8.697502563672877	8.920488392871558	7.923966482957946	5.56088240584118	9.695765692937035	8.635013347003586	7.943439800303431	7.742348292331609	6.443775259399565	5.185275486772341	3.9760326689521097	5.380898860006966	1.3461978546819142	1.2913199286210602	0.6506772985860023	4.051920485568052	0.6581326366846162	-0.14615320138552176	-0.08972196721977668	-2.998762090193537	-0.6581326366846162	0.4226252055700237	-1.2363899585669542	-0.7359535705891888	-0.5640753137957184	0.47751500101647365	-0.335076436759423	1.0240478584947386	-0.14814940723932513	-0.4064220843348878	-0.9101034567289269	3.2205010039430517
chr3R:12275878-12276961	-0.044734623981922635	-1.316932323034509	-4.36467255648947	-3.1020488686288576	-5.017428297808721	-3.1979537792543686	-5.4717278816282615	1.469006444721047	4.100282679779829	6.04319537034745	10.357153719068998	13.08183241125049	13.304654808064463	10.361073877521795	4.013840775506898	3.6501630587672125	4.6385580452281205	3.9104677132332344	3.616181839584052	-0.09733063131635113	-3.8123034945983076	-4.202263553803286	-3.8575983086844348	-4.362681451898129	-7.496566499300916	-6.339377494024591	-7.577491021087756	-9.749887766594716	-0.9193975046841285	-0.9059652567236041	-0.5891389972858222	0.35137540250334026	-0.30735967257511815	2.983375780893972	2.5222507362578357	4.457314687423463	3.093167177597042	0.7667878377182714	-1.1000543533507023	-3.0797898598487143	-4.501134634665062	-6.574246396148289	-5.524807766354949	-10.944007793995127	-10.149199528545724	-9.720584077667256	-7.998303477782049	-0.485433315689084	-5.875165857153473
chr3R:13428297-13429085	-3.487496692181185	-4.035856773013107	-8.5831621401613	-12.064516216956365	-9.26721472063941	-7.951888550761266	-7.545835147371329	-6.476552350028752	-4.6300625546102365	-7.958389940097986	0.0	-0.9884928598239788	-0.4361429436212289	-4.155888407388338	-0.9676396020265042	1.414939575076437	-1.4088918417285097	-0.21888064018945666	1.5444566174856924	-1.526758891693891	-1.9394609017442643	-7.280918905630987	-6.7792197972740915	-0.9059652567236041	-0.5050184077099936	-0.7359535705891888	-5.408797514234682	-6.728187691668978	-8.907842153763808	-2.1189120503928196	-7.621007307709161	-2.3392319487988775	-0.33446130887403097	-7.360900473282582	-5.297518435462294	-3.624325035130208	-5.060737368172299	-7.153777119842109	-0.09772121609005545	-0.32675222119505476	-3.8814319796773993	-3.6205970480424785	-3.079201502086085	-3.543749672088181	-3.229697600674637	-0.35463241395599654	-2.045703389605777	0.0	0.0
chr3R:13991653-13992517	-0.09230136306824582	2.398101661878891	2.0404162952324665	3.6213269604599296	-0.7953282964213155	0.24098050307966537	-1.466099955671508	0.12239779552697416	-0.8973981655966664	-0.38433138717431636	-3.3362910523204095	-2.1320527143081884	0.120163942895761	4.161638928088738	1.1536550852580099	4.811598744805748	1.4470380263165408	3.4680909061719096	5.195665924541825	2.248633617212787	0.9007399893635548	3.7663767803033155	3.087400113300533	3.963093613976548	0.5767583231624768	2.015674741232438	1.7721225682016044	-0.3437137507763845	1.9254052000176385	1.3495257773440126	0.0	0.6039613319892999	1.4570013661559706	2.6534873276051716	0.4256848295108449	0.04294891709903055	1.2314821709232255	-0.18946256670265693	2.268194312719832	3.087110186542376	6.297108359371879	4.500613762335982	4.583876535831938	3.535071927269156	6.931994089329959	7.551561072898234	2.472445414423764	2.63483444047791	5.101631372765129
chr3R:14051670-14052367	15.592139822572028	11.468710660088593	8.775412501226663	2.825221260072508	2.526219160180308	2.4017452660910585	3.412105893410493	-1.7399963319165652	-1.868475534880489	-3.776505163307703	-4.582868436032643	-5.817942002656578	-7.572914997136638	-14.563664953825304	-14.04598184900967	-6.1632394938331805	1.1659906519259993	-0.540651936829782	-0.37060439751117713	-2.5014239987088662	-2.147496343849752	-2.055668766649762	-3.466470086972656	-10.98977350068962	-7.317123817814557	-13.009066673920046	1.2529123416845867	4.972488232796979	5.073871017000788	4.2814930918953245	-2.5104862943442177	-3.8367539483287967	-8.539323923484554	-6.718327347652406	-11.044342504000724	-5.667096976164796	-20.46083409617451	-24.37697479206252	-27.860045217189207	-30.664091626823684	-29.856182807609727	-29.92585321124542	-3.267114632662933	-0.7359535705891888	-13.38362866778344	-16.483981700354946	-0.5050184077099936	-1.6806839062132066	6.277410753369599
chr3R:14409407-14410341	3.2452876381685716	4.16362336950018	2.357879250244596	0.2001194308471221	1.1628530017548095	-0.5397179180326014	-1.4913784040922755	-0.8629740920691389	-3.8247380836898417	-1.136807937986248	1.0587944841826504	-0.6252873828651145	-0.7359535705891888	0.3842533059311557	0.0	0.0	1.1432656222359325	4.941664244746534	0.3516633754692448	-0.34114498342306415	0.2716570572023871	0.6276168413921251	0.12407515954955821	-0.3842533059311557	-1.0668755590631576	0.14896859068162532	2.5644439732480557	2.3675519161402945	3.318810668782955	1.1357733174602571	3.172453745032054	2.1024217630627473	-0.503350809406816	1.8565075738208083	2.3510765550318347	0.5623815708559324	-0.7034203027364428	0.7677316676220949	-0.9937637690773915	1.2345856981124612	-3.623018169148258	-1.7412274951664148	-0.8881232239143072	-0.7343944872775748	-3.660545368114751	-0.663923174034678	0.0	-0.9884928598239788	0.9884928598239788
chr3R:14530509-14531243	-4.422559968940797	-9.185866257097205	-10.43025637630872	-9.436692174287272	-15.96280544138261	-11.572852710031986	-7.047154450926136	-8.577355004471858	-3.5945315955749093	10.107326063523427	21.556423724760688	22.61731718403677	13.654494978281361	11.547665723544952	6.453992118311677	4.418649559136047	-0.356919051691581	4.363335982385795	8.985004909818318	7.852608696189651	5.827976585037209	3.495935035011495	-4.01250599571657	-5.943168882828904	-11.078176665477837	-7.9347029288564785	7.913994966414165	4.582551564708803	4.009377755288956	5.0524777724884276	3.9576399012775174	2.0979465684462775	1.3836057217841233	-0.48897990763849547	-1.5902663668719856	-4.134669654820914	-5.103035828575363	-7.60532582233865	-7.610029405117424	-12.635683903075172	-8.83051253263643	-16.64869892812667	-20.4924867194687	-14.625655597938817	-19.551718580320998	-16.047653872075344	1.6267322409602296	2.2734053689077602	3.44058642911512
chr3R:14987284-14988185	-0.2908713347592362	-4.546053316006293	-2.786271902936592	0.623469400045514	-0.9018606223958835	-0.22986722272310178	2.3286248352848276	-0.2887691230768229	-1.3821770810048504	-0.3842533059311557	0.9059652567236041	4.058854221166059	2.8794694427890204	11.098037097382965	14.385539729018047	4.79941886086523	1.6806839062132066	7.030350103838496	10.074797232450743	9.550277939972357	12.256117484253144	7.209466976617766	9.939898213037615	8.230451880968912	0.3314017100043084	8.426914187331661	10.266950166923602	7.354107241893769	7.102045433701169	4.645460897397581	3.320631010731245	3.0898675775380373	2.2801392103818916	3.1859472527738215	-0.9594935817439658	1.3528099822049926	0.574132917622854	-0.5476414237687576	-3.4673835887510984	-6.444047430280504	-7.199247917910733	-8.174321645410958	-7.633942148632611	-13.431676058583708	-13.438166855118775	-11.020582715023318	-14.218893238149587	-2.9311508642369843	-11.345401026908165
chr3R:15716142-15716792	5.394995214933167	1.9938903443367852	-0.20427699517613643	-2.2407784211612274	-1.5292679152118553	-2.7662556767203843	-0.7235726496589133	0.6427708258430538	-2.256430879095506	-2.861379793165322	-5.754134886102474	-7.700458067336677	-6.664774963981831	-0.3008979855306148	5.575945345977247	8.086036454812662	16.101103285868202	10.515800496970751	18.62973864807269	15.456158590204339	11.952260697302783	9.072463595203113	0.7783659745712647	5.036968911096307	7.844986608630355	3.433014917455479	6.036656363728759	5.218245975846031	6.510816277680361	5.482327115301693	0.6678705238617244	-3.213113578502142	-8.47272421338446	-8.189044997299028	-11.128050778887848	-5.49334636755386	-7.333869958252971	-9.238464151391035	-10.62329803008244	-14.257799113978432	-15.896747641925439	-8.521193859406996	9.546788971050209	7.304427191431328	5.056029385365154	1.4363591953661305	-0.5274747940221256	0.9626347193874115	-2.6671398854082047
chr3R:15728975-15729780	3.433014917455479	6.036656363728759	5.218245975846031	6.510816277680361	5.482327115301693	0.6678705238617244	-3.213113578502142	-8.47272421338446	-8.189044997299028	-11.128050778887848	-5.49334636755386	-7.333869958252971	-9.238464151391035	-10.62329803008244	-14.257799113978432	-15.896747641925439	-8.521193859406996	9.546788971050209	7.304427191431328	5.056029385365154	1.4363591953661305	-0.5274747940221256	0.9626347193874115	-2.6671398854082047	13.60230472350419	12.379122335944023	4.727225350224294	0.46660954739493005	1.5781838836615223	11.824421088594239	17.60847141655371	12.422541128642294	11.229475578546621	5.275636721338732	1.4314081650077157	-1.3639736133389886	-5.373532240471506	-6.72645723401761	-10.356666350057719	-11.940483558565068	-15.137690594348715	-14.527923914242876	-9.082062999491255	-7.285752409791338	-12.824618081870685	-8.352121911187135	-5.248052633171397	-8.0054683876745	-3.199110859284534
chr3R:16402077-16403159	2.101556047801921	0.0	0.9884928598239788	2.8569558578075522	7.5949874963850945	10.183573821712075	1.0668755590631576	-0.47712125471966244	1.9084850188786497	8.221746255749672	12.570779091241812	8.612222101137762	15.143197055182753	16.960581005152825	1.3836034978805847	8.953464024155814	16.130726763828005	13.034413298232412	13.806767798364712	9.239878494055544	14.980294875578723	13.45998772058451	10.746213183703496	9.616997122049817	8.089288873802449	5.4023850332802335	1.1086750897487991	-4.318423056008922	-6.633881653751121	-7.2985589573129035	-15.369410469480787	-15.883134428634712	-12.600282134580109	-11.530072136618594	-7.021668523203221	4.463067403219164	2.6820903424137126	-1.0668755590631576	-0.5461807351831426	-2.472238161308182	-3.43855929137301	-0.1866152400790563	-3.907596827747347	-6.894661678168326	-12.86911454553795	-11.757966540216369	-12.289402700369074	-11.509875857339408	-0.5511011468531489
chr3R:16412425-16413512	14.980294875578723	13.45998772058451	10.746213183703496	9.616997122049817	8.089288873802449	5.4023850332802335	1.1086750897487991	-4.318423056008922	-6.633881653751121	-7.2985589573129035	-15.369410469480787	-15.883134428634712	-12.600282134580109	-11.530072136618594	-7.021668523203221	4.463067403219164	2.6820903424137126	-1.0668755590631576	-0.5461807351831426	-2.472238161308182	-3.43855929137301	-0.1866152400790563	-3.907596827747347	-6.894661678168326	-12.86911454553795	-11.757966540216369	-12.289402700369074	-11.509875857339408	-0.5511011468531489	-5.232276981601042	-0.1130823577398592	5.544094842952404	7.9126565274655745	8.27252369542006	7.08052394826998	3.292056173337297	-4.6841278324511535	0.288769123076823	-7.4482796038867365	-10.51309721017882	-6.39107651085798	-6.098682892470798	0.19916529609750638	9.906169371265207	14.38189636418824	12.259303939097059	12.750355155062385	8.903074967441437	8.898244879476271
chr3R:16418604-16419183	-11.530072136618594	-7.021668523203221	4.463067403219164	2.6820903424137126	-1.0668755590631576	-0.5461807351831426	-2.472238161308182	-3.43855929137301	-0.1866152400790563	-3.907596827747347	-6.894661678168326	-12.86911454553795	-11.757966540216369	-12.289402700369074	-11.509875857339408	-0.5511011468531489	-5.232276981601042	-0.1130823577398592	5.544094842952404	7.9126565274655745	8.27252369542006	7.08052394826998	3.292056173337297	-4.6841278324511535	0.288769123076823	-7.4482796038867365	-10.51309721017882	-6.39107651085798	-6.098682892470798	0.19916529609750638	9.906169371265207	14.38189636418824	12.259303939097059	12.750355155062385	8.903074967441437	8.898244879476271	9.494965587139376	19.48545516677171	15.00833857528061	17.798859080650725	21.980426882658417	18.09234589542482	13.993170495373745	13.735799256190663	7.847833804572545	6.338278083191478	7.229751386871096	2.5642830223645396	1.1446323513338468
chr3R:16419284-16420259	-7.021668523203221	4.463067403219164	2.6820903424137126	-1.0668755590631576	-0.5461807351831426	-2.472238161308182	-3.43855929137301	-0.1866152400790563	-3.907596827747347	-6.894661678168326	-12.86911454553795	-11.757966540216369	-12.289402700369074	-11.509875857339408	-0.5511011468531489	-5.232276981601042	-0.1130823577398592	5.544094842952404	7.9126565274655745	8.27252369542006	7.08052394826998	3.292056173337297	-4.6841278324511535	0.288769123076823	-7.4482796038867365	-10.51309721017882	-6.39107651085798	-6.098682892470798	0.19916529609750638	9.906169371265207	14.38189636418824	12.259303939097059	12.750355155062385	8.903074967441437	8.898244879476271	9.494965587139376	19.48545516677171	15.00833857528061	17.798859080650725	21.980426882658417	18.09234589542482	13.993170495373745	13.735799256190663	7.847833804572545	6.338278083191478	7.229751386871096	2.5642830223645396	1.1446323513338468	-0.5924794303390452
chr3R:16926764-16927468	-9.588697803159663	-4.800888906068467	-8.634447239984194	-0.6252873828651145	-4.5722615476397275	-14.366818223349592	-8.210219894949585	-2.1411477376961074	-1.1737218734474009	-1.0668755590631576	-0.5360617176688582	-2.7254322939627706	-2.9360492721064504	-5.64100663218762	-9.280797731107272	-5.213095097758129	-1.5022269290607766	0.0	-0.9059652567236041	6.177910368536931	12.598637104906269	13.31966816375698	14.892473389566401	8.663766134234326	0.39439868163764963	-8.153653297363881	-13.857676677585811	-3.6442681303196287	7.1231898740459	1.0948570982095023	1.9769857196479577	7.3911147418144125	9.120680213980904	16.266362083397752	22.425872664920217	22.293366896244006	18.70064683122442	6.709053413327772	11.18121591909271	7.0239137058563115	8.365316944276541	3.912071522700765	-0.30922004801469755	-5.863887307575363	-10.659009932630074	0.05845705110917665	21.928155649962935	17.633342615458695	13.001117815782452
chr3R:18515443-18516261	-7.949618606510718	0.0	0.502364700449235	0.6424249008321578	-1.8292720593817857	-0.7359535705891888	-0.26145052715670036	-0.6610055706295627	-2.812007706788735	-1.595144843021036	0.5091125010883054	0.20838153396341413	-0.040454189285230494	0.39887900582265823	-0.6013743819806283	0.09006670612889991	1.4637527426815686	0.0	-0.02793193304646752	0.0	0.6640072679775647	2.430160216092815	-2.6353157484094862	-0.6867465907063056	-1.8243854593875182	-2.6785539953834108	2.591818778624631	-1.1692681098934448	-1.0668755590631576	0.2614505271567006	0.02967042705033437	1.8742912964676435	-0.465075418087755	0.5474558510177283	0.6816519536376183	0.5405974926766718	0.9062247954876803	0.4378449405903247	-0.7975665951190495	-3.7559012554216173	-0.3506916371898497	0.3842533059311557	0.6252873828651146	1.9084850188786497	-0.5019847563975255	-1.667028700415573	1.0874520158859002	1.053675508087418	-1.1321630534850808
chr3R:19212153-19212885	4.984553294536962	7.1052939375822675	4.583406206688652	5.06465425188438	2.246713196432469	0.7622937689991693	-1.2864027664589923	-3.988532770058535	-2.3703335755148003	-6.418954370033912	-2.4160647062865976	-5.105927622242433	-5.750119406165468	-8.305096299412037	-5.394364180126747	-1.1105082615234732	-3.56372820005301	-6.31561817089401	-10.245874172860377	-9.507740034487874	-0.7117117942826414	-2.4098290838344147	0.9059652567236041	10.665028972379904	28.990991557527924	36.29556743471524	38.083869015896454	30.49317297337036	22.497125386751126	16.386461757908016	8.267857247144619	3.289424438207732	1.6819233561718532	-3.5560834988720154	-8.133277154075385	-15.97318932101755	-22.422470697924805	-26.911846132314615	-29.725745762006124	-19.99705594839919	-8.749972205750348	-7.672886168940625	-9.66332508129935	-15.573731862455631	-9.95495675707921	4.368841534484069	5.336483341347848	2.0870377006190792	2.0158072220840895
chr3R:19588334-19589127	-6.540325469849869	-2.7074187507178022	-4.693760314986371	-4.991288342181455	-8.227553578464883	-5.790663045973493	-7.598550087691971	-9.50132588624023	-6.767647866507647	-8.131169583779883	-7.828390882563717	-7.442437226370347	-9.448204329504815	-6.489155435199555	-9.219742841441693	-10.591159860665615	-8.722818978770844	-16.21762499266925	-12.416081729484684	-8.391890955490833	0.40303074519267984	-0.6228525587462337	2.422417516795738	3.135706829979838	0.5050184077099935	0.3551616300004318	5.86684061594299	4.301970387942891	1.4637527426815686	3.317737472987579	5.421090065576806	4.822561041220886	4.825751259528477	0.17380476946626222	1.9937149869632425	-0.3966255282184726	0.5569152554507842	-3.85432813713631	-10.101208927541913	-11.852188642784741	-18.71030405515763	-13.899879950995256	4.479083341472873	1.444355557038802	2.836054522105309	3.0879900546224635	-0.09611560576765649	4.347444824882235	1.7393887009036326
chr3R:19794599-19795394	-0.32675222119505476	-1.948089077016169	2.556232348659462	0.7901894624656713	0.7358086615388703	-0.6440205978597257	-1.7794825417959241	-0.42612484268253015	12.894452693824729	22.771261091675772	20.532970967290925	3.498893342215602	22.94861627102023	11.030140735762597	19.24831887837818	18.35548871967225	11.502344010437715	8.290783311653021	4.5216572929227095	2.0404270568979297	2.9375557607650724	2.526018683677631	4.150385307489115	-0.4420605368434634	-3.444059520873926	-0.6888086730738784	3.1357620043329395	-1.2106413225885717	-2.2636315411664496	-4.985114584915007	1.3126089438564414	10.22421610791149	9.024673094834888	6.397736790119136	5.567071537624276	3.960240787989738	5.455785370848275	8.515077679046414	6.066669647392287	5.82867060533064	2.780289033037539	4.7161996428976165	6.005593072482256	4.496898906096031	3.818601294136378	1.984974214438328	-0.11931210326639474	4.988155400709483	1.5279899060770368
chr3R:19875215-19876375	-2.1175318794515112	0.05851597975293746	0.03923885817930211	-1.7160233536387708	-5.154942850878735	-3.340149043181039	-3.9708979580983605	-4.915839912345938	-3.4677984075768378	-6.532119004820039	-1.6865583723593303	-6.594847699551546	-3.7742867185066493	-3.413465285552094	-1.1118959155158696	0.30512919039847236	-3.481126802366206	-1.5617646737515405	-0.38611665592809713	-0.32675222119505476	0.0	0.288769123076823	-0.32675222119505476	1.0668755590631576	0.3842533059311557	1.1118959155158696	7.650213934077217	11.765117389049992	8.407089881541369	7.842347675733115	6.874894549529154	6.7053765779072245	8.828584095341828	5.470568185279633	4.720007778868956	2.6135711737685834	3.7118128696267783	2.5129108501961985	0.12243003777554697	2.580207845441571	0.5181091285137109	0.9810992769586621	-1.1631535356487346	-1.1836001379848582	0.5807520268190236	-2.7214980291842275	-0.41248128072149903	-3.9345784176751737	-3.486059979124529
chr3R:19884043-19884885	-0.38611665592809713	-0.32675222119505476	0.0	0.288769123076823	-0.32675222119505476	1.0668755590631576	0.3842533059311557	1.1118959155158696	7.650213934077217	11.765117389049992	8.407089881541369	7.842347675733115	6.874894549529154	6.7053765779072245	8.828584095341828	5.470568185279633	4.720007778868956	2.6135711737685834	3.7118128696267783	2.5129108501961985	0.12243003777554697	2.580207845441571	0.5181091285137109	0.9810992769586621	-1.1631535356487346	-1.1836001379848582	0.5807520268190236	-2.7214980291842275	-0.41248128072149903	-3.9345784176751737	-3.486059979124529	-3.7651210869898004	-6.142097455278467	-5.586102815499714	-7.17960233076513	-3.9272347010028525	-3.833222900466998	-7.235918622286577	-4.1583263086748605	-0.0505284322826728	-3.747108374329679	-2.5543163264984603	-6.406502646742882	-1.4651391162506129	-2.1470527989585806	-3.623127380881784	0.6190080203824393	14.884698832197794	24.724822400049455
chr3R:19965744-19966498	-2.79147847835534	0.3893487198707885	-3.55431765125004	-6.789210119979964	-2.3070590160430196	-4.105145156057562	-7.246115082782248	0.3842533059311557	-0.6252873828651145	0.47712125471966244	-0.3842533059311557	0.32675222119505476	-0.3842533059311557	0.0	-0.32675222119505476	2.357756426829297	0.3842533059311557	0.9884928598239788	0.0	9.994203195567536	13.656826078688475	13.765489694828808	11.835105606768275	8.361814509256734	9.894166420017552	1.936628869587114	0.964040849263747	-5.003864492805834	-3.6560669634884966	-1.7842367827580383	0.5552050987676277	7.131984972163627	19.22980741507118	25.76713001300122	22.404128342897472	12.69544007190162	9.572391966601858	4.687904693899969	0.11454794076652397	8.126493682998845	6.556439550424099	4.887777044590484	0.7909229767986191	-3.5942558902115533	-3.8163079586301603	-7.742875380844393	9.791683482795058	18.514688673069895	9.96142124754409
chr3R:20012892-20013584	-0.2773268245083783	0.5706899335784552	2.8550037249661573	0.6946258332555162	0.9565264727165471	2.633012910823814	3.4608464311692466	1.023468158781354	0.14909953985938965	-1.7140194090129859	-1.0323014739181244	-0.3879747551963497	-3.692877894573683	-2.944762274632099	-4.224687108073137	-2.5240394624679094	-5.836680724410231	-6.350878892473788	-6.209427855617183	-4.705037520516247	-6.879048266536254	-10.5459829582296	-7.240264496916675	-3.4610025634642936	1.6724375898356723	3.713677997490444	3.5060928513954464	0.9751868668032633	-2.9520750166759937	-3.822977227253979	-2.110265553916937	0.6570732052253678	3.852278813513284	3.5171067219512233	5.756541680199252	4.069210500113353	0.8350547390442947	3.6293303141137088	2.1927147735877117	0.5418897940294667	1.7214995369851906	-1.4774924645016703	-2.1077648950612393	-3.2128304168286292	-7.8360253568339395	-9.300506454989439	-12.290596118294939	-12.494581991626877	-10.037423549858099
chr3R:20158557-20159249	-0.39161399889344356	1.9945783067878375	0.6566362015168097	-0.03449607904650195	-2.551125878482193	-7.005218021210187	-12.645318231945126	-17.44017455821451	-21.611933011672193	-22.438761612085134	-18.73412664265396	-20.908773515341018	-29.504379991274096	-38.92606074152849	-12.566703803236743	2.5022904340528744	0.8403855211471059	1.3952264443756845	-4.01598131601864	-9.193152741737821	-23.11080633832711	-14.687005356209603	-17.58647257168395	-12.984040871318792	0.0	2.3862173684099526	2.4710705088289875	5.900947144470935	2.928488637801346	2.761756307581135	1.0353959358832867	7.55993479484893	9.509911515975409	2.3403659628099454	5.224541548315666	10.494252564593975	4.5488412127874	0.9884928598239788	5.603299403613491	12.251300609419577	3.719261494762052	15.479227634525634	12.699320016983542	16.77258681323579	18.604402427284096	17.496479822152157	16.10354444783132	18.128422882388655	9.959755535733288
chr3R:20182568-20183678	9.959755535733288	9.232389226094492	6.916283640867144	11.2502181307734	7.652526917547093	8.073610110494	7.963842428153376	8.075561919204194	1.9938373792839523	1.2618776672473209	-2.0997704205274035	-5.136278707238669	-3.11206630981454	-3.5145501566395043	-3.4258137968338818	-0.2887691230768229	-2.5612106631084917	-5.9633795418125555	-2.099159702776444	-6.639282522521325	-15.156025395168902	-16.078366573336382	-18.455007744872333	-6.410594735948841	3.2458228094127755	2.7534732330708582	4.781713142466698	9.187324317578781	21.86979209625014	20.940990998214357	6.163935554454696	4.655779141200115	8.237779325053486	11.260288250696146	9.234272411535327	7.272113581766793	6.0614816293995135	3.361473729375619	3.7411128286597237	1.5033411950379796	-2.8933690983329257	-2.548033957312779	-1.547553283509195	-0.32771661021702736	-3.221932130650116	-4.631019519278639	-4.414660957409138	-6.6563028854861415	-8.51516463091477
chr3R:20409970-20410806	8.652937847664958	4.197735378539208	1.4745651957638535	0.4119488266783446	-0.7348437524416053	-3.7501045104273296	-3.0208811716601236	-6.3734489900859606	-6.9411152221717325	-8.175094516774978	-10.842082236743433	-14.083035172170742	-17.357065589979264	-20.766437747717422	-16.59322761184424	-16.860890410937003	-3.4458377746534503	-3.1116449905781733	-1.3821770810048504	-1.5310997621156073	-5.785046656399071	-2.554980636733171	1.1737218734474009	-2.824345014973957	-5.714874231708874	-4.159034893803057	-2.5085018582554475	-2.6505555994893077	-4.573600151130598	-2.49031258052329	-2.9564915572790547	1.170041379908726	-0.9059652567236041	1.0466924622419154	-3.1518528061605453	-5.817029132514681	-6.538134997939871	-6.23527120900137	-2.3428108300738724	-6.916255209074918	-13.40623183816427	-20.660502137317554	-17.10171632920085	-14.31454715475931	-10.09758622713748	-0.7359535705891888	-0.32675222119505476	9.670951218672716	12.811325801903013
chr3R:20480420-20481642	-0.18946256670265693	-0.32675222119505476	-1.2048957693008349	2.385775546708764	-0.4545456882419626	-0.1810508810297222	3.0713233068897945	2.124618690358108	2.4185106506640235	5.413054686409084	6.115767252678824	-1.5165785249452894	5.447318224888282	5.494427256912339	4.499405202611735	9.49207486688824	9.773521741570425	0.7357890626869555	7.881429921226314	10.89253582261743	7.10157025324727	12.260840605497878	12.955291009343929	8.842360681046518	6.456307797189648	8.433153205862848	9.341477006013609	10.269672921586148	2.504881720028161	-2.039865526023095	-5.7619602955182625	-5.361706350778322	-10.06329257081137	-10.8141848707204	-6.694697395594363	-10.040046607684095	-6.757064755200371	-1.5022269290607766	-2.3785302707976683	-12.474232409268204	-17.114907251837124	-16.471648564399914	-8.297789028000226	13.659247995531356	25.573612655502952	23.615113205230013	19.834126710986027	15.44842787547848	10.986249962919969
chr3R:21090792-21092414	-3.181627233053237	5.5038821415866765	5.935628873956179	4.165584633434225	1.834949177086694	1.5383897502006558	-0.8866282175517963	-3.5019562629171506	-3.564580659548742	-7.626165345658621	-6.575954816631904	-6.915846921182863	-10.756609332447647	-4.74410624672755	9.217592924133822	3.6027383903800207	2.874705630814022	9.036664205238875	9.886106501361338	11.176537614670442	6.273849226993958	2.335056885875982	2.083569566692409	-0.6893790771499799	-2.1806497067866197	-3.475935792651093	-4.767979935728017	-0.7754328781564962	-2.530033175091028	-2.8521776008695547	-0.20766884052168627	-1.893854959754946	0.3343368925238312	-2.8727085977419278	-2.08916179891912	-0.0822357186130225	-0.8177395647234055	0.0	-2.577366054610659	-5.818884784592229	-1.4435928565533125	0.02634507707917946	2.4932425598990946	10.558002271326874	8.585124643567513	10.146745378567442	11.857846557776925	9.343929933173428	6.006201740145832
chr3R:21421805-21422570	1.8865990364566492	0.38644028008142983	1.8703142250270577	-0.19126553626158738	-0.32675222119505476	0.32104233972584106	1.1311724980354034	0.9675911407719241	-0.031994875857465965	0.06888312561213093	1.1646131287188626	-1.6167538913392707	0.0	-0.5967456170370742	-0.4063508857936859	1.2164673499084748	3.810047742756522	4.1254075904947864	1.8480000326228794	0.25202575239661057	-0.6745932997883076	-1.7597307995496867	2.29623760951867	1.302779615602324	0.3842533059311557	0.0	-1.4853242094291261	0.66104962132472	1.5171629799710058	0.8918823122644326	0.08842052556128148	-0.6234981061048637	0.47784113425655306	-0.3842533059311557	-1.170041379908726	-0.8861078172214629	-1.3356160770560388	0.11167162890953176	1.2309418894150015	0.0	0.47712125471966244	0.32675222119505476	3.5936714015598743	4.465137180118038	1.256129227469748	3.735680556497399	5.007710630889064	3.2599446968180477	1.4477763143210869
chr3R:21473121-21473870	7.117904998446426	6.407595877996847	4.5629470259854	0.9904045594542432	1.2662366674478867	1.2820092465562924	0.685021072838532	-2.21298817858839	-4.201870333606611	-5.441927201607661	1.359464726742079	-1.6175469938814233	-3.557012030754242	-1.9106074244582985	1.309140954652359	-0.03005875337534102	0.6852719030915234	0.07269167168510311	-0.5541911109662113	1.3821770810048504	-0.3842533059311557	-0.9884928598239788	3.242998968119826	5.812954647579335	5.881738283193007	-0.6750429899863309	-0.4632091607088972	-2.5773311076554357	-2.776706239004805	0.7524121033046751	0.8585981187465394	-0.15314929735432536	-0.5844153968664683	-1.3821770810048504	0.6252873828651146	0.0	1.9084850188786497	0.8568448006503339	0.0	0.24062334122190882	2.3896073453432467	9.254639779380723	15.89796035687088	16.987237013790224	15.810104721831785	16.324621901651106	8.806683504300368	6.597363440623528	1.7962862187539885
chr3R:22013324-22014171	-3.2902395665228044	-1.4637527426815689	-11.87376126099418	-10.440132987679595	0.3842533059311557	-0.6252873828651145	-1.3821770810048504	1.0668755590631576	-1.0668755590631576	0.47712125471966244	1.2780642861172016	-0.3227038273709426	0.0	0.0	0.39862642329916814	0.24040269715140894	0.17776942923160044	-0.6422362299126041	-0.09585512458368914	-0.45683360279504587	-0.4364321444739493	-1.3922696523114455	-4.06017887800553	-4.07372681060099	-3.294949263702689	-5.981680683572965	-3.9463241174915322	-5.585141598095875	-4.836341430686157	-1.0466924622419154	0.47712125471966244	0.22407746444571308	-2.7088500838279006	0.5033508094068161	-1.0611283400728413	-1.2915174811907089	-0.2406233412219088	0.0	-1.3919457832306648	0.0	0.0	0.9884928598239788	-2.3286248352848276	-1.942500529874022	-1.1058517429292947	-2.4713689912052925	-2.493722042723422	-0.45058525804804855	-0.9884928598239788
chr3R:23109866-23110675	-12.86268056674243	-13.146763766828302	-16.223209659686013	-12.973593999384484	-20.193950751330114	-16.67897009527635	-5.369592802562223	-11.76653173235099	-12.131815918540921	-5.847259506146479	-1.7560911919825457	19.828627087309826	10.391854707284473	11.807755780923815	1.8267482473514898	0.236134579269183	-3.516488547476493	-8.100990322452233	-10.17569283930295	-8.939463860768019	-6.586244338381413	-1.9229246495807275	-1.5022269290607766	2.141147737696108	1.9084850188786497	8.76218916429153	16.95440856152325	15.66225977128774	9.893228325628263	8.367290294734994	4.679930489460236	1.6052419062961634	-0.10608287900685102	-7.4622411581022705	-7.180868255982688	-20.122083011139598	-13.784724947411156	-18.301221135485576	-7.960227225882673	11.705653610165092	8.085401347712782	18.38112973289053	6.166978177955303	14.288425158202488	13.260880659148542	21.007673941513623	22.13785280091515	3.426934377721835	12.481680098317634
chr3R:23772470-23773576	-4.096044871929748	-11.636507692953094	-3.9431194761359545	0.0	-0.47712125471966244	0.7359535705891888	0.0	-0.3842533059311557	0.3842533059311557	-0.7359535705891888	-0.47712125471966244	-0.2887691230768229	5.179689020633221	5.52147231945814	4.937242662651242	4.094482760738194	3.5101428705254634	2.126320717916014	0.8804889295627867	2.259982999975834	0.9884928598239788	2.912700892649705	0.3842533059311557	7.4474813935316915	19.551198754328293	16.67589601870475	14.680258239234032	16.513300524631735	15.887615497324836	19.611726228606734	17.71260575865812	7.517616142485611	12.909015565559717	10.087774874278804	9.95274088275829	7.916671322186904	0.8155518520409447	-6.662255110673453	-10.475927883397139	-10.210989350311456	-3.1565310688504793	6.459638098705628	8.096534596139074	6.0774928675907365	3.733294710917243	-0.16529785219775892	0.1445453830515227	-0.8405777967644164	-8.434320519123174
chr3R:24978203-24979177	4.695202401348047	3.352814736281459	1.7293368897879688	-0.7515160544453444	1.3889733629694436	2.619523408365806	-3.9033740403561463	-3.5674162662608198	-8.062376268033619	-4.774762189843195	-3.476218267347712	-7.3291340044845805	-5.02170294425414	-4.707807791897163	-6.050736696169713	-10.547109888772512	-13.633933627395944	-15.257555938446911	-18.282701089215845	-16.398768936058286	-18.44105773593923	2.106241319804224	6.720346997065365	4.904044021483258	3.8827193401615863	-0.12090353757706984	-3.3429887752518086	-5.686626300397669	7.58008192478311	14.18978689558307	18.512697974888532	15.083344626199683	5.2801108071348715	9.193826459144944	7.251920589417164	4.312637328691915	3.399844666729275	-2.666325871213151	-2.6149872490942734	-4.989471421492238	0.2948178473041528	0.8752001258566804	2.6144320761779127	8.311460131610513	8.60175938413053	13.84949755032827	11.49455339787852	9.731520250470115	5.780084208025723
chr3R:25054967-25055811	-9.905528988176087	0.32675222119505476	-2.3286248352848276	-4.253984936246561	-11.081886916970406	-6.84353762986277	-4.392305369435672	-2.936763446745902	-2.9906272946740633	-0.5234384870639825	-1.529598428483218	-3.5887173929797695	-3.9855397473797316	0.919397504684129	0.0	0.4095603756802117	2.211651722600319	-0.2887691230768229	2.532405238475601	3.524182117307366	6.039653602734748	6.828077166691664	4.637968431522841	4.648483629059205	2.6188201015617527	3.529469810724584	2.0699017701404587	3.3895454945428987	4.672798124579983	2.9780831530471215	6.420187073141988	2.973747706500482	0.0	4.452347872720555	3.993285607229808	7.553267054515223	7.55138183721731	6.707726533702572	7.300670172940325	7.632121319242542	6.167050286379092	0.8331037697083299	5.6234042486446985	5.995639409302808	4.175669498527577	2.450369525557556	-0.6620353218573802	3.496899125215514	9.001750325372782
chr3R:25081219-25082067	0.6025013259654013	3.372156401175193	5.176622021025904	9.636965434923566	13.777989553545767	9.638740423345041	5.806964551059966	-0.430620900294947	-3.251483714244255	-6.054061179641994	-6.114659803530213	-8.215603175871157	-13.698271776520118	-12.08064394304233	-18.16376605775395	-19.047369725837783	-16.241334808156687	-3.368077057564433	-12.397525346036833	-2.190081547687286	4.437535425039666	4.1668873379058216	4.578681622425681	0.6017853454529262	-2.1689062241199233	-3.4427165050628346	-8.025021402868015	-3.979894218274536	-8.322112541455326	-1.0412143971508037	10.96702865746978	14.52440353775117	14.144904576940707	3.53450610723731	3.4531812323009183	0.08830589513473053	18.980268991773197	18.926014550455566	14.876652330617263	11.756524401790177	4.595932038748271	0.6556521067551131	-9.887453611136081	-9.571473763042635	-12.368917236933541	-5.095983437912991	-3.257738707196443	-8.813181684213427	7.345653363300631
chr3R:25631513-25632332	-10.898626232652408	-7.973042038937217	3.23440125114061	3.5946118865446803	3.2890013479354847	2.4123394492012187	0.4175045495645552	1.6563478045143598	2.922461416816227	2.039428844266892	0.0	-4.20319406963144	-4.3987689482098835	-2.6120319958890357	-0.8691885310983613	-4.1858400909314355	-3.555956483716587	-2.730596452016179	-1.8892719816128696	-5.321756791456389	-0.1060520312477758	5.979298647977213	-0.2240774644457132	1.2819810456050587	-1.909220988658427	-1.0958891037708254	0.5088861531997353	-1.6714554053616524	-1.9897373038472876	-4.0830091110806395	-1.32889704636276	-0.7359535705891888	0.24062334122190882	0.0	0.288769123076823	4.717277740584133	4.345218725258292	0.9188397884611353	0.19916529609750638	10.58294437530797	13.31476459555381	10.710181920424017	13.192247773440247	7.5375740603222665	13.908428609046867	2.7948941384555757	1.1988016946252926	5.278208901830421	5.645089361976527
chr3R:26252729-26254244	-0.47712125471966244	0.0	0.0	0.0	0.0	0.0	0.0	0.0	0.0	0.0	0.0	0.0	3.6601772204979968	10.117662760959181	8.873179022333513	11.66169480943036	8.869394138277013	2.927014195480976	7.83324250507104	5.030372565218571	1.2330084897712759	4.694971082996251	2.6428725465246337	0.3792909524304547	-2.2287648415524126	4.153105809525705	2.4169806060748944	1.0817952314020913	-2.1110966545154377	-3.9845511338399504	-5.744101858477538	-6.560442241787666	-7.686042994872438	-14.330573117727768	-12.192280056269217	-7.503765084569819	-1.9084850188786497	-2.3773108271546586	-11.72858256738777	-2.3286248352848276	0.0	0.0	0.0	0.0	0.0	0.0	-1.3768430568588477	-0.47712125471966244	0.0
chr3R:27639579-27640464	-2.511046594363421	-1.616512112425821	-4.296177362838452	-6.9253261064880665	-5.326407112401697	-6.883021389427504	-3.6669367630415985	-9.973636923792514	-8.812978693844759	-3.4705671173476915	-6.166864495892449	-5.8769474808752555	-7.709612883605308	-10.92606360225107	-8.595470433721994	-6.666563178690424	2.0222904760300273	8.58405709645551	7.6578864673985025	8.331566476188302	7.040929013258013	1.5594695839898673	-1.9165122685092955	-5.83083976961534	-2.689068156896458	-3.065180523192753	-0.13265288938819758	0.7359535705891888	3.432768520248949	18.83953280859318	12.243422918387214	19.868758996713954	16.455165120035666	18.139743564093347	7.80032810569081	8.449292657549503	4.693898486638196	4.409968983047347	1.1761448506304573	-2.8289137985825383	-3.736360569543036	-5.381809168722938	-4.511374340410689	-6.1500089898137	-7.710907376950528	-4.113658523820808	-10.285656240613934	-8.744020240348702	-7.757836073363577
chr4:1010043-1010720	7.9627667317874335	4.51472159119624	2.1887341181904643	-3.2382309793331374	3.2598624725698695	2.4219761233695407	4.902153959513373	3.0835089092829535	6.111310551059456	5.222833495347029	0.5584395912421247	4.968476922472629	2.3097371020770665	2.114073399508628	1.5473401791281063	1.6700001052519595	1.845825534325418	-0.8538962447004192	-0.5401712395411558	0.48767952776639845	-0.28197937605734136	0.31600835506087405	-0.4845966543666636	-1.832297400550726	-1.3111235524817542	-3.544856878034742	-4.46462260393772	-3.3803492163193685	-0.16130308697746232	-3.8675236283243524	-2.9542840292807178	-3.288104219889731	-0.1324460563010879	-7.89803127554243	-16.41557992262554	-15.561541111146642	-10.132731358545305	-1.897604259904281	-0.2887691230768229	1.1081038532650571	2.03298869761689	5.785696221894277	6.280739624895701	8.972371238069993	9.279873166288725	6.237286744602691	8.226465073398625	8.366564691229218	6.583011016727134
chrX:380751-381578	3.2878223888277063	3.4577229244207324	4.655677301187456	-0.8457119955017671	5.556355796691175	7.214930081848797	8.046101204947643	7.721315813844171	7.21818159424143	8.306549595223089	9.109255177778776	6.241277648664311	4.3847027490158705	2.3842286383564453	4.948192616732608	6.930347956952624	5.465625296195923	2.1165582831176377	2.8594870272829893	3.187526490777547	0.6512444816945295	1.259525081826763	-1.6979901989487864	0.36996508338354034	-2.6442567414247344	-0.7793486721166885	-2.548341921072232	-2.2389704372192023	-1.8406813575701706	-1.6479687522801523	0.7698616684461956	-0.935348942151051	-0.14708350305436563	-2.459782226907593	-0.755125286308233	1.5522757605755297	0.2645445439449579	2.507018495006266	2.195330557576702	2.2163976814850925	-0.8643877916551427	0.36207833465184797	-0.3654709415350031	2.4382961968002608	2.565227437047647	0.1778815551554231	0.6468789651361565	-0.5082147567598039	-1.960900705219968
chrX:515223-516042	11.614264971638212	11.556266726778126	8.366414121006366	4.223167282227854	2.899893226889454	-0.03630167217466506	2.4277796181133997	-1.4687061631104794	-1.2766007687286327	-1.5092085714304746	0.8222182544099269	1.7504315009685232	5.006350695898634	1.1745374412855578	0.550495952131359	1.1801443852293758	1.730970776999219	-1.417059514257353	-1.5834730143345925	-3.10546685063044	-3.796994953687449	-5.372782100258785	-5.164797112258538	-5.3475594212557365	-4.981572933064895	-5.332243470367281	0.2243748970807127	-0.2672976617670412	0.9059652567236041	-1.4677336579008509	-0.4557888860878551	-0.6673282951193023	-2.556461542766686	-2.548251827891644	-4.37963182469758	-1.9225344129673299	-2.616468309218756	-3.108617799249811	-4.780039143383123	-1.0421790870559455	1.6362072363062081	-0.8552616185057378	-1.235744678489604	-0.17707364604006776	3.8766321976681	8.175505257392729	6.944380470689986	6.049707512460284	2.6383113988975415
chrX:1759156-1760547	1.56145059737579	1.7601428741501768	-0.09733989638374692	1.6828251602071662	-0.7003166962818345	0.16130308697746265	-1.3598226885966755	-0.07531643759223763	0.7738295924741516	-0.31759594207648967	-1.1232101887474846	-4.556763760070052	-3.4735148936033107	-6.46508479050618	-0.24460310793559045	-6.223719651695119	-3.947676937969857	-2.377070805727828	1.082115475360511	-1.012066476169976	1.1646866314729802	1.3602890513737331	1.667082972451096	1.0710808753637655	0.5016325915144075	1.20906566724447	0.8146844934204033	0.7359535705891888	0.18414755479673983	5.4619385432849175	5.781131496646488	3.9481244613785127	1.1681110102422605	1.3235311468090143	5.384353175281982	8.218344343978185	3.799017612372186	1.8623249816212963	4.379708286444551	5.654900475725108	4.146088187918053	7.08124623450656	2.8165959515080714	3.420390792960348	4.2129171018302545	2.465215557499618	2.57759795664943	2.3387368674647697	4.285287734010593
chrX:1761971-1762776	0.16130308697746265	-1.3598226885966755	-0.07531643759223763	0.7738295924741516	-0.31759594207648967	-1.1232101887474846	-4.556763760070052	-3.4735148936033107	-6.46508479050618	-0.24460310793559045	-6.223719651695119	-3.947676937969857	-2.377070805727828	1.082115475360511	-1.012066476169976	1.1646866314729802	1.3602890513737331	1.667082972451096	1.0710808753637655	0.5016325915144075	1.20906566724447	0.8146844934204033	0.7359535705891888	0.18414755479673983	5.4619385432849175	5.781131496646488	3.9481244613785127	1.1681110102422605	1.3235311468090143	5.384353175281982	8.218344343978185	3.799017612372186	1.8623249816212963	4.379708286444551	5.654900475725108	4.146088187918053	7.08124623450656	2.8165959515080714	3.420390792960348	4.2129171018302545	2.465215557499618	2.57759795664943	2.3387368674647697	4.285287734010593	6.193496299293381	2.094308047847403	8.898079071518024	8.411118000472262	2.550019235350617
chrX:4780092-4780830	0.6383073482902311	0.43482469162097315	-0.41798196871995336	1.7165724057443188	7.08247831477388	2.559369045501916	-0.5552050987676277	2.119990613980254	1.2992427216517277	2.9998492717600693	5.225592411245525	-0.6252873828651145	0.3842533059311557	4.382047079503708	3.732550285045227	3.5454040981398047	6.160420090437226	2.021125179143697	1.3821770810048504	1.6532635537902882	3.2075132572100795	2.940514007881105	1.8421155095484008	2.3406481462707145	0.0	0.5655040230288793	-1.587961341777287	0.4693180592170093	-0.44316034029323004	0.07068424381250417	-0.5654892592955711	0.2614505271567006	-0.47712125471966244	-2.8214089270367313	0.6847640601109339	4.071965416466214	2.258074809105852	0.3842533059311557	-3.1530177801409134	-0.07188511036973066	-0.4470253059712296	-0.09650737137313009	-0.587037177021037	-0.739133396650793	0.9884928598239788	-0.9884928598239788	1.4539922934670315	0.32062163067200683	-0.7914284342410253
chrX:5766717-5767589	-2.885860195175421	0.0	-0.47712125471966244	0.0	0.3842533059311557	-0.2887691230768229	0.0	4.26689258741028	7.323617825327506	5.583076459883001	0.6252873828651146	3.097044857307398	5.674343569036057	5.034181056165502	7.251303041939195	3.1553146591608554	7.748838350046846	4.065788048832315	0.47712125471966244	3.3544673557042777	8.846073934090262	8.018776598886983	1.7202851485054578	7.388427345903091	4.242363495705766	5.690914952381945	6.565655851315461	6.492009867467671	3.1071714449308576	3.3799349243624706	-2.759402687287905	-1.431512590948607	-5.337883394612012	-9.312241593369615	-2.173729984157511	-2.1416912905182954	-0.5837446455298868	1.0668755590631576	-0.32675222119505476	-3.33367509160404	-1.6178888608000188	-0.32675222119505476	0.32675222119505476	-0.5563552506671245	-1.2844060911409112	-1.2692542688992605	-3.2772854168272842	-1.9435499865625938	-2.2776707668139644
chrX:6568269-6569336	-4.933396502806493	2.542013787011168	2.7755483453936893	4.108451387426788	3.768760539044989	1.8297690574332046	0.0	3.6310680356541245	3.037138301121318	4.173655756901815	5.45474934532336	8.405865079329281	3.6191785321120276	4.3449548733360235	2.9625593315244423	4.233258661716963	4.608702871905772	9.525293203134618	6.356825614489772	2.3831957780918365	4.756827554635135	2.900234605265279	7.559441655532189	5.439611471973275	1.7547647224601886	2.1206869495397838	0.146355498001135	0.3591992996307423	-0.5293969980092413	-0.4707700842692966	-0.7754189038319176	-1.9337699437094362	-1.156093356820952	-1.636264752765567	0.0638600281232222	-0.8221731133875213	-0.2887691230768229	-0.7474711070922826	3.47955930318049	3.6739632139332663	4.038438544487988	4.735260448887145	5.557550491381924	3.2508520803262937	1.761088589619722	2.6946994003199594	2.544086133026494	-0.6588720146883789	-0.7462627460879896
chrX:6763898-6764796	-16.628693824908588	-20.327625732843966	-1.6388617618222563	6.839376165511624	4.9095507946883234	-0.3210594471092967	-3.62663074815951	4.641489675186956	7.216170489449498	5.57972821199614	17.818607402865688	20.284201169446366	21.84280613159708	16.664756647536677	17.511622030488418	15.183637481937552	10.469540495208447	12.5072061979613	6.276591779579494	7.756432613302531	5.418934125738366	4.785070713699213	2.2627530928551396	0.9312904194811861	0.5152819928010547	-0.14175874236966507	-2.2236829147320645	-3.854474796829143	-3.9067080378649313	-6.057466709634434	-5.415626387042974	-8.238525591614822	-10.390539941421217	-10.079911527049063	-13.364678760055037	-14.087781330501793	-13.437074508706269	-7.829415986489035	-10.858214304649351	-9.733529364119923	-10.234544315233352	-12.02481244676354	-5.2754446001968	-6.46554243332043	-17.752652857693608	-7.245869805253883	-15.133889717759208	-5.553121491891099	-12.632709829931906
chrX:6890967-6892406	-2.594829156125397	-3.1389201308773007	-0.18843132695382386	-1.4637527426815689	0.0	0.32675222119505476	-0.3842533059311557	0.0	5.690116960590269	6.875894605184041	0.0	4.526668837738123	6.847439768615518	2.2073671880608665	0.0	0.0	0.0	0.47712125471966244	0.0	0.0	0.0	7.947156390921494	12.05857112524927	11.86787423768815	22.718298123237936	21.870203029779532	2.569376589652183	14.183181283549231	17.527690142929632	4.358219300729683	14.543404977314108	17.24280304447647	20.524606447706624	20.855889478854394	16.098856123313507	10.329585492221968	6.989085883015074	1.763655260119546	0.3188362598435124	-0.10786836602947515	-2.987774852952081	-4.319215852730979	-3.1367379985032633	-3.163542655019242	0.07831818943112555	-0.07314776442113871	0.5263164973602766	-2.054852148665425	-3.00712412524824
chrX:8104960-8105633	5.193476551577258	3.9389196816345513	3.8208160890944955	1.0545441436887641	-0.5622616826202215	2.021505042549452	-5.264774436702372	-3.5168375270284664	-5.33115898632232	-4.129485021405273	-2.0679711940935586	-0.6816069930958051	-2.1996800843248487	-3.7325648233600273	-3.0480001645624513	-1.3840924792925107	-5.228017994344072	-3.0249310719871523	-5.822802869471431	-4.502380388819599	-3.461608755166811	-2.209257158744763	-7.290259000396164	-8.470436651686045	-8.39862873749289	-8.975674451518499	-14.28975862951756	-18.54219598566869	-18.784315813291414	-28.22346149193	-28.730091601872758	-29.31737686677584	-26.994243206593392	-13.555321432887991	-0.3893487198707884	0.3452193164043092	0.5870371770210359	3.821093397609854	3.2958402432586023	1.8485703282530979	0.2979603955507204	1.3669641838778315	0.5016325915144075	0.871003912125792	0.0	0.47712125471966244	0.0	0.9240055832052536	-1.538619116758469
chrX:8187670-8188957	6.531429176275443	4.689450585900817	11.44671854369929	13.306291041975463	10.000750550619765	9.256438922823026	5.326709684684929	4.138690895149941	-0.3758861595456513	-0.5359487822381764	-1.684627809447038	-8.967328634314025	-10.796215296493976	-16.133924768892086	-21.416429616063255	-20.906822930774947	-16.123719161276167	1.6603132424705342	3.3076755034232903	4.3636448759677195	0.09477107954584849	2.6370314215643003	0.45284591137321606	0.0	-1.5889016897289712	0.08244302293709056	0.6380172731361782	0.0	0.0	2.726121140332288	3.560671729593563	4.23901917585285	3.984844577162064	5.165095274417781	3.435072734981473	2.31783072913953	0.33041044497841204	-0.9067943415548351	-5.546959534375478	-4.872747583478223	-5.361253830342629	-1.5040165661675615	-1.1118959155158696	-4.036879049717335	-2.733452981769556	2.891492212922798	0.8363853727461263	-0.5368472053048451	7.160697635548644
chrX:8189158-8190505	13.306291041975463	10.000750550619765	9.256438922823026	5.326709684684929	4.138690895149941	-0.3758861595456513	-0.5359487822381764	-1.684627809447038	-8.967328634314025	-10.796215296493976	-16.133924768892086	-21.416429616063255	-20.906822930774947	-16.123719161276167	1.6603132424705342	3.3076755034232903	4.3636448759677195	0.09477107954584849	2.6370314215643003	0.45284591137321606	0.0	-1.5889016897289712	0.08244302293709056	0.6380172731361782	0.0	0.0	2.726121140332288	3.560671729593563	4.23901917585285	3.984844577162064	5.165095274417781	3.435072734981473	2.31783072913953	0.33041044497841204	-0.9067943415548351	-5.546959534375478	-4.872747583478223	-5.361253830342629	-1.5040165661675615	-1.1118959155158696	-4.036879049717335	-2.733452981769556	2.891492212922798	0.8363853727461263	-0.5368472053048451	7.160697635548644	3.417186170740479	2.3758229813140312	-1.0992178566372008
chrX:8300174-8301195	5.202165823774982	-0.3842533059311557	-0.47712125471966244	0.47712125471966244	1.4637527426815686	0.0	1.9084850188786497	5.461021989368522	3.9043925070168592	0.0	0.47712125471966244	2.765644799181018	7.632967365854982	2.8421807727505017	7.663680033322726	4.261449503701233	1.4637527426815686	5.4543440723993895	5.128899196715166	7.024229949311103	-0.9884928598239788	1.4727333124820898	4.965412999572417	2.5155679660149386	5.0041876888554215	3.6500064437041475	1.9052803892244925	2.0150924366657237	3.2828245046097235	0.29329226409088593	2.4552589905440136	1.0632498838525632	0.46660954739493005	6.5993350297296915	2.318111822587956	3.763014496834835	2.676443957804283	3.529301959065905	3.427275380552894	2.3350778172234365	1.2093645637008479	3.763569020040229	0.0	-0.18946256670265693	2.193459297544491	2.19409490891959	3.595378189206561	5.119924729066151	1.1784627333960676
chrX:8609156-8610256	0.0	2.8347355063904813	8.952286818526341	6.6132390320715215	3.9760917135421407	2.9893734662267155	-0.08653515747956994	1.0422735358335964	-1.1396249947258945	-5.204606440958329	-3.426905614823574	-9.247362050919598	-7.94017664527733	-6.786973690688308	-9.656330407780045	-12.487034976118954	-13.224509673806967	-16.43037628993333	-11.432611647445523	-5.972239283767261	-2.091973176083971	-10.415273656779389	-1.9428532736124082	0.47712125471966244	15.712368653913265	23.666110642320085	27.090376284836214	21.24656153105217	11.631933690051138	3.8477245642535474	-3.743714146245662	-3.250042033907759	-1.1752226248099453	-2.248375654936844	6.30340715668035	12.212844705208813	13.09185263432459	10.381648717147849	6.386482621726308	7.964600862214659	7.563878251293393	6.544289218598306	3.3179709788706515	-3.3369097129476666	-8.726990901110732	-10.454952112186351	-10.980468451394517	-11.760048870921343	-14.900174576242048
chrX:9502913-9503608	22.637839840706814	20.01967812331978	15.331166145402703	22.6270804389542	23.603971197226567	22.513213818630955	12.95095271254597	12.224948912637046	15.500159783792142	12.917830091339162	12.217064544219749	8.6954451960977	6.377694800437572	4.520976572358601	2.085714175300105	-0.21565668118947412	-2.1575481766051623	-3.2744010456170787	-5.447732843246752	-4.814780158488591	-8.021410481889086	-9.175913263626414	-9.621388647823832	-10.38757599265841	-12.42929128327588	-11.530463323054859	-13.177452009671436	-12.150196977875979	-9.376854611740383	-11.821418013705811	-18.475703274794107	-16.79409858619532	-21.24593928296805	-22.4204360383048	-19.451799280929723	-15.61390342719102	-19.163963452428966	-18.507005526370072	-16.020612854975937	-4.145167202688244	-14.51372432503589	-15.71824857202867	-9.611527579306093	8.866350226585375	10.524140040077082	1.7747899969308505	1.684872899606169	5.40622107556859	12.877793334607931
chrX:9977632-9978519	0.9256094120078505	-0.3027051767864334	-1.0480352520677072	-1.3549858229614224	0.04497384863185405	-0.3019061562779413	-1.2107667184174067	-2.0101625073273865	-1.5080365129226618	0.4101963856690717	-0.17366747914382874	0.4176807685049294	-0.48786294843224864	0.25475645483892384	2.0396589902222773	-1.9772893723079092	-2.0413172089576173	-3.1486852265179706	-6.711135647625604	-7.596971188737427	-8.894337024356185	-3.8391833841590075	0.3842533059311557	-3.078591260130299	-2.895178661782925	-4.049339479889353	-0.9404335382617653	-1.568978742879958	2.043502970317292	0.6380172731361782	1.5204553215400405	4.932876122959749	9.911938914874165	9.288734337018846	6.027255080740007	5.844690999748133	3.6893191905304055	4.6477739493992924	3.392034788472861	-0.059168581532036	-1.2506638366926077	-3.386586763717552	-5.704187047605512	-2.2886959574847197	-5.56819374306088	-4.296155275175657	-8.636461368694013	-6.8897137229455065	-4.139523977135864
chrX:10702508-10703283	-1.0772574227908338	0.288769123076823	-1.3821770810048504	-5.861286686195373	-8.123227357904756	-6.086924434990784	-8.13180035096656	-8.019072358808984	-9.397943482069396	-2.1051577448635848	-1.3182261006525524	-4.000946797389236	1.1776505682731027	1.6938355241020604	-0.10165738000822684	-1.3930939498049992	-1.0593928544914077	0.32675222119505476	-2.0840518049738312	-0.7658325392927077	26.270248004243918	29.754499418996488	23.877591077639323	18.64853686584463	6.79958255903965	4.755853502043436	1.8140110608441538	0.5237752573803524	2.0797202874340006	0.731879941246686	2.492263473943843	0.47310530584807947	-1.4343772907258332	-2.76586311027771	-5.320761926968832	4.184298672070008	5.721386692695933	3.6543744879142315	-0.9215198149168792	-4.2891144593132875	-7.989486081849397	-7.757269469409687	-11.14061365744043	-15.108596878144835	-20.815405997753892	-25.808304154383162	-26.725840761729305	-19.84476420451306	-0.6252873828651145
chrX:11216610-11217521	-2.259982999975834	1.5704190432189342	2.360797947643879	0.685856279631053	3.17541149967852	2.0403369790215673	0.9139000564200301	-1.0668755590631576	0.0	0.3855643666284448	2.3634020560592037	1.4208432846418395	2.012981581449625	0.6034581501101336	-0.6845147537394956	-1.0815570710913598	-3.0421311181231427	-2.5775979566494294	-4.842320282080061	-3.446191680783867	-1.6525945075586288	-1.4700822753787204	-4.99666444651182	2.233196886523207	1.3246294318258272	-0.2887691230768229	0.0	-0.47712125471966244	0.0	0.0	-0.5461807351831426	4.984390447105368	3.3840475204693212	3.0784220841591483	3.4491500482901523	2.1863464703198545	4.646787430039092	0.4106493675885908	0.0	-1.2587464179021675	-1.5339896799278732	1.4234662987937459	-0.9032485217673155	2.379500273436402	3.0809792810318717	0.47712125471966244	0.9884928598239788	0.47712125471966244	-0.47712125471966244
chrX:13022855-13023617	6.200136526862792	4.426312644623852	3.588564202073968	7.924279679543878	9.253339185438504	5.641913198650342	4.35410116307204	-0.675867199931511	-0.27566292990052726	2.619989525035806	0.5176447071032853	0.3766249358610224	1.495609371710071	-2.1877867989268296	-9.756083706323299	-7.23651057900566	-10.50754937502295	-6.938919588259333	0.288769123076823	-0.8881232239143072	-6.98470184613479	-6.942270776656395	-4.549420193340653	-1.111597285207653	3.5821238037060987	8.771843226518104	6.20283909232741	5.988035538277483	2.1144430901790776	2.4341930702677326	-1.6560627287139875	3.2807815302574452	7.092206609214851	8.844147922389215	10.946567305183615	3.8825448615285443	5.423951175943184	2.8698096580389887	1.329570157392968	0.9521185518348395	2.810585486738907	-0.40416660770888574	1.5781838836615223	0.9168091202601135	1.0761395406615972	3.9247281456003815	4.512592911771751	-0.04426734255700537	-0.3842533059311557
chrX:13232315-13233002	21.25987017276316	15.564313940243618	26.002363004717942	19.999755357182433	22.99142522231171	9.927289828494509	10.65327844899723	5.8272851635913305	5.313762428322546	-0.03565365104626164	-2.6119579804189064	-4.69284338013867	-7.571525055559662	-8.374652936412987	-20.227683205030097	-21.629808319604827	-20.554735732485682	-9.899762140433907	4.969854325097517	5.392565974361288	1.444876973972825	2.9196219924743665	0.8351325147627555	1.4721269132196326	-0.24129181623934756	-2.216031018927763	0.480368150291261	3.200832852542082	4.792102778922458	0.09621414592529666	0.0	0.5078491269978768	2.3117412961479795	1.4978396571576178	2.8709921131889473	-0.5502848262016019	0.6238779636917486	1.2962852643905025	0.3528718032828427	-1.6410617045319504	-2.5514833475853202	-0.3617856882053115	-0.12472489710517974	-2.375544282936136	-1.226664947909368	-0.3189139206695869	-3.194853378180071	-0.4754559531667987	-0.4551296993533111
chrX:15215656-15216483	-3.8650044525396803	-2.686379526832734	-0.9356759670197776	0.4414123674337495	-1.5410615332217603	0.0	-2.1272896894664317	-2.047923250208614	-2.0339152902393343	-1.9424897792498539	-1.8713238526866793	-2.505364911801589	-2.3265317318827283	-5.608389996418056	-4.5426853831634375	-3.603123850127646	-1.4984208528260747	-0.9884928598239788	0.47712125471966244	-0.7618815166581684	0.9165836627446515	0.19916529609750638	0.32675222119505476	0.5829393998969257	1.849084090802655	3.099598140527764	-0.6252873828651145	4.271211277722156	2.8928105682719982	0.0	3.564792034293997	7.932410471992563	3.9440311418851803	4.75736869032121	4.14032283998156	3.6339371585222584	-0.12103732160965751	-0.610811641311022	-1.1319275303697098	0.19184788181012905	-0.15117730789243075	0.13563667086097575	0.0	5.890589195792313	11.446723889747917	10.539699603961306	10.700096198141136	5.3736595401357725	3.1491290689831155
chrX:17040711-17041321	-6.937563634395711	-8.569700171651744	-7.431079587833877	-7.594074204581937	-5.716777935101736	-10.670469123424517	-12.733208654622548	-11.374687722608007	-11.688685968243048	-8.409111135948796	-2.7342102392353165	-9.625208311429326	-21.766274905303447	-17.605759511829856	-27.48393350359028	-25.991637841814903	-25.11227500009288	-7.896631144873414	-1.684872899606169	-5.227623195195931	-8.994895710962926	-8.669370019923157	-7.516729289565744	-0.14388954226638878	2.1471526207734866	0.31852804308827104	0.0	-1.530265097966735	-1.8889681312753495	-4.98675274116023	-0.4717360095230636	-1.7039566348695971	0.10307903847289202	-0.3842533059311557	1.3528435241215888	0.0	0.0	0.0	0.0	0.0	0.0	0.0	0.0	0.0	0.0	1.6297903248601509	4.084570365919812	1.4477763143210869	0.0
chrX:17520764-17521728	-10.399693593185704	-12.611939965705643	-6.5327048646619374	-14.999881801626486	-11.879546998974071	-0.2368566172568615	-1.2874889065818236	1.1908627017741145	1.166997153159377	1.8362959980703608	2.554923631532244	2.1800960204751503	2.995573341452327	-0.27350361647892996	4.2679715689982745	-0.2764193748348303	-0.26145052715670036	-1.3124749025112545	-0.38777876718816034	-0.28079012107237017	0.24328210317693186	1.7370981828076035	1.2877505342896254	-1.3197504034469998	-0.8100581987795668	0.09624664522641097	2.3208080277494805	1.8255222561744522	0.6692494186245086	-0.22946000205831227	-0.6244090032280828	-1.3912823486446788	-1.3990312743337348	-0.2927840876473856	-0.6816069930958051	0.3737144816804174	-1.572147778441128	0.0	0.09741690872455529	-2.4896504724974537	0.8388634815474404	-2.735908545281712	-2.6076883053793987	-1.3259166234891862	-1.009937800125452	0.18105088102972228	3.1116449905781733	2.3189604420648156	7.439649241712784
chrX:18550536-18551332	0.0	0.0	8.145440854347076	8.041083746991845	7.39545185826728	5.806942273592058	4.882184887933666	1.2183635931771648	0.36123187369349447	-1.589223873020916	-5.262169399477555	-2.2443259426240614	-1.6180291419938904	-1.4703071913579715	0.288769123076823	-3.4300460145174934	-0.47466851441138797	0.3467448536307792	2.10296291239276	0.8536144099862196	1.100560857173511	2.2925707925869543	0.17537222045555703	-0.4340266488392118	-1.3629375847444831	-3.3570550613224155	-4.256235985705388	0.29500881955436425	-1.6071854411153854	-0.2887691230768229	6.079372749715926	12.311709331087137	11.600957282337848	8.911409118787056	9.70066894285277	5.041356914246005	4.4978368482213895	7.309478525966721	4.805938584675	2.2336364761292917	2.7698519645018536	4.0399966015429385	6.009134790822251	7.11266659597625	2.1980266895785143	2.287731119178231	-1.6367797387663268	-2.7594582275430697	-5.448407572414117
chrX:19387995-19389029	0.0	0.0	-1.5022269290607766	-0.2887691230768229	0.0	2.5002937721751457	3.9647586348903734	0.4106493675885908	5.876382945288678	4.944953507890851	0.6252873828651146	0.7359535705891888	0.0	2.265111574250747	16.043946718472434	12.595156743327985	2.3286248352848276	-0.3842533059311557	0.0	0.47712125471966244	10.086683916242821	15.470727939415037	14.483745064094181	13.456560458606349	7.8038068132954	5.20758870318138	3.8694977434974516	0.0	-0.3842533059311557	2.6393114439880607	3.587556479389745	1.803567214264025	2.656794736445494	0.6021595878551669	2.8587738041808963	-0.9884928598239788	-1.4637527426815689	4.180648539158663	10.75443933034503	2.357756426829297	10.714909732526388	9.299803499378257	13.335462815432049	10.681828119325866	8.45757311509369	5.30023371618882	1.4042416873289216	2.5849134070019204	1.3285631508417886
chrX:19558639-19559459	4.110280966104356	3.0894194121697582	-1.4603047421390332	3.1259527963431486	2.4984673790882987	6.266390282312109	5.90963299522344	0.2547617459248878	1.1675516205844467	4.8041869480199555	5.387004599653981	6.282659565540598	0.42660209566527046	-3.244504767222864	-6.216328980444153	-10.90635797098291	-8.52110132288954	-1.1915439578710083	6.059752046676263	4.53573525494174	1.9603698099023146	-0.724711373356958	-2.0178468726828984	-2.445427265700465	-1.5022928844373293	-1.4028231707321352	0.0	-0.046230263636251684	-1.4251223341721944	0.20538325990451917	-1.8507437251350838	-2.449057464911892	-0.5326196803525673	-0.8693924606473424	1.4122351199014131	4.2495820944510605	1.3351620897931162	-0.09992387944300836	-2.0249314885888245	-9.56327599423052	-14.828536645132203	-24.792572340400987	-27.41465017600468	-29.420446574182098	-22.108658338884368	-3.8159604177388857	-2.7285928155171044	1.8641921606106409	6.809133680611407
chrX:19625153-19626107	-8.925796155842367	-6.760804496542924	-13.052796290227743	-14.023520536455939	-3.396710781600996	0.24598979622673794	3.840714277554768	15.202222126741164	11.006782736139412	9.069887953609225	11.615687935849477	7.74364881472984	4.977910158568265	2.676213269458384	-0.6956015934853669	-0.481623298637523	-1.9444714464920245	-1.4967446912967945	0.12654773365247898	-1.6942212158236658	-1.9238933352820342	-10.134748169587132	-9.11283335758133	-11.53570432061092	-7.664848171052095	0.9148616547166261	0.9597254695920308	-0.87830492401158	-1.3421131964142283	0.2604794499544711	-5.683235077219584	-5.394545460521688	-0.2736268470263914	3.852501927191936	6.7638934633839884	3.704235346120251	3.398686712023495	0.8825966908910815	0.7362455119055151	-0.5642797924495797	-1.370168595498864	-2.406322119640131	2.894840456929388	3.895603660428614	0.9798945843228186	1.19076330916995	4.4605345008639405	8.507038742253071	7.684219560885552
chrX:19746340-19747090	0.0	0.0	0.0	0.0	0.0	9.33120858957692	20.76069708714225	22.660931470488784	12.670974816776424	1.6420305061792517	14.093901628161774	8.273606253619027	12.606236439873127	6.571946695199751	8.303397919608683	2.4113135961218095	5.373079674314418	7.9822058180981275	8.275325614476095	5.3537514296697415	3.296725164542788	2.1241775799861418	3.4463614739459256	2.818876147260391	0.2970833565050148	0.7304591051278738	-1.11754422634255	-0.5086679827132965	1.62799153166411	1.1977306136223815	-0.26145052715670036	0.9059652567236041	0.6252873828651146	0.2614505271567006	1.0668755590631576	3.2661814053226177	1.7632448041694122	4.757969631836709	5.315098283180568	4.805110069260468	3.785822124007979	-0.12298532010364062	-1.76176908729231	-6.83457318434187	-4.876762855157994	-1.720891669298382	-5.103274535932588	-3.7742867185066493	-4.1229066941789485
chrX:19770773-19771633	-4.765112852064041	0.6427383714294621	-1.258663359455324	0.8303377751134301	-0.06501235657103137	1.5977862035749206	4.175445191073948	1.4419159909526345	1.2068384389877373	-0.22810620406449464	3.1657136574483133	8.920714050512064	1.9496239301567029	6.119053707338275	5.306262957676913	4.156329470963498	1.816580046037271	0.8282341984846825	-6.459724009665058	-5.054577480122959	-5.886525045557087	-3.8934630306473923	-2.103277764706862	-3.2388455305740353	-2.6710506603388344	-1.25526548820407	-5.198691315365606	-2.700091555201212	-4.066553903203599	-2.3450628965789218	-3.358443017719979	-7.503557710713649	-4.293437154101475	-7.1381832848119275	-7.341803949173421	-7.873079910972871	-4.474102896370469	-1.1737218734474009	-6.843098741544062	-8.323699943190299	-13.646552875972077	-10.389379158185756	-8.220691190695831	-3.7900935857234836	-0.3842533059311557	-0.32675222119505476	0.7241109266885303	-2.6427793258485637	2.3516053377840502
[truncated: 151 more columns]
