# Supplementary material for: Convergence of topological domain boundaries, insulators, and polytene interbands revealed by high-resolution mapping of chromatin contacts in the early Drosophila melanogaster embryo
Source: eLife. 2017 Nov 17;6:e29550. doi: 10.7554/eLife.29550 (PMC5739541; doi:10.7554/eLife.29550)
Supplement: Supplementary file 2. [file elife-29550-supp2.zip › ChIP_data_fig3/MBE_XL51_H3K4me1_Index4-c11_InpC_500k10k130_peaks_w100_b500.txt]

chr2L:1119057-1120828	4.608614192628611	0.89615097297159	1.3821770810048504	1.4888463877884142	-1.065646251395034	0.7844368232277281	-3.596121320909149	-3.3744361433986363	-7.427624200404806	-7.204541781553828	-17.880552030307822	-15.305137595992237	-17.769039004365276	-7.132682042362906	-17.606852852875193	-10.406886016094864	-13.090063348729851	10.509785445409618	28.23639473656168	20.97969349982715	15.70255416244564	10.48678432189821	3.6355345539206274	0.7355627234788961	9.720394273448306	9.537756990850923	7.449152272782386	3.200915739198653	-3.23229363123308	-6.096265503002216	-12.417397775167665	-14.851499383045981	-13.176566306259277	-14.424679004944158	-7.977677963241424	0.32675222119505476	-2.0751210811914094	-7.301319921468151	-0.8146844934204033	-4.330506528428438	-5.27290361187832	-1.0466924622419154	-4.22621620473723	-4.183943297828096	-3.9381197622835407	-1.4093736668590624	-4.727611369970618	-0.42921553516829136	-2.267327663748873
chr2L:1410027-1412722	2.310097436003703	2.7973032866066676	0.13733673652578354	-2.161733975764127	-1.2173006272345597	-0.947282982095507	-2.422309009339197	-1.4883600228976182	-4.38080239661672	-6.06825935104894	-4.990458096505263	-2.787021922390373	-2.9425448479186906	-0.2240774644457132	-2.255777573647819	-6.834132690393174	-4.330588602705687	-2.6716437514841918	-2.7761153151765225	-5.014870319554504	-7.972449524880117	-4.38945372260183	-3.6662783536377	-2.2371819739817025	-1.532490483662969	-3.031009266808572	-1.431512590948607	-0.736875567308499	-0.4075906076581398	-0.3842533059311557	1.152759917793467	3.170460400786653	0.6934438300804245	4.849761676029733	5.774395817511256	2.796194771303456	0.2349935677707824	2.9212926078806136	1.2024322866154675	3.17170179716336	2.3435889537122154	2.963947621503623	2.5109914309654697	0.360980444466201	0.12654773365247898	0.7387411481941433	-1.337558349229288	1.9995294472755651	-0.6705208384588284
chr2L:1419297-1420432	-2.7761153151765225	-5.014870319554504	-7.972449524880117	-4.38945372260183	-3.6662783536377	-2.2371819739817025	-1.532490483662969	-3.031009266808572	-1.431512590948607	-0.736875567308499	-0.4075906076581398	-0.3842533059311557	1.152759917793467	3.170460400786653	0.6934438300804245	4.849761676029733	5.774395817511256	2.796194771303456	0.2349935677707824	2.9212926078806136	1.2024322866154675	3.17170179716336	2.3435889537122154	2.963947621503623	2.5109914309654697	0.360980444466201	0.12654773365247898	0.7387411481941433	-1.337558349229288	1.9995294472755651	-0.6705208384588284	1.5039921618719443	-1.4299963812117518	-0.0933914999672346	-2.072433578503068	-1.6913133657574786	-1.9879058100589873	-3.4672955889931165	1.4305087419759774	-3.861495343308382	-1.7473624742179548	-2.4406620322619794	-2.0493536376292756	-0.8410298706976986	-4.187537000122064	-3.070059304279154	0.3271169780459206	-1.1511553435715165	-1.1416133483953086
chr2L:2456288-2457600	3.712526597536662	5.191386062385921	4.710404684925075	8.0758105885594	5.3047627113458535	3.9209725544337313	4.436278849349507	4.686235002892371	5.53058175062169	3.3565378047740033	3.2475738136437737	6.286405513944673	5.284690130789063	1.0729870160935244	1.0668755590631576	-0.7359535705891888	1.0668755590631576	1.9088805432207399	5.962424677562941	11.621388232866844	11.052682602314375	7.309858083053743	7.87440013524442	5.947008350458644	0.24033340120117877	-0.31691453298419825	-3.282740607218058	-1.9586415063511409	-1.977393653838767	5.848469609369855	3.863508329406594	6.080591513737672	4.054653146423527	3.4240836252687026	0.22488188917602248	1.548042205265168	-0.3823635559935533	0.36253937042629036	-0.34589265505957645	-0.3043224377144623	0.2503288572367976	-1.3130085044834625	0.6033633922476075	-1.130334879678248	0.021060182248137837	-2.8332205977543934	-1.690011968506777	0.19402337950495482	-1.1632499464765698
chr2L:2575205-2577025	0.0	-0.47712125471966244	-0.47712125471966244	0.3842533059311557	0.6427383714294621	-0.03968681378873942	0.5045867213081315	0.0	-0.30046069586428814	0.0	-0.3842533059311557	-0.47712125471966244	-0.3842533059311557	1.9330516924433967	0.30893315349466166	1.6606889769390898	2.637451070747821	1.1451916048326531	2.4000123940783284	-0.28349877730603745	1.1249318154383212	0.05842741531249606	-0.5019847563975255	-1.6124501613579323	-0.5929109746022403	0.0	-1.0948570982095023	0.31888810951347485	0.2614505271567006	-0.9884928598239788	0.47712125471966244	0.9884928598239788	0.0	2.604837771905982	2.578189191071822	7.779877175028067	1.3020713725970021	3.0784220841591483	7.066736487564153	5.528571335824036	1.0668755590631576	-0.3842533059311557	0.3842533059311557	5.63638966893148	6.486325544003221	8.574920054281172	8.035987843098596	13.847723623679782	7.5848842706600434
chr2L:3079390-3080229	-0.7270004029481404	5.888805473557142	3.2770572303363874	8.694033676958428	10.410497595386879	8.633834603333653	4.341303397712412	-0.13189206701913195	-1.3051681553716254	-2.9188258070744957	-3.7648068155468755	-4.780199440811294	-4.025872660057773	-7.590540335097741	-12.467348989935612	-12.822540766023357	-10.872168125857486	-3.6323346395574885	-7.010041833503038	-8.348743349070562	-13.338106769990919	-10.20293921921338	4.056651653153489	5.60606764817526	10.367034282338839	9.470699800205958	3.0842529102861573	7.900375015801382	7.194062319139744	8.790732857849255	9.034350678630917	8.643488007813541	4.531804635504516	2.7605424007774806	1.4018529228522	1.8890803108377758	0.7597867137322168	-0.23093536351900737	-3.915974804388371	1.2648648517634062	12.406020685172699	17.85463953566837	17.57547803601027	15.787366648502854	13.33469480880997	10.45726914780481	8.839515813089974	4.6934215683479525	5.121597168810776
chr2L:4281263-4284109	0.38255795914569773	1.6085829250676278	1.8332046111711149	-0.32675222119505476	0.13565181939988405	-0.46247515710255943	-1.0601886281431825	-2.022464501551595	-1.3255357415176856	1.925282194656612	0.3359380764646929	0.0	1.0216415987285858	-2.3277422765215006	-2.5650485798140847	0.7163199146302645	-1.5167299007410777	0.3842533059311557	-0.5628189870538419	-2.9052733072614205	-0.5854191366563305	-0.3351104405458484	-2.586127893818094	-2.644803850045983	-0.9677195846008536	-0.24610620327688906	-1.2166341759621249	0.34155227077691647	-4.31294826775305	-1.3395419987461326	0.0	1.7040525797856432	0.574145859025853	2.406429937146746	0.7357890626869555	1.9084850188786497	-0.5552050987676277	4.795313037276514	6.3347558793810075	3.437652545793608	7.540749381202772	4.627557247039936	1.9708129430822858	5.233892584859721	3.6077352759581673	0.3842533059311557	1.0668755590631576	0.0	4.801253607581477
chr2L:5542348-5543252	0.244462645455602	-1.5308772793327798	1.4612953510163642	0.7191653253283166	0.38303622237464596	1.4431543474115518	-0.8891972516106023	0.30886589263625247	1.096718024796227	-1.9177557595277828	-1.7638575694844874	-2.277999784431015	-0.7490429136284136	-0.7016946198194888	-2.6273379755749704	0.9716890188427767	-1.8211858739253672	-1.1610002537705302	-0.678133708484532	-0.04115196398964511	-3.326221630251258	-1.712917134896569	-5.161465417169861	-4.658469995023055	-1.2789342399940287	-1.6577718203210279	-5.262822151094568	-3.5806637736015148	-1.8553732482313607	-0.3842533059311557	-0.8638360267166969	-3.447515301016289	-3.303833224816698	-1.3095569741594058	-6.249663671170069	-2.261199186928159	-2.224796368823077	-0.8551484209528776	-2.141608290443812	-0.9034043916225997	-0.9591312608573317	-1.5241834332417725	-1.7287857618188278	-0.23613341106444174	1.9084850188786497	-0.2887691230768229	0.47712125471966244	1.170041379908726	6.922139214128029
chr2L:10841544-10842778	-5.1044248922817195	-5.774378290821377	-6.705573716974399	-4.090951908116844	2.3286248352848276	-0.3842533059311557	-0.32675222119505476	-0.9884928598239788	-0.4666095473949303	-0.1671187774347485	-1.365843592310307	-1.5677185830430334	-0.9193975046841285	0.5201848168976573	0.09006670612889991	-0.49965150365589966	-0.9097354372926553	1.5604217590790803	0.24062334122190882	-0.0910509903672913	1.7956121238339333	2.297742078644632	1.343063614951246	1.0668755590631576	-1.3821770810048504	0.0	0.32675222119505476	0.0	5.934729222794522	7.921104321246745	10.899128009038085	12.029720864096666	-0.502582320872773	0.3842533059311557	1.4082625953104067	4.322583457593302	-0.7359535705891888	-0.2887691230768229	4.503314750765315	4.095137373907853	0.0	8.320513181553409	7.4533355373767485	5.002547959398783	10.047847118696678	2.1373678739160127	0.6252873828651146	0.39298175886151293	4.223459510606536
chr2L:11792581-11794240	-7.33208594886716	-11.267514139896099	-10.492274588025893	-2.1864442654251595	-6.488780049335815	-3.556478309741687	-4.414089876214924	-9.844544356492023	-9.815528469588752	-11.026210689151506	-2.8219109825717643	-13.166292682252237	-2.534984060161506	-0.9884928598239788	0.0	0.0	0.9884928598239788	-0.9059652567236041	-6.39944222081323	-7.80141253274537	-0.9798660544812998	-4.453445079073932	-3.669942935497091	0.7359535705891888	-2.1384289563408916	-8.795726991234588	-7.212213287702316	-6.4960975879151	0.3842533059311557	-1.4637527426815689	0.0	-0.9884928598239788	-1.558933294825098	-0.5410289296785515	0.7490429136284138	-1.1956774893271256	-1.2475289680029733	0.27863731449675705	0.0	0.0	-0.18112399010272304	0.5871840453695247	0.47712125471966244	0.47712125471966244	0.0	0.9884928598239788	2.9628244249657247	4.927019398610648	2.1741979578468538
chr2L:13902864-13904407	-4.762429095885194	0.5050184077099935	0.0	0.0	0.0	0.0	0.0	0.0	0.0	0.0	0.0	0.0	0.0	0.0	0.0	0.0	0.0	0.0	0.0	-6.074055759511549	5.184559966582457	8.828364906815981	17.49504243113979	15.016605874599934	13.550165506957565	10.13879026388247	8.665306257171249	7.005564066142401	0.7007725716272126	1.2868303523443168	5.035712598269975	5.382894543278309	5.319140788211384	2.1131250967920354	1.2167021344460671	5.577106792462713	2.4239863481478765	1.9278797001628236	-0.8140663186742269	-1.9515883618167096	-2.3741727933729115	-1.3366260628309874	-0.6316629465930411	1.1737218734474009	-1.3821770810048504	-0.4666095473949303	1.556297901204152	1.4384876453837678	0.19916529609750638
chr2L:17261600-17262858	3.4783499740005555	6.095092313827138	7.9289892073804085	-0.8146844934204033	2.5165278749560387	6.785536511552968	0.3893487198707885	6.9094325169170485	7.554637317859098	-0.5234384870639825	-0.2887691230768229	3.317763392724305	6.988390652410261	6.777633655621937	0.4359239231164445	-0.6159644895539441	-0.12713097729739725	1.3412776248069946	0.06351720971198638	-2.6102426439290727	-2.947755893340256	3.0773336419772512	1.8896441674946016	2.1058438724160062	3.423453040050156	1.4940519483499204	3.2302802071249483	-2.206191529460012	1.6938355241020604	1.6052746343412814	-0.26145052715670036	-0.8531206470108126	-3.3581030964455847	-1.8995166448573853	-0.684266159945823	-1.7632448041694122	0.47712125471966244	0.47712125471966244	0.7359535705891888	0.7391333966507933	1.6826063402895572	0.2513938083445493	2.6787067813685113	1.614898262078026	-0.12345851066064079	3.2468728359676153	0.23977986661800657	5.899078736157994	2.576214689164555
chr2L:18597091-18598357	-3.849614548394603	-2.740494773521733	-5.25830638647386	-1.337558349229288	-5.964524473807429	-3.6291622153704934	-1.2821141808245302	0.6248742378019824	-0.3842533059311557	-0.6252873828651145	0.0	-0.47712125471966244	2.981702902749888	2.021138297996029	1.9605523250565686	7.618449531463605	1.6442676866019381	5.265973362001862	11.038199176704856	11.200311504450193	5.394948566864652	4.020939144052055	4.649092598613097	3.8322099283783966	6.630913057662139	4.230061548134179	4.283404493195535	3.7890193000648438	3.8936067385929003	1.2523369111130933	0.536049381248703	-0.31327898652121955	1.9300283843138433	-1.9084850188786497	0.5050184077099935	3.4338353802871673	5.100934295781732	2.991173637498152	3.794440240620197	2.3355300106321764	1.4393475835249254	-0.3496051160251471	0.6450198601859578	-2.710918159174214	0.2614505271567006	-3.655578611514108	-5.243532548085404	-0.8129278662103389	-2.179166123234725
chr2L:20770715-20772406	1.3821770810048504	0.24062334122190882	3.317737472987579	8.681920444188933	9.679040124366074	3.103343312245156	8.524145713108124	12.595186867888762	12.809059361277674	10.976234752574682	8.96767883783797	7.936712511908123	3.2456511227921063	0.48962586326614715	0.7367935954677309	-4.2166499743395685	-2.2744524830700237	-6.085275805183258	-5.782065653850779	-9.595843869637964	-6.926197860096631	-15.03476195687388	-16.196599241481202	-15.787528172665793	-22.34879705765255	-18.6642026372717	-14.231315753729707	-16.60138308340153	-2.1864442654251595	3.894841194486987	3.097413057918474	8.796210614855552	5.110084847309532	1.642580590349227	0.8160200583514203	-1.2119623109516127	-3.709943004978273	-6.893982389842956	-3.7151470960827937	1.9643506433110425	0.0	0.0	0.0	0.0	0.0	0.0	0.0	0.0	0.0
chr2L:20910526-20911643	3.373691703230525	-0.7600095604924535	1.786196337930896	0.5108611952532363	-0.1567083306380486	-3.0652671579332313	-2.8695539703231643	-4.230236745727105	-1.845466070154946	-3.8900921647592557	-4.608177920405964	-3.5038039677344837	-1.3397539454791016	-3.6562020851785775	-0.7421278080019239	-5.499894054598016	-3.268741511857496	0.1638239989282038	-0.5860936340270287	1.1831301794560771	-1.8706671739325518	-1.2530997881699024	0.0	0.5989262828400476	-1.8727591761539404	-2.8970791939304625	-5.086731376277938	-5.0922470342555215	-1.1756417384706357	-0.9156714762354953	-1.341034272157212	-2.4757727356229915	-0.9447420949799752	-6.233565107579087	-2.7326751852271634	-1.9457995964880916	-2.080146413717255	-0.2887691230768229	-0.2887691230768229	0.0	-0.17919349175199428	-2.7221620081375852	-2.0208060032820194	1.547434816301038	0.8244026289254036	-0.8961112713047917	-4.833555280024036	-6.03154309050908	-3.657518509020691
chr2R:287969-290143	-14.6342248654898	-19.490520288457542	-14.098577593161389	-19.59259675642003	-3.789379974362519	-4.336825857130296	-5.20296032007272	-1.5043076796242603	-1.160292054734504	0.0	0.0	0.0	0.0	0.0	0.0	0.0	0.0	-1.0668755590631576	0.0	0.0	0.0	0.0	6.501661438449364	0.0	10.027758766029942	17.366560923695875	12.00197032535869	11.344348360908256	7.326558923711736	6.786973690688308	3.222539229557633	6.998091848363991	2.634647205402535	5.351821891242009	1.4177531925802018	2.8049350517073597	-2.197725993625614	-1.323704543452797	-3.9731729462213075	-0.7490429136284136	-4.057121267536658	-2.5144383396063494	-3.4327887046473067	0.0	-0.6816069930958051	0.8308183264220641	-2.3218200024021876	0.15888194190533902	-1.1997793252520086
chr2R:2700379-2701668	4.663615867678115	2.159638473101246	-1.9558760432568403	-6.11607962251501	-11.32271053253559	-12.105493001821076	-10.742431764538933	-9.969776354265935	-7.508577450401122	-9.034317025582478	-7.881700691803076	-2.7627035861989606	-10.900246785300363	-11.479702740501255	-9.131350859033233	-9.68532535763685	-2.170326612168649	-9.92001136261423	-7.499789700566424	0.0	-2.3286248352848276	0.0	-1.9769857196479577	0.3842533059311557	0.0	1.0668755590631576	0.8768927084489612	3.3945423082212587	2.3594018229923974	0.288769123076823	0.32675222119505476	1.9084850188786497	5.551229747412621	5.3668938068723335	14.32359293042962	14.417765320748913	15.633970598242945	6.9101219412001935	2.963947621503623	-0.8717255711043644	1.3282171938479694	-0.07414857274578612	0.2457594292768453	-0.16125860883478269	-0.770073675670465	0.9253366760200419	3.953553929898746	0.21419977174406002	1.0668755590631576
chr2R:6468834-6470744	-0.9031464515959144	1.9405920562746122	0.04223225291461134	-1.0008977602855487	1.9614711008993209	0.7072417113679476	10.980846807796727	10.471721940803027	6.26576567069525	17.13918123323305	16.355579678503567	15.331431585836588	12.734257077201175	4.530028105171291	0.24607329548236406	-1.00622139492332	-1.7921784342372522	-3.44317527418789	0.0	-0.39794076800924244	-1.0192369140151578	4.735452420471571	7.939450587802633	11.26031822112479	8.749590439189555	12.570994323365433	13.56008488640925	10.042780209320563	9.825562403237177	10.376572203532932	8.54156672357907	4.8990345295539	4.127366852765134	-2.2609509277062547	-3.9389970264299783	-3.996053119721563	-3.817062784455255	-3.5375519610322486	-5.303378741552976	-10.072160336078339	-15.44307380762021	-15.440320942181657	-12.258156478221562	-10.102986301074278	-9.116835878210795	-12.863202211419571	-7.555543098353226	-17.531791558619783	-14.516160925346492
chr2R:6471503-6472920	10.980846807796727	10.471721940803027	6.26576567069525	17.13918123323305	16.355579678503567	15.331431585836588	12.734257077201175	4.530028105171291	0.24607329548236406	-1.00622139492332	-1.7921784342372522	-3.44317527418789	0.0	-0.39794076800924244	-1.0192369140151578	4.735452420471571	7.939450587802633	11.26031822112479	8.749590439189555	12.570994323365433	13.56008488640925	10.042780209320563	9.825562403237177	10.376572203532932	8.54156672357907	4.8990345295539	4.127366852765134	-2.2609509277062547	-3.9389970264299783	-3.996053119721563	-3.817062784455255	-3.5375519610322486	-5.303378741552976	-10.072160336078339	-15.44307380762021	-15.440320942181657	-12.258156478221562	-10.102986301074278	-9.116835878210795	-12.863202211419571	-7.555543098353226	-17.531791558619783	-14.516160925346492	-18.245366981935717	-18.26911283236178	-29.679976300555705	-20.98109300969799	-5.235887984573083	-2.4906216965864574
chr2R:7342463-7343558	-0.4259355016083419	-2.9135835407947233	6.663971693466742	8.175019764544459	1.9628363661218633	-2.3519079488713577	-7.195666699937442	-5.687277443567293	3.9710934874302795	0.4013018988573267	1.1737218734474009	-5.020757926675227	-10.60642890981534	8.995568856906237	6.419421168980836	8.22858274600014	9.914971451248954	8.805155134964286	8.829308922524849	2.8818080618390676	4.009965344105341	5.562889856932146	0.6345575836772076	0.0	0.0	0.0	0.0	0.0	-3.895372274048641	0.3477588432762462	1.7476927281577188	-1.2923869375890096	0.8339918868726757	1.748619450381466	-2.6433704441465036	-0.19797995152778394	-0.46847636853984953	-1.9269535331316576	-1.7665733594362947	-2.1492799274542436	-1.5041144185392694	-4.128236777909174	0.5161387175607159	-2.4928981050256094	-2.72430147733878	-2.254232936573581	-4.164716772817226	-2.8819204877914593	-2.9051596484829783
chr2R:8087236-8088452	-16.517244102323296	-8.92825776849442	-1.2780642861172016	1.7494350818224855	15.70537372144942	21.247359943038763	19.83025431662751	18.16230227795174	2.1677726413203837	12.599698116089064	17.700265306672758	17.03694949732056	14.490711002638257	2.817869719865359	2.6802236318729786	-1.6201192457861708	-4.5994673886008925	-9.12867341549093	-13.913560738998898	-14.741746090952526	-18.845492875934983	-21.553115323489955	-15.81870443667686	-29.270309871835085	-29.081947641837004	-30.842576127820205	-7.833044284367206	7.5690321757775	14.237638275340595	5.718399349411198	4.640912916210389	-1.9342423343658022	-3.1479096101997164	-5.994260510849998	-15.711907731305097	-20.2842592196676	-25.229974036424707	-16.7156023161332	0.04763417929888711	-3.827971598916806	0.6386086207048118	-0.01866746480353682	-0.3869702158770304	-0.5985230607285866	-2.8385189636786854	-1.5924803748183434	-3.144092392696618	2.643357310942405	1.9886778659173066
chr2R:8416381-8418707	1.7204978158842454	0.9394763720234464	1.686654663503629	4.579694707077992	0.4292155351682914	2.168688586924414	0.0	0.0	0.47725674701523	1.2971219106202478	1.7572254038880923	3.2471310497872334	3.002272134868419	-0.43737103354016643	-0.34744711394982275	-1.2842839966715434	-0.20237433883306963	2.4358267512300604	-0.41885741734700827	-3.736090259783242	-4.731830177973161	-7.251067413418443	-7.723723706612291	-6.458663000365715	-0.5667259048251885	-5.478275543929621	-9.204643162527379	-3.4239028746654157	0.7359535705891888	-6.35060322358901	-7.232904013979568	-2.1864442654251595	-1.8719615585114593	-5.212952842092508	-4.490214669750521	-5.414630371479727	-4.296820361840147	0.12407515954955821	-1.654507166568443	-6.169245953292262	-5.800940139106364	-2.6910064945673504	-7.283115545148149	-9.51821897628069	-7.180775208598391	-4.321405796830904	-3.9630185948662664	0.0	0.0
chr2R:9020674-9021880	2.141147737696108	-0.8237756866618539	0.16526236266371988	0.9749766442775152	-0.4666095473949303	0.0	-1.0478921216478267	-2.370483095984304	-1.0799316227186826	0.5990309041446822	-0.3842533059311557	-0.9814444401637757	-0.14629900378875368	0.8065359368777398	1.0078397081664172	1.6101331563646568	2.0715158506484443	1.0568985235655244	0.858434414934515	2.6343649478626974	-0.355161630000432	0.0	-1.2736598516576252	-0.42273552808819037	-0.058760984188435034	-0.3138672871785121	-2.6451328292852043	-3.83024896050921	-1.2536358431313377	1.1961206792625314	-2.205006457007948	-3.1564285734397366	-2.9809480303168887	-2.5003190718744635	-1.1479232398912647	-2.756807976373973	-0.9059652567236041	0.0	0.0	0.537655442335966	-4.6018145060891875	-4.4290944747005945	-6.947667048232969	-6.536456064247243	-3.7649347708814407	-4.0474859911336845	-1.3821770810048504	-8.158072224267325	-4.172048261280449
chr2R:11005939-11007013	2.5725582528919206	-0.8001792435589558	-1.3120223027252602	0.0532066626989982	-0.6840748246713699	-1.5195604157558817	-4.6391950958929815	-2.5579788974899995	-0.3842533059311557	0.12222993377327172	-1.057400941064934	0.04359318414257659	-3.6508515978270406	-1.2451872092873852	-2.0286466497703546	-0.9884928598239788	-0.8512165514512635	-3.848796115747068	-0.6816519536376183	-4.184559319617389	-12.466840112767215	-12.230463251164002	-11.016345098318261	-11.178347851323364	-3.6648948847637577	-2.534984060161506	-8.841631199224938	-11.633983605788794	-2.6449670415981177	0.6252873828651146	0.0	-1.256129227469748	-4.011945768884655	0.2004613654134925	1.041562685491579	0.0	0.0	0.0	0.0	0.0	0.0	0.0	0.0	0.0	0.0	0.0	0.0	0.0	1.1390861316305598
chr2R:11016100-11017241	-12.230463251164002	-11.016345098318261	-11.178347851323364	-3.6648948847637577	-2.534984060161506	-8.841631199224938	-11.633983605788794	-2.6449670415981177	0.6252873828651146	0.0	-1.256129227469748	-4.011945768884655	0.2004613654134925	1.041562685491579	0.0	0.0	0.0	0.0	0.0	0.0	0.0	0.0	0.0	0.0	0.0	0.0	0.0	1.1390861316305598	0.0	1.925250237852636	8.763156961164153	12.518655389330812	12.917567844604466	9.521570683453573	7.526646888021493	6.4890779073662035	7.7283237190602465	2.7587505105045453	5.923636065143258	3.773412630617438	1.8858935865212443	-0.6321251054872897	-4.103302546847093	-1.957759092197281	-1.6780190389605336	-4.275013092642202	-0.3842533059311557	-1.9229246495807275	-3.166320844054665
chr2R:13689689-13690706	6.25542615160743	5.145835716818523	3.79491781832214	9.787834965164858	9.385924753071507	7.3817058583741595	3.759064482605551	0.08035611503378769	-1.9662836626029856	-1.5209349134257653	-3.2049917678489717	-2.945821444754359	-4.800063391584288	-8.941710237083447	-9.925568625202049	-12.039323479813516	-5.77376289087619	0.9740743295133881	7.040629914030968	4.88821577048561	9.966703809028871	3.6012564645327165	5.34653192404966	1.4934240017165485	1.4436227953338414	0.3084574188773195	-1.8852991929238678	-6.436801097619206	-6.230695768964431	-4.808566214885972	11.376248768184443	13.233368704391186	11.448190944725008	8.91074422370664	7.014134560330641	5.559201832852911	1.0638281576422768	1.574306360979512	0.5692948145336297	3.4105647030564703	3.259285462222609	2.6282814843023057	3.6802313247166167	1.1737218734474009	4.45552575872499	2.9079438090761043	7.106279392309241	5.417054666985213	4.3418702670425
chr2R:16942910-16944752	2.53573754395566	-0.044064397301906755	-0.11720778221563724	-0.43683895871513007	1.4313637641589874	0.40880532255527635	-3.305627277330988	-0.7725895491200615	-3.1393927486929853	3.4581209881408568	8.36064558686122	3.7391547729073356	3.608293650290208	-0.5625449218582855	8.22733754927914	8.676694793603895	6.461186328834962	3.706273645625877	-2.9150724578125033	-5.657240687638328	-10.598828152036008	-9.84196684111	-18.721775999070648	-24.548489570362815	-17.490803446804055	-6.790466732935279	2.9841366648852037	7.397514391888056	13.335760787905242	8.03013992993376	3.516007467118475	1.162474266630293	-1.0113593518790447	2.2120163541023983	-1.824092582591489	-2.71668323702123	-7.567278937900022	-10.257419347961632	-9.462259901128046	-7.659064857719305	7.551810662766189	10.53607477046612	5.552947876020203	5.122810006679324	4.723384194395459	4.06345725525791	3.387473062203305	4.633236350310042	-0.46627673232224986
chr2R:17431772-17432993	1.2456036774209613	-0.9252371449722532	-2.1334686265321867	3.024451141926018	-3.7259454399270666	-7.186713289987257	-4.603504274421954	-6.133668316119348	-1.9556084688301072	-7.032821026326078	-7.494560407259175	-10.812383847307018	-13.634362624383348	-17.259536943297146	-23.110591775765364	-13.994132419572393	-2.128424435726139	0.6358459603999882	4.723741038702711	2.150259015102974	4.223374062289741	3.37069137798632	5.41367582626861	0.1860362412403951	3.7803653019305226	2.7535584045632766	3.1087803164411034	1.4841056809211093	3.5985051254758886	9.833944660952817	7.35317731432888	6.3323191681113435	6.404635155758517	6.947210259645109	6.237981628022633	5.149425935273602	-0.07904443512373695	-0.7817255069136774	-1.8882554294484057	-2.2527366425846704	-2.802873109792044	-0.7462819960523704	-2.997728820045844	-1.5469459409013928	-4.67518894231345	-2.97329066895564	-4.382212839886692	-7.993864435928575	-18.536003766267516
chr2R:17434154-17435586	-7.186713289987257	-4.603504274421954	-6.133668316119348	-1.9556084688301072	-7.032821026326078	-7.494560407259175	-10.812383847307018	-13.634362624383348	-17.259536943297146	-23.110591775765364	-13.994132419572393	-2.128424435726139	0.6358459603999882	4.723741038702711	2.150259015102974	4.223374062289741	3.37069137798632	5.41367582626861	0.1860362412403951	3.7803653019305226	2.7535584045632766	3.1087803164411034	1.4841056809211093	3.5985051254758886	9.833944660952817	7.35317731432888	6.3323191681113435	6.404635155758517	6.947210259645109	6.237981628022633	5.149425935273602	-0.07904443512373695	-0.7817255069136774	-1.8882554294484057	-2.2527366425846704	-2.802873109792044	-0.7462819960523704	-2.997728820045844	-1.5469459409013928	-4.67518894231345	-2.97329066895564	-4.382212839886692	-7.993864435928575	-18.536003766267516	-16.948736086697618	-4.323355177651085	-3.5607222320861207	-5.935271171810905	-16.727119792186553
chr2R:18574852-18575996	-9.534119338505972	5.365643044170459	2.9874167605253823	0.018598865721102354	-2.4802433027792343	-6.013656452644931	-3.066928749698525	1.2053167708659598	4.206314185002681	13.40583719466287	13.375748223658949	9.31776401181098	7.136969213758813	0.22014090163878852	-6.212593800674721	-8.028110147984215	-14.415150250667077	-12.40483314329452	-3.686707013594347	10.754636602544965	7.177230335581999	10.10075538372106	10.295889252588012	2.500129099131254	6.573965625783789	5.928522530356277	4.297095021829233	3.9557287424603653	3.7949740345054472	0.409361803256652	2.9608507525533576	4.905551733193708	4.099687942106115	6.563747601500526	4.774721579698783	1.1013342360524592	-2.0496383335300408	-4.634275606896832	-1.9838087078614268	-1.5437192433274791	-1.9137376451150574	-2.9839298916980606	-4.765512154329423	-2.3469341321873176	-4.356813740884728	-7.257535831817701	-7.74436953371085	-12.58508474067321	-6.647421261725405
chr2R:18576812-18578972	-2.4802433027792343	-6.013656452644931	-3.066928749698525	1.2053167708659598	4.206314185002681	13.40583719466287	13.375748223658949	9.31776401181098	7.136969213758813	0.22014090163878852	-6.212593800674721	-8.028110147984215	-14.415150250667077	-12.40483314329452	-3.686707013594347	10.754636602544965	7.177230335581999	10.10075538372106	10.295889252588012	2.500129099131254	6.573965625783789	5.928522530356277	4.297095021829233	3.9557287424603653	3.7949740345054472	0.409361803256652	2.9608507525533576	4.905551733193708	4.099687942106115	6.563747601500526	4.774721579698783	1.1013342360524592	-2.0496383335300408	-4.634275606896832	-1.9838087078614268	-1.5437192433274791	-1.9137376451150574	-2.9839298916980606	-4.765512154329423	-2.3469341321873176	-4.356813740884728	-7.257535831817701	-7.74436953371085	-12.58508474067321	-6.647421261725405	0.6252873828651146	0.46660954739493005	-4.6247467305819105	-2.2700861570496538
chr3L:4457190-4458318	-1.374596991915544	-5.131360883187617	-4.299605787977283	-6.229134874598449	-4.18894997132171	-0.26145052715670036	-2.374014238238969	0.0	18.92262897837503	21.006035497074897	19.262920497781263	5.612944073720069	2.947005175605207	12.955787064259646	14.016554599529568	9.784407946558668	5.811021677505317	7.4692411395377105	7.430274282955595	8.509417442020364	3.782174585918868	4.360994641589989	2.842288930596182	-1.4569599813829957	1.558904445581774	-3.323546792064223	0.14255650690559882	-4.042186216986831	-6.420145873486544	-4.270255587037278	-4.912665606271843	-3.2465280641799996	-3.4717764773010327	-5.425912425098928	-2.003323857751187	-11.820327604830224	-11.003449712283397	-12.67077953786627	-9.041014152616933	-5.729388748857242	-1.8415821347115096	-4.120019432387265	-0.24098050307966506	-0.3842533059311557	0.7359535705891888	1.4637527426815686	0.0	0.0	3.663135435875627
chr3L:5584150-5585399	4.685031307016614	2.3347835852030387	2.7234765276791575	-1.1536432441499376	-6.32252498120238	-4.707174320267235	-6.126147824850123	-2.5850832005038455	-2.4305333019702595	-6.029515905029521	-1.554100564123532	0.0	-6.224581213915884	-8.69619056104074	-3.9246780792822458	-1.009245515576683	-1.0810214795072992	-1.021641598728586	-0.8491782920962203	-0.28527079294746444	-4.091309524418758	-0.37881932592888273	0.6132096582809795	1.568095614860008	-0.4333694895193572	-4.033628619574086	0.6143848014114298	0.3842533059311557	0.8746419699877352	1.1372977321561082	0.5058980647178182	3.25561149119466	2.882462802135257	-0.5552050987676277	3.410909269098803	5.159762538661379	4.818819691160433	4.637657720557527	3.475547498896544	2.330400284703808	1.3493434207077604	4.4150976342089905	8.530830290240996	1.8942688496886164	0.18222014506595524	-4.118411235991202	3.4150529320319323	1.950221746880424	4.749137239353709
chr3L:6165494-6167022	-0.24997121437698544	-3.488981078551504	-2.509606761594726	-6.83263796168409	-10.644319134936636	-12.059965393575132	8.707972581790141	15.292775080107768	11.75170722310299	9.54374601070415	4.616545462715618	4.547444367184931	-0.07033643639448338	-2.6849261868178047	-5.3062900209103105	-4.747264136428821	0.6316629465930411	2.3209913207716957	3.6300599239497497	4.2425415276659875	5.064194315780595	2.417581698980315	2.868910610913734	1.568764272495264	-0.6336183312848491	1.4487792524969165	0.09592035235857403	-0.34646197015492297	0.15628496867590155	6.473176214094951	3.8961328287283035	1.944227956356402	3.4147714206228907	0.37797765872600164	-1.1851827795758452	-1.9300283843138444	-1.450544004732159	-2.2784495701677243	-0.16564503683859214	-4.410225790560497	-3.3481760948100128	-3.860188498437696	-3.688722192412819	-1.6662263395174124	-3.4363402688815516	-3.0246868447003505	-6.3274582304999205	-3.1100536128910403	-1.429838696010923
chr3L:8664360-8665219	-0.7151444383321177	-2.6215780586865622	-3.9471514077647614	-3.515848378960456	-8.40598261775069	-4.42519550179419	0.14111106207202612	2.1405081626638074	0.9568870052362031	-0.40947750083399465	-4.39825434060055	-8.802206268669927	-9.05658421718042	-10.803511466262144	2.4239010282120312	10.772720014004463	9.260761315691944	8.395368274899672	5.785425376717188	7.849736391708033	4.158653205915108	5.906446839231227	0.3287378001147353	-4.983761508816955	-8.011249505456565	-9.433718294558298	3.889161304831602	12.706413436927216	10.9218142665654	8.464350646927395	12.118871236071739	12.131881771723107	10.40855729155564	13.105401489006484	8.058326720091735	3.4525852450032306	8.698870128271325	11.546975590037327	7.032878420446311	11.031818236478234	8.607780950760624	5.108767682142056	5.705563428297136	0.5472385564255023	-0.7999488598606119	-2.363001248305185	-2.339709930218563	-1.3580738142591249	-3.7313981446677067
chr3L:11318109-11319164	0.3842533059311557	-3.9554876719230965	-2.9500502375774635	-0.605648099073287	-1.6983667673409564	-0.9568070777091172	0.0	0.9548225092206898	0.3842533059311557	0.0	2.0727272066963667	5.387062445474384	9.832708952580205	3.2555910072196794	4.62715569263798	3.5982293506441216	3.1465800915402897	3.170667056388985	1.0466924622419154	1.0009102260028648	7.6033855829502786	5.786339067321451	5.417885319188317	8.416062835818071	6.969407979405859	8.023250862336393	1.6815697732690824	0.41784927003910893	2.8300964455852022	1.3822523686113695	0.9183320090576667	-0.8138240234121964	-3.124424306392245	1.5020089834183101	0.9814133317523885	-0.9207074752827707	0.0	-1.3175625653678726	0.4390054542693452	1.6935276916242334	0.8065359368777398	-1.9979824513357394	-6.517378861855034	-1.7463705457582634	-2.002524882030505	-3.401545430775956	0.9469522813949252	0.32675222119505476	-0.32675222119505476
chr3L:16016587-16017627	1.18173219968958	-1.9411047543862938	-1.4955679147939636	-3.940766762416654	-4.934021496794523	-6.71650243913125	-2.5498013263881893	-5.924551155205489	-7.192206658127547	-11.953826932332905	-12.073293002879689	-13.727501193345214	-18.90143754699488	-22.389379710788546	-29.50334536561197	-21.037676135521192	-20.3739030399719	-8.264869907680994	-0.6816519536376183	2.648463661497752	1.6264089009255023	0.6334896394696905	0.49561479799064334	-1.0948187015950703	-4.983153393048388	-8.86620875382528	-10.348061639365197	-11.116436392948312	-11.068471718395553	-2.204094620345582	1.6501490402254106	2.940832809210137	1.3233149417245498	1.8053163889671995	-2.979615168858311	-5.405253836646425	-7.790023671078814	-5.35985248878413	-2.4439776078658966	0.21070289983532975	-4.3037625717901	-3.089274914175607	-5.749707355328419	-11.146544612263458	-11.972020750359832	-7.242243654048439	-6.963833530899188	-6.285823489630066	-0.3842533059311557
chr3L:19036543-19037510	-8.198007623109387	-9.169452964261923	-5.256802329086151	-6.920535859765489	-1.9332068331720567	-5.1129768678152	-1.431837456337974	-3.836140074903715	-3.8357519283389054	-9.823738131094785	-10.005701868728226	-24.15042297499498	-21.020646263100154	-20.909043697172784	4.043338084599365	4.296917496524002	7.153754708286444	1.0549562903288852	0.14927657271186243	-7.513854001264537	-8.006210310030298	-12.14455206445278	-9.514880035794725	-11.724437707975879	-11.324850695352524	-8.216357510555053	-10.940382961328606	-0.2887691230768229	-9.5755000417456	-9.063984816608832	1.6525945075586288	-3.6208898943678087	-4.764748635276247	0.7359535705891888	-2.111462699888802	-2.5362061279076085	-1.9464695889053896	0.0	0.3842533059311557	-4.895656677085212	-4.105598861666118	-4.229947100044728	-7.262387721188323	-11.791060891792554	-10.37341831049246	-12.570097585803799	-1.4700822753787204	-1.4637527426815689	0.0
chr3L:19548902-19549973	0.0	0.0	0.0	0.0	0.0	0.0	0.47712125471966244	0.47712125471966244	0.3842533059311557	0.3842533059311557	1.251293698979397	5.9392008709728294	2.3900422542586703	3.833159426416058	3.5835512713875364	4.914960451063605	5.524978032783653	3.4967468515400797	1.7962975890371429	0.9249909103163163	-0.15891671382976066	0.9078864773054824	12.776003949802327	26.440543645142974	25.388084045285332	25.15995665404712	9.830960884757191	10.958666132391679	12.296344385337628	14.20029267068157	5.304428708749709	12.37472383921509	4.10745938626204	6.7423125932093475	10.720229040259087	13.488091620940027	8.792519748846445	12.531783266232614	10.001247478009581	2.8421321470488228	6.399682696688292	8.721161638545318	8.915542030952585	4.6547380432006396	3.8693163401205695	3.3570006884681542	3.26169824850215	1.581117323238192	3.724009198409755
chr3L:19550430-19551754	0.0	0.0	0.0	0.47712125471966244	0.47712125471966244	0.3842533059311557	0.3842533059311557	1.251293698979397	5.9392008709728294	2.3900422542586703	3.833159426416058	3.5835512713875364	4.914960451063605	5.524978032783653	3.4967468515400797	1.7962975890371429	0.9249909103163163	-0.15891671382976066	0.9078864773054824	12.776003949802327	26.440543645142974	25.388084045285332	25.15995665404712	9.830960884757191	10.958666132391679	12.296344385337628	14.20029267068157	5.304428708749709	12.37472383921509	4.10745938626204	6.7423125932093475	10.720229040259087	13.488091620940027	8.792519748846445	12.531783266232614	10.001247478009581	2.8421321470488228	6.399682696688292	8.721161638545318	8.915542030952585	4.6547380432006396	3.8693163401205695	3.3570006884681542	3.26169824850215	1.581117323238192	3.724009198409755	4.1522998989666675	3.657721224519674	1.0487782070695417
chr3L:19915054-19916888	0.8065359368777398	13.537309436784147	17.330719997993363	17.5223042393357	23.01930083904896	22.95282258072011	28.67635366568911	17.684052075665704	6.388346554896109	14.68475811275832	11.0690217127317	10.83110550285275	11.953484737529752	6.219902629101278	9.92503043289162	8.751621680911905	9.9463579038397	7.971241289543866	3.757352411865404	6.442634969096633	3.6743656495248174	3.95704333187503	4.3615676689479	1.4449516304328438	0.32847745070097817	-1.3296773728786337	-4.7865185593650965	-6.12541641591835	-10.099382824183746	-14.179217440500548	-15.997302885063625	-20.26759976275677	-17.555779654566624	-18.323878923291137	-13.538166073862305	-10.589807122062926	-9.963078201001254	-3.740629675125982	-2.2068672014745885	-11.922611133755128	-12.371696853130329	-13.352745898003077	-15.22196397800143	-17.109881765211764	-15.469414089345689	-20.76364374596555	-15.559366370347464	-5.799443243181672	-1.1420106718207956
chr3L:20285069-20286345	0.4052260849427943	-3.653889600896002	-5.597965688119735	-2.5352918816303283	-1.3274543126663803	-1.4737446487446972	-2.6372800785510293	-2.0418101527063217	-3.0262609220966104	-0.3950281665328211	-3.086102191357704	0.7789134453809591	-1.2262537741110882	2.190699074352623	0.8093396531418781	-0.32675222119505476	-0.7359535705891888	0.0	0.8457119955017671	2.276419542683485	3.919944048759801	5.986921111779056	3.7990053341849648	-0.15117730789243075	0.288769123076823	2.6343213882462297	2.176353332483717	4.573442071811589	3.3607624099952416	5.617349337832967	3.6181503369480446	0.0	0.0	1.6668900451615751	1.3307100969424897	1.684872899606169	4.648037294079919	5.308616787211128	8.377092867667569	6.614080803179548	7.821694994753384	7.565661621799035	12.981937552092333	12.629058138804519	14.225584922229578	10.795497174490858	7.427582363891704	5.004257613966245	5.997422743468131
chr3L:20393185-20394425	21.192485625410498	21.738187193164233	14.497000917487757	10.258224475966228	13.513433081527124	10.980957996459122	6.571393889318193	5.079567897098642	5.720914097147717	3.368671578769299	0.356340825511399	0.1302530687182984	-2.723334908564727	5.212967534854617	15.2027713841857	12.602788294298437	6.285046281573912	5.952683506910475	1.3703390793870693	-2.5112193972174244	-4.92524056440414	-7.035951266194299	-8.348040911495772	-1.1041098473102753	23.906430905552025	27.000569337071088	23.566647334638102	16.24534964176695	11.256756486102732	8.068574371168673	7.472781762864914	9.302239234437312	4.572595658912679	4.382679951658997	0.5392981208998562	4.774796706787897	2.150137734882445	-1.0447864192381942	-1.9845737089068567	-2.329319420413116	-1.9716545181885932	-5.721783533454631	-10.908331441504258	-8.38551605372258	-10.21756397938179	-11.842596642770497	-11.886021424053418	-12.857016575596042	-19.583580240490534
chr3R:137122-138450	0.0	0.0	0.0	0.0	0.0	0.0	0.0	0.0	0.0	-4.3852253537534045	-5.278458617245781	-7.7416224225639265	-10.104724029285054	-9.570423283187873	-9.082050631924236	-7.963793731860077	-13.688782577128363	-8.217756807623257	-5.217108782518421	0.0	0.0	0.0	0.0	0.0	0.0	0.0	0.0	0.0	0.0	0.0	0.0	-0.06252211903177499	-0.47724673171014925	0.0	0.0	4.96786402123495	5.486145199664573	0.3842533059311557	3.949578521366049	8.728940382181834	3.6816918397562044	9.635034045667615	5.1328193013641314	13.91043599719424	7.482583549379269	10.268157959573825	4.244343472970458	7.0865163412220165	11.183354167328433
chr3R:258593-260241	11.044078931346569	8.36807973694194	2.483933915539969	-0.5050184077099936	-5.031143920149037	-13.62912802960379	-6.773816493903235	-4.69439278068746	-7.095282005015724	0.23685661725686183	13.614729455202228	9.381426576509558	9.36335482229947	2.913916670441201	4.7509351796945944	10.847666986553113	9.28047317868544	10.928342495290208	7.260565456378928	4.193009900938655	1.4195456715774053	-0.7756935721587258	0.23634353208163594	-0.562201201311208	-0.6864289643924706	-6.409353947250236	-6.4620735969520275	-10.319133270974055	-15.332137259659234	-17.182271362332404	-7.382840616166558	-9.00388188742689	-9.704277444657606	-9.852774070079544	-0.18956458884263497	-1.2718735439589592	-1.2338863123401764	-0.32902743019439595	-2.2724645444641847	-4.720437487625018	-5.857536762679556	-0.7158051146113907	5.271848049999116	13.099832445103047	8.31538360404888	9.301962838272777	7.129548866435838	1.8052709750169444	-0.6558541829617227
chr3R:260245-261385	-0.5050184077099936	-5.031143920149037	-13.62912802960379	-6.773816493903235	-4.69439278068746	-7.095282005015724	0.23685661725686183	13.614729455202228	9.381426576509558	9.36335482229947	2.913916670441201	4.7509351796945944	10.847666986553113	9.28047317868544	10.928342495290208	7.260565456378928	4.193009900938655	1.4195456715774053	-0.7756935721587258	0.23634353208163594	-0.562201201311208	-0.6864289643924706	-6.409353947250236	-6.4620735969520275	-10.319133270974055	-15.332137259659234	-17.182271362332404	-7.382840616166558	-9.00388188742689	-9.704277444657606	-9.852774070079544	-0.18956458884263497	-1.2718735439589592	-1.2338863123401764	-0.32902743019439595	-2.2724645444641847	-4.720437487625018	-5.857536762679556	-0.7158051146113907	5.271848049999116	13.099832445103047	8.31538360404888	9.301962838272777	7.129548866435838	1.8052709750169444	-0.6558541829617227	2.880003266347856	5.108749249559681	5.932211560656775
chr3R:1466341-1467014	-10.352811585073002	-10.039217623801692	-7.129680615097282	5.745931898066054	9.315894068610135	6.833880791662661	3.520333821105036	-2.274426559084807	-3.317622245743364	-2.6120210074527805	0.2427921199745347	-1.7358556500488482	-2.2321482815742852	-15.145709915939038	-11.565985343312633	-11.877936199765362	-10.041229578112045	-15.336063454502494	-12.307542752174665	-2.2051596035898453	-5.679540976338891	0.7359535705891888	18.497150798305945	30.864791767109534	27.842949143241995	18.94540807341922	17.71224055955651	13.596905702983642	9.394637087876148	1.674699202459402	-5.75870024146426	-12.425798554046446	-5.449615793041799	9.793675135173316	7.103547184908103	6.998774688711338	3.099483525220618	-0.3904149486317256	-1.255186884787189	-2.6423328757367766	-2.6909320102722734	-9.07738919550068	-8.375971293709814	-4.9809070241153375	-1.207316326791953	3.726534315881601	15.966021804424397	19.18712787218596	11.359105550503099
chr3R:1497072-1498269	-16.23734622759374	-12.545882672896909	-29.095709367801692	-19.335373889501398	-7.974840063737948	-7.387549028761558	5.09513260350674	21.959079312444278	27.769758755854234	29.907688505286156	25.14058133387499	13.182880544892122	16.440523961516625	16.825925748202163	11.835935547578977	13.092024961299817	8.486955880856515	7.001582913774714	6.236224253986712	0.986178161096891	-2.722820712245071	-4.598504076416683	-7.292866121379557	-6.920237479016918	-8.546227543640319	-4.360757594340291	-7.528667612156792	-10.258497397627746	-13.726986762907268	-10.020345188885305	-14.94929551980736	-10.815026798297183	2.602302607788822	6.053950987096878	5.329389999619986	5.189204665100887	1.9335206543268417	3.2709234435545977	2.4151687273403164	5.4472137518888015	2.390894703712301	-0.7950325475735259	-3.534669297801833	-6.392802454331528	-8.820429369851421	-9.126442883752304	-6.939359329451086	-2.9729012121741163	-14.36697529345543
chr3R:4102426-4104000	-6.031686641095119	-6.5692113620043235	-11.219006919319364	-8.207390860552492	-14.46510420806005	-18.24076711704975	-16.568203658185183	-24.89052566975089	-16.24531471224438	-17.86306199188482	-11.976437278494037	-26.718965215102063	-22.37290546440477	-8.848306250537322	-2.191613866854509	10.598750449481344	20.844451451154196	18.454044912293373	18.206634442613208	13.338577170801292	6.303721678405805	3.922717495729088	1.064783985678585	-3.050847488952894	-3.7639159688852946	-10.882970659261735	-9.264092477768589	0.24827508068938758	-1.119930682753642	3.311057527471726	9.364870462172384	8.606858429321807	6.712737790822379	2.5130237299592335	-0.8142112846098194	0.1279004937764067	9.19193786597272	8.930276065450611	10.262783835428912	4.930180523532574	9.854812113814921	6.631168393360584	10.400936836303336	8.952709905387344	1.712654799456369	-0.09621366072704284	3.126959555942613	2.3228610921274355	4.624462258978455
chr3R:4133458-4134675	-2.7688570744228853	-5.938023030216248	-0.2762359471809862	-5.592116977922988	-5.876492051240523	-8.01914949965381	-9.78795200524994	-8.05318120793127	-2.0573552556315784	-0.2105263209141679	-5.090099859714021	-8.35184820909588	-7.231617664254515	-3.7275962269459644	-1.1351039308747026	14.772265314196094	14.776251019172893	10.662382263408144	6.127553066730704	-1.0622971032455386	-6.769461866897953	-7.765657638206019	-22.998466578310637	-15.416274061226028	-16.900477298310086	-1.2105505683784248	10.182493069183158	13.441698628788922	20.48637568534568	19.09822749265767	14.250394045881045	9.168698346391201	4.311638410619814	0.26588808857678864	1.274925663101955	0.49207835140215644	-1.1568013372877513	-3.5841674953228333	-7.451056852517147	-3.9876648331804585	0.9144595542438799	16.109918347375853	17.43763644606887	16.775263997488004	7.0820139789446825	5.124139720357415	3.881343976614842	0.07276244414990535	-0.827430147459753
chr3R:4634528-4635856	2.4546760856708594	0.8310523724265076	0.4414123674337495	0.6252873828651146	0.8135523694506172	0.4447627705698765	2.6992000699605843	4.689389072410488	3.2634233431699737	0.32675222119505476	4.2377381918163755	6.16026344994584	1.6516921332982888	7.481541457887866	5.772186983758709	9.649421280489774	3.829617520412759	7.64780850841404	12.072798032005618	8.296944914722365	11.517683462496096	15.17192106987733	17.706724633867655	20.203222298716792	13.924999173454061	15.747158662539459	12.89525972729882	11.285148434137659	8.353403011327723	12.817674090493368	10.33331735621245	12.172728364440252	7.179578434345111	9.130437448675078	8.329582280333302	7.617578686539213	10.393002758204902	7.087373082325681	4.25549183479443	3.974549234389196	-0.12686246736449847	1.348994838210197	0.7543625098296195	-0.35446343783909245	-0.780410433798529	0.9913556519375515	-2.488254280406357	-1.0425642671874213	-3.918754754036045
chr3R:5224840-5226014	2.043026543467967	0.15158645614062508	2.7965236947073193	-0.21423165336576278	3.2924943479344893	1.8846905489544996	-0.6252873828651145	-0.9059652567236041	4.653685483080804	8.263351214828683	11.599793666825972	12.307119614595763	10.058353579788188	9.687626234474648	5.302288337363325	4.436931109725249	4.925707079255477	2.8408137138552134	1.3174672929231261	-0.12045395988350635	1.6043581432665888	0.5982874332953676	3.5304175526205186	8.47270185767409	6.4452795311841085	8.31811415101711	8.860189824119455	15.016157916975207	9.675084165851816	11.490332663609157	9.979386239832648	8.430616191463079	4.361621495626405	8.05407294628312	5.534897761717782	9.096863521214948	3.3679113935803353	-0.2073978035635709	-0.3065006916752744	-2.442782973690295	-0.7524646610624018	-0.3406968869364643	-4.2144587662967625	-4.672916075266234	-7.389154381215533	-12.32112957826096	-13.937078518752584	-16.283247353726672	-13.046721236783107
chr3R:6443449-6445106	0.5170482140228462	-2.524869419599464	1.4861514337399133	-0.07984757239980744	-0.2887691230768229	1.9084850188786497	-0.4934951297427091	-4.249796350337894	2.64516155995066	1.385777240641076	-0.9444045679914137	-6.701339670096057	-6.864679457850071	-5.952398405105659	-5.579728211996139	-1.0668755590631576	0.9884928598239788	0.3842533059311557	0.6252873828651146	0.3842533059311557	1.531099762115607	7.090631165058719	4.277430330414328	4.343477190516204	5.203088773619518	3.3179709788706515	3.057600833445362	-0.5380222417164588	-1.4432557625906586	-0.16125860883478269	-1.9780026960931374	-4.419660652090346	-0.9258172772790767	1.8496460779992465	0.8981533388365815	0.1736674791438287	-1.6724592259473805	-2.9246589726951666	2.8856644017177144	2.0225093304849273	0.9059652567236041	1.0655036301881162	-1.5159613934000844	-0.6168020735091583	1.7734291754402656	1.341610390345899	-0.7183432030669151	-0.3842533059311557	0.5237558475350889
chr3R:8471403-8472856	2.5432055624431302	-0.58136289059981	0.7359535705891888	0.32675222119505476	-1.1737218734474009	1.215446770389807	-1.104175836219326	3.5643646928672377	-0.9080975386057955	0.2681854859691828	-1.0500209546839967	-1.2673031394409708	0.3723033799327735	1.0992475489308389	1.0466924622419154	-0.554177921433174	0.7371235292759929	3.147246052810217	-0.6252873828651145	0.3842533059311557	1.113003799217295	2.8775170043971197	1.0009102260028648	1.9771080949281425	6.659602751875147	5.435768274035641	0.16125860883478288	0.6745932997883084	1.5476803382823858	0.14137141406225112	2.6895983040340803	3.842811258425279	0.5948716293045501	-0.9059652567236041	1.6681459234617244	1.7049984079374736	1.922924649580727	4.3034904876848445	9.288261806276203	4.516926951112062	1.7747899969308505	4.622337946104709	1.3742323727468155	5.5394977583802705	3.2922016082507257	2.0697222889739924	2.5264978434128564	4.579631873074087	2.599002965325435
chr3R:8837450-8839029	2.341248245414566	16.591138429163177	20.285571650193777	20.174900213390274	14.976978582068877	20.74012382355281	14.84077957859602	16.83301683581498	9.136426786279413	6.618068033203112	5.097558653497663	1.6279340553767307	-0.025168560387019888	-4.3481656164313245	-5.678812894463356	-7.54669523934809	-6.66109657367037	-14.039287288853723	-11.305839428482745	-7.949798915753724	-10.415151070205683	-1.170041379908726	0.9059652567236041	-0.32675222119505476	-10.720747753160724	-6.148380841230262	-6.81502210195772	-0.5722315223304937	1.1737218734474009	-1.9229246495807275	-0.9640408492637469	-5.082715415000875	-9.10777641512996	-10.434395831576465	-13.568014073491883	-23.84432150566672	-20.156103295329007	-18.16668574831722	-19.867246191891063	0.8099258278262055	5.831815490954277	3.644054962703099	0.0	1.0466924622419154	11.191932446816882	18.08447574481754	7.940895397389065	13.595304356439732	13.531030492756905
chr3R:9259734-9260847	23.231229640834375	19.05075442306998	11.759122768806316	3.81898892674371	0.3721167276349504	-5.065209392216226	-7.855073162224989	-14.937784043200153	-20.66459199738697	-17.567237460444094	-2.8624145009716444	0.7357890626869555	2.3803695674954617	3.8741222778124738	4.742159017623346	3.9319299675079926	2.4907630724827454	2.2069604501620472	2.0054284749458278	1.4058934958911764	3.6947978194746973	-0.37107205997171755	0.0	0.9211925873168786	3.3189270332199925	3.595770700067683	2.052877982092918	0.34259012040680537	-4.996211353242563	-3.8069106203417564	-2.865236908877665	-2.27976655863728	-6.88679948206517	-8.012862546170307	-12.028145553240654	-8.322878448426389	-5.9958568389064855	-4.4693997387824576	2.5950371268893444	11.91478907878204	13.426733130240972	8.90449686510109	4.811641406932148	10.146422014950637	10.814802214249184	6.868713078370694	7.552516388585374	8.776784992199927	9.090902902007885
chr3R:9541208-9542227	4.535594274579706	2.599956009357425	1.1531546386005895	1.1447302515313151	-0.8487836296259121	1.0666258781466187	0.015468646483115911	-1.429313575009005	-3.7385033006148163	-2.5767556707914463	-5.693686057200737	-3.2076418361379697	-0.9917648663794184	-6.12572644603588	-6.125848245172626	-6.24293039869574	-2.9411243477541555	0.48856365121995005	-6.6822016233657076	0.07022074917428056	3.5992310162827335	3.8739698514259673	8.521013228774962	17.036901803720866	16.218872365680152	10.677593807028682	5.599374088971622	-2.301765335542462	-5.606648714831063	-11.951314799270582	-9.946156450049603	-14.085096425847777	-12.209062119873272	-24.916062988226106	-29.300896193660257	-22.71574102888402	-7.687408100712008	-0.727085973401309	4.289960174894484	9.741633427064514	0.3842533059311557	7.317492154418746	19.959208657833894	17.58507596024484	22.899869716299563	28.498401724801756	23.512766334400748	17.05734995116319	10.742520918648605
chr3R:10641803-10643940	-3.2869014944831965	-1.104920829442077	-0.8692471391431942	-2.533486273847096	-3.5933189522006903	-2.6215380058216344	-0.47271691143287914	-0.5656195010510878	1.2780642861172016	-5.0050929002018965	-3.5943457566513155	-0.825840357182985	-2.318691351365685	-0.81684140367428	-0.781144479986424	-0.28273532516762456	2.1732235675433507	0.27796301668209095	2.067773692364584	4.242288054348137	4.5288778085298675	4.912357182714044	1.7553685593854955	0.3839139948943208	2.507005670369466	3.2832915856508347	4.684480271596352	-0.8368658169267619	4.5234189168423535	4.434869008621041	-0.6816519536376183	5.093699659657692	5.178070446340824	6.3229962707366845	5.564353487525871	0.3842533059311557	6.548420957443654	9.954683673136943	12.183508136538341	8.029782707463646	7.450465926376837	4.911792923820846	9.372505618818877	9.538385041668326	6.945924883072576	5.286172150106987	6.425075771276064	3.5454445873651492	3.3411274703679
chr3R:11196573-11198551	9.511365147233812	12.587080735026682	15.35641037810845	9.33720510120133	10.387191876737061	4.6071124719684455	4.206585739148948	2.5072043104769106	1.6185645050895612	-1.2991272373808807	-5.208161864381299	-7.379292674383123	-10.354561397231759	-14.768253366747066	-13.694254556595778	-7.56941473136563	-3.5522588764684193	-7.2256964588959445	-5.014189613275509	5.168318209860993	3.2262116918013666	2.7992776850760035	-0.06850766000775083	-3.2000482552128795	-1.85878012451223	22.87300922769758	24.245564136800038	23.64389942169228	20.66414265769612	16.955742845075882	7.4346990756471705	3.210422573303992	2.571412047131988	2.522473878626251	0.502864419141396	-0.048114907642245054	-4.043165655061511	-4.058105252510128	-2.274108358204357	-3.531622147735489	-5.780561382056999	-11.90343395427377	-11.917864335221147	-9.550133350870109	-7.358530977660581	-0.9762709352412867	-6.84781677629123	-8.503869231206544	-6.661915229075306
chr3R:11474125-11474985	-5.377488291639953	-6.49933538228078	-6.3201238082538085	-0.9059652567236041	0.0	-0.1356533103073591	0.0	0.0	0.0	0.0	0.0	0.0	0.0	0.0	0.0	0.0	0.0	0.0	0.0	0.0	0.5828702489532258	3.188829119511722	3.3778019511990256	3.8519383289516647	3.0772819925023143	3.0732509714857144	0.7751117043051858	0.36527458066815083	-1.136437303134862	1.3514077185993476	-1.4637527426815689	2.1044245934996906	6.346154245803281	4.802519438298768	4.1830816092814915	0.24460310793558995	0.3651327315737338	-2.0918365237060126	-1.4666385788029865	-0.3343575503002749	3.7287307366327793	0.0	0.0	0.0	0.0	0.0	0.0	0.0	0.0
chr3R:11814031-11815087	4.61005897983493	1.6806839062132066	0.4693180592170093	7.125325040843056	4.278832297716297	0.0	1.6806839062132066	1.0668755590631576	8.261175188661946	9.358914025368744	10.42758135148813	9.985528198070476	11.794159806277289	7.627793786781517	1.170041379908726	3.1116449905781733	5.550649418162329	10.066387148435183	2.635745286468872	4.628766747010087	14.007930617276433	2.225091131627076	0.3842533059311557	7.8822946380963295	12.726358673451314	15.455897643707862	12.33265950181445	6.466280099263977	8.827446043215287	8.169977621352952	7.407904726693775	3.8306141886628065	3.016147875342304	-1.572470770465067	2.3501947270124304	0.47662962113177054	-3.1421673171615625	-1.1819834097858617	-2.4959401053262535	-1.9293433591621245	-5.490793561607811	-3.964133086024525	-2.1888847314288187	-1.9573112917462503	-1.432519026414036	-3.9997040967942254	-3.9032884347774943	-2.8124156488522245	-4.1253681096977
chr3R:12293814-12295411	3.093167177597042	0.7667878377182714	-1.1000543533507023	-3.0797898598487143	-4.501134634665062	-6.574246396148289	-5.524807766354949	-10.944007793995127	-10.149199528545724	-9.720584077667256	-7.998303477782049	-0.485433315689084	-5.875165857153473	-5.905094168517589	-3.073264956477105	-1.5315694812240717	-0.919667646289491	-2.998748797185287	-2.7844750966659064	-1.7566885397778451	0.0	-1.3120223027252602	2.1831745354262178	0.6609680341800337	-0.7270320476790774	-7.862934038843032	-8.637008805814471	-6.104248557935123	3.374292016826014	6.550339764516984	7.907005336390324	12.353734126997718	8.410391364721864	3.6105211375239175	4.312265533762692	2.1303630100832742	3.04452270655817	2.2273933994310156	12.433321742809829	6.289350443560777	10.036463049321325	6.034670849648026	4.471794773432039	-0.8614415510068215	-3.768971201767385	-9.455993156092187	-8.591667195526524	-12.872211945893111	7.149879605584131
chr3R:13903935-13904863	-8.740269198957893	-5.539497758380272	-8.293454092940125	-5.853089000399332	-1.3316404617930024	-2.8723479133474767	-1.1499004089843636	-2.014289999891378	-0.46650586889765167	3.8335470799241125	0.5766810647864095	0.0	0.0	0.0	0.0	0.0	0.0	0.0	0.0	0.0	0.0	0.0	0.0	0.0	0.0	4.005954039736725	9.017266879567932	11.509157020114941	13.438519443611563	11.07590976804004	8.806686376885843	11.44638409327131	10.336071196286182	9.719985638920067	11.228392828583411	7.6368465622066894	9.916877582760488	5.0654220192426775	2.8276311278390382	-3.227356921926581	-1.1778066408191314	-0.9185155823096195	-0.30290216687505844	-0.4923646527166158	4.405037441913723	5.135687777765666	2.365049978018281	4.703626716902045	1.2562780188363827
chr3R:19644132-19645105	16.382000959723975	17.978603261829903	14.873867264474436	10.76773456042281	3.9616135640452828	-0.8830846444974696	-3.989262282005379	-5.356968303116176	-7.743062802972044	-0.7821167319995164	1.1480110078077768	2.0352704626836338	2.0568726183697317	-4.609875222234417	-1.7816423905500651	-6.408636555595657	-10.343983797482995	-6.311074021811746	-11.925870180731032	-8.614439274983951	-22.134656276877575	-22.864949275062084	-23.335708841745316	-22.365015719628218	-23.453068457991495	-33.424898592837614	-21.98166252474264	1.0315798820069522	7.0327962964533555	14.153580083891441	13.21834666353663	14.986715708468552	12.404932266999845	17.978427789065055	11.713321441733195	3.5135762465059566	5.700248407417151	4.718703817030682	5.2340995288820595	12.293338568120342	9.078562570331238	4.083165525570448	3.4132998372939642	5.1243812771054875	6.198707907708518	8.272725636655176	6.1797735682994555	8.911947984301817	9.047883593659977
chr3R:19714494-19715855	0.0	0.0	0.0	0.0	0.0	0.0	0.0	0.0	0.0	0.0	0.0	0.0	1.1615940896494077	2.316330557378227	6.638819841617314	1.4637527426815686	0.0	5.945335942529713	8.146810783373029	5.036443062730107	0.4553242852742987	-0.8937165264414797	-7.992239020134875	-4.995997892093121	-4.459334189514	-4.111764302682975	0.0	0.0	0.0	0.0	0.0	0.0	0.0	0.0	0.0	0.0	0.0	0.0	0.0	0.0	-3.955375044773568	-11.702529105546867	7.316308060133005	11.981373501699084	17.113650524802026	14.20840175583797	2.754266113633307	6.165907582864519	1.7046479907041268
chr3R:23099261-23101478	5.2158671985497636	1.5567987161120072	0.47746299581021734	5.778578371629994	2.9572093643058786	4.314458800111436	5.845964458174311	9.289884001944257	7.6026681774908065	8.498345363885559	0.3624383129107807	7.4894063864665075	3.684526459448778	5.069063905437358	3.1593611769294796	2.450831477292697	1.8142673808191359	0.5833889390171134	-3.634210018075594	-4.127640749737624	-11.758503314283814	-12.86268056674243	-13.146763766828302	-16.223209659686013	-12.973593999384484	-20.193950751330114	-16.67897009527635	-5.369592802562223	-11.76653173235099	-12.131815918540921	-5.847259506146479	-1.7560911919825457	19.828627087309826	10.391854707284473	11.807755780923815	1.8267482473514898	0.236134579269183	-3.516488547476493	-8.100990322452233	-10.17569283930295	-8.939463860768019	-6.586244338381413	-1.9229246495807275	-1.5022269290607766	2.141147737696108	1.9084850188786497	8.76218916429153	16.95440856152325	15.66225977128774
chr3R:24683838-24685026	7.6098574096348965	5.268202646977432	6.54676473223788	-0.6225442656849791	0.6252873828651146	-1.400389072210481	-3.251020020411437	0.5102693109029509	10.277892849711389	31.612436065491156	30.787195561704877	20.320025867026	23.541106503822903	27.063152132080038	23.65572130058113	20.896119919144187	16.511486871807723	12.130761663606389	3.6167080381529146	2.3975122824639215	-3.256686419284857	-5.381617027173711	-4.8369601472297745	-5.922484843844286	3.9522737644020185	8.861101449571281	5.667382425540336	9.322357159777898	5.346713782496293	4.51963785608595	1.7574021060873266	-1.0597993807130446	-1.5594809131786511	-2.059380307086264	-1.7468494585104897	-3.2642042115711147	-6.077294755351301	-7.855744372144211	-7.481301375667935	-6.041454012423465	-8.284512000487583	-3.42009714711461	-3.2155670785853285	-6.254491037737097	-8.71940378215489	-10.392712048457586	-12.614584723560714	-6.799198300229861	0.5552050987676277
chrX:478473-479216	6.541629809056417	8.447569410576492	11.353440495126328	6.85953846537344	8.395970069070284	3.8639506995484907	2.233873081832769	1.3821770810048504	0.28197937605734147	-1.2889719201458893	-1.4656244285738103	0.4432749404690988	-0.8026534713348455	-0.9640408492637469	-4.729512028130522	-3.6561275148249064	-0.2887691230768229	-0.3842533059311557	-1.9084850188786497	-3.5147488519154013	-7.569302417068746	-4.811364497495438	-6.06792720214675	-7.984784759735935	-7.769624154651182	-14.328228465582596	-3.3634730734193816	-2.1211280821011376	-6.976860416401287	1.0466924622419154	-0.6252873828651145	-3.7517242971906875	-7.77282377253337	-2.7566401909059	-3.2711854854373623	0.0	0.0	0.0	0.0	0.0	0.0	0.0	0.0	0.0	0.0	0.0	0.0	0.0	0.0
chrX:1792947-1794005	0.5101349336012597	-0.7100554370545781	-1.6162669838506283	-2.071789811061089	-0.7901133706062459	-3.457104318011873	-1.9040807192600455	-1.8484644959412628	-1.0427572884634975	0.6225442656849792	-3.7445713246341428	-7.5739877232367405	-7.474724138183019	-2.051494358270699	-4.387332154918244	-2.2815519641314888	-3.376713077878239	-5.548077407150144	-4.21548728772634	-3.6867566953348447	-1.7135056278484437	7.159709041343549	9.209282751424094	6.0635619540492325	8.60614652911184	9.758402133655455	8.717257352801337	14.339928291088771	15.998829103857624	12.303844879669377	10.442010188338253	6.140298060155175	0.20610690122962472	-1.6132007368453563	-0.7002229005629802	7.152260740702491	5.116805822811315	2.1456804675990764	-1.0156822632014613	-3.8113353757645876	-1.6732862422140413	6.355399562684426	4.8925745574185	0.8160801175890372	-0.5942362705169408	-6.216920626829522	-10.903169574752285	-14.110739481027625	-16.518891513694754
chrX:6891592-6892530	-0.18843132695382386	-1.4637527426815689	0.0	0.32675222119505476	-0.3842533059311557	0.0	5.690116960590269	6.875894605184041	0.0	4.526668837738123	6.847439768615518	2.2073671880608665	0.0	0.0	0.0	0.47712125471966244	0.0	0.0	0.0	7.947156390921494	12.05857112524927	11.86787423768815	22.718298123237936	21.870203029779532	2.569376589652183	14.183181283549231	17.527690142929632	4.358219300729683	14.543404977314108	17.24280304447647	20.524606447706624	20.855889478854394	16.098856123313507	10.329585492221968	6.989085883015074	1.763655260119546	0.3188362598435124	-0.10786836602947515	-2.987774852952081	-4.319215852730979	-3.1367379985032633	-3.163542655019242	0.07831818943112555	-0.07314776442113871	0.5263164973602766	-2.054852148665425	-3.00712412524824	-4.930530344040529	-9.735135630801706
chrX:8187813-8190531	6.531429176275443	4.689450585900817	11.44671854369929	13.306291041975463	10.000750550619765	9.256438922823026	5.326709684684929	4.138690895149941	-0.3758861595456513	-0.5359487822381764	-1.684627809447038	-8.967328634314025	-10.796215296493976	-16.133924768892086	-21.416429616063255	-20.906822930774947	-16.123719161276167	1.6603132424705342	3.3076755034232903	4.3636448759677195	0.09477107954584849	2.6370314215643003	0.45284591137321606	0.0	-1.5889016897289712	0.08244302293709056	0.6380172731361782	0.0	0.0	2.726121140332288	3.560671729593563	4.23901917585285	3.984844577162064	5.165095274417781	3.435072734981473	2.31783072913953	0.33041044497841204	-0.9067943415548351	-5.546959534375478	-4.872747583478223	-5.361253830342629	-1.5040165661675615	-1.1118959155158696	-4.036879049717335	-2.733452981769556	2.891492212922798	0.8363853727461263	-0.5368472053048451	7.160697635548644
chrX:16534874-16535776	15.92848061900546	7.521720868569075	1.6165925140452126	-5.431334605309471	-8.044163692352262	-8.037420271912627	1.4094932332530576	2.8555890743176837	2.9484377495805485	0.4059731898628232	-2.8077300473602755	-1.2867578594816957	-7.768900853099057	-16.607948217093593	-14.999944085525163	-11.821161440874478	-3.8655696892749076	1.8292355121907125	4.694247064871821	4.156548957216193	13.206586190004206	13.505489306660094	8.698483417470197	4.63436777075203	0.5340340202647772	1.4293446532647183	1.5346645750716996	-2.1345748401456817	-1.9101446850381822	-7.412647939984986	-7.848896443453489	-10.371252449893161	-4.235284043663151	-3.5161034846671475	-7.087611237137807	-5.541943345201053	-2.281764472741421	-4.98277486575997	-6.764340290417802	-7.577592468987966	-2.214240644547585	6.806854570435478	11.778127301926151	8.732670958487926	0.5538053699903729	1.7503566779954383	1.8947326264017148	1.8751950208422838	0.7357890626869555
[truncated: 151 more columns]
