# Supplementary material for: Convergence of topological domain boundaries, insulators, and polytene interbands revealed by high-resolution mapping of chromatin contacts in the early Drosophila melanogaster embryo
Source: eLife. 2017 Nov 17;6:e29550. doi: 10.7554/eLife.29550 (PMC5739541; doi:10.7554/eLife.29550)
Supplement: Supplementary file 2. [file elife-29550-supp2.zip › ChIP_data_fig3/MBE_XL51_H3K9ac_index15-c79_InpC_500k10k130_peaks_w100_b500.txt]

chr2L:5550970-5552019	-1.1610002537705302	-0.678133708484532	-0.04115196398964511	-3.326221630251258	-1.712917134896569	-5.161465417169861	-4.658469995023055	-1.2789342399940287	-1.6577718203210279	-5.262822151094568	-3.5806637736015148	-1.8553732482313607	-0.3842533059311557	-0.8638360267166969	-3.447515301016289	-3.303833224816698	-1.3095569741594058	-6.249663671170069	-2.261199186928159	-2.224796368823077	-0.8551484209528776	-2.141608290443812	-0.9034043916225997	-0.9591312608573317	-1.5241834332417725	-1.7287857618188278	-0.23613341106444174	1.9084850188786497	-0.2887691230768229	0.47712125471966244	1.170041379908726	6.922139214128029	4.18876669968597	2.141147737696108	15.325419819968682	14.651332047559064	15.878645918253191	12.840317058669472	6.501879328219305	16.38018543322841	12.330214781580123	12.643854761982428	7.878673711749645	2.147521354982278	-1.9425164891155886	-5.684849907986227	-7.575446408648744	5.378128524679829	9.709140663027835
chr2L:10839604-10840402	0.7359535705891888	-2.0073159348559355	-6.915718779123481	-5.961644479267052	-5.1044248922817195	-5.774378290821377	-6.705573716974399	-4.090951908116844	2.3286248352848276	-0.3842533059311557	-0.32675222119505476	-0.9884928598239788	-0.4666095473949303	-0.1671187774347485	-1.365843592310307	-1.5677185830430334	-0.9193975046841285	0.5201848168976573	0.09006670612889991	-0.49965150365589966	-0.9097354372926553	1.5604217590790803	0.24062334122190882	-0.0910509903672913	1.7956121238339333	2.297742078644632	1.343063614951246	1.0668755590631576	-1.3821770810048504	0.0	0.32675222119505476	0.0	5.934729222794522	7.921104321246745	10.899128009038085	12.029720864096666	-0.502582320872773	0.3842533059311557	1.4082625953104067	4.322583457593302	-0.7359535705891888	-0.2887691230768229	4.503314750765315	4.095137373907853	0.0	8.320513181553409	7.4533355373767485	5.002547959398783	10.047847118696678
chr2L:13226672-13227380	-9.964627852183067	5.544911987448937	8.047195179815132	4.92400454864503	1.7905534370744356	3.6452372109370264	4.93418610187508	4.084150924264401	1.4419376150024263	-0.9644869434617881	1.3211887672450924	-2.4947464597592175	11.53614781813687	16.415303088371353	17.119640912946764	15.640136083526864	15.176450540766673	8.2685371721928	5.588285001440858	3.1847090845015105	-0.5188694514803911	-2.191743405784963	-2.2699498487785776	-8.633792123663707	-7.813362523438387	-14.789207007425809	-10.012739386563194	-13.971456084284954	-14.775907650287527	-4.16278359238006	2.406157326661173	10.67677083828125	12.338575819868359	12.180622355731527	12.637106507940222	13.755395659215	15.130450640348062	14.856770955288374	9.486881078874303	5.295957372068445	2.5537754885520405	0.7255011243166045	1.002043993305449	-2.2569694755972636	-1.309358038160379	-3.9670243590596264	-3.785906541452315	-9.663923334860252	-7.115840847951366
chr2L:15478758-15479854	-0.4543574412256533	0.2641619105021279	-2.8769941459158432	-1.4783271558310225	-3.5719477499630465	-1.8080870079086158	-2.859786066193699	-3.05395112939055	-6.429894812477904	-6.748559439146495	-8.801836591470536	-6.457466809301889	-11.982820418285428	-9.25471803898036	-12.362334149254727	-11.18157429264959	-12.421851182117665	-13.197226174725587	-15.077378109873342	-8.005638560472923	-0.5552050987676277	2.3286248352848276	-2.062805557057099	-5.853137289577984	-3.8038038878620526	-2.6148624151798963	-3.6588400994303654	-3.408748342797631	-6.514218451674111	-7.314983408314781	-6.966131298978244	-7.684820207704483	-6.007507448849322	-6.472149201379149	-2.0840518049738312	0.32675222119505476	0.0	0.0	0.0	0.0	0.0	0.0	0.0	0.0	0.0	0.0	0.0	0.0	0.0
chr2L:18597435-18598393	-3.849614548394603	-2.740494773521733	-5.25830638647386	-1.337558349229288	-5.964524473807429	-3.6291622153704934	-1.2821141808245302	0.6248742378019824	-0.3842533059311557	-0.6252873828651145	0.0	-0.47712125471966244	2.981702902749888	2.021138297996029	1.9605523250565686	7.618449531463605	1.6442676866019381	5.265973362001862	11.038199176704856	11.200311504450193	5.394948566864652	4.020939144052055	4.649092598613097	3.8322099283783966	6.630913057662139	4.230061548134179	4.283404493195535	3.7890193000648438	3.8936067385929003	1.2523369111130933	0.536049381248703	-0.31327898652121955	1.9300283843138433	-1.9084850188786497	0.5050184077099935	3.4338353802871673	5.100934295781732	2.991173637498152	3.794440240620197	2.3355300106321764	1.4393475835249254	-0.3496051160251471	0.6450198601859578	-2.710918159174214	0.2614505271567006	-3.655578611514108	-5.243532548085404	-0.8129278662103389	-2.179166123234725
chr2L:22150513-22151458	-1.3488546239054104	0.6430342667485626	-2.0729318932697804	-1.6272518356689172	-0.5095825800615446	-1.6831607367074628	-2.411313596121809	-0.47025553156378685	-2.099541775725429	1.373812516516205	0.6329927857013578	1.4526848258996605	4.639856479600953	0.9187417306631951	1.8772002609885101	4.196246024012467	3.9780962995660194	0.2121692212327661	-4.176731466982704	-7.248053941626951	-6.100036331425383	-6.1088517338066675	-9.082509712399903	-10.387705175753418	-11.604473269545393	-6.177030468223726	-2.450235293133974	-5.25570531689998	-1.3252224725448258	2.031931071352908	-0.15947195483577237	-0.8873228561671364	2.2196392049379523	2.0030427791904275	1.1108100885021337	0.16107330149364735	2.0549193228979203	-0.8331037697083299	-1.8996185933960172	-0.9591312608573317	-3.8713775707499085	-0.5559456398542242	4.9945953843178845	14.518534464840005	4.534842526888545	12.063735921743525	9.859408787948706	9.11502076458751	4.991233866289993
chr2R:9562960-9563717	-1.684872899606169	-2.2557146098207355	-1.7712800271743752	-0.6252873828651145	0.0	1.3821770810048504	0.0	0.32867254487501063	1.1675516205844467	1.0712812168221075	1.3895457677082828	0.6789478240715165	1.1690491234153608	0.326518313752046	0.0	0.0	0.47712125471966244	0.9884928598239788	1.215649273451776	4.451070261659911	-1.0668755590631576	2.800904368658569	3.0265452447080006	0.9183320090576667	1.4637527426815686	0.47712125471966244	-0.3842533059311557	1.4637527426815686	0.3842533059311557	2.7285928155171044	2.110242609449484	-0.5050184077099936	0.3842533059311557	8.153803965628748	11.417229194942445	12.166191284791037	7.21872397601153	10.554998279288574	1.4737249660132001	1.5456255814899598	5.1894367549403775	6.304072967536766	5.680352315544824	3.713873661869669	5.688948296193166	0.9884928598239788	1.4637527426815686	3.023234683551182	6.523399830567758
chr2R:9578941-9579945	0.3842533059311557	8.153803965628748	11.417229194942445	12.166191284791037	7.21872397601153	10.554998279288574	1.4737249660132001	1.5456255814899598	5.1894367549403775	6.304072967536766	5.680352315544824	3.713873661869669	5.688948296193166	0.9884928598239788	1.4637527426815686	3.023234683551182	6.523399830567758	11.100102091014548	0.23647017700345258	2.170326612168649	7.125496778925582	4.298691504930099	7.517344503561707	0.5813628905998097	4.490442719717965	2.7499303835915403	5.832613398234817	6.570277824235104	2.9903908871231644	1.8069652555483386	5.8497000563658865	6.47347217942945	5.767199200486618	3.980417720299719	1.8925935969780694	5.1505596857622	5.3906351768388845	0.9670162803285552	2.71703359733242	0.9972554008446257	3.7118128696267783	7.1403163902352915	1.5822108906017813	3.007860173737946	3.592561476998615	3.9363689243144786	1.684872899606169	-0.6195964372125651	0.0
chr2R:15556725-15557590	0.6500485400342132	0.7359535705891888	0.7953235719989745	1.9991187703670532	-0.4693180592170089	0.0	3.6639050020436557	1.876483721897007	0.3842533059311557	2.2480114681587855	3.998695672095763	-0.47712125471966244	0.3842533059311557	5.001203070096298	12.424423628452947	3.1116449905781733	0.9884928598239788	4.71402833410907	5.792977130029744	4.480696964441831	1.7916921844378815	-1.5670785933883988	0.6252873828651146	0.7359535705891888	0.0	0.42836660860198955	2.5861278938180945	4.816471993354825	11.602530525317967	10.797777430554092	11.47526395967373	12.0103535385874	1.684872899606169	0.47712125471966244	5.413407382768418	18.206722566440845	6.197449437795824	15.505373403976643	5.80236481852662	6.6500288747312695	4.726336519307866	4.0143345335701115	3.406179620190184	1.357696384471571	1.6717738278010026	2.8897960665084135	-2.5763039595244552	-0.6179299176850906	-2.3386329457804753
chr2R:20351931-20352599	-2.458874819313727	-4.492016249329416	-4.29578715597622	-11.303135842728897	-5.2247022882307075	-12.363664035465726	-12.2042888591162	-3.1884639579994336	-1.2587464179021675	-5.010900416382566	-2.864743905047706	-1.0760669514560943	-1.960025684839997	-2.922595582553873	-1.275554451240393	-4.152487518496795	-3.144684821677282	-2.1226485845070697	-3.465126565262558	-2.387191149920791	-9.30918526281217	-13.919359804323069	-7.220411986231315	-10.040956550922543	-6.488407998292062	-0.47712125471966244	0.6252873828651146	-4.910581507687112	-2.1712804945626214	-0.2887691230768229	0.3842533059311557	-2.6048862592771376	1.2427325505483613	-2.891705913087219	0.5050184077099935	-1.2974796578359318	-2.313811627269735	0.6553129505033339	0.7610157394647641	-3.339066123274701	0.1559742760354114	-2.5524520373745823	-1.2279057404972982	-0.964853690511972	-0.5376554423359661	1.7096832432937303	-1.488481697334029	1.204895769300835	3.4366857010070317
chr3L:1678469-1679322	-10.46613113222337	0.0	1.0474034514751487	0.9059652567236041	0.0	3.927121845181157	12.015916211467568	2.3927543539590883	8.97422927456606	4.956182157347239	10.708698817815106	1.2348935209369403	3.4316581352527726	-0.1434025553319325	2.429630936835765	0.5863849202973079	-0.12253200199864335	-2.1009770198738007	-3.7189106476219633	-3.573301759010158	-1.067809349054866	-3.229280956703117	5.337820129076124	0.5217662500604513	12.825688855258301	14.20130365845469	20.961175613007843	16.028074468406054	12.13144661316228	7.380428181878184	3.4391417192109994	-4.3499037686088196	-5.316888530989601	-11.965790588019933	-4.204926110393263	-5.8411847785307724	-8.007422742016276	-4.784487959196431	-7.699405214973893	1.899938003729339	2.804602704491008	3.6816999772787913	5.5926489783201205	-0.17762131322418787	0.8382895855458966	0.4234219886154337	-1.6759184178422502	-2.4617909933946063	-2.890093991527051
chr3L:1948094-1948782	-1.9426954255795215	-2.605753290826573	-3.4589163002422922	-4.237671324730334	-3.64168301867106	-1.474429353888416	-2.6319165557593998	-0.48016426357708003	-0.7710255439838114	-3.324914021064566	-4.506127816099323	-2.9890400553419343	0.5033508094068161	0.0	-2.62415255581938	-3.7574003760117245	-0.2534028042514326	-2.1065559346792	-1.7043464741145689	-1.9498498948292344	-1.769537356667854	-1.8458255343254184	-1.226316889090186	-0.5545288021100956	-5.484099884756699	-0.43768185887778327	-4.224874430095309	-3.921151934621958	-5.595514215042026	-4.5055245315622106	-3.9559044630233373	0.6661434043821682	0.5126210059732629	-0.05771392964131351	-1.4813401840908194	0.46081782063424803	-5.501938407284425	-3.5602641101714676	0.8518584800097009	-0.48593695237844386	-0.5552050987676277	-1.1287196264140693	-0.5100066550339752	-1.0207278168414113	1.4663613735715701	-0.2806384174757776	0.7447375055350505	4.970715425368902	3.7596185061396783
chr3L:4676204-4677265	-0.8922462173322664	4.721625106553001	9.955173860431824	11.00344514242984	2.561210663108491	-3.090353108768643	-10.96778591389445	-8.47777904926466	-12.061296007647979	-3.4917179201321367	-4.863103993555401	-12.69412178638567	-1.9920045138785203	-1.0624143663177528	-0.5552050987676277	-0.7574612041221589	-4.618464481612425	-2.518441767268054	1.506182075152664	-0.7121701346881182	1.2824495940016585	0.14277677466388472	-0.2887691230768229	0.0	-1.0668755590631576	-0.9884928598239788	0.47712125471966244	0.0	0.9884928598239788	0.47712125471966244	0.3842533059311557	1.4637527426815686	4.952155548267228	10.117464777799631	10.093733753966992	15.305683480425404	10.847820539467744	11.929064472542333	6.427512119165204	6.60654550334985	7.884438181639282	9.89055643670973	2.726121140332288	6.409283368122481	5.546650809363541	3.94205549061239	3.8154151091210338	2.7680505911278903	1.6981856472524974
chr3L:4695593-4696423	6.60654550334985	7.884438181639282	9.89055643670973	2.726121140332288	6.409283368122481	5.546650809363541	3.94205549061239	3.8154151091210338	2.7680505911278903	1.6981856472524974	-1.3375739090692715	-1.5005517413512026	-0.7521022093836032	-2.1801821199026703	-1.9330516924433963	0.3842533059311557	1.4313637641589874	1.705786146227237	-0.9558392851382359	1.3515857557758015	0.7550040893177009	-3.302054565807744	-1.9011204956006271	-1.9830698420564332	-4.073707849107929	-2.5660990827811365	-4.459053662372541	-3.138072176710962	-7.551193206496276	-5.9082294956913595	-1.531909866623139	-0.3842533059311557	0.3842533059311557	-1.0668755590631576	-0.8013669968258853	0.8249868680148664	-0.6252873828651145	0.8122468138921677	0.9470328988307417	0.8135564547726972	0.21812892403767248	-2.1807942435090406	-1.8275440097264932	-1.9597526022749843	-1.0668755590631576	-0.44133466724248005	-1.008631000838176	-1.4700822753787204	0.2322041767949502
chr3L:8010316-8011109	-7.097623502983841	-8.783036527653227	-3.7234870955836783	-5.6114394904517075	-2.411313596121809	-1.4076455054850627	-4.011038055953821	3.66422413384767	14.044433826213332	9.067674654269272	9.660562964771092	4.039694453692587	1.4638466747637844	-7.448195577092225	-7.465032325948113	-10.82712046993259	-7.890090060917141	-9.97275077226567	-12.028286506206731	-1.6896482459567292	-13.244765000378466	-14.016474832280357	-27.28974397110648	-28.721942192118213	0.6469393434856512	1.7182984347281165	0.32675222119505476	0.45716237898835244	4.500803847201254	-0.3842533059311557	1.9084850188786497	1.5611284900822375	-1.9546031585570323	3.228711394925719	8.165365699926976	1.204895769300835	5.240840226043011	-0.47712125471966244	0.0	0.0	0.0	-0.18520418549323964	3.933249758932293	6.870082775030131	9.698785749479768	6.873233163726608	7.570688100336196	4.934182028685259	0.0
chr3L:13640361-13641125	3.848740639023891	5.709040061678287	0.5552050987676277	0.30961602657647497	1.0522526593446888	0.8666081128182731	1.1587016867177744	1.4637527426815686	0.0	-0.7183432030669151	1.925136476683379	2.01236666060574	1.232515800474047	-0.922525731476909	-2.354724559498437	-6.171038745237163	-5.629821904626636	-7.093644028036888	-3.9647586348903734	-4.776385049042386	0.0	-1.3821770810048504	-1.4637527426815689	0.0	-0.47712125471966244	1.4571640772950463	-1.7820321271687913	0.6816519536376183	-0.7950310550658716	-1.2061402466345177	-0.4186111050818283	-0.4106493675885908	0.0	-0.32675222119505476	-2.646473245260433	-2.5950371268893444	-1.7515498920255275	-3.0200282757970873	-2.7582600423136983	-5.564891765813555	-4.445617472491586	0.0	0.0	-0.3842533059311557	0.0	0.0	-0.6483876480041538	-0.2926127793640028	0.32675222119505476
chr3L:14734170-14735015	2.2108932466810325	1.8094618766296229	0.32675222119505476	1.0668755590631576	-0.9884928598239788	4.022283688937051	6.142781415741744	5.014134952707843	4.253289158918205	7.249275494209248	1.6198272479569908	8.501027234216119	7.563726709839831	7.041498711184601	2.301959808595988	1.974148457965777	0.3725563942816989	-1.112903868206664	-0.9631932117328502	-4.869263983239136	-4.2745202540584435	-8.090744983263779	-5.387018970211741	-3.697428606563584	-1.1113901339563375	-2.112159778298446	-2.5850832005038455	-4.429296281569056	-3.0476501611700137	-7.3581847472457165	-7.655182401161079	-6.432807565523143	-6.094848837761424	-3.1849048013415615	-8.740752313929057	-2.259982999975834	-0.3842533059311557	0.47712125471966244	0.47712125471966244	-3.225191572028585	-8.574004078160966	-8.190336883558965	-9.794869236349232	-8.5692490561121	-9.688401014091093	-5.408941528027787	0.0	-1.0668755590631576	0.9884928598239788
chr3L:20816028-20816891	32.24647129930577	26.258096244377917	26.766750339590793	14.348123715726803	12.949719007630224	7.14199211186925	4.95216145077993	-0.8146170595828061	-3.04778973667644	-5.367813723217306	-3.7666436288617673	1.568095614860008	2.1081264435994505	5.06250894445887	7.382869621421154	2.8879856964477946	-0.7434818775052637	-1.7628709976881718	-8.001043078759288	-6.133950102177843	-16.752281111748133	-21.369977965578386	-20.906106060819667	-20.697800306685174	-6.590666679398983	-3.8246974028824208	6.844851813777588	14.520822731423387	9.808402530019363	8.831422679576157	7.628645898283445	6.836186895871171	8.23808415264957	4.335201028978237	4.01087048122007	3.4636464092196433	-0.6747255150990478	-4.249687658794575	-6.904607237992897	-2.80482372896365	-0.7728105171935836	0.34759255000523315	1.8902216826183418	1.4588372436407604	-1.876438065212537	-6.26045209579163	-7.001264563772793	-6.190003778502457	-3.9774005985821024
chr3R:2933559-2934054	1.8114887750764912	1.7095248879631941	1.489739635518928	1.6548510505161402	-0.1645482614775972	-0.2795753296109495	-4.0431000460778	-8.547361631538877	-7.4998263742657905	-6.638828726029718	-9.329059392370844	-10.751295120528187	-12.786937471570077	-12.955291009343929	-18.554236514230194	-18.101163216016026	-11.080811292626217	-9.82332237362037	0.7341529530134303	6.893767142718528	9.01334934842668	6.877506388583062	1.7785033801448797	-2.76002572616673	-3.7793811705960105	-1.8506338439276842	-3.7719998650597355	-1.4155559089962386	-14.2079896818324	-16.914778726794747	-14.06964639276994	-37.41029203280223	-38.633820808722376	-16.2580455675857	-1.687579782996742	4.245450297313581	7.409025594380381	2.1997210317185267	11.41927961969497	3.8156550602035066	5.666104261200449	-0.9539002475373183	-4.277413845233242	-6.495102726541699	-7.2032772502474876	0.9954228520296727	6.214708115945614	3.8152092971863896	1.1627586065255737
chr3R:4269865-4270707	-1.9605523250565684	-6.0732083714963645	-9.60613064884916	-3.702169680497964	-5.243069056170895	-8.973647143932508	-0.8401140543854752	-11.353131350911067	-7.830856293197245	-9.037466901732964	-10.379646399054563	-15.126737173164717	-8.633245223781499	-4.466228782739216	0.3842533059311557	-16.422507330928127	-13.059579890044043	-8.151262832804006	-5.805027962776825	0.0	0.0	0.0	0.0	0.0	0.0	0.0	0.0	0.0	0.0	0.0	0.0	0.0	0.0	0.0	0.0	0.0	-1.5488656218347523	0.4715826021997799	2.305246129738112	9.738564862613167	11.837537837414875	0.5552050987676277	-0.32675222119505476	9.843583237237445	10.936774867013684	12.614820116487376	18.613866148238092	13.372501095053625	17.973147518927533
chr3R:4499456-4500378	3.5908388379565195	0.9884928598239788	6.052945974544202	3.829832507497479	1.343063614951246	5.337173287631873	4.667936461883537	2.2702946633163337	0.4236462160609352	-2.426710029121068	-2.371626877456512	-2.6961275413464816	-4.033630885144701	-1.9955596975930312	-3.2960296958477002	0.46660954739493005	-0.9059652567236041	0.0	0.7032875037076342	-1.6185959780116974	-1.8101467285041049	-1.06141126795679	2.58782258384972	4.017605891007242	3.259551762561828	1.3165082992085797	-0.8454378260898107	-1.2439088764370034	1.4991224343170766	-3.6004579775546772	-1.6942413203997895	-1.7545301092043246	-0.8097316386735297	-1.172864730489465	0.16098650505503828	3.6651320075706026	0.6252873828651146	0.9059652567236041	9.376980025345208	13.446331060901455	13.319352500520178	15.481132472824543	10.462137843473595	6.997227616879332	4.228816962648609	0.0	0.9230038491088758	2.3274680813573716	2.1609869980105456
chr3R:5205618-5206554	5.746686326800774	4.147705083156146	1.5706655022208675	-2.939013517146214	-2.919206616994471	-7.812833021815594	-8.563426280645503	-20.169543669463685	-6.862598390818107	-11.915933461248978	-5.285091817586651	2.2588476657941428	-0.825840357182985	-2.280049447580792	-3.54127083199257	-5.920125532843823	-4.780230713092475	-6.110621909850642	-5.392575172952148	-0.37107205997171755	-0.48776687135207025	-3.042983062921727	-0.5722315223304937	1.0390437628205829	-0.6036011910666969	1.5989396341920374	0.9059652567236041	1.922924649580727	5.04189580485827	5.76099186035089	12.490336828887523	9.068360978141156	1.244342628284521	1.6871814247268992	-1.427061431565605	3.0585971179663254	2.3422062921605993	1.881666270468655	2.043026543467967	0.15158645614062508	2.7965236947073193	-0.21423165336576278	3.2924943479344893	1.8846905489544996	-0.6252873828651145	-0.9059652567236041	4.653685483080804	8.263351214828683	11.599793666825972
chr3R:7448383-7449013	10.586222366646428	10.467705008053077	10.732271350330217	9.135055245155142	6.676874615234768	6.220947740475278	1.9617087850266426	1.941623355469365	1.840541191389226	-3.2124999139404995	-3.831371448870214	-3.0038458055409984	-6.162606373734686	-9.010332346859395	-9.553366014266764	-10.102854708885436	-11.956604349203388	-9.16607611903397	-0.485433315689084	3.629402562959301	0.33163466232595107	-0.024230518035875736	0.6488219279564014	-1.050575370504946	1.6010191254697579	-0.6564196745499158	-2.273504274104946	-2.4026354603244204	-4.543482022394064	-6.523437889392597	-10.333063124996164	-15.428604689326862	-15.395483815264514	-20.160166121728743	-22.70744391227802	-17.977085410132478	1.3852887470732211	2.3046079160654886	-0.9115246006925704	-0.2493053498572506	-3.663115549085815	-0.794755915882814	-3.334166488680088	-4.083437248388793	-2.6303356732854435	-6.034138146905659	-0.9604632440122042	-3.1079427774134527	-1.2501311066266303
chr3R:7600196-7600941	2.4708679701193947	0.341859941627239	0.6252873828651146	2.343329024555369	0.46033352007767314	2.0245411630851597	3.9110924702634273	1.2638932613106404	-0.21742993777975814	-0.7998957575713138	1.0545657608646268	1.7176572515906146	1.043142308438011	1.4573906760378816	-0.5552050987676277	1.02173308514562	1.296134693067414	3.892527147699578	3.10220523988171	-1.9084850188786497	3.9889139258571724	4.767640176981175	13.333167487237747	17.766962637382093	16.52330214714694	7.915002774780642	8.156774796689938	5.710417054072386	2.793348449767398	6.279275470153889	-1.2143315573356754	-0.28488963422376884	-1.3189132127024725	-3.8632201784347635	-2.0774400613397073	3.6077282118343406	5.227556543483426	6.009941587997469	4.369380224061901	-1.6109302120355398	-0.33884525710213587	-2.539905482519137	-0.2746149710354587	-5.1074400442243135	-8.54230706465741	-13.111492037986578	-16.656276138604916	-13.609804674003763	-12.376036198322389
chr3R:10202336-10202933	-25.0377791823471	1.472140304014829	-1.1603954308950224	0.6577393205714253	1.8538369046796586	-0.8428524439909275	-4.413562274088987	-4.980954849340716	-10.65118355484017	-3.0376170152144173	-1.7103848061567064	0.06284860149925627	-3.7836441494531834	-2.3363072852626567	-1.4910821919666928	-0.7359535705891888	-3.9146886783217645	-1.0408942385816347	-3.228423019378577	-0.5799120999595514	-1.468940981656481	-1.3779136143891257	0.3842533059311557	-1.8946878765620685	-2.43944228973949	-0.8764827650688529	-0.3842533059311557	-2.6089652379949873	-0.6499978993312346	-1.2697551484068186	0.5590075845046236	0.0	0.3842533059311557	-0.3842533059311557	-0.46610673255211266	-0.901175881773849	2.2792632770162107	0.019942546868128384	0.7958074955969072	1.2180478540880542	-0.7981928731055767	-2.259982999975834	1.2975057721246344	3.4811268023662065	1.474173004308222	1.4637527426815686	-0.32675222119505476	0.5552050987676277	5.575074724067279
chr3R:12168036-12169276	9.878784431562107	9.169776870187961	5.0429695733605	12.632875620293206	8.013755512601058	11.025243148367977	9.35164347502784	8.855275704979597	6.713351925968556	4.5077746322494034	3.336930012075138	3.485036947798619	-0.32895350763933145	-2.858119290399366	-3.033491332968474	-2.886956425660381	-7.1192098364158065	-6.486036965443751	-3.062902408777171	-2.038237669950826	-0.8881232239143072	-3.2655063920836005	-3.521816534282699	-2.137274986991108	-1.9522634590316175	2.0622210275354758	9.565006476554057	13.002108494141872	14.34750043299651	10.557822144346904	7.486772005967601	5.75863993617606	3.6577102389832596	2.821284499339351	1.9720622935950003	1.3942814838709399	4.3890599806838315	2.3115687129815896	7.435791841668821	3.0751958133326145	5.194667761550503	2.4270811868690347	0.0	-0.6166974024539509	-2.4055395674795323	-1.3444079021147746	-0.20474039684837897	-3.6850767216608773	-1.2494961510918734
chr3R:14007113-14007948	0.6039613319892999	1.4570013661559706	2.6534873276051716	0.4256848295108449	0.04294891709903055	1.2314821709232255	-0.18946256670265693	2.268194312719832	3.087110186542376	6.297108359371879	4.500613762335982	4.583876535831938	3.535071927269156	6.931994089329959	7.551561072898234	2.472445414423764	2.63483444047791	5.101631372765129	4.304344185868522	3.0232626714566013	4.2270723742614615	4.599989671554555	5.363237112952649	5.346488267473239	5.878913131066505	4.497787627483561	2.36424306092234	2.2607302276278007	2.4589338118758963	1.5220217480916258	0.6294858202597456	-0.3876009717749373	2.2177543289861568	1.4274793306686282	-0.6202395579068948	-1.7314043806818622	-3.1651581857002573	-0.3411832970132296	-0.265716237027718	0.9670162803285552	0.3901455607841852	-4.869632668653751	-5.634630014223644	-2.6447379432094484	-3.591208321975959	-3.283438935310936	-2.3629004251040446	-7.327139457456191	-9.123455207209156
chr3R:19759757-19760558	-8.249824050040544	-10.15358865621851	-11.184917475842372	-2.836548834660592	-12.470452285035416	-6.846027226510628	-2.6259401659828914	-0.3842533059311557	-3.389037660597996	-3.2527224882259804	-8.712203080102647	-8.844462509901296	-6.856666435282934	4.192636030366732	6.9808224523360325	25.539401953094078	36.35524784158073	38.285618679653965	12.307525825650782	11.920644416777776	6.520998636900463	9.561607498376732	11.67981022674969	1.0071530935935828	3.490403416121696	1.4730878161137109	0.7433512210537065	-2.9110119198787108	-7.673277603785044	-14.369175686751586	-12.004957528747482	-17.053290347598082	-2.6095004769514603	-2.259982999975834	0.0	0.0	1.0668755590631576	-0.13563667086097575	-5.037453981142272	-3.8348094215880404	-5.221733387657522	-11.806190191948394	-11.463281625048543	-10.864749045534134	-11.218199577138792	-8.627569078960093	0.0	-1.6806839062132066	-4.559466744111641
chr3R:21850255-21851361	7.315140077463239	6.7470880610517625	4.362974989968062	6.438742493888211	1.323235649674166	2.103888435576454	7.710239591780621	7.561328269669717	9.142103256188598	4.597017619549392	-1.6492073171150508	-5.303306557512194	-12.450454652594786	-10.596333953736407	-10.934039025701379	-8.654838656624136	0.2614505271567006	10.169468970165028	21.883536883216482	27.2307280913563	35.181325206777295	19.23337266370762	22.562339827779176	16.37882070166082	16.67289999052077	15.079704993346105	12.77075522679843	10.216934371505376	6.644423078866439	2.910601939997697	0.5269552769601451	-2.3117229062663966	-4.169756942743796	-4.964164232881929	-7.075854243659139	-8.598468271335202	-11.312488613955715	-15.208040047974109	-11.839596997508973	-0.8936083154540573	-3.210503440220709	-6.16599730975934	-4.495375777931364	-4.061363939244815	0.26809884550756824	0.3397495779210801	5.0629333514658095	9.371709264466343	0.9542451986983524
chr3R:22629004-22629718	0.6252873828651146	-1.3681270592062653	-1.370112365693289	0.3984974842738326	1.9432949925024394	1.4240537370519133	0.47712125471966244	2.306742987866742	3.9537253679314652	1.6525945075586288	3.784882106653339	1.5066799746719648	0.260937106113593	-1.3959133329921725	-0.035608659019161486	-2.5952686150112503	-1.4514189606263	-0.06188448458635544	-0.1458985438208255	0.0	-4.101860538306296	-3.99562647551325	-3.9023018830044354	-3.064059914934347	0.2614505271567006	-2.858816259401702	-3.908502067343803	-2.230418279856905	-3.7028400490352498	-8.339675304037037	-7.665937705188642	-5.458342434151069	-4.261836665453121	-0.47712125471966244	0.0	0.47712125471966244	0.0	-0.9884928598239788	-0.47712125471966244	0.9954565989224958	2.0331931792918025	1.6060417188119391	0.0	0.47361638658811406	-1.7078940032334191	1.382511961814194	-0.07327862215916113	0.22067126500299566	-3.3165017300511046
chr3R:25946194-25947157	-9.98598206483921	-14.669467813711073	-12.575169688867163	-9.599218090490222	-12.017444845366782	-11.56121422951697	-17.916157852169963	-3.202249795895521	-5.187362159488521	-16.04502018083427	-9.279029318610634	-0.7359535705891888	-8.026665155466103	-10.003193744090414	-4.5163402986529615	0.3842533059311557	-0.9884928598239788	0.32675222119505476	0.0	-5.383854960998723	-3.292130386199613	-1.8732952768259625	0.9884928598239788	-2.947755893340256	-1.0327973374394477	1.4637527426815686	0.9059652567236041	0.0	3.260184059678274	1.7202851485054578	0.0	0.0	2.075940358326045	5.089360405091573	3.80763057383973	3.9054662498965125	4.956049399932804	3.013671802901504	0.47712125471966244	1.4637527426815686	0.7359535705891888	0.9884928598239788	9.174118965471378	15.36495502141551	5.058407147606801	2.931150864236985	9.981471206253111	11.599017161236674	10.073220706694542
chrX:9791595-9792262	-2.6348344404779094	-3.5187691219708053	-2.4936756217835163	-7.525197004869677	-5.0221576986981775	-4.830737221801841	0.0	-3.4263476671198028	-2.9776289810587055	-0.3441756480369319	0.0	-0.3842533059311557	0.0	-0.8065359368777398	1.0772107430579199	1.7961140700277263	2.9617852314846465	2.1415480640511397	2.7414730866680967	3.704204174161881	4.055292339298995	5.248900984416111	1.6516921332982888	0.6383073482902311	2.7716452098849818	1.568095614860008	3.883834552386989	4.604152058739535	2.5501438768678377	5.558995398785789	3.9304292550022013	8.38321803311896	8.12337399607133	3.8474637305809183	8.879549187996895	11.092187903672368	8.938677307214963	6.488502854710665	6.154886501824191	6.421196310647299	4.269539356653282	1.7249460111404211	1.367377902231585	3.6527175625385304	5.6226117745011175	0.4539101549952766	2.02266823269516	5.39474588831759	4.89639215763287
chrX:11217090-11217932	1.5704190432189342	2.360797947643879	0.685856279631053	3.17541149967852	2.0403369790215673	0.9139000564200301	-1.0668755590631576	0.0	0.3855643666284448	2.3634020560592037	1.4208432846418395	2.012981581449625	0.6034581501101336	-0.6845147537394956	-1.0815570710913598	-3.0421311181231427	-2.5775979566494294	-4.842320282080061	-3.446191680783867	-1.6525945075586288	-1.4700822753787204	-4.99666444651182	2.233196886523207	1.3246294318258272	-0.2887691230768229	0.0	-0.47712125471966244	0.0	0.0	-0.5461807351831426	4.984390447105368	3.3840475204693212	3.0784220841591483	3.4491500482901523	2.1863464703198545	4.646787430039092	0.4106493675885908	0.0	-1.2587464179021675	-1.5339896799278732	1.4234662987937459	-0.9032485217673155	2.379500273436402	3.0809792810318717	0.47712125471966244	0.9884928598239788	0.47712125471966244	-0.47712125471966244	7.43299406557888
chrX:15177734-15178433	-0.47712125471966244	-0.2537099577322001	-0.648072660205282	0.5545288021100958	1.3773079893267592	-0.3323389408434675	-1.9084850188786497	-0.9604632440122042	1.6393197200463345	1.0713026565195392	-0.9207074752827707	-0.9399045838887963	-0.2311327829545547	-0.2050507224831748	-1.605471729215874	-2.2960940077820027	-2.313934252447134	0.07753430279017116	-0.7179794433140771	-0.4983482124947144	-6.083036077252678	-5.622873618956147	-6.101704493686443	-3.7036552672617153	0.288769123076823	-0.9884928598239788	0.47712125471966244	-0.9884928598239788	0.0	0.0	0.7491140726830197	0.8668713417734466	0.37107205997171755	0.1057224994982507	-1.2400656565602315	-1.3016190028243517	-1.2732162547449055	-0.19100811442624985	1.9571506937448229	-1.7557126806444479	-0.47712125471966244	-1.4637527426815689	2.182891803247589	2.4809885105088227	2.0301934013884675	-0.47712125471966244	1.628099641181239	0.0	-0.7570830053457586
chrX:16842647-16843512	-1.3990035305733564	0.6650428378388585	0.0	0.23116624456318768	-0.45289372227903446	-1.0667468766610386	0.7735044372654131	1.181693554021522	0.8223635758057155	0.652177707501888	1.9736907589174935	0.783190570240954	1.4098480122562387	3.414634758068816	0.39702745859624516	1.2587464179021675	0.7960706361033619	1.0295427343374164	2.7364945783881724	0.4151872588917074	0.32213095455621704	-1.2410178543165757	-2.1671410898443337	-1.4443278360776652	-1.0450328311819046	-2.617228508843201	-0.6374716461216582	-4.426872292939284	-2.1943248312334647	-4.149530435846451	-3.491810925021751	-3.484658008366646	-0.1148248949643629	0.8804697790689479	-1.0347268436752524	-1.7680621247641926	0.8491782920962198	2.2059574176040786	2.133064187214597	-0.17484398447306043	0.8792565274074912	0.16497012796390986	-0.8314858755875898	-0.18244333284997144	3.9252167005857364	2.6561543158342866	1.5672264498414725	1.9346000635195364	3.4388302092390997
chrX:17306372-17307176	3.44950757985508	0.1942483424366544	0.6613806163128082	3.912574184495968	2.8088002355321753	4.230070647704312	-0.20930308768925845	-2.2144231011143645	-4.954625906350739	-4.147234361240472	-2.1347556273836448	-4.840438262238225	-3.9554561840684315	-4.613637707055008	-0.20941522805016713	-0.8786027600465687	-3.0419933799822925	1.3790584067240925	-1.0750151735586193	-2.0100069759258057	-0.7351330370987723	-3.5723042494179187	-3.421055482330888	-4.072548942860451	-2.1684126071178387	-0.748424647180024	-3.6456957035057456	-1.307566424135058	-1.293804421371097	0.2908713347592363	-2.1042767019902944	-3.342705754123897	-5.979192928173872	-5.747952259657142	-5.54530965857808	-7.330707594685108	-7.173142530949943	-6.762824039831305	-7.237749772972122	-6.471801957736294	-7.895741544419289	-2.295384224678788	0.0	-0.2887691230768229	-0.5501436760180057	-3.934518505231309	-0.29815214289168634	-0.7359535705891888	-0.2887691230768229
[truncated: 151 more columns]
