# Supplementary material for: Convergence of topological domain boundaries, insulators, and polytene interbands revealed by high-resolution mapping of chromatin contacts in the early Drosophila melanogaster embryo
Source: eLife. 2017 Nov 17;6:e29550. doi: 10.7554/eLife.29550 (PMC5739541; doi:10.7554/eLife.29550)
Supplement: Supplementary file 2. [file elife-29550-supp2.zip › ChIP_data_fig3/MBE_XL51_H3K9ac_index16-c11_InpC_500k10k130_peaks_w100_b500.txt]

chr2L:1409817-1411272	1.066693408198797	2.310097436003703	2.7973032866066676	0.13733673652578354	-2.161733975764127	-1.2173006272345597	-0.947282982095507	-2.422309009339197	-1.4883600228976182	-4.38080239661672	-6.06825935104894	-4.990458096505263	-2.787021922390373	-2.9425448479186906	-0.2240774644457132	-2.255777573647819	-6.834132690393174	-4.330588602705687	-2.6716437514841918	-2.7761153151765225	-5.014870319554504	-7.972449524880117	-4.38945372260183	-3.6662783536377	-2.2371819739817025	-1.532490483662969	-3.031009266808572	-1.431512590948607	-0.736875567308499	-0.4075906076581398	-0.3842533059311557	1.152759917793467	3.170460400786653	0.6934438300804245	4.849761676029733	5.774395817511256	2.796194771303456	0.2349935677707824	2.9212926078806136	1.2024322866154675	3.17170179716336	2.3435889537122154	2.963947621503623	2.5109914309654697	0.360980444466201	0.12654773365247898	0.7387411481941433	-1.337558349229288	1.9995294472755651
chr2L:1419033-1420519	-2.7761153151765225	-5.014870319554504	-7.972449524880117	-4.38945372260183	-3.6662783536377	-2.2371819739817025	-1.532490483662969	-3.031009266808572	-1.431512590948607	-0.736875567308499	-0.4075906076581398	-0.3842533059311557	1.152759917793467	3.170460400786653	0.6934438300804245	4.849761676029733	5.774395817511256	2.796194771303456	0.2349935677707824	2.9212926078806136	1.2024322866154675	3.17170179716336	2.3435889537122154	2.963947621503623	2.5109914309654697	0.360980444466201	0.12654773365247898	0.7387411481941433	-1.337558349229288	1.9995294472755651	-0.6705208384588284	1.5039921618719443	-1.4299963812117518	-0.0933914999672346	-2.072433578503068	-1.6913133657574786	-1.9879058100589873	-3.4672955889931165	1.4305087419759774	-3.861495343308382	-1.7473624742179548	-2.4406620322619794	-2.0493536376292756	-0.8410298706976986	-4.187537000122064	-3.070059304279154	0.3271169780459206	-1.1511553435715165	-1.1416133483953086
chr2L:2151629-2152800	0.0	0.0	0.0	0.0	0.0	0.0	0.0	0.0	0.0	0.0	0.0	0.0	0.0	0.0	0.0	0.0	0.32644126998982237	0.29329226409088593	0.9884928598239788	5.636674798774986	9.939717811186053	10.288571085549851	0.0	0.0	0.0	0.0	0.0	0.0	0.0	0.0	0.0	0.0	0.0	0.0	0.0	0.0	-2.062805557057099	6.487959073574703	20.768755111077155	17.227396138610903	17.371348968164728	13.725026584063377	11.595503555808307	-0.5552050987676277	1.3821770810048504	0.7359535705891888	1.9084850188786497	7.05560741252399	20.514544293359588
chr2L:2153861-2155374	0.0	0.0	0.0	0.0	0.0	0.0	0.0	0.0	0.0	0.0	0.0	0.0	0.32644126998982237	0.29329226409088593	0.9884928598239788	5.636674798774986	9.939717811186053	10.288571085549851	0.0	0.0	0.0	0.0	0.0	0.0	0.0	0.0	0.0	0.0	0.0	0.0	0.0	0.0	-2.062805557057099	6.487959073574703	20.768755111077155	17.227396138610903	17.371348968164728	13.725026584063377	11.595503555808307	-0.5552050987676277	1.3821770810048504	0.7359535705891888	1.9084850188786497	7.05560741252399	20.514544293359588	23.017982468924437	22.88818342661469	23.45270268638126	15.92301155725702
chr2L:2365141-2366237	0.0	0.0	0.47712125471966244	0.0	0.47712125471966244	0.7359535705891888	0.0	0.32675222119505476	4.284789549746958	7.833169240124881	8.559214911777218	7.04259488118125	7.663065351339539	8.899950100741082	3.605674310799649	1.9084850188786497	0.0	3.1853685394679445	8.62398670893278	4.2748739466504215	10.544563273846661	4.745326105820407	9.763418344885064	14.314361015734256	14.296308730222325	7.584071419214895	8.93800776708322	9.961610527318484	7.462568199514635	-0.37107205997171755	3.9647586348903734	4.065554478877612	2.9060480162661855	3.89313984835244	0.17960423508197096	0.9511032122711743	-0.4969897131424179	-0.7721192807655561	-3.175837102237826	-3.1282898769803706	-3.656647382822174	-0.296237057586274	-1.3225336059632578	0.22407746444571308	0.0	-0.44567862925099716	0.12230069101661226	0.02753611668572018	-0.36313023138043055
chr2L:2574384-2577027	-0.3842533059311557	-0.7359535705891888	0.0	-0.47712125471966244	-0.47712125471966244	0.3842533059311557	0.6427383714294621	-0.03968681378873942	0.5045867213081315	0.0	-0.30046069586428814	0.0	-0.3842533059311557	-0.47712125471966244	-0.3842533059311557	1.9330516924433967	0.30893315349466166	1.6606889769390898	2.637451070747821	1.1451916048326531	2.4000123940783284	-0.28349877730603745	1.1249318154383212	0.05842741531249606	-0.5019847563975255	-1.6124501613579323	-0.5929109746022403	0.0	-1.0948570982095023	0.31888810951347485	0.2614505271567006	-0.9884928598239788	0.47712125471966244	0.9884928598239788	0.0	2.604837771905982	2.578189191071822	7.779877175028067	1.3020713725970021	3.0784220841591483	7.066736487564153	5.528571335824036	1.0668755590631576	-0.3842533059311557	0.3842533059311557	5.63638966893148	6.486325544003221	8.574920054281172	8.035987843098596
chr2L:2753378-2754650	-2.499845840699701	2.3979747477990703	1.5444107236455067	-0.3842533059311557	-0.47712125471966244	1.9084850188786497	2.987503145636515	0.2908713347592363	-0.38100049476924586	0.0	2.8277623123028444	-0.6500485400342133	0.47712125471966244	0.965527604125798	-3.3189709673237724	-0.944937942567579	-1.8679940677903581	1.3229532710056917	0.8146844934204033	-2.22540244439979	-2.9706955577747545	-0.5961516463894011	-1.714261454317762	-0.5812363876919739	-1.4444045626603805	0.29329226409088593	-3.100613557076952	0.16125860883478288	-0.1316987860573225	-1.7184251577299934	0.03452329749886171	-0.5149800420566527	0.0	0.0	0.32675222119505476	0.0	0.288769123076823	0.3842533059311557	0.7359535705891888	1.4637527426815686	1.9084850188786497	2.7418644723031713	13.11298128492396	26.627348584551232	36.53035145797469	24.984272054407178	19.520182259209175	17.656476122025623	15.363947823702807
chr2L:3463521-3466888	-0.3499878404390129	1.5040165661675613	-0.5952565499763846	0.3570543352727999	1.291517481190709	0.7194079470668077	-0.19985818276815703	-2.8397911370828526	0.02759163306867637	-3.32657450332461	1.2371427602945786	-3.100957456298238	-2.938317476406454	-2.4441216175530425	-1.4991224343170757	-4.581206910849882	-3.73397157135797	-3.5283303280309206	-2.91487547745345	3.1218736149357635	0.14090558452004323	-0.8087250263279164	-0.6962952923956666	-0.5565398264639547	-1.2019872137199528	-1.9298297825798594	-0.3842533059311557	1.346164657436895	0.4081047517406324	0.20476224541537458	-0.19916529609750633	1.244790341634679	-0.19263837197446806	1.2919151460885494	0.9584248050992142	-0.5584765577051806	0.25623846698191416	2.166983911349473	-0.5734239273362485	0.0	0.314674423733588	-0.13602246316360772	1.6508312020816038	0.6879325881277828	0.0	-0.9884928598239788	3.742455846641651	3.722032914303589	1.2780642861172016
chr2L:4686036-4687557	1.3891769388899318	5.188905232196312	5.454284530589636	7.5429292336170155	10.032949003838326	7.23735231569042	5.237750615078699	4.4704124671877885	4.260140469340548	4.500520320336554	0.5992668990160563	1.905568742391026	2.4685466076148423	2.174510449871009	2.4474382092756377	1.6937769559403213	0.46182604959118634	-1.5344927133565536	-0.32080256195941753	-2.8186825170650973	-1.930681474855352	0.9762211911464729	1.6264936589112464	0.34612803620392335	-0.5231585466187085	-0.6409819590149156	-0.4964534365541139	-1.5082512429446029	-1.807283645285028	-3.8710499890213454	-3.1167130700348493	-7.290695422370687	-7.387989982172296	-9.886804590537471	-10.347683117986884	-12.487211913201888	-10.670429291933576	-6.4498028647476655	-14.828942883277826	-10.32696994797692	-8.75770987012383	-9.782244275249408	-13.041561554164797	-11.375757524917477	-14.551920772965513	-15.92994556545688	-15.135286480231807	-17.308912935485587	-36.036265912285174
chr2L:4999172-5000801	-1.15078266930433	8.915055165160226	21.676331063605243	9.853063297705784	8.764544852668129	6.213297137482627	8.099981233243733	7.8231873176757905	9.525517914266556	3.326957224309918	1.8392711756938893	-2.5105869094465993	-4.127366852765132	13.921523534990492	16.472230584115987	13.755128135160799	15.048801917763793	11.80994956348006	8.7351340164303	5.097187982046001	8.581839568490706	6.340471730046212	5.547390228098715	3.615112241895721	0.6216734237399578	-0.5899832609569952	-3.2874849957565417	-7.615527912189104	-8.723268717346196	-10.664818616157952	-14.374737141512108	-17.97792559227724	-14.595917954224763	-10.131320440632441	-14.083740358870184	-17.834966523744328	-13.634029069632998	-5.684994078609403	-3.1748337400818527	-4.272376863817411	-4.029347065304792	-8.412537876523931	-8.618353611997644	-12.908431000227246	-12.710583180284345	10.34587296133089	6.698397816864012	8.74253519557082	3.381430572594536
chr2L:5054963-5056267	4.9375957941870015	5.723290640247352	0.0	7.9169900044533765	0.9109157038956294	2.010563487942257	1.4051301846017314	-1.1130633948554804	-2.1017571426780353	-4.932346884081401	-4.935294755360357	13.352755465618094	14.695569586849167	25.119751659667703	36.56069424568019	24.113506705282795	26.809375014192668	21.236952143402156	16.813683602656408	12.081768156491894	8.995754380764618	8.64008822709274	5.5814399849009995	2.6409922121034275	-0.27374690898910087	-3.649472528506964	-4.136650513764753	-1.393598182664896	-2.251342619781541	-0.23310478507196386	-0.4418451197991461	-2.7637480568489066	2.586430426956221	1.8757574258556837	3.119037118399411	1.4584027128817956	1.1801527310989155	1.90678586639507	2.297086258579345	3.0972094653707254	0.8820334042859493	2.672912829538208	-1.037376417201309	0.8803616328802949	-0.0646014395719494	0.5437921996438388	1.7710235968178085	-0.4192261802204689	-2.6222660755047027
chr2L:5277571-5280200	-3.8298504154224586	0.46660954739493005	-0.9059652567236041	-0.2406233412219088	-5.631340304733744	-4.373335987782691	-1.289337620463382	-2.7037934813953677	-1.216649259263145	-4.915063340105523	-3.6673194510792353	-5.344035665976598	-4.485325135059414	-3.371742790707822	-4.399637660961213	-1.663512557038787	-3.645778722972334	-3.1827837990022814	-10.417284571240325	-5.859407103999369	-2.3788234710719953	0.6489937632395198	0.6319730464766251	-0.934865583902865	-0.5644900872493631	-2.709124683740626	-2.1819044003441417	3.5114700630622635	6.340132773221023	0.22432243947821665	0.0	6.507243719003039	18.791532417097493	7.858173149815005	7.528846407957263	13.35556754629013	14.49003587698936	15.628359817403705	15.044390647087388	13.218515240344896	13.235482274951966	8.822233603104813	11.339165089334205	13.087553203389193	2.651351975984537	3.449318853989017	10.57977681137816	6.872454319530891	9.926700018618995
chr2L:5541330-5543567	3.472114580126404	1.5443452046208663	0.244462645455602	-1.5308772793327798	1.4612953510163642	0.7191653253283166	0.38303622237464596	1.4431543474115518	-0.8891972516106023	0.30886589263625247	1.096718024796227	-1.9177557595277828	-1.7638575694844874	-2.277999784431015	-0.7490429136284136	-0.7016946198194888	-2.6273379755749704	0.9716890188427767	-1.8211858739253672	-1.1610002537705302	-0.678133708484532	-0.04115196398964511	-3.326221630251258	-1.712917134896569	-5.161465417169861	-4.658469995023055	-1.2789342399940287	-1.6577718203210279	-5.262822151094568	-3.5806637736015148	-1.8553732482313607	-0.3842533059311557	-0.8638360267166969	-3.447515301016289	-3.303833224816698	-1.3095569741594058	-6.249663671170069	-2.261199186928159	-2.224796368823077	-0.8551484209528776	-2.141608290443812	-0.9034043916225997	-0.9591312608573317	-1.5241834332417725	-1.7287857618188278	-0.23613341106444174	1.9084850188786497	-0.2887691230768229	0.47712125471966244
chr2L:5979963-5981466	-5.010788560942107	-0.8736655247448865	0.0	-0.2887691230768229	-0.5552050987676277	-0.3842533059311557	0.9711318172944562	2.138146248325448	1.2562610343823994	4.116414304090061	5.102221892147864	2.0433670330979687	2.641434724860478	1.860965148870515	0.9837605195082327	0.5468583063900168	-2.912747064808865	-0.28829559310550396	-0.08757351519942069	-0.40856525931211984	-0.5727259101718111	0.32675222119505476	-2.6219934369779003	-0.5736873089350709	-2.2627168574644965	-4.052498203557415	-2.9321368801533008	-5.01747352569011	1.5781838836615223	13.425705629339998	22.55833436342602	23.113643052138965	23.297620264707625	17.875892378445037	8.686849068682061	4.4561337902882965	-4.2890221699292885	-9.347949992528545	-11.12041169086454	0.7730566422162692	12.89285743307452	13.940803528411708	9.187641569817128	8.165502759906312	5.333179026816007	4.235256636108216	0.28214426824485705	0.6605213774957117	2.1832734189685987
chr2L:6920544-6921542	-23.707510242510185	-2.170326612168649	-0.5050184077099936	-13.524963994921343	-6.365344449767129	-1.684872899606169	-11.25646196307294	-9.83954861651478	-8.859454993206134	-4.940284036448165	-1.1737218734474009	-7.147718868766836	-5.899866834381145	0.0	0.0	0.0	0.0	0.0	0.0	0.0	0.0	0.0	0.0	0.0	-0.32675222119505476	-2.5997866064530712	-1.5507031101958657	0.14194831081070794	0.9884928598239788	0.0	0.6992410207988732	0.1856957910266153	3.225565983617218	0.8050397902141798	0.7359535705891888	0.32675222119505476	0.0	1.8292355121907125	6.701409808654108	7.743938277186811	1.0466924622419154	1.4637527426815686	2.981702902749888	10.528427840448257	2.6732324123151003	1.4637527426815686	0.7359535705891888	3.8362608028584866	0.3842533059311557
chr2L:8029086-8030552	0.0	0.0	0.0	0.0	0.0	0.0	0.0	0.0	0.0	0.0	7.615323375357962	28.07889677889575	19.165311965926293	32.78271473954928	21.502372174484492	12.600857682357084	12.589354186218888	9.849476413321344	10.264143046990558	4.676261143389691	1.0847757510394234	-3.2534981892391843	-2.7330028926563097	-11.67218806864436	-11.627922188473589	-12.561908219464517	-9.503872518912216	-7.47037917127445	-6.314714674769721	1.0083128477858925	1.5689266375352098	6.008804987551835	12.625460513354259	7.793796702715144	4.607250937105027	-9.330392107915303	-12.202759745655902	-18.2545453619442	-13.5102943189646	-3.2448756998136856	10.89079923937936	3.7803037110164723	1.6914121239099256	0.5552050987676277	0.0	4.372300687362792	4.94198359967501	5.849049208576402	7.393249027965958
chr2L:8041769-8043174	-12.561908219464517	-9.503872518912216	-7.47037917127445	-6.314714674769721	1.0083128477858925	1.5689266375352098	6.008804987551835	12.625460513354259	7.793796702715144	4.607250937105027	-9.330392107915303	-12.202759745655902	-18.2545453619442	-13.5102943189646	-3.2448756998136856	10.89079923937936	3.7803037110164723	1.6914121239099256	0.5552050987676277	0.0	4.372300687362792	4.94198359967501	5.849049208576402	7.393249027965958	5.588285001440858	4.269656542340291	14.807105371948202	10.072845915372257	2.566311675042282	-1.8596065830020378	-9.202836341183588	-7.791091007804613	-8.568577612590149	-8.326965779208962	-16.74480555168319	-17.262470189105848	-12.23952658057164	-14.394817524256288	-7.6022267731026005	2.886611360915354	-0.5048518960330852	0.7571085608749885	3.992862318795815	5.071690155646648	5.443498670501506	0.0	0.0	0.0	0.0
chr2L:8210051-8211371	-13.568482983871341	-22.062616409371827	-27.645390792239535	-22.669250944113887	-18.866631075067044	0.0	-1.4843416264827354	3.60360331672692	0.606159500114743	0.8531206470108129	-0.49981680141485	-1.4637527426815689	1.204895769300835	8.02292276410831	6.690803365223949	1.0668755590631576	1.1416133483953088	15.538525469523979	8.88517061403822	17.19992585672796	21.681204335339668	18.626816824295755	17.585976177039104	13.28439193512875	17.330361215950308	2.4932425598990946	17.257325255301502	20.414648608411174	15.009195154425656	2.615306279857278	10.547872357418967	12.015144887625157	19.380886998965604	18.42958671074681	18.87965626465929	16.389190971250606	12.912231821878317	8.727894939703008	7.360231195992726	4.450867805639772	3.6097875048999475	1.970020839210998	0.3403737670073633	-0.9698612842997238	-0.4930237461375208	-1.9069180484413317	-1.903189210303585	-2.3938576656459896	-3.617931467829162
chr2L:8386159-8387333	-0.32675222119505476	3.620597048042479	-0.30016048127727024	1.584489561501544	5.742891325035769	4.378536155565464	0.6533397802400579	4.4440120277119	1.2589441995288997	4.554734838445829	6.13431883038756	1.4153618150052405	0.288769123076823	1.94324433778324	9.001754932469124	13.141607007152162	14.108682945557565	11.349735797469123	7.6906042684448765	4.467287088968533	5.5349737222355575	4.614336045766087	5.260370249593469	6.667395285705088	5.386724563077887	5.097753546534644	6.672080978075564	4.435668605076849	4.645958657151467	1.3962811641264028	1.307566424135058	0.5011993269725608	0.9057896837844757	1.4435477698226789	2.6230410196138245	2.4536980419667436	-0.5552050987676277	1.6745341627216883	2.942855510353827	0.0	2.603589228349443	2.488597877345831	1.6787032921703928	-2.791281211222884	-9.39083605473777	-11.818717691691063	-12.707068787187564	-15.738692146570846	-13.983349157328494
chr2L:10056871-10058303	-0.6279517250664927	-7.140335022013463	-10.326857888420141	-13.738761787467814	-17.586382794788904	-8.44113598593378	5.9901538465083695	9.339425422450377	10.523279251260371	13.747235713006997	5.646501871539863	5.8577048543000165	1.955526080610021	1.8258425224131114	3.2121631914673685	-0.37620555366114655	-2.318947235552135	-4.625146554739438	-2.382933236846543	-1.9771555015580273	-2.2111136185005305	-4.126243046162616	-0.8097316386735297	-1.0668755590631576	-2.0958017614894935	-2.6921464144300664	-2.323336437800492	-2.4089139526345456	-2.344452641393289	-3.555217880870908	-2.9994893068304496	-3.684559949246426	-1.8000707076147637	-3.4544203967412823	-6.462659525532832	0.024716147631918674	1.5261250172585696	0.9884928598239788	-0.3842533059311557	-0.6025013259654013	0.9142985962534581	-0.628248327464556	-0.2751042920756612	-0.6910294564930665	-4.323355177651085	-6.229838619725082	-3.683473631444131	-6.3123922142258895	-6.668680689230277
chr2L:10221231-10222313	5.069508440307208	10.005612348335136	9.333135823823458	8.218954603358114	8.46337471622353	6.869322931049996	-0.5982874332953674	1.8691860119179453	-0.8306338155442856	1.5254292979851372	2.520518934427999	0.7906137876558695	0.3842533059311557	-1.0668755590631576	4.481262646947111	8.673322812931424	1.8738140686470386	4.971893263556855	6.981867293298838	0.9034043916225996	9.034248608052522	11.365706153931448	3.659841877777891	12.131741490936971	11.64311712670939	7.719724199368645	6.308841397893883	4.897122342810094	5.174040801588481	-2.3286248352848276	2.7285928155171044	5.069508440307208	8.827757928504626	7.908772683249749	6.749551371654555	8.481416288494117	8.60662202921577	2.8454870291344108	3.099483525220618	1.6103526801384602	1.1270009564347832	1.7221230781715269	-0.2548131414396564	-1.38387362040335	-3.249785321433589	-5.605150933934618	-8.032109319407455	-4.0842655928789355	-7.544750463177566
chr2L:10260156-10261257	3.0808661882360133	2.1834997080366296	3.95080497549041	17.594952996301103	11.798641455929172	13.26087246970176	9.650052908731064	5.760192957492111	1.561329023370908	-2.332462835859472	-8.77194112291772	-12.40692651501094	-13.62743920451685	-19.746439442358863	-9.58048643950907	-14.642314071868011	-17.328209124452798	-14.144151375994909	-8.606248609201295	-10.837681652160967	-17.68116428007833	-5.101887993715025	2.0917878638416623	3.440415544891726	2.3545905800780726	4.393106095490975	4.164981294819193	-6.468083433985352	-5.335982723758286	-9.939565797765948	-8.897011172286458	-3.7423314634855704	-13.137647130654331	0.5333465754487028	7.566653833840764	8.809504458906703	3.9463241174915322	7.61799474415666	1.0065518479297424	1.8707583049197938	2.333256623567403	-1.0307533684411077	5.631851843911269	2.671602123891962	7.2738350389025	15.258507970133541	8.486748784895564	15.52150842364725	8.688700477170753
chr2L:10387802-10389191	-1.4130264729093005	-5.537422578110312	-3.8520390488500778	2.0697733108379937	0.7379940673556128	0.8716796146549698	-3.301592526145284	-4.3790292750258955	-2.959650358993504	-1.8663314046375516	-0.8666997874155785	5.484860794529526	4.44435623897757	3.267016294969557	1.967221329436397	5.641636591125155	12.138025472793682	11.277896908425356	6.4816770806306	8.487749655982244	2.2203823713740376	1.4607991004216487	-0.7949344434365183	-1.684997230950443	-0.19916529609750633	0.5552050987676277	-1.401963978027855	-2.072824186164106	-3.014884198390452	-5.050264873945385	-7.867200790104971	-10.16481062987699	-8.907386094438507	-4.42642311688697	-3.4084944837672837	-0.6252873828651145	0.5722315223304937	-4.657846160226922	20.29305876553903	31.874072359105433	24.760009447491473	22.861108998516315	18.94344179177751	13.877885057660464	8.195054867468944	1.4161092484826785	-9.678486881449505	-13.685357306302048	-22.24051167935291
chr2L:10840839-10843023	-6.915718779123481	-5.961644479267052	-5.1044248922817195	-5.774378290821377	-6.705573716974399	-4.090951908116844	2.3286248352848276	-0.3842533059311557	-0.32675222119505476	-0.9884928598239788	-0.4666095473949303	-0.1671187774347485	-1.365843592310307	-1.5677185830430334	-0.9193975046841285	0.5201848168976573	0.09006670612889991	-0.49965150365589966	-0.9097354372926553	1.5604217590790803	0.24062334122190882	-0.0910509903672913	1.7956121238339333	2.297742078644632	1.343063614951246	1.0668755590631576	-1.3821770810048504	0.0	0.32675222119505476	0.0	5.934729222794522	7.921104321246745	10.899128009038085	12.029720864096666	-0.502582320872773	0.3842533059311557	1.4082625953104067	4.322583457593302	-0.7359535705891888	-0.2887691230768229	4.503314750765315	4.095137373907853	0.0	8.320513181553409	7.4533355373767485	5.002547959398783	10.047847118696678	2.1373678739160127	0.6252873828651146
chr2L:11792408-11794184	-2.9309879699976196	-7.33208594886716	-11.267514139896099	-10.492274588025893	-2.1864442654251595	-6.488780049335815	-3.556478309741687	-4.414089876214924	-9.844544356492023	-9.815528469588752	-11.026210689151506	-2.8219109825717643	-13.166292682252237	-2.534984060161506	-0.9884928598239788	0.0	0.0	0.9884928598239788	-0.9059652567236041	-6.39944222081323	-7.80141253274537	-0.9798660544812998	-4.453445079073932	-3.669942935497091	0.7359535705891888	-2.1384289563408916	-8.795726991234588	-7.212213287702316	-6.4960975879151	0.3842533059311557	-1.4637527426815689	0.0	-0.9884928598239788	-1.558933294825098	-0.5410289296785515	0.7490429136284138	-1.1956774893271256	-1.2475289680029733	0.27863731449675705	0.0	0.0	-0.18112399010272304	0.5871840453695247	0.47712125471966244	0.47712125471966244	0.0	0.9884928598239788	2.9628244249657247	4.927019398610648
chr2L:13902908-13904518	-4.762429095885194	0.5050184077099935	0.0	0.0	0.0	0.0	0.0	0.0	0.0	0.0	0.0	0.0	0.0	0.0	0.0	0.0	0.0	0.0	0.0	-6.074055759511549	5.184559966582457	8.828364906815981	17.49504243113979	15.016605874599934	13.550165506957565	10.13879026388247	8.665306257171249	7.005564066142401	0.7007725716272126	1.2868303523443168	5.035712598269975	5.382894543278309	5.319140788211384	2.1131250967920354	1.2167021344460671	5.577106792462713	2.4239863481478765	1.9278797001628236	-0.8140663186742269	-1.9515883618167096	-2.3741727933729115	-1.3366260628309874	-0.6316629465930411	1.1737218734474009	-1.3821770810048504	-0.4666095473949303	1.556297901204152	1.4384876453837678	0.19916529609750638
chr2L:15730577-15731587	0.0	0.0	0.0	0.0	0.0	0.0	0.0	0.0	0.0	0.0	0.0	0.0	0.0	0.0	0.0	0.0	0.0	0.0	0.0	0.0	0.0	0.0	0.0	0.0	0.0	0.0	0.0	0.0	0.0	0.0	0.0	0.0	0.0	0.0	0.0	0.0	0.0	0.0	0.0	0.0	0.0	0.0	0.0	0.0	0.0	0.0	0.0	0.0	0.0
chr2L:16351214-16353606	3.0330449150441336	2.122888587988549	-3.333352724625658	-2.7358941665236487	10.083584484414912	11.877278830191717	7.591850862685603	3.6408623061786796	0.8061550177543741	-3.8169684843335006	-3.5827409165664794	-5.990449198924162	0.7439390360181123	-0.65407097064823	-2.5452555053423933	-3.7188435238976187	-8.308726036437328	-10.479043634017756	-17.45853537438036	-6.486688889015283	4.774116109230028	2.0367558936139276	0.9548945823428865	0.8567863973915436	-0.48602824386963767	-0.9560319836822354	2.2107250613130915	0.14986288920507854	2.591062653409808	2.1833924056576923	0.6010621407397185	0.5700228003036275	-0.1563132852636103	-1.563167261145224	-3.3482908901925184	-9.028591376822684	-8.310351677044439	-11.066802148570199	-11.1973434738829	-11.32222032444057	-8.171436810140735	-4.728910697359255	-1.6806839062132066	-11.068641374894876	-20.898339983437054	-13.860334115006202	-8.235982495288141	-17.374528328277425	-6.828742392785386
chr2L:18447902-18448988	0.5234384870639827	1.2616200944934157	0.6137297135733525	0.2614505271567006	0.7059348247629398	-1.2111032000727442	-0.774630408176149	1.1304272459563622	0.0	-0.2762359471809862	0.11286929007565473	1.0965142442813336	0.32675222119505476	3.2276191341854026	0.8499599248297253	7.436431904592459	1.9910055817379466	0.9059652567236041	-0.7357890626869555	7.538237508856543	6.011556813280545	2.3347103229241584	0.0	0.0	0.0	0.0	0.0	0.0	0.0	0.0	1.8663314046375516	4.2679715689982745	0.49738210790773923	4.528012907538738	2.6834898795137216	0.9700028093259427	3.656472353017209	3.1166150480759236	2.368935212125648	3.2158088035361065	0.5546593429223581	1.732127435038469	1.6189986827342475	-1.0371058000276103	-2.476831032291839	-6.029470452938876	-5.1303944940808535	-0.17366747914382874	0.0
chr2L:19452416-19453855	6.2288424543938365	1.0608544799413113	1.603289178123485	0.03191918668577617	1.6117618776534615	1.7629420985756332	1.9272124245924576	1.0203761053703304	4.011966917011031	-0.34674485363077934	3.3993285153787967	0.30198177027996753	1.346435101065065	0.07538718170205806	-1.4468803028920152	-0.5635859993478055	-2.6544213374449566	-1.88582591829305	-1.5259764817452581	-0.8414566547387019	-2.4758407694646527	-0.14049438969392813	-2.0953323061474847	-1.9630489884615026	0.7201097848526454	-2.073414214189836	-2.4825125703814583	0.5585791485342438	-1.1874760464602638	0.7097090025197995	5.730427745447895	9.695341688008005	5.817029132514681	5.211076081255653	3.1080233387934495	-1.6233043438883303	-2.2652255784690443	-4.1878115294330245	-5.970031862894457	-4.979229084525227	-6.564570738464168	-5.7965614812864565	-7.784841290887148	-5.187720830547362	-10.856786759965576	-20.332475221308655	-10.948030120197657	-5.586649511748823	-3.8897128496558677
chr2L:20075631-20076846	3.718770644805811	4.332230894963802	0.296971132013413	-0.7934766352257598	-4.6961888737197865	-3.000985206035359	0.11931210326639505	-2.895758839659833	-2.8387609548565567	-1.170850109503766	-1.7144322333170212	-1.9769857196479577	-2.5979695081158365	-3.0480620495019233	-1.6166631269187135	0.6316629465930411	-1.1661640445418593	-2.7261211403322885	-2.672530802262782	0.2681854859691828	0.9884928598239788	0.685856279631053	-0.22265598460920763	1.2208699213801217	3.5788867078985565	1.4928979597580336	1.9720996510325282	2.3240035711900986	2.7086103780745856	0.0	-0.5552050987676277	3.046268366151193	3.7520269382735876	3.0422016043267637	1.905826500782963	1.5303205400435105	2.297907612808565	0.11504130334269605	0.0	-0.6712178415435524	2.2463267454155975	0.06932047124102698	-0.3842533059311557	1.3681270592062662	3.5478213961908898	0.2614505271567006	3.251256046594589	5.3288446459968934	0.6458145405479612
chr2L:20770511-20771775	1.3821770810048504	0.24062334122190882	3.317737472987579	8.681920444188933	9.679040124366074	3.103343312245156	8.524145713108124	12.595186867888762	12.809059361277674	10.976234752574682	8.96767883783797	7.936712511908123	3.2456511227921063	0.48962586326614715	0.7367935954677309	-4.2166499743395685	-2.2744524830700237	-6.085275805183258	-5.782065653850779	-9.595843869637964	-6.926197860096631	-15.03476195687388	-16.196599241481202	-15.787528172665793	-22.34879705765255	-18.6642026372717	-14.231315753729707	-16.60138308340153	-2.1864442654251595	3.894841194486987	3.097413057918474	8.796210614855552	5.110084847309532	1.642580590349227	0.8160200583514203	-1.2119623109516127	-3.709943004978273	-6.893982389842956	-3.7151470960827937	1.9643506433110425	0.0	0.0	0.0	0.0	0.0	0.0	0.0	0.0	0.0
chr2R:2549468-2550859	1.1737218734474009	-1.4363284770870206	0.12894662557861775	0.0	7.722565918872041	18.403491459535513	29.259906992477354	27.62675008866975	18.24802507795665	10.073780394302878	20.011309060306203	14.332263176409862	9.833522031252524	7.295996394788698	4.488083289568533	4.852347540519237	3.625881740899678	1.9313296975782186	-1.242770073117403	0.5418897940294667	0.302349327519513	0.15572578711075102	1.7511215232572426	-1.6932846623612194	-0.5214288898388605	-3.756217913062759	-5.276255051023071	-1.4013855368638697	-3.759185191666267	-4.127389959670039	-8.338131673705181	-11.11165936764093	-10.776038133940471	-11.66192611915329	-11.992631321912114	-7.657194887003039	0.0	-9.418629019734805	-13.279629536270669	-8.260909331699173	-2.0087063749483196	-0.2887691230768229	2.113703097448404	7.273045549391266	24.30028497144838	19.38128735116371	13.067014714017908	12.167761633217133	9.231489988618096
chr2R:2698184-2699738	2.1384289563408916	6.783708504751316	5.33115898632232	0.0	4.663615867678115	2.159638473101246	-1.9558760432568403	-6.11607962251501	-11.32271053253559	-12.105493001821076	-10.742431764538933	-9.969776354265935	-7.508577450401122	-9.034317025582478	-7.881700691803076	-2.7627035861989606	-10.900246785300363	-11.479702740501255	-9.131350859033233	-9.68532535763685	-2.170326612168649	-9.92001136261423	-7.499789700566424	0.0	-2.3286248352848276	0.0	-1.9769857196479577	0.3842533059311557	0.0	1.0668755590631576	0.8768927084489612	3.3945423082212587	2.3594018229923974	0.288769123076823	0.32675222119505476	1.9084850188786497	5.551229747412621	5.3668938068723335	14.32359293042962	14.417765320748913	15.633970598242945	6.9101219412001935	2.963947621503623	-0.8717255711043644	1.3282171938479694	-0.07414857274578612	0.2457594292768453	-0.16125860883478269	-0.770073675670465
chr2R:2699970-2701525	0.0	4.663615867678115	2.159638473101246	-1.9558760432568403	-6.11607962251501	-11.32271053253559	-12.105493001821076	-10.742431764538933	-9.969776354265935	-7.508577450401122	-9.034317025582478	-7.881700691803076	-2.7627035861989606	-10.900246785300363	-11.479702740501255	-9.131350859033233	-9.68532535763685	-2.170326612168649	-9.92001136261423	-7.499789700566424	0.0	-2.3286248352848276	0.0	-1.9769857196479577	0.3842533059311557	0.0	1.0668755590631576	0.8768927084489612	3.3945423082212587	2.3594018229923974	0.288769123076823	0.32675222119505476	1.9084850188786497	5.551229747412621	5.3668938068723335	14.32359293042962	14.417765320748913	15.633970598242945	6.9101219412001935	2.963947621503623	-0.8717255711043644	1.3282171938479694	-0.07414857274578612	0.2457594292768453	-0.16125860883478269	-0.770073675670465	0.9253366760200419	3.953553929898746	0.21419977174406002
chr2R:3477308-3478599	-10.19628655526967	-1.0629315913019601	-3.852643483470313	-3.147778954240563	-0.20396293794406736	2.512785502455597	0.0	-0.18946256670265693	-0.9308125029429334	0.8170070340674228	3.695995272685207	-0.1810508810297222	-1.0668755590631576	3.513322686866772	7.716659227264125	3.25021166649983	12.540014681646989	9.000792318276655	1.7303725482962187	8.278437780244305	9.546306380309	9.97481807935009	12.898213949662821	3.7189941662548525	8.210169850634188	5.858131770895748	0.7875892944361568	7.727879872105787	7.403731357139433	10.603989502420939	13.430679687026899	12.988276483741119	8.314992297521995	11.09942220919827	4.5272751138901	8.066034695608234	6.918055937421466	7.1951479162455465	4.3888362280184845	4.086325087234131	3.7185401477873614	-0.4387689261465946	-0.29369239862858415	-1.945423634303609	-1.3929216597546625	-4.695779217624804	-5.7395687859522315	-4.3806619185234394	-5.225039624247296
chr2R:4008960-4011372	20.5661333618662	1.3535241139557863	8.8827344130215	5.095966115825148	9.730014957009006	7.729492547153674	2.1076790777018823	0.4162267865976266	-0.6491982780828581	-2.406539401446966	-4.091921552669783	-6.833073268251109	-7.217934608399138	-10.614368288922163	-11.342980478518827	-9.494200276032107	-13.654606737472381	-14.206997871859746	-2.0583215256863627	0.8168414036742798	-2.8411483989467685	-0.42060519746910435	-0.8570558771294492	-0.42069395798134435	5.995706743918371	9.144367568786427	17.685212177230017	16.00950999685413	19.27228110088837	13.217244822953207	9.714543765820034	11.604467011059926	9.478421862078092	11.888334599585358	4.108667888984719	3.1556412095027637	2.997321991890836	6.501037632368903	5.612169588870048	1.7842150060083009	1.2466937134313223	0.4966978731207408	0.02713015689029232	-1.41815549901413	-4.436518297915576	-4.714860499616037	-4.544636106295205	-6.093682914087637	-0.6133374968821508
chr2R:4017279-4018704	-14.206997871859746	-2.0583215256863627	0.8168414036742798	-2.8411483989467685	-0.42060519746910435	-0.8570558771294492	-0.42069395798134435	5.995706743918371	9.144367568786427	17.685212177230017	16.00950999685413	19.27228110088837	13.217244822953207	9.714543765820034	11.604467011059926	9.478421862078092	11.888334599585358	4.108667888984719	3.1556412095027637	2.997321991890836	6.501037632368903	5.612169588870048	1.7842150060083009	1.2466937134313223	0.4966978731207408	0.02713015689029232	-1.41815549901413	-4.436518297915576	-4.714860499616037	-4.544636106295205	-6.093682914087637	-0.6133374968821508	-9.680209006640599	-8.565941854422288	-10.179274037951028	-15.035871630991604	-10.174589834624953	-10.839767396542769	-4.600355674276042	3.714372303401641	4.206458297098681	1.8008153596136864	-1.3262553569255142	-3.8717677375903974	-7.032422106507426	-4.077622026363925	-6.5147975987291415	-10.551337694004067	-4.910365417656508
chr2R:4801835-4802989	2.259982999975834	16.928728157370553	18.578620147457286	22.699182396269805	22.027884777882964	19.917113735499147	23.562683597568196	18.72116952804276	19.566669506576694	18.112230050719578	15.045865502947372	12.072702741033513	13.029954165048249	12.586187658388807	11.023734854308561	9.11431363158245	3.5050066841601715	10.778885113682062	10.882962766376568	12.518644969418993	7.42724421545956	7.524292970229408	4.280933471455786	4.338319509392896	2.2352197701010135	3.77073677588876	3.3085695771183876	-0.13958435507365025	2.5788341815912883	2.282608942853597	1.839360833992681	0.37417376175918765	0.6896535319862858	-2.381354985256489	-3.651407506363927	-6.139752592353167	-6.980355293307574	-6.304931555541279	-6.320502435350984	-5.010908655244074	-5.5459199418856855	-10.025657362575881	-8.496013335475167	-7.575075761617047	-9.86496323054206	-10.25565889415798	-13.733451037909749	-12.944887793036475	-8.317841881764767
chr2R:4838901-4840879	-1.4933196963306603	5.4961318126461896	12.001843213276636	4.9029845423256875	1.9330516924433967	3.682563881878524	2.443835547042677	3.8672745922139207	-0.9509843487370995	-4.4419671904594304	-6.703398618150321	-8.661368409358476	-2.433427550577153	4.678137249035158	5.516041303690585	5.8893496030024926	3.310225897880665	-0.1706980493469519	-4.876782186200838	-8.214630544048456	-8.436712504595853	-14.487034387657234	-6.895633573463114	-18.635269223911664	-20.31534588803695	-17.0852624399561	-6.079347369575738	9.187690961517378	14.623762047790189	14.595472159058609	15.2573137335327	12.057026408904132	12.838037039308144	6.416824510155659	7.270351444535503	1.5256158552092285	1.5486998694489333	2.1148894066722477	-0.8797530693134228	-2.15322897974879	-7.067026599475055	-8.487796444774304	-7.507517349000179	-5.185615902758851	1.9318012675641778	-0.7408167947941127	2.5133963811764066	-1.2994664175175838	1.53172278343657
chr2R:6353135-6354907	-3.212031458465436	-1.022747969488467	-0.6112617601679553	1.7557126806444476	9.833522031252524	32.347446167928666	11.996322375577966	19.675023129202334	5.423804078475888	0.6771956237733705	0.9785856351704517	3.7109431234694363	11.76886007282654	9.5482343108699	2.3480335351020902	-2.1864798090316886	-5.572799575353725	-5.1638387040336236	0.0	-3.8850477741019316	-3.3049253787986825	-6.761432911023849	-5.694833577620025	-9.329085600040507	-3.3494998593431835	-25.298198727464	-23.526241247076484	-12.853176598020958	2.3880736099734654	-0.8249841762751692	12.245503132184945	9.82213309184547	7.554867996353109	-0.06961727950709673	4.987841619587369	11.36099602214354	9.458928707466708	1.6453038260344375	-5.310377933542893	-6.842249751245408	-11.112278743098997	-10.016392222679144	-30.450029553149907	-27.38642835785447	-5.053689543002424	-1.5266364489807052	3.0936569529984506	5.88773862741815	6.253946143848806
chr2R:6774259-6775254	-5.150616585691904	-19.249200581813014	-22.909418714224433	-15.958736343411582	-10.466808932907886	4.41613268242432	10.279524063180828	7.073442582010314	4.7594160509645205	1.1467476592108299	-2.707559448507286	-6.677718056537815	-13.940980839417763	-18.859474042855243	-19.299914793643232	-9.33454503271217	-1.1927090715384003	-0.5587212351606311	0.21537437946601803	2.1601353954753484	0.29321598867078313	3.080708494333076	-0.2887691230768229	-3.239141405663948	-5.777701251786415	-4.020184299217992	-1.0478921216478267	-3.1876741483973747	-3.2834359229337746	-1.1737218734474009	-0.5552050987676277	-1.1548908653019587	-4.033664368896219	-1.6449684914872105	-0.4106036484331659	2.172379475444087	-0.45381081258895595	2.727151630732356	0.6321733823795772	0.0535086906016544	-4.473390841683935	-4.488098177164456	-0.7858631894981648	1.026735530352508	-2.2207608970525095	2.0053295783284257	4.072248691094802	2.6805322449082936	1.8217183709755393
chr2R:7085700-7086819	-13.221340697045306	-11.817494084592992	-19.40854429375241	-2.155921150721805	-0.9568070777091172	-14.066205023222485	-15.602841066789228	-1.3365333925463236	1.1245948600767726	-0.14280065354848312	2.125161189360998	0.46320916070889684	0.0	-0.7221628065226663	1.4272848203841646	-0.04036672094020419	0.7975665951190493	0.7354590998884956	1.084507172267565	3.207740847689239	-1.1524762909077084	1.4637527426815686	-1.4473140673847598	-1.5755513284610834	-1.1743398761465214	2.084845808988668	-0.6267648488170149	0.47712125471966244	0.3842533059311557	0.0	1.8384355609363068	-1.0425236966071492	-0.846599963331769	0.20966410991427384	2.250745433422818	0.3842533059311557	-0.5726935090453257	0.5388858599664725	0.2549213095631647	0.38644028008142983	1.7876125405974093	-1.5022269290607766	0.5722315223304937	-2.263093823226567	-1.9227802014895645	1.0072101081811302	-3.0388185834048267	-1.306378598811669	1.1146085577490268
chr2R:8087515-8088557	-8.92825776849442	-1.2780642861172016	1.7494350818224855	15.70537372144942	21.247359943038763	19.83025431662751	18.16230227795174	2.1677726413203837	12.599698116089064	17.700265306672758	17.03694949732056	14.490711002638257	2.817869719865359	2.6802236318729786	-1.6201192457861708	-4.5994673886008925	-9.12867341549093	-13.913560738998898	-14.741746090952526	-18.845492875934983	-21.553115323489955	-15.81870443667686	-29.270309871835085	-29.081947641837004	-30.842576127820205	-7.833044284367206	7.5690321757775	14.237638275340595	5.718399349411198	4.640912916210389	-1.9342423343658022	-3.1479096101997164	-5.994260510849998	-15.711907731305097	-20.2842592196676	-25.229974036424707	-16.7156023161332	0.04763417929888711	-3.827971598916806	0.6386086207048118	-0.01866746480353682	-0.3869702158770304	-0.5985230607285866	-2.8385189636786854	-1.5924803748183434	-3.144092392696618	2.643357310942405	1.9886778659173066	6.544882643777099
chr2R:8097208-8098600	-18.845492875934983	-21.553115323489955	-15.81870443667686	-29.270309871835085	-29.081947641837004	-30.842576127820205	-7.833044284367206	7.5690321757775	14.237638275340595	5.718399349411198	4.640912916210389	-1.9342423343658022	-3.1479096101997164	-5.994260510849998	-15.711907731305097	-20.2842592196676	-25.229974036424707	-16.7156023161332	0.04763417929888711	-3.827971598916806	0.6386086207048118	-0.01866746480353682	-0.3869702158770304	-0.5985230607285866	-2.8385189636786854	-1.5924803748183434	-3.144092392696618	2.643357310942405	1.9886778659173066	6.544882643777099	19.095050963102313	18.884289960165862	22.75709201180008	14.758862486454218	7.835987426318611	-0.7539051602985256	-5.220433787523671	-11.320977461235472	-6.442876204096288	-1.3134497317136165	-0.6742956125476676	5.689063180731703	11.771063648504775	14.480250637426098	9.011641189503347	6.511937477251516	9.41032739888683	9.246803322199666	10.675622258802608
chr2R:8416222-8418372	1.7204978158842454	0.9394763720234464	1.686654663503629	4.579694707077992	0.4292155351682914	2.168688586924414	0.0	0.0	0.47725674701523	1.2971219106202478	1.7572254038880923	3.2471310497872334	3.002272134868419	-0.43737103354016643	-0.34744711394982275	-1.2842839966715434	-0.20237433883306963	2.4358267512300604	-0.41885741734700827	-3.736090259783242	-4.731830177973161	-7.251067413418443	-7.723723706612291	-6.458663000365715	-0.5667259048251885	-5.478275543929621	-9.204643162527379	-3.4239028746654157	0.7359535705891888	-6.35060322358901	-7.232904013979568	-2.1864442654251595	-1.8719615585114593	-5.212952842092508	-4.490214669750521	-5.414630371479727	-4.296820361840147	0.12407515954955821	-1.654507166568443	-6.169245953292262	-5.800940139106364	-2.6910064945673504	-7.283115545148149	-9.51821897628069	-7.180775208598391	-4.321405796830904	-3.9630185948662664	0.0	0.0
chr2R:9020261-9022193	1.0594404245070261	2.141147737696108	-0.8237756866618539	0.16526236266371988	0.9749766442775152	-0.4666095473949303	0.0	-1.0478921216478267	-2.370483095984304	-1.0799316227186826	0.5990309041446822	-0.3842533059311557	-0.9814444401637757	-0.14629900378875368	0.8065359368777398	1.0078397081664172	1.6101331563646568	2.0715158506484443	1.0568985235655244	0.858434414934515	2.6343649478626974	-0.355161630000432	0.0	-1.2736598516576252	-0.42273552808819037	-0.058760984188435034	-0.3138672871785121	-2.6451328292852043	-3.83024896050921	-1.2536358431313377	1.1961206792625314	-2.205006457007948	-3.1564285734397366	-2.9809480303168887	-2.5003190718744635	-1.1479232398912647	-2.756807976373973	-0.9059652567236041	0.0	0.0	0.537655442335966	-4.6018145060891875	-4.4290944747005945	-6.947667048232969	-6.536456064247243	-3.7649347708814407	-4.0474859911336845	-1.3821770810048504	-8.158072224267325
chr2R:9335807-9337038	-26.669661196079247	-29.687678487668926	-26.852135017831067	-16.56580178861928	-2.7285928155171044	-2.802873109792044	-16.822951075501226	-19.07223641742355	-29.61531682396087	-21.47219458088329	-2.5234985524433395	-2.1589988735008263	-11.768501425839906	-17.01017745144714	-8.483639494671031	-6.5461029889483004	0.0	0.0	0.0	0.0	0.0	0.0	3.5792397207429656	1.4904282910329278	1.8723803976876439	3.006498770386089	0.0	0.0	0.0	0.0	0.0	1.6806839062132066	10.30918392822615	11.52270761766005	28.116561224492784	37.65920300639331	26.995364661642785	34.21274483060907	15.748213128043096	34.419300632401225	21.699417805523794	18.56162095510977	16.53885156944107	18.6456636824581	12.641929021270261	10.778667777508604	4.968230290536021	3.314052704435914	1.2402642564928554
chr2R:10868530-10869561	-6.519908473510006	-10.771062102034309	-9.331580310044407	-3.928916931521309	-2.198490098448929	-9.893652325139888	-1.0474034514751482	-1.0668755590631576	-0.2887691230768229	5.188135013942758	18.40784308224729	19.920275772823857	19.56236369199851	11.96658717869509	19.60744635912048	14.756500846504697	12.261883989171968	4.815891245873212	6.539107296857626	6.959607284589429	6.595574178410722	2.622268407072824	4.097162987426682	5.53089554227245	4.845657604933397	7.446904466261017	3.1303669828369944	4.747323551037867	2.787411691742285	2.2472207799122104	5.112407984205196	2.4177689336617565	1.7537056383947456	-0.28384457186106665	-4.357890543115968	-3.036568304416673	-2.5091396476028196	-3.7705665532987247	-7.239366274905174	-10.703146527518294	-13.0883208062746	-16.30701141550643	-21.318866493596683	-9.656094340781836	-23.314254132773364	-14.133138460612148	-16.633770690490397	-3.2841059383041973	-17.14856369671239
chr2R:11016029-11017319	-12.230463251164002	-11.016345098318261	-11.178347851323364	-3.6648948847637577	-2.534984060161506	-8.841631199224938	-11.633983605788794	-2.6449670415981177	0.6252873828651146	0.0	-1.256129227469748	-4.011945768884655	0.2004613654134925	1.041562685491579	0.0	0.0	0.0	0.0	0.0	0.0	0.0	0.0	0.0	0.0	0.0	0.0	0.0	1.1390861316305598	0.0	1.925250237852636	8.763156961164153	12.518655389330812	12.917567844604466	9.521570683453573	7.526646888021493	6.4890779073662035	7.7283237190602465	2.7587505105045453	5.923636065143258	3.773412630617438	1.8858935865212443	-0.6321251054872897	-4.103302546847093	-1.957759092197281	-1.6780190389605336	-4.275013092642202	-0.3842533059311557	-1.9229246495807275	-3.166320844054665
chr2R:11018355-11020241	-2.534984060161506	-8.841631199224938	-11.633983605788794	-2.6449670415981177	0.6252873828651146	0.0	-1.256129227469748	-4.011945768884655	0.2004613654134925	1.041562685491579	0.0	0.0	0.0	0.0	0.0	0.0	0.0	0.0	0.0	0.0	0.0	0.0	0.0	1.1390861316305598	0.0	1.925250237852636	8.763156961164153	12.518655389330812	12.917567844604466	9.521570683453573	7.526646888021493	6.4890779073662035	7.7283237190602465	2.7587505105045453	5.923636065143258	3.773412630617438	1.8858935865212443	-0.6321251054872897	-4.103302546847093	-1.957759092197281	-1.6780190389605336	-4.275013092642202	-0.3842533059311557	-1.9229246495807275	-3.166320844054665	-2.0027685766756016	0.9884928598239788	0.0	-0.3842533059311557
chr2R:11418889-11419954	-0.2663023331975102	-0.9133422550343016	-2.039034910759362	-2.128182720902014	0.31773950144183677	-3.1562455293335496	-3.1344037044383555	-4.206671435530601	-2.8370872826759963	-4.549856407773869	11.625757980794816	8.367704542795284	9.533027714548595	5.118433103129149	-2.415388057443865	0.30769858352549395	-0.37079413982588955	-0.22265579033792066	-1.5781838836615223	1.8317590308155332	1.7827358587921958	2.381856784230488	3.2936430601083426	4.645671025024335	4.212031325237656	8.474249351101077	7.439292656287316	3.4802351048410025	0.976239142718399	5.983674813194634	4.764558147611652	5.66604953108082	3.157595090748886	3.3752632750899942	2.368711603818308	4.563268588797443	5.228363328308657	4.357682684380329	2.2614049522780633	2.97593782815301	3.508166963342539	-0.2837417549209426	0.12222783821756389	-0.9085261062384324	6.213906570572113	2.2286710994994414	1.798241339519853	-1.1465233320803743	0.6690706567398628
chr2R:11777202-11778796	-3.7257415096477224	-6.111914916017312	-7.43293917344142	-7.248230251200691	-9.67858358369492	-10.522484402710441	-6.263038889575462	-7.67914558376945	-10.432794251086698	-12.811873090211096	-14.300435927763298	-14.858090875415847	-15.397627463437422	-20.169204599606108	-15.894888922080018	-32.747950997771724	-20.37668892166807	0.7875892944361568	9.821600098447483	20.563351555628483	18.327319348616022	11.400376450587931	1.9330516924433967	1.3821770810048504	2.259982999975834	13.22998810603701	24.390466421498537	24.624588762080435	20.810625190876834	19.217991370783214	10.936589301633326	14.868978956915438	10.296297590687969	10.698488080408472	14.139521655975283	6.032766467914606	5.691092711991029	2.8569427185730163	-0.5874934094326748	-4.604964493918989	-9.49313368497756	-10.32777209980971	-10.74954685551016	-4.209077958165113	-10.478358449895646	-10.119660977544427	-9.117926914490361	-11.678768555132352	-11.901543520903761
chr2R:12906011-12907362	-4.64143085166334	-6.5771182721147285	-7.455260270693378	-8.82994513044944	-9.158125956559706	-1.1451916048326531	-0.9884928598239788	-4.747670925283366	-7.018782474884227	-1.9605523250565684	0.47712125471966244	-0.3842533059311557	-1.9704560134837343	0.10924027729102889	0.5552050987676277	-0.7405849767053545	-2.9776289810587055	-2.743270153625099	-1.1261111127973538	-2.347985580602007	-2.2890987262375684	-2.499549226967818	1.4313637641589874	0.47712125471966244	-0.32675222119505476	0.47712125471966244	0.0	1.2813406034374712	5.594312924117259	3.491124561154151	4.563773569600146	5.305396951632869	7.06559819392317	-2.357756426829297	7.4468647562197505	12.235362668265799	1.0752722563038328	13.195478377091368	6.649164492327246	4.74662332882032	12.14064440290444	3.9766909464193128	12.73770084739055	2.5434669739397986	10.885447195363245	7.236484986977417	1.4637527426815686	0.22407746444571308	12.499228416133038
chr2R:13586217-13587576	0.9334555256422424	3.5173521359917315	7.819242408945104	1.2417203437958086	0.8881232239143072	6.725701614533499	7.423143208953629	10.820836112748248	3.646457264502088	5.200890614248506	3.1017560450009833	5.164361350699389	2.565615001164951	1.7329619857172553	0.8065359368777398	0.7377441367977046	0.04305431294734621	0.5486010408593905	0.3721186612466992	2.2107876332262486	-0.8944203324948785	0.288769123076823	1.3577723011069023	-0.3048301878453504	-1.0466924622419154	1.728107087170616	2.4931101266345195	1.8406813575701695	-0.42778592246621866	0.7676140854699921	-0.8256394555022615	0.38644028008142983	-1.2150015577991427	-0.828986355307132	10.876503787184546	27.846489716424035	21.10226819322588	17.507356754698655	9.507593980642612	4.965670327665571	-0.4435988333526319	-1.727398967176352	2.4839835898589193	2.1725288541551966	1.8991455055312245	-0.8608532425402943	-4.902864534788763	-8.504338827384943	2.2539055423042007
chr2R:13689359-13691060	8.347905460667057	6.25542615160743	5.145835716818523	3.79491781832214	9.787834965164858	9.385924753071507	7.3817058583741595	3.759064482605551	0.08035611503378769	-1.9662836626029856	-1.5209349134257653	-3.2049917678489717	-2.945821444754359	-4.800063391584288	-8.941710237083447	-9.925568625202049	-12.039323479813516	-5.77376289087619	0.9740743295133881	7.040629914030968	4.88821577048561	9.966703809028871	3.6012564645327165	5.34653192404966	1.4934240017165485	1.4436227953338414	0.3084574188773195	-1.8852991929238678	-6.436801097619206	-6.230695768964431	-4.808566214885972	11.376248768184443	13.233368704391186	11.448190944725008	8.91074422370664	7.014134560330641	5.559201832852911	1.0638281576422768	1.574306360979512	0.5692948145336297	3.4105647030564703	3.259285462222609	2.6282814843023057	3.6802313247166167	1.1737218734474009	4.45552575872499	2.9079438090761043	7.106279392309241	5.417054666985213
chr2R:13758038-13759629	-2.368369156515704	-8.352478457339592	-5.977164768723045	-3.597670094597394	1.6728033745799182	1.8293175668907586	-1.689219764182124	11.577314760230026	12.609894297422297	6.962975093567476	12.2068081713523	8.714610786057026	11.89591628368142	11.248222542472137	5.95670777992144	6.441754353295396	0.6739994322327367	-1.6744793953814092	-4.054192609523413	-4.848466288402725	-4.792384337268961	-4.621290989958332	-5.247448143381026	-3.045515342835727	-2.759531243193609	-0.7183432030669151	-4.937665069868412	-2.657342194901602	-1.5104519320755567	-1.5352290084907392	-1.6035182553685718	-3.1045148041605555	-3.6377131941283856	-4.0483440527962555	-0.6292940710030251	-4.239015224850928	-1.3343721468969116	-4.6027100470040105	-8.723750524343156	-2.0301006428379758	-7.427624200404806	-5.8337234573048296	-4.7914529762027245	-0.41798196871995336	1.9084850188786497	1.621939709406928	8.826069197428339	7.8434281050647225	10.20916722656777
chr2R:14022673-14024101	1.7823015631982062	7.560806602896628	3.1793728698836143	8.564338851799528	3.057402788080082	4.320061618682056	9.058777683957578	2.010017715202152	0.9884928598239788	-0.26145052715670036	13.730896211871052	10.213200198435434	17.855926333295642	12.565264413033042	12.76511861828189	8.110467400556622	13.544771308198355	5.958183266351117	13.220949789301402	9.348922023537739	15.605600206379654	31.182834158967378	23.947958458294796	18.301904570476093	19.93519325864305	15.990824353871549	12.854791679166938	8.840879378597455	6.8323043206490786	6.505652607855951	1.9640534800913672	2.259713791373023	2.5491334974170448	2.1399454822822617	2.661689795322169	1.6065193714170898	0.3687174339864288	-0.19403005311687804	0.23736518497352463	-2.1342745904037486	-1.908118522777148	-3.9353725378271305	-8.437515916605037	-6.820660946435811	-8.108164458438237	-7.620646065731248	-7.754750117941773	-9.25753953895209	-14.573739823798437
chr2R:14053618-14054780	-7.638674034638539	0.3511434199808828	-4.701558730086848	-2.247907790549438	-0.8686847109178577	0.8350547390442947	0.0	1.5637854059907081	2.233652331243973	2.445861609504609	1.0383485414038418	2.358284263881911	1.6858753189138234	-3.049110808106698	-6.225233768929016	-7.2524184838117485	-4.552067251850502	-4.191562322522861	-4.089907178162834	-7.516587390262728	14.212578171060498	14.28561118141778	9.124080628282183	4.663294324249104	3.5266899329855472	13.922059059782622	17.962398723282675	12.968255925064703	11.486496930676894	2.5675373370529515	-1.9331020442411275	-8.417587423426156	-12.810184525463367	-17.448700747817647	-15.270224254103761	-6.983971175314256	-8.6008280195191	-4.072409196926916	-1.4269795238647698	7.097173834880083	3.6487188231596477	1.125177690759669	-4.234051916786449	-7.995785403211793	-3.5326394703821413	-9.687059325754419	-6.475249052904905	-9.932490062505162	-13.018167801256027
chr2R:14419009-14420959	-0.7359535705891888	-6.5597156995591055	-7.144172250768802	-1.1817017356783996	-3.320059232784147	-4.649782252251137	-2.4490514794789386	-1.881922849021938	-3.400305737770981	-5.214000282919871	-5.6891155802294735	-4.864925728997871	-3.591268164361703	0.0	0.0	0.0	0.0	0.0	0.0	0.0	0.0	0.0	0.0	0.0	0.0	0.0	0.0	1.6516301303613414	1.2417203437958086	0.3842533059311557	4.432897307109408	9.823680960689986	6.265029590969967	9.089847808538567	6.840831968763122	6.944824567667854	10.688708718308485	6.429066307801243	4.111295305295475	9.79817401687176	3.4461916807838673	5.330732431428045	3.71771807984092	3.055925028531549	-1.617114471522462	-1.2592039633473264	-3.4235854320912305	-3.2016248520048594	-2.9000481046664803
chr2R:15550050-15551329	0.0	0.0	0.0	0.0	0.0	0.0	5.343568583033902	1.306378598811669	1.7144937855204327	3.7250277253670614	1.8432832687693674	2.8656152292207455	2.8353781048414364	0.6500485400342132	0.7359535705891888	0.7953235719989745	1.9991187703670532	-0.4693180592170089	0.0	3.6639050020436557	1.876483721897007	0.3842533059311557	2.2480114681587855	3.998695672095763	-0.47712125471966244	0.3842533059311557	5.001203070096298	12.424423628452947	3.1116449905781733	0.9884928598239788	4.71402833410907	5.792977130029744	4.480696964441831	1.7916921844378815	-1.5670785933883988	0.6252873828651146	0.7359535705891888	0.0	0.42836660860198955	2.5861278938180945	4.816471993354825	11.602530525317967	10.797777430554092	11.47526395967373	12.0103535385874	1.684872899606169	0.47712125471966244	5.413407382768418	18.206722566440845
chr2R:15556667-15557678	0.6500485400342132	0.7359535705891888	0.7953235719989745	1.9991187703670532	-0.4693180592170089	0.0	3.6639050020436557	1.876483721897007	0.3842533059311557	2.2480114681587855	3.998695672095763	-0.47712125471966244	0.3842533059311557	5.001203070096298	12.424423628452947	3.1116449905781733	0.9884928598239788	4.71402833410907	5.792977130029744	4.480696964441831	1.7916921844378815	-1.5670785933883988	0.6252873828651146	0.7359535705891888	0.0	0.42836660860198955	2.5861278938180945	4.816471993354825	11.602530525317967	10.797777430554092	11.47526395967373	12.0103535385874	1.684872899606169	0.47712125471966244	5.413407382768418	18.206722566440845	6.197449437795824	15.505373403976643	5.80236481852662	6.6500288747312695	4.726336519307866	4.0143345335701115	3.406179620190184	1.357696384471571	1.6717738278010026	2.8897960665084135	-2.5763039595244552	-0.6179299176850906	-2.3386329457804753
chr2R:15557856-15558978	0.7953235719989745	1.9991187703670532	-0.4693180592170089	0.0	3.6639050020436557	1.876483721897007	0.3842533059311557	2.2480114681587855	3.998695672095763	-0.47712125471966244	0.3842533059311557	5.001203070096298	12.424423628452947	3.1116449905781733	0.9884928598239788	4.71402833410907	5.792977130029744	4.480696964441831	1.7916921844378815	-1.5670785933883988	0.6252873828651146	0.7359535705891888	0.0	0.42836660860198955	2.5861278938180945	4.816471993354825	11.602530525317967	10.797777430554092	11.47526395967373	12.0103535385874	1.684872899606169	0.47712125471966244	5.413407382768418	18.206722566440845	6.197449437795824	15.505373403976643	5.80236481852662	6.6500288747312695	4.726336519307866	4.0143345335701115	3.406179620190184	1.357696384471571	1.6717738278010026	2.8897960665084135	-2.5763039595244552	-0.6179299176850906	-2.3386329457804753	-0.5966200917510417	0.03328438941650396
chr2R:16197429-16199089	1.4229395303940287	-0.5604934887949807	-3.4877684613890554	1.575436491741878	-11.397502970132981	-8.515453315941759	-0.7312167779856332	7.812264667104507	1.81334652596131	27.451400331684283	29.983135724258442	31.30092106489895	27.249339015543875	22.531785922091263	19.049089523693823	13.573650316851896	9.581125102901492	2.951040753530608	-0.9272190744758619	-4.87936819306661	-5.834799450278823	-6.7167361461809065	-8.845815446358346	-2.053314376799842	-5.606660620599771	-5.421536233049304	-6.970851321999161	-10.800574684852512	-9.631141758206578	-9.421747420584314	-2.456265379696618	3.313677367473104	-0.14064026204545457	-0.6324447757470605	-1.662325198217967	-5.3227993658141814	-7.34483920649235	-8.57814247710611	-2.5605596197531133	0.7914708030278007	3.4778655596296604	2.1573764603018937	1.1062819317531172	0.2377868282743005	2.2758719637614395	1.6233792657402046	0.10444507208812327	-0.23787595264560576	-6.099989656416373
chr2R:16213186-16215824	-0.14064026204545457	-0.6324447757470605	-1.662325198217967	-5.3227993658141814	-7.34483920649235	-8.57814247710611	-2.5605596197531133	0.7914708030278007	3.4778655596296604	2.1573764603018937	1.1062819317531172	0.2377868282743005	2.2758719637614395	1.6233792657402046	0.10444507208812327	-0.23787595264560576	-6.099989656416373	-4.928987315691714	-8.836153707187597	-9.954797409587393	-12.70087319846915	-16.103862818742773	-12.04753913635474	1.318826140177895	8.115721285095551	9.014406422990978	12.627894363030462	4.899380112144874	8.337885931704434	6.611378947023817	5.055906540285627	6.233143921075741	2.6141374530086168	0.8768927084489612	3.726965837778504	-0.12845543600974685	0.8830027120463078	1.7272966640946643	1.9161700770827474	-3.119307809648503	-2.3095203573854794	-3.5639225043926834	-1.6249299218970856	-4.489445297763232	-0.6096487007544005	-7.661369275660678	-4.891879786461635	-6.345508993806979	-6.536632443458207
chr2R:16883598-16885993	-5.337913413380127	-8.119959585449871	-4.711170583730495	-5.139995333244575	-5.475492632605644	-4.628111230450207	-2.338504232109612	-1.0668755590631576	-0.6252873828651145	0.9884928598239788	1.2754773552292804	6.349344400364669	6.973523230156844	3.8698085274226157	5.310324244721049	1.2916079427029765	2.3513567136610543	4.913393762132791	2.6171513459681157	1.4110803713173323	-0.6558328778704742	0.6149268398578654	-1.8370594582367585	-0.769203383389443	1.1932161417510008	0.25475645483892384	0.21801693888657456	-5.41701111342312	-7.708712602025471	-5.17253882695162	-4.285596981861187	-2.60669606581586	-1.802132364652014	2.171040484456099	0.1631857762191184	-0.6816519536376183	-7.435381548926211	-6.706435686285379	-6.060090467977901	-4.592754267874756	-5.997920537262917	1.0599632331942366	-0.749839860273744	1.7557126806444476	0.8526405704718831	5.002274761086835	2.4025253657135512	2.127449929147478	2.5198158635624575
chr2R:16942693-16945130	2.53573754395566	-0.044064397301906755	-0.11720778221563724	-0.43683895871513007	1.4313637641589874	0.40880532255527635	-3.305627277330988	-0.7725895491200615	-3.1393927486929853	3.4581209881408568	8.36064558686122	3.7391547729073356	3.608293650290208	-0.5625449218582855	8.22733754927914	8.676694793603895	6.461186328834962	3.706273645625877	-2.9150724578125033	-5.657240687638328	-10.598828152036008	-9.84196684111	-18.721775999070648	-24.548489570362815	-17.490803446804055	-6.790466732935279	2.9841366648852037	7.397514391888056	13.335760787905242	8.03013992993376	3.516007467118475	1.162474266630293	-1.0113593518790447	2.2120163541023983	-1.824092582591489	-2.71668323702123	-7.567278937900022	-10.257419347961632	-9.462259901128046	-7.659064857719305	7.551810662766189	10.53607477046612	5.552947876020203	5.122810006679324	4.723384194395459	4.06345725525791	3.387473062203305	4.633236350310042	-0.46627673232224986
chr2R:17210358-17211960	-1.6449684914872105	-3.240452207038743	-0.5229152969514724	0.1873267777088498	-0.9059652567236041	-0.4666095473949303	-0.4666095473949303	1.4055237016478657	0.32759926833935676	1.2056580460604254	3.7861762634708858	0.5796503737511016	1.1168826178919147	0.6592112151652172	1.589783563017554	-1.4036543549518365	0.7327823763964008	-4.367924051802532	-2.564251174330367	4.200491909252511	20.430219988198875	29.084872122240338	29.10468870932382	30.800098872090143	16.939563125526316	15.832294650794669	15.113796170677015	17.710888218360136	11.387258872693623	5.65445116248294	5.122957281087031	-1.9844178001029353	-6.0337505068669275	-9.496433285314493	-11.783762330882272	-8.816005363466996	-15.680061043468957	-24.911112431365684	-17.976820617554353	-6.7423125932093475	-19.442137434076457	-16.2275815766667	-11.271335040147445	-0.04205860982287342	1.5151987739621942	1.1375451409476853	6.329844511401512	17.402402799413863	23.094416378927264
chr2R:17434030-17435882	-7.186713289987257	-4.603504274421954	-6.133668316119348	-1.9556084688301072	-7.032821026326078	-7.494560407259175	-10.812383847307018	-13.634362624383348	-17.259536943297146	-23.110591775765364	-13.994132419572393	-2.128424435726139	0.6358459603999882	4.723741038702711	2.150259015102974	4.223374062289741	3.37069137798632	5.41367582626861	0.1860362412403951	3.7803653019305226	2.7535584045632766	3.1087803164411034	1.4841056809211093	3.5985051254758886	9.833944660952817	7.35317731432888	6.3323191681113435	6.404635155758517	6.947210259645109	6.237981628022633	5.149425935273602	-0.07904443512373695	-0.7817255069136774	-1.8882554294484057	-2.2527366425846704	-2.802873109792044	-0.7462819960523704	-2.997728820045844	-1.5469459409013928	-4.67518894231345	-2.97329066895564	-4.382212839886692	-7.993864435928575	-18.536003766267516	-16.948736086697618	-4.323355177651085	-3.5607222320861207	-5.935271171810905	-16.727119792186553
chr2R:17607851-17608711	3.4185429555637126	15.882684041854645	11.618752898861127	6.425718732397395	8.372827125255377	3.2783352762274798	4.166925345753944	1.5256566570589718	2.8698096580389887	-0.41798196871995336	-0.32675222119505476	-2.389607345343247	6.5446263765787664	14.143256901215565	8.792882869575019	6.398226768952496	4.118707963940431	1.333254457548438	-0.24417649869289584	-5.656904450766654	-9.456635340549228	-12.599749733878719	-15.107821393094582	-7.627766702815046	-14.204707588350566	-14.178966004909986	-16.30448243425532	-36.11478854931836	-31.88464892278093	-27.8024837530379	-2.874607717975254	-2.3839766294642537	-2.996690653232967	-1.470142058846043	-4.848959401837802	-4.839336417707413	9.028494950228275	3.9414069756968475	1.654507166568443	0.06420800302371804	-3.5116829630556383	-3.9522748810403496	-0.45092971132944226	15.058462444677787	12.089887481744215	13.885802457338634	5.984321467258458	-0.47264000039329107	-8.097730238253563
chr2R:18693070-18694534	5.7705757420777255	-1.0668755590631576	1.684872899606169	0.3842533059311557	5.033237721213463	6.894274517918513	4.692529684302995	5.055568956063924	1.0712992471878855	0.8491726332720496	0.5979417420979842	-1.041562685491579	1.0466184647186654	0.9115938246939521	1.0668755590631576	-0.27546297677879955	-0.2899857612809667	-0.27031361225986755	2.228845345950388	-2.1265304769678575	-3.6500972311029254	-1.4357053600244543	-0.8913593513565173	-0.918332009057667	-1.539531302789424	-4.164882700519041	-0.5053128117350189	-1.046496682949422	-0.34190851119967575	-0.6816519536376183	-1.087850084212704	-1.5065194707249412	-3.245933431873697	-2.686362134739529	-0.11959307392140764	-0.3534115751040294	0.0	-0.26145052715670036	0.45773304765476996	-0.9117451920612267	0.9029352136317238	1.104495514868511	-0.5654146689021436	1.7226975485699034	0.4282457363223994	-1.1197591913357718	-6.355373630830433	-2.5343134233679443	-2.5867242920374567
chr2R:18933797-18935122	-0.875931463743925	-1.3226382033669812	-0.16130308697746232	-1.9713573750144955	-4.2001578062385025	-4.834345300791661	-1.4965775255598557	0.8471903712231922	0.11620054665963778	0.3893487198707885	-0.2406233412219088	-0.39643351129764814	8.608020673179968	14.080812502240317	12.805210426369408	16.443135375699402	8.440653545587814	3.8832961036569293	5.85824272173548	8.153653297363881	6.43842775359215	7.157780655016035	7.1860324952703625	7.44508114540754	3.530412502147945	4.0859427320574335	3.4633109457067928	3.4387876807452433	5.9409284986084945	5.368221611391522	2.6264919362102908	2.4094618709171134	1.8165245916627901	1.319491780228358	1.0619631304277366	1.4598827244470982	1.0118120621011688	-1.7137918446687919	1.8319039104791204	1.0381984435318405	4.728630192898431	2.498048369638254	0.0	0.4953702769670191	0.7455786996038657	3.261407677579345	2.8672366612312685	3.086033979919881	-0.17475763119921037
chr2R:19533708-19535058	7.25185410392571	8.974298377392447	13.596910664924904	10.395516523467494	12.748266768430627	8.084922710079995	2.4113130290228026	7.399865264552406	3.5180668038219713	4.001610549293308	2.4510632348251287	2.6266842991712007	17.371714596762857	16.996590398395735	12.834276548988148	10.70358026248791	8.359311375106374	5.785599906296383	1.152905329904853	2.1560069589100754	0.5917812364141677	2.0091998861302773	-3.3598881807365366	-1.8132482846621354	-4.280157164235552	-1.6254013533005593	-1.9022397540163645	-0.39850850070960064	-3.6294319337714573	-7.826380874517439	-6.285068016065716	-7.975652185586458	-9.618358069706307	-11.619899288258264	-12.779156245561158	-12.09192473591497	-15.362509214660442	-11.927479982783307	-5.731295730867177	-6.462088885933666	-12.326025909077892	-10.281069011580765	-15.4317054753193	-10.449945614848545	-0.5869496252668819	-1.7878460398706952	-0.9577996883940485	-0.15559505174122634	-1.536485131352854
chr2R:20075178-20078306	-21.895493637515873	-8.515328468499668	-9.413482035250693	-1.7345287976228647	-0.6252873828651145	-5.667537417803718	-3.597141533244641	-0.714253540683701	-1.0596149194935087	1.6647668477502808	0.1683104709151678	0.3006475171497982	1.9974567693168384	1.899213828064001	2.523306557050232	4.165195469170138	2.654503592074049	4.211582843255901	5.490533310476316	6.7388436619186	0.0	0.0	0.0	0.0	0.0	0.0	0.0	0.0	0.0	0.0	0.0	0.0	0.0	0.0	4.305483294960735	10.193630308581039	11.681949593241315	9.326896186395595	11.052150391758374	10.484790975192942	7.453679337454993	4.969320516449336	1.756392351107267	2.745151206319602	23.75168896248209	20.64687261503403	17.587412450314275	15.750425130688042	12.373655345929071
chr2R:20288703-20290643	-13.163531756608615	-6.41801236206151	-10.458512977535513	-4.905101156406841	-3.7663300587367052	-0.5461807351831426	0.0	0.0	0.0	0.0	0.0	0.0	0.0	0.0	0.0	0.0	0.0	0.0	0.0	0.0	0.0	1.227427684160047	7.051536038406019	5.95671732309836	9.261968390455992	7.684962561509601	9.788530191563266	12.14874664959358	12.184531533084982	8.958937189404912	9.85511087528477	11.034666524518592	8.178497477455332	11.592588715362483	8.007978480022443	-0.7239237292841192	1.2488284203742865	-0.5363045139413799	2.9272435219895003	3.1551753665582813	0.27441019534526745	0.288769123076823	-0.6009857998161005	-2.8919805715664944	-1.3329997363357793	-1.2925528017988104	-1.2193797779288396	5.338173184220261	5.4023394818611035
chr3L:832651-833848	-1.072996397179092	-1.3721393522692134	-2.5771219798372287	-3.3629876694704537	-4.107320782022723	-1.1538268074702172	-2.377173974695404	-2.2851967374738775	0.8242842620122884	0.16856048821294892	0.6513790356206044	-0.5335473783405156	0.9978029751502935	4.260644763370198	4.712067902381537	2.188535529137239	1.0358933546456346	1.5282976417057497	3.728256305019585	-1.152905329904853	-1.4025230718524164	-0.8822180202613706	-2.137562466378318	1.3107619140664577	2.1036537938077933	0.5648892971373899	4.1183023795582505	4.0708108507013385	-0.17366747914382874	0.6489937632395198	0.0	5.048758283807128	2.3452871542928	3.304806212306594	1.5658460100491902	-1.8178878330002397	-2.6919235887272692	-1.5592830350767661	-1.1614410123069976	0.6654801966760795	0.5778567355583692	-1.7227017470051034	-2.427493181407789	-0.5221996513880205	0.5485312396421649	2.4503914848136588	-0.27057328137415104	-1.2372573898942614	-0.18785007147801253
chr3L:1348198-1350104	-4.190581567206039	5.2806104897549275	9.02047886656649	4.912608890910604	1.8022481924792182	0.3135978736753841	-4.999092477758771	-1.4020122848608954	-7.719550100060974	-3.672828619901051	12.04765706578213	12.497272733915846	10.905588445436727	5.2461315014279934	4.25514803704404	0.37490040548028586	-1.1985527294547964	-6.249179667049891	4.35679477984943	20.652518949142006	16.570018504837325	20.599322745703585	18.794688487146274	19.11437433995525	10.811545266919195	9.751484371669276	7.670861844552727	2.7559174059968456	4.398750600303018	0.5714284717527408	-0.7204920933666504	6.129296559694268	14.332119034547135	9.196925738165426	7.517057538109063	8.880209457592771	4.518114230871087	3.7153012017269043	0.40469560093273715	-2.3799929766535857	-1.9658267082080887	0.4307988098901898	4.851663711903239	1.5090862993303964	2.9127200911359403	-1.5368201368624896	2.0248532517640774	-1.1943594469809333	-2.017428516421261
chr3L:1567578-1570492	16.255079160922918	21.59029047494691	32.153633585628505	27.817121094849227	35.08426643627587	9.670945034414695	8.479720091139377	23.39047340024289	30.748444809987273	30.6709898143511	27.501160672608624	19.242155812977458	12.628471115252971	15.437949888205393	12.82645418112989	9.727998106355612	7.595226370309839	3.4031432116332745	1.4696210850710425	3.6036992843667335	2.9235389033367425	-0.5011903477164583	-2.3843705649815834	-6.719359674964173	-8.716665824543469	-10.847135194522751	-13.178955006263324	-18.38379759996066	-17.2676872161324	-21.400492226031258	-20.181573875338433	-12.54409570249135	-19.61445673011127	-4.671784125736153	-2.9288596689428408	-10.366726640865256	-13.313203748513633	-16.355305915618704	-16.018351648945856	-5.419801226666191	8.97233808526654	10.05060572355678	7.716250166607029	7.494272642388911	8.908260905648872	9.327405131714379	5.089917748660694	1.7921794415219396	-9.018679193094
chr3L:2196153-2197032	-8.873426891323438	-6.179430439835358	-4.1359516252382	-0.2240774644457132	-1.380503773187067	-1.000043908522371	-1.6315117527492173	-0.3101652479911992	0.09827885823498175	-0.18161407892094933	1.0767440689867966	-2.7293653981254744	-0.19468171495382833	1.4087025447528805	0.9539099199760601	1.4913254767997979	-1.7661312985214406	2.2851705841831196	1.2470082520310262	1.72954811871417	-1.0466924622419154	1.170041379908726	0.9588247229513347	3.845473164170817	5.55334554221457	7.876888942501753	4.540265567567372	0.7726724134950568	2.1012508991265166	-3.2290372650970958	-0.5158178689587709	-4.026005736311902	-3.8002338401176363	-3.6186624093488815	-4.527656466709268	-6.885033453415035	-4.250241818682476	0.7061213738957899	-5.326636791065157	-2.995666858333555	-2.3531330318356454	-0.5271476390580232	1.0668755590631576	2.840080964497882	8.778786708877421	10.335157391714846	7.101270857538337	8.600835244255858	6.343394294450615
chr3L:4242574-4243621	-3.671800360159305	-1.3556679005074455	-0.4643668909760808	5.599205234773125	13.531153584844782	20.02280941653376	18.73022738142738	7.188299709746213	0.32675222119505476	11.39471456514711	14.14716371422213	13.846756656911532	16.181616028706795	14.40409466784725	11.955445327681922	12.739069376266992	8.479298677216855	8.053938740383337	6.368676505389255	5.737497373584477	5.8436146182150015	3.98509102302612	0.5513544281558707	-0.0896073058587483	-2.019487400405657	-2.0725876473316154	-1.4303113956300342	-1.569301672736087	-0.35820213482182645	-1.7567639050373223	-1.3586363994772879	-0.5565215778179299	-1.2165054426746265	-0.4734990603979362	-0.8760136239595218	1.3151271865931067	-0.8059551290804287	-0.1390858475844859	-2.923858844234345	-3.7234567464982313	-6.876742128329033	-5.92037482952202	-4.976637162990014	-5.251982042491981	-2.633077477989035	-4.324155543470947	-3.338132221882965	-5.06066878368029	-4.424079341448508
chr3L:4281926-4283285	-4.409080867191608	-5.2811990933373325	-3.3619705280550893	-1.3282450762028082	-1.8640494330083959	-1.0493586777696438	-4.542312670158925	-3.410222789178459	-7.436816941680447	-4.749521511696685	-10.699181294569872	-8.477258421707859	-0.18946256670265693	-9.18444178678757	-11.324600294416697	-4.758118981859631	0.024287286192183503	-3.6868741622461365	-6.769517807363336	-12.11712700643056	-13.45195797550018	-10.657421343087641	7.9776677978816455	23.575023446474905	16.928920521353533	11.885702631634054	9.474558086464658	5.387763096265845	3.0425684407547413	5.275287245607079	0.0	1.8713239378194853	4.577254820662509	3.8155962476208836	7.209641647951954	1.3029487314388961	-6.122490229665997	-13.327710893715912	-19.726611666497746	-22.994741418474906	-17.184746609567583	-18.668294122756652	-6.479824837795376	-12.661636679274476	-4.467651326261983	-0.12469706362901306	9.90120358795703	13.463154047562428	9.105955260089335
chr3L:4283366-4284967	-1.3282450762028082	-1.8640494330083959	-1.0493586777696438	-4.542312670158925	-3.410222789178459	-7.436816941680447	-4.749521511696685	-10.699181294569872	-8.477258421707859	-0.18946256670265693	-9.18444178678757	-11.324600294416697	-4.758118981859631	0.024287286192183503	-3.6868741622461365	-6.769517807363336	-12.11712700643056	-13.45195797550018	-10.657421343087641	7.9776677978816455	23.575023446474905	16.928920521353533	11.885702631634054	9.474558086464658	5.387763096265845	3.0425684407547413	5.275287245607079	0.0	1.8713239378194853	4.577254820662509	3.8155962476208836	7.209641647951954	1.3029487314388961	-6.122490229665997	-13.327710893715912	-19.726611666497746	-22.994741418474906	-17.184746609567583	-18.668294122756652	-6.479824837795376	-12.661636679274476	-4.467651326261983	-0.12469706362901306	9.90120358795703	13.463154047562428	9.105955260089335	11.85243101427957	8.492494585354116	1.9645141411808908
chr3L:4626623-4627722	-2.340659457619992	-3.7165116953438266	-3.943171584275894	-3.2937862775059767	-1.4130365461867613	-3.8168845870217307	-0.9884928598239788	0.0	2.7285928155171044	0.6367718205520072	-1.2519823548111673	-0.2240774644457132	-0.5045632433296451	0.5760679933349748	1.5639767680064058	0.0	0.0	0.6252873828651146	5.344834958667181	3.7673738352907526	-1.0668755590631576	0.7359535705891888	0.3842533059311557	-0.2887691230768229	5.4735919214370234	11.132618329348913	3.719261494762052	14.607737965703976	10.094132492532724	9.391965159083998	9.654415989508845	3.405099109923024	4.331096008905471	3.506711281811732	3.6062495257277867	1.709676124726013	0.19141392629161214	-4.164549247509534	-0.6461910164107725	-1.9826233369106527	-1.4590924863666068	-1.200804510444098	-0.7262844422466019	-5.597881259911722	-6.5710403232822685	-5.853681744728395	-7.5375306367273645	-7.687727540030055	-3.064299042884238
chr3L:5127790-5130752	1.3197504034470002	-0.5468983500221195	0.5024303096386614	0.9568070777091172	-2.0822821447021598	-8.162035214269126	-2.9156969147121443	-2.017125472949985	-1.5906707975797865	0.0	-0.7359535705891888	-0.8768927084489615	0.03414774213294491	-2.1922207566704555	-4.12711497877495	-2.678657106145756	-2.601291577016282	1.9084850188786497	-0.47712125471966244	0.6252873828651146	-5.815540736727864	-4.411541561623121	-1.6391404946334198	0.4219046528503187	-0.7357890626869555	0.0	0.47712125471966244	-0.7359535705891888	0.0	-0.3842533059311557	0.0	0.42720626411911994	0.7359535705891888	2.3477767696269694	1.1357980648094343	0.0	0.249517093244843	1.9789609756414102	0.8819455811986521	-1.5680956148600083	-0.8247480736822003	-2.698759215507217	-2.9449768716853892	-1.8797508540580177	0.18105088102972228	-0.3842533059311557	-0.7359535705891888	-0.9884928598239788	-9.310267139460858
chr3L:5584008-5585630	4.685031307016614	2.3347835852030387	2.7234765276791575	-1.1536432441499376	-6.32252498120238	-4.707174320267235	-6.126147824850123	-2.5850832005038455	-2.4305333019702595	-6.029515905029521	-1.554100564123532	0.0	-6.224581213915884	-8.69619056104074	-3.9246780792822458	-1.009245515576683	-1.0810214795072992	-1.021641598728586	-0.8491782920962203	-0.28527079294746444	-4.091309524418758	-0.37881932592888273	0.6132096582809795	1.568095614860008	-0.4333694895193572	-4.033628619574086	0.6143848014114298	0.3842533059311557	0.8746419699877352	1.1372977321561082	0.5058980647178182	3.25561149119466	2.882462802135257	-0.5552050987676277	3.410909269098803	5.159762538661379	4.818819691160433	4.637657720557527	3.475547498896544	2.330400284703808	1.3493434207077604	4.4150976342089905	8.530830290240996	1.8942688496886164	0.18222014506595524	-4.118411235991202	3.4150529320319323	1.950221746880424	4.749137239353709
chr3L:5924291-5925745	-3.873794197092901	-4.03680532265156	-0.08414483073248277	-1.2407833879874608	-2.399240651804963	-2.6507352656833407	-2.198711790538827	-1.2787393670063825	-4.202735033111621	-4.730420325349172	-3.080930733263318	1.2153403348059149	-1.8700254104677434	-3.0184819947052115	-1.0712195032428007	-2.2697304285355595	-4.147425136715118	-1.6003423933533654	-0.6869033885539373	0.4981573657169619	0.827066793284096	0.0	-0.5050184077099936	1.1008679539811876	7.050419974976812	4.201715566831699	7.577427023831836	7.300033760871381	2.8142162649185845	3.4001273239679835	0.4617786418743088	-1.4183341114984604	-0.6845217356821115	1.1463383902419109	4.436938612053855	-1.9684881625655302	-2.8357115853359236	2.9229386067038803	8.531011589706415	3.772422941938671	2.46465540869835	1.2094994736394367	-3.3734310414384385	-5.436656495994084	-3.063440638254731	-6.247470475676982	-3.604278618917697	-11.406567233646228	-15.80173315830633
chr3L:6972229-6973569	2.457816062850274	2.4123068633995635	2.835407101844049	-0.58136289059981	3.470680731883705	1.6005594523820779	2.2044471364002667	1.9217597211938466	-2.2176249736780558	1.1287580057661215	1.077906145709494	-0.9182980898333778	1.4186362351047908	-1.0997770064881411	-1.180704684183168	-3.000152621033851	-2.32313554025746	-1.0393354177686325	-1.6211350313503146	-1.496281303459944	-0.3476070976180126	0.0	-2.0399334048991	0.4614027640753729	0.3403436340540273	0.029164356936869668	0.9358789375616292	-0.38146381821630243	1.5476872168228264	0.5050184077099935	-0.47712125471966244	2.556637702356778	6.973637976196464	2.4932425598990946	1.0668755590631576	5.5285487507999544	7.771883793755865	9.396816387528853	6.162506918363619	6.592846572632882	3.872569936289535	2.795504235865013	4.952351687382927	3.7443934217028456	0.6039963843566813	0.2797581026369587	0.7910984487669489	0.3009267571761784	0.4794775146379795
chr3L:7362721-7363833	0.5871840453695247	6.335494637117665	13.184662363844696	13.686347333488714	11.783354184957213	11.362608738577562	4.757079977267229	5.839320801851731	18.25744466878821	12.698018625549183	5.930554787298904	14.751763041492628	4.650991840997096	5.429393261185014	1.8244810634954876	1.3143623848511672	0.3948719536386313	-3.760171700601087	1.943221112619565	20.963132157661036	22.83505543820931	15.948673480052783	16.915477124816164	8.274210034943168	3.28198565764063	0.7902528869350193	-4.995858939711567	-3.7081557900307045	-9.973340624101747	-10.356708111872614	-12.24466960964459	-5.139724365778945	4.254590385437654	0.9220295574166448	-1.0713926412321955	-6.702144286479492	-12.918226344369065	-21.798446185755463	-26.479354284084565	-13.56250447332061	2.619872921152459	3.9179677971274587	12.314273785190656	5.943782983940106	5.74193603823053	6.109772119894626	3.387866348974871	5.572226372246795	-0.15381416763159558
chr3L:7903830-7905093	-0.502582320872773	1.1014254241385097	-2.8397911370828526	-1.5680956148600083	0.49577293591858485	0.2534284771247265	2.6656609392445723	-1.0482786225900635	2.076591819139638	-1.3504575161764891	-3.594546199372049	-3.79054427356205	-7.551519974503237	-5.677174798625362	-6.317398683003883	-1.0083724769666107	-6.713343351842102	-0.8538151719552017	0.7676429413629944	0.8874803547657467	-0.47712125471966244	-1.684872899606169	0.7960293544366156	-2.6628898325951638	-0.1967064974924725	-2.180493704387756	0.17071739487706789	-3.4725928802509207	-4.717033604867781	0.05355935992829297	-0.38731488704981193	-4.513770366305682	-0.2681854859691827	-4.920357670227481	-4.613547516434159	-0.3842533059311557	-0.32675222119505476	-2.736525135063359	-0.8337117047211186	0.32675222119505476	1.4637527426815686	0.9059652567236041	0.5552050987676277	0.32675222119505476	2.9077324852416284	2.9241440498635933	3.536936020478592	2.1610532278382286	4.641004876328858
chr3L:8307622-8308828	0.7184390432389719	4.014668990827744	0.08476600567662078	0.3842533059311557	1.3535241139557863	2.6012987829684855	2.8253691803290155	2.3374730411351097	4.12054481780229	-0.2105263209141679	4.684405571029575	4.629115900722009	0.0	4.387191538348992	6.505918467189861	8.439597620682818	16.10825962739891	8.916863942333613	4.668227695032294	2.9105364270848995	10.911599346895098	7.768013943669005	5.754786191249444	9.531543151202923	7.0919292781841685	10.417770314413392	4.611758061531074	3.045220695002804	2.9907130271502487	-0.11465726287697509	2.8670196023670536	2.044067514366096	1.5403214017145312	0.03425379110586232	-2.8200417512693687	0.2639163295815324	-2.0672385422724493	-3.078109824957342	-1.3948208575963201	-2.446763673232496	-1.6979609250729193	-0.4106493675885908	-4.1831713923146445	-1.9996200756181612	-3.457678051775382	-1.018605832709435	0.4165421971529466	1.375042788877504	-1.619070052105775
chr3L:8518109-8519360	-3.333754116401566	-4.287235911664372	-8.091024360607367	-12.541043764206734	-12.317169549540335	-15.41479810769546	-20.737234607866654	-20.697833420978487	-25.527215937651327	-22.988660976637693	-23.79345959465061	-23.753972669245602	-15.783580594080583	-8.548310805078353	0.0	0.0	0.0	0.0	0.0	0.0	0.0	0.0	0.0	0.0	0.0	0.0	0.0	0.0	0.0	0.0	0.0	0.0	-11.716524796728786	-9.495090855217883	-6.581510808132235	-6.466311258640233	-6.264485345925178	-9.175650052853971	-7.7116949619780035	-8.877543455012926	-8.5831621401613	-0.47712125471966244	-5.790831167060525	-10.632163374254013	-1.8207179272788574	0.0	-0.9609115391260599	0.0	0.0
chr3L:9359204-9361873	-1.19682195993508	2.3286248352848276	0.593836912860107	-0.6491548913989942	1.4637527426815686	0.0	5.015885193085975	5.004762996932171	8.552297628440266	7.002416284211323	5.158557455079379	4.258146881839321	2.6525106533284197	4.85167704608578	5.65396601379667	6.668176555818341	0.0	5.927628237719905	2.235671427812047	5.852791713187981	5.123906728119281	0.6252873828651146	2.376155689375205	3.429381442186686	5.594257796571874	5.374906644548954	2.033876868133111	3.163129045182517	6.240974808260609	8.590270728843798	5.307903816543495	6.682269285406243	6.049977170001926	6.326527318253212	7.128740882692367	7.52971023010603	1.9273248162114929	5.428909880193702	5.379096631658622	4.86523701859163	4.247311194240988	6.578066748104769	2.5269445810645625	2.040798121852448	4.3748356293857364	3.8709556852152165	5.2691044808915075	2.375585142846598	6.308705983664211
chr3L:9797647-9798677	2.5468704408875285	1.243225535861345	1.5277937093321492	-2.1281005731175235	0.3680785626977227	-2.521442801311917	-0.38894791660417566	1.7022214210852469	1.6255022546785667	0.0	-0.32675222119505476	1.0899459929323194	-0.4069813352270333	2.824501804011881	1.2958714957272943	3.1672153639662435	1.5336566294839815	2.800770230391804	3.1793137937922835	5.330814972050286	6.040931047712631	3.785653760742539	0.2614505271567006	2.105157744863585	3.637434570597972	7.77892325120249	6.278309229254142	1.4772115779074046	5.398414652776118	5.125177276297309	4.246128704589485	0.6893915254436865	2.2185952318776114	4.4433370657905185	3.0717740775042857	2.3868823883970296	0.6854114053522086	0.023090644278416943	0.38396149825292963	-2.167281321879722	-1.2253532283842299	3.541361628996825	0.20496423784337345	-2.3286248352848276	0.9884928598239788	4.360744692126315	6.756523494818392	6.0052320478617	4.127506865103289
chr3L:12111355-12112922	10.809803503785234	4.850771241012435	4.997650955728616	2.6455057500001717	0.057593954600689605	-1.0146418146068803	-4.648432915566719	-4.041409332996355	-7.994150496433651	-7.469715749496591	-10.118016144057274	-7.951821424266169	-6.533212870138985	1.4637527426815686	-7.8943397278127705	-9.225574007334512	-6.141532409176078	-0.7158051146113907	-0.2406233412219088	-3.630032701142801	-0.5636727133250929	-0.04973516969283538	0.7597400350927294	-2.9335733093267877	0.12573798136693476	-0.7966864117880205	-0.04253494359369159	-3.9839508322640644	-2.5443902513333145	3.351926606341792	-0.2174219910954377	6.856611540683475	4.892019655762615	8.429069800556388	5.99385700796795	6.749034614641625	9.570275566072953	6.297758271226764	3.5249208448881304	3.1665816439400434	1.8472604681205458	-0.06444319883810361	-0.09407913946506428	-2.0861333216768005	-0.9608824306459972	-2.6886891334695524	-0.5353563671816174	-0.4685334959262118	-0.8146844934204033
chr3L:13828880-13830616	-1.4688271124174686	-3.0945424679485343	-0.25998108473639886	0.4624117879032145	-1.0668755590631576	-0.47712125471966244	-0.7073271912790632	-0.7741317783564632	-0.26145052715670036	-0.9059652567236041	0.3842533059311557	0.3338663289647811	2.271625506748534	2.1339649249480996	-0.9884928598239788	-0.33386632896478075	-3.151952460497249	-3.1128631206954247	-1.1824894461749604	-2.18853552913724	-1.919285271970362	-0.47712125471966244	-1.7115341193933067	-3.4125430430149253	-3.525672679538126	-2.3304002847038086	-1.2456036774209613	-3.325353359970018	-6.612425486623743	-0.6025013259654013	-2.0848989901572708	-9.785275855518757	-4.286166894765546	-8.282146382253616	-12.505440269264787	-22.772419101755933	-20.41891892735576	-41.32216896814168	-32.89259607664006	0.0	0.0	0.0	0.0	0.0	0.0	0.0	0.0	0.0	0.0
chr3L:14021360-14022310	-10.86680779699783	-8.62246884384554	-3.1007011185243973	0.4359239231164445	-0.7359535705891888	-3.928274626551198	-3.9581376358580984	-2.61288771101056	-6.039889706446954	-4.830296782738936	-7.2709981487251545	-4.115575760244462	-5.809681895559215	-6.103903222667148	-8.468093148654495	-4.401135340978035	-4.501937479729249	-6.935880809387921	-0.2970833565050143	0.9884928598239788	-0.22067126500299553	-3.7097746805875236	-6.084669944328034	-5.096499814206275	-1.9780361107407487	-1.6982365193183429	-3.7504432169091233	-0.8526405704718831	-1.1737218734474009	-1.5984390436913216	0.09826992788902852	0.42234828948854175	8.625454063696568	6.710607317280923	3.112650379128877	0.6628042991717671	-2.860296623609945	-4.951760281575099	6.20546885477919	4.116332131412286	5.287094250912133	0.5932692950320458	-0.49714742746931523	-2.975414562775256	-9.097120956010594	-16.077687268299897	-21.946320652776	-21.717542140484117	-6.663726209994154
chr3L:14778442-14780970	2.9537827974435977	1.8555503240393192	5.4920114518867615	3.42596998020495	6.405614506540216	5.430676206489009	5.345892513765242	5.970717249725679	2.6712117469324492	1.5022269290607766	6.631757772060133	8.859716983825557	8.161203626537654	9.29064132252455	4.248540654161881	5.43976453993948	2.3637718666160166	8.193279140459184	6.9253093340793965	6.463974370279011	4.731132641579984	4.9601573982402	-0.5716718693241921	-1.6600668666598266	-2.87099235010618	-2.503773141437371	-1.2552997568385644	0.4516814947328406	-0.06270320752798406	1.9687051941037244	-1.3498927546430302	-0.4905189922846668	-5.021339381137693	0.5731554275886124	-3.5416102808289285	-4.130072839619585	-11.488527648534617	-15.160643900613938	-12.882928317091535	-11.788785239239921	3.572715418216366	-0.025602159001081762	0.2614505271567006	0.0	0.7357890626869555	-2.083175603889225	-7.6525756305501265	-1.4334997340628686	0.9052574629151592
chr3L:16016634-16017679	1.18173219968958	-1.9411047543862938	-1.4955679147939636	-3.940766762416654	-4.934021496794523	-6.71650243913125	-2.5498013263881893	-5.924551155205489	-7.192206658127547	-11.953826932332905	-12.073293002879689	-13.727501193345214	-18.90143754699488	-22.389379710788546	-29.50334536561197	-21.037676135521192	-20.3739030399719	-8.264869907680994	-0.6816519536376183	2.648463661497752	1.6264089009255023	0.6334896394696905	0.49561479799064334	-1.0948187015950703	-4.983153393048388	-8.86620875382528	-10.348061639365197	-11.116436392948312	-11.068471718395553	-2.204094620345582	1.6501490402254106	2.940832809210137	1.3233149417245498	1.8053163889671995	-2.979615168858311	-5.405253836646425	-7.790023671078814	-5.35985248878413	-2.4439776078658966	0.21070289983532975	-4.3037625717901	-3.089274914175607	-5.749707355328419	-11.146544612263458	-11.972020750359832	-7.242243654048439	-6.963833530899188	-6.285823489630066	-0.3842533059311557
chr3L:16105994-16107185	27.01283537634739	17.998412053424822	18.602562619095124	19.125722656899818	17.019216907308937	14.875200607578995	6.701316473604177	8.825787641128636	8.136177153302414	4.910052311322574	0.6596507739548918	-0.5926505940165921	0.034374303859193545	0.8487836296259127	-0.04126791803059125	-0.026012183854487825	1.3105638844814804	-0.37734649529572317	-1.59726788075908	-0.6823488959885214	-2.3514203757452483	2.5976972007164427	1.8727425618795468	1.7838293593572214	-0.6100211151669201	-1.8103068463757903	-1.6922542176450261	-2.433810378585642	-3.672790739125423	-3.954472094040924	-3.940345110739606	-2.18822577440514	-2.8955697421528566	0.5517359560853587	1.3513338011084146	1.953900067005932	-2.0863885229516335	-0.8105963308630283	-1.4173441213211428	-2.302943164887512	-3.1339814773340913	-5.073640129554589	-3.3223957192605518	-3.2198374135714394	-2.4453612363123085	-3.6385166618941054	-4.20997390752325	-8.051394197388941	-8.154243226869047
chr3L:16403633-16405101	1.0180318378758726	2.5911045163692963	5.200606713240484	5.446331997637484	6.611561655648397	5.846371396917124	5.509275004950656	4.499781218070784	6.68240526016532	5.4535700840708055	3.0165001393436763	4.3401733315835855	0.8863200633203413	3.3901233072456174	0.8149173547843386	1.1102944937637316	0.3936105744935026	-0.3373693734868075	-0.9431389782488059	-0.10962568408892696	-1.9279509280889975	-0.4647754165505365	-1.0958891037708254	-1.3847135825144197	0.15553434292359536	-1.0789706062113138	-1.1742213371544918	-1.814252970521732	-1.8075554552737876	-5.446342151683628	-6.666597991869972	-13.881469540092265	-17.104754392301334	-15.849945842012218	-17.9517156431993	-11.443869492194347	2.6011763741784892	6.97587887815041	7.912137606334849	3.236719671416751	-1.7266580420817803	-5.214966733919849	1.8635662115035476	10.280072806448137	5.150190322531455	0.7593974304282775	-2.5290312743854133	-6.494030053906198	-4.5425123843474475
chr3L:17549602-17551236	-0.7359535705891888	1.5744741951716879	9.715271624606546	9.710303466817567	5.123866350630134	3.610361474640452	-0.3910079150300354	1.2670418878990384	-2.207356495112296	-3.108672053348561	-3.202476080815858	-6.192135344229479	-9.523770854832927	-10.312264211500123	-10.399392447130678	-1.2343585508555452	6.495724945931851	3.555145026480288	-2.6282796561369195	-4.603302399494315	-0.9586119241720026	-1.7321457241349796	0.0	0.0	0.0	0.0	0.0	0.0	0.0	0.0	0.0	0.0	0.0	0.9884928598239788	0.0	0.0	-2.8896935998817175	-0.5458206058709691	0.7350752397417999	-1.735739873193599	-2.2468058380601854	-7.315566153858491	-4.251487154252575	-11.333818534205497	-7.029805412078828	-14.870753023674286	-16.004011214391845	-0.19916529609750633	-0.7794991970867088
chr3L:17646116-17647748	1.3838736204033506	-0.02337315987317517	0.6503531576036035	-0.4271776007473981	-1.6175616881112125	0.2573970043428867	2.526768794278296	-0.06318025245188186	0.9819920421947447	0.36645301673832253	-1.194646247138325	-2.3391452497566325	0.27993474006150265	-2.9523055192466034	-4.5555240301208295	-2.902408521200445	-2.0180283435363244	-2.3286248352848276	-0.3546882200982164	-2.401708180896317	0.31210592231488377	0.39799486157175007	-0.3887461076840382	1.9846830587246163	0.22432243947821665	1.9723208914203911	1.6333473982836593	1.8666817524945925	4.446485856438692	0.09325683163294358	0.5044633595379466	-3.744174586686254	0.46692899019301065	-1.0762399366823194	-2.946948949129106	-4.419868422574987	-2.8373729902743996	-0.5517556197990399	1.9084850188786497	10.47422478473734	20.082796014902712	17.88396270255611	17.61598578630532	16.288751816529174	13.470084444908977	9.358914025368744	14.522107227873851	11.391675038635638	12.483899808341318
chr3L:19550463-19552034	0.0	0.0	0.0	0.47712125471966244	0.47712125471966244	0.3842533059311557	0.3842533059311557	1.251293698979397	5.9392008709728294	2.3900422542586703	3.833159426416058	3.5835512713875364	4.914960451063605	5.524978032783653	3.4967468515400797	1.7962975890371429	0.9249909103163163	-0.15891671382976066	0.9078864773054824	12.776003949802327	26.440543645142974	25.388084045285332	25.15995665404712	9.830960884757191	10.958666132391679	12.296344385337628	14.20029267068157	5.304428708749709	12.37472383921509	4.10745938626204	6.7423125932093475	10.720229040259087	13.488091620940027	8.792519748846445	12.531783266232614	10.001247478009581	2.8421321470488228	6.399682696688292	8.721161638545318	8.915542030952585	4.6547380432006396	3.8693163401205695	3.3570006884681542	3.26169824850215	1.581117323238192	3.724009198409755	4.1522998989666675	3.657721224519674	1.0487782070695417
chr3L:19555706-19557379	3.5835512713875364	4.914960451063605	5.524978032783653	3.4967468515400797	1.7962975890371429	0.9249909103163163	-0.15891671382976066	0.9078864773054824	12.776003949802327	26.440543645142974	25.388084045285332	25.15995665404712	9.830960884757191	10.958666132391679	12.296344385337628	14.20029267068157	5.304428708749709	12.37472383921509	4.10745938626204	6.7423125932093475	10.720229040259087	13.488091620940027	8.792519748846445	12.531783266232614	10.001247478009581	2.8421321470488228	6.399682696688292	8.721161638545318	8.915542030952585	4.6547380432006396	3.8693163401205695	3.3570006884681542	3.26169824850215	1.581117323238192	3.724009198409755	4.1522998989666675	3.657721224519674	1.0487782070695417	-1.7345287976228647	2.988820755627022	3.5658778672591294	4.028891056092019	6.5867506466072685	4.137065620873254	4.9351847537965305	3.198579443546885	4.3433148008560405	2.8604750647848034	1.9635156869844992
chr3L:19915359-19916961	0.8065359368777398	13.537309436784147	17.330719997993363	17.5223042393357	23.01930083904896	22.95282258072011	28.67635366568911	17.684052075665704	6.388346554896109	14.68475811275832	11.0690217127317	10.83110550285275	11.953484737529752	6.219902629101278	9.92503043289162	8.751621680911905	9.9463579038397	7.971241289543866	3.757352411865404	6.442634969096633	3.6743656495248174	3.95704333187503	4.3615676689479	1.4449516304328438	0.32847745070097817	-1.3296773728786337	-4.7865185593650965	-6.12541641591835	-10.099382824183746	-14.179217440500548	-15.997302885063625	-20.26759976275677	-17.555779654566624	-18.323878923291137	-13.538166073862305	-10.589807122062926	-9.963078201001254	-3.740629675125982	-2.2068672014745885	-11.922611133755128	-12.371696853130329	-13.352745898003077	-15.22196397800143	-17.109881765211764	-15.469414089345689	-20.76364374596555	-15.559366370347464	-5.799443243181672	-1.1420106718207956
chr3L:20286327-20288186	-5.597965688119735	-2.5352918816303283	-1.3274543126663803	-1.4737446487446972	-2.6372800785510293	-2.0418101527063217	-3.0262609220966104	-0.3950281665328211	-3.086102191357704	0.7789134453809591	-1.2262537741110882	2.190699074352623	0.8093396531418781	-0.32675222119505476	-0.7359535705891888	0.0	0.8457119955017671	2.276419542683485	3.919944048759801	5.986921111779056	3.7990053341849648	-0.15117730789243075	0.288769123076823	2.6343213882462297	2.176353332483717	4.573442071811589	3.3607624099952416	5.617349337832967	3.6181503369480446	0.0	0.0	1.6668900451615751	1.3307100969424897	1.684872899606169	4.648037294079919	5.308616787211128	8.377092867667569	6.614080803179548	7.821694994753384	7.565661621799035	12.981937552092333	12.629058138804519	14.225584922229578	10.795497174490858	7.427582363891704	5.004257613966245	5.997422743468131	6.9310302679851725	6.667392000016279
chr3L:20289034-20290269	-3.0262609220966104	-0.3950281665328211	-3.086102191357704	0.7789134453809591	-1.2262537741110882	2.190699074352623	0.8093396531418781	-0.32675222119505476	-0.7359535705891888	0.0	0.8457119955017671	2.276419542683485	3.919944048759801	5.986921111779056	3.7990053341849648	-0.15117730789243075	0.288769123076823	2.6343213882462297	2.176353332483717	4.573442071811589	3.3607624099952416	5.617349337832967	3.6181503369480446	0.0	0.0	1.6668900451615751	1.3307100969424897	1.684872899606169	4.648037294079919	5.308616787211128	8.377092867667569	6.614080803179548	7.821694994753384	7.565661621799035	12.981937552092333	12.629058138804519	14.225584922229578	10.795497174490858	7.427582363891704	5.004257613966245	5.997422743468131	6.9310302679851725	6.667392000016279	3.5761773047101664	8.120944562445272	4.3534827084614305	3.3349861659850237	3.4688196414422303	0.9988806892020567
chr3L:20393185-20395872	21.192485625410498	21.738187193164233	14.497000917487757	10.258224475966228	13.513433081527124	10.980957996459122	6.571393889318193	5.079567897098642	5.720914097147717	3.368671578769299	0.356340825511399	0.1302530687182984	-2.723334908564727	5.212967534854617	15.2027713841857	12.602788294298437	6.285046281573912	5.952683506910475	1.3703390793870693	-2.5112193972174244	-4.92524056440414	-7.035951266194299	-8.348040911495772	-1.1041098473102753	23.906430905552025	27.000569337071088	23.566647334638102	16.24534964176695	11.256756486102732	8.068574371168673	7.472781762864914	9.302239234437312	4.572595658912679	4.382679951658997	0.5392981208998562	4.774796706787897	2.150137734882445	-1.0447864192381942	-1.9845737089068567	-2.329319420413116	-1.9716545181885932	-5.721783533454631	-10.908331441504258	-8.38551605372258	-10.21756397938179	-11.842596642770497	-11.886021424053418	-12.857016575596042	-19.583580240490534
chr3L:20400712-20402279	12.602788294298437	6.285046281573912	5.952683506910475	1.3703390793870693	-2.5112193972174244	-4.92524056440414	-7.035951266194299	-8.348040911495772	-1.1041098473102753	23.906430905552025	27.000569337071088	23.566647334638102	16.24534964176695	11.256756486102732	8.068574371168673	7.472781762864914	9.302239234437312	4.572595658912679	4.382679951658997	0.5392981208998562	4.774796706787897	2.150137734882445	-1.0447864192381942	-1.9845737089068567	-2.329319420413116	-1.9716545181885932	-5.721783533454631	-10.908331441504258	-8.38551605372258	-10.21756397938179	-11.842596642770497	-11.886021424053418	-12.857016575596042	-19.583580240490534	-17.987323988429864	-21.866282894411256	-11.300696522525561	1.796650698858166	10.436941424150328	9.338368647052361	15.785368142525305	10.093112523973481	10.403761453718303	6.459162596791146	4.746397487116779	1.2586766593151515	-0.4732436309775696	-0.8565885217064962	-1.868319269603572
chr3L:20465706-20466630	-19.711103093858725	-21.59180444531329	-24.393975071262062	-20.245063762335114	-16.806791092487327	-11.135788213196575	-17.611708939094882	-15.624318521789508	-28.20316536492413	-20.69853245001699	-2.3491410276683253	-1.3831714485305802	0.6884910371321753	-6.787546307006597	-6.340572694029941	-2.898483785789952	2.9951610346314834	1.9027781287195464	-0.12584351286883852	0.2614505271567006	6.692620361405076	10.909363085477318	10.07058005533355	2.9183707710970546	0.7739057992056397	-3.4434489019948415	-3.98578639484823	3.6586233275717004	16.08925312201556	12.361053472254282	9.181290630800802	5.999477097047704	0.8768153944754253	-2.868744883473255	-5.343575923999048	-5.009328598392281	-7.620373223850663	-9.230239152849432	0.05690297878332176	-2.2302363824288074	1.0489759513890562	-0.2073651818591979	1.0765553942092771	2.0763736919467424	1.1096640707295253	1.103782359086385	-1.2679355162618853	-2.091455237705499	-2.8858291742553948
chr3L:21060753-21062355	0.0	0.0	0.0	0.0	0.0	0.0	0.0	0.0	0.0	0.0	0.0	0.0	-2.8569558578075522	0.3174792021990947	-2.6199282139253293	-2.2951444196306703	2.07614289713653	-1.7924826107208622	2.772955085350169	8.460945166576867	22.357910830493356	16.695960581434203	32.45548386249799	27.1246411479299	21.61278770840655	8.062707480783573	1.9148397238196222	-4.238658553862676	4.923968617379274	8.221094580813567	0.4087732336795804	-5.537457646912439	-15.376876774173393	-12.441693462137943	10.536181895724296	14.587382375666436	12.258067410037976	11.429547236986359	10.687656922240322	14.463906627843853	4.5022091620119165	4.770677246736738	-0.2388733924999434	0.11150465572978854	-0.21631314268614787	-1.6589941954708551	-0.3271705384743918	-3.7059589032633196	-1.7763347425654237
chr3L:21483912-21485044	-8.840280295764165	-6.88788855121663	4.63407812192454	2.97930347991735	-0.07062638443049458	-1.9839434926028054	-4.226856969031565	-7.490321972372528	-13.670508680921982	-15.004894332624138	-9.834273275997415	3.689337464853123	9.301259887891705	3.099837617407255	0.6149803844782077	1.649868834061697	1.8650555780051334	1.611694351466329	-0.32675222119505476	3.432768520248949	8.35224418395108	6.840942222330937	8.824299583055533	12.534357896335925	2.903625588793902	1.458023884941057	0.43453768640047136	0.9767057247610837	0.1642091236232561	-0.20316204365322865	-1.5768536551231687	-3.2053885288973127	-1.58902281019159	-4.182780743662297	-1.6781136388016127	-3.1407839566371054	-4.0235067187612765	-4.52021885216966	-3.5956730800215646	-0.23102706836693862	2.2865301912985485	-2.1411477376961074	-0.5552050987676277	7.200190857838649	11.32519772081586	7.588649700451601	5.896069271166395	8.415439989680262	5.075612611965393
chr3L:21525411-21527102	-18.681870580432673	-1.9432443377832398	-17.69536004230162	-7.4587531291235685	12.347944540224114	26.241270779464053	21.135052487145753	18.101291761485918	13.005389887543226	13.76558080029183	13.866578311854369	12.72854577038741	13.04263409093723	9.494200276032107	12.589149896518117	9.547766513319916	10.870498193424574	7.349012584994001	3.264934010085487	6.52202259297517	9.217596000223168	4.945271221352393	6.8542221830453425	10.66989966982674	4.622053575816099	8.43053686068545	0.5080722520049872	-1.0459198529572884	-3.3605913250931034	-5.392791840363205	-3.185151876980038	8.281101427693853	7.107496778863258	15.264721153678774	2.3790627957725685	3.0237136717302797	1.170041379908726	15.622119068419192	16.543222909346483	16.341775404436085	10.610210609423604	10.3443338115991	6.347113547758962	4.232245473649785	-1.0393129288779028	-4.245719365944414	-10.099487157365155	-10.486372110769754	-11.562297863050588
chr3R:260105-261389	-0.5050184077099936	-5.031143920149037	-13.62912802960379	-6.773816493903235	-4.69439278068746	-7.095282005015724	0.23685661725686183	13.614729455202228	9.381426576509558	9.36335482229947	2.913916670441201	4.7509351796945944	10.847666986553113	9.28047317868544	10.928342495290208	7.260565456378928	4.193009900938655	1.4195456715774053	-0.7756935721587258	0.23634353208163594	-0.562201201311208	-0.6864289643924706	-6.409353947250236	-6.4620735969520275	-10.319133270974055	-15.332137259659234	-17.182271362332404	-7.382840616166558	-9.00388188742689	-9.704277444657606	-9.852774070079544	-0.18956458884263497	-1.2718735439589592	-1.2338863123401764	-0.32902743019439595	-2.2724645444641847	-4.720437487625018	-5.857536762679556	-0.7158051146113907	5.271848049999116	13.099832445103047	8.31538360404888	9.301962838272777	7.129548866435838	1.8052709750169444	-0.6558541829617227	2.880003266347856	5.108749249559681	5.932211560656775
chr3R:1034938-1036558	2.742993863374126	4.318667260636792	1.3149504415101103	-3.4636437454785485	-2.855523901619532	-2.716486724668357	-4.392150544955392	-1.0638281576422768	0.9884928598239788	-3.785812283495655	-1.7722115531790854	-0.8791548266986816	-2.966836448192383	-0.11636182092070184	-1.9447622291347166	-4.512603221578403	-5.42132347505684	-4.372522709099457	-3.6820222050075606	-1.6024763869688816	-2.9161045183112653	-0.4676310425478697	-1.0668755590631576	-0.3546503345598342	-1.4842562474749224	1.0052013422911241	-0.503350809406816	-0.9059652567236041	0.7359535705891888	3.8266572819128077	5.561789973218856	3.762229217940036	6.256611792089152	3.7918682292299546	1.3740654100455731	1.0668755590631576	0.6383073482902311	0.4220719170992707	3.040834917265476	1.3821770810048504	0.6827202064713115	-0.6408104628791458	2.924876165513655	0.30255291764333986	1.0419564605871743	-0.6248499034466155	-5.395503726495559	-3.1733411556520057	-2.927009649502609
chr3R:1473037-1474850	-11.565985343312633	-11.877936199765362	-10.041229578112045	-15.336063454502494	-12.307542752174665	-2.2051596035898453	-5.679540976338891	0.7359535705891888	18.497150798305945	30.864791767109534	27.842949143241995	18.94540807341922	17.71224055955651	13.596905702983642	9.394637087876148	1.674699202459402	-5.75870024146426	-12.425798554046446	-5.449615793041799	9.793675135173316	7.103547184908103	6.998774688711338	3.099483525220618	-0.3904149486317256	-1.255186884787189	-2.6423328757367766	-2.6909320102722734	-9.07738919550068	-8.375971293709814	-4.9809070241153375	-1.207316326791953	3.726534315881601	15.966021804424397	19.18712787218596	11.359105550503099	9.849918186771076	3.1165456674533685	-2.0683657008122815	-3.3094811480293234	-2.1024042231740965	-3.3647802342593924	-0.24517880602731876	-10.298471700255938	-6.132542401193245	-7.511077714511678	-3.676399430248123	-9.43751580154057	-15.839720389198007	-16.23734622759374
chr3R:1484018-1486030	3.099483525220618	-0.3904149486317256	-1.255186884787189	-2.6423328757367766	-2.6909320102722734	-9.07738919550068	-8.375971293709814	-4.9809070241153375	-1.207316326791953	3.726534315881601	15.966021804424397	19.18712787218596	11.359105550503099	9.849918186771076	3.1165456674533685	-2.0683657008122815	-3.3094811480293234	-2.1024042231740965	-3.3647802342593924	-0.24517880602731876	-10.298471700255938	-6.132542401193245	-7.511077714511678	-3.676399430248123	-9.43751580154057	-15.839720389198007	-16.23734622759374	-12.545882672896909	-29.095709367801692	-19.335373889501398	-7.974840063737948	-7.387549028761558	5.09513260350674	21.959079312444278	27.769758755854234	29.907688505286156	25.14058133387499	13.182880544892122	16.440523961516625	16.825925748202163	11.835935547578977	13.092024961299817	8.486955880856515	7.001582913774714	6.236224253986712	0.986178161096891	-2.722820712245071	-4.598504076416683	-7.292866121379557
chr3R:2916091-2917513	1.6726659186580606	6.779837511692792	4.401973712777823	7.015563202337922	5.781462245325764	2.8879856964477946	2.101950695448422	-0.3476588250069849	3.785163311915232	7.031741944466807	7.0850090718364624	5.546224392949035	1.743695692465778	4.620879909796377	5.673430682347398	5.977937448496311	7.3936241920735135	4.9524156206565975	9.339892557895643	13.10253264095865	10.595187047528963	0.8457119955017671	8.70929911288274	11.749563182863946	15.372914863191575	6.105342825598859	6.0437892265251865	11.933232739742012	9.903321936223925	13.251389737618247	9.155892923525911	1.1337709951695234	2.2590189216015064	4.577200076718967	6.493498630345483	1.8114887750764912	1.7095248879631941	1.489739635518928	1.6548510505161402	-0.1645482614775972	-0.2795753296109495	-4.0431000460778	-8.547361631538877	-7.4998263742657905	-6.638828726029718	-9.329059392370844	-10.751295120528187	-12.786937471570077	-12.955291009343929
chr3R:3356128-3357931	6.074640256248148	6.912583973631411	8.107163416012812	3.8525952565940056	5.600168153659375	7.44718266602679	8.084256592169979	4.808920930498474	3.7893495846398157	2.7677109471775316	6.734867117219397	3.8099243859448317	1.874826951035073	4.93754894210464	3.042944561369545	2.9887430098760324	-1.7736871467233453	-0.7103705500790792	-0.5192482938002797	-0.44013535824043465	-1.1737218734474009	-0.8324482535580285	-3.2849744900503426	0.8521802888970901	0.70856189437791	5.355786934752387	1.6216404451321587	1.7530262612328962	-0.3956455853296457	0.17510803212838436	-2.511352942244209	-3.687409431079582	-7.66416839982661	-7.336600537213985	-6.413492133841615	-5.419273255086201	-7.426433593246931	-0.9207074752827707	-2.432974679379528	-0.9591312608573317	-3.412198396973716	-5.592340626186117	-7.41673319555781	-5.704017016561344	-1.0663436189201043	-5.114228415353384	-4.559845349522033	-6.388427714568128	-8.29388964016664
chr3R:4012587-4013737	-5.993382770216393	-6.8245689567887275	-5.413946292835909	-8.979698388092052	-12.250560437916509	-7.579591019639557	-4.514363676213611	0.7208156439597363	3.6292881755144397	1.4337680918065416	1.7208253137182707	0.3629772813509106	-2.2357904464785805	-1.9178422027644002	-4.288296449294239	-3.3886691101694804	-5.483527143047407	-6.470148085682412	-7.935706122302998	-7.127696679577243	-3.7731281943402184	-1.087636782058556	0.0	-1.2798826390675293	-1.2154467703898075	-0.8980958259902029	-0.8107143732197066	-1.011812062101167	-0.2628848219013119	1.5090163310573432	1.6726659186580606	3.127494171405058	1.1537442590285618	0.7199898891604436	0.969774953803062	3.7660049647281695	4.374627370137258	0.8065359368777398	0.288769123076823	4.228761112017221	3.9413412878966114	2.056688907158975	6.4053226152114755	8.071057174643359	5.006040479143558	1.6151662044062816	-0.81789855807269	-0.4393470541117445	-2.923856296835385
chr3R:4175183-4176535	-33.56563290726222	-28.20653581636842	-29.301454094601983	-20.881485113955844	-4.707714080354311	-2.4791948676074145	-7.021209425844538	-11.388570901706405	-15.83373780838414	-17.370283431070323	-13.34022670971091	-17.50820304280206	1.8948912846652062	1.3828578468790418	2.1589988735008263	4.3353870070694915	11.890423452068887	15.85599511635694	18.83110317830938	27.504377127291896	28.741027321376734	19.061829787576993	13.460137853684856	3.7790605300285356	-1.427061431565605	-8.138728121915163	-9.248709251855258	-10.863709054723214	4.7198125688200605	8.774769505490246	3.5125572114401353	3.143551851039988	0.37179757067043084	-2.5309981345619827	4.966460705056702	17.68932534358068	22.329006193113234	15.72743263142557	16.01575507964928	14.34510726976877	12.551663575927135	9.790499532314032	10.729528624309957	3.323001321488485	4.445664432185481	6.061571474098136	5.199776169655012	6.337165770891553	4.258770062578852
chr3R:4844573-4845910	-2.6618871929669843	1.2874971366586316	0.6533397802400579	-3.8431204651214874	0.27637074003757595	-0.43164543668331573	-0.7349911457550486	1.7747899969308505	-0.571320832380594	-4.516664618049113	0.11875321975176696	-6.322066087040679	-5.034967117426229	-1.3473244509160707	-10.140281461007662	-1.8447911902644203	2.8110018566034953	-0.8236791214854913	-0.6610055706295627	1.470083736888542	2.767727107987818	0.38054047340964037	9.804674998506727	11.31160726322316	2.5349840601615057	0.7357890626869555	14.105430112474606	14.676125882311268	8.215441325671282	6.548396484723738	1.1610439107987276	3.5881440867441077	20.100016771701583	13.683345726369474	10.690251788639163	15.013688945183905	9.513675463847306	9.699262727734851	3.1332348496743667	2.7074120352071107	2.3734866743062186	-1.6662633538807459	-2.0073159348559355	-3.160699106291675	-1.8412048425984726	-1.5474151936727185	-3.1332742220027185	-6.010327536291242	2.465493939058609
chr3R:5536429-5537828	2.97827690514042	1.734044581884785	2.5951527588351433	3.8252696298048137	0.8142262470228054	-0.5215881742914195	0.26626072658352967	0.8664042214678321	-1.1304516559121591	-0.13953396194821738	1.8843987872526702	-0.44496868927979244	-4.1361134317745805	-5.100001781036675	-4.247204929157394	-6.846499467274079	-7.050162798723058	-7.061218324506062	-9.661149833019643	-5.033411793103158	-5.144348074835759	-7.583826698201437	-11.740389354043366	-12.057170343143593	-14.764635372127879	-18.3409027377848	-16.49192947850115	-12.730707004603307	-5.9147312602951665	-16.107244873065277	-9.204440259284791	-16.30827025859402	-19.434843248749086	-21.701405365932875	-26.95087013285612	-11.896924848670817	7.2505476256235655	4.04309630970792	-0.43601274962681114	3.899573555160544	-2.8484699034693683	-3.7780846279053435	-8.362004941339492	-22.007229382770852	-21.3649327004253	-35.96437246452047	-26.61526919665405	-46.20335559709297	-58.0214819358231
chr3R:7177839-7179240	-4.544808904418122	-2.2101210384637575	-0.6791881178258142	0.3893487198707885	0.16564503683859236	1.7349427556633865	-1.1851112443328877	1.7932159488413406	-3.1444194316688123	0.19545730819872614	-5.361253826213729	-4.246849545306514	-2.8873820008609563	2.3286248352848276	0.47712125471966244	-0.32675222119505476	-0.47712125471966244	-0.47712125471966244	-1.8978001937315443	-0.5456173793562173	-1.3236003695070535	-1.9210354515518944	4.045681281781969	2.39628165796274	3.8078996215829988	-0.26145052715670036	-0.6252873828651145	0.417160096468131	2.771955923558043	5.99881365822945	2.6017357073969265	1.9360665985830285	0.060962745015289775	-1.1311234323630985	-0.8421104608911878	0.6313095675526067	0.7666234441704003	1.3768430568588477	-0.20896969864425255	2.865495555275599	0.2591042581126318	0.0	0.9761204326292247	3.8804202957673013	0.5667259048251884	1.7480565290338521	2.5284624336634365	1.9979869282242837	2.839672363599801
chr3R:7396179-7397358	-0.03216995150580734	-1.016716737417182	-1.136342845964111	-6.358327118474144	-2.9283739959358974	-3.009549710823519	-1.39797564482416	0.9884928598239788	0.6252873828651146	1.4637527426815686	-0.9884928598239788	-1.9084850188786497	0.0	-0.9884928598239788	-0.7359535705891888	2.3286248352848276	6.132364032413689	3.051369138075979	8.188117015554457	5.490699686571207	3.143296440230375	2.3567691651326466	0.7728105171935836	5.2582944909352305	0.33949450367647754	3.7741688200611385	5.233892584859721	3.0797683073807653	5.992023870461122	-0.42921553516829136	0.3035790041103283	1.5555007849206122	2.133591001907218	0.288769123076823	1.0668755590631576	1.1780392737656693	3.8015320401186465	4.698037275849935	3.9470864193142554	1.188088352482712	2.6526573394945756	1.7874610473389443	1.2780642861172016	2.5537578162438113	3.101660585508176	2.3619318092551254	3.704507446805453	2.1529260397605725	7.707976916374913
chr3R:7644054-7645170	1.4445877426813125	-4.3044656998013	-1.0485417074446672	-5.659434295999628	-3.5188573338833753	-6.366451268337366	-10.981976948738364	-2.5376537724420087	-6.8047686263577365	-5.050926706488789	2.053587605179096	1.20332128170476	0.0	3.730778709504621	9.21184668194685	4.947274145387326	8.592909333505286	5.474311885741463	3.1972401627997358	-0.7546674063475236	0.20367348440755131	-0.4713020891684692	1.403735900997821	2.8221542193281657	3.9892278218051667	11.353629606407383	18.727625592008184	16.2113599424835	13.137066418839554	13.926191047689992	11.396492568822563	5.167778216525344	3.805319872943863	0.8237905589493546	-0.017952030891295875	-1.3814767259486558	-1.329177620499737	-1.6450988738290504	11.349562830522753	16.205365174978585	12.621349484562751	10.72062974129399	7.152160832345111	7.865238514648008	4.707182768492294	8.67689428540066	5.830566830627477	3.4547983643303954	0.5266759965551803
chr3R:8473604-8475049	1.215446770389807	-1.104175836219326	3.5643646928672377	-0.9080975386057955	0.2681854859691828	-1.0500209546839967	-1.2673031394409708	0.3723033799327735	1.0992475489308389	1.0466924622419154	-0.554177921433174	0.7371235292759929	3.147246052810217	-0.6252873828651145	0.3842533059311557	1.113003799217295	2.8775170043971197	1.0009102260028648	1.9771080949281425	6.659602751875147	5.435768274035641	0.16125860883478288	0.6745932997883084	1.5476803382823858	0.14137141406225112	2.6895983040340803	3.842811258425279	0.5948716293045501	-0.9059652567236041	1.6681459234617244	1.7049984079374736	1.922924649580727	4.3034904876848445	9.288261806276203	4.516926951112062	1.7747899969308505	4.622337946104709	1.3742323727468155	5.5394977583802705	3.2922016082507257	2.0697222889739924	2.5264978434128564	4.579631873074087	2.599002965325435	0.8464531161906278	-1.963787258998889	0.25370995773219984	-0.7123704716351613	-0.6358459603999882
chr3R:8835993-8838374	4.726197332072669	2.6093300194971225	1.684872899606169	2.341248245414566	16.591138429163177	20.285571650193777	20.174900213390274	14.976978582068877	20.74012382355281	14.84077957859602	16.83301683581498	9.136426786279413	6.618068033203112	5.097558653497663	1.6279340553767307	-0.025168560387019888	-4.3481656164313245	-5.678812894463356	-7.54669523934809	-6.66109657367037	-14.039287288853723	-11.305839428482745	-7.949798915753724	-10.415151070205683	-1.170041379908726	0.9059652567236041	-0.32675222119505476	-10.720747753160724	-6.148380841230262	-6.81502210195772	-0.5722315223304937	1.1737218734474009	-1.9229246495807275	-0.9640408492637469	-5.082715415000875	-9.10777641512996	-10.434395831576465	-13.568014073491883	-23.84432150566672	-20.156103295329007	-18.16668574831722	-19.867246191891063	0.8099258278262055	5.831815490954277	3.644054962703099	0.0	1.0466924622419154	11.191932446816882	18.08447574481754
chr3R:9470464-9471888	0.9884928598239788	0.9884928598239788	0.9743368538697978	4.551124087194124	5.2148829581544325	4.319789486348128	4.610415262973926	2.912433647859779	1.2496572079740351	0.6743596154704163	1.8049718192967532	2.896215132538508	1.178708338144877	1.1737218734474009	0.8097316386735293	0.6181368662270865	-0.9787667227889016	-0.24913198175893092	-0.3077188724446376	0.3933982495230332	-0.7624759038143865	1.002218800574404	-1.167831902670722	-0.6648882536726342	1.3775703198003906	0.47712125471966244	-0.5276934093934909	-2.3638539710193105	-1.8404509493703616	-2.0118549708410387	-1.3473307521935447	-0.3454179141418506	-1.5867481520002256	-1.3020713725970023	0.0	-4.307851823376832	-2.566455017738226	0.15544843784751103	2.1832232294032137	-0.32675222119505476	0.9884928598239788	0.3842533059311557	0.47712125471966244	0.1736674791438287	4.527698766354545	0.9978029751502935	2.329934115896598	0.8769792075980536	-0.03673737915921959
chr3R:10134496-10135661	9.072976467654218	6.890234023028552	11.279788420037745	13.58888439950477	24.918314782662062	27.904831186144577	24.76299310376767	26.439372049682365	20.52742734265954	19.19833239677141	9.760246491548259	9.17720198563199	8.657034473852567	11.26875530341342	12.215711634052536	7.231477586577705	10.853322940516199	4.371352922408707	7.437484762479895	7.787215556439821	4.779208424193614	2.049957243906024	0.523881228127492	1.191123213694726	-0.3392949104686316	-3.4051201140896232	-4.602534057185709	-5.737114940832134	-11.366018059918153	-14.248066218181389	-12.929630931912728	-17.822695619831926	-21.614576920599244	-24.010047151763935	-16.114032278206732	-14.686275114734157	-24.814572109986987	-35.13791158434667	-20.62712987580601	-13.303609674637983	-8.527561966182628	-0.34114498342306415	3.382070850192872	0.6350492198339129	1.3079686580507313	-1.7389806987376852	-0.9621883519133332	-0.5057603810115799	-5.093274119672628
chr3R:10141474-10143029	12.215711634052536	7.231477586577705	10.853322940516199	4.371352922408707	7.437484762479895	7.787215556439821	4.779208424193614	2.049957243906024	0.523881228127492	1.191123213694726	-0.3392949104686316	-3.4051201140896232	-4.602534057185709	-5.737114940832134	-11.366018059918153	-14.248066218181389	-12.929630931912728	-17.822695619831926	-21.614576920599244	-24.010047151763935	-16.114032278206732	-14.686275114734157	-24.814572109986987	-35.13791158434667	-20.62712987580601	-13.303609674637983	-8.527561966182628	-0.34114498342306415	3.382070850192872	0.6350492198339129	1.3079686580507313	-1.7389806987376852	-0.9621883519133332	-0.5057603810115799	-5.093274119672628	-5.6259735750570075	-9.814240104717445	-12.179876140721182	-12.479375601850654	-20.049686894001056	-12.440544665534699	-11.442934727238901	-10.0663145918947	1.4637527426815686	3.016690534675035	27.884401702655893	26.595376822759555	23.66889495536	19.53126320703842
chr3R:10641311-10643922	0.56911877959512	-3.2869014944831965	-1.104920829442077	-0.8692471391431942	-2.533486273847096	-3.5933189522006903	-2.6215380058216344	-0.47271691143287914	-0.5656195010510878	1.2780642861172016	-5.0050929002018965	-3.5943457566513155	-0.825840357182985	-2.318691351365685	-0.81684140367428	-0.781144479986424	-0.28273532516762456	2.1732235675433507	0.27796301668209095	2.067773692364584	4.242288054348137	4.5288778085298675	4.912357182714044	1.7553685593854955	0.3839139948943208	2.507005670369466	3.2832915856508347	4.684480271596352	-0.8368658169267619	4.5234189168423535	4.434869008621041	-0.6816519536376183	5.093699659657692	5.178070446340824	6.3229962707366845	5.564353487525871	0.3842533059311557	6.548420957443654	9.954683673136943	12.183508136538341	8.029782707463646	7.450465926376837	4.911792923820846	9.372505618818877	9.538385041668326	6.945924883072576	5.286172150106987	6.425075771276064	3.5454445873651492
chr3R:11088322-11089834	0.9609354296452697	-1.1192290189298084	-0.3976120735507527	12.220881099009222	12.1836404696535	8.345676153718047	7.370748746390903	1.699814136491853	1.7651565772926217	-2.466974887480981	-5.42915985959859	-4.048309004929565	-8.359036526687717	-1.0224366415224984	2.4038966772276393	-0.7818516535680169	-1.7864263796558864	-6.286539028412075	-6.946610141833542	-16.060565025696345	-12.26997432115923	-12.464897019708546	-3.744918445101675	-6.167303049366561	-4.609220601898738	-10.712778547328453	2.7696455322950264	11.738810626781966	12.880499390112327	15.32514339090105	6.092297866037373	3.8300447556642405	1.272267686800831	1.9332835539147397	1.9465414831535044	6.322140732804165	6.749627122391752	11.354631139539624	4.936276989417995	4.109270577096854	3.723746743596813	2.382246513544687	2.198847862361626	3.22772809187345	0.876413183428786	0.780044730037902	-1.5310268109344833	0.5237669304877487	-5.23859430850929
chr3R:11099675-11101168	-6.167303049366561	-4.609220601898738	-10.712778547328453	2.7696455322950264	11.738810626781966	12.880499390112327	15.32514339090105	6.092297866037373	3.8300447556642405	1.272267686800831	1.9332835539147397	1.9465414831535044	6.322140732804165	6.749627122391752	11.354631139539624	4.936276989417995	4.109270577096854	3.723746743596813	2.382246513544687	2.198847862361626	3.22772809187345	0.876413183428786	0.780044730037902	-1.5310268109344833	0.5237669304877487	-5.23859430850929	-5.770738761170934	-8.056746658532528	-8.839098829271132	-7.881204661613765	-4.196423614990322	-14.817826768827157	-22.089585474791896	-23.708524114976598	-21.238825724857353	-24.320604100362317	-29.69338216273563	-12.033654921825697	4.689463963273425	8.822224579502338	14.538139757124487	21.164470260040673	15.880740872833869	17.133133865476363	9.986403169345957	1.2917063423499715	0.45174254086195414	-3.6788403753117795	-5.932947359667392
chr3R:11619206-11620405	3.6128603580083753	1.46361289062603	2.5048063359931083	1.3397565243710934	-0.032038376674691144	1.3153209918087987	0.32675222119505476	-3.1116449905781733	0.0	-0.32675222119505476	2.0848989901572708	4.12718362408165	2.441380104643193	0.0	0.9884928598239788	1.4526279056710434	6.235485974014865	2.8761981820451936	4.397499201885571	1.832385620599483	1.1225016859459032	1.2865608666341712	-1.6677813483454444	-4.759914782827803	-1.304134110235673	-1.9956268435866418	-1.3646170319864703	-1.5739508314535509	-0.9884928598239788	-0.3842533059311557	0.47712125471966244	-2.3286248352848276	-0.7359535705891888	2.3286248352848276	-0.32675222119505476	-0.3842533059311557	7.968272819347149	4.499522514998285	11.619385309131209	9.95727797645725	8.515726355393685	8.677551417596531	8.50444033504545	3.202542391939801	-1.0668755590631576	2.4834177417436014	3.992937742027747	5.647621880435755	3.396651111083229
chr3R:11790886-11792389	-2.6071882890140055	-4.6304643535113525	-4.489618927735691	-3.914872887771982	-3.2076418361379697	-6.115792752738044	-7.000428180944027	-7.891329318907891	-10.774755364865129	-8.356581865254833	-2.2486507699794096	2.6280159769389915	8.82449892048864	6.319313941530195	7.605574049362183	3.4859725895108187	1.6688302184167574	1.2540302690280376	2.315151575286596	2.5421228395934796	1.116812772753911	3.3568689465469665	0.4226037646951548	1.690953528466507	0.44517508623990787	-0.2975797148901552	1.5820984672356269	0.6661434043821682	1.0255213080606866	2.44317255714389	-0.8509695512255853	-2.5376238875705477	-6.227176979002157	-8.168980120223814	-10.31664915054698	-16.074872720855232	-21.493480876011827	-26.871032542997607	-13.354359849310944	-16.33016313104813	-17.609401467693562	-10.584414501460413	-9.048774010651375	0.0	-9.965375847353126	-16.55091005424856	-8.584471128681406	4.61005897983493	1.6806839062132066
chr3R:11797010-11799063	6.319313941530195	7.605574049362183	3.4859725895108187	1.6688302184167574	1.2540302690280376	2.315151575286596	2.5421228395934796	1.116812772753911	3.3568689465469665	0.4226037646951548	1.690953528466507	0.44517508623990787	-0.2975797148901552	1.5820984672356269	0.6661434043821682	1.0255213080606866	2.44317255714389	-0.8509695512255853	-2.5376238875705477	-6.227176979002157	-8.168980120223814	-10.31664915054698	-16.074872720855232	-21.493480876011827	-26.871032542997607	-13.354359849310944	-16.33016313104813	-17.609401467693562	-10.584414501460413	-9.048774010651375	0.0	-9.965375847353126	-16.55091005424856	-8.584471128681406	4.61005897983493	1.6806839062132066	0.4693180592170093	7.125325040843056	4.278832297716297	0.0	1.6806839062132066	1.0668755590631576	8.261175188661946	9.358914025368744	10.42758135148813	9.985528198070476	11.794159806277289	7.627793786781517	1.170041379908726
chr3R:12277982-12279779	-5.017428297808721	-3.1979537792543686	-5.4717278816282615	1.469006444721047	4.100282679779829	6.04319537034745	10.357153719068998	13.08183241125049	13.304654808064463	10.361073877521795	4.013840775506898	3.6501630587672125	4.6385580452281205	3.9104677132332344	3.616181839584052	-0.09733063131635113	-3.8123034945983076	-4.202263553803286	-3.8575983086844348	-4.362681451898129	-7.496566499300916	-6.339377494024591	-7.577491021087756	-9.749887766594716	-0.9193975046841285	-0.9059652567236041	-0.5891389972858222	0.35137540250334026	-0.30735967257511815	2.983375780893972	2.5222507362578357	4.457314687423463	3.093167177597042	0.7667878377182714	-1.1000543533507023	-3.0797898598487143	-4.501134634665062	-6.574246396148289	-5.524807766354949	-10.944007793995127	-10.149199528545724	-9.720584077667256	-7.998303477782049	-0.485433315689084	-5.875165857153473	-5.905094168517589	-3.073264956477105	-1.5315694812240717	-0.919667646289491
chr3R:12293497-12295720	4.457314687423463	3.093167177597042	0.7667878377182714	-1.1000543533507023	-3.0797898598487143	-4.501134634665062	-6.574246396148289	-5.524807766354949	-10.944007793995127	-10.149199528545724	-9.720584077667256	-7.998303477782049	-0.485433315689084	-5.875165857153473	-5.905094168517589	-3.073264956477105	-1.5315694812240717	-0.919667646289491	-2.998748797185287	-2.7844750966659064	-1.7566885397778451	0.0	-1.3120223027252602	2.1831745354262178	0.6609680341800337	-0.7270320476790774	-7.862934038843032	-8.637008805814471	-6.104248557935123	3.374292016826014	6.550339764516984	7.907005336390324	12.353734126997718	8.410391364721864	3.6105211375239175	4.312265533762692	2.1303630100832742	3.04452270655817	2.2273933994310156	12.433321742809829	6.289350443560777	10.036463049321325	6.034670849648026	4.471794773432039	-0.8614415510068215	-3.768971201767385	-9.455993156092187	-8.591667195526524	-12.872211945893111
chr3R:12904766-12908012	-4.1395187689790145	-4.165927310831669	-1.2252153772780305	-3.0574678923318386	-5.146242352894373	-8.132755525775455	-6.744929684018651	-7.960863924085396	-6.110121336136075	-5.66128668665558	-9.634272527180741	-13.233056017587645	-12.36686793483573	-13.449958911463796	-9.96402493041435	-7.612792848280747	-2.5362816036100644	-11.759860494006778	-11.887963363225985	-10.222062031543361	-12.607142583065363	-14.40439999262246	-10.376045625875228	1.3180634813829157	5.588703040004864	2.1062353088930648	-2.0830824974868927	-0.6336183312848491	-3.298139439653962	2.7285626823170506	12.840317058669472	10.62818088583767	5.236446805383421	8.74731684860776	3.230598230192626	5.203239361890677	1.8821773410399258	2.829451232157933	1.392723410184599	-0.5631066567571558	-2.7308849024564954	-1.3219993114577488	-0.2723258390365764	-2.515029215238511	-0.65284892586587	-4.352230460481435	-4.727245808830747	-5.1988444198719135	-6.983707530397202
chr3R:13507329-13508646	-1.4398513607027426	2.1629828338656307	1.7799846799736057	0.36145188331363115	0.7811839712033085	-0.7642947130796619	0.37107205997171755	-1.0248683428403575	-0.2653736150893788	1.1211745387396015	-0.41882873031872536	-1.9066941029601459	-2.1817684990676773	-0.2510760978014471	0.0	0.2614505271567006	-1.595213143282009	0.03399049944886811	-0.32675222119505476	1.3016166698136762	-1.7667251892332947	-0.8417106775918424	-0.5553638901437095	-4.405645626451473	0.3411449834230643	-6.02131616366718	-6.63575615523148	-13.028453472347975	-12.191873833789202	-11.738849418760735	-5.583770036272022	-3.0081289305897467	3.0666560165148367	10.91172932316115	9.54785622137263	8.09765339024591	5.752913318344166	10.154852354078141	2.3340619927835733	4.2437207355887265	12.71315740840159	7.848896443453491	10.54635916568479	2.9412298009635616	3.540220291612628	3.1118697342700132	0.26970942967916506	0.4405734365606304	4.611889131097897
chr3R:13542765-13544331	2.711858405314785	2.0276565515514338	4.80508732389969	6.575954816631904	4.1405978420527445	-1.9226000916715364	-0.6194094985288164	-3.161930800066075	0.15212852039448077	21.482126013298576	15.786207037953947	15.162037815805903	10.442753444327659	10.456910630705618	2.051264520787076	0.0761805273034738	-2.993906055306415	-5.315341925195059	-3.833490178230561	-9.744326189899805	-13.335144618400692	-22.923851760795095	-25.052282032185506	-21.26743662040608	-16.195185145476223	-20.429367994179962	-2.1589988735008263	-9.29844555457243	-17.09448178162956	-5.345419683685743	-1.087636782058556	6.549373593626024	28.202846981175803	28.390056295563536	28.247527591467485	13.855072497141949	9.54012824077131	5.139867947068011	-0.6240668278344311	-5.824780736794564	-8.870246894079555	4.117130904429366	7.230327799161401	1.3201052483459625	12.019598247787728	9.21004985507989	10.982467056332224	9.142497292407299	9.863114823681869
chr3R:13623048-13624200	-3.5591719748277004	-0.7259323812796494	-2.2533571449195144	-2.4066794104172247	-1.1064593634800717	-0.4208833195930806	0.04649443727572114	-2.0584693253547406	-4.488619117122714	-4.245434157846819	-1.1150305900284696	-1.1737218734474009	0.0	-3.540378867752066	-1.2541162032756683	-0.5345811364447238	-0.13503616884118105	2.0880275476692773	-1.8026704123018673	-0.1463190087125412	0.03801711342658049	-0.14184530861296119	-0.9884928598239788	0.0	1.2961530341329148	3.243302699106465	3.035338797088297	5.174301934333909	1.257806474808461	1.2797874988400266	2.622783022157083	4.199143090753088	0.06528679317687706	0.6866970390373869	5.192621076999454	3.324397667976635	5.592342938635447	3.2082595404106846	7.491860167619353	2.916058261004084	12.141309323863236	4.162398820632692	9.132863375786524	5.606215477568099	9.967306645823456	10.403635053603224	8.760914506500043	6.486227289081473	6.115738053757995
chr3R:13637026-13638291	1.257806474808461	1.2797874988400266	2.622783022157083	4.199143090753088	0.06528679317687706	0.6866970390373869	5.192621076999454	3.324397667976635	5.592342938635447	3.2082595404106846	7.491860167619353	2.916058261004084	12.141309323863236	4.162398820632692	9.132863375786524	5.606215477568099	9.967306645823456	10.403635053603224	8.760914506500043	6.486227289081473	6.115738053757995	2.0437086545670944	3.2375253883453112	2.1191452429371935	2.819445723186942	1.6639140368967034	1.0122886476456316	0.3842533059311557	0.0	3.4202912783200174	7.348239630973017	7.418025202247209	12.685783411589867	12.912448205666346	7.592669595195665	4.195833816728014	6.4042071752191445	4.074513971679476	1.139196507796613	0.8707872305176791	-2.6349008767934112	0.36416096092754935	-5.120135376428355	-2.38984118275708	-3.903817189860514	-4.490984953155376	-2.65279286030735	-2.9706966081546726	-3.9086810806314003
chr3R:15759231-15760396	5.188699647529498	0.9684981960195677	2.9286698906931923	0.6533397802400579	-0.2887691230768229	0.3842533059311557	1.1784627333960676	7.490310333267142	11.073870289704178	11.929866814393007	5.0469062817852794	6.285105599896313	4.3972454786114	3.445333748404087	3.7173572135576607	1.5368377240116233	2.010966780215526	0.1669680479310885	-0.7603270843743755	-2.6292975503759424	-2.266247947822325	-3.428754953269356	-7.400088654006622	-8.653566688624096	-9.913648093035821	-5.071513120886541	-8.861238194152204	-6.564739489235545	-7.1109633070427485	-13.041485238361775	-7.533920719177624	-6.707225222212908	-8.369710602736651	-9.836292269703147	-15.084528901919509	-16.522427153027444	-9.666709495199198	-2.1051577448635848	-4.018673089123025	-12.02076375419626	-4.625266419191875	0.731213468591817	-2.1137302666324316	-1.505514471647632	15.365472454707941	9.645118902735042	10.998597454311682	15.23597181333425	2.8282279812202087
chr3R:19077090-19078790	0.29815214289168646	-2.5777885776406526	-1.3898210979260397	-0.3533873720552949	0.48797685606786256	-0.48990339865774735	-1.1737218734474009	-2.2115610950453353	-4.099928499078644	-4.5513021783477265	-5.179396120789311	-6.233870383529112	-1.4270067598255578	-0.7087914909154397	-0.4106493675885908	-1.8449637325829717	-7.213145096433163	-7.189519978718521	-5.472663031091198	-8.730651767558237	-4.548509369994577	-3.2212336188822475	-7.768528523627812	-9.277509474061276	-12.33413736227557	-4.183028048630474	-8.911255336881819	-2.133449485846534	4.709211984208314	5.06090582970454	4.4261638018873	2.098787633615953	-0.10810623015778875	-1.1579640531419442	0.6840167403033799	1.405173061703131	1.387669360318689	-2.1163021904437493	-3.17846894808889	-0.09533766147681724	-0.26145052715670036	0.47712125471966244	0.5234384870639827	6.294511756681238	3.137192553449701	5.780105395566235	4.863242066942509	2.8669161121424747	8.740418436536366
chr3R:19644045-19645120	16.382000959723975	17.978603261829903	14.873867264474436	10.76773456042281	3.9616135640452828	-0.8830846444974696	-3.989262282005379	-5.356968303116176	-7.743062802972044	-0.7821167319995164	1.1480110078077768	2.0352704626836338	2.0568726183697317	-4.609875222234417	-1.7816423905500651	-6.408636555595657	-10.343983797482995	-6.311074021811746	-11.925870180731032	-8.614439274983951	-22.134656276877575	-22.864949275062084	-23.335708841745316	-22.365015719628218	-23.453068457991495	-33.424898592837614	-21.98166252474264	1.0315798820069522	7.0327962964533555	14.153580083891441	13.21834666353663	14.986715708468552	12.404932266999845	17.978427789065055	11.713321441733195	3.5135762465059566	5.700248407417151	4.718703817030682	5.2340995288820595	12.293338568120342	9.078562570331238	4.083165525570448	3.4132998372939642	5.1243812771054875	6.198707907708518	8.272725636655176	6.1797735682994555	8.911947984301817	9.047883593659977
chr3R:20051366-20052920	-0.22598107500165848	5.522521224313146	6.665073809012128	4.1921822956485215	4.232779772382652	2.373271702578112	1.1994147108403235	0.5656565327031857	0.7996172659916672	-0.41455327515099394	-1.3314201389583036	-1.9170302922513924	-5.38444752824111	-7.28545738096242	-4.443313113992077	-7.240444940383698	-10.729940545287421	-10.061915476522124	-8.094265663311203	-13.822642014184359	-9.880542686637552	-8.826741032847924	5.353710233307038	0.9917648663794182	-2.7285928155171044	2.1898035206292086	2.510066630780004	9.986443395258657	14.574170883398525	8.944375008755483	8.566039237892396	1.9050520369213153	1.4460027429815536	-2.777652093615938	-3.652617418122581	-5.179641984509999	0.02389807152566975	7.258179849773403	7.634601103527138	6.094126476023727	6.730585652183651	5.139727582179867	0.788017413319183	0.9213956447457972	-2.3062670320715624	-2.9257871837715936	-3.8188332995896093	-5.6587874903001865	-8.03069033876451
chr3R:20120618-20122146	-3.5634073893405986	-8.162405543609049	-8.706187403295798	-7.8233433045393035	-8.98432429684442	-6.196588637257736	-11.705245238732447	-2.6914565740306724	-1.7577774897902068	-9.098730163668725	-7.741408181446578	-5.925909382637128	-14.800270983351554	-19.256037096415447	-21.540078509348326	-17.28093439418131	7.785539414950964	13.328393774015037	11.051162330544617	6.905779565631918	3.38585838718319	4.789661594334667	-0.18842435804955937	-3.597222815623888	-6.822074622601025	-12.765623943025027	-11.996589341442473	-10.621548083553796	-6.227975317455975	-2.387396891435931	2.3470779812232245	7.0461878425541755	3.19732382293941	5.702821511445805	3.550711648818777	3.73314919529591	4.093963517119055	1.3843359779251811	2.443883543649405	0.6130780425240107	0.24136792192171921	0.3380343005923298	-2.7724967780026755	-1.3875961997203219	-2.787798960224705	-1.4384164210509827	-2.3998294388735406	-10.535487060129023	-8.049779894633065
chr3R:21867666-21868840	-8.598468271335202	-11.312488613955715	-15.208040047974109	-11.839596997508973	-0.8936083154540573	-3.210503440220709	-6.16599730975934	-4.495375777931364	-4.061363939244815	0.26809884550756824	0.3397495779210801	5.0629333514658095	9.371709264466343	0.9542451986983524	4.071436928115904	-0.6933728649641271	1.8312952556714996	0.1354449005240531	1.2437510049116844	-1.1327051646206763	-1.086074283591317	1.1572977306678627	2.158395640643511	3.2022031430418934	0.47469195550229065	-1.3936585263527974	-1.789486971653093	-8.77617895470541	-4.981451303267462	-1.5630927072027545	1.3150698539065329	-1.4371644043702738	-1.1312440369802965	-2.570156799231257	-3.3370004653278573	-6.294292189946924	-7.5918845428502175	-6.602550840347117	5.619452929948509	4.303280752661458	3.181597669177494	3.8077967664319576	2.2913611464679127	4.514163659602163	2.6152767931418137	2.42172762043021	-0.5722024104662571	0.18734382161356347	-1.0429898894117737
chr3R:23096399-23099921	4.466729877242714	4.28040639468934	3.795716401455539	3.466779334067947	3.117586347933411	1.3458299088896666	5.2158671985497636	1.5567987161120072	0.47746299581021734	5.778578371629994	2.9572093643058786	4.314458800111436	5.845964458174311	9.289884001944257	7.6026681774908065	8.498345363885559	0.3624383129107807	7.4894063864665075	3.684526459448778	5.069063905437358	3.1593611769294796	2.450831477292697	1.8142673808191359	0.5833889390171134	-3.634210018075594	-4.127640749737624	-11.758503314283814	-12.86268056674243	-13.146763766828302	-16.223209659686013	-12.973593999384484	-20.193950751330114	-16.67897009527635	-5.369592802562223	-11.76653173235099	-12.131815918540921	-5.847259506146479	-1.7560911919825457	19.828627087309826	10.391854707284473	11.807755780923815	1.8267482473514898	0.236134579269183	-3.516488547476493	-8.100990322452233	-10.17569283930295	-8.939463860768019	-6.586244338381413	-1.9229246495807275
chr3R:23288440-23289473	-1.0125888611440932	2.1094784019322925	-0.936312480842938	-0.1973401425122691	0.7803781159411802	-1.3323326813501273	0.1547683655183738	-3.812224949483658	-6.132364032413689	-5.4885431217243035	-3.2570843068431903	-2.818523580202483	-1.3299750698779111	-4.046138289375783	0.288769123076823	-0.7359535705891888	-1.7639558550803578	-1.1343050749991554	-1.8522374243967497	-0.3842533059311557	0.0	0.0	-1.6167538913392707	-0.8767546272121169	0.1804908593815616	0.33674580985911184	0.47712125471966244	0.0	-0.8197371259737873	0.0	0.7359535705891888	0.0	0.9884928598239788	2.8709534348465273	4.983304974564972	3.7828052564027357	0.0	0.0	1.0120664761699762	6.801124899719772	0.6816519536376183	0.47712125471966244	6.718047343114813	9.65646271742941	8.568271367034567	3.8897887632556225	5.4344807531698525	3.455979920070239	2.566286812162211
chr3R:24683802-24685145	7.6098574096348965	5.268202646977432	6.54676473223788	-0.6225442656849791	0.6252873828651146	-1.400389072210481	-3.251020020411437	0.5102693109029509	10.277892849711389	31.612436065491156	30.787195561704877	20.320025867026	23.541106503822903	27.063152132080038	23.65572130058113	20.896119919144187	16.511486871807723	12.130761663606389	3.6167080381529146	2.3975122824639215	-3.256686419284857	-5.381617027173711	-4.8369601472297745	-5.922484843844286	3.9522737644020185	8.861101449571281	5.667382425540336	9.322357159777898	5.346713782496293	4.51963785608595	1.7574021060873266	-1.0597993807130446	-1.5594809131786511	-2.059380307086264	-1.7468494585104897	-3.2642042115711147	-6.077294755351301	-7.855744372144211	-7.481301375667935	-6.041454012423465	-8.284512000487583	-3.42009714711461	-3.2155670785853285	-6.254491037737097	-8.71940378215489	-10.392712048457586	-12.614584723560714	-6.799198300229861	0.5552050987676277
chr3R:24942001-24944084	-2.4443728421765947	0.9313992708357576	-0.9884928598239788	0.0	0.2614505271567006	2.397912260414771	2.806722396894187	0.9059652567236041	8.370270527961164	8.043004491486458	6.861015040061697	1.0614290323560984	-1.233382728468108	-0.43432969169776076	0.48208232980076066	-1.2828458921842438	5.871424284696521	6.441847437449365	0.3842533059311557	4.14653421933574	6.734134151801194	2.847859523075439	5.692547659375058	7.637032212552205	9.565747191497406	9.103354392837232	8.49844806276303	0.0	0.757517169396354	-3.2410780055754853	1.0453045656643551	-0.5671199636085827	-5.755863013018011	-7.430419121680686	-15.317512892846887	-11.261443142574175	-11.938893767379058	-13.547755799798985	-18.2595187457756	-11.175266424316481	-0.7359535705891888	-1.0466924622419154	-6.529118007232202	-4.323851286603904	2.283931493896462	11.56373429835783	2.9891301090903957	2.3340619927835733	16.486490133880555
chr3R:25631280-25632696	-5.898532061689858	-10.898626232652408	-7.973042038937217	3.23440125114061	3.5946118865446803	3.2890013479354847	2.4123394492012187	0.4175045495645552	1.6563478045143598	2.922461416816227	2.039428844266892	0.0	-4.20319406963144	-4.3987689482098835	-2.6120319958890357	-0.8691885310983613	-4.1858400909314355	-3.555956483716587	-2.730596452016179	-1.8892719816128696	-5.321756791456389	-0.1060520312477758	5.979298647977213	-0.2240774644457132	1.2819810456050587	-1.909220988658427	-1.0958891037708254	0.5088861531997353	-1.6714554053616524	-1.9897373038472876	-4.0830091110806395	-1.32889704636276	-0.7359535705891888	0.24062334122190882	0.0	0.288769123076823	4.717277740584133	4.345218725258292	0.9188397884611353	0.19916529609750638	10.58294437530797	13.31476459555381	10.710181920424017	13.192247773440247	7.5375740603222665	13.908428609046867	2.7948941384555757	1.1988016946252926	5.278208901830421
chr3R:25865150-25866899	-5.166939905297797	-3.3201504177369703	-3.0056991284220103	-5.73630161706211	-3.996833143367063	-5.85952920445858	-5.1054010969830745	-7.6792986219624355	-3.4243787365521112	-4.148391903625103	-7.279623717189347	-4.801957448838152	7.60695838910247	4.468253630377541	1.980000808074581	-0.9734303169882175	-6.878541765306992	1.09904636732023	1.7671833684548004	2.266576896864661	-3.7222855568651614	-5.003912260681564	-2.6557739904738704	12.229293252866126	12.528273948254713	5.622784436246902	2.651016969415291	-2.3526157114226796	-2.4057918752971457	-1.830642234528157	-3.513740648922234	12.552013798718104	19.589847997009336	47.949116822868326	53.97229207499827	48.86797782994423	21.072284545474595	16.99352859854145	13.152729514640159	7.0661210934214	3.0365843897448377	-6.5281031831564	-19.566392895261423	-32.85123472225558	-46.29609598077627	-30.034321457560686	-26.58786309455433	-20.638852931473192	-4.027854575895655
chr3R:27573047-27574593	8.166449292123973	5.601626880751308	5.855440299801585	4.601509678809279	3.8251665184748593	3.9796322098018986	1.7574664225076952	2.736570067220983	-0.1905958715993012	0.12345630712922841	-1.1195798962451204	-3.636419980697771	-3.661544991181993	-5.105283392134872	-3.279272368294221	-1.1577397598338817	5.205211524445725	2.936521105183307	1.767927724052722	0.9991748016680262	0.5696341059805567	1.891813561654843	-0.6542314502127641	0.7655527689498733	-1.4070526945451793	-5.678975535468381	-1.5666624494350934	-4.6895649123929095	-3.3119799140584	-4.998086674884501	-7.248487480313213	-3.9736858968338247	-1.4426764120228188	-3.406572350245606	-1.9158649366422307	-2.833404905947573	-4.356851072657171	-1.3790584067240925	1.1559095236863737	-0.12730186446133945	-0.32675222119505476	-3.001479538499564	2.9368563625310378	-0.6084608967907617	2.828478799705156	1.6373118401572715	3.450928155828	3.9687620389378124	-0.4561779478050505
chr4:680393-681636	-6.118726322135519	-10.169440326362546	-6.687124772288161	3.6904742075553614	7.8434281050647225	5.692902489066135	4.782726433911753	5.6618970826901105	6.882239978844248	6.2580324565151635	8.072195985425925	5.655326325919198	1.385345608454738	1.0420036105689412	2.1012634336027984	2.0123225823356705	1.0668755590631576	0.9854916893934756	2.7349688815616022	3.5224929276307932	0.24499085473622953	2.757415903839672	-1.2237571011800419	-1.3836034978805847	-1.4132704201996675	-0.09764696676099968	0.7390956661596731	-0.3148888647787244	-2.7977900713901582	1.7027070360605492	0.47767185277374963	-1.1588277057788177	-5.481703554035422	-1.0698322028859957	6.713890597626542	3.7646305490901444	1.0646544617763891	-0.7162520832654816	3.45374352391273	6.219562466888216	1.0513440929552829	0.0	1.5482322889830868	2.1505340764345915	-0.25816789953590646	1.2356420360909026	1.4796666634313747	-0.040586506972983404	-1.7352286939025323
chrX:1792649-1794270	0.5101349336012597	-0.7100554370545781	-1.6162669838506283	-2.071789811061089	-0.7901133706062459	-3.457104318011873	-1.9040807192600455	-1.8484644959412628	-1.0427572884634975	0.6225442656849792	-3.7445713246341428	-7.5739877232367405	-7.474724138183019	-2.051494358270699	-4.387332154918244	-2.2815519641314888	-3.376713077878239	-5.548077407150144	-4.21548728772634	-3.6867566953348447	-1.7135056278484437	7.159709041343549	9.209282751424094	6.0635619540492325	8.60614652911184	9.758402133655455	8.717257352801337	14.339928291088771	15.998829103857624	12.303844879669377	10.442010188338253	6.140298060155175	0.20610690122962472	-1.6132007368453563	-0.7002229005629802	7.152260740702491	5.116805822811315	2.1456804675990764	-1.0156822632014613	-3.8113353757645876	-1.6732862422140413	6.355399562684426	4.8925745574185	0.8160801175890372	-0.5942362705169408	-6.216920626829522	-10.903169574752285	-14.110739481027625	-16.518891513694754
chrX:2527768-2528679	-8.2554701274662	-0.1324460563010879	-12.463518825017166	-13.356380757954947	0.6743245122404284	0.41099358947124537	-1.3726026376977973	-3.782042647119143	-3.6545834216550777	-3.4619482806163653	-0.35586067583089087	0.9568070777091172	8.752670769752386	12.275633560460127	13.023942547248055	1.251293698979397	14.46501743094905	13.226610447429431	14.516459035410946	12.504438481275411	14.884777424631318	8.289623019174234	10.546890941126994	8.568866977200997	8.037560484701247	9.727953837192974	12.240419724649911	8.18176523553168	4.351162098554089	3.7384021228452697	7.7573845268367245	5.3338995466180155	4.992081677890622	4.460269940100835	2.7101676992261203	-0.34616484298063255	-0.6097609607782633	-5.635433705593541	-8.918306166619532	-11.40343076328833	-11.422886534406159	-0.8360996201434754	-0.38159501822013353	-3.0700005938443082	-5.354425728303565	-6.339268821070233	-9.603063306664072	-11.637222463764324	-15.113781059065543
chrX:5566328-5567667	-8.300919558838704	7.004809424805786	7.336573278090641	5.405754658763248	-0.46791191267512355	-0.059360151002913454	-0.4470431684429885	-1.562830727830078	-0.6293064545644426	0.28645957724688276	-0.9805135184152073	-2.9546461779944435	-0.7822180224527991	-0.22614829484053428	1.2712341827237772	1.7327035741758199	2.483097107397023	-0.3418737016928977	0.47271691143287853	-2.6476920885448627	-2.2681080274726155	-3.368628111839031	-6.748044711245918	-8.971211676258283	-8.206004422374523	-7.556639996268143	-1.9769857196479577	-0.3842533059311557	-6.327110234333275	-6.868572209265062	-2.117555324013168	-0.2375273844037124	-0.3842533059311557	-1.1737218734474009	4.676526958980845	6.672752557633871	10.278654809594016	5.597878841669299	5.885894345512209	9.492021049587859	6.783748149991379	8.421735782646927	3.823976293951929	5.985469244444421	2.286921133151937	1.624114000009808	0.20480118701514224	-0.4345376864004697	-1.5877818052558785
chrX:8187674-8190076	6.531429176275443	4.689450585900817	11.44671854369929	13.306291041975463	10.000750550619765	9.256438922823026	5.326709684684929	4.138690895149941	-0.3758861595456513	-0.5359487822381764	-1.684627809447038	-8.967328634314025	-10.796215296493976	-16.133924768892086	-21.416429616063255	-20.906822930774947	-16.123719161276167	1.6603132424705342	3.3076755034232903	4.3636448759677195	0.09477107954584849	2.6370314215643003	0.45284591137321606	0.0	-1.5889016897289712	0.08244302293709056	0.6380172731361782	0.0	0.0	2.726121140332288	3.560671729593563	4.23901917585285	3.984844577162064	5.165095274417781	3.435072734981473	2.31783072913953	0.33041044497841204	-0.9067943415548351	-5.546959534375478	-4.872747583478223	-5.361253830342629	-1.5040165661675615	-1.1118959155158696	-4.036879049717335	-2.733452981769556	2.891492212922798	0.8363853727461263	-0.5368472053048451	7.160697635548644
chrX:11244515-11245797	9.0220228983269	6.761457951205733	5.868655451897706	0.6252873828651146	0.0	2.3780884821515134	0.24623600032472379	2.7807196140697372	0.33213666940803277	0.15007638708745286	-1.3319313382837137	-1.4486187363176495	-1.3328068831738944	0.0	0.0	-0.5671774380522718	-1.4911964779333464	1.1406636488964323	-3.079623258525695	-1.1817017356783996	-8.87297103642456	-9.425570063439691	-1.051344092955283	1.9084850188786497	0.0	0.0	0.0	0.0	0.0	0.0	0.0	0.0	0.0	0.0	0.0	0.0	0.0	-0.47712125471966244	0.7984353854591475	2.863196295826176	-0.4666095473949303	2.2823040005846567	-2.982279780573968	1.0845451925069785	14.150608403673276	12.752462868037036	1.4637527426815686	0.3842533059311557	7.864289052513502
chrX:14141513-14143472	-16.673059209555483	-25.0012337221393	-25.035951304841863	-24.78781750892855	-16.640730307789102	-0.8991255781297788	-4.873315334281891	1.085765238258945	5.720125784090552	-0.5264854735922508	-1.1780642754345718	-4.833049605348606	-2.8702522759108438	-0.6383073482902312	0.0	-1.9950205227337439	-7.341065217378713	-7.208395127360742	-6.494889178629844	-6.567228497521396	-0.7357890626869555	0.0	0.0	0.6839185944313713	3.1354618372289327	4.694028534071625	3.734136049436442	0.7953235719989745	3.7863552652548345	4.104064434117466	6.352994022748332	3.9240657243330204	3.2116847026838284	0.9603903024607882	2.4954795176737625	-0.8341940706365132	1.4637527426815686	-0.9568070777091172	3.4781433140980527	4.631311779694162	4.147337094563205	3.8805616898688293	4.424417708721105	4.037235205592886	2.3061977980373967	4.172819108808976	2.799045354271235	0.0	0.32675222119505476
chrX:15606587-15607774	6.3231605946816005	3.8123350011425	1.7415495878943605	0.8115513888714725	1.971664026695964	1.2349318761704715	-2.159120947189537	-4.420740449003658	-2.998113812936288	-3.7190942372526803	-2.5753046402346587	-4.444008734216753	-0.42458423514104277	-4.881759845554527	-1.0858987342723012	-3.23930835069781	-2.187289588106257	0.18374309732182775	3.1946710084065955	1.3809731697603385	0.36985836682542234	-1.1650465762214952	-6.744135904260836	-5.134291989342849	-8.66721435330838	-5.231029295604239	0.23687528998554502	1.8783625228421492	-6.091036795444512	-2.782285803810801	1.1927135519009118	2.6636425501866863	3.0656102230343305	1.9445396625322124	3.7681471612445545	2.56864636883821	5.0811044008421	5.157582039233385	4.304697730621937	2.5996951233537304	2.1897624027473928	2.966562414136817	0.9134473631708426	1.9072910154642957	6.5796639156150585	4.078697043954308	4.24991224831166	5.399298088788964	2.116706257786608
chrX:16493034-16494099	-0.07627828714638074	-3.903697486613684	-5.7892381647330176	-8.213160733626191	-3.5691912542253803	-17.002225249693655	-18.69692783952527	-6.476339894018879	-2.1481017912763005	0.2956935507489393	3.2386004768412087	1.1531033519362626	0.37107205997171755	-0.5323666661491374	-0.8811535460143319	-3.164404707048197	-0.24143248186335	-2.7329249049831708	4.198645950492263	1.8565250149655819	-14.105656311878114	-4.662962566670957	-0.3842533059311557	0.47712125471966244	0.0	0.3842533059311557	0.3842533059311557	0.16648333133729992	0.06721302543721096	0.32675222119505476	0.7359535705891888	2.6652348266458348	2.244793423922727	9.926901641496423	10.4018347018874	-7.2174960602480125	-8.232434291637446	-1.4557826512229928	0.0	0.0	0.0	-0.6252873828651145	-1.0387471800977965	-2.478388246464444	-0.36572451588885185	2.088963997549204	0.4448262731057025	0.030844490294000708	-1.3339016281938783
chrX:17529071-17530342	-1.3124749025112545	-0.38777876718816034	-0.28079012107237017	0.24328210317693186	1.7370981828076035	1.2877505342896254	-1.3197504034469998	-0.8100581987795668	0.09624664522641097	2.3208080277494805	1.8255222561744522	0.6692494186245086	-0.22946000205831227	-0.6244090032280828	-1.3912823486446788	-1.3990312743337348	-0.2927840876473856	-0.6816069930958051	0.3737144816804174	-1.572147778441128	0.0	0.09741690872455529	-2.4896504724974537	0.8388634815474404	-2.735908545281712	-2.6076883053793987	-1.3259166234891862	-1.009937800125452	0.18105088102972228	3.1116449905781733	2.3189604420648156	7.439649241712784	12.210548793719441	7.929308054016967	3.2791662461133524	7.232655791323016	3.408250492344606	1.0513543164195776	-3.5849338396695485	-8.084825084302269	-8.349707913985482	-9.41714228635657	-8.71247315417554	-3.1435273120687848	-1.0668755590631576	-2.188496899305899	-4.751049092037982	-2.0374770871474643	-1.4477763143210869
chrX:18202064-18203274	-1.0395937376807285	-2.6642318248305514	-6.107144993378032	-4.501997111887803	-3.6932678664430645	-0.9728838677549762	-2.251638659796219	-3.475178423011692	-0.9721821098704675	-0.9255876575823124	-1.6946826215212243	-2.0983616900207585	-4.8400912470737705	-1.528849271350756	-0.4639804582252818	-1.6039720245707385	-0.2406233412219088	-2.428000318115318	0.8363008236170459	-0.5639295360456474	-0.15133060542865237	-1.2994743837957041	-1.8037015483606706	-0.28273532516762456	-2.1083545459089352	-1.5630744635657559	0.0415027973464807	-1.7278108697721029	-2.6342209995517902	-1.6789150455425568	-2.0548695990827177	-0.2175328368028886	1.1602514687886027	-3.585716594054575	-1.0538026627757493	-0.40425180571038416	-2.518491044259214	0.30595538495584257	-0.5031031587471453	0.45925698128566106	0.2614505271567006	-0.47712125471966244	2.112694328661847	3.492664485881961	3.7837972371274002	3.33721795635297	0.16998370657918932	-2.1491379091831395	-2.5283589752524187
chrX:18785603-18786916	-4.725214327724249	-9.687290964224704	-6.674774546534825	-4.425640633581851	18.192462438210942	34.97459525861653	32.79147793358867	26.004366615232584	23.02114120167017	18.665153053190654	7.760504505830798	9.868824482702058	10.656379007782542	9.238356346503366	2.287265548365383	4.727508860963738	9.224977622181202	9.35515148711505	6.274374861760988	3.703470637643325	2.3342374170797626	0.4094684448270043	0.05107385486106611	-4.151646785244677	-7.842789874765724	-10.96985026571307	-13.091492493341264	-15.353290992570487	-12.237145635060443	-19.87282527739698	-16.419425113208806	-19.06255059770516	-20.464053226842996	3.8725939024468965	2.481996285712975	-2.250935913070682	-1.4163652332902932	-7.451867727395302	-9.01822755713102	-12.909555120652863	-8.15062431759777	-21.320841738581922	-29.646799997048344	-33.538792831012834	-15.89545272653974	-3.127693384376037	1.353529723441454	0.41183275523976076	-0.5050184077099936
chrX:19531453-19532645	3.8695421405355277	3.463067008419207	5.966062660872481	1.789761973274932	0.9196794691398422	-3.3201576739133998	-4.895449785916002	-6.764073741844718	-6.066669647392287	-8.03832296306597	-16.747901403485876	-14.546560507852833	-16.059055788890465	-14.978223404745332	-20.640348608565002	-23.778018793513635	-25.71624853070212	-11.612323803662681	0.0	-1.5914876501123962	-7.871402858311067	-11.653640197290374	0.9783409050774027	2.860230722491065	1.4035913089418006	-0.28972707936814085	-3.364503951365197	-12.123818491624823	-9.914406566790277	-4.411219222995399	-1.069822898335933	-0.9408129760500556	8.416938666275774	1.454759537302524	4.323079756204071	6.318054657922391	5.892490136512679	7.3588596406824935	8.144983556117596	0.610207094882634	1.5744741951716879	4.999158413051372	7.2985219154825485	8.750238241373536	10.017439794978044	8.032264674060592	8.858394894563274	7.017086270389904	4.168838691345477
chrX:19675830-19677495	22.716737893070714	18.83944606874136	18.044090095065403	11.976247789444304	10.540470183693312	8.202739011337298	6.435900021663498	3.045453933013587	2.0206565795525235	2.385419152978134	0.41373597180471333	-4.631044989079099	-6.787891055170046	-6.222265383678492	-6.093256630682188	-4.8882670371978705	-5.902020767677213	-6.821849786502694	-14.320362358811487	-11.286908112511718	-10.320335156548362	-9.198584132995165	-17.753172723045218	-13.609103033969351	-13.857821180279618	-10.437035058547451	11.151385845100997	5.317491026624927	2.52632604468421	-0.6417134923078485	-5.7310054732067774	-6.887970380783965	-15.835169416109535	-18.989742461648806	-13.593860064573411	-9.11858233226429	-4.593663996280543	-8.536250282271597	-3.4901444057948856	12.495086685059654	16.772492387314212	16.20319946614818	12.496792039385193	2.9031196477303527	3.9240852339558896	11.586319341979332	15.824752355931947	19.312085426647766	14.284712558240944
[truncated: 151 more columns]
