# Supplementary material for: Convergence of topological domain boundaries, insulators, and polytene interbands revealed by high-resolution mapping of chromatin contacts in the early Drosophila melanogaster embryo
Source: eLife. 2017 Nov 17;6:e29550. doi: 10.7554/eLife.29550 (PMC5739541; doi:10.7554/eLife.29550)
Supplement: Supplementary file 2. [file elife-29550-supp2.zip › ChIP_data_fig3/MBE_XL51_H3K9ac_index18-c13_InpC_500k10k130_peaks_w100_b500.txt]

chr2L:18073-18891	0	0	0	0	0	0	0	0	0	0	0	0	0	0	0	0	0	0	0	0	0	0	0	0	0	0	0	0	0	0	0	0	0	0	0	0	0	0	0	0	0	0	0	0	0	0	0	0	0
chr2L:19831-21209	0	0	0	0	0	0	0	0	0	0	0	0	0	0	0	0	0	0	0	0	0	0	0	0	0	0	0	0	0	0	0	0	0	0	0	0	0	0	0	0	0	0	0	0	0	0	0	0	0
chr2L:85621-87614	0.6252873828651146	0.1234585106606405	-0.37571028587632194	-0.5770132251949666	1.0668755590631576	-1.005007315023078	-1.0918598585894341	-1.6171780788615426	-1.2203464871054786	-7.195277795981695	-8.66814767748717	-7.297107654583067	-9.852585601582517	-9.19566536024166	-0.5511011468531489	-10.912109661278382	-6.316799296403277	-7.630511512341701	-5.806948982400738	-6.134842043084954	1.9956962876115079	1.6096773894190728	-1.5310997621156073	0.21370491804281566	-1.3998312778797593	0.21052632091416779	0.0	0.0	0.0	0.0	0.0	0.0	0.0	0.0	2.31855924553118	2.4395024984750777	5.304384385719038	5.02638043299044	0.0	4.170137748544422	5.092352829684798	5.009698760376772	5.119335979623608	3.893150931416411	4.364205393366389	1.9859162132446282	2.814915703390496	-1.5906707975797865	2.4022748057439633
chr2L:94297-95783	-7.630511512341701	-5.806948982400738	-6.134842043084954	1.9956962876115079	1.6096773894190728	-1.5310997621156073	0.21370491804281566	-1.3998312778797593	0.21052632091416779	0.0	0.0	0.0	0.0	0.0	0.0	0.0	0.0	2.31855924553118	2.4395024984750777	5.304384385719038	5.02638043299044	0.0	4.170137748544422	5.092352829684798	5.009698760376772	5.119335979623608	3.893150931416411	4.364205393366389	1.9859162132446282	2.814915703390496	-1.5906707975797865	2.4022748057439633	0.9645389113959693	0.9931449300976852	0.0	-0.9059652567236041	0.19672432677588858	1.5808373746462783	-0.37098667678888	1.1939387804147819	0.32018560075543717	-0.12408685724765907	0.7069294769474692	0.07481796653064664	4.675382175530052	2.9512471231667976	9.233014004483898	12.080357038077448	9.835596262990917
chr2L:101955-103480	0.0	0.0	2.31855924553118	2.4395024984750777	5.304384385719038	5.02638043299044	0.0	4.170137748544422	5.092352829684798	5.009698760376772	5.119335979623608	3.893150931416411	4.364205393366389	1.9859162132446282	2.814915703390496	-1.5906707975797865	2.4022748057439633	0.9645389113959693	0.9931449300976852	0.0	-0.9059652567236041	0.19672432677588858	1.5808373746462783	-0.37098667678888	1.1939387804147819	0.32018560075543717	-0.12408685724765907	0.7069294769474692	0.07481796653064664	4.675382175530052	2.9512471231667976	9.233014004483898	12.080357038077448	9.835596262990917	6.634823581975883	5.069815052932902	6.674794495025668	-0.16000589969411544	0.4547195741423294	-1.9563976305089277	-3.226419324534496	-4.367783599068256	-0.5801054635639582	-0.393115943093641	0.8515673009344947	-2.534984060161506	0.2614505271567006	1.388752253448813	-1.0990952844699733
chr2L:107502-109292	4.364205393366389	1.9859162132446282	2.814915703390496	-1.5906707975797865	2.4022748057439633	0.9645389113959693	0.9931449300976852	0.0	-0.9059652567236041	0.19672432677588858	1.5808373746462783	-0.37098667678888	1.1939387804147819	0.32018560075543717	-0.12408685724765907	0.7069294769474692	0.07481796653064664	4.675382175530052	2.9512471231667976	9.233014004483898	12.080357038077448	9.835596262990917	6.634823581975883	5.069815052932902	6.674794495025668	-0.16000589969411544	0.4547195741423294	-1.9563976305089277	-3.226419324534496	-4.367783599068256	-0.5801054635639582	-0.393115943093641	0.8515673009344947	-2.534984060161506	0.2614505271567006	1.388752253448813	-1.0990952844699733	3.4243294003392135	1.3143008496017192	1.9601783318418151	-2.0087405621709027	-3.2965750299028516	-3.821835705944049	-1.3912823486446788	-2.796956675459594	-1.3851990166435546	-0.13045356992014925	-3.524383242558138	-0.8584344149345161
chr2L:114214-116042	0.32018560075543717	-0.12408685724765907	0.7069294769474692	0.07481796653064664	4.675382175530052	2.9512471231667976	9.233014004483898	12.080357038077448	9.835596262990917	6.634823581975883	5.069815052932902	6.674794495025668	-0.16000589969411544	0.4547195741423294	-1.9563976305089277	-3.226419324534496	-4.367783599068256	-0.5801054635639582	-0.393115943093641	0.8515673009344947	-2.534984060161506	0.2614505271567006	1.388752253448813	-1.0990952844699733	3.4243294003392135	1.3143008496017192	1.9601783318418151	-2.0087405621709027	-3.2965750299028516	-3.821835705944049	-1.3912823486446788	-2.796956675459594	-1.3851990166435546	-0.13045356992014925	-3.524383242558138	-0.8584344149345161	-0.11931067373464703	-1.1495366762343502	-0.6044393452309226	-2.946531518648129	-1.7779359916589463	-2.708298376616146	-3.7356805564974005	-2.9510574703885077	-2.253251255748297	-2.215050006324264	1.021979976098207	3.134840217575625	3.4032810078530695
chr2L:153879-157634	0.1598364876355947	-1.9534947623878847	-8.11893558111282	-7.816266287632137	-9.526352447474704	-12.92773030005524	-7.021063396573897	-8.999213790439786	-8.689952731142819	-2.694016807113604	-0.32675222119505476	1.0540009413075297	1.2429995135576393	4.151626491085922	2.833987965845525	-1.3386085568272064	-1.7597683219924343	-5.206812108306998	-3.3211625042704003	-2.488810178636422	-0.4693180592170089	-2.7964610403723054	-1.7535626562214939	2.6901809807942847	8.425671152344602	5.1608933349465165	3.7481978878552753	7.475707425107868	6.417658731516848	5.618659613978807	7.281186710209645	0.1560082299879291	1.8887837031419563	1.7300049165136306	4.065080965415978	0.9250985761645854	4.016958566607805	-0.5652418945841998	-1.101068796429175	-2.0269831380403738	-6.319083337386441	-5.850938914664156	-6.969648549883923	-4.422227142949517	-5.428280415385094	0.10029296151355792	0.0	-0.4666095473949303	-0.27008222866819914
chr2L:157735-161865	-8.689952731142819	-2.694016807113604	-0.32675222119505476	1.0540009413075297	1.2429995135576393	4.151626491085922	2.833987965845525	-1.3386085568272064	-1.7597683219924343	-5.206812108306998	-3.3211625042704003	-2.488810178636422	-0.4693180592170089	-2.7964610403723054	-1.7535626562214939	2.6901809807942847	8.425671152344602	5.1608933349465165	3.7481978878552753	7.475707425107868	6.417658731516848	5.618659613978807	7.281186710209645	0.1560082299879291	1.8887837031419563	1.7300049165136306	4.065080965415978	0.9250985761645854	4.016958566607805	-0.5652418945841998	-1.101068796429175	-2.0269831380403738	-6.319083337386441	-5.850938914664156	-6.969648549883923	-4.422227142949517	-5.428280415385094	0.10029296151355792	0.0	-0.4666095473949303	-0.27008222866819914	-1.455803957028115	1.0886444887808173	1.2128644292453494	1.1446323513338468	0.0	1.171228640609484	5.798165020688555	1.8034647419903833
chr2L:182339-184609	3.733058623647281	7.506700627498594	7.583792044432328	9.98914051856836	5.414217988709322	0.47083453009306675	1.6489471537350044	1.2188413273576495	0.5217513186714854	3.200008487209355	0.6864600998522368	-0.7390632825511071	8.137918041540404	9.99855675135527	10.46048284319978	9.044517140571386	8.295903709864007	4.161498568136415	1.2684028291792444	-2.8527360318221024	-6.202689857178011	-5.466724703154011	-0.26990723064142175	10.28245359349283	10.243377458282763	5.260469410776488	3.4530376003910117	2.514772873646682	1.9441206600312948	0.6893915254436865	0.6037744422867334	-2.0892388873033347	-2.4645670583868333	-1.3831046092216912	-1.8129681758777378	-4.845793393047485	-5.281140232360413	-8.845530050905838	-21.831346375937585	-20.85331959966025	-20.273728688890426	-13.559471146523896	-17.970428239189083	-28.60694847031541	-18.698922166398145	-32.895395262373654	-12.543025992425376	-9.335284404503387	-2.062093746803203
chr2L:220539-222339	5.648833496852782	4.072506963598892	0.7301931835318509	2.8980003008420834	0.12580810293692404	0.2787408440440073	2.2653721615438545	-0.9253340925497531	-1.3882927393939333	-0.7359535705891888	-0.2240774644457132	0.7359535705891888	0.48270525311591445	1.7852197928690399	-1.3323508290265325	0.020901050466756634	-1.9919491999730181	-4.254393925283097	-7.203232920873335	-7.680105724443375	-6.350522935074645	0.40759060765813954	0.0	-0.6252873828651145	1.922924649580727	2.0123225823356705	23.296751447284105	33.45269376017286	35.77483620163551	29.067606511650602	25.76139535271887	16.628783299167257	15.358338608178387	9.96816477535524	15.248673208534044	15.408703959292822	12.46121791774269	5.362482469249285	5.52357042340699	2.2750801911115	2.667747163548318	-1.8313956504410902	-3.9944956918352825	-3.8570618032624835	-2.2335999313119177	-3.703362048105192	-1.225833462172965	-4.466442886892499	-4.5631458837635455
chr2L:223235-225359	0.2787408440440073	2.2653721615438545	-0.9253340925497531	-1.3882927393939333	-0.7359535705891888	-0.2240774644457132	0.7359535705891888	0.48270525311591445	1.7852197928690399	-1.3323508290265325	0.020901050466756634	-1.9919491999730181	-4.254393925283097	-7.203232920873335	-7.680105724443375	-6.350522935074645	0.40759060765813954	0.0	-0.6252873828651145	1.922924649580727	2.0123225823356705	23.296751447284105	33.45269376017286	35.77483620163551	29.067606511650602	25.76139535271887	16.628783299167257	15.358338608178387	9.96816477535524	15.248673208534044	15.408703959292822	12.46121791774269	5.362482469249285	5.52357042340699	2.2750801911115	2.667747163548318	-1.8313956504410902	-3.9944956918352825	-3.8570618032624835	-2.2335999313119177	-3.703362048105192	-1.225833462172965	-4.466442886892499	-4.5631458837635455	-2.9349839392464356	-6.597552589494394	-3.138507019097888	-7.430751621134847	-5.615579944429249
chr2L:247173-251466	-5.615579944429249	-9.38365377017472	-9.289741037971346	-4.734189557897541	-8.637271953890297	-1.5704190432189342	-4.887904104512318	-9.288294282281667	-9.28452906149709	-7.375233612209485	-7.472206421128439	-7.791666814485827	-6.9263239999842305	3.1774627365615653	3.0064863476345103	1.556518899258384	3.842221803809573	-1.6910793405625417	-0.2970833565050143	-10.388468855951494	-5.620595361692786	12.564175025876681	9.254423794895677	6.513212343627371	2.8767206751019	0.9877963972343207	2.0017614787715137	0.6002440076944856	1.7923750469699609	-0.07089383708611127	-0.4971471528791606	-1.331911875238711	-4.433663210351916	-11.769598623504708	-16.04239310938902	-19.758623721857234	-15.891592469815293	-15.795790154621047	-13.378348072220739	-8.845660708160832	-27.716416113520214	-12.335142481344906	-19.25062678269007	-19.41244153661537	-11.80291166468998	-10.539445303918427	-0.32675222119505476	-1.6154407595203946	-1.6310099090721502
chr2L:269466-272733	-11.80291166468998	-10.539445303918427	-0.32675222119505476	-1.6154407595203946	-1.6310099090721502	-1.2202113830661714	1.0668755590631576	-2.2890987262375684	2.123869746574087	2.9787924784078506	0.2614505271567006	0.32675222119505476	1.0668755590631576	4.378578807885098	30.31310251969751	20.151384099663208	24.703708186880746	21.638307273121836	20.73710758609797	12.534686131079242	16.315988810501597	11.11260056061538	11.247042894653363	13.03634257355526	10.883767116638237	7.272978139094186	8.73748738256126	8.775246375641338	6.095549173786649	5.796097354372924	1.7908515925609376	1.1502267829001147	-0.7502798284190697	-1.7541936895590673	-1.4762481608705595	-3.692972206447922	-3.8076305738397282	-7.709342305193731	-12.266860242398437	-9.992593592841668	-17.36278051777763	-13.870557300538819	-23.911536446717076	-6.2291977613955325	-20.382029046689656	-28.326135185833525	-24.515804367007668	-21.510250472728448	-10.50011036363733
chr2L:272785-274943	-2.2890987262375684	2.123869746574087	2.9787924784078506	0.2614505271567006	0.32675222119505476	1.0668755590631576	4.378578807885098	30.31310251969751	20.151384099663208	24.703708186880746	21.638307273121836	20.73710758609797	12.534686131079242	16.315988810501597	11.11260056061538	11.247042894653363	13.03634257355526	10.883767116638237	7.272978139094186	8.73748738256126	8.775246375641338	6.095549173786649	5.796097354372924	1.7908515925609376	1.1502267829001147	-0.7502798284190697	-1.7541936895590673	-1.4762481608705595	-3.692972206447922	-3.8076305738397282	-7.709342305193731	-12.266860242398437	-9.992593592841668	-17.36278051777763	-13.870557300538819	-23.911536446717076	-6.2291977613955325	-20.382029046689656	-28.326135185833525	-24.515804367007668	-21.510250472728448	-10.50011036363733	0.0	-1.2728611075149725	-13.175121103131694	-6.098080259117864	-7.193282198912869	-21.745281186748542	-12.915807340121768
chr2L:276168-281904	30.31310251969751	20.151384099663208	24.703708186880746	21.638307273121836	20.73710758609797	12.534686131079242	16.315988810501597	11.11260056061538	11.247042894653363	13.03634257355526	10.883767116638237	7.272978139094186	8.73748738256126	8.775246375641338	6.095549173786649	5.796097354372924	1.7908515925609376	1.1502267829001147	-0.7502798284190697	-1.7541936895590673	-1.4762481608705595	-3.692972206447922	-3.8076305738397282	-7.709342305193731	-12.266860242398437	-9.992593592841668	-17.36278051777763	-13.870557300538819	-23.911536446717076	-6.2291977613955325	-20.382029046689656	-28.326135185833525	-24.515804367007668	-21.510250472728448	-10.50011036363733	0.0	-1.2728611075149725	-13.175121103131694	-6.098080259117864	-7.193282198912869	-21.745281186748542	-12.915807340121768	-2.389607345343247	0.0	-2.3286248352848276	0.0	-0.32675222119505476	0.0	2.8462223217539444
chr2L:293372-296326	-10.50011036363733	0.0	-1.2728611075149725	-13.175121103131694	-6.098080259117864	-7.193282198912869	-21.745281186748542	-12.915807340121768	-2.389607345343247	0.0	-2.3286248352848276	0.0	-0.32675222119505476	0.0	2.8462223217539444	4.349324879876226	9.299241467465889	24.69590846614162	21.678236166755827	29.835249415118227	22.68964331293123	12.776269131530299	13.858796772075888	7.207458422063159	0.4524933614107842	1.5935596424960181	2.9966906532329656	4.817772599954255	2.3211107492992715	0.4359239231164445	2.6278148960846126	4.567207565625956	-0.12103732160965751	0.288769123076823	0.0	2.3286248352848276	-0.3842533059311557	0.9568070777091172	0.1559742760354114	8.15671268205163	3.3724885932558495	9.233488253782495	8.232865855661725	5.523676300165881	3.2129002612671687	1.622010104610111	-1.5628733765821603	-0.5750529778068305	0.5985162579857993
chr2L:297376-298807	-2.389607345343247	0.0	-2.3286248352848276	0.0	-0.32675222119505476	0.0	2.8462223217539444	4.349324879876226	9.299241467465889	24.69590846614162	21.678236166755827	29.835249415118227	22.68964331293123	12.776269131530299	13.858796772075888	7.207458422063159	0.4524933614107842	1.5935596424960181	2.9966906532329656	4.817772599954255	2.3211107492992715	0.4359239231164445	2.6278148960846126	4.567207565625956	-0.12103732160965751	0.288769123076823	0.0	2.3286248352848276	-0.3842533059311557	0.9568070777091172	0.1559742760354114	8.15671268205163	3.3724885932558495	9.233488253782495	8.232865855661725	5.523676300165881	3.2129002612671687	1.622010104610111	-1.5628733765821603	-0.5750529778068305	0.5985162579857993	1.6806839062132066	0.21052632091416779	-0.9177247624663548	-2.8511567529125657	-2.6068082383935725	-7.407950777217552	-13.089882595960043	-12.267256999301038
chr2L:356498-358344	3.1520367839705417	5.305509723758461	3.635334689490492	3.613047764120481	-1.0194951448784686	3.4658337048671077	2.43943195733311	0.9185609794301849	-0.2406233412219088	1.7510990161475428	1.5605711576015462	-0.27482272280677383	1.8659611154587232	1.0527895000619816	1.8334362411624698	6.035409524048203	2.3492997237762787	0.6252873828651146	0.7698079610324814	11.532970251982615	3.3912514538374774	13.455853133084622	15.422201683864706	7.0340838189762485	11.525760884911055	10.053805024968849	9.757242323693808	7.072726640120004	8.293298534146599	4.847937449345549	4.375024039265485	1.1726032533173723	2.0159378629407727	1.466864829745973	2.4429390466284366	0.053008129104581275	0.3116300888927336	-1.1455754846363722	-0.5291351124009448	-1.3821770810048504	-0.5722315223304937	1.22305050405289	2.443662615441325	2.3839066105248445	2.2259864556733757	2.5641878607430257	-0.21824404820295873	-2.463574016760592	-6.425686536287842
chr2L:375824-378009	-1.3821770810048504	-0.5722315223304937	1.22305050405289	2.443662615441325	2.3839066105248445	2.2259864556733757	2.5641878607430257	-0.21824404820295873	-2.463574016760592	-6.425686536287842	-8.025234073403041	-8.057242515221741	-8.977991760344905	-8.122141006756982	-1.6825250877295503	0.0	-0.2240774644457132	-1.5777545226518481	-2.1827113390760644	0.4095603756802117	-4.881333747539484	-3.872009666642729	-5.953574237757774	-6.18263935198796	-5.911402236332905	-1.2456036774209613	-0.7357890626869555	0.2614505271567006	1.5022269290607766	-0.8946886236107278	-0.26885269314536314	1.555646557035048	-1.9595156181120506	-1.2820092465562933	-1.5234991427675924	-5.544396539101382	-5.5821810565101675	-7.825952383121734	-11.525200821852778	-9.862301159340435	-20.356012134364054	-17.877837516735212	-22.21850113083454	-12.613000186368197	-6.525083139360781	-1.684872899606169	0.0	0.0	0.0
chr2L:413792-416288	2.032358089024581	2.9309859264213385	0.0	0.0	15.059028943342927	23.54308911170402	25.439507668037113	13.102529901867356	12.783910676876799	16.935442698034823	9.707918347932896	16.29457048834553	10.330224141313359	10.774751257122675	7.19819992653823	5.276498151056837	4.084619082211005	3.8766695718095843	3.1328470085710234	2.1902472234879657	3.8463512735620733	0.5672945398528482	4.6195263517300456	6.116820534113349	0.8972722335235049	3.7098556395087443	2.748045533109491	2.919467061213978	3.5176983815019542	5.117058556360168	4.939562219707682	1.8760225724655515	2.658167326777121	2.804015682017809	3.1239653368038622	5.938998311221792	1.9847558314096547	0.47361638658811406	0.3452954366129191	1.414708046542775	3.289539538281304	-1.488376308913564	3.6606979549285037	1.673350503748883	2.519998026013822	2.4241895008203733	0.3900708566124976	0.7600095604924517	1.7705125473744248
chr2L:418429-421923	16.935442698034823	9.707918347932896	16.29457048834553	10.330224141313359	10.774751257122675	7.19819992653823	5.276498151056837	4.084619082211005	3.8766695718095843	3.1328470085710234	2.1902472234879657	3.8463512735620733	0.5672945398528482	4.6195263517300456	6.116820534113349	0.8972722335235049	3.7098556395087443	2.748045533109491	2.919467061213978	3.5176983815019542	5.117058556360168	4.939562219707682	1.8760225724655515	2.658167326777121	2.804015682017809	3.1239653368038622	5.938998311221792	1.9847558314096547	0.47361638658811406	0.3452954366129191	1.414708046542775	3.289539538281304	-1.488376308913564	3.6606979549285037	1.673350503748883	2.519998026013822	2.4241895008203733	0.3900708566124976	0.7600095604924517	1.7705125473744248	3.930323871735398	-1.160317993903071	1.2291461106938835	-1.1302848973624595	1.374175712135169	-1.1556595638236102	-0.9664813862487598	-0.15316327705137103	-1.3636144072207184
chr2L:541682-543059	7.471909997847231	8.906780057202834	7.6478123690172515	1.684872899606169	2.023199109623517	3.1584723442781013	4.042843822234211	3.1116668475861973	4.471277517780201	2.0630298654242427	3.4679705443141273	2.94439140520118	-0.26145052715670036	2.5437212007026666	2.6781291257495807	3.869677975885931	4.494394192213653	1.885225948303227	0.5086281733494482	0.0959900466312361	-1.0170392588061532	0.1994860242418286	-5.47531454617192	-7.758029000186251	-7.197965906951304	-7.2901139621607545	-1.4141355120143915	-1.0466924622419154	-0.6252873828651145	-5.064467894065693	-8.382714698799365	-7.6357209368742	-7.019475532594558	-6.065408475981182	-9.26714810759549	-4.056793638730706	-12.745052159737863	-13.332488344919556	-7.620141055176923	-2.7943075779141706	-0.9814959810706616	-1.4539922934670313	-3.8223612045914703	-2.6036150651343792	-2.4532489738990098	-0.2406233412219088	-0.598002268201828	-3.0738112880347135	0.2614505271567006
chr2L:543069-545759	1.684872899606169	2.023199109623517	3.1584723442781013	4.042843822234211	3.1116668475861973	4.471277517780201	2.0630298654242427	3.4679705443141273	2.94439140520118	-0.26145052715670036	2.5437212007026666	2.6781291257495807	3.869677975885931	4.494394192213653	1.885225948303227	0.5086281733494482	0.0959900466312361	-1.0170392588061532	0.1994860242418286	-5.47531454617192	-7.758029000186251	-7.197965906951304	-7.2901139621607545	-1.4141355120143915	-1.0466924622419154	-0.6252873828651145	-5.064467894065693	-8.382714698799365	-7.6357209368742	-7.019475532594558	-6.065408475981182	-9.26714810759549	-4.056793638730706	-12.745052159737863	-13.332488344919556	-7.620141055176923	-2.7943075779141706	-0.9814959810706616	-1.4539922934670313	-3.8223612045914703	-2.6036150651343792	-2.4532489738990098	-0.2406233412219088	-0.598002268201828	-3.0738112880347135	0.2614505271567006	0.0	0.0	1.5728296112829785
chr2L:563777-565463	-2.4532489738990098	-0.2406233412219088	-0.598002268201828	-3.0738112880347135	0.2614505271567006	0.0	0.0	1.5728296112829785	-0.4686308808104423	7.501757999051925	10.096224430951073	5.316397790674291	8.356309817012038	1.7053943810568326	2.566226754290258	-0.9033232248393573	-2.5254389284717838	-4.228132953757024	-1.6234008011593475	-4.303172017871794	0.9467400074240724	4.239618363793335	8.610798123684733	1.7802406521121157	0.32675222119505476	-0.32675222119505476	2.6203240982094096	10.833150825548781	3.0268034696889843	13.189844527045256	9.10154088288177	12.907903148405953	7.619681380328685	11.397453127176563	5.567570295411081	9.127919497394132	14.772965710432672	13.240609829897096	7.609911024656693	1.7861675960816232	4.699599595683115	4.229520696985104	1.617827260933472	-0.23261279407522478	-2.4732456650347387	-2.6572245170535753	-2.6230035300939303	-4.525692741374173	-7.725789947992441
chr2L:566842-569366	0.0	1.5728296112829785	-0.4686308808104423	7.501757999051925	10.096224430951073	5.316397790674291	8.356309817012038	1.7053943810568326	2.566226754290258	-0.9033232248393573	-2.5254389284717838	-4.228132953757024	-1.6234008011593475	-4.303172017871794	0.9467400074240724	4.239618363793335	8.610798123684733	1.7802406521121157	0.32675222119505476	-0.32675222119505476	2.6203240982094096	10.833150825548781	3.0268034696889843	13.189844527045256	9.10154088288177	12.907903148405953	7.619681380328685	11.397453127176563	5.567570295411081	9.127919497394132	14.772965710432672	13.240609829897096	7.609911024656693	1.7861675960816232	4.699599595683115	4.229520696985104	1.617827260933472	-0.23261279407522478	-2.4732456650347387	-2.6572245170535753	-2.6230035300939303	-4.525692741374173	-7.725789947992441	-12.843273612579962	-16.35757020797935	-20.727138745570116	-19.974193776572132	-20.78712083770367	-6.63578088913361
chr2L:573052-575462	-4.303172017871794	0.9467400074240724	4.239618363793335	8.610798123684733	1.7802406521121157	0.32675222119505476	-0.32675222119505476	2.6203240982094096	10.833150825548781	3.0268034696889843	13.189844527045256	9.10154088288177	12.907903148405953	7.619681380328685	11.397453127176563	5.567570295411081	9.127919497394132	14.772965710432672	13.240609829897096	7.609911024656693	1.7861675960816232	4.699599595683115	4.229520696985104	1.617827260933472	-0.23261279407522478	-2.4732456650347387	-2.6572245170535753	-2.6230035300939303	-4.525692741374173	-7.725789947992441	-12.843273612579962	-16.35757020797935	-20.727138745570116	-19.974193776572132	-20.78712083770367	-6.63578088913361	-0.24476580002409246	3.2487996591429877	2.6914372567677103	0.8731932939300534	8.696526010867927	8.626049037427565	8.397480413781523	2.6096729388443154	16.29405797147471	16.764295029213827	26.227815269694986	9.89273244344402	0.4414123674337495
chr2L:594851-598002	2.6096729388443154	16.29405797147471	16.764295029213827	26.227815269694986	9.89273244344402	0.4414123674337495	11.17642071208812	13.891304184201273	16.929078123121833	14.438556982884599	12.95392232344473	12.955496963660378	6.142856971389431	16.523161418101367	11.311198527197993	12.928218578355136	11.722586164657793	11.550610661344408	8.57686775509223	7.38089595964043	2.500702035013766	-1.451607734579744	-6.657540058308732	-6.007763489041227	-9.18383500426036	-6.5030491394442445	-10.017398705349347	-11.07704977262765	-11.573528947614992	-7.996956545700537	-6.851316353731581	-2.2514505497298725	-1.6281988129123546	-4.437085885893482	-5.13274245411152	-11.83770813238384	-14.75232371807022	-8.979009650182903	-6.172566790693698	1.0614981187194437	6.557082115798182	1.7062581335367424	1.7578385843325381	-4.290679612277298	-3.428609937556282	-12.320214228468538	-15.136283931045353	4.937433967450254	14.596976945679954
chr2L:602587-603614	11.722586164657793	11.550610661344408	8.57686775509223	7.38089595964043	2.500702035013766	-1.451607734579744	-6.657540058308732	-6.007763489041227	-9.18383500426036	-6.5030491394442445	-10.017398705349347	-11.07704977262765	-11.573528947614992	-7.996956545700537	-6.851316353731581	-2.2514505497298725	-1.6281988129123546	-4.437085885893482	-5.13274245411152	-11.83770813238384	-14.75232371807022	-8.979009650182903	-6.172566790693698	1.0614981187194437	6.557082115798182	1.7062581335367424	1.7578385843325381	-4.290679612277298	-3.428609937556282	-12.320214228468538	-15.136283931045353	4.937433967450254	14.596976945679954	9.15380001758419	7.527570809095122	7.668765691427935	1.727721318702209	0.3697060965013928	-1.8252582504322235	-6.647190059124991	-9.232476377385764	-13.23613278157005	-16.83770302113504	-15.501935704093597	3.4249469842500373	1.29047292013746	1.3708775317073392	-0.6198491005811044	-3.994884005647601
chr2L:814722-816947	2.1272896894664313	-4.22000708315899	-3.163814935992717	-0.7526679822629239	-0.5575241806760864	-0.3842533059311557	-0.7359535705891888	0.48688075520208907	-0.974618295342443	0.770469015733479	1.25410389553528	3.340200380038247	0.9884928598239788	0.0	0.0	-2.259982999975834	4.440363002902444	4.839258570804809	7.787199782111282	6.471519828014222	7.150367236018237	4.527266122957154	4.62328593224862	1.379969374194907	2.1241775799861418	2.9898765362936413	6.11283911524788	0.8104803218971602	1.9320336651655252	1.91648479614274	4.102993890384343	3.193837633370248	2.158187571546236	3.647196142690099	2.3441438577723446	2.8716780026599737	1.0634535672695904	0.6900745991758384	-1.692735245328295	4.611889131097897	6.4621613943892795	2.1445045313528177	4.4240498387230245	-0.4531191014096446	-3.2030645819197443	-9.480870924049052	-7.799133928461442	-8.065848593757234	-2.357756426829297
chr2L:819467-822376	0.770469015733479	1.25410389553528	3.340200380038247	0.9884928598239788	0.0	0.0	-2.259982999975834	4.440363002902444	4.839258570804809	7.787199782111282	6.471519828014222	7.150367236018237	4.527266122957154	4.62328593224862	1.379969374194907	2.1241775799861418	2.9898765362936413	6.11283911524788	0.8104803218971602	1.9320336651655252	1.91648479614274	4.102993890384343	3.193837633370248	2.158187571546236	3.647196142690099	2.3441438577723446	2.8716780026599737	1.0634535672695904	0.6900745991758384	-1.692735245328295	4.611889131097897	6.4621613943892795	2.1445045313528177	4.4240498387230245	-0.4531191014096446	-3.2030645819197443	-9.480870924049052	-7.799133928461442	-8.065848593757234	-2.357756426829297	-8.010029525611959	-19.334622077511813	-11.046721072679572	-12.646155050180967	-3.5184253821581133	-1.0466924622419154	-12.118153112476499	-8.553646335041138	-9.09155474164282
chr2L:824677-827081	7.150367236018237	4.527266122957154	4.62328593224862	1.379969374194907	2.1241775799861418	2.9898765362936413	6.11283911524788	0.8104803218971602	1.9320336651655252	1.91648479614274	4.102993890384343	3.193837633370248	2.158187571546236	3.647196142690099	2.3441438577723446	2.8716780026599737	1.0634535672695904	0.6900745991758384	-1.692735245328295	4.611889131097897	6.4621613943892795	2.1445045313528177	4.4240498387230245	-0.4531191014096446	-3.2030645819197443	-9.480870924049052	-7.799133928461442	-8.065848593757234	-2.357756426829297	-8.010029525611959	-19.334622077511813	-11.046721072679572	-12.646155050180967	-3.5184253821581133	-1.0466924622419154	-12.118153112476499	-8.553646335041138	-9.09155474164282	-10.580924848656755	-2.943814282356755	-1.6525945075586288	-5.256762951266791	-1.53172278343657	-3.9457988688804946	-5.176596163089456	-0.9487948033908559	1.1227278195886907	0.47712125471966244	-0.3842533059311557
chr2L:849976-851315	0.0	6.7479119917174035	4.151436721231002	0.0	0.0	2.6586780733527684	11.044882639159646	9.298628866042252	-0.7359535705891888	-1.3821770810048504	5.013625352617575	14.036057986327853	12.479375601850652	11.886494573241594	11.747380757312845	9.24271412436748	2.4092732931124687	7.544914873813238	7.061221400333887	10.627678256351453	7.109497187363145	7.74136820979973	19.329872182969947	9.330293441764335	7.132696215392958	15.206277817450522	20.60378920912347	13.273996609251	11.897091223713039	2.7498384506215685	-0.5253710144123359	-5.72151781105708	-2.903601242303119	9.353721687953483	4.051734394580889	0.9716247387560053	-4.3466078207440395	-11.363878611267289	-13.392093195143591	-13.675557470897765	-11.17462321613343	-6.171456631272707	-5.1759901281114145	4.20623899765598	7.756762596410534	6.35528105540811	5.034837012634327	0.7525822297106237	-2.1147046138535033
chr2L:851760-853262	0.0	2.6586780733527684	11.044882639159646	9.298628866042252	-0.7359535705891888	-1.3821770810048504	5.013625352617575	14.036057986327853	12.479375601850652	11.886494573241594	11.747380757312845	9.24271412436748	2.4092732931124687	7.544914873813238	7.061221400333887	10.627678256351453	7.109497187363145	7.74136820979973	19.329872182969947	9.330293441764335	7.132696215392958	15.206277817450522	20.60378920912347	13.273996609251	11.897091223713039	2.7498384506215685	-0.5253710144123359	-5.72151781105708	-2.903601242303119	9.353721687953483	4.051734394580889	0.9716247387560053	-4.3466078207440395	-11.363878611267289	-13.392093195143591	-13.675557470897765	-11.17462321613343	-6.171456631272707	-5.1759901281114145	4.20623899765598	7.756762596410534	6.35528105540811	5.034837012634327	0.7525822297106237	-2.1147046138535033	-7.856796464374681	-15.39497809457508	-22.203223701649893	-20.340284961694504
chr2L:868699-872779	-13.392093195143591	-13.675557470897765	-11.17462321613343	-6.171456631272707	-5.1759901281114145	4.20623899765598	7.756762596410534	6.35528105540811	5.034837012634327	0.7525822297106237	-2.1147046138535033	-7.856796464374681	-15.39497809457508	-22.203223701649893	-20.340284961694504	0.07147821308566336	3.578525334652231	11.446981361946676	12.050583084850837	8.074936886954555	10.497848277970899	7.788523019121647	8.559539135850267	3.835796513900097	2.2472908959422706	-3.2296466395323433	-2.6739138726224643	-6.184905886501277	-4.225543191458073	0.7188321326006513	0.05856031915404915	2.568882523526725	-1.2568342149486216	0.7799863043302593	1.8723215202791552	-3.245253038317354	-2.3739566985040725	-6.587329567636202	-3.3424884396717602	-2.329653717475057	-5.2067680440835735	-0.2681854859691827	-2.4797989929280986	-0.7077442727603775	0.6984668145482467	0.18956458884263475	-1.8872400920595551	-2.4856532127710644	-4.51993928999114
chr2L:1076625-1079199	-0.3842533059311557	-0.3842533059311557	-0.576462729064982	3.7863176286249525	7.961936626066396	1.5043076796242603	0.32675222119505476	3.2661312856204963	3.8942307921558426	5.997545883748453	4.361627585818757	7.740637173558476	5.840891720238427	3.903648509234413	7.144050446959799	4.497461058657449	4.865768393326286	1.3092072329649518	3.1920276390283155	4.0657880153577866	-0.3471871544457265	1.517431754070429	0.09178209016908162	1.3657454133324367	1.9199612966128763	0.19916529609750638	-1.9229246495807275	-1.2334025563797195	-1.6248832566950226	-2.0985031886363923	-1.0960233273784785	-2.843875439786809	-5.866311959294748	-2.638063278874742	-0.5605713682027345	-0.7869235550701423	0.288769123076823	-1.275554451240393	-0.9941887930083539	-1.5185503108145728	0.2741757243309323	-1.924804616881603	2.9625686936330644	2.167281321879722	-0.378206193944579	3.605313505200272	-1.1918100986151403	2.918276336742813	11.58770953734822
chr2L:1080482-1082098	3.2661312856204963	3.8942307921558426	5.997545883748453	4.361627585818757	7.740637173558476	5.840891720238427	3.903648509234413	7.144050446959799	4.497461058657449	4.865768393326286	1.3092072329649518	3.1920276390283155	4.0657880153577866	-0.3471871544457265	1.517431754070429	0.09178209016908162	1.3657454133324367	1.9199612966128763	0.19916529609750638	-1.9229246495807275	-1.2334025563797195	-1.6248832566950226	-2.0985031886363923	-1.0960233273784785	-2.843875439786809	-5.866311959294748	-2.638063278874742	-0.5605713682027345	-0.7869235550701423	0.288769123076823	-1.275554451240393	-0.9941887930083539	-1.5185503108145728	0.2741757243309323	-1.924804616881603	2.9625686936330644	2.167281321879722	-0.378206193944579	3.605313505200272	-1.1918100986151403	2.918276336742813	11.58770953734822	8.52702982274718	7.292750640308266	9.786175238387214	12.141621051045338	7.854100715330834	0.6750429899863307	4.576567566385654
chr2L:1117206-1119132	-1.5618510282166909	-2.9538991544151427	-2.005256147808723	1.6915233453146257	4.608614192628611	0.89615097297159	1.3821770810048504	1.4888463877884142	-1.065646251395034	0.7844368232277281	-3.596121320909149	-3.3744361433986363	-7.427624200404806	-7.204541781553828	-17.880552030307822	-15.305137595992237	-17.769039004365276	-7.132682042362906	-17.606852852875193	-10.406886016094864	-13.090063348729851	10.509785445409618	28.23639473656168	20.97969349982715	15.70255416244564	10.48678432189821	3.6355345539206274	0.7355627234788961	9.720394273448306	9.537756990850923	7.449152272782386	3.200915739198653	-3.23229363123308	-6.096265503002216	-12.417397775167665	-14.851499383045981	-13.176566306259277	-14.424679004944158	-7.977677963241424	0.32675222119505476	-2.0751210811914094	-7.301319921468151	-0.8146844934204033	-4.330506528428438	-5.27290361187832	-1.0466924622419154	-4.22621620473723	-4.183943297828096	-3.9381197622835407
chr2L:1127875-1130329	10.509785445409618	28.23639473656168	20.97969349982715	15.70255416244564	10.48678432189821	3.6355345539206274	0.7355627234788961	9.720394273448306	9.537756990850923	7.449152272782386	3.200915739198653	-3.23229363123308	-6.096265503002216	-12.417397775167665	-14.851499383045981	-13.176566306259277	-14.424679004944158	-7.977677963241424	0.32675222119505476	-2.0751210811914094	-7.301319921468151	-0.8146844934204033	-4.330506528428438	-5.27290361187832	-1.0466924622419154	-4.22621620473723	-4.183943297828096	-3.9381197622835407	-1.4093736668590624	-4.727611369970618	-0.42921553516829136	-2.267327663748873	-3.2734602439254763	-1.8159021331233145	-1.6983667673409564	-4.347890976371777	-4.283404493195533	-3.4123042886975035	-3.2946918930316995	-0.6383073482902312	0.32675222119505476	0.6252873828651146	-0.6252873828651145	1.6002530583951198	2.322935447397517	0.0	1.4637527426815686	0.0	3.477030445811796
chr2L:1149515-1151265	2.322935447397517	0.0	1.4637527426815686	0.0	3.477030445811796	12.867633313738063	6.419940535287629	9.28256543291046	17.935208512280703	14.865573426667115	18.01239589373653	7.504239460468147	9.642817386646962	4.998113587808143	4.534098527491095	-1.472317076708033	-2.5445010298649056	0.9268731316140679	12.934561166130935	11.785228308037258	10.646882299136115	8.038218326592617	5.053486983024779	3.9334973685385664	0.06362396271647584	-3.278487871942478	-3.540429232016072	-8.508734270232138	-8.704654014329908	-2.553605909250783	-5.10905704459538	-5.967744506547595	-0.8243412360868533	-1.6836302609864755	-11.755550871370145	-9.56102763311869	-8.313418490423972	-5.746867299993912	0.17107926719032227	-1.5765353936569388	8.291250695766902	8.898335888504143	8.576001955439072	10.86375028041098	12.957951450478218	14.40478263020353	10.855258971308702	10.15215570336974	5.23526716364722
chr2L:1158203-1159587	0.9268731316140679	12.934561166130935	11.785228308037258	10.646882299136115	8.038218326592617	5.053486983024779	3.9334973685385664	0.06362396271647584	-3.278487871942478	-3.540429232016072	-8.508734270232138	-8.704654014329908	-2.553605909250783	-5.10905704459538	-5.967744506547595	-0.8243412360868533	-1.6836302609864755	-11.755550871370145	-9.56102763311869	-8.313418490423972	-5.746867299993912	0.17107926719032227	-1.5765353936569388	8.291250695766902	8.898335888504143	8.576001955439072	10.86375028041098	12.957951450478218	14.40478263020353	10.855258971308702	10.15215570336974	5.23526716364722	2.9900513562334714	2.163994467607949	-1.3643039863638622	-2.11437135897501	-2.857836953775517	-7.673906332347312	-10.241720256169124	-8.718584640514315	-10.733138028923626	-1.447217304621537	2.378252553279825	13.833914821276569	16.887835938880983	9.431357115843463	3.212766015044814	2.6183425954210984	0.7799976462989923
chr2L:1168424-1171001	-5.746867299993912	0.17107926719032227	-1.5765353936569388	8.291250695766902	8.898335888504143	8.576001955439072	10.86375028041098	12.957951450478218	14.40478263020353	10.855258971308702	10.15215570336974	5.23526716364722	2.9900513562334714	2.163994467607949	-1.3643039863638622	-2.11437135897501	-2.857836953775517	-7.673906332347312	-10.241720256169124	-8.718584640514315	-10.733138028923626	-1.447217304621537	2.378252553279825	13.833914821276569	16.887835938880983	9.431357115843463	3.212766015044814	2.6183425954210984	0.7799976462989923	-0.7703797964744697	-2.866582875487013	-6.102059679688659	-3.8949296074664566	-4.399605866690411	-1.7114988054515146	0.48204093701581757	-5.676297385314554	-2.126845585910351	-1.0668755590631576	-1.0068966771582453	-1.841775670887343	-0.875586162032513	-0.20204637301885314	-0.6726221414139715	-0.7414437322500842	-0.6186860663046618	-0.2809606065911792	-3.1903203155073543	-2.116855484414928
chr2L:1172553-1174009	10.855258971308702	10.15215570336974	5.23526716364722	2.9900513562334714	2.163994467607949	-1.3643039863638622	-2.11437135897501	-2.857836953775517	-7.673906332347312	-10.241720256169124	-8.718584640514315	-10.733138028923626	-1.447217304621537	2.378252553279825	13.833914821276569	16.887835938880983	9.431357115843463	3.212766015044814	2.6183425954210984	0.7799976462989923	-0.7703797964744697	-2.866582875487013	-6.102059679688659	-3.8949296074664566	-4.399605866690411	-1.7114988054515146	0.48204093701581757	-5.676297385314554	-2.126845585910351	-1.0668755590631576	-1.0068966771582453	-1.841775670887343	-0.875586162032513	-0.20204637301885314	-0.6726221414139715	-0.7414437322500842	-0.6186860663046618	-0.2809606065911792	-3.1903203155073543	-2.116855484414928	0.7876675407603468	5.48866241765104	3.6699028982224937	2.835575569333419	1.1488073065419466	2.438685024161799	1.8794854993956855	1.2010809817120303	-1.0635481018960238
chr2L:1177263-1178573	-10.241720256169124	-8.718584640514315	-10.733138028923626	-1.447217304621537	2.378252553279825	13.833914821276569	16.887835938880983	9.431357115843463	3.212766015044814	2.6183425954210984	0.7799976462989923	-0.7703797964744697	-2.866582875487013	-6.102059679688659	-3.8949296074664566	-4.399605866690411	-1.7114988054515146	0.48204093701581757	-5.676297385314554	-2.126845585910351	-1.0668755590631576	-1.0068966771582453	-1.841775670887343	-0.875586162032513	-0.20204637301885314	-0.6726221414139715	-0.7414437322500842	-0.6186860663046618	-0.2809606065911792	-3.1903203155073543	-2.116855484414928	0.7876675407603468	5.48866241765104	3.6699028982224937	2.835575569333419	1.1488073065419466	2.438685024161799	1.8794854993956855	1.2010809817120303	-1.0635481018960238	-0.33964815417569466	1.1699199652550891	8.858712704310705	5.187877174436798	2.8973426488267777	-1.1672297959246178	-1.6200670950185008	0.8142112846098178	5.699003859328718
chr2L:1418103-1420687	-4.330588602705687	-2.6716437514841918	-2.7761153151765225	-5.014870319554504	-7.972449524880117	-4.38945372260183	-3.6662783536377	-2.2371819739817025	-1.532490483662969	-3.031009266808572	-1.431512590948607	-0.736875567308499	-0.4075906076581398	-0.3842533059311557	1.152759917793467	3.170460400786653	0.6934438300804245	4.849761676029733	5.774395817511256	2.796194771303456	0.2349935677707824	2.9212926078806136	1.2024322866154675	3.17170179716336	2.3435889537122154	2.963947621503623	2.5109914309654697	0.360980444466201	0.12654773365247898	0.7387411481941433	-1.337558349229288	1.9995294472755651	-0.6705208384588284	1.5039921618719443	-1.4299963812117518	-0.0933914999672346	-2.072433578503068	-1.6913133657574786	-1.9879058100589873	-3.4672955889931165	1.4305087419759774	-3.861495343308382	-1.7473624742179548	-2.4406620322619794	-2.0493536376292756	-0.8410298706976986	-4.187537000122064	-3.070059304279154	0.3271169780459206
chr2L:1613245-1614305	-6.639640786635801	-4.533007954142624	0.0	-0.3842533059311557	-0.6867325911188109	-4.309383142922401	-4.690610982096725	-2.936254372974272	-2.071207993179414	-1.4313637641589874	-1.1737218734474009	-2.4898537945563564	-1.7149469004622662	-1.1737218734474009	0.8544422034502825	1.944821397403887	0.0	0.0	0.0	0.0	0.0	-1.5754364917418782	0.9527115521825327	4.67636470277065	1.4965222032186591	7.548448759485234	8.942310796844355	12.218247169850084	3.0175865035355183	3.146209269158793	2.6886582923129625	0.7569883895030752	3.1932173915291884	2.272690447761481	3.6830218046057044	4.585891599755017	4.247397257944613	0.5251554870916664	2.4737404344378113	1.9217585576286251	4.94322776384033	0.38054047340964037	1.9127010845184913	0.21897611992890276	-1.2340311085368563	-0.7771430807918893	0.673795291582605	-3.3048143702345376	-0.5563979103281769
chr2L:1704374-1706274	0.9884928598239788	-0.32675222119505476	1.5121181016784158	7.914800265747162	1.7988667735373363	4.064557957206732	5.002885220996568	4.941987806286756	0.3933982495230332	1.9720996510325282	1.7741504718638414	1.0105903576230257	-0.531348758540465	1.3821770810048504	0.0	-1.1997793252520086	-0.07022141249575613	-0.5234384870639825	3.017048154284037	3.516110099766781	2.8365472688039266	2.972132590099295	0.9884928598239788	-0.23220417679495023	1.9252793036911848	0.1736674791438287	0.8897467808474763	1.4254354170369983	0.560586288341701	1.5517992205173956	-0.5187671002150827	-2.1712804945626214	-5.8632626289814835	-3.816739392357859	-6.339618964300333	-5.762801852661075	-6.2860862439503045	-5.814446652587209	-4.864313921328005	-4.63402613230047	-3.3764086978226966	-0.9884928598239788	1.0466924622419154	-1.442718625193378	-2.2248021302805503	-2.59964619126971	-2.721288374083146	-1.768231438861902	-1.370112365693289
chr2L:1709374-1711350	1.7741504718638414	1.0105903576230257	-0.531348758540465	1.3821770810048504	0.0	-1.1997793252520086	-0.07022141249575613	-0.5234384870639825	3.017048154284037	3.516110099766781	2.8365472688039266	2.972132590099295	0.9884928598239788	-0.23220417679495023	1.9252793036911848	0.1736674791438287	0.8897467808474763	1.4254354170369983	0.560586288341701	1.5517992205173956	-0.5187671002150827	-2.1712804945626214	-5.8632626289814835	-3.816739392357859	-6.339618964300333	-5.762801852661075	-6.2860862439503045	-5.814446652587209	-4.864313921328005	-4.63402613230047	-3.3764086978226966	-0.9884928598239788	1.0466924622419154	-1.442718625193378	-2.2248021302805503	-2.59964619126971	-2.721288374083146	-1.768231438861902	-1.370112365693289	-1.1107612064171013	1.2819810456050587	0.0	0.0	0.0	0.0	0.0	0.0	0.0	0.0
chr2L:1714988-1716173	2.972132590099295	0.9884928598239788	-0.23220417679495023	1.9252793036911848	0.1736674791438287	0.8897467808474763	1.4254354170369983	0.560586288341701	1.5517992205173956	-0.5187671002150827	-2.1712804945626214	-5.8632626289814835	-3.816739392357859	-6.339618964300333	-5.762801852661075	-6.2860862439503045	-5.814446652587209	-4.864313921328005	-4.63402613230047	-3.3764086978226966	-0.9884928598239788	1.0466924622419154	-1.442718625193378	-2.2248021302805503	-2.59964619126971	-2.721288374083146	-1.768231438861902	-1.370112365693289	-1.1107612064171013	1.2819810456050587	0.0	0.0	0.0	0.0	0.0	0.0	0.0	0.0	0.0	0.0	0.0	0.0	0.0	2.6268851803521347	4.310756401824208	9.743542342591512	4.733083314153504	11.335041064561306	8.469812970510333
chr2L:1728274-1729815	-1.370112365693289	-1.1107612064171013	1.2819810456050587	0.0	0.0	0.0	0.0	0.0	0.0	0.0	0.0	0.0	0.0	0.0	0.0	0.0	2.6268851803521347	4.310756401824208	9.743542342591512	4.733083314153504	11.335041064561306	8.469812970510333	10.390406852404743	4.273099770964078	5.304711052440749	6.8373164091011125	2.4322934849182642	0.46660954739493005	6.411699707422253	7.185526737353349	0.0	2.0888142266354475	11.260140892234656	10.488903115080833	13.423222227523048	10.321339004466836	9.744088490177262	6.588090320626059	3.005428341825351	4.12515386913617	0.11405195995283289	1.2981752541211813	-1.7493858349354658	0.04662823375010728	-3.7999263190765857	-1.273545099959386	-0.926962288095706	-0.8336768268350303	-2.4265544453034313
chr2L:1973798-1975198	0.27629997452909716	1.4404447737965298	-1.735695204829977	-0.2271311602640033	-1.1998057124010675	-0.40187824916660797	-1.0663436189201043	-0.2047340067046606	0.4262877486422137	0.6252873828651146	0.32675222119505476	-0.6252873828651145	0.9059652567236041	0.7357890626869555	8.74973143369147	13.166454772048906	5.5778293083660815	4.164763152468479	12.221193284832	9.850924937206733	4.006752249942025	11.27031897994608	13.990684937239859	14.739004069950733	11.489208444067208	7.650473895266509	4.232970828916245	1.7390980233374511	0.2322041767949502	7.985723876674883	15.083597849967582	17.62803910489178	9.108953623459524	8.555674625393985	9.660883742537903	6.948948389251263	3.9632323064048673	2.1386313907948753	2.484281660433069	1.7073175659642899	-0.05035830199453489	-0.4868106478678825	-1.3427491764712043	0.24539296183798134	-2.5714525982153504	-2.9950989802737156	-3.0713176729684233	-1.76779997487207	-4.076157868860239
chr2L:1979588-1981045	0.9059652567236041	0.7357890626869555	8.74973143369147	13.166454772048906	5.5778293083660815	4.164763152468479	12.221193284832	9.850924937206733	4.006752249942025	11.27031897994608	13.990684937239859	14.739004069950733	11.489208444067208	7.650473895266509	4.232970828916245	1.7390980233374511	0.2322041767949502	7.985723876674883	15.083597849967582	17.62803910489178	9.108953623459524	8.555674625393985	9.660883742537903	6.948948389251263	3.9632323064048673	2.1386313907948753	2.484281660433069	1.7073175659642899	-0.05035830199453489	-0.4868106478678825	-1.3427491764712043	0.24539296183798134	-2.5714525982153504	-2.9950989802737156	-3.0713176729684233	-1.76779997487207	-4.076157868860239	-2.56427332849729	-1.3549351038913138	-3.6281575376820028	-4.055507911016579	-4.203968739468407	-4.577153143965988	-4.656192030094266	-9.305382537888827	-10.370701214700475	-10.986541141597922	-13.444815988880245	-11.808600113471014
chr2L:2037159-2038919	-3.1647422290809843	-7.723302909372168	-6.9408734629859286	-8.835699481807334	-9.09186931295093	-2.721611659348656	-10.676310063900022	-5.761376003130036	-8.460164692708029	-8.802833195648207	-10.643315330317847	-3.6145022723176425	-7.189873272921478	-1.3124749025112545	0.32675222119505476	-3.3215914319614934	-4.687993911637342	-3.652050725502561	-5.068180590829742	-4.032319379685149	-3.768943144936667	-7.202727945908289	-5.309382893161574	-2.8834509112612325	0.0	-5.72020971601615	-9.407682219007786	-3.8198869646289753	-3.58413405014654	-3.248804976686717	-4.79657033937018	-4.732516064543725	-1.256129227469748	-0.3842533059311557	0.0	0.6252873828651146	0.07340936160861833	1.3741561108332456	-2.0414558291568614	-1.5702515793730876	-5.086717581771562	-5.894139428344642	-3.817997389649792	-1.7689298078685871	-0.9096143673879019	-0.3617856882053115	3.7234869273148727	3.823451488256947	4.128060124846668
chr2L:2143799-2148819	-8.447428360036504	-9.573782429828203	-3.7178866913933133	-8.919366549893457	-2.8794811794637467	-0.3842533059311557	-9.798206372795148	-6.983291877955108	-8.828787094361017	-3.789379974362519	-1.3768430568588477	-15.153669530356883	-5.848919155474167	5.423749134741096	0.0	0.0	0.0	0.0	0.0	0.0	0.0	0.0	0.0	0.0	0.0	0.0	0.0	0.0	0.0	0.0	0.0	0.0	0.32644126998982237	0.29329226409088593	0.9884928598239788	5.636674798774986	9.939717811186053	10.288571085549851	0.0	0.0	0.0	0.0	0.0	0.0	0.0	0.0	0.0	0.0	0.0
chr2L:2151281-2153399	0.0	0.0	0.0	0.0	0.0	0.0	0.0	0.0	0.0	0.0	0.0	0.0	0.0	0.0	0.0	0.0	0.0	0.32644126998982237	0.29329226409088593	0.9884928598239788	5.636674798774986	9.939717811186053	10.288571085549851	0.0	0.0	0.0	0.0	0.0	0.0	0.0	0.0	0.0	0.0	0.0	0.0	0.0	0.0	-2.062805557057099	6.487959073574703	20.768755111077155	17.227396138610903	17.371348968164728	13.725026584063377	11.595503555808307	-0.5552050987676277	1.3821770810048504	0.7359535705891888	1.9084850188786497	7.05560741252399
chr2L:2160341-2161606	0.29329226409088593	0.9884928598239788	5.636674798774986	9.939717811186053	10.288571085549851	0.0	0.0	0.0	0.0	0.0	0.0	0.0	0.0	0.0	0.0	0.0	0.0	0.0	0.0	-2.062805557057099	6.487959073574703	20.768755111077155	17.227396138610903	17.371348968164728	13.725026584063377	11.595503555808307	-0.5552050987676277	1.3821770810048504	0.7359535705891888	1.9084850188786497	7.05560741252399	20.514544293359588	23.017982468924437	22.88818342661469	23.45270268638126	15.92301155725702	10.2672913546194	22.683778873565497	18.695775346376838	14.964922619041054	7.914460952674486	11.293035040036367	18.65402888825824	16.334848863553265	4.833414050287363	11.965663793057029	12.619415703556323	14.047965933644425	15.028064560495993
chr2L:2191322-2192798	-8.285014378686027	-10.39746660167248	-14.766939240890128	-16.077858944286255	-18.233534570223338	-22.00821337491041	-10.66753950059935	-15.256345856132246	-12.028351422553142	1.848029918473954	2.4493041242257982	1.3069947262355988	2.0279835976340976	16.04078142801141	15.166092208558766	6.502440060522456	1.5530517694701906	-3.44790867924013	-7.950905845889962	-7.02013694863841	-5.822419120354302	3.178486230668755	6.170859674604614	3.5621303259546813	3.4314364871392784	0.017031155733170527	-1.8610317601408726	-6.443265860982221	-5.163004060626255	-1.5193608078985676	-1.6087966621069356	1.2140670908315816	1.6070158754460757	1.3965662533631598	2.282852584464047	-0.6008827741533436	-1.9902759239543504	-3.5372737031581205	-9.940692267589773	-9.456597273332784	-7.599772431782187	4.581722905680422	4.262496950340069	1.124556643567417	-3.2778576208235606	-5.10569336525106	-4.629072831275425	-6.221090040152385	1.9176425831726198
chr2L:2215460-2218379	1.9176425831726198	6.942179327834811	6.416173887626747	6.766062625227025	5.132918388261988	0.0	-1.1705303410688386	-5.613651903771291	-2.67526620977409	-3.1962853078142093	-5.6578273073283265	-6.397715420305156	-4.941086871219117	-0.3952372768686424	-6.864273022610379	-4.8121271934364565	-0.18946256670265693	1.835931848726939	1.2478595975585691	-0.28058655582004854	2.67855399538341	3.3645560611781375	3.448251114353429	2.415829061120031	3.5493302041030583	3.1379364542946706	-0.25977947464683865	6.739794865435872	12.200971882432574	13.332851068292086	8.990384310291915	7.659543306261178	3.868732698234963	4.404207139730035	1.523908455391773	7.648666113007819	0.963254035651036	0.44927164702443967	0.47465522530312104	-4.871021157556657	-6.805469181800974	-7.419076612538422	-8.74686237343808	-6.630966475013859	-10.947302725236895	-5.609806661006801	-19.459316958155	-17.99405681386126	-12.731729962441273
chr2L:2225490-2226876	2.67855399538341	3.3645560611781375	3.448251114353429	2.415829061120031	3.5493302041030583	3.1379364542946706	-0.25977947464683865	6.739794865435872	12.200971882432574	13.332851068292086	8.990384310291915	7.659543306261178	3.868732698234963	4.404207139730035	1.523908455391773	7.648666113007819	0.963254035651036	0.44927164702443967	0.47465522530312104	-4.871021157556657	-6.805469181800974	-7.419076612538422	-8.74686237343808	-6.630966475013859	-10.947302725236895	-5.609806661006801	-19.459316958155	-17.99405681386126	-12.731729962441273	-8.599556589133702	-18.671781000304314	-28.911198657605755	-20.445725460814643	-19.363493491393807	-14.592579196817372	0.0	0.0	1.0668755590631576	4.215541220702833	6.15444054943936	11.551973475784044	13.375981241683602	1.7103848061567064	6.250038415759675	11.406491949209451	13.070779330420452	14.76330877345528	15.966995209080057	13.265256522797179
chr2L:2364219-2367353	0.0	1.0668755590631576	0.0	0.0	0.47712125471966244	0.0	0.47712125471966244	0.7359535705891888	0.0	0.32675222119505476	4.284789549746958	7.833169240124881	8.559214911777218	7.04259488118125	7.663065351339539	8.899950100741082	3.605674310799649	1.9084850188786497	0.0	3.1853685394679445	8.62398670893278	4.2748739466504215	10.544563273846661	4.745326105820407	9.763418344885064	14.314361015734256	14.296308730222325	7.584071419214895	8.93800776708322	9.961610527318484	7.462568199514635	-0.37107205997171755	3.9647586348903734	4.065554478877612	2.9060480162661855	3.89313984835244	0.17960423508197096	0.9511032122711743	-0.4969897131424179	-0.7721192807655561	-3.175837102237826	-3.1282898769803706	-3.656647382822174	-0.296237057586274	-1.3225336059632578	0.22407746444571308	0.0	-0.44567862925099716	0.12230069101661226
chr2L:2375444-2377139	10.544563273846661	4.745326105820407	9.763418344885064	14.314361015734256	14.296308730222325	7.584071419214895	8.93800776708322	9.961610527318484	7.462568199514635	-0.37107205997171755	3.9647586348903734	4.065554478877612	2.9060480162661855	3.89313984835244	0.17960423508197096	0.9511032122711743	-0.4969897131424179	-0.7721192807655561	-3.175837102237826	-3.1282898769803706	-3.656647382822174	-0.296237057586274	-1.3225336059632578	0.22407746444571308	0.0	-0.44567862925099716	0.12230069101661226	0.02753611668572018	-0.36313023138043055	-2.8288079686408936	-4.881868790708117	-3.9976750059782513	-3.2367068247401773	0.6173067658815127	-0.32675222119505476	-1.5170786158463865	-0.6319667126095702	-0.12222993377327106	0.2989394112971897	2.1305447485096907	-0.18946256670265693	0.32675222119505476	-0.32675222119505476	2.3255157009339213	6.5907349921920435	6.21137853166885	7.212213287702316	5.276319567578949	5.771641512060166
chr2L:2380835-2382333	4.065554478877612	2.9060480162661855	3.89313984835244	0.17960423508197096	0.9511032122711743	-0.4969897131424179	-0.7721192807655561	-3.175837102237826	-3.1282898769803706	-3.656647382822174	-0.296237057586274	-1.3225336059632578	0.22407746444571308	0.0	-0.44567862925099716	0.12230069101661226	0.02753611668572018	-0.36313023138043055	-2.8288079686408936	-4.881868790708117	-3.9976750059782513	-3.2367068247401773	0.6173067658815127	-0.32675222119505476	-1.5170786158463865	-0.6319667126095702	-0.12222993377327106	0.2989394112971897	2.1305447485096907	-0.18946256670265693	0.32675222119505476	-0.32675222119505476	2.3255157009339213	6.5907349921920435	6.21137853166885	7.212213287702316	5.276319567578949	5.771641512060166	5.845833599928421	5.934798068187878	9.297253923809482	9.31637091982703	0.6750429899863307	8.16928826157304	5.228158526648559	4.330463848691079	1.4169330633192578	1.0002655039280515	-0.5232369282316036
chr2L:2454609-2456546	5.170521986583591	3.6423803834412034	5.03445284553992	3.712526597536662	5.191386062385921	4.710404684925075	8.0758105885594	5.3047627113458535	3.9209725544337313	4.436278849349507	4.686235002892371	5.53058175062169	3.3565378047740033	3.2475738136437737	6.286405513944673	5.284690130789063	1.0729870160935244	1.0668755590631576	-0.7359535705891888	1.0668755590631576	1.9088805432207399	5.962424677562941	11.621388232866844	11.052682602314375	7.309858083053743	7.87440013524442	5.947008350458644	0.24033340120117877	-0.31691453298419825	-3.282740607218058	-1.9586415063511409	-1.977393653838767	5.848469609369855	3.863508329406594	6.080591513737672	4.054653146423527	3.4240836252687026	0.22488188917602248	1.548042205265168	-0.3823635559935533	0.36253937042629036	-0.34589265505957645	-0.3043224377144623	0.2503288572367976	-1.3130085044834625	0.6033633922476075	-1.130334879678248	0.021060182248137837	-2.8332205977543934
chr2L:2491568-2494227	0.36573657001472254	-0.9059652567236041	-1.3442289741692468	-4.554270082761845	-2.0868866484449518	-1.626049850060953	2.2864657931835635	-0.49468696534698003	-3.019569336343054	-3.403826483379523	-1.613101285004003	-7.927033530491399	-2.783647562448772	-4.561255938871889	-2.710167699226121	-0.9092766169667622	3.5399391715316146	-1.4702983749191507	2.805420394905048	3.088864146398715	3.7052442718138456	-0.09101300477074113	-5.5179839166575215	-6.277203400055273	-11.659923008972896	-17.936990993616668	-10.361639568990181	-9.25266720020376	-9.064066326166762	-11.94311347326241	-7.808948982100705	-1.7432372552883841	4.315435909843304	0.06318025245188211	0.9813818468312179	-2.910536427084899	3.8473822154269914	1.6946062101347579	-0.5033948872500084	1.9992507020980939	0.0	2.1387892374372095	1.7336063256550682	2.6033315358922815	3.392105960273767	0.9383106597503169	3.5843420682960585	-0.07314857876258274	-1.0808427342230533
chr2L:2574900-2577140	-0.7359535705891888	0.0	-0.47712125471966244	-0.47712125471966244	0.3842533059311557	0.6427383714294621	-0.03968681378873942	0.5045867213081315	0.0	-0.30046069586428814	0.0	-0.3842533059311557	-0.47712125471966244	-0.3842533059311557	1.9330516924433967	0.30893315349466166	1.6606889769390898	2.637451070747821	1.1451916048326531	2.4000123940783284	-0.28349877730603745	1.1249318154383212	0.05842741531249606	-0.5019847563975255	-1.6124501613579323	-0.5929109746022403	0.0	-1.0948570982095023	0.31888810951347485	0.2614505271567006	-0.9884928598239788	0.47712125471966244	0.9884928598239788	0.0	2.604837771905982	2.578189191071822	7.779877175028067	1.3020713725970021	3.0784220841591483	7.066736487564153	5.528571335824036	1.0668755590631576	-0.3842533059311557	0.3842533059311557	5.63638966893148	6.486325544003221	8.574920054281172	8.035987843098596	13.847723623679782
chr2L:2577954-2581424	-0.03968681378873942	0.5045867213081315	0.0	-0.30046069586428814	0.0	-0.3842533059311557	-0.47712125471966244	-0.3842533059311557	1.9330516924433967	0.30893315349466166	1.6606889769390898	2.637451070747821	1.1451916048326531	2.4000123940783284	-0.28349877730603745	1.1249318154383212	0.05842741531249606	-0.5019847563975255	-1.6124501613579323	-0.5929109746022403	0.0	-1.0948570982095023	0.31888810951347485	0.2614505271567006	-0.9884928598239788	0.47712125471966244	0.9884928598239788	0.0	2.604837771905982	2.578189191071822	7.779877175028067	1.3020713725970021	3.0784220841591483	7.066736487564153	5.528571335824036	1.0668755590631576	-0.3842533059311557	0.3842533059311557	5.63638966893148	6.486325544003221	8.574920054281172	8.035987843098596	13.847723623679782	7.5848842706600434	2.836548834660592	8.19715141301981	9.25983179234216	5.8366063086409605	6.0272838478083415
chr2L:2744548-2746613	0.0	-2.0930907112682964	-2.5797559839017357	-3.1068278992377536	-2.728740622850163	-1.9434555856175717	-4.342022135503271	0.21052632091416779	-3.20465775817598	-5.0258034438631825	-0.19916529609750633	-3.982125079959627	-4.246812150708008	0.21304108935244795	-0.17034909143698326	0.0	-2.1589988735008263	-2.499845840699701	2.3979747477990703	1.5444107236455067	-0.3842533059311557	-0.47712125471966244	1.9084850188786497	2.987503145636515	0.2908713347592363	-0.38100049476924586	0.0	2.8277623123028444	-0.6500485400342133	0.47712125471966244	0.965527604125798	-3.3189709673237724	-0.944937942567579	-1.8679940677903581	1.3229532710056917	0.8146844934204033	-2.22540244439979	-2.9706955577747545	-0.5961516463894011	-1.714261454317762	-0.5812363876919739	-1.4444045626603805	0.29329226409088593	-3.100613557076952	0.16125860883478288	-0.1316987860573225	-1.7184251577299934	0.03452329749886171	-0.5149800420566527
chr2L:2750935-2755698	-4.246812150708008	0.21304108935244795	-0.17034909143698326	0.0	-2.1589988735008263	-2.499845840699701	2.3979747477990703	1.5444107236455067	-0.3842533059311557	-0.47712125471966244	1.9084850188786497	2.987503145636515	0.2908713347592363	-0.38100049476924586	0.0	2.8277623123028444	-0.6500485400342133	0.47712125471966244	0.965527604125798	-3.3189709673237724	-0.944937942567579	-1.8679940677903581	1.3229532710056917	0.8146844934204033	-2.22540244439979	-2.9706955577747545	-0.5961516463894011	-1.714261454317762	-0.5812363876919739	-1.4444045626603805	0.29329226409088593	-3.100613557076952	0.16125860883478288	-0.1316987860573225	-1.7184251577299934	0.03452329749886171	-0.5149800420566527	0.0	0.0	0.32675222119505476	0.0	0.288769123076823	0.3842533059311557	0.7359535705891888	1.4637527426815686	1.9084850188786497	2.7418644723031713	13.11298128492396	26.627348584551232
chr2L:2758591-2761126	-0.6500485400342133	0.47712125471966244	0.965527604125798	-3.3189709673237724	-0.944937942567579	-1.8679940677903581	1.3229532710056917	0.8146844934204033	-2.22540244439979	-2.9706955577747545	-0.5961516463894011	-1.714261454317762	-0.5812363876919739	-1.4444045626603805	0.29329226409088593	-3.100613557076952	0.16125860883478288	-0.1316987860573225	-1.7184251577299934	0.03452329749886171	-0.5149800420566527	0.0	0.0	0.32675222119505476	0.0	0.288769123076823	0.3842533059311557	0.7359535705891888	1.4637527426815686	1.9084850188786497	2.7418644723031713	13.11298128492396	26.627348584551232	36.53035145797469	24.984272054407178	19.520182259209175	17.656476122025623	15.363947823702807	13.8211027340298	10.823668067220035	11.160444568017507	11.008979106968777	7.228008507518773	5.482192011420269	7.608946477747943	8.259785067849108	7.554775313722344	6.551747896412451	3.97747025185129
chr2L:2765863-2768861	0.29329226409088593	-3.100613557076952	0.16125860883478288	-0.1316987860573225	-1.7184251577299934	0.03452329749886171	-0.5149800420566527	0.0	0.0	0.32675222119505476	0.0	0.288769123076823	0.3842533059311557	0.7359535705891888	1.4637527426815686	1.9084850188786497	2.7418644723031713	13.11298128492396	26.627348584551232	36.53035145797469	24.984272054407178	19.520182259209175	17.656476122025623	15.363947823702807	13.8211027340298	10.823668067220035	11.160444568017507	11.008979106968777	7.228008507518773	5.482192011420269	7.608946477747943	8.259785067849108	7.554775313722344	6.551747896412451	3.97747025185129	2.590520480691268	4.057785958128209	1.1868722786020023	1.2573935450114642	0.8129472606330461	1.3731305014031	-0.27298635970503526	-2.53770733964939	-3.503841827856744	-8.247830463601515	-14.84822356510625	-18.703658662010472	-15.850391990439208	-6.983241362561192
chr2L:2769065-2771218	0.0	0.0	0.32675222119505476	0.0	0.288769123076823	0.3842533059311557	0.7359535705891888	1.4637527426815686	1.9084850188786497	2.7418644723031713	13.11298128492396	26.627348584551232	36.53035145797469	24.984272054407178	19.520182259209175	17.656476122025623	15.363947823702807	13.8211027340298	10.823668067220035	11.160444568017507	11.008979106968777	7.228008507518773	5.482192011420269	7.608946477747943	8.259785067849108	7.554775313722344	6.551747896412451	3.97747025185129	2.590520480691268	4.057785958128209	1.1868722786020023	1.2573935450114642	0.8129472606330461	1.3731305014031	-0.27298635970503526	-2.53770733964939	-3.503841827856744	-8.247830463601515	-14.84822356510625	-18.703658662010472	-15.850391990439208	-6.983241362561192	14.257515833268153	12.495409293486553	5.429671152348461	8.71103264979466	6.690361690693022	3.397249019134593	-0.22671175757350234
chr2L:2873198-2876143	-4.28624549922601	-4.577492976234516	-5.2401403964315065	-3.7172287147408105	-5.423828732360861	-7.758265023970558	-7.247007885768327	-11.439654094790571	-10.230398587611015	-9.69140994990448	-8.744598635990123	-6.960047636800933	-7.594117495453648	-1.126031419905469	0.1942483424366544	-6.0810599900556435	-3.7755057761856943	-4.068364712464455	-4.3887017105573225	-3.2240055837743684	-0.32930221547762883	-1.5738942126499833	-0.5135367004545422	4.755284620432324	9.40976972271886	2.1067466847079688	6.192205116105723	5.8404485662373915	9.453520613411245	10.633276879222413	6.134520891632547	3.6067832692802204	3.065557088416058	0.2963536532887422	3.988548440619626	4.369396487494863	7.384509526258311	2.911292333291266	0.6252873828651146	4.761892344771336	5.464652832828945	5.608915144852891	5.235865890738022	2.6806921572924542	1.381991665495167	-3.5077185392942836	-3.5155149496993143	-8.92037508781574	-6.066932629676425
chr2L:2878932-2880096	-6.960047636800933	-7.594117495453648	-1.126031419905469	0.1942483424366544	-6.0810599900556435	-3.7755057761856943	-4.068364712464455	-4.3887017105573225	-3.2240055837743684	-0.32930221547762883	-1.5738942126499833	-0.5135367004545422	4.755284620432324	9.40976972271886	2.1067466847079688	6.192205116105723	5.8404485662373915	9.453520613411245	10.633276879222413	6.134520891632547	3.6067832692802204	3.065557088416058	0.2963536532887422	3.988548440619626	4.369396487494863	7.384509526258311	2.911292333291266	0.6252873828651146	4.761892344771336	5.464652832828945	5.608915144852891	5.235865890738022	2.6806921572924542	1.381991665495167	-3.5077185392942836	-3.5155149496993143	-8.92037508781574	-6.066932629676425	-15.235949116845644	-15.425972684618644	-10.968970838431694	-11.924160549495666	-11.3460156904489	-27.34442720663529	-23.666466484608762	-14.065070750495567	0.0	-1.684872899606169	-14.540669384970727
chr2L:2882149-2883353	-4.3887017105573225	-3.2240055837743684	-0.32930221547762883	-1.5738942126499833	-0.5135367004545422	4.755284620432324	9.40976972271886	2.1067466847079688	6.192205116105723	5.8404485662373915	9.453520613411245	10.633276879222413	6.134520891632547	3.6067832692802204	3.065557088416058	0.2963536532887422	3.988548440619626	4.369396487494863	7.384509526258311	2.911292333291266	0.6252873828651146	4.761892344771336	5.464652832828945	5.608915144852891	5.235865890738022	2.6806921572924542	1.381991665495167	-3.5077185392942836	-3.5155149496993143	-8.92037508781574	-6.066932629676425	-15.235949116845644	-15.425972684618644	-10.968970838431694	-11.924160549495666	-11.3460156904489	-27.34442720663529	-23.666466484608762	-14.065070750495567	0.0	-1.684872899606169	-14.540669384970727	-22.658566067732433	-10.713297799441811	-18.656017331877724	-20.88401167758233	-25.726494045228172	-6.994062952559679	9.69741803397103
chr2L:2884203-2887028	-0.5135367004545422	4.755284620432324	9.40976972271886	2.1067466847079688	6.192205116105723	5.8404485662373915	9.453520613411245	10.633276879222413	6.134520891632547	3.6067832692802204	3.065557088416058	0.2963536532887422	3.988548440619626	4.369396487494863	7.384509526258311	2.911292333291266	0.6252873828651146	4.761892344771336	5.464652832828945	5.608915144852891	5.235865890738022	2.6806921572924542	1.381991665495167	-3.5077185392942836	-3.5155149496993143	-8.92037508781574	-6.066932629676425	-15.235949116845644	-15.425972684618644	-10.968970838431694	-11.924160549495666	-11.3460156904489	-27.34442720663529	-23.666466484608762	-14.065070750495567	0.0	-1.684872899606169	-14.540669384970727	-22.658566067732433	-10.713297799441811	-18.656017331877724	-20.88401167758233	-25.726494045228172	-6.994062952559679	9.69741803397103	8.875539173929498	2.3286248352848276	1.1737218734474009	4.016459169599046
chr2L:2971475-2973842	6.627882363089442	1.8388194564000622	0.0	1.3821770810048504	0.9845001030355904	8.071061658646475	4.257907641373081	0.7357890626869555	4.430691996017418	1.4373625938132244	3.2961059914875275	3.1978870525789507	0.2543556195676974	0.8614667898057395	2.713815242189828	-0.42921553516829136	1.756594782027878	0.15326106102944964	1.3437197327301829	4.26949683291568	0.6248742378019824	0.6252873828651146	-0.9568070777091172	-0.27304737269681906	2.40426951447201	0.0	-0.44141236743374945	0.0	3.486029626132557	0.3187507512632382	-0.4359239231164445	6.608868029634795	4.897832292491016	0.32675222119505476	3.1116449905781733	6.381940891235241	8.674064690842556	6.1290108436066815	8.393551767226882	5.959355165638467	5.380946197310924	10.170123150819272	8.742442393920118	5.144174029548211	6.725318621175825	0.48543331568908393	6.7669157295548485	4.583106928269584	8.57049808017592
chr2L:2978313-2979839	2.713815242189828	-0.42921553516829136	1.756594782027878	0.15326106102944964	1.3437197327301829	4.26949683291568	0.6248742378019824	0.6252873828651146	-0.9568070777091172	-0.27304737269681906	2.40426951447201	0.0	-0.44141236743374945	0.0	3.486029626132557	0.3187507512632382	-0.4359239231164445	6.608868029634795	4.897832292491016	0.32675222119505476	3.1116449905781733	6.381940891235241	8.674064690842556	6.1290108436066815	8.393551767226882	5.959355165638467	5.380946197310924	10.170123150819272	8.742442393920118	5.144174029548211	6.725318621175825	0.48543331568908393	6.7669157295548485	4.583106928269584	8.57049808017592	6.385596419627639	13.325538515651877	17.720737820991765	2.4825729943334123	3.306582997357962	13.842997902247228	9.707888553294392	6.607950263723961	4.346451506574808	-0.3424151375101599	-1.219901597239787	-5.437110227342447	-5.944327552414882	-5.367419319534968
chr2L:2986156-2989191	-0.4359239231164445	6.608868029634795	4.897832292491016	0.32675222119505476	3.1116449905781733	6.381940891235241	8.674064690842556	6.1290108436066815	8.393551767226882	5.959355165638467	5.380946197310924	10.170123150819272	8.742442393920118	5.144174029548211	6.725318621175825	0.48543331568908393	6.7669157295548485	4.583106928269584	8.57049808017592	6.385596419627639	13.325538515651877	17.720737820991765	2.4825729943334123	3.306582997357962	13.842997902247228	9.707888553294392	6.607950263723961	4.346451506574808	-0.3424151375101599	-1.219901597239787	-5.437110227342447	-5.944327552414882	-5.367419319534968	0.24062334122190882	0.7359535705891888	0.08642639165624173	-6.115792752738044	-1.3902172680209464	-0.8531344678985772	1.8835090527755496	-0.12407515954955818	1.1737218734474009	4.505516356521738	8.153166828683691	3.581304256326695	8.291776248015683	11.883169095420474	13.935051095022022	6.815116845223371
chr2L:2991411-2994087	5.380946197310924	10.170123150819272	8.742442393920118	5.144174029548211	6.725318621175825	0.48543331568908393	6.7669157295548485	4.583106928269584	8.57049808017592	6.385596419627639	13.325538515651877	17.720737820991765	2.4825729943334123	3.306582997357962	13.842997902247228	9.707888553294392	6.607950263723961	4.346451506574808	-0.3424151375101599	-1.219901597239787	-5.437110227342447	-5.944327552414882	-5.367419319534968	0.24062334122190882	0.7359535705891888	0.08642639165624173	-6.115792752738044	-1.3902172680209464	-0.8531344678985772	1.8835090527755496	-0.12407515954955818	1.1737218734474009	4.505516356521738	8.153166828683691	3.581304256326695	8.291776248015683	11.883169095420474	13.935051095022022	6.815116845223371	5.820202913470674	5.028064911695346	5.945810436058722	2.97160336956335	2.0222621063722332	-1.3103785832791663	-1.3659212744611355	-4.136647888157258	-3.375176773501459	-2.5347807458138134
chr2L:2998780-3000273	9.707888553294392	6.607950263723961	4.346451506574808	-0.3424151375101599	-1.219901597239787	-5.437110227342447	-5.944327552414882	-5.367419319534968	0.24062334122190882	0.7359535705891888	0.08642639165624173	-6.115792752738044	-1.3902172680209464	-0.8531344678985772	1.8835090527755496	-0.12407515954955818	1.1737218734474009	4.505516356521738	8.153166828683691	3.581304256326695	8.291776248015683	11.883169095420474	13.935051095022022	6.815116845223371	5.820202913470674	5.028064911695346	5.945810436058722	2.97160336956335	2.0222621063722332	-1.3103785832791663	-1.3659212744611355	-4.136647888157258	-3.375176773501459	-2.5347807458138134	-3.6969340389162784	-2.3211107492992715	-7.643115589581198	-4.065218360757716	-1.8006848107524722	0.5886181431702715	-5.79310232305563	-7.267252290117917	3.2062616146686724	8.76044619160668	4.558461010114861	2.2336589495366974	-0.736145006628226	-1.417059514257353	2.2452870472498843
chr2L:3022107-3024417	-1.417059514257353	2.2452870472498843	3.2398169260525442	3.9378611543539495	-2.9393236508985447	-7.152612951221229	-14.718787866440584	-20.01565641294043	-16.604780725856195	-14.406994608477978	-1.4042416873289214	-0.8881232239143072	-1.3821770810048504	5.402098241811833	10.122047767533866	27.975013176263953	23.746629596595454	27.68121389445403	26.35662204641921	21.836600132221076	13.074363199450003	8.822066609344633	3.137775955963972	0.04801678049045762	-5.6824992731560755	-8.978400803175129	-10.506984685134807	-10.03809757585269	-12.938872754482988	-13.887526869801075	-12.223554313369235	-9.470828755477811	15.312090823067255	9.47284810775546	9.006970554760148	6.189356537768314	5.630684824448418	2.573529045797004	-8.018777476802562	-13.971566968824828	-17.091717116092568	-8.575388753652879	6.845760033740831	11.274941767123124	9.247355666259773	8.02836882055867	0.6792708744273335	-8.262532379947466	-10.64652302026338
chr2L:3027707-3031620	-0.8881232239143072	-1.3821770810048504	5.402098241811833	10.122047767533866	27.975013176263953	23.746629596595454	27.68121389445403	26.35662204641921	21.836600132221076	13.074363199450003	8.822066609344633	3.137775955963972	0.04801678049045762	-5.6824992731560755	-8.978400803175129	-10.506984685134807	-10.03809757585269	-12.938872754482988	-13.887526869801075	-12.223554313369235	-9.470828755477811	15.312090823067255	9.47284810775546	9.006970554760148	6.189356537768314	5.630684824448418	2.573529045797004	-8.018777476802562	-13.971566968824828	-17.091717116092568	-8.575388753652879	6.845760033740831	11.274941767123124	9.247355666259773	8.02836882055867	0.6792708744273335	-8.262532379947466	-10.64652302026338	-15.877892953436449	-15.986309793600753	-13.832755227117397	-31.382214801728008	-30.192725832124058	-18.076498047628743	2.8667892719757218	8.311359919773537	6.361002463015419	15.552901107773293	15.501276093721255
chr2L:3038829-3040543	9.47284810775546	9.006970554760148	6.189356537768314	5.630684824448418	2.573529045797004	-8.018777476802562	-13.971566968824828	-17.091717116092568	-8.575388753652879	6.845760033740831	11.274941767123124	9.247355666259773	8.02836882055867	0.6792708744273335	-8.262532379947466	-10.64652302026338	-15.877892953436449	-15.986309793600753	-13.832755227117397	-31.382214801728008	-30.192725832124058	-18.076498047628743	2.8667892719757218	8.311359919773537	6.361002463015419	15.552901107773293	15.501276093721255	13.093162840811736	13.79415567493331	8.431254263931466	1.8200716168333928	1.763621702660562	0.7739214028772793	4.528978706881525	5.636762084597453	2.2384407583115578	4.846552200917168	7.376857521561891	10.81334793590809	10.465861583156627	9.400976904636787	9.062090755001062	10.176823310998628	4.2136746328067	5.634246301337764	3.03183914926227	3.0390487136030875	3.5209007943590818	4.293985140349134
chr2L:3158781-3159801	-3.6542963252665768	-1.3343848487428691	-4.251824811796403	-2.3457244927575918	2.347806783226195	0.05181556329032951	-0.47712125471966244	0.3739443795420937	1.5427741455452784	2.1632503507515115	0.9775682541590355	-0.6613277125919024	-3.3931047896183237	0.69658705982571	-1.6330658349288605	-1.2048957693008349	-0.645814540547961	-1.0820623642257503	0.7698079610324814	-0.47712125471966244	0.3842533059311557	-0.5656195010510878	0.0	3.361923976837715	3.885337099350387	-0.4106493675885908	2.527403155181734	2.9771064675109393	1.0668755590631576	0.3842533059311557	5.292736241697454	8.676147566876429	6.969675199149923	3.982014177183847	0.532526066585721	-3.463310945706792	-8.85369165437638	-17.41699207952636	-17.76460751278257	-15.775870582911658	-3.1258888878573217	-17.119925820759825	-10.253228093174501	-1.4637527426815689	-3.2163412765416175	-3.9442394158188994	-2.7303534942661347	-7.826428085057248	-6.312566347484919
chr2L:3159858-3161137	-4.251824811796403	-2.3457244927575918	2.347806783226195	0.05181556329032951	-0.47712125471966244	0.3739443795420937	1.5427741455452784	2.1632503507515115	0.9775682541590355	-0.6613277125919024	-3.3931047896183237	0.69658705982571	-1.6330658349288605	-1.2048957693008349	-0.645814540547961	-1.0820623642257503	0.7698079610324814	-0.47712125471966244	0.3842533059311557	-0.5656195010510878	0.0	3.361923976837715	3.885337099350387	-0.4106493675885908	2.527403155181734	2.9771064675109393	1.0668755590631576	0.3842533059311557	5.292736241697454	8.676147566876429	6.969675199149923	3.982014177183847	0.532526066585721	-3.463310945706792	-8.85369165437638	-17.41699207952636	-17.76460751278257	-15.775870582911658	-3.1258888878573217	-17.119925820759825	-10.253228093174501	-1.4637527426815689	-3.2163412765416175	-3.9442394158188994	-2.7303534942661347	-7.826428085057248	-6.312566347484919	-6.92929164721082	0.6252873828651146
chr2L:3163419-3164660	2.1632503507515115	0.9775682541590355	-0.6613277125919024	-3.3931047896183237	0.69658705982571	-1.6330658349288605	-1.2048957693008349	-0.645814540547961	-1.0820623642257503	0.7698079610324814	-0.47712125471966244	0.3842533059311557	-0.5656195010510878	0.0	3.361923976837715	3.885337099350387	-0.4106493675885908	2.527403155181734	2.9771064675109393	1.0668755590631576	0.3842533059311557	5.292736241697454	8.676147566876429	6.969675199149923	3.982014177183847	0.532526066585721	-3.463310945706792	-8.85369165437638	-17.41699207952636	-17.76460751278257	-15.775870582911658	-3.1258888878573217	-17.119925820759825	-10.253228093174501	-1.4637527426815689	-3.2163412765416175	-3.9442394158188994	-2.7303534942661347	-7.826428085057248	-6.312566347484919	-6.92929164721082	0.6252873828651146	1.1737218734474009	-0.2887691230768229	0.0	-5.7643497299388775	-8.121419727401198	-5.143731855982187	-0.6816069930958051
chr2L:3170131-3173084	3.361923976837715	3.885337099350387	-0.4106493675885908	2.527403155181734	2.9771064675109393	1.0668755590631576	0.3842533059311557	5.292736241697454	8.676147566876429	6.969675199149923	3.982014177183847	0.532526066585721	-3.463310945706792	-8.85369165437638	-17.41699207952636	-17.76460751278257	-15.775870582911658	-3.1258888878573217	-17.119925820759825	-10.253228093174501	-1.4637527426815689	-3.2163412765416175	-3.9442394158188994	-2.7303534942661347	-7.826428085057248	-6.312566347484919	-6.92929164721082	0.6252873828651146	1.1737218734474009	-0.2887691230768229	0.0	-5.7643497299388775	-8.121419727401198	-5.143731855982187	-0.6816069930958051	-0.9884928598239788	-4.22006039709489	-2.7376826597419237	-0.32675222119505476	0.288769123076823	-0.47712125471966244	0.3842533059311557	0.9059652567236041	4.741771977118382	5.294847353228234	2.7285928155171044	0.9884928598239788	1.4637527426815686	3.0334983336919925
chr2L:3375965-3377136	4.397475034722712	3.2603228794733625	4.828285326497988	2.341035949017583	2.1298457448854653	0.7823117713499839	0.6311177580455832	2.9538221204272013	0.6374085297831095	0.8846393232971412	1.684284103104177	2.2276613394438916	-0.43657426460966664	-0.03634932263756164	-2.04107087614671	0.1780816051902439	-1.3115446913455653	-2.739394833664822	-3.2778287932709236	-0.9798660544812998	-3.0598297044898364	-4.19683761447345	-3.658718857125022	-4.856743262123161	-7.695252382555317	-7.8308331118478485	-8.096350413290066	-6.113534721283642	-4.28591730565016	-2.0051446451311925	-2.534864203524012	-1.9464695889053896	-3.548946412281828	-0.8697974180586061	-2.237997274636845	-0.8642378117285205	0.4512804340588906	-1.957076211655355	0.0	-1.581094925174982	-0.8903946426518344	-1.4101028819578827	0.9457922011071394	2.5200670943561434	-1.2813406034374712	-0.6169130282336063	0.7801540119626139	3.9101229418777614	3.3584481096792227
chr2L:3456127-3458143	1.8674774481283785	1.7208535351729013	-0.07213249334642678	1.1628988278115182	0.8768927084489612	-0.9884928598239788	-0.2887691230768229	0.47712125471966244	0.9032485217673157	3.1872716970707926	1.1335383567415944	-0.47712125471966244	0.9356759670197776	1.4303147554320879	3.909984679772156	-0.3499878404390129	1.5040165661675613	-0.5952565499763846	0.3570543352727999	1.291517481190709	0.7194079470668077	-0.19985818276815703	-2.8397911370828526	0.02759163306867637	-3.32657450332461	1.2371427602945786	-3.100957456298238	-2.938317476406454	-2.4441216175530425	-1.4991224343170757	-4.581206910849882	-3.73397157135797	-3.5283303280309206	-2.91487547745345	3.1218736149357635	0.14090558452004323	-0.8087250263279164	-0.6962952923956666	-0.5565398264639547	-1.2019872137199528	-1.9298297825798594	-0.3842533059311557	1.346164657436895	0.4081047517406324	0.20476224541537458	-0.19916529609750633	1.244790341634679	-0.19263837197446806	1.2919151460885494
chr2L:3463262-3467456	3.909984679772156	-0.3499878404390129	1.5040165661675613	-0.5952565499763846	0.3570543352727999	1.291517481190709	0.7194079470668077	-0.19985818276815703	-2.8397911370828526	0.02759163306867637	-3.32657450332461	1.2371427602945786	-3.100957456298238	-2.938317476406454	-2.4441216175530425	-1.4991224343170757	-4.581206910849882	-3.73397157135797	-3.5283303280309206	-2.91487547745345	3.1218736149357635	0.14090558452004323	-0.8087250263279164	-0.6962952923956666	-0.5565398264639547	-1.2019872137199528	-1.9298297825798594	-0.3842533059311557	1.346164657436895	0.4081047517406324	0.20476224541537458	-0.19916529609750633	1.244790341634679	-0.19263837197446806	1.2919151460885494	0.9584248050992142	-0.5584765577051806	0.25623846698191416	2.166983911349473	-0.5734239273362485	0.0	0.314674423733588	-0.13602246316360772	1.6508312020816038	0.6879325881277828	0.0	-0.9884928598239788	3.742455846641651	3.722032914303589
chr2L:3468911-3470465	1.2371427602945786	-3.100957456298238	-2.938317476406454	-2.4441216175530425	-1.4991224343170757	-4.581206910849882	-3.73397157135797	-3.5283303280309206	-2.91487547745345	3.1218736149357635	0.14090558452004323	-0.8087250263279164	-0.6962952923956666	-0.5565398264639547	-1.2019872137199528	-1.9298297825798594	-0.3842533059311557	1.346164657436895	0.4081047517406324	0.20476224541537458	-0.19916529609750633	1.244790341634679	-0.19263837197446806	1.2919151460885494	0.9584248050992142	-0.5584765577051806	0.25623846698191416	2.166983911349473	-0.5734239273362485	0.0	0.314674423733588	-0.13602246316360772	1.6508312020816038	0.6879325881277828	0.0	-0.9884928598239788	3.742455846641651	3.722032914303589	1.2780642861172016	2.3189604420648156	6.404635155758517	8.791394301144098	3.558920468590294	3.2900533653935353	4.579231170616932	7.389746498091281	3.1089621606003552	5.484036338557279	4.090394710790386
chr2L:3514335-3515650	-17.069436107750587	-30.29108659068347	-22.104043583819774	-14.631525598745108	3.945138072165085	12.329616459728642	7.851730711479898	0.32340315505577744	-0.39166734373862816	-9.207624417985866	-9.472061028068637	-14.917904378511677	18.018210706799326	18.65854472798172	6.866532796194847	2.5992428729899255	-1.0764261185186486	9.117961239730407	10.550699796299126	4.103809008822945	-2.8231662367810046	-5.633368252599949	-10.767244565002759	-9.5445502985123	-1.6198272479569908	-2.677381345787412	-6.418600881486734	-4.9732144232147455	-3.293624939760179	-4.730326078386896	-8.260416998204276	-8.214377328489508	-9.26759387404039	6.596420022785281	14.217962077138239	9.285888548103951	5.957621536702641	1.1190135894640119	1.3071673513797966	2.216817173305734	-1.1563196252600403	-0.7221862668622312	-0.9867591741110621	-1.8434493980934983	-2.6552484618179375	-1.0334519095785322	-2.4868863205405844	-0.980444375393605	2.259982999975834
chr2L:3529274-3530821	-8.260416998204276	-8.214377328489508	-9.26759387404039	6.596420022785281	14.217962077138239	9.285888548103951	5.957621536702641	1.1190135894640119	1.3071673513797966	2.216817173305734	-1.1563196252600403	-0.7221862668622312	-0.9867591741110621	-1.8434493980934983	-2.6552484618179375	-1.0334519095785322	-2.4868863205405844	-0.980444375393605	2.259982999975834	1.7036036592763888	3.167269867296386	1.5037271197692543	-0.5728879780480683	-2.1693779590161335	3.736900743006202	1.3309435075485785	2.357892612551762	0.3071083686291748	0.8807275879539905	-1.5776652409381444	0.7695798653412302	0.1774381932515066	2.0318200539878633	1.2687935242363844	2.0053295783284257	2.5879604382273373	4.7060107822731245	0.7059348247629398	2.233990498893676	4.4488022658513176	3.4988760393315936	4.990510353950828	0.1964692173705344	-0.25618422339126723	-0.9549174024861219	-0.5001162533715396	-1.8086924530549047	0.8807275879539905	-2.6855185392892107
chr2L:3604458-3606832	1.9209352328037066	1.0441041310309116	-1.4467412808642128	0.5474290835814387	1.8920721972928742	1.8339737795427125	1.9626646954555675	0.5803932278358044	-0.01995306786235163	0.9531255914524293	1.0976750544522835	2.092444143549722	-2.4088225348043144	-2.7709927364210376	-3.194649436990784	-3.1432628709145076	-2.0990211908357486	-5.496777365110944	-2.7719864756629096	-1.3982695136608267	-2.7170507537725896	-1.8207965678362186	-3.003230531666642	-2.0381691455064033	-5.252094621732027	-4.118720793848573	-3.452324857587134	-2.3948297903213356	-0.29810953228629505	-1.1909795876982912	0.0	-2.337033064280522	-1.4799952535784575	0.324322741154941	-0.7241057360843675	-1.665399731620111	-1.192423499864208	-3.194853378180071	-1.575289079462669	-5.14858936153769	-0.6611051949848744	-2.744528649782478	-0.7130421672632792	0.5582313122048601	-2.5793453366844448	-1.330393318271565	-1.0512151750536414	-0.38038637606457154	-1.3513338011084146
chr2L:3713261-3714257	5.927802373131342	9.787779910101063	5.763055687179682	4.797864393785415	3.4212236544119015	0.7712629157975955	1.3359873582314512	0.20197442852421257	0.8155884606686087	-1.2671532894968187	3.4232950282919603	2.2839107652217034	-0.2812262273736433	-0.5016643697361016	-1.769951883169441	-2.2207081090321026	-0.8316005620007362	-0.8120460678498325	-2.7612032245550213	-3.9080213747400063	-2.191093009340384	-4.878105292904363	-4.1392845662894135	-5.641314123334962	-4.372664845034937	-4.493840985054993	-4.163515385108627	-3.5211020942097737	-0.6610055706295627	0.32675222119505476	-3.696530847752934	-5.053765991185706	-2.0973928039029572	-1.092052533532423	-4.72536863088381	-5.562848264649213	-6.342169579555757	-3.556746444407043	0.0	0.3842533059311557	0.7359535705891888	0.21052632091416779	2.8166760469188397	0.8471493370944422	1.3149413758654938	1.7889106337841287	0.5874328401438433	2.9248052054677576	-0.2033329038642156
chr2L:3812525-3813780	-1.7325930474844202	5.56969017473625	3.5861223162136833	1.4269882383936003	0.5235560752855454	0.5727281186077208	-4.659288414477349	-1.3369910944100898	-1.0004410830480635	-4.104052388332674	-6.162904282205611	-0.027731906540329948	-5.26748391371067	-6.537116815229816	-8.273677844995177	-4.5175810094503515	-2.7702828508963173	-3.265607383617989	5.220034654950522	6.676847392924385	4.304661357228983	5.995756261170648	7.6547132380523975	8.930488852785288	6.51005048391768	5.525875909774267	7.275089257496218	3.0936128660971187	3.9747077896291527	5.182237217629237	4.046914544660292	4.889957755784296	4.656192030094266	4.310625178137453	7.536847253363835	3.3998184143296855	3.614657761744762	1.2621170752839719	-0.5404576888527404	-3.8331777542418144	-2.8756866431680335	-2.450973858903979	-3.8077967664319567	-6.487113472596642	-4.0660794457880005	-6.094788717370904	-4.665592653879655	-4.263949072581581	3.4048825467336825
chr2L:3835429-3836656	-6.094788717370904	-4.665592653879655	-4.263949072581581	3.4048825467336825	10.661749679885721	6.193769932986309	5.726795317446877	6.369520818177869	3.7127625687714247	7.923916676595091	2.841559183121075	12.567418837975364	2.7534497412703423	2.711858405314785	12.47922832563228	12.293888808232827	15.101008235225976	15.373705166205795	9.844061006269085	10.939181035798075	2.3103081837127113	3.915686028145224	0.27282903853973667	2.036766812558211	-1.2175581295185316	-5.081895660055142	-9.058102794417309	-7.7120036072676905	-9.792047075249776	-8.715037697487283	-14.026867257239175	-24.759182276651973	-21.601747170814765	-23.4034570410767	-17.81498454202223	-4.257878193224608	-5.319140788211384	-1.8625229347601242	0.65770526704122	2.821284499339351	0.12737916738169391	3.046264199382311	2.498733482889219	7.979390498364223	13.91602423831907	9.569280648882122	10.64665010244443	7.011251310041601	3.733662596665657
chr2L:3836725-3838428	3.4048825467336825	10.661749679885721	6.193769932986309	5.726795317446877	6.369520818177869	3.7127625687714247	7.923916676595091	2.841559183121075	12.567418837975364	2.7534497412703423	2.711858405314785	12.47922832563228	12.293888808232827	15.101008235225976	15.373705166205795	9.844061006269085	10.939181035798075	2.3103081837127113	3.915686028145224	0.27282903853973667	2.036766812558211	-1.2175581295185316	-5.081895660055142	-9.058102794417309	-7.7120036072676905	-9.792047075249776	-8.715037697487283	-14.026867257239175	-24.759182276651973	-21.601747170814765	-23.4034570410767	-17.81498454202223	-4.257878193224608	-5.319140788211384	-1.8625229347601242	0.65770526704122	2.821284499339351	0.12737916738169391	3.046264199382311	2.498733482889219	7.979390498364223	13.91602423831907	9.569280648882122	10.64665010244443	7.011251310041601	3.733662596665657	4.2097718712242465	-2.481735126508387	-3.7973210299502385
chr2L:3871650-3872927	-5.218438624476166	-3.8172732019578204	4.179680437680359	4.3269425434052184	2.3229565871583064	0.5350010367866072	1.620832704767802	3.7222855568651614	14.505398299657799	13.428353937883506	5.499381124607852	3.5622818961652856	2.4606910194575558	5.706010778474602	1.8805148897594934	1.4353478420848467	3.157960382729696	-0.026640821368519182	-1.7155347194895119	-8.341913717618542	-9.385383066860518	-7.709612883605308	-8.109393897632032	-10.666792468960287	-14.767287788939694	-14.213268887656584	-9.665993038468821	-10.415494456489617	-12.705804560284728	-16.747296220493798	-3.4630293994977333	-3.5990545338222564	0.3484571363432651	-0.2187972951406187	-0.9313992708357572	-0.8735485244891106	-3.6773254140310265	1.4142400012518326	2.867332875850811	1.6819346680181761	2.800636209766411	3.904769636725395	1.8860960620700267	2.8202033182674024	1.7898457077543466	0.15377247238025357	1.1031771539384936	0.9941798765527259	2.538997891089571
chr2L:4030968-4034477	0.0	-3.937029612922994	-1.8823457430847679	-6.192957972698915	-2.853544181944009	-9.656344838927739	-9.354067379388809	-8.079972541616511	-13.057789785688982	-8.018415726323894	-8.649971554234057	-5.958282966358655	0.3842533059311557	-2.8569558578075522	-6.1987549927094685	-4.677372947895618	-4.908902765435809	-1.9084850188786497	-1.4637527426815689	1.9084850188786497	0.0	0.47712125471966244	1.1384197424192843	0.7220751651116454	1.041562685491579	4.388927749455824	0.7158051146113907	0.47712125471966244	0.3842533059311557	0.47712125471966244	1.9084850188786497	0.3842533059311557	0.0	0.9884928598239788	3.91928409126926	14.077523912310665	9.833692046593002	1.897604259904281	9.56725094513727	4.543889725743622	1.9719982406696892	13.108472099462313	1.5843169673469322	5.760220715705527	12.987585940930089	14.085637930927223	9.481251948745907	11.439280658561461	8.597601770938168
chr2L:4225594-4227128	0.06888312561213093	0.3842533059311557	1.9084850188786497	1.800473588945077	2.8713739971924817	-0.28369644097753793	0.3441192623699654	-0.43123011472507905	3.3123906538326904	5.492858042670588	7.343000931345183	8.652055127808556	0.0	0.0	0.0	0.0	2.7449477894470333	0.8704498571218005	1.6979609250729193	5.359820393496586	5.937273743920289	9.767505857029812	7.522138097153833	6.908121365116041	6.73996801868915	17.14056303302936	17.13280193171895	13.273064222538478	6.229444737642612	9.356534892032967	8.254821893867659	3.322864055748075	4.01592065479229	5.491260835858257	2.8473575221545953	2.423043991306459	3.899892941681857	4.900348087424275	6.9381856750414235	3.9905050142393086	2.723294643186256	3.916765238437763	1.3935458874614515	4.110318784394989	2.3387826516693733	6.504830880151769	10.6967094041779	12.234416401141562	12.746820824419807
chr2L:4227196-4229193	1.800473588945077	2.8713739971924817	-0.28369644097753793	0.3441192623699654	-0.43123011472507905	3.3123906538326904	5.492858042670588	7.343000931345183	8.652055127808556	0.0	0.0	0.0	0.0	2.7449477894470333	0.8704498571218005	1.6979609250729193	5.359820393496586	5.937273743920289	9.767505857029812	7.522138097153833	6.908121365116041	6.73996801868915	17.14056303302936	17.13280193171895	13.273064222538478	6.229444737642612	9.356534892032967	8.254821893867659	3.322864055748075	4.01592065479229	5.491260835858257	2.8473575221545953	2.423043991306459	3.899892941681857	4.900348087424275	6.9381856750414235	3.9905050142393086	2.723294643186256	3.916765238437763	1.3935458874614515	4.110318784394989	2.3387826516693733	6.504830880151769	10.6967094041779	12.234416401141562	12.746820824419807	13.383877604373941	16.526103139451532	17.594239167066956
chr2L:4282920-4286172	-0.32675222119505476	0.13565181939988405	-0.46247515710255943	-1.0601886281431825	-2.022464501551595	-1.3255357415176856	1.925282194656612	0.3359380764646929	0.0	1.0216415987285858	-2.3277422765215006	-2.5650485798140847	0.7163199146302645	-1.5167299007410777	0.3842533059311557	-0.5628189870538419	-2.9052733072614205	-0.5854191366563305	-0.3351104405458484	-2.586127893818094	-2.644803850045983	-0.9677195846008536	-0.24610620327688906	-1.2166341759621249	0.34155227077691647	-4.31294826775305	-1.3395419987461326	0.0	1.7040525797856432	0.574145859025853	2.406429937146746	0.7357890626869555	1.9084850188786497	-0.5552050987676277	4.795313037276514	6.3347558793810075	3.437652545793608	7.540749381202772	4.627557247039936	1.9708129430822858	5.233892584859721	3.6077352759581673	0.3842533059311557	1.0668755590631576	0.0	4.801253607581477	2.764681658291865	5.754747090865443	4.166930471076748
chr2L:4371815-4373190	-1.926200739449019	-1.6976294513344354	0.40475673137651386	-0.08819025234799617	-2.544555970658228	-3.3555408759946266	-0.9615971444471627	-1.9741089107813663	-0.2537404998368067	-5.223938431022863	-4.246777867273175	-3.6911411209044966	-1.8337033325560972	-3.5656588880413596	-2.733106040355172	-6.828245689296287	-1.6866568111463025	-3.4290730173556736	-5.83595825491782	-6.712945939336086	-11.191218874813602	-3.089231458252305	-5.531379462789046	-4.179233294330072	-0.39497496890762923	0.11225193490188871	0.49963676887146646	1.0436763317093378	0.09061844461757058	0.9624359912678083	1.4053557143218953	3.272828164256194	0.652177707501888	-0.32675222119505476	-0.9884928598239788	2.4862431938094196	4.951690286803364	4.588239433355712	0.9059652567236041	4.169667564145264	4.318734467926996	3.4715793730381983	-2.1823335872201195	-9.978595665534211	-18.352193979330856	-24.067598337468507	-23.796291965462395	-15.384481701880656	4.634772633671128
chr2L:4381745-4383262	-11.191218874813602	-3.089231458252305	-5.531379462789046	-4.179233294330072	-0.39497496890762923	0.11225193490188871	0.49963676887146646	1.0436763317093378	0.09061844461757058	0.9624359912678083	1.4053557143218953	3.272828164256194	0.652177707501888	-0.32675222119505476	-0.9884928598239788	2.4862431938094196	4.951690286803364	4.588239433355712	0.9059652567236041	4.169667564145264	4.318734467926996	3.4715793730381983	-2.1823335872201195	-9.978595665534211	-18.352193979330856	-24.067598337468507	-23.796291965462395	-15.384481701880656	4.634772633671128	12.289900936661594	15.401130592698339	18.97243412077204	21.666550857347776	22.32295298885936	11.647201651815873	8.086591348373902	16.15569910343807	11.24560968742782	10.590844848814168	10.922770560468877	12.4624475725223	7.718249780628346	13.847812977554291	9.796514503604222	10.425517080546955	7.1316038627464815	5.78285894866852	6.323750831280368	5.156647321856514
chr2L:4384634-4387571	0.49963676887146646	1.0436763317093378	0.09061844461757058	0.9624359912678083	1.4053557143218953	3.272828164256194	0.652177707501888	-0.32675222119505476	-0.9884928598239788	2.4862431938094196	4.951690286803364	4.588239433355712	0.9059652567236041	4.169667564145264	4.318734467926996	3.4715793730381983	-2.1823335872201195	-9.978595665534211	-18.352193979330856	-24.067598337468507	-23.796291965462395	-15.384481701880656	4.634772633671128	12.289900936661594	15.401130592698339	18.97243412077204	21.666550857347776	22.32295298885936	11.647201651815873	8.086591348373902	16.15569910343807	11.24560968742782	10.590844848814168	10.922770560468877	12.4624475725223	7.718249780628346	13.847812977554291	9.796514503604222	10.425517080546955	7.1316038627464815	5.78285894866852	6.323750831280368	5.156647321856514	1.7548680371028589	1.8078949573200762	1.7453426815481696	-0.050269189024256825	5.603007401506996	3.3780626078507145
chr2L:4393052-4395224	-9.978595665534211	-18.352193979330856	-24.067598337468507	-23.796291965462395	-15.384481701880656	4.634772633671128	12.289900936661594	15.401130592698339	18.97243412077204	21.666550857347776	22.32295298885936	11.647201651815873	8.086591348373902	16.15569910343807	11.24560968742782	10.590844848814168	10.922770560468877	12.4624475725223	7.718249780628346	13.847812977554291	9.796514503604222	10.425517080546955	7.1316038627464815	5.78285894866852	6.323750831280368	5.156647321856514	1.7548680371028589	1.8078949573200762	1.7453426815481696	-0.050269189024256825	5.603007401506996	3.3780626078507145	1.5100379549959606	-0.5099721422306798	-0.3880697793402054	-2.5268022556557357	-5.24837605996198	-4.904148274855005	-7.945688017743187	-8.960222019852125	-10.985250373604597	-4.246250631524783	2.088730125980303	-0.81456110488673	-2.443464139098634	-9.689176831538049	-7.759801975728921	-4.478408790026478	-4.133092854384877
chr2L:4402819-4404248	13.847812977554291	9.796514503604222	10.425517080546955	7.1316038627464815	5.78285894866852	6.323750831280368	5.156647321856514	1.7548680371028589	1.8078949573200762	1.7453426815481696	-0.050269189024256825	5.603007401506996	3.3780626078507145	1.5100379549959606	-0.5099721422306798	-0.3880697793402054	-2.5268022556557357	-5.24837605996198	-4.904148274855005	-7.945688017743187	-8.960222019852125	-10.985250373604597	-4.246250631524783	2.088730125980303	-0.81456110488673	-2.443464139098634	-9.689176831538049	-7.759801975728921	-4.478408790026478	-4.133092854384877	-6.114374160160196	-7.972881085338348	-6.104206428638566	-6.155111539637994	-5.115988315210253	-7.058479010054977	-5.756938854401903	-5.775464233365301	-10.075286572686942	-2.0439809571063416	1.3490255776040339	-1.659529226625103	0.288769123076823	0.953131015584572	1.8328360344717487	1.0706114803859852	4.280930105705839	2.237301972924651	-0.464384161205916
chr2L:4444181-4445638	1.2816462269055808	3.9102668293062415	2.1771985713108313	1.6876991215234445	0.2695472188054205	0.12750496480525098	0.632387861551865	1.1014254241385097	-4.360070493266892	-3.1332348496743694	-3.317575609655983	-0.14615320138552176	-3.7732181415631776	-6.153528422403956	-10.959153089231943	-13.5706043909209	-19.753934883377056	-21.046103347013908	-14.757079124328198	-7.460035011305945	-3.359748640342546	-2.7235456031513356	-1.5256209476181009	-4.998059588965907	-4.145451145065649	-6.7257872043297215	-5.056546449275364	-9.555328206744722	-11.640056832028653	-14.76883034452323	-17.04237644355838	-11.394354988345457	-1.8723803976876439	0.3842533059311557	0.6252873828651146	-6.767182636896883	-4.610130574651038	-2.7285928155171044	-3.061989454580219	-5.4338914664668545	-5.831625054541246	-5.292283484397175	-1.1166386930519974	0.3842533059311557	-0.3842533059311557	-1.4155559089962386	-3.1625203861563795	-3.1920990307222428	-1.4227263237492027
chr2L:4452075-4454707	-19.753934883377056	-21.046103347013908	-14.757079124328198	-7.460035011305945	-3.359748640342546	-2.7235456031513356	-1.5256209476181009	-4.998059588965907	-4.145451145065649	-6.7257872043297215	-5.056546449275364	-9.555328206744722	-11.640056832028653	-14.76883034452323	-17.04237644355838	-11.394354988345457	-1.8723803976876439	0.3842533059311557	0.6252873828651146	-6.767182636896883	-4.610130574651038	-2.7285928155171044	-3.061989454580219	-5.4338914664668545	-5.831625054541246	-5.292283484397175	-1.1166386930519974	0.3842533059311557	-0.3842533059311557	-1.4155559089962386	-3.1625203861563795	-3.1920990307222428	-1.4227263237492027	-2.651052152264939	-0.8720550121232833	1.3818740643635852	1.4877083541051315	0.5461807351831428	-0.5703447660690747	-1.677767975002442	-0.5371106826518169	1.056387145289688	-0.979483883601869	-0.1151744488190977	-0.19111454962912203	-1.9431069349378005	0.3842533059311557	0.5810988475050405	-2.485024731961072
chr2L:4457197-4460916	-5.056546449275364	-9.555328206744722	-11.640056832028653	-14.76883034452323	-17.04237644355838	-11.394354988345457	-1.8723803976876439	0.3842533059311557	0.6252873828651146	-6.767182636896883	-4.610130574651038	-2.7285928155171044	-3.061989454580219	-5.4338914664668545	-5.831625054541246	-5.292283484397175	-1.1166386930519974	0.3842533059311557	-0.3842533059311557	-1.4155559089962386	-3.1625203861563795	-3.1920990307222428	-1.4227263237492027	-2.651052152264939	-0.8720550121232833	1.3818740643635852	1.4877083541051315	0.5461807351831428	-0.5703447660690747	-1.677767975002442	-0.5371106826518169	1.056387145289688	-0.979483883601869	-0.1151744488190977	-0.19111454962912203	-1.9431069349378005	0.3842533059311557	0.5810988475050405	-2.485024731961072	-1.4220121595124833	-5.007690810022045	-2.5038817104121813	-6.199509550457558	-3.0542067143702374	-2.188082499992193	-1.170041379908726	-1.176184659109863	-0.9211925873168783	0.47712125471966244
chr2L:4461852-4464627	-6.767182636896883	-4.610130574651038	-2.7285928155171044	-3.061989454580219	-5.4338914664668545	-5.831625054541246	-5.292283484397175	-1.1166386930519974	0.3842533059311557	-0.3842533059311557	-1.4155559089962386	-3.1625203861563795	-3.1920990307222428	-1.4227263237492027	-2.651052152264939	-0.8720550121232833	1.3818740643635852	1.4877083541051315	0.5461807351831428	-0.5703447660690747	-1.677767975002442	-0.5371106826518169	1.056387145289688	-0.979483883601869	-0.1151744488190977	-0.19111454962912203	-1.9431069349378005	0.3842533059311557	0.5810988475050405	-2.485024731961072	-1.4220121595124833	-5.007690810022045	-2.5038817104121813	-6.199509550457558	-3.0542067143702374	-2.188082499992193	-1.170041379908726	-1.176184659109863	-0.9211925873168783	0.47712125471966244	-1.0668755590631576	5.527741561887387	9.548889247647894	4.956540546492537	9.722038854752116	7.809987744502823	4.802508346777691	4.171762977741091	1.0250697133538176
chr2L:4794500-4795393	0.8881232239143072	-0.47712125471966244	1.4637527426815686	-1.45014827216485	1.6087721012649647	0.2289915010623716	-1.559854192314796	0.4806422702485677	-0.39569337423723083	-0.7863531819165919	-0.14184530861296119	0.9884928598239788	-0.8948898254542874	0.558234511288188	3.6914538593509354	0.6316629465930411	-0.47712125471966244	0.32906565845297436	4.859805208359112	-0.47712125471966244	-0.9884928598239788	-0.7359535705891888	3.475743906966538	8.64213573757039	2.3927543539590883	9.768095175204163	7.796508629628367	3.18356988414575	5.172647975050792	6.475843290865065	4.006729645813919	0.9884928598239788	1.6806553344074255	3.306793376773542	1.4420104536569711	0.0	-0.5922039584866372	-0.9510696399763895	-0.4005092602070916	1.6148265781794697	-0.0590317747678153	-2.4352085265623478	-2.8256532892291717	-5.540035422541314	-1.970398866156499	0.4294242079009884	0.9884928598239788	0.19672432677588858	0.10523563339370051
chr2L:4816612-4818711	-1.970398866156499	0.4294242079009884	0.9884928598239788	0.19672432677588858	0.10523563339370051	0.5134945978048435	0.8737091084181327	-1.3916578184368082	-1.559894147865699	-1.7301211454636234	-0.7426198654202812	-4.976713172465486	-4.48268685502086	-3.4945101416098594	-8.316578190697824	-3.0703779166090523	0.0	-0.3842533059311557	-1.343153397137051	-5.653385962368714	-0.2105263209141679	-0.4722012633405769	-1.3242690919190763	-3.0554371095655752	-0.9952676385747966	-1.62620101006804	-0.07588822168858336	-1.9300283843138444	-0.7158051146113907	0.22432243947821665	-1.5977633573367	-3.3511197266653014	0.2537408590163086	-1.4817247491696377	-0.7275475737908184	0.0	-0.9292741784848739	-2.6476618116859543	-0.9670162803285552	-1.2130423370964032	-4.541024111804231	-1.0656570429748211	0.7359535705891888	1.5302650979667352	0.0	1.9084850188786497	3.7123849116564007	8.519198808132598	5.992134119691563
chr2L:4821367-4823956	-1.7301211454636234	-0.7426198654202812	-4.976713172465486	-4.48268685502086	-3.4945101416098594	-8.316578190697824	-3.0703779166090523	0.0	-0.3842533059311557	-1.343153397137051	-5.653385962368714	-0.2105263209141679	-0.4722012633405769	-1.3242690919190763	-3.0554371095655752	-0.9952676385747966	-1.62620101006804	-0.07588822168858336	-1.9300283843138444	-0.7158051146113907	0.22432243947821665	-1.5977633573367	-3.3511197266653014	0.2537408590163086	-1.4817247491696377	-0.7275475737908184	0.0	-0.9292741784848739	-2.6476618116859543	-0.9670162803285552	-1.2130423370964032	-4.541024111804231	-1.0656570429748211	0.7359535705891888	1.5302650979667352	0.0	1.9084850188786497	3.7123849116564007	8.519198808132598	5.992134119691563	4.702562012677945	6.498232944421402	4.225516621327687	7.511052895059048	2.6143282947791993	2.3286248352848276	0.9884928598239788	4.990983911684146	27.89114225661842
chr2L:4829339-4831158	-1.62620101006804	-0.07588822168858336	-1.9300283843138444	-0.7158051146113907	0.22432243947821665	-1.5977633573367	-3.3511197266653014	0.2537408590163086	-1.4817247491696377	-0.7275475737908184	0.0	-0.9292741784848739	-2.6476618116859543	-0.9670162803285552	-1.2130423370964032	-4.541024111804231	-1.0656570429748211	0.7359535705891888	1.5302650979667352	0.0	1.9084850188786497	3.7123849116564007	8.519198808132598	5.992134119691563	4.702562012677945	6.498232944421402	4.225516621327687	7.511052895059048	2.6143282947791993	2.3286248352848276	0.9884928598239788	4.990983911684146	27.89114225661842	17.416693242516352	24.920579726838405	20.010422020640604	17.56812496023904	11.701524945767428	7.611361907078778	7.369756633998218	6.719330870225753	3.936401336156937	9.760758674283014	8.428145018724717	2.8171246808538832	1.2417203437958086	3.8994180671214402	2.3842111940076616	2.236882831030616
chr2L:4836403-4839512	-1.2130423370964032	-4.541024111804231	-1.0656570429748211	0.7359535705891888	1.5302650979667352	0.0	1.9084850188786497	3.7123849116564007	8.519198808132598	5.992134119691563	4.702562012677945	6.498232944421402	4.225516621327687	7.511052895059048	2.6143282947791993	2.3286248352848276	0.9884928598239788	4.990983911684146	27.89114225661842	17.416693242516352	24.920579726838405	20.010422020640604	17.56812496023904	11.701524945767428	7.611361907078778	7.369756633998218	6.719330870225753	3.936401336156937	9.760758674283014	8.428145018724717	2.8171246808538832	1.2417203437958086	3.8994180671214402	2.3842111940076616	2.236882831030616	0.5017550452224704	-1.8400692275507045	-1.7350653860695981	-3.7273301677224637	-4.4214536670343625	-7.402333709703855	-11.723639768674524	-14.908895388195877	-11.82002882956483	-12.628597468190971	-21.601566933328122	-16.718387052965642	-10.782970740539607	-11.13439298120756
chr2L:4847290-4848893	17.56812496023904	11.701524945767428	7.611361907078778	7.369756633998218	6.719330870225753	3.936401336156937	9.760758674283014	8.428145018724717	2.8171246808538832	1.2417203437958086	3.8994180671214402	2.3842111940076616	2.236882831030616	0.5017550452224704	-1.8400692275507045	-1.7350653860695981	-3.7273301677224637	-4.4214536670343625	-7.402333709703855	-11.723639768674524	-14.908895388195877	-11.82002882956483	-12.628597468190971	-21.601566933328122	-16.718387052965642	-10.782970740539607	-11.13439298120756	-11.401899287396654	-7.373639693317823	-5.040314069472094	4.570881302778178	15.651650778691522	16.558616709902577	5.583076459883001	1.9605410061658564	-1.0470946306121776	1.3631850203687834	-3.9179424031935906	-8.081989034127288	-20.37672753197209	-31.87567521022122	-25.911719458092893	-14.484215974409127	-4.281201227475952	-10.625270364370225	0.32675222119505476	-1.4637527426815689	0.0	-0.6252873828651145
chr2L:4849384-4851590	6.719330870225753	3.936401336156937	9.760758674283014	8.428145018724717	2.8171246808538832	1.2417203437958086	3.8994180671214402	2.3842111940076616	2.236882831030616	0.5017550452224704	-1.8400692275507045	-1.7350653860695981	-3.7273301677224637	-4.4214536670343625	-7.402333709703855	-11.723639768674524	-14.908895388195877	-11.82002882956483	-12.628597468190971	-21.601566933328122	-16.718387052965642	-10.782970740539607	-11.13439298120756	-11.401899287396654	-7.373639693317823	-5.040314069472094	4.570881302778178	15.651650778691522	16.558616709902577	5.583076459883001	1.9605410061658564	-1.0470946306121776	1.3631850203687834	-3.9179424031935906	-8.081989034127288	-20.37672753197209	-31.87567521022122	-25.911719458092893	-14.484215974409127	-4.281201227475952	-10.625270364370225	0.32675222119505476	-1.4637527426815689	0.0	-0.6252873828651145	0.288769123076823	8.83262565614321	6.471247318853549	6.416381384065375
chr2L:4882000-4883562	26.026933438989357	15.518575807564789	10.69529527429793	4.3304987970549895	1.5983135778205773	-1.7678382018760554	-2.973635693223948	-3.3244396226586748	-6.114363390387814	-9.864515003830622	-16.867962607849353	-17.13405565084563	3.4604455254647566	9.484750222122786	8.992531692839139	11.915567936249417	7.4073771685515455	7.150373956356469	4.2014743892412865	2.449839851625333	-0.0659107900906091	-1.6148025078694903	-2.3633775941594215	-6.799635683708166	-8.61093272356255	-15.487494530361916	-18.201562848171722	-21.5575096007707	-26.75776520001947	-20.379772988500275	-18.302607779438148	-11.291997047296388	0.32675222119505476	-3.674182711287386	-9.012432573697154	-7.094443498070587	-6.590655296596158	-2.950203301401367	-5.275366696614456	-15.59482886205013	-14.637794731336935	-13.245048058892056	-2.0750540404820605	0.0	0.0	-1.551483065422515	-4.438083921140988	-2.1101471076916725	-0.19916529609750633
chr2L:4892119-4893764	-0.0659107900906091	-1.6148025078694903	-2.3633775941594215	-6.799635683708166	-8.61093272356255	-15.487494530361916	-18.201562848171722	-21.5575096007707	-26.75776520001947	-20.379772988500275	-18.302607779438148	-11.291997047296388	0.32675222119505476	-3.674182711287386	-9.012432573697154	-7.094443498070587	-6.590655296596158	-2.950203301401367	-5.275366696614456	-15.59482886205013	-14.637794731336935	-13.245048058892056	-2.0750540404820605	0.0	0.0	-1.551483065422515	-4.438083921140988	-2.1101471076916725	-0.19916529609750633	-3.852643483470313	-0.48478932623440407	0.12243110665909408	0.6252873828651146	1.3821770810048504	1.922924649580727	2.0957754079786546	-0.20150863185058077	0.3012871226811529	2.3049549435285837	-0.04359318414257677	0.0	0.0	1.9084850188786497	-0.6252873828651145	2.223437234463799	3.5032041120273405	5.041147378163899	4.101979612619887	1.3334897121381457
chr2L:4966454-4970057	-16.162873549678825	-3.7058535818318417	-9.97905086146348	-8.316939435070044	4.181224537580663	0.0	0.0	0.0	0.0	0.0	0.0	0.0	0.0	0.0	-2.534984060161506	-3.1116449905781733	0.7359535705891888	-0.47712125471966244	5.553864357002609	8.193417163372677	7.782253174902732	12.518044802198704	2.7422118086850276	11.784800247063513	11.437827198200228	12.836714112084499	0.32675222119505476	4.266766702730524	14.891742129001504	2.947005175605207	0.0	21.653663428939126	16.142252903363737	13.363238336332621	16.240571743339327	20.491933075647008	21.98531035877808	18.53746098924867	8.905415894493643	11.700771582666958	8.067359351049154	5.519181195797226	1.8658310253658612	1.1225597524727793	0.2831810961124469	4.410052033549216	5.647130906238419	0.0	-0.7179794433140771
chr2L:4970155-4972530	0.0	0.0	0.0	0.0	0.0	0.0	-2.534984060161506	-3.1116449905781733	0.7359535705891888	-0.47712125471966244	5.553864357002609	8.193417163372677	7.782253174902732	12.518044802198704	2.7422118086850276	11.784800247063513	11.437827198200228	12.836714112084499	0.32675222119505476	4.266766702730524	14.891742129001504	2.947005175605207	0.0	21.653663428939126	16.142252903363737	13.363238336332621	16.240571743339327	20.491933075647008	21.98531035877808	18.53746098924867	8.905415894493643	11.700771582666958	8.067359351049154	5.519181195797226	1.8658310253658612	1.1225597524727793	0.2831810961124469	4.410052033549216	5.647130906238419	0.0	-0.7179794433140771	-12.283133309758304	-2.473949944452094	-0.059795904274158346	0.7359535705891888	-2.2844343426562457	-1.150834287867649	-3.852631282339253	-0.46607556629032376
chr2L:4975804-4978134	8.193417163372677	7.782253174902732	12.518044802198704	2.7422118086850276	11.784800247063513	11.437827198200228	12.836714112084499	0.32675222119505476	4.266766702730524	14.891742129001504	2.947005175605207	0.0	21.653663428939126	16.142252903363737	13.363238336332621	16.240571743339327	20.491933075647008	21.98531035877808	18.53746098924867	8.905415894493643	11.700771582666958	8.067359351049154	5.519181195797226	1.8658310253658612	1.1225597524727793	0.2831810961124469	4.410052033549216	5.647130906238419	0.0	-0.7179794433140771	-12.283133309758304	-2.473949944452094	-0.059795904274158346	0.7359535705891888	-2.2844343426562457	-1.150834287867649	-3.852631282339253	-0.46607556629032376	2.5636327436338435	0.8547317355049128	3.108059285425397	6.549741492470974	8.65564064174677	10.195005950135632	6.4727312337761544	2.2867132570275395	1.43479923192381	-1.15078266930433	8.915055165160226
chr2L:4980381-4981835	14.891742129001504	2.947005175605207	0.0	21.653663428939126	16.142252903363737	13.363238336332621	16.240571743339327	20.491933075647008	21.98531035877808	18.53746098924867	8.905415894493643	11.700771582666958	8.067359351049154	5.519181195797226	1.8658310253658612	1.1225597524727793	0.2831810961124469	4.410052033549216	5.647130906238419	0.0	-0.7179794433140771	-12.283133309758304	-2.473949944452094	-0.059795904274158346	0.7359535705891888	-2.2844343426562457	-1.150834287867649	-3.852631282339253	-0.46607556629032376	2.5636327436338435	0.8547317355049128	3.108059285425397	6.549741492470974	8.65564064174677	10.195005950135632	6.4727312337761544	2.2867132570275395	1.43479923192381	-1.15078266930433	8.915055165160226	21.676331063605243	9.853063297705784	8.764544852668129	6.213297137482627	8.099981233243733	7.8231873176757905	9.525517914266556	3.326957224309918	1.8392711756938893
chr2L:4998759-5001672	1.43479923192381	-1.15078266930433	8.915055165160226	21.676331063605243	9.853063297705784	8.764544852668129	6.213297137482627	8.099981233243733	7.8231873176757905	9.525517914266556	3.326957224309918	1.8392711756938893	-2.5105869094465993	-4.127366852765132	13.921523534990492	16.472230584115987	13.755128135160799	15.048801917763793	11.80994956348006	8.7351340164303	5.097187982046001	8.581839568490706	6.340471730046212	5.547390228098715	3.615112241895721	0.6216734237399578	-0.5899832609569952	-3.2874849957565417	-7.615527912189104	-8.723268717346196	-10.664818616157952	-14.374737141512108	-17.97792559227724	-14.595917954224763	-10.131320440632441	-14.083740358870184	-17.834966523744328	-13.634029069632998	-5.684994078609403	-3.1748337400818527	-4.272376863817411	-4.029347065304792	-8.412537876523931	-8.618353611997644	-12.908431000227246	-12.710583180284345	10.34587296133089	6.698397816864012	8.74253519557082
chr2L:5009963-5012331	6.340471730046212	5.547390228098715	3.615112241895721	0.6216734237399578	-0.5899832609569952	-3.2874849957565417	-7.615527912189104	-8.723268717346196	-10.664818616157952	-14.374737141512108	-17.97792559227724	-14.595917954224763	-10.131320440632441	-14.083740358870184	-17.834966523744328	-13.634029069632998	-5.684994078609403	-3.1748337400818527	-4.272376863817411	-4.029347065304792	-8.412537876523931	-8.618353611997644	-12.908431000227246	-12.710583180284345	10.34587296133089	6.698397816864012	8.74253519557082	3.381430572594536	-2.4343557659068473	5.543745303817259	2.672640706593452	0.978331970400011	-2.414993328701646	-3.021835207939624	-4.337793370125783	5.131048202659367	8.742635652923681	10.02171555984235	7.2540386415792195	3.311555939191014	-1.9924724048371174	-4.757378488739025	-6.316759617764902	-2.906116108802738	9.069853406520545	9.4792398816283	0.32675222119505476	2.141147737696108	12.612141030061055
chr2L:5042051-5044077	-16.310432952033793	-11.279901017918775	-14.2107500020604	-9.401896641269238	-22.720976945296787	-26.070112127220867	-18.700559874091148	-16.10226219143942	-11.961431310964725	-3.1689985999293655	-3.1248622325984714	-9.077278355494036	-4.525639312430429	-0.9059652567236041	-4.39496586565999	-4.562373866012263	-7.360553120981845	-2.75526277719491	3.9720149973653136	7.635035597642767	0.10611627156504881	1.5583365492391525	-2.436428703617033	-3.0682874919528165	1.7975688308665956	4.9375957941870015	5.723290640247352	0.0	7.9169900044533765	0.9109157038956294	2.010563487942257	1.4051301846017314	-1.1130633948554804	-2.1017571426780353	-4.932346884081401	-4.935294755360357	13.352755465618094	14.695569586849167	25.119751659667703	36.56069424568019	24.113506705282795	26.809375014192668	21.236952143402156	16.813683602656408	12.081768156491894	8.995754380764618	8.64008822709274	5.5814399849009995	2.6409922121034275
chr2L:5051612-5054504	7.635035597642767	0.10611627156504881	1.5583365492391525	-2.436428703617033	-3.0682874919528165	1.7975688308665956	4.9375957941870015	5.723290640247352	0.0	7.9169900044533765	0.9109157038956294	2.010563487942257	1.4051301846017314	-1.1130633948554804	-2.1017571426780353	-4.932346884081401	-4.935294755360357	13.352755465618094	14.695569586849167	25.119751659667703	36.56069424568019	24.113506705282795	26.809375014192668	21.236952143402156	16.813683602656408	12.081768156491894	8.995754380764618	8.64008822709274	5.5814399849009995	2.6409922121034275	-0.27374690898910087	-3.649472528506964	-4.136650513764753	-1.393598182664896	-2.251342619781541	-0.23310478507196386	-0.4418451197991461	-2.7637480568489066	2.586430426956221	1.8757574258556837	3.119037118399411	1.4584027128817956	1.1801527310989155	1.90678586639507	2.297086258579345	3.0972094653707254	0.8820334042859493	2.672912829538208	-1.037376417201309
chr2L:5054739-5056510	4.9375957941870015	5.723290640247352	0.0	7.9169900044533765	0.9109157038956294	2.010563487942257	1.4051301846017314	-1.1130633948554804	-2.1017571426780353	-4.932346884081401	-4.935294755360357	13.352755465618094	14.695569586849167	25.119751659667703	36.56069424568019	24.113506705282795	26.809375014192668	21.236952143402156	16.813683602656408	12.081768156491894	8.995754380764618	8.64008822709274	5.5814399849009995	2.6409922121034275	-0.27374690898910087	-3.649472528506964	-4.136650513764753	-1.393598182664896	-2.251342619781541	-0.23310478507196386	-0.4418451197991461	-2.7637480568489066	2.586430426956221	1.8757574258556837	3.119037118399411	1.4584027128817956	1.1801527310989155	1.90678586639507	2.297086258579345	3.0972094653707254	0.8820334042859493	2.672912829538208	-1.037376417201309	0.8803616328802949	-0.0646014395719494	0.5437921996438388	1.7710235968178085	-0.4192261802204689	-2.6222660755047027
chr2L:5058729-5060302	-2.1017571426780353	-4.932346884081401	-4.935294755360357	13.352755465618094	14.695569586849167	25.119751659667703	36.56069424568019	24.113506705282795	26.809375014192668	21.236952143402156	16.813683602656408	12.081768156491894	8.995754380764618	8.64008822709274	5.5814399849009995	2.6409922121034275	-0.27374690898910087	-3.649472528506964	-4.136650513764753	-1.393598182664896	-2.251342619781541	-0.23310478507196386	-0.4418451197991461	-2.7637480568489066	2.586430426956221	1.8757574258556837	3.119037118399411	1.4584027128817956	1.1801527310989155	1.90678586639507	2.297086258579345	3.0972094653707254	0.8820334042859493	2.672912829538208	-1.037376417201309	0.8803616328802949	-0.0646014395719494	0.5437921996438388	1.7710235968178085	-0.4192261802204689	-2.6222660755047027	-4.016452345662388	-3.414265306340338	-0.6386050618381492	0.1602014444639983	-0.2895337592331273	-0.8084302637108709	0.5538276496883704	-1.9581256489464505
chr2L:5070693-5072075	2.586430426956221	1.8757574258556837	3.119037118399411	1.4584027128817956	1.1801527310989155	1.90678586639507	2.297086258579345	3.0972094653707254	0.8820334042859493	2.672912829538208	-1.037376417201309	0.8803616328802949	-0.0646014395719494	0.5437921996438388	1.7710235968178085	-0.4192261802204689	-2.6222660755047027	-4.016452345662388	-3.414265306340338	-0.6386050618381492	0.1602014444639983	-0.2895337592331273	-0.8084302637108709	0.5538276496883704	-1.9581256489464505	0.944391851466824	-0.5526545156917606	-0.9848782214601384	-5.090870171692906	-4.81778845178869	-7.1995080491920715	-8.744524650102612	-5.154102714831722	-2.623963718575916	-1.4657994749745444	-3.7723410838127553	-6.792473903722257	-7.536797885007191	-8.178648079729946	-8.558433837246643	-7.8111556959348185	-22.55377431939771	-20.708838703163476	-11.828392197824405	-14.082690428865385	5.3011770638326805	15.020290706247083	5.438380393253598	1.684872899606169
chr2L:5092845-5095133	-14.082690428865385	5.3011770638326805	15.020290706247083	5.438380393253598	1.684872899606169	8.670837767178542	11.194112360331964	10.085150715593945	9.01928596822792	8.692406055179687	2.2916426891785444	1.4627523708746728	-4.396808349013815	-3.1306993599284643	-5.902581448014244	-8.822101923083723	-4.102183683573816	-13.898962263574024	-23.011727891236337	-26.403396636791236	-9.023828122130423	-13.386479479739805	-9.885999679092537	-5.248799009831118	-6.0176879325678945	9.965777254799251	5.539434267926286	8.716390841076544	14.534786303760916	12.52970753820429	10.833916301025692	-0.5807520268190238	-5.969903505559245	-12.41263019511976	-8.949505401318298	6.795490937324931	0.0	0.0	4.979554085498774	11.69226624990991	6.188386627113454	10.136996938860065	7.873874314767202	3.256603492815736	3.03350983683404	5.775309954793091	8.71617659183232	2.8618768830048404	4.322006340332127
chr2L:5095918-5097443	11.194112360331964	10.085150715593945	9.01928596822792	8.692406055179687	2.2916426891785444	1.4627523708746728	-4.396808349013815	-3.1306993599284643	-5.902581448014244	-8.822101923083723	-4.102183683573816	-13.898962263574024	-23.011727891236337	-26.403396636791236	-9.023828122130423	-13.386479479739805	-9.885999679092537	-5.248799009831118	-6.0176879325678945	9.965777254799251	5.539434267926286	8.716390841076544	14.534786303760916	12.52970753820429	10.833916301025692	-0.5807520268190238	-5.969903505559245	-12.41263019511976	-8.949505401318298	6.795490937324931	0.0	0.0	4.979554085498774	11.69226624990991	6.188386627113454	10.136996938860065	7.873874314767202	3.256603492815736	3.03350983683404	5.775309954793091	8.71617659183232	2.8618768830048404	4.322006340332127	-0.2820332724953791	-5.447976409333509	-6.975881265533625	-10.895702385394966	-7.851145177558905	-18.74488430421647
chr2L:5199041-5202631	0.6610055706295627	-2.6028420709958495	-0.29434721070262143	-0.22934734318454403	1.4854681089930142	1.0651605886329993	1.3097986738753673	2.996299451222565	4.272270930403947	4.957147268169632	3.6618988573070284	0.7646732843225392	-1.499510546537768	-1.540402130579582	-2.123973370287279	-1.1446323513338477	-0.2105263209141679	-3.7656861078433326	-4.335062748436815	-4.964682918019452	-7.740957171014123	-6.074968087765678	-7.4930746438688836	-4.465556636026596	-0.32675222119505476	-1.5550366032949072	-4.624182681064609	-3.1035958697411727	-1.3821770810048504	-8.08729009657626	-11.342225253747877	-14.83306700731957	-12.20010391965969	-12.625637531079041	-2.6451328292852043	-1.0125888611440932	-0.9699739999703265	-4.138265213915287	-7.50053171927445	-12.07347887515983	-10.524107764035348	-12.512956752578464	-3.523721012853902	-2.293201462496589	-0.16125860883478269	-1.2994664175175838	-3.942883738482985	-1.9425650815616078	-2.319771529657234
chr2L:5235835-5237725	9.692125110748663	15.089798399542136	16.02791751930798	14.114582870871338	12.096993306745178	11.891172222744528	10.698473231689402	11.931218995338646	8.264358802688651	5.17210237396189	4.490715825534834	-0.2406233412219088	3.1807696322026247	4.373231277526356	4.172601118594077	3.9099885708809516	0.9353550295374884	0.4039618085870259	-4.294520956712379	-3.3614202407822384	0.8333008505196542	1.29211504427431	2.214445854212265	-0.9912347807733202	1.0341277635571045	-0.5827545049196428	0.10900047760315866	-0.09130462865560908	-1.5146165528295281	-4.905356523194107	-2.0169787533133383	-4.553547423000558	-2.7619816969882263	-5.7949228934742045	-1.2886349926701792	2.5532757321758623	-0.01850576502513536	0.8887161110779879	0.6757739444378639	0.3343033438767249	-0.9215842681030584	2.2886833623205027	1.7543428273759178	2.971376287301744	-1.2253715494392667	-0.26916917330467466	0.7108738189564668	0.5772511702463846	7.10856354600877
chr2L:5277562-5281447	-3.8298504154224586	0.46660954739493005	-0.9059652567236041	-0.2406233412219088	-5.631340304733744	-4.373335987782691	-1.289337620463382	-2.7037934813953677	-1.216649259263145	-4.915063340105523	-3.6673194510792353	-5.344035665976598	-4.485325135059414	-3.371742790707822	-4.399637660961213	-1.663512557038787	-3.645778722972334	-3.1827837990022814	-10.417284571240325	-5.859407103999369	-2.3788234710719953	0.6489937632395198	0.6319730464766251	-0.934865583902865	-0.5644900872493631	-2.709124683740626	-2.1819044003441417	3.5114700630622635	6.340132773221023	0.22432243947821665	0.0	6.507243719003039	18.791532417097493	7.858173149815005	7.528846407957263	13.35556754629013	14.49003587698936	15.628359817403705	15.044390647087388	13.218515240344896	13.235482274951966	8.822233603104813	11.339165089334205	13.087553203389193	2.651351975984537	3.449318853989017	10.57977681137816	6.872454319530891	9.926700018618995
chr2L:5324189-5328473	9.5795133918238	3.689509536919404	2.86240993708892	-2.3047150305103066	-1.8628592175521705	-7.954588941124967	-8.184978619052341	-1.2578555613052294	-2.287743701304585	-0.7504699364377134	16.94187017741887	14.836161231121615	10.964803406890473	11.579722736346454	7.182898158382124	6.673411163813774	1.8157085332700824	1.1070906697504461	-3.3530205802973296	-1.3572236210393933	-4.706053187603697	-3.9480133058769455	-2.496463227584433	-3.490176183528995	-1.0648103115007428	-1.31826872786171	-3.1725666967022628	-6.375242293993262	-5.482641271493618	-2.438857004756604	3.293779043006947	2.45804607352062	0.48897335151659815	1.9084850188786497	-1.0668755590631576	-0.036159813529441774	-0.5849806345591825	1.8380542130376964	1.430897167707017	0.08348357817270881	-1.148267667487403	-0.8595984108468443	-3.485137489232394	-3.151267486038908	-1.9162598865965064	-6.778932208757456	-4.241541245708226	-0.07531549454479002	-2.5902241357083926
chr2L:5518855-5520425	0.019407688556035658	0.5127426482830963	0.5579889288211944	-1.239894309565389	-0.4666095473949303	-1.4505913230868168	-1.687271890967259	-0.8094316180742138	-3.3663433141417616	-0.6164915633708533	-0.7449197501238917	1.7207790031554815	4.908764562438002	4.8904837417931155	3.5076244857227104	1.1083845823085143	1.706274416368382	1.4987669963327541	-0.8526405704718831	1.6434246723165271	-1.870043665387476	-1.1075968464711978	-0.551020371136419	2.4387559788577615	1.2876303654034333	-0.32675222119505476	1.6703729561610152	2.37592145320267	3.18348554324919	3.882568371155067	3.354911587371544	1.1204838538469026	-1.7209443144243581	-1.5225820391745246	-1.3768430568588477	-2.4845942530113048	-4.038122381393748	-1.4076455054850627	1.4313637641589874	-0.8065359368777398	0.3842533059311557	0.3014094497198447	1.7935494508144254	1.2718735439589604	5.414472657672494	3.472114580126404	1.5443452046208663	0.244462645455602	-1.5308772793327798
chr2L:5525445-5528895	4.8904837417931155	3.5076244857227104	1.1083845823085143	1.706274416368382	1.4987669963327541	-0.8526405704718831	1.6434246723165271	-1.870043665387476	-1.1075968464711978	-0.551020371136419	2.4387559788577615	1.2876303654034333	-0.32675222119505476	1.6703729561610152	2.37592145320267	3.18348554324919	3.882568371155067	3.354911587371544	1.1204838538469026	-1.7209443144243581	-1.5225820391745246	-1.3768430568588477	-2.4845942530113048	-4.038122381393748	-1.4076455054850627	1.4313637641589874	-0.8065359368777398	0.3842533059311557	0.3014094497198447	1.7935494508144254	1.2718735439589604	5.414472657672494	3.472114580126404	1.5443452046208663	0.244462645455602	-1.5308772793327798	1.4612953510163642	0.7191653253283166	0.38303622237464596	1.4431543474115518	-0.8891972516106023	0.30886589263625247	1.096718024796227	-1.9177557595277828	-1.7638575694844874	-2.277999784431015	-0.7490429136284136	-0.7016946198194888	-2.6273379755749704
chr2L:5540615-5544135	5.414472657672494	3.472114580126404	1.5443452046208663	0.244462645455602	-1.5308772793327798	1.4612953510163642	0.7191653253283166	0.38303622237464596	1.4431543474115518	-0.8891972516106023	0.30886589263625247	1.096718024796227	-1.9177557595277828	-1.7638575694844874	-2.277999784431015	-0.7490429136284136	-0.7016946198194888	-2.6273379755749704	0.9716890188427767	-1.8211858739253672	-1.1610002537705302	-0.678133708484532	-0.04115196398964511	-3.326221630251258	-1.712917134896569	-5.161465417169861	-4.658469995023055	-1.2789342399940287	-1.6577718203210279	-5.262822151094568	-3.5806637736015148	-1.8553732482313607	-0.3842533059311557	-0.8638360267166969	-3.447515301016289	-3.303833224816698	-1.3095569741594058	-6.249663671170069	-2.261199186928159	-2.224796368823077	-0.8551484209528776	-2.141608290443812	-0.9034043916225997	-0.9591312608573317	-1.5241834332417725	-1.7287857618188278	-0.23613341106444174	1.9084850188786497	-0.2887691230768229
chr2L:5800795-5803211	-3.428404083667922	-4.17446728612914	-3.4937920536919727	-1.4476620743564608	-3.180079675788517	-4.87577065485298	-4.178451639942057	-5.123144019046788	-2.141380411213023	-4.00398443398391	-2.220849885902292	-2.1239945312179795	-1.2312278425147318	0.6380172731361782	-0.330269917127831	1.1559692314597079	2.077743522056654	4.494847014938758	4.365585350335576	2.310691167672551	3.0796455332433994	2.200135302095254	3.455440098133699	4.979881757621861	5.590412417123301	4.722074007585252	5.944171753128999	7.472978430077556	6.401149865386413	4.869449505268213	1.7512976713534498	-0.07431041028586854	0.67699760786481	0.5136596520156023	2.5521625271100916	-0.18286266408027035	-0.49160685957898054	-0.036050663495053974	-5.805636742083957	-7.288022622950938	-13.360258391207926	-7.610883248322888	9.185691088138531	6.755611676713244	4.250119653043829	4.790150265538798	1.8071702726611467	5.234585678364983	2.263385921796445
chr2L:5949092-5950533	-0.41060577042502344	0.03633341830695108	-0.41248128072149903	0.38054047340964037	-1.4488350672985981	-2.337716277713687	-2.7810353039406266	-5.3984183681913	-7.3160846122556995	-11.199502807878531	-10.565500587014926	-7.700787460979793	-0.5050184077099936	-0.7490429136284136	-11.467866060783246	-11.747400672743803	0.7041167811422362	19.372766950015333	7.918399513719269	5.0055780004026875	30.071603521099853	32.23338767748359	22.65460361318286	15.7480689964843	20.758080102981477	19.710800036907788	15.959453056017669	14.43006300173714	12.639662380560393	9.106278711306738	6.750629571950286	7.950110839805197	2.00773552965017	-0.9615864307300518	-4.6019368151407765	-3.185446113053081	-6.041350518713286	-5.773194043505998	-14.917654187377467	-14.611964789848598	-18.279617473310807	-23.725838204242713	-23.093325855523993	-21.536930812607384	-13.384140386582331	-14.69918816231835	-6.3348330360594325	-15.526924520903888	-17.07498486635143
chr2L:5979088-5983798	-5.3435818445844365	-5.010788560942107	-0.8736655247448865	0.0	-0.2887691230768229	-0.5552050987676277	-0.3842533059311557	0.9711318172944562	2.138146248325448	1.2562610343823994	4.116414304090061	5.102221892147864	2.0433670330979687	2.641434724860478	1.860965148870515	0.9837605195082327	0.5468583063900168	-2.912747064808865	-0.28829559310550396	-0.08757351519942069	-0.40856525931211984	-0.5727259101718111	0.32675222119505476	-2.6219934369779003	-0.5736873089350709	-2.2627168574644965	-4.052498203557415	-2.9321368801533008	-5.01747352569011	1.5781838836615223	13.425705629339998	22.55833436342602	23.113643052138965	23.297620264707625	17.875892378445037	8.686849068682061	4.4561337902882965	-4.2890221699292885	-9.347949992528545	-11.12041169086454	0.7730566422162692	12.89285743307452	13.940803528411708	9.187641569817128	8.165502759906312	5.333179026816007	4.235256636108216	0.28214426824485705	0.6605213774957117
chr2L:5997016-5999984	4.4561337902882965	-4.2890221699292885	-9.347949992528545	-11.12041169086454	0.7730566422162692	12.89285743307452	13.940803528411708	9.187641569817128	8.165502759906312	5.333179026816007	4.235256636108216	0.28214426824485705	0.6605213774957117	2.1832734189685987	2.896372361456706	2.0885928001221314	-0.10964131185110519	0.9029423389343565	-0.9721892970563077	1.6711341614359745	0.2176219862127791	-1.3167545110052952	1.2896491595009696	-1.3632004050758013	-0.36800581460624376	1.8947005481038692	-1.8087235424887744	0.1589022780982281	2.3834063566691195	3.128781882702008	2.1227713894699893	3.351912488952323	4.715216076894575	6.046160332151215	5.478672536604384	0.48767952776639845	1.641740831662297	0.3193044976506801	-1.4990993113201347	-0.47363654146128825	-1.2833618201373378	-4.442180773894727	-4.236824068241103	-6.579278250984546	-8.691270913752462	-5.316701596490664	-14.740749754280692	-16.963875639401053	-6.654130554232608
chr2L:6023453-6025053	-9.003145238750474	-13.994774238412857	-6.540579775959715	-10.096162456188043	-13.10848034467508	-14.089740672743378	-11.824413981531364	-10.907492195298214	-11.094838918490177	-3.7530989307872993	-11.360695737087106	-6.018500609202793	-6.699342629436221	-6.3383766234041214	-1.2780642861172016	0.5454926883996524	1.794594935672188	8.38938308829317	9.756494086314136	4.684198152320608	8.955015412730818	12.620833718609383	17.75629436757098	12.784903895637521	5.7785720363011865	1.0822806204326034	8.57725466918113	21.02905384920373	15.54449229292998	23.334151438049794	14.913745350124465	14.397635113164498	10.400727689611042	11.682290814905583	3.800231166641076	4.520511372204216	7.408765953148897	6.584585025356973	5.823471153229698	5.920538789265907	0.7903186167152069	-1.5808373746462783	-6.4554967552180855	-9.82344747245519	-13.267587994827704	-17.731382134002864	-15.67283423260616	-7.724242330751925	-14.167856351731805
chr2L:6036961-6039222	21.02905384920373	15.54449229292998	23.334151438049794	14.913745350124465	14.397635113164498	10.400727689611042	11.682290814905583	3.800231166641076	4.520511372204216	7.408765953148897	6.584585025356973	5.823471153229698	5.920538789265907	0.7903186167152069	-1.5808373746462783	-6.4554967552180855	-9.82344747245519	-13.267587994827704	-17.731382134002864	-15.67283423260616	-7.724242330751925	-14.167856351731805	-6.363989677652169	-4.92336740976421	-5.982146319512934	-3.2477086179515107	5.9087837640086445	10.748212514895112	16.633108798437824	6.178068513732747	9.185539527061112	7.684947079365676	3.4001638150271054	1.666962199196092	7.014515803922345	4.606217264181383	5.130722807801127	8.536795346779568	5.2848101923822455	5.533123643383156	4.160102577587071	0.3004621855994355	0.3211304435956989	3.0371044894096997	3.241344204966934	1.131641084759343	0.041059901218806004	-1.5492348077994986	-2.550529310704933
chr2L:6046776-6049984	-7.724242330751925	-14.167856351731805	-6.363989677652169	-4.92336740976421	-5.982146319512934	-3.2477086179515107	5.9087837640086445	10.748212514895112	16.633108798437824	6.178068513732747	9.185539527061112	7.684947079365676	3.4001638150271054	1.666962199196092	7.014515803922345	4.606217264181383	5.130722807801127	8.536795346779568	5.2848101923822455	5.533123643383156	4.160102577587071	0.3004621855994355	0.3211304435956989	3.0371044894096997	3.241344204966934	1.131641084759343	0.041059901218806004	-1.5492348077994986	-2.550529310704933	0.0	-0.39220199941574974	-1.08064990453429	-0.6696821593459411	1.9048840647038372	0.9062692481014997	-0.6802963680507325	2.232946045073447	4.004107850911616	4.336043571401424	5.098061454996935	-0.2896326649800839	-0.7883326890407625	-2.2241717671829773	-5.673354011902029	-7.451427535114598	-13.431782860364065	-10.072127352967009	-8.56997011223504	-1.7837199945243307
chr2L:6050318-6052360	10.748212514895112	16.633108798437824	6.178068513732747	9.185539527061112	7.684947079365676	3.4001638150271054	1.666962199196092	7.014515803922345	4.606217264181383	5.130722807801127	8.536795346779568	5.2848101923822455	5.533123643383156	4.160102577587071	0.3004621855994355	0.3211304435956989	3.0371044894096997	3.241344204966934	1.131641084759343	0.041059901218806004	-1.5492348077994986	-2.550529310704933	0.0	-0.39220199941574974	-1.08064990453429	-0.6696821593459411	1.9048840647038372	0.9062692481014997	-0.6802963680507325	2.232946045073447	4.004107850911616	4.336043571401424	5.098061454996935	-0.2896326649800839	-0.7883326890407625	-2.2241717671829773	-5.673354011902029	-7.451427535114598	-13.431782860364065	-10.072127352967009	-8.56997011223504	-1.7837199945243307	-8.169288261573042	-15.975127166968845	-14.139460053023166	-16.929764386621528	-17.81567484631258	-16.640479469473323	-13.853734341577423
chr2L:6061779-6063229	-0.39220199941574974	-1.08064990453429	-0.6696821593459411	1.9048840647038372	0.9062692481014997	-0.6802963680507325	2.232946045073447	4.004107850911616	4.336043571401424	5.098061454996935	-0.2896326649800839	-0.7883326890407625	-2.2241717671829773	-5.673354011902029	-7.451427535114598	-13.431782860364065	-10.072127352967009	-8.56997011223504	-1.7837199945243307	-8.169288261573042	-15.975127166968845	-14.139460053023166	-16.929764386621528	-17.81567484631258	-16.640479469473323	-13.853734341577423	-5.634143925858592	5.979862683579372	7.617350022506932	2.8021468674280214	0.0	0.0	7.412840022843624	11.002146979725731	5.736972168054504	1.3821770810048504	-0.32675222119505476	2.9994128749923923	15.176244026248963	12.39105422482975	11.096992055843666	8.539583606527051	7.962452507060288	3.4378069721019298	5.8955285819857135	2.2087699498941853	1.5267822881204438	-0.39105395364254913	-5.020146884755524
chr2L:6068605-6072181	-7.451427535114598	-13.431782860364065	-10.072127352967009	-8.56997011223504	-1.7837199945243307	-8.169288261573042	-15.975127166968845	-14.139460053023166	-16.929764386621528	-17.81567484631258	-16.640479469473323	-13.853734341577423	-5.634143925858592	5.979862683579372	7.617350022506932	2.8021468674280214	0.0	0.0	7.412840022843624	11.002146979725731	5.736972168054504	1.3821770810048504	-0.32675222119505476	2.9994128749923923	15.176244026248963	12.39105422482975	11.096992055843666	8.539583606527051	7.962452507060288	3.4378069721019298	5.8955285819857135	2.2087699498941853	1.5267822881204438	-0.39105395364254913	-5.020146884755524	-0.3570072649485541	-6.942908674224546	6.024868541644285	9.165473093314306	18.332111962113874	24.639457053116413	15.493958902922618	9.162271967331208	12.666273032730478	10.046174865968613	8.778841171849143	8.112642253589668	2.6700186736680545	-0.9370460753992288
chr2L:6124706-6126326	-3.8945320026676886	-3.661749076880008	-3.320059232784147	4.616185314726303	12.782623808170868	8.70172122825133	1.3334897121381457	6.37123915002651	2.7836475624487704	9.089989178632496	11.898527106090054	2.242749846917162	7.451581990696773	3.5242326729148052	3.6406026570488432	4.172334350417374	2.750259318300724	1.5822295038100949	-0.9684981960195697	-0.10193269277665616	-2.14666333365181	-3.367743054682869	-2.6886582923129643	-0.8065359368777398	-2.155921150721805	-6.930420934746746	-12.05239176259243	-6.569601463331444	-2.405479010171066	-3.5792397207429665	-2.4887687440782527	-7.78088753358892	-6.154048309409644	-1.3256561878819657	5.804283290045689	2.8008398702995594	-0.9207074752827707	2.607174420681313	3.0084626423368177	2.06468258845931	-2.049133161993899	-7.177060227040931	-10.468177953140446	-7.418770234719471	-6.6911229926814935	-4.488144279667328	-12.676665603649804	-15.54085023545374	-12.280770769728246
chr2L:6323256-6325020	-2.1514909037236225	-0.8600415665910357	0.8837174796880675	-1.570613158206717	-2.3637347150280155	-3.3486816618240307	-3.8075393542750815	-6.592598185302328	-5.885083163657022	-3.9359700604068575	-5.324846163436957	0.0	-1.2443426282845207	-4.344043039542635	-2.3304002847038086	0.32675222119505476	-1.9084850188786497	0.06492149309970875	2.2115152030229677	0.15601177776756703	1.821593157810214	-1.3628202648570296	-0.39734068960651336	-0.3842533059311557	-0.7359535705891888	-0.9884928598239788	-0.3842533059311557	0.3842533059311557	0.7158051146113907	5.91852382163823	11.318741807480063	4.638166445338724	9.722961844045305	4.839452879658205	8.594138667763202	7.244549092156423	5.214328958586253	1.9235870056309292	4.826112948711454	0.02759163306867637	0.7361213771733235	-1.006698420823439	1.3112506732081581	1.6852238879147947	0.16125860883478288	0.0	1.5578315211231708	1.1041758362193257	1.6456160970338585
chr2L:6367775-6369997	0.16068432228610147	0.3055162503799057	0.5095825800615449	0.6307685229167005	1.0668755590631576	3.3845891601688023	0.965527604125798	0.36524608165550093	1.2175627557112398	1.9810132573947747	0.877767060281167	0.10621460694838125	9.023004613013414	3.8622104928819727	30.68423272009744	46.907213839426234	48.6157927167172	52.373306967749706	40.585252184593294	29.581749879188777	17.332296694851152	13.542654031643256	7.133604017060351	8.813642140946241	4.147391092398733	2.090705857309173	0.3125723971774349	-2.0441015535852394	-1.2825766385716872	-3.5819096750167634	-4.2589165421900255	-5.90984459988867	-8.423048160400764	-5.44561341722028	-16.36628184146717	-16.296299084284236	-19.59926583822554	-16.60921300435091	-35.580964256160996	-32.77100261444232	-8.875486732084623	-16.57073055654851	0.8515824070729341	11.953203345521116	1.3836034978805847	13.263773573888846	19.64385745918633	14.235031556357931	21.158197302050393
chr2L:6424147-6425228	7.814337224088124	5.484210745506371	0.62227851381125	-1.4482922062073469	-2.3462261831241444	-0.5011993269725604	1.2262690281125643	3.335101670286624	2.7681650500863313	5.702469361865403	6.671019360733935	1.4637527426815686	0.6252873828651146	9.950249007237336	12.307716558177184	10.72062974129399	8.831645343432738	2.9262239088696433	-1.1327375758152562	-4.606885958264675	-6.57053084830037	-11.371547367183558	-14.088622479705307	-15.219927580744326	-9.166410579067076	-0.9884928598239788	-5.954952807884914	-8.501887800305603	-1.9229246495807275	-3.540260821262492	-10.736803683214768	-4.361920138856364	-4.360964151213983	-7.101266975625246	-3.766754952809064	-1.4637527426815689	-1.3821770810048504	0.9059652567236041	0.5552050987676277	0.3842533059311557	2.868398228177065	3.325495509668914	0.4269066691778022	0.11064658244130207	-5.408885799874689	-4.699752190746134	-3.7294361854230877	-2.3871656485411163	-3.2158088035361074
chr2L:6455042-6457283	-0.2406233412219088	5.05520122893547	5.7149249325522815	6.9499146780000585	0.0	-0.9884928598239788	2.2889583346715345	8.33814415851178	4.6770707267728335	3.2462660969366888	7.81828874404664	8.254336658384334	13.290911581100536	12.552013798718104	9.080394679175507	17.480431880265858	16.496039390806093	18.651975290535837	18.20685646461521	11.974050485612839	5.40622107556859	14.638358606286983	13.249596100295873	11.24842554885822	11.45647377480112	8.706855849976732	1.2467742677097402	-2.3728152042277837	-8.592214371696162	-10.522484402710441	-15.616553668967397	-17.639765106377727	-25.376321389836775	-25.791448427263234	-29.25694948377798	-25.35405924942203	-26.201236153852633	-33.665209387128066	-16.416931029216055	-29.74978370021984	-44.08321959422736	-114.87921719919578	-115.31319412522716	-81.6442684294982	0.0	0.0	0.0	0.0	0.0
chr2L:6476018-6477414	-115.31319412522716	-81.6442684294982	0.0	0.0	0.0	0.0	0.0	0.0	0.0	0.0	0.0	0.0	0.0	0.0	0.0	0.0	0.0	0.0	0.0	0.0	-0.47712125471966244	0.0	0.0	0.0	0.0	0.0	0.0	0.0	0.0	0.0	0.0	0.0	0.0	0.0	0.0	0.0	0.0	0.0	17.437533416964083	108.94731709120548	120.8641085407597	63.098404544203035	26.221685287830475	14.73213797595702	2.283931493896462	12.65506804404042	5.297975976312028	11.100404337747692	6.663081986221949
chr2L:6479217-6481850	0.0	0.0	0.0	0.0	0.0	0.0	0.0	0.0	0.0	0.0	0.0	0.0	0.0	0.0	-0.47712125471966244	0.0	0.0	0.0	0.0	0.0	0.0	0.0	0.0	0.0	0.0	0.0	0.0	0.0	0.0	0.0	0.0	0.0	17.437533416964083	108.94731709120548	120.8641085407597	63.098404544203035	26.221685287830475	14.73213797595702	2.283931493896462	12.65506804404042	5.297975976312028	11.100404337747692	6.663081986221949	9.204643162527379	3.2366047433281113	1.8154021343855717	-0.46468549038937496	-2.934045779220782	-0.9325618220134277
chr2L:6488649-6492054	0.0	0.0	0.0	0.0	0.0	0.0	0.0	0.0	0.0	0.0	0.0	0.0	0.0	17.437533416964083	108.94731709120548	120.8641085407597	63.098404544203035	26.221685287830475	14.73213797595702	2.283931493896462	12.65506804404042	5.297975976312028	11.100404337747692	6.663081986221949	9.204643162527379	3.2366047433281113	1.8154021343855717	-0.46468549038937496	-2.934045779220782	-0.9325618220134277	-7.339501264518471	-9.470248324945281	-1.0466924622419154	-1.170041379908726	1.0466924622419154	21.183777063796633	27.24853888572085	23.597150360513773	25.685578460662548	17.12940291395551	9.787693906597989	6.233750874864548	3.9519689472588175	2.223791226617862	-0.5480891415877298	-0.9360113848821651	-2.7841782497371295	-3.6068211068924154	-0.3964477671064411
chr2L:6498238-6499469	2.283931493896462	12.65506804404042	5.297975976312028	11.100404337747692	6.663081986221949	9.204643162527379	3.2366047433281113	1.8154021343855717	-0.46468549038937496	-2.934045779220782	-0.9325618220134277	-7.339501264518471	-9.470248324945281	-1.0466924622419154	-1.170041379908726	1.0466924622419154	21.183777063796633	27.24853888572085	23.597150360513773	25.685578460662548	17.12940291395551	9.787693906597989	6.233750874864548	3.9519689472588175	2.223791226617862	-0.5480891415877298	-0.9360113848821651	-2.7841782497371295	-3.6068211068924154	-0.3964477671064411	-1.8637166806272958	-1.7203691864021982	-4.4449418256029904	-5.316324380994145	-8.788440915172583	-9.926512318636904	-13.79664558602681	-11.845859128129288	-12.492818429735808	-0.9670162803285552	3.965716693242388	1.3059145578956344	1.4018878585255428	1.7045799546975215	-3.182899399170794	-4.190432591350132	-11.931234878011853	-18.077918620037405	-14.812727260668828
chr2L:6557615-6558823	-0.24928957770058702	0.18223272791703826	1.5200503678052129	0.26690351734713097	0.6386205403520696	0.4738849760050669	0.7391333966507933	-0.9207074752827707	2.7103118662750347	4.236666614531845	3.4397022636312786	0.0	0.22407746444571308	2.7976930609575996	3.086142237851412	2.4411833764752173	3.808255439327915	-1.1267407777214458	0.8661870410990832	-0.07819901151911127	0.9879728282993004	1.680401034260518	-0.30735967257511815	-2.1078720989603963	-0.8873228561671364	-2.2427202672028015	-1.3107545331266464	-0.7250740549324951	-1.1499004089843636	-3.458290060885781	-5.041477706691407	-3.030270636684572	-4.595869779713846	-2.1272896894664317	0.6383073482902311	-14.489180065589276	-18.969312512599117	-10.383193918764794	-8.60198039606235	3.386252786050442	20.980858264295463	33.59450814554112	26.316311230424	17.244094112723854	13.728153644109412	5.094514888685431	3.4745096299363856	8.81263197585447	2.1854721223724196
chr2L:6560774-6563665	0.7391333966507933	-0.9207074752827707	2.7103118662750347	4.236666614531845	3.4397022636312786	0.0	0.22407746444571308	2.7976930609575996	3.086142237851412	2.4411833764752173	3.808255439327915	-1.1267407777214458	0.8661870410990832	-0.07819901151911127	0.9879728282993004	1.680401034260518	-0.30735967257511815	-2.1078720989603963	-0.8873228561671364	-2.2427202672028015	-1.3107545331266464	-0.7250740549324951	-1.1499004089843636	-3.458290060885781	-5.041477706691407	-3.030270636684572	-4.595869779713846	-2.1272896894664317	0.6383073482902311	-14.489180065589276	-18.969312512599117	-10.383193918764794	-8.60198039606235	3.386252786050442	20.980858264295463	33.59450814554112	26.316311230424	17.244094112723854	13.728153644109412	5.094514888685431	3.4745096299363856	8.81263197585447	2.1854721223724196	9.544059455684534	10.900115563608761	1.8289239693717887	9.405962324996343	5.096541378631802	6.0414234636926185
chr2L:6565065-6566662	2.4411833764752173	3.808255439327915	-1.1267407777214458	0.8661870410990832	-0.07819901151911127	0.9879728282993004	1.680401034260518	-0.30735967257511815	-2.1078720989603963	-0.8873228561671364	-2.2427202672028015	-1.3107545331266464	-0.7250740549324951	-1.1499004089843636	-3.458290060885781	-5.041477706691407	-3.030270636684572	-4.595869779713846	-2.1272896894664317	0.6383073482902311	-14.489180065589276	-18.969312512599117	-10.383193918764794	-8.60198039606235	3.386252786050442	20.980858264295463	33.59450814554112	26.316311230424	17.244094112723854	13.728153644109412	5.094514888685431	3.4745096299363856	8.81263197585447	2.1854721223724196	9.544059455684534	10.900115563608761	1.8289239693717887	9.405962324996343	5.096541378631802	6.0414234636926185	4.813086931944866	7.195666699937442	7.927057854398083	16.496335530021764	11.185639428971571	15.493652187126482	8.92778126868828	8.896351182577565	5.056413590796121
chr2L:6610549-6612817	-6.138410366897735	-10.290314922058274	-6.838934694733508	-3.8918146187196427	-3.5868981765755654	-3.2415008030159	-5.805839838270081	-7.063205625127943	-3.551039074662504	-31.269597316805044	-29.14024790500814	-15.847371927819767	-4.967614092897158	-2.074588772498274	-0.47712125471966244	-6.795405832068738	-9.128665536256635	-4.18475474491812	0.37107205997171755	-0.9884928598239788	2.622268407072824	15.430964965291638	4.672416020157342	3.320059232784147	14.021963842144219	4.646614593367507	9.424854686217635	12.308590287506757	14.581024759149921	3.0946091758175798	4.849934876518965	-2.61178884839067	1.1584676116853503	-3.2381445337602166	-1.537119665374769	-6.623226760158185	-1.4952132644201317	-3.091506434334619	-0.22816119486484343	-0.3842533059311557	-1.8027107223228733	-5.060959207151756	-4.949641158377661	-3.4179061553770342	-5.940856679660868	-0.8807275879539905	-4.947719089504079	-10.758111192789569	-7.309141758617286
chr2L:6646206-6648585	0.4928711537440004	0.9884928598239788	0.13639464639252108	8.577894852353895	5.998973666682957	9.909127049036586	4.867783892871489	3.660452359742359	6.42321759721289	1.9084850188786497	2.437574874799124	3.349489383286944	3.4737522593438594	3.341733795449231	6.042500345846716	3.2004896425952976	0.09393649727042036	2.2200206844383104	1.3781403950191902	1.9719982406696892	0.7497549651106361	-2.606901467478703	-0.8065359368777398	-4.0356953097933195	-6.353856160113607	-4.121150542455992	-7.235724285952968	-4.893694108865057	-9.813959182233058	-6.755334076363971	9.773430146158965	9.917202310461	19.882829149459038	15.961377923023674	15.48328780292533	16.885091774350492	4.127102753755368	17.089274173465018	13.060681378695342	10.456771425244737	10.359236787728166	1.316392512025748	-5.57715838360439	-12.13148828934049	-12.291089366601767	-4.671055724127736	-0.8065359368777398	-0.5050184077099936	1.3821770810048504
chr2L:6717162-6718618	-7.444590233908174	-7.310551675569275	3.36977440665617	2.283129657490476	0.22402468574922646	-1.8991645226873666	-1.1563714365486997	-3.099851998984858	-4.407571872230877	-7.539760695595006	-11.407427346641756	-15.800086506344568	-14.709639526954069	-11.903822438320336	-4.908515153873283	-2.5319575309365745	-5.385445001428422	-4.259084046843978	-9.738266715273713	-10.603471179316719	-14.716984605400453	-4.053229526128184	0.8230216375472762	-2.048286590101839	-4.128424134962618	-6.8239426451798595	-4.755365785612294	-6.061445798973236	-0.14277677466388466	-5.651558841714206	-15.91730225217808	-15.141308093285371	-11.384014478826538	-5.573641226050286	-2.915040058140017	-0.9355051223559318	25.56457850864453	21.17149966269907	18.177139797761903	18.592045321353194	19.713345340015696	19.051765048926956	14.494406374248221	15.758130680113766	6.745052748594378	0.5050184077099935	5.036115222828403	6.652955402215916	5.82909628418788
chr2L:6721962-6725612	-7.539760695595006	-11.407427346641756	-15.800086506344568	-14.709639526954069	-11.903822438320336	-4.908515153873283	-2.5319575309365745	-5.385445001428422	-4.259084046843978	-9.738266715273713	-10.603471179316719	-14.716984605400453	-4.053229526128184	0.8230216375472762	-2.048286590101839	-4.128424134962618	-6.8239426451798595	-4.755365785612294	-6.061445798973236	-0.14277677466388466	-5.651558841714206	-15.91730225217808	-15.141308093285371	-11.384014478826538	-5.573641226050286	-2.915040058140017	-0.9355051223559318	25.56457850864453	21.17149966269907	18.177139797761903	18.592045321353194	19.713345340015696	19.051765048926956	14.494406374248221	15.758130680113766	6.745052748594378	0.5050184077099935	5.036115222828403	6.652955402215916	5.82909628418788	8.342955847254762	7.549879375729467	6.520650305700464	4.477282261571932	2.7830438223547165	3.986338124451186	2.4191008617485465	3.7577687052118147	1.3355796537703852
chr2L:6907014-6909919	11.379920214455472	7.404866273288262	4.0455236456763854	0.8968223731589915	-3.445447329614276	-2.8970732757120294	-7.301008776076617	-1.136437303134862	-11.372245202831776	-12.590055960129531	-11.999407564298409	-9.055405169093675	-13.695802100678042	-15.544516469470805	-17.45811033964461	-3.199076697325789	-1.4637527426815689	-1.5754364917418782	-11.914913132905657	-11.457296474244634	-10.733800850020778	-12.273236685604104	-21.558239248122813	-18.044701687170193	-17.824927492460233	-4.710508711603968	-17.555594523524267	-23.707510242510185	-2.170326612168649	-0.5050184077099936	-13.524963994921343	-6.365344449767129	-1.684872899606169	-11.25646196307294	-9.83954861651478	-8.859454993206134	-4.940284036448165	-1.1737218734474009	-7.147718868766836	-5.899866834381145	0.0	0.0	0.0	0.0	0.0	0.0	0.0	0.0	0.0
chr2L:6913205-6914608	-13.695802100678042	-15.544516469470805	-17.45811033964461	-3.199076697325789	-1.4637527426815689	-1.5754364917418782	-11.914913132905657	-11.457296474244634	-10.733800850020778	-12.273236685604104	-21.558239248122813	-18.044701687170193	-17.824927492460233	-4.710508711603968	-17.555594523524267	-23.707510242510185	-2.170326612168649	-0.5050184077099936	-13.524963994921343	-6.365344449767129	-1.684872899606169	-11.25646196307294	-9.83954861651478	-8.859454993206134	-4.940284036448165	-1.1737218734474009	-7.147718868766836	-5.899866834381145	0.0	0.0	0.0	0.0	0.0	0.0	0.0	0.0	0.0	0.0	0.0	-0.32675222119505476	-2.5997866064530712	-1.5507031101958657	0.14194831081070794	0.9884928598239788	0.0	0.6992410207988732	0.1856957910266153	3.225565983617218	0.8050397902141798
chr2L:6917100-6923057	-10.733800850020778	-12.273236685604104	-21.558239248122813	-18.044701687170193	-17.824927492460233	-4.710508711603968	-17.555594523524267	-23.707510242510185	-2.170326612168649	-0.5050184077099936	-13.524963994921343	-6.365344449767129	-1.684872899606169	-11.25646196307294	-9.83954861651478	-8.859454993206134	-4.940284036448165	-1.1737218734474009	-7.147718868766836	-5.899866834381145	0.0	0.0	0.0	0.0	0.0	0.0	0.0	0.0	0.0	0.0	0.0	-0.32675222119505476	-2.5997866064530712	-1.5507031101958657	0.14194831081070794	0.9884928598239788	0.0	0.6992410207988732	0.1856957910266153	3.225565983617218	0.8050397902141798	0.7359535705891888	0.32675222119505476	0.0	1.8292355121907125	6.701409808654108	7.743938277186811	1.0466924622419154	1.4637527426815686
chr2L:6947802-6951381	0.7359535705891888	2.3286248352848276	14.208142492342901	9.486391412352033	0.0	11.035252969307232	16.249878471866612	16.507786906364874	13.857270821038844	11.659999138146148	16.161734054480494	15.229448979242143	13.736692976962216	11.747818671203339	4.585056312116199	3.7276702919232063	2.129329457141494	-0.38531447840819505	-2.2665547518014466	-5.485615203659118	-2.643121582702393	15.911582117653968	20.412399933074802	9.184371633617605	6.071796103150555	1.162587399945195	-1.6456160970338571	-4.407196215125337	-13.395887025224374	-14.471930465694111	-25.890937109571016	-15.499017616639826	-16.245877653326687	-8.424372267455754	0.2241479515118958	-1.4458993885246925	-3.4152764571363985	-8.479905587718976	-10.221004082649817	-21.18364105415915	-30.660614454162168	-26.35765990680024	-1.654507166568443	0.0	-8.28947108837131	-3.470651957385013	1.0935785949006047	2.0013285088618433	0.18105088102972228
chr2L:6956521-6958418	-2.2665547518014466	-5.485615203659118	-2.643121582702393	15.911582117653968	20.412399933074802	9.184371633617605	6.071796103150555	1.162587399945195	-1.6456160970338571	-4.407196215125337	-13.395887025224374	-14.471930465694111	-25.890937109571016	-15.499017616639826	-16.245877653326687	-8.424372267455754	0.2241479515118958	-1.4458993885246925	-3.4152764571363985	-8.479905587718976	-10.221004082649817	-21.18364105415915	-30.660614454162168	-26.35765990680024	-1.654507166568443	0.0	-8.28947108837131	-3.470651957385013	1.0935785949006047	2.0013285088618433	0.18105088102972228	6.711250316998527	8.709929973595013	16.655932613190373	13.9356286275638	16.92426109255246	9.872083375557931	10.132618917484999	8.355895082561226	5.45215580612799	0.4292155351682914	-0.9059652567236041	6.287214489975667	11.793281454446491	3.2675034094272637	17.910160922006973	24.979873802642086	12.94393601695796	22.163940075214878
chr2L:6959059-6961461	9.184371633617605	6.071796103150555	1.162587399945195	-1.6456160970338571	-4.407196215125337	-13.395887025224374	-14.471930465694111	-25.890937109571016	-15.499017616639826	-16.245877653326687	-8.424372267455754	0.2241479515118958	-1.4458993885246925	-3.4152764571363985	-8.479905587718976	-10.221004082649817	-21.18364105415915	-30.660614454162168	-26.35765990680024	-1.654507166568443	0.0	-8.28947108837131	-3.470651957385013	1.0935785949006047	2.0013285088618433	0.18105088102972228	6.711250316998527	8.709929973595013	16.655932613190373	13.9356286275638	16.92426109255246	9.872083375557931	10.132618917484999	8.355895082561226	5.45215580612799	0.4292155351682914	-0.9059652567236041	6.287214489975667	11.793281454446491	3.2675034094272637	17.910160922006973	24.979873802642086	12.94393601695796	22.163940075214878	20.707953105039373	16.55708308426722	21.809362009229535	24.78597855369654	24.847817643300516
chr2L:6962672-6965872	-25.890937109571016	-15.499017616639826	-16.245877653326687	-8.424372267455754	0.2241479515118958	-1.4458993885246925	-3.4152764571363985	-8.479905587718976	-10.221004082649817	-21.18364105415915	-30.660614454162168	-26.35765990680024	-1.654507166568443	0.0	-8.28947108837131	-3.470651957385013	1.0935785949006047	2.0013285088618433	0.18105088102972228	6.711250316998527	8.709929973595013	16.655932613190373	13.9356286275638	16.92426109255246	9.872083375557931	10.132618917484999	8.355895082561226	5.45215580612799	0.4292155351682914	-0.9059652567236041	6.287214489975667	11.793281454446491	3.2675034094272637	17.910160922006973	24.979873802642086	12.94393601695796	22.163940075214878	20.707953105039373	16.55708308426722	21.809362009229535	24.78597855369654	24.847817643300516	21.273453889577247	18.707296607531656	9.503314281096822	8.753548162667476	2.2568049228159506	0.8943081633634723	-2.5789687383499023
chr2L:6966250-6968080	-8.479905587718976	-10.221004082649817	-21.18364105415915	-30.660614454162168	-26.35765990680024	-1.654507166568443	0.0	-8.28947108837131	-3.470651957385013	1.0935785949006047	2.0013285088618433	0.18105088102972228	6.711250316998527	8.709929973595013	16.655932613190373	13.9356286275638	16.92426109255246	9.872083375557931	10.132618917484999	8.355895082561226	5.45215580612799	0.4292155351682914	-0.9059652567236041	6.287214489975667	11.793281454446491	3.2675034094272637	17.910160922006973	24.979873802642086	12.94393601695796	22.163940075214878	20.707953105039373	16.55708308426722	21.809362009229535	24.78597855369654	24.847817643300516	21.273453889577247	18.707296607531656	9.503314281096822	8.753548162667476	2.2568049228159506	0.8943081633634723	-2.5789687383499023	-5.8097212205363675	-8.181895860348181	-10.805724527212238	-10.707536071621663	-11.453874463243512	-10.3974081146781	-3.9610396509241257
chr2L:6970587-6971871	1.0935785949006047	2.0013285088618433	0.18105088102972228	6.711250316998527	8.709929973595013	16.655932613190373	13.9356286275638	16.92426109255246	9.872083375557931	10.132618917484999	8.355895082561226	5.45215580612799	0.4292155351682914	-0.9059652567236041	6.287214489975667	11.793281454446491	3.2675034094272637	17.910160922006973	24.979873802642086	12.94393601695796	22.163940075214878	20.707953105039373	16.55708308426722	21.809362009229535	24.78597855369654	24.847817643300516	21.273453889577247	18.707296607531656	9.503314281096822	8.753548162667476	2.2568049228159506	0.8943081633634723	-2.5789687383499023	-5.8097212205363675	-8.181895860348181	-10.805724527212238	-10.707536071621663	-11.453874463243512	-10.3974081146781	-3.9610396509241257	-5.6275926583275275	-9.902992643235624	-3.9735919365504495	-5.793398505104431	-5.178141625732272	-5.209754279536914	-6.9771844599338415	-11.094800471052196	-7.6756311323315645
chr2L:7008321-7010481	-4.674882988946086	-9.835465801446684	-11.961576923848972	-13.872589535139722	-8.396684530993076	-4.8580722154612275	-6.295173605015835	-10.822334114924015	-11.499695529081912	-20.37733601109614	-23.96994323736943	-18.36803693952429	-15.071107223033774	-8.466430879223008	-10.311874402906328	-9.294138515700734	-10.593773893886725	-11.566667386526731	-10.342194266974719	-2.6712117469324492	-0.856485889305324	6.96180124580549	6.442256552669189	-0.354790076403706	-7.765592196548756	-11.019804194086658	-10.435140632990738	2.486818568615163	14.41620453852352	20.43874814326445	29.759678883718244	36.029983086021595	34.19634502384606	29.27390807460522	31.08867801820099	23.122892171301352	19.340016329813725	16.170920040840336	13.29618559120612	10.965907831658681	5.765169146174127	2.3197211171893146	0.5542310259745721	-4.2654700626374025	-9.894226924481707	-12.355370455336812	-11.056760617471362	-10.484961482014285	-10.622272546131297
chr2L:7012957-7014445	-20.37733601109614	-23.96994323736943	-18.36803693952429	-15.071107223033774	-8.466430879223008	-10.311874402906328	-9.294138515700734	-10.593773893886725	-11.566667386526731	-10.342194266974719	-2.6712117469324492	-0.856485889305324	6.96180124580549	6.442256552669189	-0.354790076403706	-7.765592196548756	-11.019804194086658	-10.435140632990738	2.486818568615163	14.41620453852352	20.43874814326445	29.759678883718244	36.029983086021595	34.19634502384606	29.27390807460522	31.08867801820099	23.122892171301352	19.340016329813725	16.170920040840336	13.29618559120612	10.965907831658681	5.765169146174127	2.3197211171893146	0.5542310259745721	-4.2654700626374025	-9.894226924481707	-12.355370455336812	-11.056760617471362	-10.484961482014285	-10.622272546131297	-15.496475030100727	-16.426247362318943	-23.414836638807614	-23.91877743880572	-23.89038400777336	-12.865854064541768	-5.646914588440551	-14.361019352484846	-18.62569888956296
chr2L:7026154-7028545	19.340016329813725	16.170920040840336	13.29618559120612	10.965907831658681	5.765169146174127	2.3197211171893146	0.5542310259745721	-4.2654700626374025	-9.894226924481707	-12.355370455336812	-11.056760617471362	-10.484961482014285	-10.622272546131297	-15.496475030100727	-16.426247362318943	-23.414836638807614	-23.91877743880572	-23.89038400777336	-12.865854064541768	-5.646914588440551	-14.361019352484846	-18.62569888956296	-11.050914800811688	-15.577263940541103	-10.415103573912868	-14.17403511028302	-14.692020133885434	-17.6513124120084	-12.869263190015628	-11.946107098057952	-6.345705749683453	0.0	0.0	0.0	0.0	0.0	0.0	0.0	0.0	0.0	0.0	0.0	0.0	0.0	0.0	0.8643986459579956	2.4780626817593774	1.3942908118437565	3.6508858446247343
chr2L:7031520-7034445	-10.484961482014285	-10.622272546131297	-15.496475030100727	-16.426247362318943	-23.414836638807614	-23.91877743880572	-23.89038400777336	-12.865854064541768	-5.646914588440551	-14.361019352484846	-18.62569888956296	-11.050914800811688	-15.577263940541103	-10.415103573912868	-14.17403511028302	-14.692020133885434	-17.6513124120084	-12.869263190015628	-11.946107098057952	-6.345705749683453	0.0	0.0	0.0	0.0	0.0	0.0	0.0	0.0	0.0	0.0	0.0	0.0	0.0	0.0	0.8643986459579956	2.4780626817593774	1.3942908118437565	3.6508858446247343	3.8246199435141617	1.3448927867561848	1.9053327223416798	1.1567401606230416	0.5545288021100958	3.1773585838427465	5.200847108497347	5.991238951062069	2.3368233901893487	3.6815684269068556	0.02131225797578868
chr2L:7037460-7039733	-11.050914800811688	-15.577263940541103	-10.415103573912868	-14.17403511028302	-14.692020133885434	-17.6513124120084	-12.869263190015628	-11.946107098057952	-6.345705749683453	0.0	0.0	0.0	0.0	0.0	0.0	0.0	0.0	0.0	0.0	0.0	0.0	0.0	0.0	0.8643986459579956	2.4780626817593774	1.3942908118437565	3.6508858446247343	3.8246199435141617	1.3448927867561848	1.9053327223416798	1.1567401606230416	0.5545288021100958	3.1773585838427465	5.200847108497347	5.991238951062069	2.3368233901893487	3.6815684269068556	0.02131225797578868	2.9541210103654563	4.535314710281246	3.8519228279577447	1.4637527426815686	-0.6248742378019819	0.8158741821286712	-1.0357154832862452	-0.02037683934305438	6.419453516990128	8.662067217563642	11.507715693153864
chr2L:7049788-7051525	1.3942908118437565	3.6508858446247343	3.8246199435141617	1.3448927867561848	1.9053327223416798	1.1567401606230416	0.5545288021100958	3.1773585838427465	5.200847108497347	5.991238951062069	2.3368233901893487	3.6815684269068556	0.02131225797578868	2.9541210103654563	4.535314710281246	3.8519228279577447	1.4637527426815686	-0.6248742378019819	0.8158741821286712	-1.0357154832862452	-0.02037683934305438	6.419453516990128	8.662067217563642	11.507715693153864	14.341554415297518	13.144965346432171	10.897393634616382	15.041732778976813	33.499079027238864	32.79560909703463	18.993868692085893	26.83345740047744	20.99380095570674	20.945141568343256	19.666500421656824	14.006752020515378	10.674267338505885	6.371766944430524	4.54002924914362	0.4035936540648525	-2.426393644003239	-6.68232653130236	-5.744939207316178	-12.933288046492038	-12.209577076164766	-17.611016305328416	-16.535673114476875	-17.339351165685827	-22.877310081479763
chr2L:7063571-7064999	33.499079027238864	32.79560909703463	18.993868692085893	26.83345740047744	20.99380095570674	20.945141568343256	19.666500421656824	14.006752020515378	10.674267338505885	6.371766944430524	4.54002924914362	0.4035936540648525	-2.426393644003239	-6.68232653130236	-5.744939207316178	-12.933288046492038	-12.209577076164766	-17.611016305328416	-16.535673114476875	-17.339351165685827	-22.877310081479763	-15.092079870844554	-16.57814898061899	-16.650858241450695	-21.34186056458158	-17.305865476948224	-9.21466297503213	2.709392101162767	7.250522532708139	5.093907312766531	3.697216476751617	0.47577051066364295	-1.8087053272547293	-1.4650472567631843	-7.050592604680072	-16.059028300794978	-20.089731157300836	-18.030673797094952	-5.2771416253095	-0.4547195741423293	-0.7359535705891888	1.6927352453282947	6.492330871629863	4.164808162690067	4.170492892453397	-5.823023796516665	-13.202474740536175	-17.65811769525599	-11.427488241339882
chr2L:7181743-7183153	-5.379657522422931	-5.446137480098512	-4.526331875827326	-1.8868643711384476	0.9059652567236041	3.2353435781227966	13.370644006566435	3.006498770386089	6.425983249229069	10.572272986090024	8.932139679248209	7.205860206630208	4.030844096057387	2.3848725809550047	2.2156532399752784	6.429066307801243	3.9644602994005287	3.580779721621731	2.8039722923489077	-0.5579990911031086	-0.23126084568970762	1.7597610009213105	0.5346537949190744	-1.3120223027252602	-0.6854512558360347	-1.0078397081664168	1.951065609661334	0.48720562953713775	0.4732941386365783	-0.5050184077099936	0.7359535705891888	0.22067126500299566	-1.2628946061074287	-1.1136235043238316	0.7911915051918008	-2.126922519727858	-2.349102085116342	-6.018724152038414	-6.218701234142443	-1.859563831478839	-2.106249772278013	2.3286248352848276	-0.5552050987676277	0.0	-1.4700822753787204	2.5924742628461264	0.5975789528366311	0.6252873828651146	-0.09172769188591405
chr2L:7218332-7220462	-4.87011401555409	-6.972626240310821	-1.170041379908726	0.47712125471966244	-1.4637527426815689	0.3842533059311557	0.21052632091416779	0.5276934093934911	2.3286248352848276	0.9884928598239788	-0.3842533059311557	2.9792574701500705	6.090026969439181	6.389087711107336	5.176023534550297	8.758959976875333	6.576237770459489	-0.9884928598239788	5.3348638507454185	5.2887534705969745	1.0668755590631576	6.700183334474206	7.41162895709973	3.716366883464256	8.673466059124385	8.00278043783874	7.972367956051916	3.413066283379444	26.577036919955187	31.61401348257395	31.538055728529045	27.81808063564732	22.529883279214378	17.884400184033474	14.321087047465612	11.159350744503968	7.652795822626653	2.2228703964737044	2.962888175136136	-2.6802884839462973	-1.4234242368419985	-4.55394625574646	-4.124533026758473	-7.421855805577343	-5.435087243825352	-11.928552707756497	-10.482243581779828	-9.891239283709645	-3.602186478682094
chr2L:7221580-7223492	0.5276934093934911	2.3286248352848276	0.9884928598239788	-0.3842533059311557	2.9792574701500705	6.090026969439181	6.389087711107336	5.176023534550297	8.758959976875333	6.576237770459489	-0.9884928598239788	5.3348638507454185	5.2887534705969745	1.0668755590631576	6.700183334474206	7.41162895709973	3.716366883464256	8.673466059124385	8.00278043783874	7.972367956051916	3.413066283379444	26.577036919955187	31.61401348257395	31.538055728529045	27.81808063564732	22.529883279214378	17.884400184033474	14.321087047465612	11.159350744503968	7.652795822626653	2.2228703964737044	2.962888175136136	-2.6802884839462973	-1.4234242368419985	-4.55394625574646	-4.124533026758473	-7.421855805577343	-5.435087243825352	-11.928552707756497	-10.482243581779828	-9.891239283709645	-3.602186478682094	-16.595209874504384	-20.70524913144929	-15.029005607109031	-13.193995055916218	-8.034260634612922	-3.2753191778406783	-12.537514360881818
chr2L:7247590-7249711	-8.404585251227324	-4.4943107868965235	0.0	-3.4986937427983387	-8.925584108140294	-3.2791662461133533	-2.0839016906314956	-6.860939193835703	-6.248606167737279	-4.484298105517019	-4.633087954680345	-1.7879458217111173	-8.67891233496325	-3.0284853119309454	3.2780567468353916	11.905762525679004	13.004972663985834	14.388429179768735	12.998495648170653	3.0137826648031254	-2.291425623862061	-10.794367336775831	-4.966734842890518	-11.654054478230162	-7.618894907575425	-1.9769857196479577	-1.3821770810048504	-12.087557180218965	-18.269636005841406	-8.565822599355876	-0.6816519536376183	0.7359535705891888	-0.7359535705891888	-0.7359535705891888	-1.684872899606169	-0.47712125471966244	-0.3842533059311557	-0.28605010248737794	0.8663343369988012	1.3764502518684243	0.0	2.660542510494701	1.1703384330520492	5.889171067358861	3.471761085089541	14.69105669190857	22.217030870454202	21.2392420268092	13.533643093280908
chr2L:7411969-7413692	2.5497606867066396	1.0668755590631576	0.5983530143245649	2.5281570944510596	3.3577132573338186	4.077136520752077	2.9862335924926224	4.535479826858787	4.1157392255807155	3.944917593256363	2.3958618798362483	4.320800518782482	4.2432637757992495	3.7987198132174114	6.243368723898834	4.545008315393048	7.620794180373398	3.7029395479636578	4.319045929073148	7.211844205959154	4.627327964382349	5.3940616899651745	2.573654301846056	3.73609025978324	4.178551781158617	3.032321497867433	1.914808775918575	-0.17295192220613992	0.0	0.9867780104499659	-0.27214593185477914	0.9568070777091172	0.4359239231164445	2.707761831332583	5.16742673347309	5.106847583031538	0.5870371770210359	-0.8002220936570299	1.1552981329448155	-1.448814217613287	-1.1983580280747486	-1.8259993419856968	-1.658598903530971	-6.757318140622288	-8.894267530128486	-4.678827602863492	-7.001672844025148	-8.66300268089874	-11.504314767665957
chr2L:7495437-7496606	-0.1776801543353869	-2.7661643582153004	-4.189678089664506	-4.253137891164148	-5.0718188103972714	-6.536714019005456	-6.766897239535737	-7.9230788007535775	-11.449795019232551	-6.934469587146382	-6.444237879507689	-6.245064373877847	-1.2780642861172016	-5.802704618645092	-3.525672679538126	2.1541160450201273	-0.1679108950056403	1.4313637641589874	0.0	-2.182656542841405	-1.735844007680464	0.5323307767026971	-2.541180729686652	-1.691985221565436	-5.321884144650829	-6.426075654017285	-6.135138078963917	-3.0905265294321747	-5.300982392626971	-2.7125505753743235	-7.646639536417166	-1.84695340712858	-4.48767669759065	-2.069884571198779	-1.3437309762517642	-2.1741979578468533	0.288769123076823	0.288769123076823	0.23426463485451327	3.979142228292075	4.45713151832416	1.6806839062132066	7.955739638843577	7.449285486372193	3.0801293220558907	10.50724595661118	6.184536034840092	11.963211236786261	10.109844810584862
chr2L:7529252-7530812	-4.055139468146172	-4.305698984517313	-3.690603122070394	-6.633280070568358	-8.938800383267283	-13.553472391583263	-15.732616648117325	-18.240186891788042	-18.659206559464685	-13.52790071984785	-15.12881249262079	-11.99349389054756	-21.31604871717224	-10.030988757119111	-12.382016206039063	-5.226348158725077	-11.22818070472772	-5.09513260350674	-2.6770605113728285	-9.246950957151482	-10.175071352083398	-3.7430717159108564	-13.368404897424432	-11.790760306436825	-4.066405752988677	-5.863010836475251	-6.578129342651673	-3.460646723320409	-5.410644968370645	-6.236825952879262	-6.185046841551284	-11.455070273472158	-6.2053416117943065	-0.5212227143717049	4.655701584175739	21.201452471803993	31.095300817231994	18.195509310860018	19.415404375585293	17.97632332982975	15.650518090295018	7.5397685325361765	4.127016451007262	-1.7192765509849928	-2.339466043048319	-0.17789705935465608	-1.5855219450144515	-1.9330516924433963	0.08813525419165383
chr2L:7542875-7545544	-3.460646723320409	-5.410644968370645	-6.236825952879262	-6.185046841551284	-11.455070273472158	-6.2053416117943065	-0.5212227143717049	4.655701584175739	21.201452471803993	31.095300817231994	18.195509310860018	19.415404375585293	17.97632332982975	15.650518090295018	7.5397685325361765	4.127016451007262	-1.7192765509849928	-2.339466043048319	-0.17789705935465608	-1.5855219450144515	-1.9330516924433963	0.08813525419165383	-3.2055031773320324	1.4539922934670315	-2.561560887020831	-4.7999968509510555	-2.603041448423031	-5.646874598595668	-4.840438262238225	-6.991644945989468	-6.257765325247451	-2.400877777991807	-5.999777276152446	-2.447162168157932	-7.002998160960068	-5.237751202277887	-11.149052530457064	-9.294391205054199	-11.210873902169956	-4.600633302682044	-1.9084850188786497	-1.798807977874082	-7.70201526461619	-2.2470657250814643	-0.6292526781442059	-1.2959626051037896	-1.7992242061248933	-2.0225093304849273	0.13102806150144955
chr2L:7782285-7783718	-1.656261086750295	0.0	0.0	0.0	0.0	0.0	0.0	0.0	0.0	0.0	0.0	0.0	0.0	0.0	1.7747899969308505	0.0	0.0	3.0241930320658517	6.050607303272381	16.842805994184822	28.357372178704807	23.895549020530048	25.29493392939613	17.613211098487916	23.173026440637475	15.459065692493203	15.587784608279852	8.28298890409864	8.843607397569615	10.75710152736698	5.111489144390243	4.189371847951363	9.41951908360466	5.227194688769363	5.847132506734453	6.680683719776442	10.833632158759892	7.367736513991548	2.856129686632513	5.640716102411811	3.2565328312976067	2.217346018021107	-0.45195694764608485	-1.1291588694084833	-1.1941175762962373	-3.835759919851912	-0.41558739095128683	-4.639514885493802	-4.348750929135741
chr2L:7798670-7801504	5.227194688769363	5.847132506734453	6.680683719776442	10.833632158759892	7.367736513991548	2.856129686632513	5.640716102411811	3.2565328312976067	2.217346018021107	-0.45195694764608485	-1.1291588694084833	-1.1941175762962373	-3.835759919851912	-0.41558739095128683	-4.639514885493802	-4.348750929135741	-6.790425163184553	-4.877502007011009	-5.542182328007604	-8.586946797778076	-10.94710770891213	-4.508059924984522	-0.7875892944361567	-2.5933818062120335	-5.136185591109387	-2.3340084396638168	-1.2675969001881677	-1.2512936989793975	-1.7515498920255275	-1.0684365447667274	-0.9892468750312079	-0.45467702532356546	-2.3209342585845887	-2.1156362184436617	0.260454169880505	-1.2063529919312388	-3.936101071741525	1.1116217514103117	0.16580782701624366	0.6252873828651146	0.0	0.7359535705891888	0.9207074752827707	2.178169442576642	0.7034865213367574	5.513627573059367	4.68181813954586	7.800663272356739	8.449503013795054
chr2L:7826389-7828688	5.150026689893205	4.2113695177419554	3.8037610647026945	1.195928937643759	0.7435095702436683	0.0966594458318373	1.4376035584835858	-0.3876804805053625	-1.818256124881563	-4.498308513890664	-7.578607727584667	-6.304540610389683	-6.414633887460651	-1.6611613005066117	18.795336296811357	21.66649368458994	24.580524904104806	20.889989593009204	16.40247180606776	16.231315980154545	11.459515904595602	5.578366617943808	5.883730503341131	5.511361231495473	2.3896929942503324	2.0138294946563593	1.8814411414941854	3.1089229217293783	2.15844940996809	0.7201772269961335	0.2315522023812788	0.01694666560968868	-2.7929409047577574	-7.894173421960753	-9.36007684030621	-9.934613369060688	-10.645211500219814	-5.504398398898639	-6.83318084498308	-16.19273550432127	-13.238875436627545	-8.072123460142192	-13.40051509907228	-14.00962945295844	-12.003288573205387	-14.536267896325061	-18.71054375984607	-13.586948124563625	-3.2084574009860596
chr2L:7884443-7886252	7.915053993410604	9.083414419089353	8.007666444508745	8.754519395000878	1.5631672611452232	-0.3893487198707884	4.763899446965229	5.334393726381518	6.150515233004557	7.710414667711351	1.5666111581196178	3.2884429610691774	1.6806166071819242	2.7905312335841925	2.113296935516787	1.9689651549597216	-1.3821770810048504	-0.1810508810297222	2.3624237947124067	1.7712570329470638	2.582310689031601	1.0243191252740744	2.64563222647285	6.6776775181513255	5.653585498078457	4.407969308323635	-0.018447242024506028	-2.571493429975733	-3.8876150194565735	-4.970252191612937	-7.315750175830663	-5.529514422880816	-0.5050184077099936	-8.070520567600752	-8.946767925636479	-7.391273305594299	-8.293739679637381	-7.025965938870225	-8.502760122043979	-4.699938008419466	1.4637527426815686	-0.5552050987676277	-1.1452541738477693	1.4103425473033504	0.8881232239143072	2.9518799676343144	4.331732027192974	3.184279260690546	6.526191131791648
chr2L:8028918-8032232	0.0	0.0	0.0	0.0	0.0	0.0	0.0	0.0	0.0	0.0	0.0	7.615323375357962	28.07889677889575	19.165311965926293	32.78271473954928	21.502372174484492	12.600857682357084	12.589354186218888	9.849476413321344	10.264143046990558	4.676261143389691	1.0847757510394234	-3.2534981892391843	-2.7330028926563097	-11.67218806864436	-11.627922188473589	-12.561908219464517	-9.503872518912216	-7.47037917127445	-6.314714674769721	1.0083128477858925	1.5689266375352098	6.008804987551835	12.625460513354259	7.793796702715144	4.607250937105027	-9.330392107915303	-12.202759745655902	-18.2545453619442	-13.5102943189646	-3.2448756998136856	10.89079923937936	3.7803037110164723	1.6914121239099256	0.5552050987676277	0.0	4.372300687362792	4.94198359967501	5.849049208576402
chr2L:8041519-8044631	-12.561908219464517	-9.503872518912216	-7.47037917127445	-6.314714674769721	1.0083128477858925	1.5689266375352098	6.008804987551835	12.625460513354259	7.793796702715144	4.607250937105027	-9.330392107915303	-12.202759745655902	-18.2545453619442	-13.5102943189646	-3.2448756998136856	10.89079923937936	3.7803037110164723	1.6914121239099256	0.5552050987676277	0.0	4.372300687362792	4.94198359967501	5.849049208576402	7.393249027965958	5.588285001440858	4.269656542340291	14.807105371948202	10.072845915372257	2.566311675042282	-1.8596065830020378	-9.202836341183588	-7.791091007804613	-8.568577612590149	-8.326965779208962	-16.74480555168319	-17.262470189105848	-12.23952658057164	-14.394817524256288	-7.6022267731026005	2.886611360915354	-0.5048518960330852	0.7571085608749885	3.992862318795815	5.071690155646648	5.443498670501506	0.0	0.0	0.0	0.0
chr2L:8071822-8073944	0.0	0.0	0.0	0.0	1.651219538070357	5.539157202411971	11.447378332890858	8.197336133836059	2.963700706469412	-2.5450775191658637	-7.725366202068756	-12.59732784460646	-18.218592563592793	-17.498175394915	-12.234355476378571	-2.839598030005811	2.6465252291622625	6.406016218216242	3.8602365436823907	5.666118402991521	7.752977779029131	17.462611577301104	15.529388341133613	6.5153043412168286	7.52523846750828	0.0	2.205293594113166	2.7285928155171044	12.94190374833427	20.318591808345197	13.980435693209772	17.19716891810188	8.256080657519275	2.4123433863311488	-0.248486799998205	-5.132502799102246	-3.5423193920871716	-3.9002618358937515	-5.202035463405198	-5.927980715191722	-12.437519658429265	-11.257021030277881	-10.611671650011013	2.7723529643562506	19.979696002203486	26.1155371910502	23.986544189264162	26.971419547954863	20.67052444714897
chr2L:8082164-8084775	17.462611577301104	15.529388341133613	6.5153043412168286	7.52523846750828	0.0	2.205293594113166	2.7285928155171044	12.94190374833427	20.318591808345197	13.980435693209772	17.19716891810188	8.256080657519275	2.4123433863311488	-0.248486799998205	-5.132502799102246	-3.5423193920871716	-3.9002618358937515	-5.202035463405198	-5.927980715191722	-12.437519658429265	-11.257021030277881	-10.611671650011013	2.7723529643562506	19.979696002203486	26.1155371910502	23.986544189264162	26.971419547954863	20.67052444714897	18.3423090917043	11.25274794158117	13.816484209326575	12.323095288502156	12.704771484979473	6.454131260978351	6.901578238010616	5.5394366982742556	4.569538812782903	8.001507066607806	8.393643669534056	3.9948315909065313	7.937652645723142	6.789785837256608	0.5982874332953676	5.1109237549438005	2.3345841826570477	6.395025676656985	8.794693739588775	8.553599504661742	11.11112750642832
chr2L:8125876-8127920	3.218171524525383	2.839375776574404	0.8178038024129934	-2.113830116124918	-8.261284400012931	-15.237797837316586	-19.120146320874994	-29.4242026726686	-32.65293664223244	-34.75173420763091	-29.6699368009847	-32.90712202862758	-8.144850294454645	-14.725253666363944	-18.559309095082895	-4.552326032406991	-2.021265359997199	0.9884928598239788	0.7391401849026319	1.0035477854366492	0.9059652567236041	2.7103655190597884	-4.896600655748019	2.7221279089779116	0.43365345017743717	-0.10165738000822684	3.062009319764903	1.9657480193199017	5.843861520144945	4.1330509757640685	0.6517185674417727	-0.32675222119505476	1.857403818953513	3.542152022841199	7.747272981975532	1.3912399352125009	0.9884928598239788	-0.32675222119505476	3.0284853119309445	9.808631208193715	10.761782445043277	8.087884758602856	6.455908431495997	1.8834067806682209	2.051099402070114	1.7704062865214771	2.6089583657216155	1.7097277001859927	0.32675222119505476
chr2L:8148731-8150829	2.6089583657216155	1.7097277001859927	0.32675222119505476	-0.2887691230768229	1.9084850188786497	0.32675222119505476	5.5893068896181575	10.622895309026779	12.610131790278627	4.76063629113099	4.930602858919812	4.284376832935211	7.911287447374694	5.264109249564226	8.493133905964692	6.973637976196464	6.0292711532857375	8.177566562127758	6.240369826145056	6.198329350971281	3.596883042421783	1.391526877668039	4.2649949218764895	6.756086582340516	5.2873285211748575	0.27482272280677394	3.320810487022618	4.5979342692157195	8.265973859271002	4.0119023486959025	-0.7633114619362145	6.439305619601894	1.1864248026089623	6.027899268310849	0.9663304669960324	2.9939172005298293	7.434937883082518	6.854755496499758	11.12750718392218	12.802659511702043	5.358708104333091	4.4016453976553365	2.0545234863214623	0.8515139266299233	-4.083641825044406	-7.658256433673507	-9.299364262657877	-12.39698416461347	-13.927806293046746
chr2L:8156104-8158090	6.973637976196464	6.0292711532857375	8.177566562127758	6.240369826145056	6.198329350971281	3.596883042421783	1.391526877668039	4.2649949218764895	6.756086582340516	5.2873285211748575	0.27482272280677394	3.320810487022618	4.5979342692157195	8.265973859271002	4.0119023486959025	-0.7633114619362145	6.439305619601894	1.1864248026089623	6.027899268310849	0.9663304669960324	2.9939172005298293	7.434937883082518	6.854755496499758	11.12750718392218	12.802659511702043	5.358708104333091	4.4016453976553365	2.0545234863214623	0.8515139266299233	-4.083641825044406	-7.658256433673507	-9.299364262657877	-12.39698416461347	-13.927806293046746	-15.047340618652806	-12.238254837185611	-2.7561327045327118	-8.426488458255418	-12.331480947577546	-3.933274613265076	-11.267195859802854	-11.031245634518605	0.2614505271567006	1.4991224343170766	13.56505408538799	14.7194362758946	14.200876440090354	10.088592243324621	4.976816485504979
chr2L:8161491-8164431	0.27482272280677394	3.320810487022618	4.5979342692157195	8.265973859271002	4.0119023486959025	-0.7633114619362145	6.439305619601894	1.1864248026089623	6.027899268310849	0.9663304669960324	2.9939172005298293	7.434937883082518	6.854755496499758	11.12750718392218	12.802659511702043	5.358708104333091	4.4016453976553365	2.0545234863214623	0.8515139266299233	-4.083641825044406	-7.658256433673507	-9.299364262657877	-12.39698416461347	-13.927806293046746	-15.047340618652806	-12.238254837185611	-2.7561327045327118	-8.426488458255418	-12.331480947577546	-3.933274613265076	-11.267195859802854	-11.031245634518605	0.2614505271567006	1.4991224343170766	13.56505408538799	14.7194362758946	14.200876440090354	10.088592243324621	4.976816485504979	5.60889233317838	8.211887003792388	0.5281729215993847	1.6577965008900966	-3.88952156886067	-7.180142072763879	-9.534453561403165	7.383656309109897	13.15695392930001	11.495738230583434
chr2L:8198530-8199935	4.568223851250218	0.9419841250095444	4.8479829859589225	1.0179453149831859	0.7705878197955521	2.009935724195684	0.5775725246368234	1.3838815737385826	-0.5806994668194628	-3.119149184956078	-6.639877798969682	-13.321892314367876	-6.477064283733287	-12.754929630274615	-11.760443056237813	-10.168965059271574	-6.816622926064793	4.0267892220230905	1.274794808856449	-0.1440187458000385	-3.158763229997591	-4.630542018705553	-7.5937115352816145	-13.568482983871341	-22.062616409371827	-27.645390792239535	-22.669250944113887	-18.866631075067044	0.0	-1.4843416264827354	3.60360331672692	0.606159500114743	0.8531206470108129	-0.49981680141485	-1.4637527426815689	1.204895769300835	8.02292276410831	6.690803365223949	1.0668755590631576	1.1416133483953088	15.538525469523979	8.88517061403822	17.19992585672796	21.681204335339668	18.626816824295755	17.585976177039104	13.28439193512875	17.330361215950308	2.4932425598990946
chr2L:8208264-8212259	-0.1440187458000385	-3.158763229997591	-4.630542018705553	-7.5937115352816145	-13.568482983871341	-22.062616409371827	-27.645390792239535	-22.669250944113887	-18.866631075067044	0.0	-1.4843416264827354	3.60360331672692	0.606159500114743	0.8531206470108129	-0.49981680141485	-1.4637527426815689	1.204895769300835	8.02292276410831	6.690803365223949	1.0668755590631576	1.1416133483953088	15.538525469523979	8.88517061403822	17.19992585672796	21.681204335339668	18.626816824295755	17.585976177039104	13.28439193512875	17.330361215950308	2.4932425598990946	17.257325255301502	20.414648608411174	15.009195154425656	2.615306279857278	10.547872357418967	12.015144887625157	19.380886998965604	18.42958671074681	18.87965626465929	16.389190971250606	12.912231821878317	8.727894939703008	7.360231195992726	4.450867805639772	3.6097875048999475	1.970020839210998	0.3403737670073633	-0.9698612842997238	-0.4930237461375208
chr2L:8276468-8278072	-6.887098020686905	-6.734866543401239	-8.556052041951004	-13.742459789628699	-17.45578404639111	-17.881022476459854	-15.327972149391453	-11.935514693548951	-8.245954436581295	-1.2048957693008349	-0.6252873828651145	-2.9086761067615625	-12.377688983179041	-7.744048647663818	-8.49850191395366	-5.15901382678552	-4.2356069447484215	0.7875892944361568	-5.178582119747311	-5.006809497408597	-5.149729306290496	-3.1873135039143765	1.4700822753787206	-1.2072236719741718	-2.110349709093475	-0.7176205077288834	-0.1349221932754043	3.161207107820248	10.316682724804386	17.551345128630807	20.44323695951926	15.102228867312592	16.26687067640977	15.250358999986537	13.60964156047303	12.862205250534195	6.668680689230277	6.131168775037022	6.171368199523381	1.6693936075181826	8.875197923570509	4.459980182447102	4.796629013042088	1.375988707644774	-1.6425614750252682	-5.895609897348346	-10.666182815128648	-12.215194057467414	-11.859297817532006
chr2L:8300206-8303131	-11.859297817532006	-11.012998740417766	-15.44747413510662	-15.447915762996152	-19.701731007460186	-20.546678209010725	-5.446099328092284	-1.0466924622419154	-12.197676518742512	-20.916422586561158	-18.288275282854148	-18.442892483946984	-20.797390094090645	-11.838639476680045	-0.8065359368777398	-4.14701235659832	-4.670620435629871	-1.3491947485936036	-0.5429210022667755	-2.191082715210632	-2.682390599481419	-10.522516284527033	-14.836908145707918	-6.929865669081005	0.0	-1.0668755590631576	-1.0668755590631576	-0.5050184077099936	-0.32675222119505476	-3.920954183294568	-4.90264003700323	-2.2368828310306164	-3.4759985610677258	-1.788783283300503	0.9884928598239788	0.0	3.214620736329044	5.240839204186619	8.897779762959939	2.903333576924006	0.8715167998189468	0.3994560744936701	0.5964111315763887	2.564847524684046	-0.6816069930958051	-0.6252873828651145	-1.8751042679215533	-2.5841358441259623	1.1988016946252926
chr2L:8307055-8309569	-0.8065359368777398	-4.14701235659832	-4.670620435629871	-1.3491947485936036	-0.5429210022667755	-2.191082715210632	-2.682390599481419	-10.522516284527033	-14.836908145707918	-6.929865669081005	0.0	-1.0668755590631576	-1.0668755590631576	-0.5050184077099936	-0.32675222119505476	-3.920954183294568	-4.90264003700323	-2.2368828310306164	-3.4759985610677258	-1.788783283300503	0.9884928598239788	0.0	3.214620736329044	5.240839204186619	8.897779762959939	2.903333576924006	0.8715167998189468	0.3994560744936701	0.5964111315763887	2.564847524684046	-0.6816069930958051	-0.6252873828651145	-1.8751042679215533	-2.5841358441259623	1.1988016946252926	7.7943715896261345	2.381403813156292	6.21561102768516	5.146957296196014	5.982917758582813	4.797730684421463	7.389054351710911	6.045167796819093	4.996321034006596	5.598296067460482	5.433788213360769	2.5843507464851503	-0.5234384870639825	4.956289209179475
chr2L:8310023-8312268	-2.682390599481419	-10.522516284527033	-14.836908145707918	-6.929865669081005	0.0	-1.0668755590631576	-1.0668755590631576	-0.5050184077099936	-0.32675222119505476	-3.920954183294568	-4.90264003700323	-2.2368828310306164	-3.4759985610677258	-1.788783283300503	0.9884928598239788	0.0	3.214620736329044	5.240839204186619	8.897779762959939	2.903333576924006	0.8715167998189468	0.3994560744936701	0.5964111315763887	2.564847524684046	-0.6816069930958051	-0.6252873828651145	-1.8751042679215533	-2.5841358441259623	1.1988016946252926	7.7943715896261345	2.381403813156292	6.21561102768516	5.146957296196014	5.982917758582813	4.797730684421463	7.389054351710911	6.045167796819093	4.996321034006596	5.598296067460482	5.433788213360769	2.5843507464851503	-0.5234384870639825	4.956289209179475	3.452048014730453	4.353309634601937	0.14824080603129158	-1.7710277949221944	-2.8192191231762402	-2.3796265467584283
chr2L:8363528-8367804	4.027252449195368	3.384060624911478	2.3409161989414664	-0.750483909980665	-3.993566834689558	-8.794676397711394	-8.371203872709836	-12.174508108517923	-13.257031921169316	-17.656761729782307	-25.185512774520493	-23.013544152586558	-27.122311463726295	-5.46089302280745	-9.619324550079694	-1.7233073424398317	-0.3842533059311557	-1.0845071722675648	-7.14528857861466	-6.0686268510784975	-2.438606069565839	-2.863458045118546	-3.153922969810806	-5.024818295993634	-1.8532296171815374	-2.788901366999211	-2.950624492343095	-3.7316299020598582	-5.296579562891142	-8.963287494356976	-6.570249404949956	-4.539477242396115	-1.967221329436397	-2.483485465169503	-5.07106586253875	-0.9253507860254717	-0.47712125471966244	-4.987073722210401	-5.689387477491071	0.05869386681558555	-1.7284952816153298	-0.9905388751672123	-0.58136289059981	3.587024721285314	-0.21793219871346864	-0.32675222119505476	3.620597048042479	-0.30016048127727024	1.584489561501544
chr2L:8373961-8375534	-2.438606069565839	-2.863458045118546	-3.153922969810806	-5.024818295993634	-1.8532296171815374	-2.788901366999211	-2.950624492343095	-3.7316299020598582	-5.296579562891142	-8.963287494356976	-6.570249404949956	-4.539477242396115	-1.967221329436397	-2.483485465169503	-5.07106586253875	-0.9253507860254717	-0.47712125471966244	-4.987073722210401	-5.689387477491071	0.05869386681558555	-1.7284952816153298	-0.9905388751672123	-0.58136289059981	3.587024721285314	-0.21793219871346864	-0.32675222119505476	3.620597048042479	-0.30016048127727024	1.584489561501544	5.742891325035769	4.378536155565464	0.6533397802400579	4.4440120277119	1.2589441995288997	4.554734838445829	6.13431883038756	1.4153618150052405	0.288769123076823	1.94324433778324	9.001754932469124	13.141607007152162	14.108682945557565	11.349735797469123	7.6906042684448765	4.467287088968533	5.5349737222355575	4.614336045766087	5.260370249593469	6.667395285705088
chr2L:8380477-8384279	-2.483485465169503	-5.07106586253875	-0.9253507860254717	-0.47712125471966244	-4.987073722210401	-5.689387477491071	0.05869386681558555	-1.7284952816153298	-0.9905388751672123	-0.58136289059981	3.587024721285314	-0.21793219871346864	-0.32675222119505476	3.620597048042479	-0.30016048127727024	1.584489561501544	5.742891325035769	4.378536155565464	0.6533397802400579	4.4440120277119	1.2589441995288997	4.554734838445829	6.13431883038756	1.4153618150052405	0.288769123076823	1.94324433778324	9.001754932469124	13.141607007152162	14.108682945557565	11.349735797469123	7.6906042684448765	4.467287088968533	5.5349737222355575	4.614336045766087	5.260370249593469	6.667395285705088	5.386724563077887	5.097753546534644	6.672080978075564	4.435668605076849	4.645958657151467	1.3962811641264028	1.307566424135058	0.5011993269725608	0.9057896837844757	1.4435477698226789	2.6230410196138245	2.4536980419667436	-0.5552050987676277
chr2L:8384413-8385453	-0.9905388751672123	-0.58136289059981	3.587024721285314	-0.21793219871346864	-0.32675222119505476	3.620597048042479	-0.30016048127727024	1.584489561501544	5.742891325035769	4.378536155565464	0.6533397802400579	4.4440120277119	1.2589441995288997	4.554734838445829	6.13431883038756	1.4153618150052405	0.288769123076823	1.94324433778324	9.001754932469124	13.141607007152162	14.108682945557565	11.349735797469123	7.6906042684448765	4.467287088968533	5.5349737222355575	4.614336045766087	5.260370249593469	6.667395285705088	5.386724563077887	5.097753546534644	6.672080978075564	4.435668605076849	4.645958657151467	1.3962811641264028	1.307566424135058	0.5011993269725608	0.9057896837844757	1.4435477698226789	2.6230410196138245	2.4536980419667436	-0.5552050987676277	1.6745341627216883	2.942855510353827	0.0	2.603589228349443	2.488597877345831	1.6787032921703928	-2.791281211222884	-9.39083605473777
chr2L:8401806-8405417	0.5011993269725608	0.9057896837844757	1.4435477698226789	2.6230410196138245	2.4536980419667436	-0.5552050987676277	1.6745341627216883	2.942855510353827	0.0	2.603589228349443	2.488597877345831	1.6787032921703928	-2.791281211222884	-9.39083605473777	-11.818717691691063	-12.707068787187564	-15.738692146570846	-13.983349157328494	-17.850967467347964	-6.62817554513064	-3.7917381403531354	-4.84383564736996	-0.5722315223304937	-3.9805052031491086	-3.2565328312976076	-3.084380525153306	6.36943411769034	9.847653807866166	3.0284853119309445	5.772551866886469	20.890559769719992	21.66565218069189	28.602274916652252	27.714533002735248	20.988108171705736	13.205215872240858	10.003915884637205	5.627763552348072	9.80587302486645	2.142213234127629	4.899724376015936	1.4625830593884563	1.079076350650192	-0.3716337079066263	-2.9630017151456878	3.3693244786259964	13.620555860045807	7.409561957109853	4.6420308870883105
chr2L:8413986-8417871	-3.2565328312976076	-3.084380525153306	6.36943411769034	9.847653807866166	3.0284853119309445	5.772551866886469	20.890559769719992	21.66565218069189	28.602274916652252	27.714533002735248	20.988108171705736	13.205215872240858	10.003915884637205	5.627763552348072	9.80587302486645	2.142213234127629	4.899724376015936	1.4625830593884563	1.079076350650192	-0.3716337079066263	-2.9630017151456878	3.3693244786259964	13.620555860045807	7.409561957109853	4.6420308870883105	-0.3083662435185729	-1.523338364835591	2.1647414097725686	0.9168216549080597	-0.3339432288903805	-6.286583560122058	-9.565788651571582	-11.509994703391566	-19.267884634518676	-25.61063894319335	-29.437903713048645	-14.565231702336376	-14.67946625065639	-17.108242178155923	-7.107824008271432	-7.379037190013822	-1.9435009301995327	-0.5552050987676277	0.22407746444571308	5.114238433925467	7.537493727810241	9.881696668692092	10.526205699915186	10.343863232601064
chr2L:8436244-8438327	7.537493727810241	9.881696668692092	10.526205699915186	10.343863232601064	7.144280700630277	9.325951370766035	6.383903098995427	6.286833882077864	17.795038821844866	9.495250697244183	12.46525660527092	9.76866865196109	8.141166304405301	5.281143225620845	6.170995621983997	0.4046644671880405	2.3736028777581724	0.32331180806200527	-0.15977144511798488	-0.38816114004976643	-2.565904070456267	-8.955887167527937	-11.819269285059626	-10.150654931853826	-5.0723558903866195	-7.701837657877331	-11.885868544018864	-12.616869061806998	-2.2815920249779875	0.682303541729011	-2.546073721759797	-4.766081882015482	-7.359492945443464	-12.630323218686694	-5.216353337866727	12.651052013827265	26.76682854788008	27.797888352448435	20.041665162349275	14.803362520895808	9.343229860397004	6.786466436664289	4.754706144809791	2.4444023611327395	1.5967526375267647	-0.7980379566133293	-0.4253961713675273	-4.8350580848782165	-6.171112213971702
chr2L:8509295-8512046	0.0	0.0	0.0	0.0	0.0	-3.5104935256304954	0.8962571763062308	0.32454363319990315	2.9177322108411134	0.46096774478162655	13.186192599558693	27.274546964129897	28.961323371995	29.620012192791922	17.688427084073066	19.21209379413285	20.275187642109348	7.955714719127069	14.820098624592465	11.524550430118632	15.384649863228931	11.503095073692977	12.727586703926683	4.3403490247064465	1.4419376150024263	-2.5777162428931706	-2.4423035074462045	-1.5826745582737027	-6.974821133140315	-5.020097723474834	-8.197210091667293	-9.369136301092162	-12.16772440202796	-19.813750713692937	-24.61576154154796	-15.861335945085107	-25.674755528801057	-22.103424698769324	-2.534553518899802	10.520645044368694	9.148859263892499	3.205745805737448	7.0976064334749545	5.144185707348579	8.898401150900028	5.82863571869373	11.839876094371728	21.604825423983794	6.876511572474091
chr2L:8513478-8516249	2.9177322108411134	0.46096774478162655	13.186192599558693	27.274546964129897	28.961323371995	29.620012192791922	17.688427084073066	19.21209379413285	20.275187642109348	7.955714719127069	14.820098624592465	11.524550430118632	15.384649863228931	11.503095073692977	12.727586703926683	4.3403490247064465	1.4419376150024263	-2.5777162428931706	-2.4423035074462045	-1.5826745582737027	-6.974821133140315	-5.020097723474834	-8.197210091667293	-9.369136301092162	-12.16772440202796	-19.813750713692937	-24.61576154154796	-15.861335945085107	-25.674755528801057	-22.103424698769324	-2.534553518899802	10.520645044368694	9.148859263892499	3.205745805737448	7.0976064334749545	5.144185707348579	8.898401150900028	5.82863571869373	11.839876094371728	21.604825423983794	6.876511572474091	8.82535230318132	3.876199468873462	2.1978363640050818	1.9355205939332778	1.2777295398063053	-1.0829218812618473	-5.37221976926467	-8.584809058289025
chr2L:8516495-8518561	17.688427084073066	19.21209379413285	20.275187642109348	7.955714719127069	14.820098624592465	11.524550430118632	15.384649863228931	11.503095073692977	12.727586703926683	4.3403490247064465	1.4419376150024263	-2.5777162428931706	-2.4423035074462045	-1.5826745582737027	-6.974821133140315	-5.020097723474834	-8.197210091667293	-9.369136301092162	-12.16772440202796	-19.813750713692937	-24.61576154154796	-15.861335945085107	-25.674755528801057	-22.103424698769324	-2.534553518899802	10.520645044368694	9.148859263892499	3.205745805737448	7.0976064334749545	5.144185707348579	8.898401150900028	5.82863571869373	11.839876094371728	21.604825423983794	6.876511572474091	8.82535230318132	3.876199468873462	2.1978363640050818	1.9355205939332778	1.2777295398063053	-1.0829218812618473	-5.37221976926467	-8.584809058289025	-6.512770988032395	-10.980837119879903	-0.14993677847169232	-1.135460166933678	-1.9877258291105548	0.8525212099466046
chr2L:8526997-8529074	-15.861335945085107	-25.674755528801057	-22.103424698769324	-2.534553518899802	10.520645044368694	9.148859263892499	3.205745805737448	7.0976064334749545	5.144185707348579	8.898401150900028	5.82863571869373	11.839876094371728	21.604825423983794	6.876511572474091	8.82535230318132	3.876199468873462	2.1978363640050818	1.9355205939332778	1.2777295398063053	-1.0829218812618473	-5.37221976926467	-8.584809058289025	-6.512770988032395	-10.980837119879903	-0.14993677847169232	-1.135460166933678	-1.9877258291105548	0.8525212099466046	-2.3705036122169445	-6.341597974896	-9.675017915744007	-10.074589278650581	-9.111985533680981	-7.013789963971245	-0.2887691230768229	-0.9059652567236041	-6.935289834672765	-10.949179821510276	-10.3678744846628	-10.424963314943623	-9.446482668759378	-7.271016708362485	-9.08967576576565	-7.59259881285386	-0.5552050987676277	-1.0596149194935087	-9.231852830981058	-3.0232626714566013	0.3842533059311557
chr2L:8684818-8687299	-4.861078992372582	-7.656637931362023	-0.47712125471966244	-0.3842533059311557	0.0	0.0	-0.3842533059311557	0.0	0.32675222119505476	0.3842533059311557	0.7359535705891888	0.3176595197743927	0.6015800134431257	1.7129352786041803	-0.32675222119505476	-1.2197257583953431	-0.40522608494279494	-0.3842533059311557	0.47712125471966244	0.0	0.5572722484735898	4.488317824627246	5.651600490388005	0.0	-0.9884928598239788	0.9884928598239788	8.1036280159871	6.937268913716225	6.363352329777979	10.809183025336598	8.824190196160473	14.322566699496964	9.561215961711435	3.661476176191213	1.8027107223228733	3.1580699630675086	4.113702270900938	6.886329655457786	3.228970160573614	9.751210228406	0.6025013259654013	1.4477763143210869	5.041147378163899	9.0778784327539	7.204357370561841	1.9852577673673215	4.71551980610214	1.684872899606169	-0.3842533059311557
chr2L:8825623-8827660	-1.3192954117523235	-2.92383622366824	-1.264171867600218	-4.284557223790419	-5.461802331268106	-8.055617570190124	-7.877989919349259	-8.039500151417938	-17.303177375888758	-17.80776074363578	-17.83700773550247	-10.520050391138684	-13.480830904370297	-14.583368486276706	-11.284153131714952	-5.343568583033903	-12.499312624742283	-8.737650973867442	-11.609472066178563	-11.952862182197734	-8.584386599244661	-9.846549326261952	-3.241034087150518	-7.840265928949599	-7.861294873215437	-7.8230485885988275	0.32675222119505476	-0.5050184077099936	-1.6525945075586288	-3.3473809372040835	-1.787582599454044	1.1438299725219074	0.799558424314094	-0.1264000181176634	-0.15597427603541167	-2.954121010365454	-1.4534582269166711	1.7256692545792003	3.179006024427367	0.14499224440675482	-0.6383073482902312	0.5530748482038785	2.1041071694721944	3.2394271763110045	1.071424242772051	0.17633003427487465	0.7261364102346485	0.45465188078030555	0.8178941004585206
chr2L:9165608-9167625	-0.5722315223304937	-4.064750340110716	-2.9191501030237657	0.32675222119505476	-2.5234985524433395	-4.149076828326183	-2.1677726413203837	-1.3739534338308652	-8.040946073970147	-0.8807275879539905	-3.662051072513431	0.652173862458181	1.8489905787437184	1.6432643673931602	0.0	-0.2406233412219088	-4.355722670454637	0.8403490663464235	0.3981750490196386	0.8065359368777398	0.7359535705891888	2.5803144682002714	6.610609782222168	9.362998431495356	10.379511139316234	2.7418644723031713	1.9084850188786497	-0.3842533059311557	0.8457119955017671	14.485861728877444	7.715680052155493	0.9884928598239788	7.155131758384796	7.942895236661116	8.118728351575664	1.204895769300835	9.985129126126097	4.000386712751368	1.4637527426815686	6.348103140516823	9.725831958779484	5.155771904591395	7.515638642106314	6.275369402660538	2.9512471231667976	0.0	-1.5031317261476782	-0.38916032274783346	-0.7155696795469186
chr2L:9252156-9253488	1.4637527426815686	0.6252873828651146	0.3842533059311557	-0.54396437524082	0.4127015127641425	-0.1967243267758891	0.14277677466388472	-8.48632953706586	-3.7326457140234264	-2.6480684791877245	-0.47712125471966244	-0.47712125471966244	0.0	0.47712125471966244	1.4637527426815686	0.3842533059311557	0.0	0.9884928598239788	0.6252873828651146	1.3754968084317083	1.2202113830661716	5.24378713597772	0.27482272280677394	3.9053811282808732	2.05614818068865	2.205293594113166	1.7367090904868654	1.388392180595579	2.605636336016638	2.528834980246037	2.706631997466156	2.419480424883032	0.0	0.0	0.0	0.0	0.0	0.0	0.0	0.0	0.0	2.462898335257891	2.0160315820447554	0.22598107500165915	3.495211736795415	1.7080806449275472	7.614979107400838	1.1535175700737104	-0.2887691230768229
chr2L:9330562-9331871	0.8578322711457845	-0.13265288938819758	0.0	0.0	0.32675222119505476	0.9568070777091172	3.4048825467336825	1.976346991989466	1.8548264500094034	3.7975157902487573	0.28197937605734147	2.7109181591742146	-1.313785291951718	-0.22550604502144428	2.096619775455544	0.0	1.109019439794376	-0.08485568406388133	1.0567353599611429	0.3842533059311557	-0.5018530886558157	-0.5751433661369298	-5.108756621065659	-0.7851632045775155	-5.796127984447719	-2.401042015136781	-3.6811405033076494	-1.2819810456050582	-0.47712125471966244	-1.8350886365790042	-4.124600186767518	-1.1993648343745973	-0.7405849767053545	-0.26145052715670036	-2.476954043465906	-2.3253814028435724	-7.7093028563634	-7.251333479329462	-4.136221980978264	-0.9591312608573317	0.0	0.0	6.1401949081497325	5.359685356181688	7.165878776138565	4.117934040441533	4.948112296083116	1.755671889976682	1.0610509465000728
chr2L:9430089-9433687	1.4991224343170766	2.449863918576508	3.0757644095599965	0.02880927157593846	0.37500294508720233	0.20721446500264504	2.163794211570009	1.247838650321492	-0.7789134453809596	-2.5925897296691236	-2.249845029606044	-1.944871497487978	1.0327973374394468	-0.6181954937113338	-0.32675222119505476	1.4127903408996307	1.6135605118194025	4.505725080818767	0.46660954739493005	0.7143600575585817	-2.4109271871583062	2.1147634710933967	0.9629646138055266	-1.656261086750295	-1.684872899606169	-5.101974582461243	-2.4309956539201236	-1.5403088635584168	0.0	0.0	0.0	0.0	-2.4986476595476588	-12.687580569264055	-9.967740870595042	-9.414995724657661	-1.9120257042370223	-0.9884928598239788	-1.0668755590631576	-0.3842533059311557	-0.47712125471966244	-1.9908688683516216	-0.30711707796638504	0.0	-3.201520705003585	-1.613159964497835	1.1288166787490144	0.3834477571785983	-1.1737218734474009
chr2L:9449588-9452278	-0.3842533059311557	-0.47712125471966244	-1.9908688683516216	-0.30711707796638504	0.0	-3.201520705003585	-1.613159964497835	1.1288166787490144	0.3834477571785983	-1.1737218734474009	-0.3842533059311557	0.32675222119505476	-0.9857470339571879	-0.7186367884794467	-0.3010255563743431	-1.0561232251994266	-2.5631255119203025	0.7357890626869555	-2.3286248352848276	0.47712125471966244	-0.2887691230768229	0.3842533059311557	0.3842533059311557	2.365170891693313	5.062060002654818	0.6500485400342132	0.3842533059311557	1.3528435241215888	8.219778440025367	5.426896672474316	9.194375881378075	4.738442041654356	2.907329948899719	6.549862293423125	6.583343264835487	5.314736840785525	0.9085772243244467	0.5582575783962771	1.0824153052119205	2.4941121486136986	0.6252873828651146	-0.7359535705891888	0.0	4.188949971321709	18.437800918588124	13.813555971147675	12.099943528131917	19.949623325260422	14.032494664893038
chr2L:9495199-9496867	-8.553720543962275	0.2614505271567006	-2.9373750341157483	-6.735519357434109	-0.8461744874413317	-3.818738363496877	1.739448808464791	2.115477229817551	3.3581729250997965	7.311949576188606	8.600404899985426	6.992988946185946	2.6600022009928215	5.094247683613169	4.4649643444212925	-0.32675222119505476	2.3375941441436594	0.9443261321870656	-1.6234429146671552	2.067075272714544	10.004341951868131	13.964535230488117	3.5470467872697458	4.951045311719212	6.905292552863883	4.356695094910395	3.5776293865286215	4.993409368903723	-0.10466108500287212	2.5865031980701287	2.0840707995237264	1.8873783759205338	-0.21117971693176008	-9.087380691861682	-10.642848255009746	-18.468782003989435	-16.136035929380068	-20.519046446090435	-17.20170092255894	-4.6499692342079175	3.193354874348997	7.236141133169989	8.532870322529696	4.465601346428664	2.0628830543912	-2.3721058306553213	-0.7383527384890938	-3.439216500453863	-0.32675222119505476
chr2L:9697758-9701595	-0.2910542597345181	-1.7540976006553968	-2.7619792542747525	-1.978951864946834	-1.13989551074183	-4.3732834780128345	-3.3464631249193877	-2.4856422674738194	-3.907200944558226	-4.000196332234148	-9.00218715105926	-9.69502730633529	-11.488533754000498	-13.27583561111229	-11.540982380936745	-12.971334868553571	-18.968276981604568	-9.96109099757109	-18.891397515952466	-19.548458040487503	-2.879723976178439	-3.8307786762344884	-13.095488802444496	-11.100089938310107	-8.553231211704887	-6.912483306522475	0.32675222119505476	-3.9159148262179055	-7.312932688884616	-3.905290282596934	-7.698113155665369	-5.156000871468465	0.9648536905119721	-11.17932845180178	-9.276798730102643	-1.4807113414687347	-8.392219072107551	-6.213297137482627	-7.40615215910529	-0.2105263209141679	-0.7359535705891888	-1.3821770810048504	1.096439221839007	-0.5824501369079591	-2.4689693553324203	-0.39734068960651336	0.5346537949190744	0.8000802557966666	0.9164794500562365
chr2L:9710124-9711676	-6.912483306522475	0.32675222119505476	-3.9159148262179055	-7.312932688884616	-3.905290282596934	-7.698113155665369	-5.156000871468465	0.9648536905119721	-11.17932845180178	-9.276798730102643	-1.4807113414687347	-8.392219072107551	-6.213297137482627	-7.40615215910529	-0.2105263209141679	-0.7359535705891888	-1.3821770810048504	1.096439221839007	-0.5824501369079591	-2.4689693553324203	-0.39734068960651336	0.5346537949190744	0.8000802557966666	0.9164794500562365	-0.47712125471966244	0.3842533059311557	1.3346532042087658	4.266642702680126	-0.8331037697083299	4.457231843049033	3.325353359970018	3.2104939380154547	4.510406223420588	5.621488087550042	1.7685797944572463	2.5701486613493376	3.5181874953941144	1.9580378494397204	0.2225078742669018	0.929898399102074	1.2334025563797193	2.9618652558609337	0.47712125471966244	-0.5552050987676277	0.32675222119505476	1.154415024542271	5.188610380060842	3.41774045505782	3.2705581009177305
chr2L:9757915-9759177	-0.6934436726436751	-4.819248906139487	-5.530334114085608	-10.822524649699437	-26.401803314201413	-22.122987532198994	-29.619135823074483	-14.986944253113167	1.5089304733773703	0.3065041858100091	0.06902853635696901	3.3038697432704764	2.2445038808684767	-0.2406233412219088	2.571344273218925	0.3190050761158705	1.809633445534136	13.359608038739356	13.22557685121981	12.893731975596843	14.656061536238898	8.412186025919612	6.530626830358232	12.046356335501445	3.5347556133427056	8.80569294991619	8.637074332804756	8.040525935654285	3.7948603314892573	2.1371270109657012	0.4201523659060008	1.7096636861036925	0.7857548771223009	1.7034147015370833	1.3793930629552675	0.093189715562479	-1.8541569115368965	0.09105099036729138	-4.6106060589448	-0.7284673798514961	2.8320961218608174	-0.9616978496231259	0.8563237827988177	-4.682569917280678	-6.748091459761713	-8.006760647149477	-8.421737465448759	-8.014022411809094	-5.952759344714148
chr2L:9762402-9764461	0.3065041858100091	0.06902853635696901	3.3038697432704764	2.2445038808684767	-0.2406233412219088	2.571344273218925	0.3190050761158705	1.809633445534136	13.359608038739356	13.22557685121981	12.893731975596843	14.656061536238898	8.412186025919612	6.530626830358232	12.046356335501445	3.5347556133427056	8.80569294991619	8.637074332804756	8.040525935654285	3.7948603314892573	2.1371270109657012	0.4201523659060008	1.7096636861036925	0.7857548771223009	1.7034147015370833	1.3793930629552675	0.093189715562479	-1.8541569115368965	0.09105099036729138	-4.6106060589448	-0.7284673798514961	2.8320961218608174	-0.9616978496231259	0.8563237827988177	-4.682569917280678	-6.748091459761713	-8.006760647149477	-8.421737465448759	-8.014022411809094	-5.952759344714148	-7.737182436357815	-8.290554888469865	-9.393623153221967	-5.5694652713293475	-6.486410459022508	-4.908905140160225	-1.684872899606169	-0.7359535705891888	-3.5489382806057588
chr2L:9792258-9793247	0.520866879439611	1.7623856782646938	1.910096176972613	0.637413146756501	-0.47712125471966244	0.3842533059311557	-0.3227401912018197	-0.0881921373083112	1.7094525225853183	2.5169728920199645	0.7355626206714848	1.1990554420490733	-0.5965885426102082	-0.20382422799232708	-5.04434171495457	-7.146620500864599	-6.371732765419207	-6.9944585260407495	-2.0305405646918233	-7.284231581256678	-2.2026794732399595	-1.9084850188786497	-4.454847118085093	-7.916271443148992	-1.152257945546506	-4.902332696909468	-3.099198133844057	-7.090228913154215	-4.735527854492832	-2.4167483847734843	-4.4244000487554604	0.0	0.0	10.013256869482593	21.462609337472372	15.91128632011388	5.240840226043011	24.52533861416446	19.884509807310483	13.672893090675654	7.739259506847198	6.7144499483817395	4.887244103556817	18.516931799974454	20.73247847091118	18.54130439096466	13.535909740762536	12.34936669494868	10.297276666445978
chr2L:9889859-9891835	-2.22019241958102	-0.13906948780066597	-3.708944886098549	-1.6744618218526375	-0.2406233412219088	-5.553240798429319	-1.7412160115666815	-4.033365229425054	-4.642473822466457	-2.4119010443691455	-2.8421807727505013	-3.3494041527797136	-5.227967173353741	-1.7115341193933067	0.0	-7.432707521548639	-6.348135213015384	3.5431581705954045	1.0362199795409535	0.32675222119505476	-0.12030794209542073	1.9721050419103172	0.0	1.885210904955993	1.4532380401181537	0.32675222119505476	-0.6252873828651145	0.794386000598117	0.284170564496375	4.25355454690032	-2.259982999975834	0.47712125471966244	0.47712125471966244	0.16564503683859236	4.331086957667959	4.45344507907393	2.5033172587230967	2.5197321360890585	-0.6790941107861987	3.8515995055843892	1.4571640772950463	1.4563801869914204	2.6439917507181834	1.9541141653155767	3.196717972660355	-1.572147778441128	0.6444874306900835	-5.793496925180785	-4.099509937841864
chr2L:9893922-9896154	-4.642473822466457	-2.4119010443691455	-2.8421807727505013	-3.3494041527797136	-5.227967173353741	-1.7115341193933067	0.0	-7.432707521548639	-6.348135213015384	3.5431581705954045	1.0362199795409535	0.32675222119505476	-0.12030794209542073	1.9721050419103172	0.0	1.885210904955993	1.4532380401181537	0.32675222119505476	-0.6252873828651145	0.794386000598117	0.284170564496375	4.25355454690032	-2.259982999975834	0.47712125471966244	0.47712125471966244	0.16564503683859236	4.331086957667959	4.45344507907393	2.5033172587230967	2.5197321360890585	-0.6790941107861987	3.8515995055843892	1.4571640772950463	1.4563801869914204	2.6439917507181834	1.9541141653155767	3.196717972660355	-1.572147778441128	0.6444874306900835	-5.793496925180785	-4.099509937841864	-2.056393375032635	-3.0961357179211197	-0.9884928598239788	-2.3117777270032884	-4.736826578884507	-0.5050184077099936	-0.32675222119505476	-0.47712125471966244
chr2L:9896251-9897966	-1.7115341193933067	0.0	-7.432707521548639	-6.348135213015384	3.5431581705954045	1.0362199795409535	0.32675222119505476	-0.12030794209542073	1.9721050419103172	0.0	1.885210904955993	1.4532380401181537	0.32675222119505476	-0.6252873828651145	0.794386000598117	0.284170564496375	4.25355454690032	-2.259982999975834	0.47712125471966244	0.47712125471966244	0.16564503683859236	4.331086957667959	4.45344507907393	2.5033172587230967	2.5197321360890585	-0.6790941107861987	3.8515995055843892	1.4571640772950463	1.4563801869914204	2.6439917507181834	1.9541141653155767	3.196717972660355	-1.572147778441128	0.6444874306900835	-5.793496925180785	-4.099509937841864	-2.056393375032635	-3.0961357179211197	-0.9884928598239788	-2.3117777270032884	-4.736826578884507	-0.5050184077099936	-0.32675222119505476	-0.47712125471966244	0.0	-2.400839343781277	-1.8492502492664602	-4.178794053269984	-2.192658433951746
chr2L:9911303-9914206	1.9541141653155767	3.196717972660355	-1.572147778441128	0.6444874306900835	-5.793496925180785	-4.099509937841864	-2.056393375032635	-3.0961357179211197	-0.9884928598239788	-2.3117777270032884	-4.736826578884507	-0.5050184077099936	-0.32675222119505476	-0.47712125471966244	0.0	-2.400839343781277	-1.8492502492664602	-4.178794053269984	-2.192658433951746	-5.459142594719548	-2.0844894076526566	-3.972681696331531	-1.3821770810048504	0.0	-5.471792271242052	-1.8223877681649696	-2.0266905325807247	2.341248245414566	-1.7159984762253484	-1.2456036774209613	0.3842533059311557	-0.58136289059981	-0.32675222119505476	0.3907644586909242	-0.8410298706976986	3.253611582836327	0.3825876399126979	0.9884928598239788	0.42815404581190597	0.3895645224474584	1.4278852360765655	-0.2887691230768229	-3.4609003030890397	-2.3102018412430843	-0.11981463385240806	-0.6517185674417723	0.9884928598239788	0.47712125471966244	-0.3842533059311557
chr2L:9917247-9918671	-0.32675222119505476	-0.47712125471966244	0.0	-2.400839343781277	-1.8492502492664602	-4.178794053269984	-2.192658433951746	-5.459142594719548	-2.0844894076526566	-3.972681696331531	-1.3821770810048504	0.0	-5.471792271242052	-1.8223877681649696	-2.0266905325807247	2.341248245414566	-1.7159984762253484	-1.2456036774209613	0.3842533059311557	-0.58136289059981	-0.32675222119505476	0.3907644586909242	-0.8410298706976986	3.253611582836327	0.3825876399126979	0.9884928598239788	0.42815404581190597	0.3895645224474584	1.4278852360765655	-0.2887691230768229	-3.4609003030890397	-2.3102018412430843	-0.11981463385240806	-0.6517185674417723	0.9884928598239788	0.47712125471966244	-0.3842533059311557	0.9492931826283602	0.512584871343693	2.141565594625299	0.24062334122190882	10.057729391162978	20.017132482190576	18.06110137980453	20.38827407851224	9.616188789023422	1.3717496078721767	3.508798688250286	7.788648709163636
chr2L:9937014-9940129	0.24062334122190882	10.057729391162978	20.017132482190576	18.06110137980453	20.38827407851224	9.616188789023422	1.3717496078721767	3.508798688250286	7.788648709163636	7.213206209547169	0.9269250604438054	-0.582383601084804	-8.1027849371706	-0.07475554146237992	-1.1296213231061605	-2.6595863574560714	3.0634413110609136	-0.3485381484175778	-1.3767214885283883	-8.595283741132002	-9.768546032283588	2.8496802822049805	9.689812214210914	4.428756668694428	-0.2406233412219088	0.0	0.0	0.0	0.0	0.0	1.4637527426815686	1.0466924622419154	12.87276803323307	20.600439189188922	22.517781323321646	19.131489912340168	5.597261470236594	-0.2887691230768229	4.740262719480323	4.340436354815791	6.703770018073666	11.357446439424432	10.15980622403238	6.5265886032178955	3.320041756029095	-1.6063539409059668	-1.7631892975978962	-5.774909510225448	-6.147092511791119
chr2L:9956271-9958345	4.740262719480323	4.340436354815791	6.703770018073666	11.357446439424432	10.15980622403238	6.5265886032178955	3.320041756029095	-1.6063539409059668	-1.7631892975978962	-5.774909510225448	-6.147092511791119	-2.5417448035480845	-2.5376487689659335	4.684382684658052	18.01664261543939	17.18435648046485	15.102043203126764	5.344425075198388	3.6886195230910133	-2.106964475705373	-4.970056888639203	-8.549009270961822	-10.855416689350056	-10.588663163610715	-5.795539912082991	8.225459826566844	7.0620726979437185	8.054739418667472	7.805472653064234	9.535816579149058	6.601282258248984	17.484808520244027	14.81241414356769	14.438598748960949	15.056344579642014	8.6606104608532	5.197099297983853	4.896613847466632	3.0360378804801527	2.836359559569596	2.3945809613084093	-0.5681636727174793	0.1506000507196043	-0.5029935038082729	-2.0423232077859526	-4.003063378224936	-5.698029751319028	-2.670316305455201	-3.6259529067132155
chr2L:9965688-9968634	-2.106964475705373	-4.970056888639203	-8.549009270961822	-10.855416689350056	-10.588663163610715	-5.795539912082991	8.225459826566844	7.0620726979437185	8.054739418667472	7.805472653064234	9.535816579149058	6.601282258248984	17.484808520244027	14.81241414356769	14.438598748960949	15.056344579642014	8.6606104608532	5.197099297983853	4.896613847466632	3.0360378804801527	2.836359559569596	2.3945809613084093	-0.5681636727174793	0.1506000507196043	-0.5029935038082729	-2.0423232077859526	-4.003063378224936	-5.698029751319028	-2.670316305455201	-3.6259529067132155	-3.244212574673457	-3.854952090940966	-3.676361311139915	-2.3406917056768273	-4.936466608488468	-5.08287882091728	-3.590839003524297	-5.955951098200716	-6.530986324421661	-5.5492890359665585	-5.439969700773247	-5.207091382635076	-6.72753132138919	-5.632319947747109	-6.740226178528851	6.301713769986823	8.314338822939938	15.528737869222963	17.46460786415984
chr2L:9984289-9989986	-5.955951098200716	-6.530986324421661	-5.5492890359665585	-5.439969700773247	-5.207091382635076	-6.72753132138919	-5.632319947747109	-6.740226178528851	6.301713769986823	8.314338822939938	15.528737869222963	17.46460786415984	17.226019830557618	10.325782578756453	12.900228567672082	10.201530458955412	6.776872713569162	5.72076142369944	3.762844998120415	0.18072198645085483	-2.8413398244676142	-3.2781122309483997	-6.430929001193026	-4.294021335062586	-5.844701979774805	-3.19296327820302	-5.202955403628875	-7.151790456073289	-3.976389143224826	-5.541856515537941	-6.355402070618201	-5.830650317809561	-5.978625040006467	-9.078153337726622	-8.792761470177554	-9.118854824171217	-11.053609289527305	-14.720936787561916	-15.366497892579387	-17.832251178987146	-5.957861014225544	-0.036050663495053974	-3.509247784557812	-4.965872028948118	-3.7930958791239746	-6.781964301720371	-3.2573876616125066	-0.4666095473949303	1.6806839062132066
chr2L:9995580-9996977	-4.294021335062586	-5.844701979774805	-3.19296327820302	-5.202955403628875	-7.151790456073289	-3.976389143224826	-5.541856515537941	-6.355402070618201	-5.830650317809561	-5.978625040006467	-9.078153337726622	-8.792761470177554	-9.118854824171217	-11.053609289527305	-14.720936787561916	-15.366497892579387	-17.832251178987146	-5.957861014225544	-0.036050663495053974	-3.509247784557812	-4.965872028948118	-3.7930958791239746	-6.781964301720371	-3.2573876616125066	-0.4666095473949303	1.6806839062132066	3.1428267114340915	3.5378049688498514	7.371223665090334	4.855516523645872	2.7941197439334844	-0.7288681465700533	-5.232867564332845	-7.488180879816485	-8.978853486550811	-8.518556118965071	-13.316918052195557	-2.2359973213894384	-7.152111247241758	-10.91634572002549	-16.78463200098962	-19.69819692885988	-26.049698470791228	-17.605492183429096	-4.75544741706194	-9.997785886683083	-3.3791512365591903	1.3821770810048504	-1.3821770810048504
chr2L:10003321-10005956	-15.366497892579387	-17.832251178987146	-5.957861014225544	-0.036050663495053974	-3.509247784557812	-4.965872028948118	-3.7930958791239746	-6.781964301720371	-3.2573876616125066	-0.4666095473949303	1.6806839062132066	3.1428267114340915	3.5378049688498514	7.371223665090334	4.855516523645872	2.7941197439334844	-0.7288681465700533	-5.232867564332845	-7.488180879816485	-8.978853486550811	-8.518556118965071	-13.316918052195557	-2.2359973213894384	-7.152111247241758	-10.91634572002549	-16.78463200098962	-19.69819692885988	-26.049698470791228	-17.605492183429096	-4.75544741706194	-9.997785886683083	-3.3791512365591903	1.3821770810048504	-1.3821770810048504	1.3828316080704914	3.8292676197138062	4.108995991057972	2.5920884173330907	-0.47623102627939956	-4.277481315119048	-1.9515060318447783	-1.013741786674795	0.0	0.0	0.0	0.0	0.0	0.0	0.0
chr2L:10056477-10058780	5.513554456470702	-0.6279517250664927	-7.140335022013463	-10.326857888420141	-13.738761787467814	-17.586382794788904	-8.44113598593378	5.9901538465083695	9.339425422450377	10.523279251260371	13.747235713006997	5.646501871539863	5.8577048543000165	1.955526080610021	1.8258425224131114	3.2121631914673685	-0.37620555366114655	-2.318947235552135	-4.625146554739438	-2.382933236846543	-1.9771555015580273	-2.2111136185005305	-4.126243046162616	-0.8097316386735297	-1.0668755590631576	-2.0958017614894935	-2.6921464144300664	-2.323336437800492	-2.4089139526345456	-2.344452641393289	-3.555217880870908	-2.9994893068304496	-3.684559949246426	-1.8000707076147637	-3.4544203967412823	-6.462659525532832	0.024716147631918674	1.5261250172585696	0.9884928598239788	-0.3842533059311557	-0.6025013259654013	0.9142985962534581	-0.628248327464556	-0.2751042920756612	-0.6910294564930665	-4.323355177651085	-6.229838619725082	-3.683473631444131	-6.3123922142258895
chr2L:10199912-10202430	3.024498376768756	0.21052632091416779	-0.8991324325811205	1.227661155580287	2.1489936397300315	2.033256954326681	-0.12984400215673694	-1.2923869375890096	-4.678865108691803	-8.83678046535075	-7.246379470368111	-5.9374785148892935	-6.9635708940253265	-8.094073053967271	0.0	0.0	0.0	0.0	0.0	0.0	0.0	0.0	0.0	0.0	0.0	0.0	0.0	0.0	-5.433439709590141	-1.3361085670423096	-0.47712125471966244	-1.1105051745947512	0.6762939136477789	-0.32867254487501096	0.7121701346881192	2.106484346307365	4.013390581003731	2.7285928155171044	1.0752722563038328	6.657846630659928	5.453756817419884	0.5552050987676277	6.690098863231269	5.069508440307208	10.005612348335136	9.333135823823458	8.218954603358114	8.46337471622353	6.869322931049996
chr2L:10203406-10204792	-1.2923869375890096	-4.678865108691803	-8.83678046535075	-7.246379470368111	-5.9374785148892935	-6.9635708940253265	-8.094073053967271	0.0	0.0	0.0	0.0	0.0	0.0	0.0	0.0	0.0	0.0	0.0	0.0	0.0	0.0	-5.433439709590141	-1.3361085670423096	-0.47712125471966244	-1.1105051745947512	0.6762939136477789	-0.32867254487501096	0.7121701346881192	2.106484346307365	4.013390581003731	2.7285928155171044	1.0752722563038328	6.657846630659928	5.453756817419884	0.5552050987676277	6.690098863231269	5.069508440307208	10.005612348335136	9.333135823823458	8.218954603358114	8.46337471622353	6.869322931049996	-0.5982874332953674	1.8691860119179453	-0.8306338155442856	1.5254292979851372	2.520518934427999	0.7906137876558695	0.3842533059311557
chr2L:10205574-10207482	-6.9635708940253265	-8.094073053967271	0.0	0.0	0.0	0.0	0.0	0.0	0.0	0.0	0.0	0.0	0.0	0.0	0.0	0.0	-5.433439709590141	-1.3361085670423096	-0.47712125471966244	-1.1105051745947512	0.6762939136477789	-0.32867254487501096	0.7121701346881192	2.106484346307365	4.013390581003731	2.7285928155171044	1.0752722563038328	6.657846630659928	5.453756817419884	0.5552050987676277	6.690098863231269	5.069508440307208	10.005612348335136	9.333135823823458	8.218954603358114	8.46337471622353	6.869322931049996	-0.5982874332953674	1.8691860119179453	-0.8306338155442856	1.5254292979851372	2.520518934427999	0.7906137876558695	0.3842533059311557	-1.0668755590631576	4.481262646947111	8.673322812931424	1.8738140686470386	4.971893263556855
chr2L:10219419-10223971	6.657846630659928	5.453756817419884	0.5552050987676277	6.690098863231269	5.069508440307208	10.005612348335136	9.333135823823458	8.218954603358114	8.46337471622353	6.869322931049996	-0.5982874332953674	1.8691860119179453	-0.8306338155442856	1.5254292979851372	2.520518934427999	0.7906137876558695	0.3842533059311557	-1.0668755590631576	4.481262646947111	8.673322812931424	1.8738140686470386	4.971893263556855	6.981867293298838	0.9034043916225996	9.034248608052522	11.365706153931448	3.659841877777891	12.131741490936971	11.64311712670939	7.719724199368645	6.308841397893883	4.897122342810094	5.174040801588481	-2.3286248352848276	2.7285928155171044	5.069508440307208	8.827757928504626	7.908772683249749	6.749551371654555	8.481416288494117	8.60662202921577	2.8454870291344108	3.099483525220618	1.6103526801384602	1.1270009564347832	1.7221230781715269	-0.2548131414396564	-1.38387362040335	-3.249785321433589
chr2L:10225468-10227268	-0.8306338155442856	1.5254292979851372	2.520518934427999	0.7906137876558695	0.3842533059311557	-1.0668755590631576	4.481262646947111	8.673322812931424	1.8738140686470386	4.971893263556855	6.981867293298838	0.9034043916225996	9.034248608052522	11.365706153931448	3.659841877777891	12.131741490936971	11.64311712670939	7.719724199368645	6.308841397893883	4.897122342810094	5.174040801588481	-2.3286248352848276	2.7285928155171044	5.069508440307208	8.827757928504626	7.908772683249749	6.749551371654555	8.481416288494117	8.60662202921577	2.8454870291344108	3.099483525220618	1.6103526801384602	1.1270009564347832	1.7221230781715269	-0.2548131414396564	-1.38387362040335	-3.249785321433589	-5.605150933934618	-8.032109319407455	-4.0842655928789355	-7.544750463177566	-4.427223151423064	-0.5552050987676277	-6.784948285495598	-13.089859315459542	-10.268157959573822	-5.941526563354928	-14.699374748805605	-11.50597851010309
chr2L:10230294-10233484	6.981867293298838	0.9034043916225996	9.034248608052522	11.365706153931448	3.659841877777891	12.131741490936971	11.64311712670939	7.719724199368645	6.308841397893883	4.897122342810094	5.174040801588481	-2.3286248352848276	2.7285928155171044	5.069508440307208	8.827757928504626	7.908772683249749	6.749551371654555	8.481416288494117	8.60662202921577	2.8454870291344108	3.099483525220618	1.6103526801384602	1.1270009564347832	1.7221230781715269	-0.2548131414396564	-1.38387362040335	-3.249785321433589	-5.605150933934618	-8.032109319407455	-4.0842655928789355	-7.544750463177566	-4.427223151423064	-0.5552050987676277	-6.784948285495598	-13.089859315459542	-10.268157959573822	-5.941526563354928	-14.699374748805605	-11.50597851010309	-11.806335026877298	-1.9995294472755656	-5.353072780606708	11.999760099060092	29.17217561589779	12.301085826121904	7.269512529395046	2.560873542085755	4.174940658254871	5.606648714831063
chr2L:10238871-10241175	8.481416288494117	8.60662202921577	2.8454870291344108	3.099483525220618	1.6103526801384602	1.1270009564347832	1.7221230781715269	-0.2548131414396564	-1.38387362040335	-3.249785321433589	-5.605150933934618	-8.032109319407455	-4.0842655928789355	-7.544750463177566	-4.427223151423064	-0.5552050987676277	-6.784948285495598	-13.089859315459542	-10.268157959573822	-5.941526563354928	-14.699374748805605	-11.50597851010309	-11.806335026877298	-1.9995294472755656	-5.353072780606708	11.999760099060092	29.17217561589779	12.301085826121904	7.269512529395046	2.560873542085755	4.174940658254871	5.606648714831063	8.095792417485226	15.2778588190461	10.252354048121635	4.929285977686441	1.968250981180858	3.757011058381621	2.962337824825468	0.3943670505771443	-1.1315780295358764	3.514446625982797	2.4051429817003562	3.0808661882360133	2.1834997080366296	3.95080497549041	17.594952996301103	11.798641455929172	13.26087246970176
chr2L:10245507-10247569	-4.427223151423064	-0.5552050987676277	-6.784948285495598	-13.089859315459542	-10.268157959573822	-5.941526563354928	-14.699374748805605	-11.50597851010309	-11.806335026877298	-1.9995294472755656	-5.353072780606708	11.999760099060092	29.17217561589779	12.301085826121904	7.269512529395046	2.560873542085755	4.174940658254871	5.606648714831063	8.095792417485226	15.2778588190461	10.252354048121635	4.929285977686441	1.968250981180858	3.757011058381621	2.962337824825468	0.3943670505771443	-1.1315780295358764	3.514446625982797	2.4051429817003562	3.0808661882360133	2.1834997080366296	3.95080497549041	17.594952996301103	11.798641455929172	13.26087246970176	9.650052908731064	5.760192957492111	1.561329023370908	-2.332462835859472	-8.77194112291772	-12.40692651501094	-13.62743920451685	-19.746439442358863	-9.58048643950907	-14.642314071868011	-17.328209124452798	-14.144151375994909	-8.606248609201295	-10.837681652160967
chr2L:10248647-10251639	-14.699374748805605	-11.50597851010309	-11.806335026877298	-1.9995294472755656	-5.353072780606708	11.999760099060092	29.17217561589779	12.301085826121904	7.269512529395046	2.560873542085755	4.174940658254871	5.606648714831063	8.095792417485226	15.2778588190461	10.252354048121635	4.929285977686441	1.968250981180858	3.757011058381621	2.962337824825468	0.3943670505771443	-1.1315780295358764	3.514446625982797	2.4051429817003562	3.0808661882360133	2.1834997080366296	3.95080497549041	17.594952996301103	11.798641455929172	13.26087246970176	9.650052908731064	5.760192957492111	1.561329023370908	-2.332462835859472	-8.77194112291772	-12.40692651501094	-13.62743920451685	-19.746439442358863	-9.58048643950907	-14.642314071868011	-17.328209124452798	-14.144151375994909	-8.606248609201295	-10.837681652160967	-17.68116428007833	-5.101887993715025	2.0917878638416623	3.440415544891726	2.3545905800780726	4.393106095490975
chr2L:10254865-10256366	8.095792417485226	15.2778588190461	10.252354048121635	4.929285977686441	1.968250981180858	3.757011058381621	2.962337824825468	0.3943670505771443	-1.1315780295358764	3.514446625982797	2.4051429817003562	3.0808661882360133	2.1834997080366296	3.95080497549041	17.594952996301103	11.798641455929172	13.26087246970176	9.650052908731064	5.760192957492111	1.561329023370908	-2.332462835859472	-8.77194112291772	-12.40692651501094	-13.62743920451685	-19.746439442358863	-9.58048643950907	-14.642314071868011	-17.328209124452798	-14.144151375994909	-8.606248609201295	-10.837681652160967	-17.68116428007833	-5.101887993715025	2.0917878638416623	3.440415544891726	2.3545905800780726	4.393106095490975	4.164981294819193	-6.468083433985352	-5.335982723758286	-9.939565797765948	-8.897011172286458	-3.7423314634855704	-13.137647130654331	0.5333465754487028	7.566653833840764	8.809504458906703	3.9463241174915322	7.61799474415666
chr2L:10259688-10261554	2.4051429817003562	3.0808661882360133	2.1834997080366296	3.95080497549041	17.594952996301103	11.798641455929172	13.26087246970176	9.650052908731064	5.760192957492111	1.561329023370908	-2.332462835859472	-8.77194112291772	-12.40692651501094	-13.62743920451685	-19.746439442358863	-9.58048643950907	-14.642314071868011	-17.328209124452798	-14.144151375994909	-8.606248609201295	-10.837681652160967	-17.68116428007833	-5.101887993715025	2.0917878638416623	3.440415544891726	2.3545905800780726	4.393106095490975	4.164981294819193	-6.468083433985352	-5.335982723758286	-9.939565797765948	-8.897011172286458	-3.7423314634855704	-13.137647130654331	0.5333465754487028	7.566653833840764	8.809504458906703	3.9463241174915322	7.61799474415666	1.0065518479297424	1.8707583049197938	2.333256623567403	-1.0307533684411077	5.631851843911269	2.671602123891962	7.2738350389025	15.258507970133541	8.486748784895564	15.52150842364725
chr2L:10262575-10263867	13.26087246970176	9.650052908731064	5.760192957492111	1.561329023370908	-2.332462835859472	-8.77194112291772	-12.40692651501094	-13.62743920451685	-19.746439442358863	-9.58048643950907	-14.642314071868011	-17.328209124452798	-14.144151375994909	-8.606248609201295	-10.837681652160967	-17.68116428007833	-5.101887993715025	2.0917878638416623	3.440415544891726	2.3545905800780726	4.393106095490975	4.164981294819193	-6.468083433985352	-5.335982723758286	-9.939565797765948	-8.897011172286458	-3.7423314634855704	-13.137647130654331	0.5333465754487028	7.566653833840764	8.809504458906703	3.9463241174915322	7.61799474415666	1.0065518479297424	1.8707583049197938	2.333256623567403	-1.0307533684411077	5.631851843911269	2.671602123891962	7.2738350389025	15.258507970133541	8.486748784895564	15.52150842364725	8.688700477170753	4.101979612619887	-1.5813400320189235	-3.434448053914866	-2.947589726643921	-8.29303123341937
chr2L:10263895-10267687	5.760192957492111	1.561329023370908	-2.332462835859472	-8.77194112291772	-12.40692651501094	-13.62743920451685	-19.746439442358863	-9.58048643950907	-14.642314071868011	-17.328209124452798	-14.144151375994909	-8.606248609201295	-10.837681652160967	-17.68116428007833	-5.101887993715025	2.0917878638416623	3.440415544891726	2.3545905800780726	4.393106095490975	4.164981294819193	-6.468083433985352	-5.335982723758286	-9.939565797765948	-8.897011172286458	-3.7423314634855704	-13.137647130654331	0.5333465754487028	7.566653833840764	8.809504458906703	3.9463241174915322	7.61799474415666	1.0065518479297424	1.8707583049197938	2.333256623567403	-1.0307533684411077	5.631851843911269	2.671602123891962	7.2738350389025	15.258507970133541	8.486748784895564	15.52150842364725	8.688700477170753	4.101979612619887	-1.5813400320189235	-3.434448053914866	-2.947589726643921	-8.29303123341937	-10.787549288435379	-10.882868286342612
chr2L:10268602-10271106	-14.144151375994909	-8.606248609201295	-10.837681652160967	-17.68116428007833	-5.101887993715025	2.0917878638416623	3.440415544891726	2.3545905800780726	4.393106095490975	4.164981294819193	-6.468083433985352	-5.335982723758286	-9.939565797765948	-8.897011172286458	-3.7423314634855704	-13.137647130654331	0.5333465754487028	7.566653833840764	8.809504458906703	3.9463241174915322	7.61799474415666	1.0065518479297424	1.8707583049197938	2.333256623567403	-1.0307533684411077	5.631851843911269	2.671602123891962	7.2738350389025	15.258507970133541	8.486748784895564	15.52150842364725	8.688700477170753	4.101979612619887	-1.5813400320189235	-3.434448053914866	-2.947589726643921	-8.29303123341937	-10.787549288435379	-10.882868286342612	-11.153822177856425	-13.602387710911904	-2.500293772175146	9.360602039881528	9.133057615625269	10.843245527407765	13.421877159285874	8.395309322054818	5.759570571046138	3.9306679932604367
chr2L:10276213-10278104	-13.137647130654331	0.5333465754487028	7.566653833840764	8.809504458906703	3.9463241174915322	7.61799474415666	1.0065518479297424	1.8707583049197938	2.333256623567403	-1.0307533684411077	5.631851843911269	2.671602123891962	7.2738350389025	15.258507970133541	8.486748784895564	15.52150842364725	8.688700477170753	4.101979612619887	-1.5813400320189235	-3.434448053914866	-2.947589726643921	-8.29303123341937	-10.787549288435379	-10.882868286342612	-11.153822177856425	-13.602387710911904	-2.500293772175146	9.360602039881528	9.133057615625269	10.843245527407765	13.421877159285874	8.395309322054818	5.759570571046138	3.9306679932604367	-2.368359734798632	-3.135203785643459	-10.390301601131323	-16.127512573749147	-16.975180105985824	-12.932862221276983	-0.2406233412219088	-5.3215870948261506	-3.9541321856759644	0.9398676429478011	-1.4851444957717956	1.282947513804448	-3.594981247129762	-1.170041379908726	-2.4930110820312232
chr2L:10291362-10292859	13.421877159285874	8.395309322054818	5.759570571046138	3.9306679932604367	-2.368359734798632	-3.135203785643459	-10.390301601131323	-16.127512573749147	-16.975180105985824	-12.932862221276983	-0.2406233412219088	-5.3215870948261506	-3.9541321856759644	0.9398676429478011	-1.4851444957717956	1.282947513804448	-3.594981247129762	-1.170041379908726	-2.4930110820312232	3.0857376116388804	10.59681243678468	6.316418713607388	1.2813406034374712	-2.0132822783508373	-2.5457367857773465	-6.623307885700368	-6.000352478131583	-5.801486827878557	-6.296685169164577	1.745219051864818	3.526864290772621	2.1347974363396514	3.049555393101079	-1.0458495714013374	-3.3450147060523023	-6.775720250437719	-12.42180279139027	-6.886329655457786	-8.523874856112183	-3.9966267034119505	-0.5680262272613873	2.2003029628300177	-1.5714662509429198	-3.2243673580727163	-5.829817385826612	-3.6942939984090635	3.1074460490276756	0.945317988087541	-0.8363885310371715
chr2L:10298971-10300241	1.282947513804448	-3.594981247129762	-1.170041379908726	-2.4930110820312232	3.0857376116388804	10.59681243678468	6.316418713607388	1.2813406034374712	-2.0132822783508373	-2.5457367857773465	-6.623307885700368	-6.000352478131583	-5.801486827878557	-6.296685169164577	1.745219051864818	3.526864290772621	2.1347974363396514	3.049555393101079	-1.0458495714013374	-3.3450147060523023	-6.775720250437719	-12.42180279139027	-6.886329655457786	-8.523874856112183	-3.9966267034119505	-0.5680262272613873	2.2003029628300177	-1.5714662509429198	-3.2243673580727163	-5.829817385826612	-3.6942939984090635	3.1074460490276756	0.945317988087541	-0.8363885310371715	7.3618463057895775	5.286892518577946	5.251679084489569	6.20419571332113	2.196080399472366	-1.7446372565183652	2.0789868138704217	4.052805622221911	0.7207090774114039	9.96725769869164	3.7112068685074457	2.3758229813140312	-0.4491737954044121	-3.339374345671082	0.18105088102972228
chr2L:10306485-10308035	3.526864290772621	2.1347974363396514	3.049555393101079	-1.0458495714013374	-3.3450147060523023	-6.775720250437719	-12.42180279139027	-6.886329655457786	-8.523874856112183	-3.9966267034119505	-0.5680262272613873	2.2003029628300177	-1.5714662509429198	-3.2243673580727163	-5.829817385826612	-3.6942939984090635	3.1074460490276756	0.945317988087541	-0.8363885310371715	7.3618463057895775	5.286892518577946	5.251679084489569	6.20419571332113	2.196080399472366	-1.7446372565183652	2.0789868138704217	4.052805622221911	0.7207090774114039	9.96725769869164	3.7112068685074457	2.3758229813140312	-0.4491737954044121	-3.339374345671082	0.18105088102972228	-5.567775448902265	-3.540802558177495	-7.707315896250169	-6.560384801055701	-0.5552050987676277	-2.836054522105309	-5.438130581753143	-4.3872758703851815	1.9084850188786497	4.63525191739791	5.679928102121433	10.724722386231521	13.778224132623885	18.824237592011922	23.738298431385086
chr2L:10313205-10315696	-5.829817385826612	-3.6942939984090635	3.1074460490276756	0.945317988087541	-0.8363885310371715	7.3618463057895775	5.286892518577946	5.251679084489569	6.20419571332113	2.196080399472366	-1.7446372565183652	2.0789868138704217	4.052805622221911	0.7207090774114039	9.96725769869164	3.7112068685074457	2.3758229813140312	-0.4491737954044121	-3.339374345671082	0.18105088102972228	-5.567775448902265	-3.540802558177495	-7.707315896250169	-6.560384801055701	-0.5552050987676277	-2.836054522105309	-5.438130581753143	-4.3872758703851815	1.9084850188786497	4.63525191739791	5.679928102121433	10.724722386231521	13.778224132623885	18.824237592011922	23.738298431385086	20.990178215108894	10.234532199782993	19.034833732718308	16.947515559302875	19.67555374857535	11.343332545549943	10.042595218780491	5.1145448231615	6.212534072640562	1.578364816269992	0.06293140703238648	-1.0293999847028892	-1.468894642890885	-2.0349450506949367
chr2L:10331142-10332605	10.234532199782993	19.034833732718308	16.947515559302875	19.67555374857535	11.343332545549943	10.042595218780491	5.1145448231615	6.212534072640562	1.578364816269992	0.06293140703238648	-1.0293999847028892	-1.468894642890885	-2.0349450506949367	-2.7841004887430123	-14.474467762896717	-15.110492820414176	-23.03064792391652	-24.975096727168477	-29.921931114687258	-23.843214386148865	-9.88316241370877	-2.7929268243879664	-10.768945514207092	2.4658709208891185	1.6929203103260693	1.57710920737492	3.5547373391697517	3.414634758068816	4.975255318158779	7.52221798825195	5.257983389157872	0.21824404820296	-2.7531124969180145	-5.877045523677426	-4.520159588785401	4.416282265444238	0.8849004523929979	-0.8065359368777398	12.94549756408858	24.677545258884642	26.052228259795736	21.735389346602954	3.881974018177307	2.9014639237197275	-1.2191869430648323	0.5943262478125869	9.933427022503189	8.615521719334776	3.0063806511617606
chr2L:10333181-10335276	11.343332545549943	10.042595218780491	5.1145448231615	6.212534072640562	1.578364816269992	0.06293140703238648	-1.0293999847028892	-1.468894642890885	-2.0349450506949367	-2.7841004887430123	-14.474467762896717	-15.110492820414176	-23.03064792391652	-24.975096727168477	-29.921931114687258	-23.843214386148865	-9.88316241370877	-2.7929268243879664	-10.768945514207092	2.4658709208891185	1.6929203103260693	1.57710920737492	3.5547373391697517	3.414634758068816	4.975255318158779	7.52221798825195	5.257983389157872	0.21824404820296	-2.7531124969180145	-5.877045523677426	-4.520159588785401	4.416282265444238	0.8849004523929979	-0.8065359368777398	12.94549756408858	24.677545258884642	26.052228259795736	21.735389346602954	3.881974018177307	2.9014639237197275	-1.2191869430648323	0.5943262478125869	9.933427022503189	8.615521719334776	3.0063806511617606	1.3097308791268154	-6.300919977571803	-3.417121890416149	5.754227526694906
chr2L:10341196-10343597	-9.88316241370877	-2.7929268243879664	-10.768945514207092	2.4658709208891185	1.6929203103260693	1.57710920737492	3.5547373391697517	3.414634758068816	4.975255318158779	7.52221798825195	5.257983389157872	0.21824404820296	-2.7531124969180145	-5.877045523677426	-4.520159588785401	4.416282265444238	0.8849004523929979	-0.8065359368777398	12.94549756408858	24.677545258884642	26.052228259795736	21.735389346602954	3.881974018177307	2.9014639237197275	-1.2191869430648323	0.5943262478125869	9.933427022503189	8.615521719334776	3.0063806511617606	1.3097308791268154	-6.300919977571803	-3.417121890416149	5.754227526694906	3.7199597821881247	-0.8122468138921684	-4.357405280425445	-9.715314809923692	-7.932323609606579	-5.81976316868681	-3.590729563375656	-2.367180882387637	-4.5942921542274595	-0.029230339672795556	3.9003415795308305	1.9054430246346705	0.7424818152837781	-1.9175235639966854	6.050736696169713	12.127216407446571
chr2L:10356347-10358012	-6.300919977571803	-3.417121890416149	5.754227526694906	3.7199597821881247	-0.8122468138921684	-4.357405280425445	-9.715314809923692	-7.932323609606579	-5.81976316868681	-3.590729563375656	-2.367180882387637	-4.5942921542274595	-0.029230339672795556	3.9003415795308305	1.9054430246346705	0.7424818152837781	-1.9175235639966854	6.050736696169713	12.127216407446571	11.423648221019972	5.662033400867769	10.482462832772846	8.94777326244243	8.13952835557342	4.929364184996027	1.517504393218028	1.8328906358210828	2.192848061629895	1.6825909622892548	1.17755297346714	-1.5499450787397409	-0.6040471177735631	1.5647867843032814	-1.24411923718178	-1.011797176363557	-6.540387830101227	-6.957550494589571	-8.409116201818158	-6.2646137853632355	-9.72395913968868	-13.255454046198778	-21.492828223659703	-21.623901750421037	-16.19935667560579	-4.296895315260488	-11.070084171331995	-12.68983721893005	-21.035842590909116	-20.529515459664943
chr2L:10361452-10364018	-2.367180882387637	-4.5942921542274595	-0.029230339672795556	3.9003415795308305	1.9054430246346705	0.7424818152837781	-1.9175235639966854	6.050736696169713	12.127216407446571	11.423648221019972	5.662033400867769	10.482462832772846	8.94777326244243	8.13952835557342	4.929364184996027	1.517504393218028	1.8328906358210828	2.192848061629895	1.6825909622892548	1.17755297346714	-1.5499450787397409	-0.6040471177735631	1.5647867843032814	-1.24411923718178	-1.011797176363557	-6.540387830101227	-6.957550494589571	-8.409116201818158	-6.2646137853632355	-9.72395913968868	-13.255454046198778	-21.492828223659703	-21.623901750421037	-16.19935667560579	-4.296895315260488	-11.070084171331995	-12.68983721893005	-21.035842590909116	-20.529515459664943	-9.198878909438097	-0.9884928598239788	-6.479171365772113	-9.833429580807959	-6.1194620054095115	0.0	2.383046303540879	8.44105200118999	8.178518679296017	5.252652576387024
chr2L:10364256-10365821	-1.9175235639966854	6.050736696169713	12.127216407446571	11.423648221019972	5.662033400867769	10.482462832772846	8.94777326244243	8.13952835557342	4.929364184996027	1.517504393218028	1.8328906358210828	2.192848061629895	1.6825909622892548	1.17755297346714	-1.5499450787397409	-0.6040471177735631	1.5647867843032814	-1.24411923718178	-1.011797176363557	-6.540387830101227	-6.957550494589571	-8.409116201818158	-6.2646137853632355	-9.72395913968868	-13.255454046198778	-21.492828223659703	-21.623901750421037	-16.19935667560579	-4.296895315260488	-11.070084171331995	-12.68983721893005	-21.035842590909116	-20.529515459664943	-9.198878909438097	-0.9884928598239788	-6.479171365772113	-9.833429580807959	-6.1194620054095115	0.0	2.383046303540879	8.44105200118999	8.178518679296017	5.252652576387024	6.110650810039542	5.432354414850238	6.398641942986777	-1.1882718322766834	-1.4130264729093005	-5.537422578110312
chr2L:10366123-10368121	5.662033400867769	10.482462832772846	8.94777326244243	8.13952835557342	4.929364184996027	1.517504393218028	1.8328906358210828	2.192848061629895	1.6825909622892548	1.17755297346714	-1.5499450787397409	-0.6040471177735631	1.5647867843032814	-1.24411923718178	-1.011797176363557	-6.540387830101227	-6.957550494589571	-8.409116201818158	-6.2646137853632355	-9.72395913968868	-13.255454046198778	-21.492828223659703	-21.623901750421037	-16.19935667560579	-4.296895315260488	-11.070084171331995	-12.68983721893005	-21.035842590909116	-20.529515459664943	-9.198878909438097	-0.9884928598239788	-6.479171365772113	-9.833429580807959	-6.1194620054095115	0.0	2.383046303540879	8.44105200118999	8.178518679296017	5.252652576387024	6.110650810039542	5.432354414850238	6.398641942986777	-1.1882718322766834	-1.4130264729093005	-5.537422578110312	-3.8520390488500778	2.0697733108379937	0.7379940673556128	0.8716796146549698
chr2L:10374515-10376098	-8.409116201818158	-6.2646137853632355	-9.72395913968868	-13.255454046198778	-21.492828223659703	-21.623901750421037	-16.19935667560579	-4.296895315260488	-11.070084171331995	-12.68983721893005	-21.035842590909116	-20.529515459664943	-9.198878909438097	-0.9884928598239788	-6.479171365772113	-9.833429580807959	-6.1194620054095115	0.0	2.383046303540879	8.44105200118999	8.178518679296017	5.252652576387024	6.110650810039542	5.432354414850238	6.398641942986777	-1.1882718322766834	-1.4130264729093005	-5.537422578110312	-3.8520390488500778	2.0697733108379937	0.7379940673556128	0.8716796146549698	-3.301592526145284	-4.3790292750258955	-2.959650358993504	-1.8663314046375516	-0.8666997874155785	5.484860794529526	4.44435623897757	3.267016294969557	1.967221329436397	5.641636591125155	12.138025472793682	11.277896908425356	6.4816770806306	8.487749655982244	2.2203823713740376	1.4607991004216487	-0.7949344434365183
chr2L:10379252-10381519	-12.68983721893005	-21.035842590909116	-20.529515459664943	-9.198878909438097	-0.9884928598239788	-6.479171365772113	-9.833429580807959	-6.1194620054095115	0.0	2.383046303540879	8.44105200118999	8.178518679296017	5.252652576387024	6.110650810039542	5.432354414850238	6.398641942986777	-1.1882718322766834	-1.4130264729093005	-5.537422578110312	-3.8520390488500778	2.0697733108379937	0.7379940673556128	0.8716796146549698	-3.301592526145284	-4.3790292750258955	-2.959650358993504	-1.8663314046375516	-0.8666997874155785	5.484860794529526	4.44435623897757	3.267016294969557	1.967221329436397	5.641636591125155	12.138025472793682	11.277896908425356	6.4816770806306	8.487749655982244	2.2203823713740376	1.4607991004216487	-0.7949344434365183	-1.684997230950443	-0.19916529609750633	0.5552050987676277	-1.401963978027855	-2.072824186164106	-3.014884198390452	-5.050264873945385	-7.867200790104971	-10.16481062987699
chr2L:10384764-10390012	8.178518679296017	5.252652576387024	6.110650810039542	5.432354414850238	6.398641942986777	-1.1882718322766834	-1.4130264729093005	-5.537422578110312	-3.8520390488500778	2.0697733108379937	0.7379940673556128	0.8716796146549698	-3.301592526145284	-4.3790292750258955	-2.959650358993504	-1.8663314046375516	-0.8666997874155785	5.484860794529526	4.44435623897757	3.267016294969557	1.967221329436397	5.641636591125155	12.138025472793682	11.277896908425356	6.4816770806306	8.487749655982244	2.2203823713740376	1.4607991004216487	-0.7949344434365183	-1.684997230950443	-0.19916529609750633	0.5552050987676277	-1.401963978027855	-2.072824186164106	-3.014884198390452	-5.050264873945385	-7.867200790104971	-10.16481062987699	-8.907386094438507	-4.42642311688697	-3.4084944837672837	-0.6252873828651145	0.5722315223304937	-4.657846160226922	20.29305876553903	31.874072359105433	24.760009447491473	22.861108998516315	18.94344179177751
chr2L:10396128-10399150	11.277896908425356	6.4816770806306	8.487749655982244	2.2203823713740376	1.4607991004216487	-0.7949344434365183	-1.684997230950443	-0.19916529609750633	0.5552050987676277	-1.401963978027855	-2.072824186164106	-3.014884198390452	-5.050264873945385	-7.867200790104971	-10.16481062987699	-8.907386094438507	-4.42642311688697	-3.4084944837672837	-0.6252873828651145	0.5722315223304937	-4.657846160226922	20.29305876553903	31.874072359105433	24.760009447491473	22.861108998516315	18.94344179177751	13.877885057660464	8.195054867468944	1.4161092484826785	-9.678486881449505	-13.685357306302048	-22.24051167935291	-24.74491290301816	-10.190085028072907	-0.8530110715546187	-0.533220467264901	0.9702411722726142	4.195687611013221	0.978758958221509	-0.2880695603475373	-3.7627039157461875	13.655317770375888	16.761755418360945	8.64313851517138	9.34511573470952	13.10480683431133	9.135041460748708	7.542758026095935	3.838127526688221
chr2L:10403074-10405674	-10.16481062987699	-8.907386094438507	-4.42642311688697	-3.4084944837672837	-0.6252873828651145	0.5722315223304937	-4.657846160226922	20.29305876553903	31.874072359105433	24.760009447491473	22.861108998516315	18.94344179177751	13.877885057660464	8.195054867468944	1.4161092484826785	-9.678486881449505	-13.685357306302048	-22.24051167935291	-24.74491290301816	-10.190085028072907	-0.8530110715546187	-0.533220467264901	0.9702411722726142	4.195687611013221	0.978758958221509	-0.2880695603475373	-3.7627039157461875	13.655317770375888	16.761755418360945	8.64313851517138	9.34511573470952	13.10480683431133	9.135041460748708	7.542758026095935	3.838127526688221	-3.369439369179006	-9.506165165307698	-11.625903776875035	-13.769840946915958	-9.028710222641639	-6.058517271526501	-3.845198626242855	-21.656939566748346	-21.375505033512276	-15.255488313363553	-9.862222215280987	-0.2406233412219088	1.3598565958898747	4.703709422421544
chr2L:10407840-10409906	24.760009447491473	22.861108998516315	18.94344179177751	13.877885057660464	8.195054867468944	1.4161092484826785	-9.678486881449505	-13.685357306302048	-22.24051167935291	-24.74491290301816	-10.190085028072907	-0.8530110715546187	-0.533220467264901	0.9702411722726142	4.195687611013221	0.978758958221509	-0.2880695603475373	-3.7627039157461875	13.655317770375888	16.761755418360945	8.64313851517138	9.34511573470952	13.10480683431133	9.135041460748708	7.542758026095935	3.838127526688221	-3.369439369179006	-9.506165165307698	-11.625903776875035	-13.769840946915958	-9.028710222641639	-6.058517271526501	-3.845198626242855	-21.656939566748346	-21.375505033512276	-15.255488313363553	-9.862222215280987	-0.2406233412219088	1.3598565958898747	4.703709422421544	7.452507494788618	4.478715636131211	0.3220277630990542	-1.632530083079832	-0.9178365431727041	10.793110741302762	9.312086828371614	6.14746480789238	2.820357863212791
chr2L:10412328-10415208	-24.74491290301816	-10.190085028072907	-0.8530110715546187	-0.533220467264901	0.9702411722726142	4.195687611013221	0.978758958221509	-0.2880695603475373	-3.7627039157461875	13.655317770375888	16.761755418360945	8.64313851517138	9.34511573470952	13.10480683431133	9.135041460748708	7.542758026095935	3.838127526688221	-3.369439369179006	-9.506165165307698	-11.625903776875035	-13.769840946915958	-9.028710222641639	-6.058517271526501	-3.845198626242855	-21.656939566748346	-21.375505033512276	-15.255488313363553	-9.862222215280987	-0.2406233412219088	1.3598565958898747	4.703709422421544	7.452507494788618	4.478715636131211	0.3220277630990542	-1.632530083079832	-0.9178365431727041	10.793110741302762	9.312086828371614	6.14746480789238	2.820357863212791	2.925394288422897	1.4987578698176265	-4.683911908033365	-8.480579740255212	-10.36856819283403	-16.216725009860937	-20.101952934857536	-17.018672608546645	-11.527243572661495
chr2L:10418696-10420473	13.10480683431133	9.135041460748708	7.542758026095935	3.838127526688221	-3.369439369179006	-9.506165165307698	-11.625903776875035	-13.769840946915958	-9.028710222641639	-6.058517271526501	-3.845198626242855	-21.656939566748346	-21.375505033512276	-15.255488313363553	-9.862222215280987	-0.2406233412219088	1.3598565958898747	4.703709422421544	7.452507494788618	4.478715636131211	0.3220277630990542	-1.632530083079832	-0.9178365431727041	10.793110741302762	9.312086828371614	6.14746480789238	2.820357863212791	2.925394288422897	1.4987578698176265	-4.683911908033365	-8.480579740255212	-10.36856819283403	-16.216725009860937	-20.101952934857536	-17.018672608546645	-11.527243572661495	-4.6579004010820295	-5.078028972641837	1.0020133934471376	8.426621369733656	9.37262346471268	8.081528647497178	20.711983543734185	15.327144784974141	8.866010387872413	6.735515557896247	3.5965904473186496	2.145153101539346	-1.8649391888549143
chr2L:10421583-10424382	-11.625903776875035	-13.769840946915958	-9.028710222641639	-6.058517271526501	-3.845198626242855	-21.656939566748346	-21.375505033512276	-15.255488313363553	-9.862222215280987	-0.2406233412219088	1.3598565958898747	4.703709422421544	7.452507494788618	4.478715636131211	0.3220277630990542	-1.632530083079832	-0.9178365431727041	10.793110741302762	9.312086828371614	6.14746480789238	2.820357863212791	2.925394288422897	1.4987578698176265	-4.683911908033365	-8.480579740255212	-10.36856819283403	-16.216725009860937	-20.101952934857536	-17.018672608546645	-11.527243572661495	-4.6579004010820295	-5.078028972641837	1.0020133934471376	8.426621369733656	9.37262346471268	8.081528647497178	20.711983543734185	15.327144784974141	8.866010387872413	6.735515557896247	3.5965904473186496	2.145153101539346	-1.8649391888549143	-6.999610212710912	-11.32611289533664	-15.766176196130242	-16.195271761722022	-15.798554050832013	-5.04171827957163
chr2L:10425552-10428107	-9.862222215280987	-0.2406233412219088	1.3598565958898747	4.703709422421544	7.452507494788618	4.478715636131211	0.3220277630990542	-1.632530083079832	-0.9178365431727041	10.793110741302762	9.312086828371614	6.14746480789238	2.820357863212791	2.925394288422897	1.4987578698176265	-4.683911908033365	-8.480579740255212	-10.36856819283403	-16.216725009860937	-20.101952934857536	-17.018672608546645	-11.527243572661495	-4.6579004010820295	-5.078028972641837	1.0020133934471376	8.426621369733656	9.37262346471268	8.081528647497178	20.711983543734185	15.327144784974141	8.866010387872413	6.735515557896247	3.5965904473186496	2.145153101539346	-1.8649391888549143	-6.999610212710912	-11.32611289533664	-15.766176196130242	-16.195271761722022	-15.798554050832013	-5.04171827957163	-15.188667000156103	-4.530332560064482	-0.5090736114307801	3.4918946965642883	13.14845573950645	7.664361993922537	7.474471446802052	-0.8912869682193075
chr2L:10428658-10432442	0.3220277630990542	-1.632530083079832	-0.9178365431727041	10.793110741302762	9.312086828371614	6.14746480789238	2.820357863212791	2.925394288422897	1.4987578698176265	-4.683911908033365	-8.480579740255212	-10.36856819283403	-16.216725009860937	-20.101952934857536	-17.018672608546645	-11.527243572661495	-4.6579004010820295	-5.078028972641837	1.0020133934471376	8.426621369733656	9.37262346471268	8.081528647497178	20.711983543734185	15.327144784974141	8.866010387872413	6.735515557896247	3.5965904473186496	2.145153101539346	-1.8649391888549143	-6.999610212710912	-11.32611289533664	-15.766176196130242	-16.195271761722022	-15.798554050832013	-5.04171827957163	-15.188667000156103	-4.530332560064482	-0.5090736114307801	3.4918946965642883	13.14845573950645	7.664361993922537	7.474471446802052	-0.8912869682193075	-0.9696096293234762	-2.077743522056653	-0.8097316386735297	-1.170041379908726	-7.865904643225518	-6.295101109532709
chr2L:10482778-10484618	6.285961523018753	2.2674131606273304	-5.26586912355458	-8.00235271076256	-10.945245954018814	-11.929110903386297	-7.046000766667625	-1.3120223027252602	-4.535314710281244	-2.112262313286455	-4.254654180845275	-7.134751144831023	-5.144784507631247	-9.107513610507315	8.657473449475205	8.40602921587078	7.447408071951624	11.300570772327116	5.348990547738023	5.984504230492848	9.759248080836475	9.075389881385606	8.184659144634278	10.247238916371062	5.8186081329392865	7.913190341111342	7.637464910615654	7.46788644763285	4.040195473784122	2.6285445372655802	2.0574249604217845	0.2336784525780775	1.5151481783673637	0.2923672414422177	-0.6016130940831571	-2.1979198130958415	-1.9025885443443913	-1.5141208648357325	-0.5269010875491805	0.0	0.288769123076823	-0.7288924220923455	-0.23359250591423336	0.1848033909411367	-0.016596567675220164	-2.411562505825628	-3.1476615339456737	-2.976063782851244	-3.22769066296732
chr2L:10488366-10489785	-7.134751144831023	-5.144784507631247	-9.107513610507315	8.657473449475205	8.40602921587078	7.447408071951624	11.300570772327116	5.348990547738023	5.984504230492848	9.759248080836475	9.075389881385606	8.184659144634278	10.247238916371062	5.8186081329392865	7.913190341111342	7.637464910615654	7.46788644763285	4.040195473784122	2.6285445372655802	2.0574249604217845	0.2336784525780775	1.5151481783673637	0.2923672414422177	-0.6016130940831571	-2.1979198130958415	-1.9025885443443913	-1.5141208648357325	-0.5269010875491805	0.0	0.288769123076823	-0.7288924220923455	-0.23359250591423336	0.1848033909411367	-0.016596567675220164	-2.411562505825628	-3.1476615339456737	-2.976063782851244	-3.22769066296732	-3.6504534528205133	0.17864592928107656	3.62548595185441	9.560363849667157	8.146070303875447	4.927235596770978	6.7428276237926905	0.6823829215504944	0.9063878654298894	1.6749711888334213	-0.1675494985646634
chr2L:10506689-10507935	-3.22769066296732	-3.6504534528205133	0.17864592928107656	3.62548595185441	9.560363849667157	8.146070303875447	4.927235596770978	6.7428276237926905	0.6823829215504944	0.9063878654298894	1.6749711888334213	-0.1675494985646634	1.087937603989098	-1.783571103947592	-2.5399492359013305	-1.193267717403978	0.9079694450358662	-1.5377908684807726	-0.6984665035108119	-2.950871483676068	-2.3091425669707477	-3.862420300850935	-4.0047196380387335	-7.427293377459962	-7.403696546463182	-8.304619927941575	-9.986377463749161	-11.367949260694129	-7.220036597146548	-15.167737515040956	-15.15432361152607	-19.29452299882566	-17.029501940545114	-12.000586021947186	-18.765141019511795	-17.193212141632692	-8.946762717501477	-4.56129043326526	-12.353518726283909	-9.84677704697591	-6.830596841135954	-2.5912857125776294	-2.05575229570196	0.6173067658815127	0.0	3.089274914175607	6.997912786524928	22.69363312790888	11.8870083443739
chr2L:10516790-10518394	-2.3091425669707477	-3.862420300850935	-4.0047196380387335	-7.427293377459962	-7.403696546463182	-8.304619927941575	-9.986377463749161	-11.367949260694129	-7.220036597146548	-15.167737515040956	-15.15432361152607	-19.29452299882566	-17.029501940545114	-12.000586021947186	-18.765141019511795	-17.193212141632692	-8.946762717501477	-4.56129043326526	-12.353518726283909	-9.84677704697591	-6.830596841135954	-2.5912857125776294	-2.05575229570196	0.6173067658815127	0.0	3.089274914175607	6.997912786524928	22.69363312790888	11.8870083443739	10.789192259433554	11.378418632013945	13.155830205894139	10.798348284343701	4.10849217309466	20.18676809108577	11.329685370868585	20.64024562190544	14.784059713750771	8.592123798011842	4.670867217163928	1.4106037456101335	-4.001247756837804	-8.237845937420788	-14.039455521492357	-0.9087111294721055	13.585622311917248	13.760089301717832	11.072426500485294	10.67416877894816
chr2L:10544542-10546296	-6.453226434094839	-5.228363328308656	-8.690261815455756	-7.763987509734736	-7.600299106397781	-7.101864975135987	-11.072233882775025	-12.592497079587533	-8.27743506416759	-1.774789996930851	-9.221445291244278	-5.547206619379494	-0.6827202064713112	-11.111129641071454	-5.28766898374312	-1.1197591913357718	-10.543697229594763	-4.934935385098789	-10.573787384935182	-1.596691826259001	-9.14511447378027	-3.545660750449997	-4.1607869034977005	-6.258311673951895	-1.3374410248181252	21.41723324120335	24.49357973409941	11.923332574190823	10.049058705089188	7.868137331673809	12.635350156522676	12.197366658225299	2.9578932050720024	1.2778863865071137	-2.857806342505376	-7.114391932597442	-0.7287226504057869	-6.6393183414945565	-4.425864361862658	-5.394555281255499	-11.964841080468783	-9.221824500196863	-9.14388130863164	-16.93770230198992	-9.256444422664265	-0.7329412300137369	5.823939554135042	4.991793480064904	5.305509723758461
chr2L:10728740-10730029	6.951066561403096	4.499678347937942	2.2364580119524384	2.4515097963010986	3.2734602439254763	2.0064044344103475	2.1584039228375937	2.3565533746354475	1.9981639003648966	1.8087768333719727	4.746052841771595	7.685822534349777	4.182087710278802	3.2370503300675497	5.592840560021974	4.7387219219477075	4.886514993573577	4.593012506948932	3.316471596860408	1.0734953746525824	1.256129227469748	2.786361242367949	4.063999394458504	4.3811963162631615	3.7550791036780984	0.9942392649955957	3.3301961024675046	2.6772426894447805	3.6167034062109065	8.429583430979681	8.751050946254596	5.2508794130527	3.7545412915914764	3.366639102533577	3.1841514635285733	1.1176251414697065	-1.4114766137688355	-4.058803658009892	-4.7891786207235585	-5.50564044432763	-5.789220290201482	-5.247648210311659	-9.576224268895276	-6.790233998108999	-6.5577600049122555	-8.004006184195125	-7.772522488326419	-5.815540736727864	-11.889144758546147
chr2L:10731665-10733819	2.1584039228375937	2.3565533746354475	1.9981639003648966	1.8087768333719727	4.746052841771595	7.685822534349777	4.182087710278802	3.2370503300675497	5.592840560021974	4.7387219219477075	4.886514993573577	4.593012506948932	3.316471596860408	1.0734953746525824	1.256129227469748	2.786361242367949	4.063999394458504	4.3811963162631615	3.7550791036780984	0.9942392649955957	3.3301961024675046	2.6772426894447805	3.6167034062109065	8.429583430979681	8.751050946254596	5.2508794130527	3.7545412915914764	3.366639102533577	3.1841514635285733	1.1176251414697065	-1.4114766137688355	-4.058803658009892	-4.7891786207235585	-5.50564044432763	-5.789220290201482	-5.247648210311659	-9.576224268895276	-6.790233998108999	-6.5577600049122555	-8.004006184195125	-7.772522488326419	-5.815540736727864	-11.889144758546147	-10.28590028841195	-14.173110114758426	-15.328552052775187	-11.443315633271206	-0.5552050987676277	-1.7303725482962187
chr2L:10734902-10736441	4.182087710278802	3.2370503300675497	5.592840560021974	4.7387219219477075	4.886514993573577	4.593012506948932	3.316471596860408	1.0734953746525824	1.256129227469748	2.786361242367949	4.063999394458504	4.3811963162631615	3.7550791036780984	0.9942392649955957	3.3301961024675046	2.6772426894447805	3.6167034062109065	8.429583430979681	8.751050946254596	5.2508794130527	3.7545412915914764	3.366639102533577	3.1841514635285733	1.1176251414697065	-1.4114766137688355	-4.058803658009892	-4.7891786207235585	-5.50564044432763	-5.789220290201482	-5.247648210311659	-9.576224268895276	-6.790233998108999	-6.5577600049122555	-8.004006184195125	-7.772522488326419	-5.815540736727864	-11.889144758546147	-10.28590028841195	-14.173110114758426	-15.328552052775187	-11.443315633271206	-0.5552050987676277	-1.7303725482962187	-13.990917854529421	-12.815655666704565	-9.611527579306093	0.0	-2.5264873955647555	-10.430105253679413
chr2L:10736918-10738414	4.886514993573577	4.593012506948932	3.316471596860408	1.0734953746525824	1.256129227469748	2.786361242367949	4.063999394458504	4.3811963162631615	3.7550791036780984	0.9942392649955957	3.3301961024675046	2.6772426894447805	3.6167034062109065	8.429583430979681	8.751050946254596	5.2508794130527	3.7545412915914764	3.366639102533577	3.1841514635285733	1.1176251414697065	-1.4114766137688355	-4.058803658009892	-4.7891786207235585	-5.50564044432763	-5.789220290201482	-5.247648210311659	-9.576224268895276	-6.790233998108999	-6.5577600049122555	-8.004006184195125	-7.772522488326419	-5.815540736727864	-11.889144758546147	-10.28590028841195	-14.173110114758426	-15.328552052775187	-11.443315633271206	-0.5552050987676277	-1.7303725482962187	-13.990917854529421	-12.815655666704565	-9.611527579306093	0.0	-2.5264873955647555	-10.430105253679413	-4.014614161144568	-7.003293190237937	-9.402821850120375	-1.6347788587866485
chr2L:10742999-10744387	3.6167034062109065	8.429583430979681	8.751050946254596	5.2508794130527	3.7545412915914764	3.366639102533577	3.1841514635285733	1.1176251414697065	-1.4114766137688355	-4.058803658009892	-4.7891786207235585	-5.50564044432763	-5.789220290201482	-5.247648210311659	-9.576224268895276	-6.790233998108999	-6.5577600049122555	-8.004006184195125	-7.772522488326419	-5.815540736727864	-11.889144758546147	-10.28590028841195	-14.173110114758426	-15.328552052775187	-11.443315633271206	-0.5552050987676277	-1.7303725482962187	-13.990917854529421	-12.815655666704565	-9.611527579306093	0.0	-2.5264873955647555	-10.430105253679413	-4.014614161144568	-7.003293190237937	-9.402821850120375	-1.6347788587866485	-5.801818205395718	-1.6931847574220837	-5.07322310431476	-7.618786571151604	-3.8483357627370314	-5.421452457094036	-0.5050184077099936	-0.3842533059311557	0.3842533059311557	1.4637527426815686	1.0668755590631576	1.3821770810048504
chr2L:10766687-10768604	1.3821770810048504	0.0	3.4901427148672566	4.209361180785759	4.392309469585468	3.5357078205257735	2.9157429729315614	2.1797242551911093	1.360371124767949	1.4637527426815686	1.7222081316804418	8.471008230793545	10.06763282763897	10.98306348467611	6.010960848654002	7.917721248641148	4.795222287520515	-0.26145052715670036	2.6430249231427303	4.80769279928373	3.6821908187108203	5.042264950408924	3.06895581381762	1.6486112964377042	1.2364030728365725	17.10071546162074	24.330394078451587	26.539856837971573	24.531891081140394	10.042604462733848	6.960340107656418	0.905688534402114	12.217488148070984	15.577988064223469	12.491437759907713	5.616296819842015	-0.5970455395735204	-5.385184457045234	-9.463524997877931	0.0990881115813291	-0.4771660778170342	-0.742101546578462	11.370919131422971	8.048912861061583	7.171601030994731	1.9815127458360764	-1.0505278437715342	-5.245050493739729	-5.880908856362603
chr2L:10768915-10770399	4.392309469585468	3.5357078205257735	2.9157429729315614	2.1797242551911093	1.360371124767949	1.4637527426815686	1.7222081316804418	8.471008230793545	10.06763282763897	10.98306348467611	6.010960848654002	7.917721248641148	4.795222287520515	-0.26145052715670036	2.6430249231427303	4.80769279928373	3.6821908187108203	5.042264950408924	3.06895581381762	1.6486112964377042	1.2364030728365725	17.10071546162074	24.330394078451587	26.539856837971573	24.531891081140394	10.042604462733848	6.960340107656418	0.905688534402114	12.217488148070984	15.577988064223469	12.491437759907713	5.616296819842015	-0.5970455395735204	-5.385184457045234	-9.463524997877931	0.0990881115813291	-0.4771660778170342	-0.742101546578462	11.370919131422971	8.048912861061583	7.171601030994731	1.9815127458360764	-1.0505278437715342	-5.245050493739729	-5.880908856362603	-12.297929966312541	-13.664787975134322	-23.561575788881058	-29.483161871375113
chr2L:10840838-10843129	-6.915718779123481	-5.961644479267052	-5.1044248922817195	-5.774378290821377	-6.705573716974399	-4.090951908116844	2.3286248352848276	-0.3842533059311557	-0.32675222119505476	-0.9884928598239788	-0.4666095473949303	-0.1671187774347485	-1.365843592310307	-1.5677185830430334	-0.9193975046841285	0.5201848168976573	0.09006670612889991	-0.49965150365589966	-0.9097354372926553	1.5604217590790803	0.24062334122190882	-0.0910509903672913	1.7956121238339333	2.297742078644632	1.343063614951246	1.0668755590631576	-1.3821770810048504	0.0	0.32675222119505476	0.0	5.934729222794522	7.921104321246745	10.899128009038085	12.029720864096666	-0.502582320872773	0.3842533059311557	1.4082625953104067	4.322583457593302	-0.7359535705891888	-0.2887691230768229	4.503314750765315	4.095137373907853	0.0	8.320513181553409	7.4533355373767485	5.002547959398783	10.047847118696678	2.1373678739160127	0.6252873828651146
chr2L:10849677-10851326	-0.9097354372926553	1.5604217590790803	0.24062334122190882	-0.0910509903672913	1.7956121238339333	2.297742078644632	1.343063614951246	1.0668755590631576	-1.3821770810048504	0.0	0.32675222119505476	0.0	5.934729222794522	7.921104321246745	10.899128009038085	12.029720864096666	-0.502582320872773	0.3842533059311557	1.4082625953104067	4.322583457593302	-0.7359535705891888	-0.2887691230768229	4.503314750765315	4.095137373907853	0.0	8.320513181553409	7.4533355373767485	5.002547959398783	10.047847118696678	2.1373678739160127	0.6252873828651146	0.39298175886151293	4.223459510606536	5.046602589541299	1.9782039291191584	3.8477662405771214	2.049983065775392	1.3584260185278514	-1.8922894859589912	-3.1314509618762285	-0.7732061054536897	-2.822262704157099	-4.645386107058024	-13.743470521828755	-12.221053642447073	-10.398268450468935	-10.011723191801751	-9.084220481619107	-2.7285928155171044
chr2L:10856852-10858487	10.899128009038085	12.029720864096666	-0.502582320872773	0.3842533059311557	1.4082625953104067	4.322583457593302	-0.7359535705891888	-0.2887691230768229	4.503314750765315	4.095137373907853	0.0	8.320513181553409	7.4533355373767485	5.002547959398783	10.047847118696678	2.1373678739160127	0.6252873828651146	0.39298175886151293	4.223459510606536	5.046602589541299	1.9782039291191584	3.8477662405771214	2.049983065775392	1.3584260185278514	-1.8922894859589912	-3.1314509618762285	-0.7732061054536897	-2.822262704157099	-4.645386107058024	-13.743470521828755	-12.221053642447073	-10.398268450468935	-10.011723191801751	-9.084220481619107	-2.7285928155171044	0.0	-5.442458688849475	-11.287990314204915	-7.086516341222018	-6.714650582035047	-5.758506573330234	-4.769470538511605	0.0	-2.3286248352848276	0.7359535705891888	0.0	1.9084850188786497	0.0	0.9884928598239788
chr2L:11004687-11005892	0.0	0.0	0.0	2.859062991599078	2.600722668102656	0.0	1.9084850188786497	0.3842533059311557	0.0	11.383333177131798	20.60955823110546	1.4637527426815686	12.022632956299038	11.546529711265759	11.006502921147442	10.826372863371045	7.04396312924403	0.5552050987676277	1.1633781131982996	1.4124415063295581	14.40573929181942	7.529171294969381	21.293385871351273	9.627294965331023	1.0668755590631576	8.712412920054035	8.819243067238624	13.920352318342733	20.18847290033506	18.502414018119524	10.669649994278993	8.415147596245133	13.289252323477282	16.341692936600396	13.13008003679978	7.101535182346859	7.290231153924404	3.489745114013745	1.3005060229621086	-1.49662751958714	-2.4185001733983866	-8.70916597385379	-2.1928683822009774	-5.409096581095523	5.2495338879089815	6.888177731422925	15.911570859553068	16.388437403229442	9.72046687304467
chr2L:11009769-11012354	20.60955823110546	1.4637527426815686	12.022632956299038	11.546529711265759	11.006502921147442	10.826372863371045	7.04396312924403	0.5552050987676277	1.1633781131982996	1.4124415063295581	14.40573929181942	7.529171294969381	21.293385871351273	9.627294965331023	1.0668755590631576	8.712412920054035	8.819243067238624	13.920352318342733	20.18847290033506	18.502414018119524	10.669649994278993	8.415147596245133	13.289252323477282	16.341692936600396	13.13008003679978	7.101535182346859	7.290231153924404	3.489745114013745	1.3005060229621086	-1.49662751958714	-2.4185001733983866	-8.70916597385379	-2.1928683822009774	-5.409096581095523	5.2495338879089815	6.888177731422925	15.911570859553068	16.388437403229442	9.72046687304467	7.949315497309306	7.025417391689009	4.036166048778792	4.113662960901888	3.04975425338023	0.08338734284897215	1.0596149194935087	-0.10390945785557489	-5.486212040369322	-3.337657816694474
chr2L:11091019-11092391	-0.44774575546762263	1.394430320019565	3.4189119009763513	2.7560682858361423	4.36094068384246	3.0575674117107434	0.9984152402988271	2.377100118450682	3.1002410269291727	2.1344852523866567	2.6586893112340304	2.1538388725130773	0.16177651911227683	0.5831614738670816	-2.3679612213367505	-1.8842647465255982	-5.903578747952738	-5.141896522562355	-4.686618354958759	-3.2197435074372205	-5.531866919635064	-3.270570854006824	-5.941269608213243	-3.8888002275124998	-4.956233166462801	-4.693883996252158	-2.6094586502119697	-2.988232612355244	-1.6801685368392436	-1.2605840250106366	0.0	-0.32867254487501096	-0.5022822535575269	-1.554563528234911	-0.061538336890220216	1.4036730221132525	3.2179208382440883	2.8773634409084683	-0.8317369385202609	-0.1801502651796454	0.47994560633753025	2.923179126990852	0.3896957588198228	-2.3848072408764653	-1.4861514337399129	-6.525724906688771	-6.065356356460071	-5.548710915831095	-2.9537429202580876
chr2L:11105455-11107707	-1.6801685368392436	-1.2605840250106366	0.0	-0.32867254487501096	-0.5022822535575269	-1.554563528234911	-0.061538336890220216	1.4036730221132525	3.2179208382440883	2.8773634409084683	-0.8317369385202609	-0.1801502651796454	0.47994560633753025	2.923179126990852	0.3896957588198228	-2.3848072408764653	-1.4861514337399129	-6.525724906688771	-6.065356356460071	-5.548710915831095	-2.9537429202580876	-6.811529176777955	-2.9359201531363026	-1.3247400271907848	-1.1505727359059976	-1.3438982395833756	0.0	-1.7289232259272846	-3.5293090812240404	-1.241233954424903	-1.7327035741758203	-2.5722130706584565	3.76980467865399	3.313709207689398	6.2859663898709215	2.1593898683799617	-1.1925740758318826	-4.985807233228179	-8.709548280570022	-11.664840815365483	-12.400591465160485	-6.814815960085257	-1.2873803764580956	-0.04717520806463469	-0.9813686453415899	-0.535787677017789	-0.35341632942500667	2.5628376622094104	2.2211878707961143
chr2L:11119063-11120871	-3.5293090812240404	-1.241233954424903	-1.7327035741758203	-2.5722130706584565	3.76980467865399	3.313709207689398	6.2859663898709215	2.1593898683799617	-1.1925740758318826	-4.985807233228179	-8.709548280570022	-11.664840815365483	-12.400591465160485	-6.814815960085257	-1.2873803764580956	-0.04717520806463469	-0.9813686453415899	-0.535787677017789	-0.35341632942500667	2.5628376622094104	2.2211878707961143	4.4547543500711475	1.7685797944572463	-0.503350809406816	5.797137406752252	6.224495118142291	0.8808860331157791	3.945168860865006	9.9528091726738	8.668397607626751	11.110115164335417	10.36811253268371	5.537310766402855	0.288769123076823	0.0	2.840505145931516	6.356830531529273	5.641807687372898	8.202398034727965	3.260153340601306	-0.471801113745117	-0.6278504939180654	-0.1938201283937716	-0.9623989736950099	0.2614505271567006	8.33766241454227	13.204554005585	20.304281137012353	14.159499433328731
chr2L:11122482-11124896	6.2859663898709215	2.1593898683799617	-1.1925740758318826	-4.985807233228179	-8.709548280570022	-11.664840815365483	-12.400591465160485	-6.814815960085257	-1.2873803764580956	-0.04717520806463469	-0.9813686453415899	-0.535787677017789	-0.35341632942500667	2.5628376622094104	2.2211878707961143	4.4547543500711475	1.7685797944572463	-0.503350809406816	5.797137406752252	6.224495118142291	0.8808860331157791	3.945168860865006	9.9528091726738	8.668397607626751	11.110115164335417	10.36811253268371	5.537310766402855	0.288769123076823	0.0	2.840505145931516	6.356830531529273	5.641807687372898	8.202398034727965	3.260153340601306	-0.471801113745117	-0.6278504939180654	-0.1938201283937716	-0.9623989736950099	0.2614505271567006	8.33766241454227	13.204554005585	20.304281137012353	14.159499433328731	10.088468113887023	10.07098786376552	4.6002044027658515	4.226370298979946	5.223534806534111	2.2041060403226798
chr2L:11129346-11131889	2.2211878707961143	4.4547543500711475	1.7685797944572463	-0.503350809406816	5.797137406752252	6.224495118142291	0.8808860331157791	3.945168860865006	9.9528091726738	8.668397607626751	11.110115164335417	10.36811253268371	5.537310766402855	0.288769123076823	0.0	2.840505145931516	6.356830531529273	5.641807687372898	8.202398034727965	3.260153340601306	-0.471801113745117	-0.6278504939180654	-0.1938201283937716	-0.9623989736950099	0.2614505271567006	8.33766241454227	13.204554005585	20.304281137012353	14.159499433328731	10.088468113887023	10.07098786376552	4.6002044027658515	4.226370298979946	5.223534806534111	2.2041060403226798	2.7284692620216267	1.7148737253123103	0.10410511749084674	-1.9034285795836314	-6.2121255419122345	-6.397084808918661	-8.110104894358571	-4.559929256362465	-1.0078781949665847	0.758932029134914	4.785814190719953	3.2291022901996422	5.637348622731307	1.2035442981847628
chr2L:11178543-11180138	-19.90824583874007	-21.027060258428097	-22.37850413206672	-14.908288644413082	-5.859032985087796	8.735789026969577	6.8948222486664	9.547766513319916	7.757577298563307	2.190692384978596	3.9534733692062565	1.7152081501060565	-0.37173889729858706	-2.4821769682304127	-1.215349465109622	-0.05995423796078196	-2.0135725238206597	2.246141859614709	1.2421926832059695	-1.1429534805894344	0.8704542745169996	-3.480402674774831	-2.259093946249698	-9.135784150417352	-6.063707084770956	-6.808700895072165	-2.147801537404203	-10.153989959938427	-9.431576751809002	-8.08398919775133	-6.45129144802108	-7.284963297276065	-7.1630504788457285	-0.7121263297071474	-2.694171550553025	-4.546176426418331	-2.6844267214091833	-2.626456851771709	-2.972187939739124	-4.523985680654979	-2.772616366100094	-2.627072996585865	0.2695042746348102	1.9084850188786497	-1.7202851485054578	-0.739133396650793	2.7735727500873013	5.000012018898346	0.7119759847340833
chr2L:11268128-11269385	0.0	-1.3768430568588477	-1.2048957693008349	2.954284029280717	0.7668132456800398	0.47712125471966244	0.6992410207988732	9.086738175652584	2.4092732931124687	0.22407746444571308	8.402874804674772	10.586746331762287	10.75680360595973	6.907436140967541	14.187153205930985	13.067848100087554	0.7359535705891888	1.9084850188786497	2.1712194005323924	8.551406665739835	7.289079412846676	8.109327097713875	5.107813496220142	3.4098173838178516	4.177341567432463	2.8584064205266526	0.6025013259654013	0.0	3.3494952265910074	-0.32651831375204526	4.1476577102319565	1.3619769005657743	1.4698204222539224	-1.2927326027567183	0.2828638718927344	-1.5927168301266688	-5.000783254185736	-6.749176660485151	-9.142355089072144	-8.094626920406489	-7.427582363891704	-6.116593624480096	-6.6326655498957905	-0.5050184077099936	0.22407746444571308	-6.735726899722058	-3.069066349038892	-0.6885478938600468	-2.6623115934049593
chr2L:11277783-11279222	8.551406665739835	7.289079412846676	8.109327097713875	5.107813496220142	3.4098173838178516	4.177341567432463	2.8584064205266526	0.6025013259654013	0.0	3.3494952265910074	-0.32651831375204526	4.1476577102319565	1.3619769005657743	1.4698204222539224	-1.2927326027567183	0.2828638718927344	-1.5927168301266688	-5.000783254185736	-6.749176660485151	-9.142355089072144	-8.094626920406489	-7.427582363891704	-6.116593624480096	-6.6326655498957905	-0.5050184077099936	0.22407746444571308	-6.735726899722058	-3.069066349038892	-0.6885478938600468	-2.6623115934049593	-0.8065359368777398	0.6252873828651146	-0.7875892944361567	5.404281933351794	3.678528072204307	3.8653232641611024	3.0930410293912964	1.5089503736854388	2.7332586817846316	3.440010439288847	0.2614505271567006	0.46660954739493005	0.8703134497311962	7.115705887344236	0.9450606679583593	0.6816519536376183	6.419708901603494	4.58403366173818	5.491316204070262
chr2L:11443286-11445439	2.7995464376278014	4.972406253577961	2.0571868295103037	2.4238986177872137	3.8556677998347895	4.268629165238294	0.44878405874889354	1.6371144078319468	1.4370257935777004	-0.6005841398987048	-2.5295872693922545	-2.558594813293457	-0.2890328953042241	-3.25113893377364	-1.021641598728586	-0.9694478216602634	-0.3067096784862331	-0.9845001030355904	0.4177181974951847	0.8691369654819148	0.5630896411392708	0.6593504066883825	-1.641788997884663	-2.9006829811878743	-3.188977541799573	-2.765083990665386	-5.627496923131149	-5.947822276289252	-6.656431977649958	-4.0384863982733625	-7.613721971861148	-5.1226624974711585	0.4292155351682914	0.9059652567236041	-0.6252873828651145	-1.3835783287810335	-3.9172035962133362	-2.0930859678161347	-0.6877356206827506	-1.3232356496741662	-2.689981714264981	-10.203078226135748	-4.359636699618373	-2.8598727863208144	-4.032152036703992	-0.19928521575575764	-9.503749629934408	-6.407205145746999	-6.621642058726069
chr2L:11498057-11499250	9.354779419155802	14.119658124868268	12.215874146542077	10.01098095588776	7.428993566236706	5.833843865299822	4.372667369157753	1.795873909716348	-1.1614525587708904	-1.3377392035378544	3.4947873858486496	6.811529176777957	1.4454598205732998	-1.6946223918427243	-5.8350498882259325	-6.128444480633819	2.391250367157581	6.122285071606556	-0.5016325915144072	1.2477472321381393	0.12465120455795556	-0.07337648643609052	0.8348336361644781	-3.1394162005001514	-1.756781163260042	-2.840992922459876	-3.8896071217463466	-1.7124797202907682	-3.0228542979338644	-1.314873321616546	0.11504130334269605	-1.7105214152272548	-5.806537054512389	-6.119607303678914	-6.192563077110019	-6.726413858531752	-5.324315066152299	-2.4152579318293985	-3.143823321373733	-9.784140029507416	-9.820465183116657	-12.834728117073926	-11.728663718409093	-5.417885319188317	-0.32675222119505476	-0.5552050987676277	0.0	-4.106375558960976	-5.995925791235226
chr2L:11792142-11794450	-2.9309879699976196	-7.33208594886716	-11.267514139896099	-10.492274588025893	-2.1864442654251595	-6.488780049335815	-3.556478309741687	-4.414089876214924	-9.844544356492023	-9.815528469588752	-11.026210689151506	-2.8219109825717643	-13.166292682252237	-2.534984060161506	-0.9884928598239788	0.0	0.0	0.9884928598239788	-0.9059652567236041	-6.39944222081323	-7.80141253274537	-0.9798660544812998	-4.453445079073932	-3.669942935497091	0.7359535705891888	-2.1384289563408916	-8.795726991234588	-7.212213287702316	-6.4960975879151	0.3842533059311557	-1.4637527426815689	0.0	-0.9884928598239788	-1.558933294825098	-0.5410289296785515	0.7490429136284138	-1.1956774893271256	-1.2475289680029733	0.27863731449675705	0.0	0.0	-0.18112399010272304	0.5871840453695247	0.47712125471966244	0.47712125471966244	0.0	0.9884928598239788	2.9628244249657247	4.927019398610648
chr2L:11812677-11814150	-0.18112399010272304	0.5871840453695247	0.47712125471966244	0.47712125471966244	0.0	0.9884928598239788	2.9628244249657247	4.927019398610648	2.1741979578468538	0.9884928598239788	0.3842533059311557	4.7322114917923805	5.262180834904366	-0.32675222119505476	0.0	0.9884928598239788	0.0	0.0	0.9059652567236041	7.851113449182159	7.760811301258739	9.480300512899376	4.454235509565388	8.409593157418447	3.9470409923253365	3.423393103102989	2.114073399508628	1.447883514749595	4.12699259108428	-0.7427845136403514	1.247985438719303	3.1746312521589726	1.8834399987253208	0.0	-0.7121263297071474	1.6737020916675762	3.7943402487219036	0.9196676462894914	-0.9884928598239788	0.0	1.5898608063074064	-0.2204103194708266	0.6844296129150623	2.8452217395109876	0.9690815856022639	0.32675222119505476	7.283797112493268	1.0668755590631576	0.288769123076823
chr2L:11828460-11829819	3.1746312521589726	1.8834399987253208	0.0	-0.7121263297071474	1.6737020916675762	3.7943402487219036	0.9196676462894914	-0.9884928598239788	0.0	1.5898608063074064	-0.2204103194708266	0.6844296129150623	2.8452217395109876	0.9690815856022639	0.32675222119505476	7.283797112493268	1.0668755590631576	0.288769123076823	3.682062700450175	11.110970595420337	12.617630190765267	25.93861699214593	18.484753728587847	17.704506160088002	13.265846672047974	10.313693768101484	9.454067496538883	4.657794269988082	4.9431526088213085	-0.25242954070328255	-3.4854435540930444	-4.453964138180271	1.749795071729304	17.272066624101075	15.787140942138507	15.934539121785463	18.236457767600932	16.21899631840416	16.05669512008308	15.985304724041526	13.82155717988874	12.1130713999024	6.363234742566342	4.602530221086251	-2.7015539395148207	1.8031941783430878	0.5250068716311548	-1.2144086681539874	-6.375533670091348
chr2L:11986878-11989088	7.747929697972878	5.53058175062169	2.4403033701306622	0.37567859053870156	1.1242528312842086	-0.6379887036234272	1.0575118562454215	-1.8885863726713474	0.2614505271567006	2.2226376077776506	-0.11467148957189424	1.4838787363458719	5.576691866949875	2.41273938000148	5.951199480499734	1.2637657400385143	2.6413537448099342	1.79447202816456	-0.27874840081009705	2.1425474912549007	0.6513790356206044	-0.5552050987676277	-0.9527115521825323	-5.724426856261326	4.569721681167513	4.468043920702716	2.0206040488284587	5.679392864477956	7.028951289844884	4.661845750305246	0.8526405704718831	5.10991601143088	2.127449929147478	6.561676178527493	6.8360684214283784	7.1507843166035086	5.947694477267876	4.315496766083755	6.461787322685776	5.61695584124586	2.5627165045646665	2.0848331602111223	1.0322932960834934	-1.0127409317671825	0.09795696168953234	0.02608245549024507	-0.22872569941701393	-1.7498689116069928	1.6864798343768705
chr2L:11989416-11991122	-0.6379887036234272	1.0575118562454215	-1.8885863726713474	0.2614505271567006	2.2226376077776506	-0.11467148957189424	1.4838787363458719	5.576691866949875	2.41273938000148	5.951199480499734	1.2637657400385143	2.6413537448099342	1.79447202816456	-0.27874840081009705	2.1425474912549007	0.6513790356206044	-0.5552050987676277	-0.9527115521825323	-5.724426856261326	4.569721681167513	4.468043920702716	2.0206040488284587	5.679392864477956	7.028951289844884	4.661845750305246	0.8526405704718831	5.10991601143088	2.127449929147478	6.561676178527493	6.8360684214283784	7.1507843166035086	5.947694477267876	4.315496766083755	6.461787322685776	5.61695584124586	2.5627165045646665	2.0848331602111223	1.0322932960834934	-1.0127409317671825	0.09795696168953234	0.02608245549024507	-0.22872569941701393	-1.7498689116069928	1.6864798343768705	0.32675222119505476	-1.684872899606169	0.441818328701712	3.9732995908558486	5.5365333277086375
chr2L:12019905-12021461	-4.277481315119048	-8.883040939964921	-6.579940998772945	5.3107211952265825	9.073852153562619	6.552350003426521	4.551914539834959	6.577733518202095	5.118526340380311	0.0	3.2212801874862422	6.71247674040031	11.341749569090018	8.727272034389278	8.152567700302724	4.784622074102301	5.752745927756541	5.9378278563355655	4.7904679119873546	3.040398120524743	3.7064939623837128	5.739152139547033	8.30899081000481	5.960440673692994	1.9400514704350007	3.2513657185470604	0.8057111460411054	-1.595782900664984	-3.1695203039883877	-6.666192201637231	-4.384038279957984	-9.827843373397089	-13.823583405909536	-16.421615377082013	-22.5636044263924	-22.025289717705373	-19.427913371229625	-8.634724301853538	-8.524462624085182	-13.829913465336725	-13.450163357784932	-10.422693656515856	-8.918859466239034	-23.799163830635074	-25.42557741739613	-18.941217309885815	-1.994088911701105	-3.138072176710962	-3.3725629451979833
chr2L:12039616-12041237	-13.450163357784932	-10.422693656515856	-8.918859466239034	-23.799163830635074	-25.42557741739613	-18.941217309885815	-1.994088911701105	-3.138072176710962	-3.3725629451979833	-6.70221227840581	-1.3821770810048504	0.0	0.0	-3.596415445208053	-2.6203240982094096	0.0	-1.13145241279038	0.22943493068011603	0.0	0.0	3.789379974362519	5.725259060514921	2.0960046615887524	-4.87039627199435	-10.83673260915629	-6.947909789177066	-0.2175328368028886	1.0668755590631576	1.6806839062132066	0.288769123076823	0.9884928598239788	4.636442488191322	12.861498286537342	4.326991353844917	14.879543669349335	4.506478975939896	12.369628050408197	15.944389408744755	18.537515112485956	13.268314416169618	6.108175363699126	0.9725035722503365	-0.5531333049667073	1.3836034978805847	6.420965570072007	2.8473649360467257	1.1737218734474009	1.7747899969308505	27.971582012105433
chr2L:12047833-12049475	-1.13145241279038	0.22943493068011603	0.0	0.0	3.789379974362519	5.725259060514921	2.0960046615887524	-4.87039627199435	-10.83673260915629	-6.947909789177066	-0.2175328368028886	1.0668755590631576	1.6806839062132066	0.288769123076823	0.9884928598239788	4.636442488191322	12.861498286537342	4.326991353844917	14.879543669349335	4.506478975939896	12.369628050408197	15.944389408744755	18.537515112485956	13.268314416169618	6.108175363699126	0.9725035722503365	-0.5531333049667073	1.3836034978805847	6.420965570072007	2.8473649360467257	1.1737218734474009	1.7747899969308505	27.971582012105433	25.697210314530356	27.718457911388505	27.817513436236588	21.012077283050075	19.82908819066428	11.257575564822513	9.7207324141273	6.740946272779549	4.222565327239335	-1.5627957278135047	-8.4542583110054	-19.003074867145283	-21.122168452240057	-17.631588175653803	6.882948042859271	2.1384289563408916
chr2L:12055924-12057415	12.861498286537342	4.326991353844917	14.879543669349335	4.506478975939896	12.369628050408197	15.944389408744755	18.537515112485956	13.268314416169618	6.108175363699126	0.9725035722503365	-0.5531333049667073	1.3836034978805847	6.420965570072007	2.8473649360467257	1.1737218734474009	1.7747899969308505	27.971582012105433	25.697210314530356	27.718457911388505	27.817513436236588	21.012077283050075	19.82908819066428	11.257575564822513	9.7207324141273	6.740946272779549	4.222565327239335	-1.5627957278135047	-8.4542583110054	-19.003074867145283	-21.122168452240057	-17.631588175653803	6.882948042859271	2.1384289563408916	8.517177991489703	14.753033888305518	14.237198251194341	12.861493168011043	6.017283428373263	11.727983451023785	6.595868680428295	3.490245913758408	2.0166416900539827	1.6836926797084284	1.795325226146347	5.5927302468065605	6.042272406239322	1.5746255441759551	0.5050184077099935	0.5552050987676277
chr2L:12062199-12063695	2.8473649360467257	1.1737218734474009	1.7747899969308505	27.971582012105433	25.697210314530356	27.718457911388505	27.817513436236588	21.012077283050075	19.82908819066428	11.257575564822513	9.7207324141273	6.740946272779549	4.222565327239335	-1.5627957278135047	-8.4542583110054	-19.003074867145283	-21.122168452240057	-17.631588175653803	6.882948042859271	2.1384289563408916	8.517177991489703	14.753033888305518	14.237198251194341	12.861493168011043	6.017283428373263	11.727983451023785	6.595868680428295	3.490245913758408	2.0166416900539827	1.6836926797084284	1.795325226146347	5.5927302468065605	6.042272406239322	1.5746255441759551	0.5050184077099935	0.5552050987676277	4.347118687037781	9.424199367312148	7.333625836636553	3.541887424927791	2.001215087344959	0.28195850968433167	-2.9552919203218013	-2.495183445816331	-3.321147734619438	-4.973030566697456	-7.16984362153872	-5.050876186220785	-4.445669629962155
chr2L:12093573-12094700	-6.210673855414898	-0.4792559630371203	-2.8614020083045015	2.479848568789346	1.716303671593866	-0.9367516822929548	-2.800767685729354	-3.8840382183599806	-4.000196332234148	-6.592245478491064	-6.06911750025083	4.606426978462793	8.843511640569044	3.7458145654827004	4.289875047237309	-0.09588725466920037	-2.0328658384900864	-2.7419328922720907	-4.586123492641289	-9.373240543177737	-15.993796638575196	-21.118020666823526	-12.31871199615511	-11.113255323621	-4.674814477998612	7.476632384773818	17.220636880807778	14.71391159507365	8.661486093233377	8.84852432403549	8.15246048712624	7.503981664275102	0.3799238780531407	-7.125182060136343	-14.132892189167691	-15.219583537911307	-19.598330170230298	-13.5671996370367	-33.8629172874574	-18.83903398719114	1.1285906787359812	-4.154940758468178	-3.030821773692393	-5.390956528505352	-8.220328402379836	-6.118838274694772	-7.809705236060694	-4.4331708284998985	0.0
chr2L:12095493-12097036	2.479848568789346	1.716303671593866	-0.9367516822929548	-2.800767685729354	-3.8840382183599806	-4.000196332234148	-6.592245478491064	-6.06911750025083	4.606426978462793	8.843511640569044	3.7458145654827004	4.289875047237309	-0.09588725466920037	-2.0328658384900864	-2.7419328922720907	-4.586123492641289	-9.373240543177737	-15.993796638575196	-21.118020666823526	-12.31871199615511	-11.113255323621	-4.674814477998612	7.476632384773818	17.220636880807778	14.71391159507365	8.661486093233377	8.84852432403549	8.15246048712624	7.503981664275102	0.3799238780531407	-7.125182060136343	-14.132892189167691	-15.219583537911307	-19.598330170230298	-13.5671996370367	-33.8629172874574	-18.83903398719114	1.1285906787359812	-4.154940758468178	-3.030821773692393	-5.390956528505352	-8.220328402379836	-6.118838274694772	-7.809705236060694	-4.4331708284998985	0.0	0.0	0.0	0.0
chr2L:12097443-12098790	-3.8840382183599806	-4.000196332234148	-6.592245478491064	-6.06911750025083	4.606426978462793	8.843511640569044	3.7458145654827004	4.289875047237309	-0.09588725466920037	-2.0328658384900864	-2.7419328922720907	-4.586123492641289	-9.373240543177737	-15.993796638575196	-21.118020666823526	-12.31871199615511	-11.113255323621	-4.674814477998612	7.476632384773818	17.220636880807778	14.71391159507365	8.661486093233377	8.84852432403549	8.15246048712624	7.503981664275102	0.3799238780531407	-7.125182060136343	-14.132892189167691	-15.219583537911307	-19.598330170230298	-13.5671996370367	-33.8629172874574	-18.83903398719114	1.1285906787359812	-4.154940758468178	-3.030821773692393	-5.390956528505352	-8.220328402379836	-6.118838274694772	-7.809705236060694	-4.4331708284998985	0.0	0.0	0.0	0.0	0.0	0.0	0.0	0.0
chr2L:12107810-12109572	8.661486093233377	8.84852432403549	8.15246048712624	7.503981664275102	0.3799238780531407	-7.125182060136343	-14.132892189167691	-15.219583537911307	-19.598330170230298	-13.5671996370367	-33.8629172874574	-18.83903398719114	1.1285906787359812	-4.154940758468178	-3.030821773692393	-5.390956528505352	-8.220328402379836	-6.118838274694772	-7.809705236060694	-4.4331708284998985	0.0	0.0	0.0	0.0	0.0	0.0	0.0	0.0	0.0	0.0	0.0	0.0	0.0	-2.7564432336979827	-0.9922332435318627	0.4359239231164445	-0.7359535705891888	4.528557306233803	10.247090259120952	15.795981237797577	5.758570901108414	1.9490603477888073	2.0877434929285283	2.013967863473413	6.913596406121323	13.806384107646938	6.321392852360495	10.211611328052534	19.6355113749687
chr2L:12432541-12435730	-1.4269795238647698	-0.7359535705891888	-0.03531314691397374	1.4372985509648508	0.5915805078567618	2.704963646934003	2.846856576827734	-0.46072268153990287	1.339849584528353	1.2575624825200626	0.9568070777091172	0.7359535705891888	0.18519105489048054	2.252830689411625	4.131018072584851	1.947870764120427	0.8065359368777398	-0.7743068745951411	1.9022738839639755	1.401963978027855	2.841552033822198	1.3528435241215888	5.416311941165228	3.067553925341756	4.175698396549516	2.0987925182111686	3.42875461511654	7.366909835162699	3.859965607086003	0.0	4.9245807864093925	10.721085236144141	6.667677742962361	0.5837446455298866	5.215850586038848	2.056326900566391	0.6278104242693923	-0.7710641560783075	-1.0897392786488649	1.0152262948269097	-3.8530833822128576	-1.2497658559547122	-8.491602399444568	-7.304403912065726	-3.6133934161116463	-2.5346495894617265	0.47712125471966244	0.3842533059311557	-2.2805669686861076
chr2L:12459417-12461467	-1.8841635809817496	-4.501079059786251	-0.9059652567236041	0.6252873828651146	-0.7359535705891888	-1.431512590948607	-3.8673419228960824	-2.537267348312948	-1.8109662148360757	-2.4459670056678315	-3.189794529891237	-2.640753750660569	-4.985403578438909	0.5879078431011201	4.407681005508418	5.362847398392527	4.9409052949701	3.031642255251705	0.9290773486040274	3.763035664771126	0.7359535705891888	-0.6816069930958051	-1.3089509733196687	-1.0087354774745387	2.0499328080713783	-0.20932230199414034	0.13563667086097575	-1.4153420736456992	-2.949599225446315	-1.172864730489465	-1.0286714831630976	-0.25342847712472655	7.036109938666875	15.359825545123902	13.666701617419022	4.033682578719946	11.878082182717904	5.904688638220273	27.503304606983622	19.60836357403915	15.211696295244446	3.7534596139022716	0.8070247269909481	-2.357173472270367	-6.025692691271728	-10.9045450447785	-8.29532995750165	-12.793449305622099	-6.808037636028345
chr2L:12545171-12547148	-1.2726659584662394	0.9884928598239788	0.5552050987676277	-0.9796499447276993	-2.657961226119511	-0.7359535705891888	-0.05074340988756521	-2.4120126568162905	0.5461807351831428	-3.0317819781306854	-1.772303281156061	-2.166938472740963	-2.563009324653463	-2.543378714472029	-2.5732872094547172	-4.900703664616678	-2.2161596250253432	-1.9346000635195368	-3.4266861733364675	-0.5461807351831426	0.0	3.259751325529428	0.6891352875041645	-0.5474558510177281	-4.705080636559947	-3.8534127856658085	-1.3689700342452369	-2.1086906165992096	-0.27685788035822473	-4.669997713607916	0.6252873828651146	0.9884928598239788	-0.7359535705891888	0.0	0.9730205079743894	1.5118818999278336	3.2946134655429233	0.0	2.1189484299068155	3.3603383359781307	-0.9884928598239788	-0.9884928598239788	-3.135890048352914	-5.335055605423323	-6.261093841570531	-11.312603712837094	-19.17376502657385	-25.790495039710024	-17.20112100755906
chr2L:12691781-12693871	-1.7202851485054578	-1.4304456540454826	-4.402582537958298	-1.5475554417772488	-0.8141868955422664	-3.432427801202688	-2.506727037533706	-5.41257489581927	-4.295170818027374	-5.439327138740381	-7.395027124685551	-2.1997210317185267	-0.2887691230768229	-2.545192929047948	-3.727724657208658	-3.174559275062798	-1.0516445787437456	-1.458327214389532	-3.9861170394392773	-6.383870283153378	-5.40646659717557	-4.888217940935195	-2.788029937591739	-0.2887691230768229	0.3842533059311557	0.0	-0.7359535705891888	0.3842533059311557	4.265425531565471	8.092687801058384	1.0668755590631576	1.684872899606169	9.376479138304655	12.111604009340684	11.29769043567163	13.120293022540569	5.194442083511473	7.88861188472654	8.151488053921248	2.6096729388443154	7.349615725537748	6.575364501103875	9.901927862161864	12.332544743226553	11.544108651402766	11.770710536602618	4.567378900532554	2.688313711906627	-1.597835693539948
chr2L:12703621-12705495	0.3842533059311557	0.0	-0.7359535705891888	0.3842533059311557	4.265425531565471	8.092687801058384	1.0668755590631576	1.684872899606169	9.376479138304655	12.111604009340684	11.29769043567163	13.120293022540569	5.194442083511473	7.88861188472654	8.151488053921248	2.6096729388443154	7.349615725537748	6.575364501103875	9.901927862161864	12.332544743226553	11.544108651402766	11.770710536602618	4.567378900532554	2.688313711906627	-1.597835693539948	3.516341924158547	3.7177252530420435	5.4442824557922584	2.201354154653778	1.8614774949523314	1.4330567451188678	0.08729658717785925	-3.7656861078433326	-5.9607461373146995	-8.129303759925554	-6.272001531287109	-5.281149223982171	-4.923583216619389	-2.1479480243754696	-12.457812235788456	-8.018280726714254	-6.559768957961133	-10.003432794466098	-11.324879249791154	-9.899840537941152	-6.263611516518342	-3.7091092708610476	-5.025182120835792	-11.537378769225565
chr2L:12711290-12712928	2.6096729388443154	7.349615725537748	6.575364501103875	9.901927862161864	12.332544743226553	11.544108651402766	11.770710536602618	4.567378900532554	2.688313711906627	-1.597835693539948	3.516341924158547	3.7177252530420435	5.4442824557922584	2.201354154653778	1.8614774949523314	1.4330567451188678	0.08729658717785925	-3.7656861078433326	-5.9607461373146995	-8.129303759925554	-6.272001531287109	-5.281149223982171	-4.923583216619389	-2.1479480243754696	-12.457812235788456	-8.018280726714254	-6.559768957961133	-10.003432794466098	-11.324879249791154	-9.899840537941152	-6.263611516518342	-3.7091092708610476	-5.025182120835792	-11.537378769225565	-8.983084351226175	-2.958487750278816	2.780500781028787	6.965568581488156	2.920477806104363	-1.9084850188786497	3.909446406186136	5.003926305900965	10.17190139425411	9.223857838990995	7.41925464043088	8.772863388150084	5.825801352789822	9.200106906292469	5.665233135798481
chr2L:12720672-12723576	-8.129303759925554	-6.272001531287109	-5.281149223982171	-4.923583216619389	-2.1479480243754696	-12.457812235788456	-8.018280726714254	-6.559768957961133	-10.003432794466098	-11.324879249791154	-9.899840537941152	-6.263611516518342	-3.7091092708610476	-5.025182120835792	-11.537378769225565	-8.983084351226175	-2.958487750278816	2.780500781028787	6.965568581488156	2.920477806104363	-1.9084850188786497	3.909446406186136	5.003926305900965	10.17190139425411	9.223857838990995	7.41925464043088	8.772863388150084	5.825801352789822	9.200106906292469	5.665233135798481	6.641946058163177	4.306046306137668	3.8461815560836152	3.220099425954952	4.06510993878669	4.068398235532863	4.1489902640548815	5.378819868772787	5.125763678351742	1.094549287087717	-1.2616671586351433	-6.022996596656349	-2.8010820016037545	-4.6514337798012315	5.633692240249634	9.908855193440385	10.928767006514716	14.777170328191977	1.7537271091646591
chr2L:12999822-13000994	9.547290510795026	-0.47712125471966244	1.4637527426815686	4.39567865260868	9.515809590627079	1.5527815251309367	6.405010367071016	3.919886217058197	5.899781430723396	5.52033336347516	-1.4637527426815689	2.3638698213963805	4.224168862781296	5.880819945733819	1.7329619857172553	0.92899121250251	0.7750051907553707	-0.7359535705891888	0.46660954739493005	4.676226947789465	4.839336417707413	7.38427877649126	3.057402788080082	3.5903779057705676	6.644295585594831	6.7981838413779805	1.8550075359652318	3.477968334564536	5.9011472137451	6.932197607119913	2.8720155089437287	0.3842533059311557	4.8319231906698175	5.964228427952782	2.6480684791877245	9.12417605015426	9.418374768336719	1.0160067427573143	3.5566621051565037	3.844111389835053	4.5766805122758205	2.6577423206817268	4.424965744491819	2.101048433150432	2.091802009192617	0.0	4.588122491215218	3.2808942604617	1.7501041912247521
chr2L:13003200-13005777	3.919886217058197	5.899781430723396	5.52033336347516	-1.4637527426815689	2.3638698213963805	4.224168862781296	5.880819945733819	1.7329619857172553	0.92899121250251	0.7750051907553707	-0.7359535705891888	0.46660954739493005	4.676226947789465	4.839336417707413	7.38427877649126	3.057402788080082	3.5903779057705676	6.644295585594831	6.7981838413779805	1.8550075359652318	3.477968334564536	5.9011472137451	6.932197607119913	2.8720155089437287	0.3842533059311557	4.8319231906698175	5.964228427952782	2.6480684791877245	9.12417605015426	9.418374768336719	1.0160067427573143	3.5566621051565037	3.844111389835053	4.5766805122758205	2.6577423206817268	4.424965744491819	2.101048433150432	2.091802009192617	0.0	4.588122491215218	3.2808942604617	1.7501041912247521	3.8769493450519614	4.5931818618664595	4.317984892022846	3.614352951959233	5.606008676998502	2.6279621214975473	3.3928711690088957
chr2L:13017924-13019628	9.418374768336719	1.0160067427573143	3.5566621051565037	3.844111389835053	4.5766805122758205	2.6577423206817268	4.424965744491819	2.101048433150432	2.091802009192617	0.0	4.588122491215218	3.2808942604617	1.7501041912247521	3.8769493450519614	4.5931818618664595	4.317984892022846	3.614352951959233	5.606008676998502	2.6279621214975473	3.3928711690088957	4.93031178350284	-1.4206123907833275	-1.5391399251964204	-5.674254310407616	-7.880257503757949	-7.656385363135987	-14.260575127438614	-13.128430626523116	-9.17815052510914	-5.679540976338891	-4.873166082902561	-7.705633081104415	-8.394898665105991	-6.69365075748834	0.27623594718098554	0.5552050987676277	-0.6252873828651145	0.9884928598239788	-0.5646960527259244	-1.617114471522462	0.794386000598117	-1.548755513015547	-0.49934648446790686	-1.9662602031221985	-0.4950970215355525	0.11031145161750126	-0.9560630622075705	-0.25930185866112593	-3.157504579626524
chr2L:13020028-13021818	2.6577423206817268	4.424965744491819	2.101048433150432	2.091802009192617	0.0	4.588122491215218	3.2808942604617	1.7501041912247521	3.8769493450519614	4.5931818618664595	4.317984892022846	3.614352951959233	5.606008676998502	2.6279621214975473	3.3928711690088957	4.93031178350284	-1.4206123907833275	-1.5391399251964204	-5.674254310407616	-7.880257503757949	-7.656385363135987	-14.260575127438614	-13.128430626523116	-9.17815052510914	-5.679540976338891	-4.873166082902561	-7.705633081104415	-8.394898665105991	-6.69365075748834	0.27623594718098554	0.5552050987676277	-0.6252873828651145	0.9884928598239788	-0.5646960527259244	-1.617114471522462	0.794386000598117	-1.548755513015547	-0.49934648446790686	-1.9662602031221985	-0.4950970215355525	0.11031145161750126	-0.9560630622075705	-0.25930185866112593	-3.157504579626524	-0.9232478043341478	0.9025043482027347	-0.3842533059311557	1.9141596134749082	-0.23925709376972265
chr2L:13165074-13167323	0.6979310590365646	-0.16794378118299222	0.13211981999670377	0.3842533059311557	-0.9028457039716091	2.4206752029172978	-0.9568070777091172	1.4444045626603808	1.0466924622419154	2.420082918466607	7.490982912074016	2.654102726860278	2.977433940918104	3.3031792112641725	4.971798589715571	3.985263667496521	1.6429851819938632	1.2586633594553245	1.6045929540975539	1.3644456473412752	1.8516904096137186	0.0	0.3842533059311557	0.7359535705891888	0.47712125471966244	2.225091131627076	8.305859324802931	5.742605316515606	11.431730966696376	5.3178614065956245	1.0668755590631576	0.7359535705891888	5.700218325639685	9.600746400583573	16.80592883056292	16.684909989073827	1.9490603477888073	6.419279559097441	8.428148204669464	6.843536351668594	5.33357939497036	1.1957102076293953	1.5995860513476634	-2.160306213210792	-0.2397604278196497	1.1085789717584136	-0.29371015747474466	-3.583953733128426	-1.04912640453625
chr2L:13175528-13180105	0.0	0.3842533059311557	0.7359535705891888	0.47712125471966244	2.225091131627076	8.305859324802931	5.742605316515606	11.431730966696376	5.3178614065956245	1.0668755590631576	0.7359535705891888	5.700218325639685	9.600746400583573	16.80592883056292	16.684909989073827	1.9490603477888073	6.419279559097441	8.428148204669464	6.843536351668594	5.33357939497036	1.1957102076293953	1.5995860513476634	-2.160306213210792	-0.2397604278196497	1.1085789717584136	-0.29371015747474466	-3.583953733128426	-1.04912640453625	0.6652896918284579	1.6784286668952961	-1.688404250621676	-0.8166184489481217	-2.705265081441888	-0.5050533403881746	-3.9196469320854956	-3.636052710050625	-7.726566957730289	-5.701963448985931	-6.310279914390132	-10.659823381982909	-8.12395646640447	-8.681621696309508	-8.74398925922795	-1.8096334455341356	-4.568119555656793	-5.7549395940288095	-1.4536898227870145	-6.195448784801567	-0.6100512300323009
chr2L:13181166-13183095	5.700218325639685	9.600746400583573	16.80592883056292	16.684909989073827	1.9490603477888073	6.419279559097441	8.428148204669464	6.843536351668594	5.33357939497036	1.1957102076293953	1.5995860513476634	-2.160306213210792	-0.2397604278196497	1.1085789717584136	-0.29371015747474466	-3.583953733128426	-1.04912640453625	0.6652896918284579	1.6784286668952961	-1.688404250621676	-0.8166184489481217	-2.705265081441888	-0.5050533403881746	-3.9196469320854956	-3.636052710050625	-7.726566957730289	-5.701963448985931	-6.310279914390132	-10.659823381982909	-8.12395646640447	-8.681621696309508	-8.74398925922795	-1.8096334455341356	-4.568119555656793	-5.7549395940288095	-1.4536898227870145	-6.195448784801567	-0.6100512300323009	-1.1346353447010031	0.9751485002890765	-1.2780642861172016	0.9884928598239788	-0.47712125471966244	0.9568070777091172	2.6012987829684855	2.812007706788737	5.033207579876259	4.24248975011128	0.9884928598239788
chr2L:13191022-13193121	-0.8166184489481217	-2.705265081441888	-0.5050533403881746	-3.9196469320854956	-3.636052710050625	-7.726566957730289	-5.701963448985931	-6.310279914390132	-10.659823381982909	-8.12395646640447	-8.681621696309508	-8.74398925922795	-1.8096334455341356	-4.568119555656793	-5.7549395940288095	-1.4536898227870145	-6.195448784801567	-0.6100512300323009	-1.1346353447010031	0.9751485002890765	-1.2780642861172016	0.9884928598239788	-0.47712125471966244	0.9568070777091172	2.6012987829684855	2.812007706788737	5.033207579876259	4.24248975011128	0.9884928598239788	0.0	0.0	4.267497331480004	7.049939863984321	5.028745910359524	1.3821770810048504	12.864654539626754	18.01966505156651	19.056172102515347	12.170918662110765	11.925709654674725	11.476836871145625	7.081420618502132	7.003980394424571	-1.3485107689208502	-8.652291794197938	-16.627129173325358	-14.751916719253323	-11.127373358717294	4.128693506158871
chr2L:13203456-13204913	2.6012987829684855	2.812007706788737	5.033207579876259	4.24248975011128	0.9884928598239788	0.0	0.0	4.267497331480004	7.049939863984321	5.028745910359524	1.3821770810048504	12.864654539626754	18.01966505156651	19.056172102515347	12.170918662110765	11.925709654674725	11.476836871145625	7.081420618502132	7.003980394424571	-1.3485107689208502	-8.652291794197938	-16.627129173325358	-14.751916719253323	-11.127373358717294	4.128693506158871	13.618079507731984	19.9465260998926	28.263603554794436	21.33125439227613	22.157980729600204	18.96520948104826	15.65635176971728	3.5704749718030344	7.775797422429547	5.589945059215016	8.409917436880027	5.242717416506806	5.438028908717372	1.4455765755984629	-0.7516609113759508	-5.540373634513036	-11.136179818764047	-14.011960839133787	-17.647819740509785	-13.758156208933023	-5.414165514684255	-4.172123742830772	-9.964627852183067	5.544911987448937
chr2L:13219145-13224047	3.5704749718030344	7.775797422429547	5.589945059215016	8.409917436880027	5.242717416506806	5.438028908717372	1.4455765755984629	-0.7516609113759508	-5.540373634513036	-11.136179818764047	-14.011960839133787	-17.647819740509785	-13.758156208933023	-5.414165514684255	-4.172123742830772	-9.964627852183067	5.544911987448937	8.047195179815132	4.92400454864503	1.7905534370744356	3.6452372109370264	4.93418610187508	4.084150924264401	1.4419376150024263	-0.9644869434617881	1.3211887672450924	-2.4947464597592175	11.53614781813687	16.415303088371353	17.119640912946764	15.640136083526864	15.176450540766673	8.2685371721928	5.588285001440858	3.1847090845015105	-0.5188694514803911	-2.191743405784963	-2.2699498487785776	-8.633792123663707	-7.813362523438387	-14.789207007425809	-10.012739386563194	-13.971456084284954	-14.775907650287527	-4.16278359238006	2.406157326661173	10.67677083828125	12.338575819868359	12.180622355731527
chr2L:13286589-13287764	-0.3842533059311557	-0.47712125471966244	-4.694147881218834	-12.026993377100377	-15.14105283806742	-12.975105876580068	-20.411344442005348	-24.207472790319216	-31.224374969272482	-12.84740247201584	-13.228776559214602	-7.985518542908708	-2.385606273598312	0.47712125471966244	0.0	-2.1373678739160122	0.46168045657607526	3.1252905450690958	0.0	3.682062700450175	12.72956028005586	8.460399797769512	15.474937649429426	7.244528041311175	9.373990389301605	11.364698939475797	11.25602513995363	12.238339220325756	19.769358609214276	16.543689940546376	21.284894480246827	12.572107568153418	9.919184973148765	8.807375543709618	5.371975508757435	9.046146898440574	5.862186121609026	7.230013646905777	5.733790736371056	3.2814244633026717	2.9031940448122038	-1.0805599600442175	4.307927816969607	-1.402551094689598	-1.8408092735933144	-2.965698412272697	-5.829531125471097	-2.5967419384807253	-1.151110629032577
chr2L:13364986-13368243	0.0	-5.153119145571863	-2.26973405805528	-0.3842533059311557	-0.47712125471966244	-1.1113901339563375	-2.983887789717862	-2.033508385796109	-1.5032058036420783	-3.3552836935288353	-3.0714317486254887	-3.5167002976005817	0.9670162803285552	-1.6860370213914044	-1.356388125173047	-1.3246462628131006	-3.4964688259517893	-1.0624398664348025	1.5544399273880738	0.5134945978048435	-0.6086191566711467	0.5283433116513355	-0.47712125471966244	0.0	0.0	-0.20538325990451925	-0.5363534551210855	4.6894485434590045	2.0123225823356705	0.47712125471966244	-1.4243203356188647	-1.4070124224854634	-0.5137451211961219	0.0	-0.6720701331435313	-0.10344853197808704	0.0	0.0	1.4637527426815686	0.3842533059311557	0.9884928598239788	3.7326457140234264	8.390877339206956	7.1011158324647745	4.911612709714826	7.137598255912662	4.1085303086627345	7.961438454911109	8.385065551454174
chr2L:13377675-13379908	-0.5363534551210855	4.6894485434590045	2.0123225823356705	0.47712125471966244	-1.4243203356188647	-1.4070124224854634	-0.5137451211961219	0.0	-0.6720701331435313	-0.10344853197808704	0.0	0.0	1.4637527426815686	0.3842533059311557	0.9884928598239788	3.7326457140234264	8.390877339206956	7.1011158324647745	4.911612709714826	7.137598255912662	4.1085303086627345	7.961438454911109	8.385065551454174	7.227869312788	4.392406236969285	2.5264873955647555	4.577241027538528	5.171678172851027	5.240073944076672	2.245325490595963	1.803567214264025	3.337564384681055	3.3644941834022424	4.4363524957833	3.4233783896037044	1.7824472683949415	0.5654146689021431	4.930927182206387	5.431578878422773	-0.6025013259654013	0.6386086207048118	2.719017787714541	2.1994379294645383	0.919397504684129	3.7105471504378826	2.163384860054151	3.087264668221677	4.133628161786938	2.687076007340087
chr2L:13382171-13383658	-0.10344853197808704	0.0	0.0	1.4637527426815686	0.3842533059311557	0.9884928598239788	3.7326457140234264	8.390877339206956	7.1011158324647745	4.911612709714826	7.137598255912662	4.1085303086627345	7.961438454911109	8.385065551454174	7.227869312788	4.392406236969285	2.5264873955647555	4.577241027538528	5.171678172851027	5.240073944076672	2.245325490595963	1.803567214264025	3.337564384681055	3.3644941834022424	4.4363524957833	3.4233783896037044	1.7824472683949415	0.5654146689021431	4.930927182206387	5.431578878422773	-0.6025013259654013	0.6386086207048118	2.719017787714541	2.1994379294645383	0.919397504684129	3.7105471504378826	2.163384860054151	3.087264668221677	4.133628161786938	2.687076007340087	2.4495692303550607	-0.8503189880895061	-5.169390537682384	-5.550511247409098	-3.3918703874308083	-2.834966888231048	1.3821770810048504	1.3821770810048504	-0.8065359368777398
chr2L:13386237-13388419	7.1011158324647745	4.911612709714826	7.137598255912662	4.1085303086627345	7.961438454911109	8.385065551454174	7.227869312788	4.392406236969285	2.5264873955647555	4.577241027538528	5.171678172851027	5.240073944076672	2.245325490595963	1.803567214264025	3.337564384681055	3.3644941834022424	4.4363524957833	3.4233783896037044	1.7824472683949415	0.5654146689021431	4.930927182206387	5.431578878422773	-0.6025013259654013	0.6386086207048118	2.719017787714541	2.1994379294645383	0.919397504684129	3.7105471504378826	2.163384860054151	3.087264668221677	4.133628161786938	2.687076007340087	2.4495692303550607	-0.8503189880895061	-5.169390537682384	-5.550511247409098	-3.3918703874308083	-2.834966888231048	1.3821770810048504	1.3821770810048504	-0.8065359368777398	-0.3842533059311557	0.7359535705891888	1.3821770810048504	5.859668849494979	5.026410912096192	-0.4568860413361698	5.066943573054179	5.647544667861117
chr2L:13549780-13551162	-3.4277989214646007	0.5552050987676277	5.28257864700108	9.093096629678836	6.972943774960163	8.677082390064932	6.717398143394404	4.235394115735841	4.471897600740034	3.147526142469307	-0.5770320491589175	-2.000913404622655	-7.306881216066073	-2.1820663641718867	-4.296051847913795	-0.9059652567236041	-2.0013285088618424	-4.774151915902723	0.0	-3.106151054103309	-6.87449407841921	-6.750926924009111	-6.972624384813844	-9.043023875827824	-8.757783886086802	-9.528564381262122	-12.769602242669558	-8.104196360506121	-6.378884717826369	-3.3511197266653014	-4.30017229383717	-4.7613313246611115	-6.410586349599596	-5.126416876287181	-4.580021204880763	-2.1902472234879653	0.7359535705891888	-2.362903664316046	-2.96849570768951	-1.07486403821191	-1.0464933901535038	-1.466712734292907	1.1548908653019585	1.4542525240494355	-0.6210740839766832	1.4913784040922755	0.0	0.0	0.0
chr2L:13770821-13772339	0.9884928598239788	0.6788797735775352	0.7082814175019551	-1.2865506101872903	-0.3727938039702532	-0.4871205615248064	-1.8823013498126144	-3.129359140198285	-3.8719507208699206	-5.4292552796877205	-3.250676723135753	-1.92448663387753	0.28197937605734147	-0.32675222119505476	0.47712125471966244	0.3842533059311557	0.3842533059311557	1.7931665439854667	1.8569805291596022	4.912262857431865	4.580627238548333	0.0	-0.3893487198707884	3.538583122823102	2.0405239174251437	4.4425418797591325	1.8570318926538312	4.179735820199307	4.524155895670033	1.177694126574068	-0.18518719309492435	-5.367222522152259	-4.0590989819549295	-0.10456205398768029	-1.6011545261661286	0.1266867399632236	-0.7490429136284136	-1.4231761556787985	-1.2541617734143125	0.3852819133550088	-0.6116344688052882	1.142084752238479	-1.416726575394451	0.47712125471966244	-1.753563174082545	-6.5407212417839276	-5.487070648125485	-4.4841296174782395	-4.821909704897167
chr2L:13782214-13784990	3.538583122823102	2.0405239174251437	4.4425418797591325	1.8570318926538312	4.179735820199307	4.524155895670033	1.177694126574068	-0.18518719309492435	-5.367222522152259	-4.0590989819549295	-0.10456205398768029	-1.6011545261661286	0.1266867399632236	-0.7490429136284136	-1.4231761556787985	-1.2541617734143125	0.3852819133550088	-0.6116344688052882	1.142084752238479	-1.416726575394451	0.47712125471966244	-1.753563174082545	-6.5407212417839276	-5.487070648125485	-4.4841296174782395	-4.821909704897167	-2.710265757127177	-4.50893809917356	-0.7357890626869555	-0.37107205997171755	-4.501079059786251	-1.0516445787437456	0.47712125471966244	0.0	-3.386187695126018	-1.8659508391148072	-0.32675222119505476	-1.087636782058556	1.2423914862842595	0.9429535668006819	-0.9589668943245063	0.234489085631784	-0.42978231073188305	-2.7285928155171044	0.3842533059311557	1.0668755590631576	2.712376226778198	1.0508355692615516	2.263288806969714
chr2L:13790564-13791911	-0.6116344688052882	1.142084752238479	-1.416726575394451	0.47712125471966244	-1.753563174082545	-6.5407212417839276	-5.487070648125485	-4.4841296174782395	-4.821909704897167	-2.710265757127177	-4.50893809917356	-0.7357890626869555	-0.37107205997171755	-4.501079059786251	-1.0516445787437456	0.47712125471966244	0.0	-3.386187695126018	-1.8659508391148072	-0.32675222119505476	-1.087636782058556	1.2423914862842595	0.9429535668006819	-0.9589668943245063	0.234489085631784	-0.42978231073188305	-2.7285928155171044	0.3842533059311557	1.0668755590631576	2.712376226778198	1.0508355692615516	2.263288806969714	0.3842533059311557	0.46660954739493005	3.5858430055805277	5.152120538133579	8.263655166070516	6.02613070209085	4.071362323010553	4.729925602010681	1.3832752689739645	5.192451364119822	1.0490189857571426	0.0	-0.9059652567236041	-0.5837446455298868	-1.1977306136223818	-1.077210743057919	-0.35544653655040825
chr2L:13792965-13794773	-1.753563174082545	-6.5407212417839276	-5.487070648125485	-4.4841296174782395	-4.821909704897167	-2.710265757127177	-4.50893809917356	-0.7357890626869555	-0.37107205997171755	-4.501079059786251	-1.0516445787437456	0.47712125471966244	0.0	-3.386187695126018	-1.8659508391148072	-0.32675222119505476	-1.087636782058556	1.2423914862842595	0.9429535668006819	-0.9589668943245063	0.234489085631784	-0.42978231073188305	-2.7285928155171044	0.3842533059311557	1.0668755590631576	2.712376226778198	1.0508355692615516	2.263288806969714	0.3842533059311557	0.46660954739493005	3.5858430055805277	5.152120538133579	8.263655166070516	6.02613070209085	4.071362323010553	4.729925602010681	1.3832752689739645	5.192451364119822	1.0490189857571426	0.0	-0.9059652567236041	-0.5837446455298868	-1.1977306136223818	-1.077210743057919	-0.35544653655040825	-1.1721116456997835	-0.9126125180523551	0.958925218300544	-0.7359535705891888
chr2L:13810666-13812631	1.3832752689739645	5.192451364119822	1.0490189857571426	0.0	-0.9059652567236041	-0.5837446455298868	-1.1977306136223818	-1.077210743057919	-0.35544653655040825	-1.1721116456997835	-0.9126125180523551	0.958925218300544	-0.7359535705891888	-0.47712125471966244	-0.3842533059311557	1.9084850188786497	-0.32675222119505476	2.8036880648839624	3.674223582349582	8.814506151475614	1.5260716349366952	17.415583117474554	18.437242071868987	27.019571538849608	24.752587618090672	22.018297184189276	12.870754393658196	13.71947900022861	10.130538404007606	8.661662996790174	9.271492419979536	5.722195043078026	3.5732953343589267	1.6800931212848462	0.0	-1.769639509617763	-5.740755900906062	-2.525181174549145	-2.6940640182323836	-3.826900187849781	-4.323952562989726	1.1975524612334643	-1.8153035248994998	-1.270446162928958	-0.20037082033177642	-0.8904018342168207	0.0	8.093425094144916	12.302752159668566
chr2L:13813300-13815294	-0.5837446455298868	-1.1977306136223818	-1.077210743057919	-0.35544653655040825	-1.1721116456997835	-0.9126125180523551	0.958925218300544	-0.7359535705891888	-0.47712125471966244	-0.3842533059311557	1.9084850188786497	-0.32675222119505476	2.8036880648839624	3.674223582349582	8.814506151475614	1.5260716349366952	17.415583117474554	18.437242071868987	27.019571538849608	24.752587618090672	22.018297184189276	12.870754393658196	13.71947900022861	10.130538404007606	8.661662996790174	9.271492419979536	5.722195043078026	3.5732953343589267	1.6800931212848462	0.0	-1.769639509617763	-5.740755900906062	-2.525181174549145	-2.6940640182323836	-3.826900187849781	-4.323952562989726	1.1975524612334643	-1.8153035248994998	-1.270446162928958	-0.20037082033177642	-0.8904018342168207	0.0	8.093425094144916	12.302752159668566	13.091499519491592	11.428967683344245	10.559483203308297	7.372274677569432	5.757024218545386
chr2L:13828564-13831435	-5.740755900906062	-2.525181174549145	-2.6940640182323836	-3.826900187849781	-4.323952562989726	1.1975524612334643	-1.8153035248994998	-1.270446162928958	-0.20037082033177642	-0.8904018342168207	0.0	8.093425094144916	12.302752159668566	13.091499519491592	11.428967683344245	10.559483203308297	7.372274677569432	5.757024218545386	4.338872390098735	2.793421857895323	-0.5882556369798166	-2.81055484836291	-2.5247952584858195	-2.8587987554192673	1.0094142255064762	2.316085634495477	-0.4203588243788745	-7.522329832005738	-7.059327954244747	-4.5269036962649185	11.84981980364525	16.8655910253571	17.72294558549283	12.199418106946624	12.122708510528067	8.125718140012212	4.086076226114065	3.3793236477468165	2.037415525246845	1.8176361478875955	-0.9959589820383903	-0.830931387864411	-0.30995430014283903	-0.4978054114026678	-0.3986859288835647	-1.0521890265045393	-0.5811183349239293	0.5418905801445961	-0.8483878231805367
chr2L:13831966-13835078	-1.8153035248994998	-1.270446162928958	-0.20037082033177642	-0.8904018342168207	0.0	8.093425094144916	12.302752159668566	13.091499519491592	11.428967683344245	10.559483203308297	7.372274677569432	5.757024218545386	4.338872390098735	2.793421857895323	-0.5882556369798166	-2.81055484836291	-2.5247952584858195	-2.8587987554192673	1.0094142255064762	2.316085634495477	-0.4203588243788745	-7.522329832005738	-7.059327954244747	-4.5269036962649185	11.84981980364525	16.8655910253571	17.72294558549283	12.199418106946624	12.122708510528067	8.125718140012212	4.086076226114065	3.3793236477468165	2.037415525246845	1.8176361478875955	-0.9959589820383903	-0.830931387864411	-0.30995430014283903	-0.4978054114026678	-0.3986859288835647	-1.0521890265045393	-0.5811183349239293	0.5418905801445961	-0.8483878231805367	-2.4566654069641882	-4.392087243078921	-5.8851772380138305	-7.2285746569024765	-6.044589914888303	-7.369229391271819
chr2L:13893870-13895332	8.542819704080351	12.331981540558544	14.552267117970366	12.358586103989147	7.075419258064904	-1.6021135177893797	-5.174757781473176	-7.404227088846088	-13.543989792527732	-13.894174957207591	-21.394974198988272	-17.298977350728375	-23.250740426541945	-24.98085792604683	-19.02577534180546	-10.774788637445198	-11.932003919391319	-7.731709681748137	-4.762429095885194	0.5050184077099935	0.0	0.0	0.0	0.0	0.0	0.0	0.0	0.0	0.0	0.0	0.0	0.0	0.0	0.0	0.0	0.0	0.0	-6.074055759511549	5.184559966582457	8.828364906815981	17.49504243113979	15.016605874599934	13.550165506957565	10.13879026388247	8.665306257171249	7.005564066142401	0.7007725716272126	1.2868303523443168	5.035712598269975
chr2L:13902367-13904805	-7.731709681748137	-4.762429095885194	0.5050184077099935	0.0	0.0	0.0	0.0	0.0	0.0	0.0	0.0	0.0	0.0	0.0	0.0	0.0	0.0	0.0	0.0	0.0	-6.074055759511549	5.184559966582457	8.828364906815981	17.49504243113979	15.016605874599934	13.550165506957565	10.13879026388247	8.665306257171249	7.005564066142401	0.7007725716272126	1.2868303523443168	5.035712598269975	5.382894543278309	5.319140788211384	2.1131250967920354	1.2167021344460671	5.577106792462713	2.4239863481478765	1.9278797001628236	-0.8140663186742269	-1.9515883618167096	-2.3741727933729115	-1.3366260628309874	-0.6316629465930411	1.1737218734474009	-1.3821770810048504	-0.4666095473949303	1.556297901204152	1.4384876453837678
chr2L:14233363-14234442	-7.801296522180747	-3.511469908636968	-3.1473806661462724	1.5799087971780956	2.064867414402347	-1.4531212236187279	0.9490350338207568	0.08722612951234318	-0.8450082042996415	0.8025584259817482	-1.3016166698136762	-2.050814648495231	-5.7417115310433084	-2.0878994174297136	-3.5376494453373124	-2.265864857491004	-1.8641921606106406	-0.32675222119505476	-0.9568070777091172	-2.9133696990262217	-3.6066205366623016	1.2470082520310262	2.0197170777037035	-0.24446264545560087	0.27482272280677394	-0.25434347190658	-2.8796044236149925	-3.4694059147903507	-5.504063045565915	-0.5758397358960744	0.9350390031513978	2.161334527738435	-2.056253643089463	-1.40194715843207	1.880472392589466	-1.1019131377886346	-1.5490183152005266	-1.112402450722065	-2.293749309106857	-1.1449767005340268	-1.009245515576683	-1.0558974057179789	0.03944056508525069	-4.233521774425516	-1.9503524880142695	-2.2077800383197235	-3.1251311112227356	-5.272014015595277	-5.609507132865237
chr2L:14262976-14264386	-3.5815596897441533	-3.633692149104716	-4.671055724127736	-6.873838875306692	-6.988910585321005	-1.041562685491579	0.5552050987676277	1.0668755590631576	-0.6252873828651145	0.2614505271567006	0.0	0.8881232239143072	3.4293924243381366	4.158867318514238	1.4477763143210869	1.461659602638882	1.671486928236058	1.6680434566045483	0.288769123076823	0.7359535705891888	1.4637527426815686	6.924586638121769	5.2781424987932954	14.070044301065275	3.10220523988171	6.984475133426448	8.10685994497198	4.617547024084519	8.523381965893993	6.731131704098087	0.7359535705891888	0.27482272280677394	3.6882094707518394	3.2780794923999514	4.949086784568733	4.328718109647965	-0.40856525931211984	-2.326261095775715	-5.8845322531641155	-4.730314285917985	-6.827406110777278	-4.695105265238579	-0.8136651040317483	-0.7099300521170457	1.6128466378144475	11.526486974238528	13.572139959844414	6.154127098190094	8.12735868091344
chr2L:14347801-14349216	-0.555896523218915	-0.714074473491167	0.2543434719065784	-2.4264948892469054	-2.797469363288955	-5.105480723070284	-5.713964525184322	-3.48922822935372	-0.4440551293685688	-3.982144829867447	-4.749385799116328	-10.829775719797754	-8.2255359176941	-7.648138131357956	-4.495913495580149	-3.2850523377988243	-7.059294139879788	-8.222604282271417	-5.716397746118555	-10.801109330001978	-7.388328652275795	-1.9020074147385722	-5.81709077693863	-5.977328808990352	-4.630542018705553	-0.7146791666297349	0.06520539496166058	-1.8953988218406603	-1.0466924622419154	1.048846302427252	2.1987117905388267	4.244351762643542	4.9449390503411506	6.949049219676069	5.196502875593828	5.6674308794891255	6.158085642990516	9.136109910174667	8.855739510639303	8.220424578185003	6.526252278605709	9.80242884675163	11.27756865891799	7.0897364472722675	12.5435674383606	10.200926964590325	13.363119271251506	12.446540751659294	7.942185403438171
chr2L:14353980-14356177	-8.2255359176941	-7.648138131357956	-4.495913495580149	-3.2850523377988243	-7.059294139879788	-8.222604282271417	-5.716397746118555	-10.801109330001978	-7.388328652275795	-1.9020074147385722	-5.81709077693863	-5.977328808990352	-4.630542018705553	-0.7146791666297349	0.06520539496166058	-1.8953988218406603	-1.0466924622419154	1.048846302427252	2.1987117905388267	4.244351762643542	4.9449390503411506	6.949049219676069	5.196502875593828	5.6674308794891255	6.158085642990516	9.136109910174667	8.855739510639303	8.220424578185003	6.526252278605709	9.80242884675163	11.27756865891799	7.0897364472722675	12.5435674383606	10.200926964590325	13.363119271251506	12.446540751659294	7.942185403438171	7.877603340732791	6.219916417798684	4.902642726635134	6.07507959911629	5.240029084918089	5.765451316449255	4.221165154929351	1.7928247977434917	0.61439829548694	-0.015572713507718647	0.029960253252681937	-0.9525815992305496
chr2L:14359034-14360424	-5.977328808990352	-4.630542018705553	-0.7146791666297349	0.06520539496166058	-1.8953988218406603	-1.0466924622419154	1.048846302427252	2.1987117905388267	4.244351762643542	4.9449390503411506	6.949049219676069	5.196502875593828	5.6674308794891255	6.158085642990516	9.136109910174667	8.855739510639303	8.220424578185003	6.526252278605709	9.80242884675163	11.27756865891799	7.0897364472722675	12.5435674383606	10.200926964590325	13.363119271251506	12.446540751659294	7.942185403438171	7.877603340732791	6.219916417798684	4.902642726635134	6.07507959911629	5.240029084918089	5.765451316449255	4.221165154929351	1.7928247977434917	0.61439829548694	-0.015572713507718647	0.029960253252681937	-0.9525815992305496	-1.0509105571437642	-4.110685912571234	-2.81198918256331	-2.1721988093661544	-2.311615711989805	-5.3847679513517726	-5.184891551352717	-7.843508322148443	-10.108745918509882	-8.509580105626382	-7.583891381097349
chr2L:14361901-14363164	-1.0466924622419154	1.048846302427252	2.1987117905388267	4.244351762643542	4.9449390503411506	6.949049219676069	5.196502875593828	5.6674308794891255	6.158085642990516	9.136109910174667	8.855739510639303	8.220424578185003	6.526252278605709	9.80242884675163	11.27756865891799	7.0897364472722675	12.5435674383606	10.200926964590325	13.363119271251506	12.446540751659294	7.942185403438171	7.877603340732791	6.219916417798684	4.902642726635134	6.07507959911629	5.240029084918089	5.765451316449255	4.221165154929351	1.7928247977434917	0.61439829548694	-0.015572713507718647	0.029960253252681937	-0.9525815992305496	-1.0509105571437642	-4.110685912571234	-2.81198918256331	-2.1721988093661544	-2.311615711989805	-5.3847679513517726	-5.184891551352717	-7.843508322148443	-10.108745918509882	-8.509580105626382	-7.583891381097349	-5.840256370854307	-5.791276897370303	-6.60291143078189	-3.8848553797697627	-4.484806586615824
chr2L:14490749-14492450	-0.6252873828651145	-1.0652839497589055	-4.927089479766452	-3.2737432904911277	-3.363826679632301	-2.4596970952098007	-1.010088617696067	-1.9769857196479577	0.47712125471966244	-0.9059652567236041	4.433380016130668	5.390956528505351	4.0549314656248345	9.281658738613716	1.7613168531982384	2.8388006888282096	16.457057884712036	12.805630752381319	9.220057789200812	5.740321095010879	3.8752998997193493	3.9637389689965556	0.932687090529852	-4.035808116900785	-5.946749226941581	-9.445424803856058	-3.0327763357007864	-4.110036882675587	-1.1737218734474009	-1.3821770810048504	-1.9687620712863652	-2.9816348465037263	-0.7359841279388455	0.06528725330663311	-0.39539239071495064	0.6071145878372002	-2.01232258233567	-3.5129458293624802	-0.7716709385344843	-0.9286394958160356	-0.2730722894093543	-8.412583080495518	-9.538285448494587	-4.890906004051239	-4.37620610905931	-1.975841875522851	-8.700639243386664	-6.883974327299104	-8.555659857898041
chr2L:15005264-15011426	0.32675222119505476	0.288769123076823	3.021403511406385	2.371309522589616	1.4155559089962388	2.403594636288815	4.318934227411105	5.207040638657139	1.6759020869839567	1.2998806557519846	-1.4495602558101537	-0.19004895790825063	-1.0464933901535038	-1.72954811871417	-1.8035955773177106	-4.048599040956593	-1.507949555627697	0.0	0.47712125471966244	-0.3842533059311557	-0.2406233412219088	0.5833589373735073	0.73412928490582	-0.37741592195598905	-0.8089495503703846	-5.349534458584642	-2.9473122730519705	-1.1576152932850503	-0.3680645532898642	0.9059652567236041	0.32675222119505476	0.7359535705891888	0.32675222119505476	0.7359535705891888	-1.8707583049197942	-0.40332365777751045	2.5864866850408896	1.5709030994054676	4.846885054605559	0.0	0.9884928598239788	-0.730111116310081	-2.3687106822569097	-1.5742201072318331	-1.1646131287188617	-0.3842533059311557	-1.9084850188786497	-0.9884928598239788	-0.2887691230768229
chr2L:15037687-15040674	0.0	0.0	0.0	0.0	0.0	0.0	0.0	0.0	0.47712125471966244	0.6745281722251231	3.744573710002435	3.915885652197074	4.880500484631668	0.46660954739493005	0.7653197841939178	3.1037143303318087	3.359149574866239	2.879723976178439	3.8928597429268263	5.2317250317111865	7.211243240761451	4.545334510723683	10.282043942484165	2.7285928155171044	1.9084850188786497	2.3286248352848276	4.372137536590572	4.936504795210896	8.712278386686984	8.918239898348583	5.60802431892831	-0.3845657106041984	-2.972463180206936	-4.8121265860700655	-2.693756178465214	-6.667509322674758	2.4554881861252618	2.6345171994591543	1.1428713474994399	0.2711895880872685	4.603137202675609	-1.4098873326228567	2.384957350723048	-2.4703948882821307	-2.4396788816574873	-2.8628011176521126	-2.1361462582808786	0.18672279766699695	-0.3842533059311557
chr2L:15059754-15061197	-2.4396788816574873	-2.8628011176521126	-2.1361462582808786	0.18672279766699695	-0.3842533059311557	-0.6252873828651145	-5.075614196303948	-4.833805449765322	3.425834771010709	0.9465436643313138	0.0	3.9615239382074394	8.680853056189248	1.4787494158918901	6.636357561274433	4.534715743599177	11.522071369090252	8.345463999615559	0.0	0.9884928598239788	0.0	7.507234192263764	7.336123435385925	1.6806839062132066	8.652543471955692	15.957584550087134	15.731985515311864	6.5955986490002525	12.53410832103687	12.105004358632396	6.298473620301156	5.124532327981393	12.748247405395448	12.956305255182592	16.632559519627677	8.028514946196852	6.970865462816108	3.298145570078719	1.1822872742475563	-3.0318634273229947	-5.674356357959414	-7.87365605729927	-7.766936555522414	-6.321542366858203	-5.757242877942333	-1.3188261401778945	-2.377767678458271	-4.657628413197272	-1.7711834925360843
chr2L:15067002-15068339	4.534715743599177	11.522071369090252	8.345463999615559	0.0	0.9884928598239788	0.0	7.507234192263764	7.336123435385925	1.6806839062132066	8.652543471955692	15.957584550087134	15.731985515311864	6.5955986490002525	12.53410832103687	12.105004358632396	6.298473620301156	5.124532327981393	12.748247405395448	12.956305255182592	16.632559519627677	8.028514946196852	6.970865462816108	3.298145570078719	1.1822872742475563	-3.0318634273229947	-5.674356357959414	-7.87365605729927	-7.766936555522414	-6.321542366858203	-5.757242877942333	-1.3188261401778945	-2.377767678458271	-4.657628413197272	-1.7711834925360843	-0.7370172632495332	-0.1560117777675677	-1.3938149475211945	-2.7002669109722355	-2.2560830456952785	-5.199892514024906	-11.551194813437647	-8.108563783011014	-10.625999068958114	-9.559837951791833	4.88310873945503	13.783525702435426	10.08330338813451	10.419734460708325	11.025493468645404
chr2L:15113093-15114457	10.902808313745071	1.1152391748996318	-1.5966056650599287	0.33243779159970227	0.2049419025606966	-2.721038624812808	-2.3919033258453695	-10.354192534238708	-8.500241715270784	-4.755630472938679	5.7845383084636115	7.7555570425185	11.542291073714809	11.33532559221955	5.14752280594736	0.4651445441684962	0.7712311300452935	-3.3856262841171043	-6.028898945925487	-12.73396509118901	-13.885836039573192	-15.708784798178211	-13.155527000677838	-12.325282443000178	-12.666733764971712	-5.695319077645443	-10.249070137116627	-20.444382328912607	-18.085318201854452	-14.298707282462574	0.0	0.0	-0.9884928598239788	-1.4637527426815689	-6.481866197110181	-3.1134152571258196	2.3286248352848276	0.19916529609750638	0.3842533059311557	-0.516138717560716	-1.9751144574652701	0.0	0.32675222119505476	-1.8834067806682209	3.585777622988084	2.369539358864916	0.9059652567236041	1.4637527426815686	2.6607870992528655
chr2L:15255258-15257482	-0.8405316854811506	-0.9579392302242881	-0.7370099013288101	0.8700711726832873	1.3821770810048504	0.0	-1.1911716295434238	-0.7121263297071474	-1.2439088764370034	-0.05361051534148059	-0.2645958604397065	1.9082733934469451	0.3270157906784876	-0.3506916371898497	-3.4330363012770526	-2.1086906165992096	-5.373992341571121	-5.714891823575392	-1.4341080940448028	-0.5552050987676277	0.0	0.3842533059311557	1.0668755590631576	-0.7359535705891888	1.9426336659257362	3.6639427522811263	1.634411655203386	1.8390829540680533	1.1258836683239124	3.1703242568608943	2.2185952318776114	2.1637918384852024	1.026578067429304	3.656323000430511	0.7359998534051113	-0.26145052715670036	0.47712125471966244	3.4337583139239114	4.075566101115956	5.574014737434297	2.5783143600171137	3.261860439465056	4.687030660546765	6.385884385657545	4.092339516193445	5.5285487507999544	3.684827291232399	4.395517148283032	4.975013169129823
chr2L:15270542-15272460	2.1637918384852024	1.026578067429304	3.656323000430511	0.7359998534051113	-0.26145052715670036	0.47712125471966244	3.4337583139239114	4.075566101115956	5.574014737434297	2.5783143600171137	3.261860439465056	4.687030660546765	6.385884385657545	4.092339516193445	5.5285487507999544	3.684827291232399	4.395517148283032	4.975013169129823	5.278519980277962	3.6356948364689567	2.9353518544790718	2.0658921453347183	-0.8347935948169255	-0.11545368334801398	2.5230348801399995	0.7192351393726212	-1.1451916048326531	0.0997163518991377	-0.8192884647462193	0.2033329038642154	-1.6079272934474953	1.724281975671944	2.503773689701932	2.4482019793916265	0.8094370490250486	1.7937445656251445	0.6837234381989755	2.033075074668435	2.2266428978802306	5.365683470809142	1.1773966848943658	0.7157422309765814	1.8699122772911227	2.5944930703036384	2.312394837268336	3.1282178188862737	0.3931201689622678	0.46455120622516194	0.36629138584263593
chr2L:15333674-15335825	1.0216415987285858	3.5859243361565762	3.068745791325724	6.34833112912377	4.776320558060416	3.985334359028931	4.413719826476132	3.8295996572740765	4.160804467480877	-1.016716737417182	3.6906980629761668	0.7388735348821501	-0.20424120957664121	-0.9657132852842197	-2.6914043858803027	-0.40130189885732703	-1.4278600679624323	-0.42458423514104277	-0.44283689896018325	-1.7670867720094898	-0.8456472271648853	-1.12359060946877	-0.893580661317194	-1.604920385302019	-0.8858646726468443	-3.316286269833992	-2.479753248431751	-2.2063528853424748	-3.1441630181242504	-6.166492196205904	-6.48701994553635	-5.523741713502445	-4.181085509378785	-4.194241193802081	-7.196309649048289	-3.4691279331063636	-7.828227528397736	-8.744664303120691	-9.869510251217688	-8.786404413838872	-10.746658704666153	-11.480105094019244	-15.961630565815208	-12.274512024871864	-10.278909913911797	-0.9059652567236041	-0.6867325911188109	-1.2423491625734677	0.2671666913010442
chr2L:15729974-15732027	0.0	0.0	0.0	0.0	0.0	0.0	0.0	0.0	0.0	0.0	0.0	0.0	0.0	0.0	0.0	0.0	0.0	0.0	0.0	0.0	0.0	0.0	0.0	0.0	0.0	0.0	0.0	0.0	0.0	0.0	0.0	0.0	0.0	0.0	0.0	0.0	0.0	0.0	0.0	0.0	0.0	0.0	0.0	0.0	0.0	0.0	0.0	0.0	0.0
chr2L:15747211-15748665	0.0	0.0	0.0	0.0	0.0	0.0	0.0	0.0	0.0	0.0	0.0	0.0	0.0	0.0	0.0	0.0	0.0	0.0	0.0	0.0	0.0	0.0	0.0	0.0	0.0	0.0	0.0	0.0	0.0	0.0	0.0	0.0	0.0	0.0	0.0	0.0	0.0	0.0	0.0	0.0	0.0	0.0	0.0	0.0	0.0	0.0	0.0	0.0	0.0
chr2L:15751902-15753438	0.0	0.0	0.0	0.0	0.0	0.0	0.0	0.0	0.0	0.0	0.0	0.0	0.0	0.0	0.0	0.0	0.0	0.0	0.0	0.0	0.0	0.0	0.0	0.0	0.0	0.0	0.0	0.0	0.0	0.0	0.0	0.0	0.0	0.0	0.0	0.0	0.0	0.0	0.0	0.0	0.0	0.0	0.0	0.0	0.0	0.0	0.0	0.0	0.0
chr2L:15764098-15765335	0.0	0.0	0.0	0.0	0.0	0.0	0.0	0.0	0.0	0.0	0.0	0.0	0.0	0.0	0.0	0.0	0.0	0.0	0.0	0.0	0.0	0.0	0.0	0.0	0.0	0.0	0.0	60.49410638340387	80.56503501728174	30.62850543448581	25.76574582596754	29.82101240633904	31.892352169544694	22.658100308562048	15.943291903049984	20.297875946119117	33.86489386139832	17.276658717489923	14.901840401264817	21.283119486677826	15.091328826963482	15.26636195755949	12.339067927553517	10.073425277148003	5.318642959052859	5.998112685355232	2.080409474261744	1.0361562500216857	-2.943128034044145
chr2L:15767210-15768893	0.0	0.0	0.0	0.0	0.0	0.0	0.0	0.0	0.0	0.0	0.0	0.0	0.0	0.0	0.0	0.0	0.0	0.0	0.0	0.0	0.0	60.49410638340387	80.56503501728174	30.62850543448581	25.76574582596754	29.82101240633904	31.892352169544694	22.658100308562048	15.943291903049984	20.297875946119117	33.86489386139832	17.276658717489923	14.901840401264817	21.283119486677826	15.091328826963482	15.26636195755949	12.339067927553517	10.073425277148003	5.318642959052859	5.998112685355232	2.080409474261744	1.0361562500216857	-2.943128034044145	-4.72005476579338	-7.739381087921679	-6.901470223685838	-10.483589145848676	-11.470428043055469	-14.476352594097314
chr2L:16285254-16289212	4.4550154121119	23.747194803460687	26.39707496629644	24.25617350020674	18.29542900743925	11.432590440699238	6.442015845967162	2.417613669615073	-0.3925321755029738	-0.5373968491460306	1.577224527712804	2.695733337249591	-1.1737218734474009	-0.8306338155442856	-0.6354674244996235	-3.911186599248887	-0.47561549750310156	-4.453786474767185	-5.395687050714459	-4.549177199387736	-6.467895541456016	-5.402339502961971	-2.503281875859784	-3.374581738673367	-0.58136289059981	-5.563971954187614	-6.250778815240054	-7.991916551363719	-6.675576891040028	-7.865215729188477	-1.7879458217111173	-6.425479514443333	-4.417043944872175	1.0878617979457672	8.322469714405319	4.3509482439698095	3.1952356764755745	0.7224862990536621	1.1708874508528289	0.7099740011660672	-2.275293227797348	-2.0063387676073714	-2.0340056485628333	-0.4269703884801331	-2.702867110409669	6.761409201923485	16.763105512008828	19.196909622239886	14.731859548230814
chr2L:16298991-16301295	-7.991916551363719	-6.675576891040028	-7.865215729188477	-1.7879458217111173	-6.425479514443333	-4.417043944872175	1.0878617979457672	8.322469714405319	4.3509482439698095	3.1952356764755745	0.7224862990536621	1.1708874508528289	0.7099740011660672	-2.275293227797348	-2.0063387676073714	-2.0340056485628333	-0.4269703884801331	-2.702867110409669	6.761409201923485	16.763105512008828	19.196909622239886	14.731859548230814	2.730943895652888	-0.16677557215419928	-6.255150635218152	-5.742615508631563	-8.662225685377177	-8.432807859831492	-7.864510804623817	-3.2215414390411428	-7.824668943834401	-3.8998516828902154	-2.483496093275634	-5.531929781199897	-14.53917973879952	-14.644654662629502	-10.390463607525446	-3.7415413033286664	-0.7359535705891888	-2.3286248352848276	-6.9729260086511395	-6.179735771760961	0.0	0.32675222119505476	4.82765255426627	6.01706626670679	3.7999345915587557	5.170673126597431	0.40765974572179714
chr2L:16301828-16303346	1.0878617979457672	8.322469714405319	4.3509482439698095	3.1952356764755745	0.7224862990536621	1.1708874508528289	0.7099740011660672	-2.275293227797348	-2.0063387676073714	-2.0340056485628333	-0.4269703884801331	-2.702867110409669	6.761409201923485	16.763105512008828	19.196909622239886	14.731859548230814	2.730943895652888	-0.16677557215419928	-6.255150635218152	-5.742615508631563	-8.662225685377177	-8.432807859831492	-7.864510804623817	-3.2215414390411428	-7.824668943834401	-3.8998516828902154	-2.483496093275634	-5.531929781199897	-14.53917973879952	-14.644654662629502	-10.390463607525446	-3.7415413033286664	-0.7359535705891888	-2.3286248352848276	-6.9729260086511395	-6.179735771760961	0.0	0.32675222119505476	4.82765255426627	6.01706626670679	3.7999345915587557	5.170673126597431	0.40765974572179714	-1.9189082575261098	-7.3212244233206585	-11.881058288765601	-7.701456973126382	-0.30735967257511815	-1.0668755590631576
chr2L:16306134-16308445	-2.0340056485628333	-0.4269703884801331	-2.702867110409669	6.761409201923485	16.763105512008828	19.196909622239886	14.731859548230814	2.730943895652888	-0.16677557215419928	-6.255150635218152	-5.742615508631563	-8.662225685377177	-8.432807859831492	-7.864510804623817	-3.2215414390411428	-7.824668943834401	-3.8998516828902154	-2.483496093275634	-5.531929781199897	-14.53917973879952	-14.644654662629502	-10.390463607525446	-3.7415413033286664	-0.7359535705891888	-2.3286248352848276	-6.9729260086511395	-6.179735771760961	0.0	0.32675222119505476	4.82765255426627	6.01706626670679	3.7999345915587557	5.170673126597431	0.40765974572179714	-1.9189082575261098	-7.3212244233206585	-11.881058288765601	-7.701456973126382	-0.30735967257511815	-1.0668755590631576	0.7359535705891888	0.3842533059311557	1.684872899606169	-0.3842533059311557	-1.1089809886852118	2.222348545805461	1.7070699805079195	2.958621314555353	10.771713015774486
chr2L:16309655-16312401	2.730943895652888	-0.16677557215419928	-6.255150635218152	-5.742615508631563	-8.662225685377177	-8.432807859831492	-7.864510804623817	-3.2215414390411428	-7.824668943834401	-3.8998516828902154	-2.483496093275634	-5.531929781199897	-14.53917973879952	-14.644654662629502	-10.390463607525446	-3.7415413033286664	-0.7359535705891888	-2.3286248352848276	-6.9729260086511395	-6.179735771760961	0.0	0.32675222119505476	4.82765255426627	6.01706626670679	3.7999345915587557	5.170673126597431	0.40765974572179714	-1.9189082575261098	-7.3212244233206585	-11.881058288765601	-7.701456973126382	-0.30735967257511815	-1.0668755590631576	0.7359535705891888	0.3842533059311557	1.684872899606169	-0.3842533059311557	-1.1089809886852118	2.222348545805461	1.7070699805079195	2.958621314555353	10.771713015774486	0.0	2.925802119013066	-0.5994904298314722	4.658089647801649	8.314896487687033	4.079487089152832	0.7956461664192541
chr2L:16323910-16326153	-7.3212244233206585	-11.881058288765601	-7.701456973126382	-0.30735967257511815	-1.0668755590631576	0.7359535705891888	0.3842533059311557	1.684872899606169	-0.3842533059311557	-1.1089809886852118	2.222348545805461	1.7070699805079195	2.958621314555353	10.771713015774486	0.0	2.925802119013066	-0.5994904298314722	4.658089647801649	8.314896487687033	4.079487089152832	0.7956461664192541	-4.999733876617117	-2.392564735351872	-8.278586073486466	-11.870151785775944	-12.259846821361162	-8.379243960071342	-5.0462107056171766	-6.875007480646209	0.8146844934204033	15.40346271161587	49.49549393986263	61.633560933645484	48.80877329146	18.747270417194006	20.774871130645856	16.092498123662047	12.018417904954793	10.567480138554703	8.122992912317843	4.594712223893417	1.3832229071833289	-3.319326903440298	-4.594655537320769	-4.5889108893267405	-3.0040308776768243	-6.7566631420727825	-10.479769043536814	-12.680456180058963
chr2L:16328106-16329571	-1.1089809886852118	2.222348545805461	1.7070699805079195	2.958621314555353	10.771713015774486	0.0	2.925802119013066	-0.5994904298314722	4.658089647801649	8.314896487687033	4.079487089152832	0.7956461664192541	-4.999733876617117	-2.392564735351872	-8.278586073486466	-11.870151785775944	-12.259846821361162	-8.379243960071342	-5.0462107056171766	-6.875007480646209	0.8146844934204033	15.40346271161587	49.49549393986263	61.633560933645484	48.80877329146	18.747270417194006	20.774871130645856	16.092498123662047	12.018417904954793	10.567480138554703	8.122992912317843	4.594712223893417	1.3832229071833289	-3.319326903440298	-4.594655537320769	-4.5889108893267405	-3.0040308776768243	-6.7566631420727825	-10.479769043536814	-12.680456180058963	-9.315407269819797	-11.620831329260074	-10.145219125196347	-8.8842378448986	5.891757242949401	8.845894570129595	3.0330449150441336	2.122888587988549	-3.333352724625658
chr2L:16349366-16354443	-10.145219125196347	-8.8842378448986	5.891757242949401	8.845894570129595	3.0330449150441336	2.122888587988549	-3.333352724625658	-2.7358941665236487	10.083584484414912	11.877278830191717	7.591850862685603	3.6408623061786796	0.8061550177543741	-3.8169684843335006	-3.5827409165664794	-5.990449198924162	0.7439390360181123	-0.65407097064823	-2.5452555053423933	-3.7188435238976187	-8.308726036437328	-10.479043634017756	-17.45853537438036	-6.486688889015283	4.774116109230028	2.0367558936139276	0.9548945823428865	0.8567863973915436	-0.48602824386963767	-0.9560319836822354	2.2107250613130915	0.14986288920507854	2.591062653409808	2.1833924056576923	0.6010621407397185	0.5700228003036275	-0.1563132852636103	-1.563167261145224	-3.3482908901925184	-9.028591376822684	-8.310351677044439	-11.066802148570199	-11.1973434738829	-11.32222032444057	-8.171436810140735	-4.728910697359255	-1.6806839062132066	-11.068641374894876	-20.898339983437054
chr2L:16355292-16357050	0.8061550177543741	-3.8169684843335006	-3.5827409165664794	-5.990449198924162	0.7439390360181123	-0.65407097064823	-2.5452555053423933	-3.7188435238976187	-8.308726036437328	-10.479043634017756	-17.45853537438036	-6.486688889015283	4.774116109230028	2.0367558936139276	0.9548945823428865	0.8567863973915436	-0.48602824386963767	-0.9560319836822354	2.2107250613130915	0.14986288920507854	2.591062653409808	2.1833924056576923	0.6010621407397185	0.5700228003036275	-0.1563132852636103	-1.563167261145224	-3.3482908901925184	-9.028591376822684	-8.310351677044439	-11.066802148570199	-11.1973434738829	-11.32222032444057	-8.171436810140735	-4.728910697359255	-1.6806839062132066	-11.068641374894876	-20.898339983437054	-13.860334115006202	-8.235982495288141	-17.374528328277425	-6.828742392785386	0.0	0.288769123076823	3.7264361250424196	5.787791802059115	4.898410146479542	1.1190923184882002	-4.043953410647694	-3.8589417454574164
chr2L:16403890-16406382	5.669213545324101	4.6661348028019	1.1663085350659894	-8.092149425493222	-7.614782317330288	-13.355177522114918	-4.846030215822713	-0.6252873828651145	1.009509943976246	3.613740655045148	0.0	2.006910784097247	3.5056566450919386	2.8342317276983926	0.8855099033226963	0.47712125471966244	4.9338672773131105	4.9237586358354495	4.011854793385565	5.3134977248479505	2.205293594113166	0.0	3.3486816618240294	3.6109148379632594	0.7665191667380177	0.5447436145415531	0.8783714605053454	-0.450714463662663	0.0	0.9884928598239788	-0.9884928598239788	-0.47712125471966244	-1.3821770810048504	-0.12553461654511164	0.5692575919064119	-0.026248662987020405	-0.4986143701943385	-1.9373760588382491	-2.5435974661718377	-2.412152679551548	-1.0753322857678569	0.3842533059311557	-0.9591312608573317	-3.814576907845702	-0.6196798365866706	1.630178547499951	0.3842533059311557	-0.3842533059311557	0.3842533059311557
chr2L:16676916-16678187	1.4700822753787206	-0.3842533059311557	0.0	0.5756503639343047	4.099604510646084	4.409807416226723	0.47712125471966244	-0.47712125471966244	1.4637527426815686	-0.7359535705891888	2.841559183121075	7.03808683355412	1.5781838836615223	5.501823869645912	5.328017507421237	2.0461639937300253	4.645979838694964	2.713949879333902	4.492994001642479	1.4637527426815686	-0.6252873828651145	2.7738898212742678	3.9941856233760107	2.906288953306631	0.0	0.7275475737908186	0.40771424211807045	0.654735204695461	0.5063233508459201	-2.330548614327053	-1.0231733518457615	0.5237558475350889	-1.0212865200167154	-1.8277198973038313	-2.391577959131531	-0.5582575783962773	-1.1611982209065022	1.4637527426815686	1.684872899606169	-2.4000123940783276	1.4980033850677439	-1.7494350818224857	-1.0668755590631576	1.0455870200057575	3.308752503262967	-0.6252873828651145	0.7359535705891888	0.32675222119505476	1.9084850188786497
chr2L:16679614-16681300	0.47712125471966244	-0.47712125471966244	1.4637527426815686	-0.7359535705891888	2.841559183121075	7.03808683355412	1.5781838836615223	5.501823869645912	5.328017507421237	2.0461639937300253	4.645979838694964	2.713949879333902	4.492994001642479	1.4637527426815686	-0.6252873828651145	2.7738898212742678	3.9941856233760107	2.906288953306631	0.0	0.7275475737908186	0.40771424211807045	0.654735204695461	0.5063233508459201	-2.330548614327053	-1.0231733518457615	0.5237558475350889	-1.0212865200167154	-1.8277198973038313	-2.391577959131531	-0.5582575783962773	-1.1611982209065022	1.4637527426815686	1.684872899606169	-2.4000123940783276	1.4980033850677439	-1.7494350818224857	-1.0668755590631576	1.0455870200057575	3.308752503262967	-0.6252873828651145	0.7359535705891888	0.32675222119505476	1.9084850188786497	6.0223731231582605	10.095851260650864	1.7329619857172553	0.6610055706295627	6.519692228007627	3.596415445208053
chr2L:16702162-16703470	1.7329619857172553	0.6610055706295627	6.519692228007627	3.596415445208053	11.610312390268147	8.979710908485213	3.510574073844195	9.118695273130198	6.73544877444927	-0.2473795735595128	1.4637527426815686	11.192235513562956	16.87258204298444	16.246337043603987	28.32893683037676	21.594295219979422	5.203163464766805	10.39648131900709	9.798952480552538	6.634645107016078	3.67709838302465	2.3408114267726106	3.102844826924888	4.948968063982189	8.365851084923095	12.67030463882273	11.088189097917478	5.487265668177256	1.8372405596601418	-1.7924140983305077	-3.9232965933526542	-5.282571883063777	-10.890559966473075	-17.412327260330702	-19.656062482405197	-13.49081636737849	-9.960515408924548	-10.881451619857458	-12.737802668092858	-13.764634847987972	-14.17254560706243	-13.724218901496881	-12.235179758648014	-3.267114632662933	-1.684872899606169	-1.3821770810048504	-0.2887691230768229	-6.321904772358341	-6.171575995366413
chr2L:16726775-16728253	-5.63038231656079	9.154596123024595	4.584320444108721	-1.134712756944993	-7.6549365739785475	-12.045920167514076	-13.571406081687153	-6.142173758727661	7.424523699166337	5.54429051600591	3.5066099277890106	-2.6933685417250475	0.8425742026898566	-0.06301415758875173	-0.2887691230768229	-0.7359535705891888	1.6854623932203743	0.8169349553969696	2.780752838027579	4.948471183084401	2.504947359905956	8.946742294087107	4.25151900309698	4.265666829327656	1.8884033933487987	0.8767374272786655	-0.8028466595578032	0.7072417113679476	0.16874239305581537	4.842606241906491	3.0033274473311233	3.668021040303564	3.0680974209933707	-0.4359239231164445	1.8143736577652614	2.570257593539506	0.2614505271567006	0.6252873828651146	0.0	3.0551106540255613	7.516782925327407	7.3601438056954045	7.893249935700324	5.809075089140099	3.4442411440825453	0.18072198645085483	-3.286844607938618	-3.189093344557367	-4.507454432861067
chr2L:16730985-16732616	7.424523699166337	5.54429051600591	3.5066099277890106	-2.6933685417250475	0.8425742026898566	-0.06301415758875173	-0.2887691230768229	-0.7359535705891888	1.6854623932203743	0.8169349553969696	2.780752838027579	4.948471183084401	2.504947359905956	8.946742294087107	4.25151900309698	4.265666829327656	1.8884033933487987	0.8767374272786655	-0.8028466595578032	0.7072417113679476	0.16874239305581537	4.842606241906491	3.0033274473311233	3.668021040303564	3.0680974209933707	-0.4359239231164445	1.8143736577652614	2.570257593539506	0.2614505271567006	0.6252873828651146	0.0	3.0551106540255613	7.516782925327407	7.3601438056954045	7.893249935700324	5.809075089140099	3.4442411440825453	0.18072198645085483	-3.286844607938618	-3.189093344557367	-4.507454432861067	-7.8144757676200145	-9.229095794817148	-10.7492833335064	-7.803347911091967	-3.027971223861575	-6.696785962450947	-1.2447290067991794	-0.32675222119505476
chr2L:16742035-16744771	3.668021040303564	3.0680974209933707	-0.4359239231164445	1.8143736577652614	2.570257593539506	0.2614505271567006	0.6252873828651146	0.0	3.0551106540255613	7.516782925327407	7.3601438056954045	7.893249935700324	5.809075089140099	3.4442411440825453	0.18072198645085483	-3.286844607938618	-3.189093344557367	-4.507454432861067	-7.8144757676200145	-9.229095794817148	-10.7492833335064	-7.803347911091967	-3.027971223861575	-6.696785962450947	-1.2447290067991794	-0.32675222119505476	4.252994325115725	7.1084672571301954	4.647946912982731	4.130563021774092	0.27832350881617424	0.4843909714507234	2.838118358171031	1.7202851485054578	0.4414123674337495	-1.8184691184728947	0.8530110715546199	-0.1324460563010879	-1.6946826215212243	-4.643088947047391	-5.521557415516874	-1.5971872843279327	-2.9366348179522914	0.32675222119505476	0.37107205997171755	-1.650959981714946	-2.098762832910192	2.1535261574664	-0.44464124712456343
chr2L:16824290-16825803	7.040243061054904	12.390055117862945	10.341850731972007	9.492782748999945	7.029757864385577	3.917339182771638	3.69227173700947	3.984568359520829	3.1084311064043533	1.648086522402493	1.4571426714346944	1.7325026933995067	0.9712722023637514	1.1811595305523084	-0.11954052555949823	2.1047749272951304	0.26654216541939096	3.735756728814284	0.29482155517566866	0.38206231928462214	0.6364909660268047	-1.18569089057811	-4.358648183603834	-5.935682035831162	-6.264522550520752	-11.089928819286994	-8.376719651037332	-1.6950935144223875	-2.0402513921456125	-2.456421408924131	-4.017359632791699	-4.59593203874827	-1.7299722278275553	-3.8828413724537327	-4.010261561726991	-4.701251537122659	-7.521164966320731	-5.736987989913278	-5.734038392530694	-4.74735086129232	-5.8898423585548425	-8.270084017272437	-3.9016616703232057	-5.476520855085053	-2.4415018906004504	-9.104999658429415	-8.54070580392163	-6.608799644822842	-4.7266171889662285
chr2L:16826584-16828340	3.917339182771638	3.69227173700947	3.984568359520829	3.1084311064043533	1.648086522402493	1.4571426714346944	1.7325026933995067	0.9712722023637514	1.1811595305523084	-0.11954052555949823	2.1047749272951304	0.26654216541939096	3.735756728814284	0.29482155517566866	0.38206231928462214	0.6364909660268047	-1.18569089057811	-4.358648183603834	-5.935682035831162	-6.264522550520752	-11.089928819286994	-8.376719651037332	-1.6950935144223875	-2.0402513921456125	-2.456421408924131	-4.017359632791699	-4.59593203874827	-1.7299722278275553	-3.8828413724537327	-4.010261561726991	-4.701251537122659	-7.521164966320731	-5.736987989913278	-5.734038392530694	-4.74735086129232	-5.8898423585548425	-8.270084017272437	-3.9016616703232057	-5.476520855085053	-2.4415018906004504	-9.104999658429415	-8.54070580392163	-6.608799644822842	-4.7266171889662285	-2.482166370388127	-3.7133675163055897	-3.5937967385144907	-6.774609879971372	-5.005199244624076
chr2L:16888002-16889528	-9.118326379302216	-8.868965644650775	-4.120996546686595	-9.144641875082408	-9.731376694321316	-5.309463516714975	-8.924943368119914	-11.237839283598413	-3.215741268869095	-5.462921495141345	-7.069535006338249	-9.468981879187625	-10.086749793905897	-5.580604389121868	-4.031419669826592	-5.301802352948928	-8.913057834810983	-13.261371569965192	-12.739650419652651	-1.1897758510238747	-0.5050184077099936	-0.5552050987676277	-0.13563667086097575	0.0	-1.9467509417273945	-6.178085026802375	-9.08879250254713	-8.169365632097112	-1.8264717930396999	0.0	-2.3450628965789218	-1.753536428138856	0.0	0.22428768608278374	-1.2289251998561312	0.8250897608112514	-2.028546183716816	-5.073041464307761	-9.581476879605125	-11.332087052708754	-10.055213715840578	-3.7975668780753953	-9.076567422633165	-2.0027685766756016	-3.239457134840739	-1.5704190432189342	0.3842533059311557	-1.4637527426815689	-0.7359535705891888
chr2L:16901257-16902370	-9.08879250254713	-8.169365632097112	-1.8264717930396999	0.0	-2.3450628965789218	-1.753536428138856	0.0	0.22428768608278374	-1.2289251998561312	0.8250897608112514	-2.028546183716816	-5.073041464307761	-9.581476879605125	-11.332087052708754	-10.055213715840578	-3.7975668780753953	-9.076567422633165	-2.0027685766756016	-3.239457134840739	-1.5704190432189342	0.3842533059311557	-1.4637527426815689	-0.7359535705891888	-0.32675222119505476	3.1539310592070637	3.089231458252305	-1.9084850188786497	1.0668755590631576	3.5379057633122066	2.075054040482061	1.9084850188786497	1.7202851485054578	12.542603346447398	4.044353882399333	11.769143674378897	8.82893567602267	5.64993675244565	8.580619114913816	7.793934649936827	6.198807247927162	1.9431600241645413	5.480482675411073	5.568390335011693	0.288769123076823	1.531099762115607	8.55525477626792	2.3871911499207905	7.720300199747793	8.117627739042225
chr2L:17382583-17384506	0.3284246599877469	2.675793919330931	0.6252873828651146	0.3842533059311557	3.4406293926725344	4.208249032645246	-0.5511011468531489	0.288769123076823	0.16873419422633495	1.1314276204603093	0.7359535705891888	0.47712125471966244	-0.7359535705891888	0.3842533059311557	5.718385080746625	5.807799423530985	8.033384363866803	3.0531892782430234	9.173191018121232	4.921660329681432	2.8133468146965583	0.7824605861295374	1.9196048492996682	3.384100620979339	2.5096402591832794	0.3582612510021721	1.1620777503879267	-1.0078397081664168	0.8849327842465717	1.0779363172359113	-0.28197937605734136	1.4313637641589874	0.5585238663563326	3.570303210470831	0.7158051146113907	4.605878481848956	2.5573239063625053	4.372700826762827	4.46501002346352	0.5552050987676277	0.6082223268379355	-0.123250093810694	1.8506969083707403	2.772097409549511	1.3919457832306652	0.0	-0.7359535705891888	1.8738133334609046	0.2877897686702581
chr2L:17409601-17411622	0.6740891298809286	0.46686390683413015	1.6924535143836437	1.5306540486273825	0.6713296788000143	0.5405974926766718	1.5884390931634291	-1.0740302303421472	-5.207324410817564	-3.896283268849484	0.44625969556503103	-1.4702906065228976	0.3842533059311557	-0.5552050987676277	-0.6252873828651145	0.6963805262958971	2.787426071423117	4.1172415512920555	6.577791800349309	21.85764028003038	5.500605338597461	3.30167095997868	18.19574181895946	19.309408902636818	9.97306768355979	8.163817180654483	3.830046226663999	1.3252529317205852	-3.584168221337475	-4.228423123521292	-9.839583303880046	-7.25070542196719	-12.247523604694912	-5.304109009164703	-1.4637527426815689	-4.805831896842848	-6.229312988617595	-0.503350809406816	-3.089231458252305	-8.346454097893528	-8.983753621074742	-6.204386714948151	-10.163673220526933	-2.9311508642369843	-13.413180636941611	-9.242656692919692	-7.108015996723488	-6.5589483978985195	-5.791244824796483
chr2L:17476408-17479018	2.068504670110824	0.9884928598239788	1.5336408573911269	6.12375307858073	3.336646467517296	7.396423815281508	3.0435260881075723	5.149451066192617	3.330293659075271	5.495965510290672	8.191941526372673	5.042652723983999	5.769404628561209	10.778981045086084	1.2417203437958086	9.031477053331145	8.134672177874158	11.755766143400544	10.986154483680828	7.519040387274498	3.4014339829080966	4.589257275258608	5.694833824590809	8.81631861866772	2.315433986131577	2.446991402809885	7.9796261072496035	7.939450587802633	9.381979989204039	7.64111581547688	5.943255028195499	0.07337648643609093	0.881833079241268	-2.3035448073639126	-1.9741182565543773	-2.9811221517569746	-3.5024140481465627	-2.849609944743673	-4.359406170078717	-3.329068236843052	-1.7763192060080424	-2.9472507570839905	-3.8546206637747105	-4.328390909108266	-0.40397868033487966	-1.504438601271939	-1.5798192962082858	-3.6596773391971347	-0.5395757889024883
chr2L:17480136-17482173	3.330293659075271	5.495965510290672	8.191941526372673	5.042652723983999	5.769404628561209	10.778981045086084	1.2417203437958086	9.031477053331145	8.134672177874158	11.755766143400544	10.986154483680828	7.519040387274498	3.4014339829080966	4.589257275258608	5.694833824590809	8.81631861866772	2.315433986131577	2.446991402809885	7.9796261072496035	7.939450587802633	9.381979989204039	7.64111581547688	5.943255028195499	0.07337648643609093	0.881833079241268	-2.3035448073639126	-1.9741182565543773	-2.9811221517569746	-3.5024140481465627	-2.849609944743673	-4.359406170078717	-3.329068236843052	-1.7763192060080424	-2.9472507570839905	-3.8546206637747105	-4.328390909108266	-0.40397868033487966	-1.504438601271939	-1.5798192962082858	-3.6596773391971347	-0.5395757889024883	0.8245614290486801	-1.0668755590631576	-0.3766313107328291	-2.741267573835599	-0.10641370068270901	1.8949516227300227	0.6198678835508505	-1.7320163841258813
chr2L:17483106-17485539	1.2417203437958086	9.031477053331145	8.134672177874158	11.755766143400544	10.986154483680828	7.519040387274498	3.4014339829080966	4.589257275258608	5.694833824590809	8.81631861866772	2.315433986131577	2.446991402809885	7.9796261072496035	7.939450587802633	9.381979989204039	7.64111581547688	5.943255028195499	0.07337648643609093	0.881833079241268	-2.3035448073639126	-1.9741182565543773	-2.9811221517569746	-3.5024140481465627	-2.849609944743673	-4.359406170078717	-3.329068236843052	-1.7763192060080424	-2.9472507570839905	-3.8546206637747105	-4.328390909108266	-0.40397868033487966	-1.504438601271939	-1.5798192962082858	-3.6596773391971347	-0.5395757889024883	0.8245614290486801	-1.0668755590631576	-0.3766313107328291	-2.741267573835599	-0.10641370068270901	1.8949516227300227	0.6198678835508505	-1.7320163841258813	-2.2435647585254874	-1.2434403501237559	-1.0594252788610001	-5.462843984948961	-4.460566028586959	-4.993341623783424
chr2L:17500023-17501486	-0.5395757889024883	0.8245614290486801	-1.0668755590631576	-0.3766313107328291	-2.741267573835599	-0.10641370068270901	1.8949516227300227	0.6198678835508505	-1.7320163841258813	-2.2435647585254874	-1.2434403501237559	-1.0594252788610001	-5.462843984948961	-4.460566028586959	-4.993341623783424	-2.96506119672312	-2.2800819163574175	-1.5871006020681229	0.0	-1.6455757896058054	-2.5022373101311697	-0.8368724339229792	-1.8770396602131412	-5.714080143079832	-10.231745157908934	-12.439025067068606	-19.080774857281046	-14.281158163709366	-19.410954635110773	-11.154908102042876	0.0	-0.5552050987676277	-1.4313637641589874	-1.3821770810048504	-0.9059652567236041	-0.7359535705891888	-1.4637527426815689	0.0	-1.3821770810048504	0.47712125471966244	-1.753536428138856	0.18176187964792737	0.1435524905682914	4.79203139126668	1.8311229864044936	0.7359535705891888	11.49199356612651	25.42883952303875	28.98201133970452
chr2L:18136892-18138491	-5.45624282268362	-4.785690687335126	-3.058597117966326	-2.5501438768678373	0.0	-2.7285928155171044	-2.543801111024578	-3.584947346730081	-4.977742458717347	-7.366823972973909	-3.5484774211006966	0.0	-0.3842533059311557	-4.819225102222107	-3.2997871886096384	-4.526071034152429	-3.7482222797387275	-4.364700517130596	-2.8949772688861537	-2.9877077903771285	-3.320059232784147	0.4359239231164445	-3.72176029611305	-1.4325228613478334	-2.0207273921143667	-0.6380172731361781	-0.32675222119505476	-0.6102070948826337	-1.6398944687416999	-1.1335080900884322	0.7233385724496424	-0.8395800012530046	0.32675222119505476	0.47712125471966244	-1.4842185285036666	0.5684640245221962	0.1736674791438287	-0.9884928598239788	0.0	-0.32675222119505476	-0.7359535705891888	2.5249465644509406	9.482098461756976	0.5552050987676277	6.961819983754452	5.990417888436636	5.736671675356231	5.772252209506452	7.209529063525999
chr2L:18144028-18145347	-4.526071034152429	-3.7482222797387275	-4.364700517130596	-2.8949772688861537	-2.9877077903771285	-3.320059232784147	0.4359239231164445	-3.72176029611305	-1.4325228613478334	-2.0207273921143667	-0.6380172731361781	-0.32675222119505476	-0.6102070948826337	-1.6398944687416999	-1.1335080900884322	0.7233385724496424	-0.8395800012530046	0.32675222119505476	0.47712125471966244	-1.4842185285036666	0.5684640245221962	0.1736674791438287	-0.9884928598239788	0.0	-0.32675222119505476	-0.7359535705891888	2.5249465644509406	9.482098461756976	0.5552050987676277	6.961819983754452	5.990417888436636	5.736671675356231	5.772252209506452	7.209529063525999	8.14330203438627	8.045565228920982	5.5542588600554605	-1.706519913400623	-1.699778898030944	-0.3528287863795817	-1.7095063560745851	-3.2464301391109176	-2.2623413633706053	-0.9059652567236041	0.5552050987676277	0.1942483424366544	0.3410360668898235	5.958126100966079	6.429043300542765
chr2L:18150506-18152716	-1.6398944687416999	-1.1335080900884322	0.7233385724496424	-0.8395800012530046	0.32675222119505476	0.47712125471966244	-1.4842185285036666	0.5684640245221962	0.1736674791438287	-0.9884928598239788	0.0	-0.32675222119505476	-0.7359535705891888	2.5249465644509406	9.482098461756976	0.5552050987676277	6.961819983754452	5.990417888436636	5.736671675356231	5.772252209506452	7.209529063525999	8.14330203438627	8.045565228920982	5.5542588600554605	-1.706519913400623	-1.699778898030944	-0.3528287863795817	-1.7095063560745851	-3.2464301391109176	-2.2623413633706053	-0.9059652567236041	0.5552050987676277	0.1942483424366544	0.3410360668898235	5.958126100966079	6.429043300542765	7.478489888260275	7.483404975825631	6.850913289646122	0.0	0.6252873828651146	-1.0668755590631576	6.102828339471664	10.709405026814311	13.870029867878282	8.93327688104896	1.3821770810048504	6.861815264428839	7.674170126708489
chr2L:18157444-18159073	2.5249465644509406	9.482098461756976	0.5552050987676277	6.961819983754452	5.990417888436636	5.736671675356231	5.772252209506452	7.209529063525999	8.14330203438627	8.045565228920982	5.5542588600554605	-1.706519913400623	-1.699778898030944	-0.3528287863795817	-1.7095063560745851	-3.2464301391109176	-2.2623413633706053	-0.9059652567236041	0.5552050987676277	0.1942483424366544	0.3410360668898235	5.958126100966079	6.429043300542765	7.478489888260275	7.483404975825631	6.850913289646122	0.0	0.6252873828651146	-1.0668755590631576	6.102828339471664	10.709405026814311	13.870029867878282	8.93327688104896	1.3821770810048504	6.861815264428839	7.674170126708489	12.01235991875742	10.264232859741476	7.366607634629273	4.9389294968563044	0.0	3.466274511812162	11.237392813823499	16.46239757011076	13.226022633643051	7.318162036139624	7.41980569411621	8.595091698867693	5.530025679006083
chr2L:18447637-18449519	0.5234384870639827	1.2616200944934157	0.6137297135733525	0.2614505271567006	0.7059348247629398	-1.2111032000727442	-0.774630408176149	1.1304272459563622	0.0	-0.2762359471809862	0.11286929007565473	1.0965142442813336	0.32675222119505476	3.2276191341854026	0.8499599248297253	7.436431904592459	1.9910055817379466	0.9059652567236041	-0.7357890626869555	7.538237508856543	6.011556813280545	2.3347103229241584	0.0	0.0	0.0	0.0	0.0	0.0	0.0	0.0	1.8663314046375516	4.2679715689982745	0.49738210790773923	4.528012907538738	2.6834898795137216	0.9700028093259427	3.656472353017209	3.1166150480759236	2.368935212125648	3.2158088035361065	0.5546593429223581	1.732127435038469	1.6189986827342475	-1.0371058000276103	-2.476831032291839	-6.029470452938876	-5.1303944940808535	-0.17366747914382874	0.0
chr2L:18485043-18486609	0.0	-0.7480929104775306	-0.027960863052169858	2.2978464569745918	-0.41228306649861807	0.11659373793584697	-2.1445045313528177	0.2614505271567006	0.9884928598239788	1.2780642861172016	0.23794245207199655	-1.4914177489669227	-0.6059758315935211	2.1387664993934767	4.627437741916666	1.5261724817428712	2.155921150721805	1.684872899606169	6.110507653837297	32.622141927182234	29.79425478571112	10.06746801404412	8.854084524586257	-5.386954831069636	-2.4199066054110516	-3.1819058737975228	-5.251575979325662	0.0	14.920272219722829	21.79750242553141	18.736156828172422	14.837100875391455	6.898017029762664	-0.9069321399673294	-4.2845551290493225	-15.044942239295901	-21.205166585873084	-22.00096186015883	-19.868770411301988	-7.587629609481498	-6.505511120159719	-3.737355174052463	-1.1104648724834103	-1.9104288280706423	-0.26145052715670036	1.3821770810048504	0.0	1.9330516924433967	3.954105789325641
chr2L:18590329-18592118	-2.2769005413795815	-11.07275655735192	-6.546340310726534	-2.787695013921428	-3.694855272513342	-1.9516659161978538	-6.971089973011726	-3.8099243859448326	-0.9059652567236041	0.0	0.18946256670265715	-3.2669568248344825	-1.1882718322766834	0.7794473485504991	-3.849614548394603	-2.740494773521733	-5.25830638647386	-1.337558349229288	-5.964524473807429	-3.6291622153704934	-1.2821141808245302	0.6248742378019824	-0.3842533059311557	-0.6252873828651145	0.0	-0.47712125471966244	2.981702902749888	2.021138297996029	1.9605523250565686	7.618449531463605	1.6442676866019381	5.265973362001862	11.038199176704856	11.200311504450193	5.394948566864652	4.020939144052055	4.649092598613097	3.8322099283783966	6.630913057662139	4.230061548134179	4.283404493195535	3.7890193000648438	3.8936067385929003	1.2523369111130933	0.536049381248703	-0.31327898652121955	1.9300283843138433	-1.9084850188786497	0.5050184077099935
chr2L:18606385-18608197	11.038199176704856	11.200311504450193	5.394948566864652	4.020939144052055	4.649092598613097	3.8322099283783966	6.630913057662139	4.230061548134179	4.283404493195535	3.7890193000648438	3.8936067385929003	1.2523369111130933	0.536049381248703	-0.31327898652121955	1.9300283843138433	-1.9084850188786497	0.5050184077099935	3.4338353802871673	5.100934295781732	2.991173637498152	3.794440240620197	2.3355300106321764	1.4393475835249254	-0.3496051160251471	0.6450198601859578	-2.710918159174214	0.2614505271567006	-3.655578611514108	-5.243532548085404	-0.8129278662103389	-2.179166123234725	-1.7830597772865697	-4.727611369970618	-6.7684219288308105	-6.5435049342958695	-8.044575188308377	-5.167540495241684	-13.262519338534213	-15.943443964129967	-11.685059185073916	-14.233604791733542	-4.966449910366529	-17.20785178320181	-6.754673576662056	0.0	0.0	-0.6252873828651145	-3.5489018623889694	-13.34483296024021
chr2L:18610815-18613283	3.7890193000648438	3.8936067385929003	1.2523369111130933	0.536049381248703	-0.31327898652121955	1.9300283843138433	-1.9084850188786497	0.5050184077099935	3.4338353802871673	5.100934295781732	2.991173637498152	3.794440240620197	2.3355300106321764	1.4393475835249254	-0.3496051160251471	0.6450198601859578	-2.710918159174214	0.2614505271567006	-3.655578611514108	-5.243532548085404	-0.8129278662103389	-2.179166123234725	-1.7830597772865697	-4.727611369970618	-6.7684219288308105	-6.5435049342958695	-8.044575188308377	-5.167540495241684	-13.262519338534213	-15.943443964129967	-11.685059185073916	-14.233604791733542	-4.966449910366529	-17.20785178320181	-6.754673576662056	0.0	0.0	-0.6252873828651145	-3.5489018623889694	-13.34483296024021	-10.911173917722216	-6.761187779926935	0.0	0.0	0.0	0.0	0.0	0.9884928598239788	0.0
chr2L:18680996-18682567	-0.32675222119505476	-1.2203464871054786	-0.5220577194803356	-1.5258710211800288	1.58304676461467	2.0301752799807424	2.3286248352848276	0.0	0.0	0.0	0.0	0.0	0.0	0.0	0.0	-0.6816519536376183	3.6680622327290373	5.569490983599763	6.670996594957678	1.94324433778324	0.9059652567236041	3.030855857526829	7.149701162437391	5.801823446680559	6.133609988219676	3.386894030335271	1.659477125288735	3.0151694651831047	0.9870252886411948	0.7359535705891888	0.7673993321513376	0.9262440125141038	3.4137301441073022	1.3821770810048504	0.38021524166404286	0.727898514763868	2.2288633691548108	3.7042662191356244	4.373911172820749	1.9330516924433967	0.6816069930958053	1.5699153028877648	0.4953702769670191	3.0673874009071995	6.76538745433011	3.9146225479547336	1.682767490727281	-0.2182481097107726	2.620373377037279
chr2L:18687272-18690579	0.0	0.0	-0.6816519536376183	3.6680622327290373	5.569490983599763	6.670996594957678	1.94324433778324	0.9059652567236041	3.030855857526829	7.149701162437391	5.801823446680559	6.133609988219676	3.386894030335271	1.659477125288735	3.0151694651831047	0.9870252886411948	0.7359535705891888	0.7673993321513376	0.9262440125141038	3.4137301441073022	1.3821770810048504	0.38021524166404286	0.727898514763868	2.2288633691548108	3.7042662191356244	4.373911172820749	1.9330516924433967	0.6816069930958053	1.5699153028877648	0.4953702769670191	3.0673874009071995	6.76538745433011	3.9146225479547336	1.682767490727281	-0.2182481097107726	2.620373377037279	-0.826671178133198	-0.5851114103036887	-1.296463075293641	0.21168763966847998	0.0	0.9568070777091172	1.3821770810048504	-0.32675222119505476	0.5552050987676277	5.447606885527533	1.6712873300153581	12.757094163136511	10.194185741575552
chr2L:18694452-18696672	3.0151694651831047	0.9870252886411948	0.7359535705891888	0.7673993321513376	0.9262440125141038	3.4137301441073022	1.3821770810048504	0.38021524166404286	0.727898514763868	2.2288633691548108	3.7042662191356244	4.373911172820749	1.9330516924433967	0.6816069930958053	1.5699153028877648	0.4953702769670191	3.0673874009071995	6.76538745433011	3.9146225479547336	1.682767490727281	-0.2182481097107726	2.620373377037279	-0.826671178133198	-0.5851114103036887	-1.296463075293641	0.21168763966847998	0.0	0.9568070777091172	1.3821770810048504	-0.32675222119505476	0.5552050987676277	5.447606885527533	1.6712873300153581	12.757094163136511	10.194185741575552	5.294794887004612	6.059726927294756	-0.355161630000432	5.79888925151572	4.207351338955393	3.7965005045059703	5.041334470246147	4.2582579316695135	0.6104588052244581	11.586673845283906	26.907193301025437	22.833901911669404	26.085488704611304	17.73055011560954
chr2L:18701450-18704581	1.5699153028877648	0.4953702769670191	3.0673874009071995	6.76538745433011	3.9146225479547336	1.682767490727281	-0.2182481097107726	2.620373377037279	-0.826671178133198	-0.5851114103036887	-1.296463075293641	0.21168763966847998	0.0	0.9568070777091172	1.3821770810048504	-0.32675222119505476	0.5552050987676277	5.447606885527533	1.6712873300153581	12.757094163136511	10.194185741575552	5.294794887004612	6.059726927294756	-0.355161630000432	5.79888925151572	4.207351338955393	3.7965005045059703	5.041334470246147	4.2582579316695135	0.6104588052244581	11.586673845283906	26.907193301025437	22.833901911669404	26.085488704611304	17.73055011560954	15.805565516014326	12.44905998241257	2.479135165572947	2.9453808747240053	7.036656637999303	5.590116257343789	7.097890188378309	4.911823813877475	3.8850192717786896	0.9060945406086846	-2.4668607922668766	-8.847502622147104	-9.200272241102253	-6.268404146204853
chr2L:18707748-18709881	0.9568070777091172	1.3821770810048504	-0.32675222119505476	0.5552050987676277	5.447606885527533	1.6712873300153581	12.757094163136511	10.194185741575552	5.294794887004612	6.059726927294756	-0.355161630000432	5.79888925151572	4.207351338955393	3.7965005045059703	5.041334470246147	4.2582579316695135	0.6104588052244581	11.586673845283906	26.907193301025437	22.833901911669404	26.085488704611304	17.73055011560954	15.805565516014326	12.44905998241257	2.479135165572947	2.9453808747240053	7.036656637999303	5.590116257343789	7.097890188378309	4.911823813877475	3.8850192717786896	0.9060945406086846	-2.4668607922668766	-8.847502622147104	-9.200272241102253	-6.268404146204853	-12.841089602165114	-12.198187855293813	-12.059637468290553	-4.368728442489544	5.1083414409365036	-0.5312696577580187	1.0619631304277366	-2.7915840243096293	-4.289007442484036	-5.251090563981528	-8.87255901247197	-7.0406338354652105	-10.15318395278665
chr2L:18837979-18840197	4.030043802386647	0.7876811945554743	-0.8065359368777398	0.0	-2.011967535274271	-4.551848350090797	-0.5521503294526344	-3.3614610684320225	-4.075879145079401	-3.9545888572876176	0.6639798208226938	0.6252873828651146	-0.2887691230768229	-3.4831986762526856	-3.845221901432679	-1.3784493332295127	2.3790018311180816	-0.9059652567236041	-1.000910226002865	0.13631843730680937	-1.490121878981229	0.7324808207312286	-2.0162039789551085	-1.4124415063295577	-3.619254083908863	-0.746155170372618	-0.32675222119505476	0.4936330191008701	-2.2289298106490913	2.4284851920416957	3.1488457690389726	1.2916079427029765	3.8110239628334135	3.5915522390172856	0.7455238146360097	0.08888226523071768	1.1427216685162853	2.409366444946318	1.9022738839639755	1.030393688414581	4.724680996578565	0.7783361444497945	0.0	0.0	0.8791548266986821	6.147512057923547	6.617258332961523	3.4113955286945754	2.9565980367157527
chr2L:18858253-18859699	0.7783361444497945	0.0	0.0	0.8791548266986821	6.147512057923547	6.617258332961523	3.4113955286945754	2.9565980367157527	0.32788948909351584	1.251570700544194	0.9002525552238713	1.2063628280109033	2.025868091727242	2.4688878135120778	1.0514127596182319	-0.11641824332386537	0.14287466357368425	-2.548187791212275	1.3195103807064852	-0.36347777810034193	-0.9328110687529699	2.947005175605207	13.32000350383722	14.434620343456489	11.041673580868487	10.177907760377748	8.098128648394496	7.665290375829253	5.970139117119771	1.2845687467277864	3.8850385322095073	2.7500787606534853	4.067141526923262	4.275262951332995	4.211822098964653	4.6648863850394	0.7750646619374921	-0.729543677093709	-1.2167021344460678	-2.7034501541301688	-4.402156427124679	-7.591951827462703	-7.792759150953877	-13.463856716480745	-16.81700641196972	-7.616307665218174	15.41567890334506	20.262869599096593	19.489665443220243
chr2L:18942973-18944358	0.8282037452466182	0.42970278949330887	-2.8918331113007443	-6.390849840378025	-7.695744239620593	-4.541417320408367	-1.6010110890906208	2.8572169635821547	-2.4282851524548477	-2.8220126244554846	-3.398305654029028	-0.24136792018915523	-2.4383536307327343	-2.56427332849729	-6.245734738068299	-6.651526748488612	-3.117985255917023	0.5552050987676277	-3.605853895785093	-4.63155519273141	-4.463374340997416	-7.444640905020879	-8.547678032743095	-5.834045635145612	-5.351525027791767	-1.530318391285695	-0.7359535705891888	1.0466924622419154	-5.785555115969499	-6.3414151368055265	1.8388194564000622	-4.505241106047442	-1.9210883637593554	-1.705125367787839	-4.134005131854466	-4.6074619500715865	-1.1848084533131427	-0.8993503781536796	-1.9084850188786497	-0.2887691230768229	-1.4326337768303654	-2.043003005528739	-1.9721050419103168	0.0	0.0	1.30005805294231	0.030728460574487304	1.7068930384195002	1.8094845871029197
chr2L:18950745-18952296	-3.117985255917023	0.5552050987676277	-3.605853895785093	-4.63155519273141	-4.463374340997416	-7.444640905020879	-8.547678032743095	-5.834045635145612	-5.351525027791767	-1.530318391285695	-0.7359535705891888	1.0466924622419154	-5.785555115969499	-6.3414151368055265	1.8388194564000622	-4.505241106047442	-1.9210883637593554	-1.705125367787839	-4.134005131854466	-4.6074619500715865	-1.1848084533131427	-0.8993503781536796	-1.9084850188786497	-0.2887691230768229	-1.4326337768303654	-2.043003005528739	-1.9721050419103168	0.0	0.0	1.30005805294231	0.030728460574487304	1.7068930384195002	1.8094845871029197	2.2077348045047755	0.12222993377327172	0.3842533059311557	0.3842533059311557	-0.6120858962486534	-1.570613158206717	1.104920829442076	2.3665782900571877	0.9798660544813	-1.0668755590631576	-0.42921553516829136	-2.325923686505588	-3.6994919963914277	-1.9398540440721914	-1.5246451090047606	-5.174328911787236
chr2L:18966945-18970337	1.8094845871029197	2.2077348045047755	0.12222993377327172	0.3842533059311557	0.3842533059311557	-0.6120858962486534	-1.570613158206717	1.104920829442076	2.3665782900571877	0.9798660544813	-1.0668755590631576	-0.42921553516829136	-2.325923686505588	-3.6994919963914277	-1.9398540440721914	-1.5246451090047606	-5.174328911787236	0.7055358800280022	4.554531702680727	2.707017852288795	1.5830485578609026	7.065705538955357	0.6867325911188109	0.2520903805081336	4.934195279283492	1.2705450296729868	1.3180065402080823	0.1307817764232135	0.4957736511264931	2.082049219620822	2.2089728189585074	-0.07531549454479002	0.491036004040005	-2.912013646899199	1.3045733469132412	-0.11633074656036792	0.32675222119505476	0.288769123076823	-3.2375003779195697	4.60893066694096	9.90784899485203	9.538533538611233	13.60570170596484	3.3729605289392413	5.728685526053802	2.9735193530848933	0.2406013781181328	0.5063958891062887	-1.5384605818560153
chr2L:18973521-18975910	-1.9398540440721914	-1.5246451090047606	-5.174328911787236	0.7055358800280022	4.554531702680727	2.707017852288795	1.5830485578609026	7.065705538955357	0.6867325911188109	0.2520903805081336	4.934195279283492	1.2705450296729868	1.3180065402080823	0.1307817764232135	0.4957736511264931	2.082049219620822	2.2089728189585074	-0.07531549454479002	0.491036004040005	-2.912013646899199	1.3045733469132412	-0.11633074656036792	0.32675222119505476	0.288769123076823	-3.2375003779195697	4.60893066694096	9.90784899485203	9.538533538611233	13.60570170596484	3.3729605289392413	5.728685526053802	2.9735193530848933	0.2406013781181328	0.5063958891062887	-1.5384605818560153	-2.6637844443061685	-1.9929215337637434	-14.547934832706893	-7.610081236041029	-6.027899268310849	-5.841412899826432	1.3768430568588477	1.654507166568443	8.913378566802933	7.761160017301965	6.079226905847742	4.508465590163811	3.525515523837794	7.563017269312158
chr2L:19032191-19035984	1.4884816973340291	-0.3842533059311557	0.7359535705891888	-1.170041379908726	2.125702708318459	-0.11913071541376599	-0.3823493934400407	-2.999037742887057	-3.316139278352402	-1.412119721284314	2.0434147433007763	11.038163819571249	15.554858752221003	18.795026320121664	16.818507051785556	13.055741718675606	0.964040849263747	6.275171576462076	6.823577347101451	14.505373668031766	11.213093713924719	12.921910930477665	9.398769572605687	10.253936614014227	10.303616947913556	6.375241768257176	5.559621209073828	5.174832239953475	3.526172308659724	0.4333694895193577	2.9868629305159025	3.5988592100212298	5.475787044436415	6.058327872582986	3.22576462701064	1.8055224887221288	-2.8586907099468584	-6.899463496877017	-9.782817635188156	-12.23191345496281	-11.625108883342651	-8.56424562980528	-2.5264873955647555	-1.66623078319436	-3.8838080905109034	-3.254808034945853	-7.659727866682814	-10.047876384063203	-15.913088903994286
chr2L:19043846-19046996	10.253936614014227	10.303616947913556	6.375241768257176	5.559621209073828	5.174832239953475	3.526172308659724	0.4333694895193577	2.9868629305159025	3.5988592100212298	5.475787044436415	6.058327872582986	3.22576462701064	1.8055224887221288	-2.8586907099468584	-6.899463496877017	-9.782817635188156	-12.23191345496281	-11.625108883342651	-8.56424562980528	-2.5264873955647555	-1.66623078319436	-3.8838080905109034	-3.254808034945853	-7.659727866682814	-10.047876384063203	-15.913088903994286	-26.529097035578086	-29.522895915920266	-40.64052132300747	-32.337285994264455	-35.72719723812961	-7.269625274474089	0.7359535705891888	5.998657447522671	11.22071994962902	13.894214411482675	10.136144845539391	-0.07831715235242626	0.0	-1.5410615332217603	1.802132364652016	2.355901393877131	1.4641655685665578	-0.32675222119505476	0.6678060775595107	3.8960859732187023	3.3565378047740033	7.015128655931163	3.4671716483332493
chr2L:19050711-19053022	-6.899463496877017	-9.782817635188156	-12.23191345496281	-11.625108883342651	-8.56424562980528	-2.5264873955647555	-1.66623078319436	-3.8838080905109034	-3.254808034945853	-7.659727866682814	-10.047876384063203	-15.913088903994286	-26.529097035578086	-29.522895915920266	-40.64052132300747	-32.337285994264455	-35.72719723812961	-7.269625274474089	0.7359535705891888	5.998657447522671	11.22071994962902	13.894214411482675	10.136144845539391	-0.07831715235242626	0.0	-1.5410615332217603	1.802132364652016	2.355901393877131	1.4641655685665578	-0.32675222119505476	0.6678060775595107	3.8960859732187023	3.3565378047740033	7.015128655931163	3.4671716483332493	0.0	0.8595840355837159	6.659112391691074	3.0488880707912895	0.0	4.4140755998766705	5.951705798816837	3.77428671850665	3.0849137506023405	3.246366716858768	6.6182322494758505	4.150282028606219	4.695118064007727	-0.43692397487577056
chr2L:19053640-19055862	-1.66623078319436	-3.8838080905109034	-3.254808034945853	-7.659727866682814	-10.047876384063203	-15.913088903994286	-26.529097035578086	-29.522895915920266	-40.64052132300747	-32.337285994264455	-35.72719723812961	-7.269625274474089	0.7359535705891888	5.998657447522671	11.22071994962902	13.894214411482675	10.136144845539391	-0.07831715235242626	0.0	-1.5410615332217603	1.802132364652016	2.355901393877131	1.4641655685665578	-0.32675222119505476	0.6678060775595107	3.8960859732187023	3.3565378047740033	7.015128655931163	3.4671716483332493	0.0	0.8595840355837159	6.659112391691074	3.0488880707912895	0.0	4.4140755998766705	5.951705798816837	3.77428671850665	3.0849137506023405	3.246366716858768	6.6182322494758505	4.150282028606219	4.695118064007727	-0.43692397487577056	1.522669455241295	0.9532862919830875	-1.397398803822727	0.9806904566140868	4.882619196039799	-0.20197442852421285
chr2L:19064471-19066224	2.355901393877131	1.4641655685665578	-0.32675222119505476	0.6678060775595107	3.8960859732187023	3.3565378047740033	7.015128655931163	3.4671716483332493	0.0	0.8595840355837159	6.659112391691074	3.0488880707912895	0.0	4.4140755998766705	5.951705798816837	3.77428671850665	3.0849137506023405	3.246366716858768	6.6182322494758505	4.150282028606219	4.695118064007727	-0.43692397487577056	1.522669455241295	0.9532862919830875	-1.397398803822727	0.9806904566140868	4.882619196039799	-0.20197442852421285	-0.7359535705891888	2.0053295783284257	2.550454746995761	4.862317169255419	3.1680028209351105	5.034595797903369	3.3973508287376246	-0.590978520601722	-3.048181352588928	-4.799461894752885	-4.364710691755039	3.3038332248166977	5.020561096034167	9.06044281484843	10.774934556492216	11.811110383403975	9.091171289130825	5.417977130692263	10.057539973942133	7.357522663018766	8.427491467690423
chr2L:19130810-19133950	-13.24579949692151	-7.709192926441533	-13.623767531185226	-7.313872579757565	-8.713953915142678	-10.564655975178646	-2.5781891910718224	-7.590323834915898	-7.429524350536612	0.0	1.0668755590631576	-0.6025013259654013	-4.137212900755954	-1.5420536108081047	-0.47712125471966244	0.32675222119505476	0.5529276505241463	-1.3766816815502054	0.5632256794432231	1.7434578672112262	-1.1512322159691801	-0.6500485400342133	-2.8076760441101136	-0.46462252274727844	1.6562658180855006	1.3796869789457618	-0.6263759562303004	0.024716147631918674	0.8111094776819411	1.2393094881940945	3.1215511274564594	0.784571718306721	-0.6857941471577969	-1.012993585518501	-0.7162538767010481	2.015455310859535	-0.13906948780066597	-0.32675222119505476	0.3842533059311557	1.0668755590631576	1.1737218734474009	-1.4313637641589874	3.8449821828751864	7.956981827695627	7.327660507652322	5.0081816412808795	-0.06334845451053799	1.521321218047486	2.368236764303754
chr2L:19158426-19161812	4.5548413087576485	0.2614505271567006	3.1685364045341076	1.5035666287224483	5.653523119006412	5.724798998877911	2.4220435561010083	5.293358077284224	0.5324546898842203	1.3812273983262149	-2.095962370672814	0.8974888278853164	-1.062363336470943	13.141115848893273	21.310179985755592	19.435375370243854	10.86776258089454	4.634713087927586	3.687723155252053	5.496609882500264	2.06137443053302	1.0144304848947567	0.6609352419943016	0.7604207698576564	1.4984208528260752	0.22779220469501482	-0.16728803685369886	-0.6083213039882189	-1.7458219085200422	1.436278013752348	0.014696536859242857	1.4826562575713376	12.08134168340256	8.49408472038393	6.963651947466808	-0.8744070562780771	-5.6119735777715904	-7.040368430374027	7.930330425712704	4.671443010566975	4.7752999420931	-2.306983384657398	-5.103730444109777	-11.582154632760531	-21.25343475639099	-29.662448312692153	-33.1797814217024	-32.19619219565837	-9.833631585783323
chr2L:19185618-19187045	5.924826273127288	1.897344103288061	0.18684028028421748	-1.4051301846017308	1.202986635790235	-0.5492953476646887	-0.2406233412219088	-4.0088187951581995	-2.1718687558191707	0.8885554137892374	0.04027981751267065	-1.5265663894754253	-0.24214183605497952	-0.14734782083621356	-0.37107205997171755	-2.5809259207021165	-1.725461021354553	-2.5524044654687077	-4.948192616732605	-5.392209535263226	-5.414211752471261	-4.7626893331775815	-5.534859342616685	-0.9731958309834253	0.0	0.0	0.0	0.0	0.0	0.0	0.0	0.0	0.0	0.0	0.0	0.0	0.0	-6.251611718333121	-7.0913817362210665	0.216340227749713	0.0	-0.5995949238132687	-2.49040768859284	1.9839051381132917	-0.05642074732641583	0.22407746444571308	2.5407815321807066	5.326921813112622	1.1155861976026724
chr2L:19360913-19363692	-0.3923148185803638	-1.9862850340683402	-2.541180729686652	-0.12443781825079876	-1.2178551868438732	-1.1737218734474009	-0.7391401849026308	-0.7985696316500881	2.7611931904135822	-0.599030904144682	1.0682925439417832	-1.3168801198065918	1.3766353189211975	-0.11987748895050514	0.11832304221016374	-2.3387826516693724	-0.8352606962437985	-2.666597019145988	0.8145353143386131	2.3962015603226026	2.313047353217031	2.0871027527157104	0.48406858793499324	-2.009999286052845	1.029210522536947	3.3418007469013897	3.6512364077659676	1.2144086681539874	2.6521799246742837	1.8838684656218656	-1.0423401986282999	-1.6051187572952985	-1.9030179378029293	0.7666368301985127	3.0823121580446364	2.418269629559414	-0.29815214289168634	-1.6566686642551307	-4.929847640960664	-1.1186298844288312	1.0938218074149357	-3.6089990897917836	-2.7285928155171044	-4.668789932384186	-9.504346002003905	-7.339337216688382	-2.830204712820684	0.5552050987676277	0.3842533059311557
chr2L:19443535-19446718	-14.65577529869178	1.6656790019818635	0.4426512545906556	1.0518907738676047	-4.814392391143361	-4.0903288091656735	-6.3102021218989375	-2.286344802996625	-6.254938317223778	0.27482272280677394	-1.3821770810048504	3.475613117362645	3.2823285499445976	5.568157516369622	8.741171134031642	9.11366474400066	7.873853072372216	6.2288424543938365	1.0608544799413113	1.603289178123485	0.03191918668577617	1.6117618776534615	1.7629420985756332	1.9272124245924576	1.0203761053703304	4.011966917011031	-0.34674485363077934	3.3993285153787967	0.30198177027996753	1.346435101065065	0.07538718170205806	-1.4468803028920152	-0.5635859993478055	-2.6544213374449566	-1.88582591829305	-1.5259764817452581	-0.8414566547387019	-2.4758407694646527	-0.14049438969392813	-2.0953323061474847	-1.9630489884615026	0.7201097848526454	-2.073414214189836	-2.4825125703814583	0.5585791485342438	-1.1874760464602638	0.7097090025197995	5.730427745447895	9.695341688008005
chr2L:19451160-19454741	9.11366474400066	7.873853072372216	6.2288424543938365	1.0608544799413113	1.603289178123485	0.03191918668577617	1.6117618776534615	1.7629420985756332	1.9272124245924576	1.0203761053703304	4.011966917011031	-0.34674485363077934	3.3993285153787967	0.30198177027996753	1.346435101065065	0.07538718170205806	-1.4468803028920152	-0.5635859993478055	-2.6544213374449566	-1.88582591829305	-1.5259764817452581	-0.8414566547387019	-2.4758407694646527	-0.14049438969392813	-2.0953323061474847	-1.9630489884615026	0.7201097848526454	-2.073414214189836	-2.4825125703814583	0.5585791485342438	-1.1874760464602638	0.7097090025197995	5.730427745447895	9.695341688008005	5.817029132514681	5.211076081255653	3.1080233387934495	-1.6233043438883303	-2.2652255784690443	-4.1878115294330245	-5.970031862894457	-4.979229084525227	-6.564570738464168	-5.7965614812864565	-7.784841290887148	-5.187720830547362	-10.856786759965576	-20.332475221308655	-10.948030120197657
chr2L:19491722-19494108	-2.7088913742911136	-7.152199475225821	-10.183532031758308	-12.225152508297656	-17.286728207763375	-15.008271199230393	-10.948955534158678	5.454469185494342	7.32547264428046	4.465991030007671	7.004251861411592	5.059576246068162	3.250051442457615	3.220173365888931	2.9400681502415047	-1.7550896579494337	-7.404026634373357	-11.973890193967456	-24.019864269490146	-29.99099062920466	-34.25739854094546	-31.62700108736111	-5.398251111959929	0.28320074042449594	5.618011543684408	14.819908283900967	14.165639865871011	11.314801829367429	5.667409252949552	4.49185736466867	1.0423026320480455	2.4410994980768868	2.7816441486035353	10.398667371786253	1.568095614860008	3.875172112274962	12.155739326178091	13.376104269392581	12.169458760657873	8.893925073679398	2.5501438768678377	7.256822549020688	6.785751084326434	3.8060717203914622	6.373935260011776	5.930137881550938	11.155036067825248	4.852545252788203	2.374461014954712
[truncated: 2,181 more rows]
[truncated: 151 more columns]
