# Supplementary material for: Convergence of topological domain boundaries, insulators, and polytene interbands revealed by high-resolution mapping of chromatin contacts in the early Drosophila melanogaster embryo
Source: eLife. 2017 Nov 17;6:e29550. doi: 10.7554/eLife.29550 (PMC5739541; doi:10.7554/eLife.29550)
Supplement: Supplementary file 2. [file elife-29550-supp2.zip › ChIP_data_fig3/MBE_XL52_H2AZ_index2-c79_InpC_500k10k130_peaks_w100_b500.txt]

chr2L:10549-11594	0	0	0	0	0	0	0	0	0	0	0	0	0	0	0	0	0	0	0	0	0	0	0	0	0	0	0	0	0	0	0	0	0	0	0	0	0	0	0	0	0	0	0	0	0	0	0	0	0
chr2L:133129-134121	-0.6044393452309226	-2.946531518648129	-1.7779359916589463	-2.708298376616146	-3.7356805564974005	-2.9510574703885077	-2.253251255748297	-2.215050006324264	1.021979976098207	3.134840217575625	3.4032810078530695	4.071115004007954	-1.275040877761037	1.2188875033451634	-1.5524512494380298	0.6699316496634301	-2.9832441215112597	0.34541791414185063	1.8043063622805677	2.055538359891168	4.82721012817062	0.9108087471303778	-0.417504549564557	5.939498580483286	20.1920892904676	22.549951160630144	21.002985767491307	11.24768623083477	8.138750471053148	10.198116915388036	8.034351057299537	2.333804602010913	-1.1647680880650118	-4.9880642851934756	-7.62986312148789	-7.611812617540401	-9.972957605250874	-9.603840606197124	-3.7627128261881317	8.539127387772147	5.455587700770808	0.1598364876355947	-1.9534947623878847	-8.11893558111282	-7.816266287632137	-9.526352447474704	-12.92773030005524	-7.021063396573897	-8.999213790439786
chr2L:155489-156165	-7.816266287632137	-9.526352447474704	-12.92773030005524	-7.021063396573897	-8.999213790439786	-8.689952731142819	-2.694016807113604	-0.32675222119505476	1.0540009413075297	1.2429995135576393	4.151626491085922	2.833987965845525	-1.3386085568272064	-1.7597683219924343	-5.206812108306998	-3.3211625042704003	-2.488810178636422	-0.4693180592170089	-2.7964610403723054	-1.7535626562214939	2.6901809807942847	8.425671152344602	5.1608933349465165	3.7481978878552753	7.475707425107868	6.417658731516848	5.618659613978807	7.281186710209645	0.1560082299879291	1.8887837031419563	1.7300049165136306	4.065080965415978	0.9250985761645854	4.016958566607805	-0.5652418945841998	-1.101068796429175	-2.0269831380403738	-6.319083337386441	-5.850938914664156	-6.969648549883923	-4.422227142949517	-5.428280415385094	0.10029296151355792	0.0	-0.4666095473949303	-0.27008222866819914	-1.455803957028115	1.0886444887808173	1.2128644292453494
chr2L:211339-213094	-0.32675222119505476	0.0	4.846844412008019	3.6801027289342927	4.110117511251296	7.37933478712763	3.669994430907956	5.385944289871079	1.2597571028495211	3.5796815889524534	2.7511078310436208	1.6051187572952976	1.0668755590631576	1.0668755590631576	0.16711877743474865	8.511316879785596	9.807256237668442	5.183658333880861	8.517942010632074	5.648833496852782	4.072506963598892	0.7301931835318509	2.8980003008420834	0.12580810293692404	0.2787408440440073	2.2653721615438545	-0.9253340925497531	-1.3882927393939333	-0.7359535705891888	-0.2240774644457132	0.7359535705891888	0.48270525311591445	1.7852197928690399	-1.3323508290265325	0.020901050466756634	-1.9919491999730181	-4.254393925283097	-7.203232920873335	-7.680105724443375	-6.350522935074645	0.40759060765813954	0.0	-0.6252873828651145	1.922924649580727	2.0123225823356705	23.296751447284105	33.45269376017286	35.77483620163551	29.067606511650602
chr2L:293723-294428	0.0	-1.2728611075149725	-13.175121103131694	-6.098080259117864	-7.193282198912869	-21.745281186748542	-12.915807340121768	-2.389607345343247	0.0	-2.3286248352848276	0.0	-0.32675222119505476	0.0	2.8462223217539444	4.349324879876226	9.299241467465889	24.69590846614162	21.678236166755827	29.835249415118227	22.68964331293123	12.776269131530299	13.858796772075888	7.207458422063159	0.4524933614107842	1.5935596424960181	2.9966906532329656	4.817772599954255	2.3211107492992715	0.4359239231164445	2.6278148960846126	4.567207565625956	-0.12103732160965751	0.288769123076823	0.0	2.3286248352848276	-0.3842533059311557	0.9568070777091172	0.1559742760354114	8.15671268205163	3.3724885932558495	9.233488253782495	8.232865855661725	5.523676300165881	3.2129002612671687	1.622010104610111	-1.5628733765821603	-0.5750529778068305	0.5985162579857993	1.6806839062132066
chr2L:419543-421128	10.330224141313359	10.774751257122675	7.19819992653823	5.276498151056837	4.084619082211005	3.8766695718095843	3.1328470085710234	2.1902472234879657	3.8463512735620733	0.5672945398528482	4.6195263517300456	6.116820534113349	0.8972722335235049	3.7098556395087443	2.748045533109491	2.919467061213978	3.5176983815019542	5.117058556360168	4.939562219707682	1.8760225724655515	2.658167326777121	2.804015682017809	3.1239653368038622	5.938998311221792	1.9847558314096547	0.47361638658811406	0.3452954366129191	1.414708046542775	3.289539538281304	-1.488376308913564	3.6606979549285037	1.673350503748883	2.519998026013822	2.4241895008203733	0.3900708566124976	0.7600095604924517	1.7705125473744248	3.930323871735398	-1.160317993903071	1.2291461106938835	-1.1302848973624595	1.374175712135169	-1.1556595638236102	-0.9664813862487598	-0.15316327705137103	-1.3636144072207184	-2.3375743087740104	-1.7848854129164584	-1.851174601859889
chr2L:823507-824525	7.787199782111282	6.471519828014222	7.150367236018237	4.527266122957154	4.62328593224862	1.379969374194907	2.1241775799861418	2.9898765362936413	6.11283911524788	0.8104803218971602	1.9320336651655252	1.91648479614274	4.102993890384343	3.193837633370248	2.158187571546236	3.647196142690099	2.3441438577723446	2.8716780026599737	1.0634535672695904	0.6900745991758384	-1.692735245328295	4.611889131097897	6.4621613943892795	2.1445045313528177	4.4240498387230245	-0.4531191014096446	-3.2030645819197443	-9.480870924049052	-7.799133928461442	-8.065848593757234	-2.357756426829297	-8.010029525611959	-19.334622077511813	-11.046721072679572	-12.646155050180967	-3.5184253821581133	-1.0466924622419154	-12.118153112476499	-8.553646335041138	-9.09155474164282	-10.580924848656755	-2.943814282356755	-1.6525945075586288	-5.256762951266791	-1.53172278343657	-3.9457988688804946	-5.176596163089456	-0.9487948033908559	1.1227278195886907
chr2L:1081559-1082255	4.361627585818757	7.740637173558476	5.840891720238427	3.903648509234413	7.144050446959799	4.497461058657449	4.865768393326286	1.3092072329649518	3.1920276390283155	4.0657880153577866	-0.3471871544457265	1.517431754070429	0.09178209016908162	1.3657454133324367	1.9199612966128763	0.19916529609750638	-1.9229246495807275	-1.2334025563797195	-1.6248832566950226	-2.0985031886363923	-1.0960233273784785	-2.843875439786809	-5.866311959294748	-2.638063278874742	-0.5605713682027345	-0.7869235550701423	0.288769123076823	-1.275554451240393	-0.9941887930083539	-1.5185503108145728	0.2741757243309323	-1.924804616881603	2.9625686936330644	2.167281321879722	-0.378206193944579	3.605313505200272	-1.1918100986151403	2.918276336742813	11.58770953734822	8.52702982274718	7.292750640308266	9.786175238387214	12.141621051045338	7.854100715330834	0.6750429899863307	4.576567566385654	3.3340159897384933	2.664576225068768	6.037744531556672
chr2L:1517482-1518317	4.360089051812191	4.477064429110113	5.36040626441987	5.114804948906671	3.814909315172611	-0.06813785905149913	-1.6598995052626004	-1.853115818336957	-1.536416569463339	-2.6248705785752606	-6.086183512132059	-5.198406940674866	-4.925961327826882	-4.12095995112608	-8.355349945960041	-0.7080463471877108	0.45914139784711255	-0.2887691230768229	-1.4606048817514812	-4.980794773956873	-3.759389363902066	-6.634619680665535	-5.498109433761258	-3.9644245235273243	-0.8881232239143072	-0.8205849227432542	-3.679466555416587	-3.09163468881938	-2.359618395270868	-0.020524211976402	-2.003323857751187	1.6337611059752737	-2.3270409931291725	-0.3138672871785121	0.052569432351496394	-0.9665351881478034	-0.03152777286138637	-1.5152222521705527	1.7081914442671136	3.446211337016704	6.815088327337121	0.6626382535252381	0.0	3.4983829340916546	-0.3984974842738312	1.7869331054237323	2.5331041537909895	2.4687180042735446	-0.9059652567236041
chr2L:1706210-1706907	1.7988667735373363	4.064557957206732	5.002885220996568	4.941987806286756	0.3933982495230332	1.9720996510325282	1.7741504718638414	1.0105903576230257	-0.531348758540465	1.3821770810048504	0.0	-1.1997793252520086	-0.07022141249575613	-0.5234384870639825	3.017048154284037	3.516110099766781	2.8365472688039266	2.972132590099295	0.9884928598239788	-0.23220417679495023	1.9252793036911848	0.1736674791438287	0.8897467808474763	1.4254354170369983	0.560586288341701	1.5517992205173956	-0.5187671002150827	-2.1712804945626214	-5.8632626289814835	-3.816739392357859	-6.339618964300333	-5.762801852661075	-6.2860862439503045	-5.814446652587209	-4.864313921328005	-4.63402613230047	-3.3764086978226966	-0.9884928598239788	1.0466924622419154	-1.442718625193378	-2.2248021302805503	-2.59964619126971	-2.721288374083146	-1.768231438861902	-1.370112365693289	-1.1107612064171013	1.2819810456050587	0.0	0.0
chr2L:1724891-1725728	-0.9884928598239788	1.0466924622419154	-1.442718625193378	-2.2248021302805503	-2.59964619126971	-2.721288374083146	-1.768231438861902	-1.370112365693289	-1.1107612064171013	1.2819810456050587	0.0	0.0	0.0	0.0	0.0	0.0	0.0	0.0	0.0	0.0	0.0	0.0	0.0	2.6268851803521347	4.310756401824208	9.743542342591512	4.733083314153504	11.335041064561306	8.469812970510333	10.390406852404743	4.273099770964078	5.304711052440749	6.8373164091011125	2.4322934849182642	0.46660954739493005	6.411699707422253	7.185526737353349	0.0	2.0888142266354475	11.260140892234656	10.488903115080833	13.423222227523048	10.321339004466836	9.744088490177262	6.588090320626059	3.005428341825351	4.12515386913617	0.11405195995283289	1.2981752541211813
chr2L:2367191-2368353	0.47712125471966244	0.7359535705891888	0.0	0.32675222119505476	4.284789549746958	7.833169240124881	8.559214911777218	7.04259488118125	7.663065351339539	8.899950100741082	3.605674310799649	1.9084850188786497	0.0	3.1853685394679445	8.62398670893278	4.2748739466504215	10.544563273846661	4.745326105820407	9.763418344885064	14.314361015734256	14.296308730222325	7.584071419214895	8.93800776708322	9.961610527318484	7.462568199514635	-0.37107205997171755	3.9647586348903734	4.065554478877612	2.9060480162661855	3.89313984835244	0.17960423508197096	0.9511032122711743	-0.4969897131424179	-0.7721192807655561	-3.175837102237826	-3.1282898769803706	-3.656647382822174	-0.296237057586274	-1.3225336059632578	0.22407746444571308	0.0	-0.44567862925099716	0.12230069101661226	0.02753611668572018	-0.36313023138043055	-2.8288079686408936	-4.881868790708117	-3.9976750059782513	-3.2367068247401773
chr2L:2458083-2458841	5.3047627113458535	3.9209725544337313	4.436278849349507	4.686235002892371	5.53058175062169	3.3565378047740033	3.2475738136437737	6.286405513944673	5.284690130789063	1.0729870160935244	1.0668755590631576	-0.7359535705891888	1.0668755590631576	1.9088805432207399	5.962424677562941	11.621388232866844	11.052682602314375	7.309858083053743	7.87440013524442	5.947008350458644	0.24033340120117877	-0.31691453298419825	-3.282740607218058	-1.9586415063511409	-1.977393653838767	5.848469609369855	3.863508329406594	6.080591513737672	4.054653146423527	3.4240836252687026	0.22488188917602248	1.548042205265168	-0.3823635559935533	0.36253937042629036	-0.34589265505957645	-0.3043224377144623	0.2503288572367976	-1.3130085044834625	0.6033633922476075	-1.130334879678248	0.021060182248137837	-2.8332205977543934	-1.690011968506777	0.19402337950495482	-1.1632499464765698	-0.3624383129107805	-1.6705069406064594	0.6693236044528079	2.1500029635425566
chr2L:2575047-2576502	0.0	-0.47712125471966244	-0.47712125471966244	0.3842533059311557	0.6427383714294621	-0.03968681378873942	0.5045867213081315	0.0	-0.30046069586428814	0.0	-0.3842533059311557	-0.47712125471966244	-0.3842533059311557	1.9330516924433967	0.30893315349466166	1.6606889769390898	2.637451070747821	1.1451916048326531	2.4000123940783284	-0.28349877730603745	1.1249318154383212	0.05842741531249606	-0.5019847563975255	-1.6124501613579323	-0.5929109746022403	0.0	-1.0948570982095023	0.31888810951347485	0.2614505271567006	-0.9884928598239788	0.47712125471966244	0.9884928598239788	0.0	2.604837771905982	2.578189191071822	7.779877175028067	1.3020713725970021	3.0784220841591483	7.066736487564153	5.528571335824036	1.0668755590631576	-0.3842533059311557	0.3842533059311557	5.63638966893148	6.486325544003221	8.574920054281172	8.035987843098596	13.847723623679782	7.5848842706600434
chr2L:2577968-2579447	-0.03968681378873942	0.5045867213081315	0.0	-0.30046069586428814	0.0	-0.3842533059311557	-0.47712125471966244	-0.3842533059311557	1.9330516924433967	0.30893315349466166	1.6606889769390898	2.637451070747821	1.1451916048326531	2.4000123940783284	-0.28349877730603745	1.1249318154383212	0.05842741531249606	-0.5019847563975255	-1.6124501613579323	-0.5929109746022403	0.0	-1.0948570982095023	0.31888810951347485	0.2614505271567006	-0.9884928598239788	0.47712125471966244	0.9884928598239788	0.0	2.604837771905982	2.578189191071822	7.779877175028067	1.3020713725970021	3.0784220841591483	7.066736487564153	5.528571335824036	1.0668755590631576	-0.3842533059311557	0.3842533059311557	5.63638966893148	6.486325544003221	8.574920054281172	8.035987843098596	13.847723623679782	7.5848842706600434	2.836548834660592	8.19715141301981	9.25983179234216	5.8366063086409605	6.0272838478083415
chr2L:2746296-2747109	-3.1068278992377536	-2.728740622850163	-1.9434555856175717	-4.342022135503271	0.21052632091416779	-3.20465775817598	-5.0258034438631825	-0.19916529609750633	-3.982125079959627	-4.246812150708008	0.21304108935244795	-0.17034909143698326	0.0	-2.1589988735008263	-2.499845840699701	2.3979747477990703	1.5444107236455067	-0.3842533059311557	-0.47712125471966244	1.9084850188786497	2.987503145636515	0.2908713347592363	-0.38100049476924586	0.0	2.8277623123028444	-0.6500485400342133	0.47712125471966244	0.965527604125798	-3.3189709673237724	-0.944937942567579	-1.8679940677903581	1.3229532710056917	0.8146844934204033	-2.22540244439979	-2.9706955577747545	-0.5961516463894011	-1.714261454317762	-0.5812363876919739	-1.4444045626603805	0.29329226409088593	-3.100613557076952	0.16125860883478288	-0.1316987860573225	-1.7184251577299934	0.03452329749886171	-0.5149800420566527	0.0	0.0	0.32675222119505476
chr2L:2768184-2769269	0.03452329749886171	-0.5149800420566527	0.0	0.0	0.32675222119505476	0.0	0.288769123076823	0.3842533059311557	0.7359535705891888	1.4637527426815686	1.9084850188786497	2.7418644723031713	13.11298128492396	26.627348584551232	36.53035145797469	24.984272054407178	19.520182259209175	17.656476122025623	15.363947823702807	13.8211027340298	10.823668067220035	11.160444568017507	11.008979106968777	7.228008507518773	5.482192011420269	7.608946477747943	8.259785067849108	7.554775313722344	6.551747896412451	3.97747025185129	2.590520480691268	4.057785958128209	1.1868722786020023	1.2573935450114642	0.8129472606330461	1.3731305014031	-0.27298635970503526	-2.53770733964939	-3.503841827856744	-8.247830463601515	-14.84822356510625	-18.703658662010472	-15.850391990439208	-6.983241362561192	14.257515833268153	12.495409293486553	5.429671152348461	8.71103264979466	6.690361690693022
chr2L:2855907-2856739	9.670190559760355	10.351029405188912	5.878362637203643	0.9221705566124206	2.471163293631016	11.958978512937486	12.575147774232782	10.59626706218501	13.34480152036655	6.082771392182841	5.5048634812461055	5.376264294309368	0.07213249334642603	-0.6749710120430955	0.10866045395243296	0.32588163787990426	-1.1453211027163466	-3.8806752954788184	-3.3243417653891467	1.0311491412181149	0.8881232239143072	1.9825203043029993	6.644584946692823	7.203995799977353	6.915404792931245	3.4797843014625283	-2.542170191118737	-2.5101561257134395	-4.309271037955693	-4.735674195668586	-9.165662010218425	-9.1095717012694	-5.9416982458430505	-3.2958715238931835	-3.86090898538994	-4.28624549922601	-4.577492976234516	-5.2401403964315065	-3.7172287147408105	-5.423828732360861	-7.758265023970558	-7.247007885768327	-11.439654094790571	-10.230398587611015	-9.69140994990448	-8.744598635990123	-6.960047636800933	-7.594117495453648	-1.126031419905469
chr2L:3069304-3070003	3.1135669442681673	-0.14261511071083247	-1.1733504513697384	-1.3649944765707498	-2.3042223686760597	-8.380932699803791	-5.980227121461507	-3.1189221481451948	-3.237098890580701	14.655237781084507	20.053644990622175	16.7530815348823	10.714278382105762	2.768241342607499	4.837755993176813	1.7522080274841656	1.7844380217150586	-7.7482414112240345	-12.720772065769175	-14.87647919647873	-0.7270004029481404	5.888805473557142	3.2770572303363874	8.694033676958428	10.410497595386879	8.633834603333653	4.341303397712412	-0.13189206701913195	-1.3051681553716254	-2.9188258070744957	-3.7648068155468755	-4.780199440811294	-4.025872660057773	-7.590540335097741	-12.467348989935612	-12.822540766023357	-10.872168125857486	-3.6323346395574885	-7.010041833503038	-8.348743349070562	-13.338106769990919	-10.20293921921338	4.056651653153489	5.60606764817526	10.367034282338839	9.470699800205958	3.0842529102861573	7.900375015801382	7.194062319139744
chr2L:3518260-3518798	-0.39166734373862816	-9.207624417985866	-9.472061028068637	-14.917904378511677	18.018210706799326	18.65854472798172	6.866532796194847	2.5992428729899255	-1.0764261185186486	9.117961239730407	10.550699796299126	4.103809008822945	-2.8231662367810046	-5.633368252599949	-10.767244565002759	-9.5445502985123	-1.6198272479569908	-2.677381345787412	-6.418600881486734	-4.9732144232147455	-3.293624939760179	-4.730326078386896	-8.260416998204276	-8.214377328489508	-9.26759387404039	6.596420022785281	14.217962077138239	9.285888548103951	5.957621536702641	1.1190135894640119	1.3071673513797966	2.216817173305734	-1.1563196252600403	-0.7221862668622312	-0.9867591741110621	-1.8434493980934983	-2.6552484618179375	-1.0334519095785322	-2.4868863205405844	-0.980444375393605	2.259982999975834	1.7036036592763888	3.167269867296386	1.5037271197692543	-0.5728879780480683	-2.1693779590161335	3.736900743006202	1.3309435075485785	2.357892612551762
chr2L:4227896-4228691	2.8713739971924817	-0.28369644097753793	0.3441192623699654	-0.43123011472507905	3.3123906538326904	5.492858042670588	7.343000931345183	8.652055127808556	0.0	0.0	0.0	0.0	2.7449477894470333	0.8704498571218005	1.6979609250729193	5.359820393496586	5.937273743920289	9.767505857029812	7.522138097153833	6.908121365116041	6.73996801868915	17.14056303302936	17.13280193171895	13.273064222538478	6.229444737642612	9.356534892032967	8.254821893867659	3.322864055748075	4.01592065479229	5.491260835858257	2.8473575221545953	2.423043991306459	3.899892941681857	4.900348087424275	6.9381856750414235	3.9905050142393086	2.723294643186256	3.916765238437763	1.3935458874614515	4.110318784394989	2.3387826516693733	6.504830880151769	10.6967094041779	12.234416401141562	12.746820824419807	13.383877604373941	16.526103139451532	17.594239167066956	14.647432305477073
chr2L:4374278-4375112	-3.3555408759946266	-0.9615971444471627	-1.9741089107813663	-0.2537404998368067	-5.223938431022863	-4.246777867273175	-3.6911411209044966	-1.8337033325560972	-3.5656588880413596	-2.733106040355172	-6.828245689296287	-1.6866568111463025	-3.4290730173556736	-5.83595825491782	-6.712945939336086	-11.191218874813602	-3.089231458252305	-5.531379462789046	-4.179233294330072	-0.39497496890762923	0.11225193490188871	0.49963676887146646	1.0436763317093378	0.09061844461757058	0.9624359912678083	1.4053557143218953	3.272828164256194	0.652177707501888	-0.32675222119505476	-0.9884928598239788	2.4862431938094196	4.951690286803364	4.588239433355712	0.9059652567236041	4.169667564145264	4.318734467926996	3.4715793730381983	-2.1823335872201195	-9.978595665534211	-18.352193979330856	-24.067598337468507	-23.796291965462395	-15.384481701880656	4.634772633671128	12.289900936661594	15.401130592698339	18.97243412077204	21.666550857347776	22.32295298885936
chr2L:4457197-4458556	-5.056546449275364	-9.555328206744722	-11.640056832028653	-14.76883034452323	-17.04237644355838	-11.394354988345457	-1.8723803976876439	0.3842533059311557	0.6252873828651146	-6.767182636896883	-4.610130574651038	-2.7285928155171044	-3.061989454580219	-5.4338914664668545	-5.831625054541246	-5.292283484397175	-1.1166386930519974	0.3842533059311557	-0.3842533059311557	-1.4155559089962386	-3.1625203861563795	-3.1920990307222428	-1.4227263237492027	-2.651052152264939	-0.8720550121232833	1.3818740643635852	1.4877083541051315	0.5461807351831428	-0.5703447660690747	-1.677767975002442	-0.5371106826518169	1.056387145289688	-0.979483883601869	-0.1151744488190977	-0.19111454962912203	-1.9431069349378005	0.3842533059311557	0.5810988475050405	-2.485024731961072	-1.4220121595124833	-5.007690810022045	-2.5038817104121813	-6.199509550457558	-3.0542067143702374	-2.188082499992193	-1.170041379908726	-1.176184659109863	-0.9211925873168783	0.47712125471966244
chr2L:4585214-4586106	-11.261551670513912	-4.43664376126467	-8.95584006337412	-17.050474345768084	-13.260427311277475	0.0	0.0	0.0	-1.488481697334029	0.47712125471966244	0.0	-0.9884928598239788	-2.0088730324150004	0.0	-0.28197937605734136	1.3124749025112545	-0.6252873828651145	0.47712125471966244	0.0	1.1629596201062282	3.6811556945855397	5.44034765390546	19.709635564181408	25.33468132821338	24.574093557825417	21.16369394909405	24.280895564281867	19.115170912604302	9.195599814554637	14.186001944112462	13.194812606359578	16.703549745323876	13.187215193660673	5.0523934778992725	10.25042694964731	18.316306798183504	12.95028368578937	19.998946664508775	12.715508176417153	17.778046914419498	13.590806271173088	14.056728624107366	12.48777667230265	13.235428667777715	8.402114758234898	5.818453900259345	4.010369634217933	3.26809799292193	1.4642917515558505
chr2L:4688035-4688968	10.032949003838326	7.23735231569042	5.237750615078699	4.4704124671877885	4.260140469340548	4.500520320336554	0.5992668990160563	1.905568742391026	2.4685466076148423	2.174510449871009	2.4474382092756377	1.6937769559403213	0.46182604959118634	-1.5344927133565536	-0.32080256195941753	-2.8186825170650973	-1.930681474855352	0.9762211911464729	1.6264936589112464	0.34612803620392335	-0.5231585466187085	-0.6409819590149156	-0.4964534365541139	-1.5082512429446029	-1.807283645285028	-3.8710499890213454	-3.1167130700348493	-7.290695422370687	-7.387989982172296	-9.886804590537471	-10.347683117986884	-12.487211913201888	-10.670429291933576	-6.4498028647476655	-14.828942883277826	-10.32696994797692	-8.75770987012383	-9.782244275249408	-13.041561554164797	-11.375757524917477	-14.551920772965513	-15.92994556545688	-15.135286480231807	-17.308912935485587	-36.036265912285174	-21.602659583195233	-13.112662569409823	-2.5284703284619763	0.0
chr2L:4966086-4967368	-16.162873549678825	-3.7058535818318417	-9.97905086146348	-8.316939435070044	4.181224537580663	0.0	0.0	0.0	0.0	0.0	0.0	0.0	0.0	0.0	-2.534984060161506	-3.1116449905781733	0.7359535705891888	-0.47712125471966244	5.553864357002609	8.193417163372677	7.782253174902732	12.518044802198704	2.7422118086850276	11.784800247063513	11.437827198200228	12.836714112084499	0.32675222119505476	4.266766702730524	14.891742129001504	2.947005175605207	0.0	21.653663428939126	16.142252903363737	13.363238336332621	16.240571743339327	20.491933075647008	21.98531035877808	18.53746098924867	8.905415894493643	11.700771582666958	8.067359351049154	5.519181195797226	1.8658310253658612	1.1225597524727793	0.2831810961124469	4.410052033549216	5.647130906238419	0.0	-0.7179794433140771
chr2L:5051047-5051635	3.9720149973653136	7.635035597642767	0.10611627156504881	1.5583365492391525	-2.436428703617033	-3.0682874919528165	1.7975688308665956	4.9375957941870015	5.723290640247352	0.0	7.9169900044533765	0.9109157038956294	2.010563487942257	1.4051301846017314	-1.1130633948554804	-2.1017571426780353	-4.932346884081401	-4.935294755360357	13.352755465618094	14.695569586849167	25.119751659667703	36.56069424568019	24.113506705282795	26.809375014192668	21.236952143402156	16.813683602656408	12.081768156491894	8.995754380764618	8.64008822709274	5.5814399849009995	2.6409922121034275	-0.27374690898910087	-3.649472528506964	-4.136650513764753	-1.393598182664896	-2.251342619781541	-0.23310478507196386	-0.4418451197991461	-2.7637480568489066	2.586430426956221	1.8757574258556837	3.119037118399411	1.4584027128817956	1.1801527310989155	1.90678586639507	2.297086258579345	3.0972094653707254	0.8820334042859493	2.672912829538208
chr2L:5055265-5056132	5.723290640247352	0.0	7.9169900044533765	0.9109157038956294	2.010563487942257	1.4051301846017314	-1.1130633948554804	-2.1017571426780353	-4.932346884081401	-4.935294755360357	13.352755465618094	14.695569586849167	25.119751659667703	36.56069424568019	24.113506705282795	26.809375014192668	21.236952143402156	16.813683602656408	12.081768156491894	8.995754380764618	8.64008822709274	5.5814399849009995	2.6409922121034275	-0.27374690898910087	-3.649472528506964	-4.136650513764753	-1.393598182664896	-2.251342619781541	-0.23310478507196386	-0.4418451197991461	-2.7637480568489066	2.586430426956221	1.8757574258556837	3.119037118399411	1.4584027128817956	1.1801527310989155	1.90678586639507	2.297086258579345	3.0972094653707254	0.8820334042859493	2.672912829538208	-1.037376417201309	0.8803616328802949	-0.0646014395719494	0.5437921996438388	1.7710235968178085	-0.4192261802204689	-2.6222660755047027	-4.016452345662388
chr2L:5071085-5072028	1.8757574258556837	3.119037118399411	1.4584027128817956	1.1801527310989155	1.90678586639507	2.297086258579345	3.0972094653707254	0.8820334042859493	2.672912829538208	-1.037376417201309	0.8803616328802949	-0.0646014395719494	0.5437921996438388	1.7710235968178085	-0.4192261802204689	-2.6222660755047027	-4.016452345662388	-3.414265306340338	-0.6386050618381492	0.1602014444639983	-0.2895337592331273	-0.8084302637108709	0.5538276496883704	-1.9581256489464505	0.944391851466824	-0.5526545156917606	-0.9848782214601384	-5.090870171692906	-4.81778845178869	-7.1995080491920715	-8.744524650102612	-5.154102714831722	-2.623963718575916	-1.4657994749745444	-3.7723410838127553	-6.792473903722257	-7.536797885007191	-8.178648079729946	-8.558433837246643	-7.8111556959348185	-22.55377431939771	-20.708838703163476	-11.828392197824405	-14.082690428865385	5.3011770638326805	15.020290706247083	5.438380393253598	1.684872899606169	8.670837767178542
chr2L:5273900-5275835	-2.2141653248025857	-7.9107512236670425	-7.193085913437892	-4.148532413922323	-3.947086419314257	-6.741893416100278	-6.472563707915091	-8.752188090520363	-3.8298504154224586	0.46660954739493005	-0.9059652567236041	-0.2406233412219088	-5.631340304733744	-4.373335987782691	-1.289337620463382	-2.7037934813953677	-1.216649259263145	-4.915063340105523	-3.6673194510792353	-5.344035665976598	-4.485325135059414	-3.371742790707822	-4.399637660961213	-1.663512557038787	-3.645778722972334	-3.1827837990022814	-10.417284571240325	-5.859407103999369	-2.3788234710719953	0.6489937632395198	0.6319730464766251	-0.934865583902865	-0.5644900872493631	-2.709124683740626	-2.1819044003441417	3.5114700630622635	6.340132773221023	0.22432243947821665	0.0	6.507243719003039	18.791532417097493	7.858173149815005	7.528846407957263	13.35556754629013	14.49003587698936	15.628359817403705	15.044390647087388	13.218515240344896	13.235482274951966
chr2L:5539470-5540432	0.3014094497198447	1.7935494508144254	1.2718735439589604	5.414472657672494	3.472114580126404	1.5443452046208663	0.244462645455602	-1.5308772793327798	1.4612953510163642	0.7191653253283166	0.38303622237464596	1.4431543474115518	-0.8891972516106023	0.30886589263625247	1.096718024796227	-1.9177557595277828	-1.7638575694844874	-2.277999784431015	-0.7490429136284136	-0.7016946198194888	-2.6273379755749704	0.9716890188427767	-1.8211858739253672	-1.1610002537705302	-0.678133708484532	-0.04115196398964511	-3.326221630251258	-1.712917134896569	-5.161465417169861	-4.658469995023055	-1.2789342399940287	-1.6577718203210279	-5.262822151094568	-3.5806637736015148	-1.8553732482313607	-0.3842533059311557	-0.8638360267166969	-3.447515301016289	-3.303833224816698	-1.3095569741594058	-6.249663671170069	-2.261199186928159	-2.224796368823077	-0.8551484209528776	-2.141608290443812	-0.9034043916225997	-0.9591312608573317	-1.5241834332417725	-1.7287857618188278
chr2L:5973144-5973867	-17.07498486635143	-10.526262710263152	-7.867320320796292	-8.565317489709237	-1.54562558148996	-5.732846243178424	-4.72553850780157	-0.6749706209112999	-4.112336204262821	-3.1395014467407396	-1.8282852993109102	-1.9723925738388715	-5.3435818445844365	-5.010788560942107	-0.8736655247448865	0.0	-0.2887691230768229	-0.5552050987676277	-0.3842533059311557	0.9711318172944562	2.138146248325448	1.2562610343823994	4.116414304090061	5.102221892147864	2.0433670330979687	2.641434724860478	1.860965148870515	0.9837605195082327	0.5468583063900168	-2.912747064808865	-0.28829559310550396	-0.08757351519942069	-0.40856525931211984	-0.5727259101718111	0.32675222119505476	-2.6219934369779003	-0.5736873089350709	-2.2627168574644965	-4.052498203557415	-2.9321368801533008	-5.01747352569011	1.5781838836615223	13.425705629339998	22.55833436342602	23.113643052138965	23.297620264707625	17.875892378445037	8.686849068682061	4.4561337902882965
chr2L:5983966-5985700	1.2562610343823994	4.116414304090061	5.102221892147864	2.0433670330979687	2.641434724860478	1.860965148870515	0.9837605195082327	0.5468583063900168	-2.912747064808865	-0.28829559310550396	-0.08757351519942069	-0.40856525931211984	-0.5727259101718111	0.32675222119505476	-2.6219934369779003	-0.5736873089350709	-2.2627168574644965	-4.052498203557415	-2.9321368801533008	-5.01747352569011	1.5781838836615223	13.425705629339998	22.55833436342602	23.113643052138965	23.297620264707625	17.875892378445037	8.686849068682061	4.4561337902882965	-4.2890221699292885	-9.347949992528545	-11.12041169086454	0.7730566422162692	12.89285743307452	13.940803528411708	9.187641569817128	8.165502759906312	5.333179026816007	4.235256636108216	0.28214426824485705	0.6605213774957117	2.1832734189685987	2.896372361456706	2.0885928001221314	-0.10964131185110519	0.9029423389343565	-0.9721892970563077	1.6711341614359745	0.2176219862127791	-1.3167545110052952
chr2L:5990264-5991454	0.32675222119505476	-2.6219934369779003	-0.5736873089350709	-2.2627168574644965	-4.052498203557415	-2.9321368801533008	-5.01747352569011	1.5781838836615223	13.425705629339998	22.55833436342602	23.113643052138965	23.297620264707625	17.875892378445037	8.686849068682061	4.4561337902882965	-4.2890221699292885	-9.347949992528545	-11.12041169086454	0.7730566422162692	12.89285743307452	13.940803528411708	9.187641569817128	8.165502759906312	5.333179026816007	4.235256636108216	0.28214426824485705	0.6605213774957117	2.1832734189685987	2.896372361456706	2.0885928001221314	-0.10964131185110519	0.9029423389343565	-0.9721892970563077	1.6711341614359745	0.2176219862127791	-1.3167545110052952	1.2896491595009696	-1.3632004050758013	-0.36800581460624376	1.8947005481038692	-1.8087235424887744	0.1589022780982281	2.3834063566691195	3.128781882702008	2.1227713894699893	3.351912488952323	4.715216076894575	6.046160332151215	5.478672536604384
chr2L:6125172-6125907	-3.661749076880008	-3.320059232784147	4.616185314726303	12.782623808170868	8.70172122825133	1.3334897121381457	6.37123915002651	2.7836475624487704	9.089989178632496	11.898527106090054	2.242749846917162	7.451581990696773	3.5242326729148052	3.6406026570488432	4.172334350417374	2.750259318300724	1.5822295038100949	-0.9684981960195697	-0.10193269277665616	-2.14666333365181	-3.367743054682869	-2.6886582923129643	-0.8065359368777398	-2.155921150721805	-6.930420934746746	-12.05239176259243	-6.569601463331444	-2.405479010171066	-3.5792397207429665	-2.4887687440782527	-7.78088753358892	-6.154048309409644	-1.3256561878819657	5.804283290045689	2.8008398702995594	-0.9207074752827707	2.607174420681313	3.0084626423368177	2.06468258845931	-2.049133161993899	-7.177060227040931	-10.468177953140446	-7.418770234719471	-6.6911229926814935	-4.488144279667328	-12.676665603649804	-15.54085023545374	-12.280770769728246	9.05971300959763
chr2L:6375360-6377492	46.907213839426234	48.6157927167172	52.373306967749706	40.585252184593294	29.581749879188777	17.332296694851152	13.542654031643256	7.133604017060351	8.813642140946241	4.147391092398733	2.090705857309173	0.3125723971774349	-2.0441015535852394	-1.2825766385716872	-3.5819096750167634	-4.2589165421900255	-5.90984459988867	-8.423048160400764	-5.44561341722028	-16.36628184146717	-16.296299084284236	-19.59926583822554	-16.60921300435091	-35.580964256160996	-32.77100261444232	-8.875486732084623	-16.57073055654851	0.8515824070729341	11.953203345521116	1.3836034978805847	13.263773573888846	19.64385745918633	14.235031556357931	21.158197302050393	13.051250301165416	13.901075451730021	6.906507583285463	15.373131766856877	15.056555683860838	15.022526637280295	10.392391031830762	8.765869422410402	3.4577508214666173	0.5783344902683744	3.5576621849105297	6.685197277054223	5.539458823291644	0.21609887389853638	-1.6081431383944467
chr2L:6730761-6731539	-6.061445798973236	-0.14277677466388466	-5.651558841714206	-15.91730225217808	-15.141308093285371	-11.384014478826538	-5.573641226050286	-2.915040058140017	-0.9355051223559318	25.56457850864453	21.17149966269907	18.177139797761903	18.592045321353194	19.713345340015696	19.051765048926956	14.494406374248221	15.758130680113766	6.745052748594378	0.5050184077099935	5.036115222828403	6.652955402215916	5.82909628418788	8.342955847254762	7.549879375729467	6.520650305700464	4.477282261571932	2.7830438223547165	3.986338124451186	2.4191008617485465	3.7577687052118147	1.3355796537703852	2.717644793747974	-0.5177679114556173	-0.1997810442559723	0.8362320527929753	0.5320731686948769	1.1369286864077728	-0.06954292290800065	-3.2416102492170715	-7.312480926233348	-3.0982070836703306	-2.424745676565846	-3.050079178426108	-4.711324392056989	-6.77011261200841	-6.513699107694648	-7.240573081037887	-7.39012099555857	-6.213828998430437
chr2L:6909840-6910916	-2.8970732757120294	-7.301008776076617	-1.136437303134862	-11.372245202831776	-12.590055960129531	-11.999407564298409	-9.055405169093675	-13.695802100678042	-15.544516469470805	-17.45811033964461	-3.199076697325789	-1.4637527426815689	-1.5754364917418782	-11.914913132905657	-11.457296474244634	-10.733800850020778	-12.273236685604104	-21.558239248122813	-18.044701687170193	-17.824927492460233	-4.710508711603968	-17.555594523524267	-23.707510242510185	-2.170326612168649	-0.5050184077099936	-13.524963994921343	-6.365344449767129	-1.684872899606169	-11.25646196307294	-9.83954861651478	-8.859454993206134	-4.940284036448165	-1.1737218734474009	-7.147718868766836	-5.899866834381145	0.0	0.0	0.0	0.0	0.0	0.0	0.0	0.0	0.0	0.0	0.0	-0.32675222119505476	-2.5997866064530712	-1.5507031101958657
chr2L:6916859-6918356	-11.457296474244634	-10.733800850020778	-12.273236685604104	-21.558239248122813	-18.044701687170193	-17.824927492460233	-4.710508711603968	-17.555594523524267	-23.707510242510185	-2.170326612168649	-0.5050184077099936	-13.524963994921343	-6.365344449767129	-1.684872899606169	-11.25646196307294	-9.83954861651478	-8.859454993206134	-4.940284036448165	-1.1737218734474009	-7.147718868766836	-5.899866834381145	0.0	0.0	0.0	0.0	0.0	0.0	0.0	0.0	0.0	0.0	0.0	-0.32675222119505476	-2.5997866064530712	-1.5507031101958657	0.14194831081070794	0.9884928598239788	0.0	0.6992410207988732	0.1856957910266153	3.225565983617218	0.8050397902141798	0.7359535705891888	0.32675222119505476	0.0	1.8292355121907125	6.701409808654108	7.743938277186811	1.0466924622419154
chr2L:6926707-6927596	-5.899866834381145	0.0	0.0	0.0	0.0	0.0	0.0	0.0	0.0	0.0	0.0	0.0	-0.32675222119505476	-2.5997866064530712	-1.5507031101958657	0.14194831081070794	0.9884928598239788	0.0	0.6992410207988732	0.1856957910266153	3.225565983617218	0.8050397902141798	0.7359535705891888	0.32675222119505476	0.0	1.8292355121907125	6.701409808654108	7.743938277186811	1.0466924622419154	1.4637527426815686	2.981702902749888	10.528427840448257	2.6732324123151003	1.4637527426815686	0.7359535705891888	3.8362608028584866	0.3842533059311557	1.0668755590631576	8.817533634790454	16.40471999681848	15.88384083451958	4.981706117684168	0.7359535705891888	2.3286248352848276	14.208142492342901	9.486391412352033	0.0	11.035252969307232	16.249878471866612
chr2L:6966647-6967596	-10.221004082649817	-21.18364105415915	-30.660614454162168	-26.35765990680024	-1.654507166568443	0.0	-8.28947108837131	-3.470651957385013	1.0935785949006047	2.0013285088618433	0.18105088102972228	6.711250316998527	8.709929973595013	16.655932613190373	13.9356286275638	16.92426109255246	9.872083375557931	10.132618917484999	8.355895082561226	5.45215580612799	0.4292155351682914	-0.9059652567236041	6.287214489975667	11.793281454446491	3.2675034094272637	17.910160922006973	24.979873802642086	12.94393601695796	22.163940075214878	20.707953105039373	16.55708308426722	21.809362009229535	24.78597855369654	24.847817643300516	21.273453889577247	18.707296607531656	9.503314281096822	8.753548162667476	2.2568049228159506	0.8943081633634723	-2.5789687383499023	-5.8097212205363675	-8.181895860348181	-10.805724527212238	-10.707536071621663	-11.453874463243512	-10.3974081146781	-3.9610396509241257	-5.6275926583275275
chr2L:7204948-7206088	0.5975789528366311	0.6252873828651146	-0.09172769188591405	-0.21180146847858894	-4.102078446867264	-4.895327181713129	-7.528209239863298	-0.18648839520303384	-0.7992320648664855	-3.080413938030708	-2.094015272724491	-4.049657278856282	-2.15560272236026	0.27482272280677394	-6.304920740537264	-4.818516937942964	-4.81245036020761	-5.345213778279412	-1.364445647341275	-3.8346634376137394	-7.58059409202264	-5.9875758098325775	-4.1426596028576705	-8.332567102879155	-7.090737375747188	-4.976687797832837	0.3842533059311557	-4.87011401555409	-6.972626240310821	-1.170041379908726	0.47712125471966244	-1.4637527426815689	0.3842533059311557	0.21052632091416779	0.5276934093934911	2.3286248352848276	0.9884928598239788	-0.3842533059311557	2.9792574701500705	6.090026969439181	6.389087711107336	5.176023534550297	8.758959976875333	6.576237770459489	-0.9884928598239788	5.3348638507454185	5.2887534705969745	1.0668755590631576	6.700183334474206
chr2L:7825382-7826443	8.28416879882813	5.184418091424682	5.150026689893205	4.2113695177419554	3.8037610647026945	1.195928937643759	0.7435095702436683	0.0966594458318373	1.4376035584835858	-0.3876804805053625	-1.818256124881563	-4.498308513890664	-7.578607727584667	-6.304540610389683	-6.414633887460651	-1.6611613005066117	18.795336296811357	21.66649368458994	24.580524904104806	20.889989593009204	16.40247180606776	16.231315980154545	11.459515904595602	5.578366617943808	5.883730503341131	5.511361231495473	2.3896929942503324	2.0138294946563593	1.8814411414941854	3.1089229217293783	2.15844940996809	0.7201772269961335	0.2315522023812788	0.01694666560968868	-2.7929409047577574	-7.894173421960753	-9.36007684030621	-9.934613369060688	-10.645211500219814	-5.504398398898639	-6.83318084498308	-16.19273550432127	-13.238875436627545	-8.072123460142192	-13.40051509907228	-14.00962945295844	-12.003288573205387	-14.536267896325061	-18.71054375984607
chr2L:7831604-7833121	-6.304540610389683	-6.414633887460651	-1.6611613005066117	18.795336296811357	21.66649368458994	24.580524904104806	20.889989593009204	16.40247180606776	16.231315980154545	11.459515904595602	5.578366617943808	5.883730503341131	5.511361231495473	2.3896929942503324	2.0138294946563593	1.8814411414941854	3.1089229217293783	2.15844940996809	0.7201772269961335	0.2315522023812788	0.01694666560968868	-2.7929409047577574	-7.894173421960753	-9.36007684030621	-9.934613369060688	-10.645211500219814	-5.504398398898639	-6.83318084498308	-16.19273550432127	-13.238875436627545	-8.072123460142192	-13.40051509907228	-14.00962945295844	-12.003288573205387	-14.536267896325061	-18.71054375984607	-13.586948124563625	-3.2084574009860596	5.050610303422278	6.06179834416722	2.5349840601615057	6.596091897600428	12.70151978961977	12.24740930561857	9.558313753197577	1.7499173922800324	2.247489738243008	1.0647793133057395	3.0562718740507075
chr2L:8041807-8042741	-12.561908219464517	-9.503872518912216	-7.47037917127445	-6.314714674769721	1.0083128477858925	1.5689266375352098	6.008804987551835	12.625460513354259	7.793796702715144	4.607250937105027	-9.330392107915303	-12.202759745655902	-18.2545453619442	-13.5102943189646	-3.2448756998136856	10.89079923937936	3.7803037110164723	1.6914121239099256	0.5552050987676277	0.0	4.372300687362792	4.94198359967501	5.849049208576402	7.393249027965958	5.588285001440858	4.269656542340291	14.807105371948202	10.072845915372257	2.566311675042282	-1.8596065830020378	-9.202836341183588	-7.791091007804613	-8.568577612590149	-8.326965779208962	-16.74480555168319	-17.262470189105848	-12.23952658057164	-14.394817524256288	-7.6022267731026005	2.886611360915354	-0.5048518960330852	0.7571085608749885	3.992862318795815	5.071690155646648	5.443498670501506	0.0	0.0	0.0	0.0
chr2L:8363112-8364313	6.1197968603863115	4.027252449195368	3.384060624911478	2.3409161989414664	-0.750483909980665	-3.993566834689558	-8.794676397711394	-8.371203872709836	-12.174508108517923	-13.257031921169316	-17.656761729782307	-25.185512774520493	-23.013544152586558	-27.122311463726295	-5.46089302280745	-9.619324550079694	-1.7233073424398317	-0.3842533059311557	-1.0845071722675648	-7.14528857861466	-6.0686268510784975	-2.438606069565839	-2.863458045118546	-3.153922969810806	-5.024818295993634	-1.8532296171815374	-2.788901366999211	-2.950624492343095	-3.7316299020598582	-5.296579562891142	-8.963287494356976	-6.570249404949956	-4.539477242396115	-1.967221329436397	-2.483485465169503	-5.07106586253875	-0.9253507860254717	-0.47712125471966244	-4.987073722210401	-5.689387477491071	0.05869386681558555	-1.7284952816153298	-0.9905388751672123	-0.58136289059981	3.587024721285314	-0.21793219871346864	-0.32675222119505476	3.620597048042479	-0.30016048127727024
chr2L:8509078-8510348	0.0	0.0	0.0	0.0	0.0	-3.5104935256304954	0.8962571763062308	0.32454363319990315	2.9177322108411134	0.46096774478162655	13.186192599558693	27.274546964129897	28.961323371995	29.620012192791922	17.688427084073066	19.21209379413285	20.275187642109348	7.955714719127069	14.820098624592465	11.524550430118632	15.384649863228931	11.503095073692977	12.727586703926683	4.3403490247064465	1.4419376150024263	-2.5777162428931706	-2.4423035074462045	-1.5826745582737027	-6.974821133140315	-5.020097723474834	-8.197210091667293	-9.369136301092162	-12.16772440202796	-19.813750713692937	-24.61576154154796	-15.861335945085107	-25.674755528801057	-22.103424698769324	-2.534553518899802	10.520645044368694	9.148859263892499	3.205745805737448	7.0976064334749545	5.144185707348579	8.898401150900028	5.82863571869373	11.839876094371728	21.604825423983794	6.876511572474091
chr2L:9708839-9709718	-13.095488802444496	-11.100089938310107	-8.553231211704887	-6.912483306522475	0.32675222119505476	-3.9159148262179055	-7.312932688884616	-3.905290282596934	-7.698113155665369	-5.156000871468465	0.9648536905119721	-11.17932845180178	-9.276798730102643	-1.4807113414687347	-8.392219072107551	-6.213297137482627	-7.40615215910529	-0.2105263209141679	-0.7359535705891888	-1.3821770810048504	1.096439221839007	-0.5824501369079591	-2.4689693553324203	-0.39734068960651336	0.5346537949190744	0.8000802557966666	0.9164794500562365	-0.47712125471966244	0.3842533059311557	1.3346532042087658	4.266642702680126	-0.8331037697083299	4.457231843049033	3.325353359970018	3.2104939380154547	4.510406223420588	5.621488087550042	1.7685797944572463	2.5701486613493376	3.5181874953941144	1.9580378494397204	0.2225078742669018	0.929898399102074	1.2334025563797193	2.9618652558609337	0.47712125471966244	-0.5552050987676277	0.32675222119505476	1.154415024542271
chr2L:9896108-9897273	-1.7115341193933067	0.0	-7.432707521548639	-6.348135213015384	3.5431581705954045	1.0362199795409535	0.32675222119505476	-0.12030794209542073	1.9721050419103172	0.0	1.885210904955993	1.4532380401181537	0.32675222119505476	-0.6252873828651145	0.794386000598117	0.284170564496375	4.25355454690032	-2.259982999975834	0.47712125471966244	0.47712125471966244	0.16564503683859236	4.331086957667959	4.45344507907393	2.5033172587230967	2.5197321360890585	-0.6790941107861987	3.8515995055843892	1.4571640772950463	1.4563801869914204	2.6439917507181834	1.9541141653155767	3.196717972660355	-1.572147778441128	0.6444874306900835	-5.793496925180785	-4.099509937841864	-2.056393375032635	-3.0961357179211197	-0.9884928598239788	-2.3117777270032884	-4.736826578884507	-0.5050184077099936	-0.32675222119505476	-0.47712125471966244	0.0	-2.400839343781277	-1.8492502492664602	-4.178794053269984	-2.192658433951746
chr2L:9967455-9968816	-10.855416689350056	-10.588663163610715	-5.795539912082991	8.225459826566844	7.0620726979437185	8.054739418667472	7.805472653064234	9.535816579149058	6.601282258248984	17.484808520244027	14.81241414356769	14.438598748960949	15.056344579642014	8.6606104608532	5.197099297983853	4.896613847466632	3.0360378804801527	2.836359559569596	2.3945809613084093	-0.5681636727174793	0.1506000507196043	-0.5029935038082729	-2.0423232077859526	-4.003063378224936	-5.698029751319028	-2.670316305455201	-3.6259529067132155	-3.244212574673457	-3.854952090940966	-3.676361311139915	-2.3406917056768273	-4.936466608488468	-5.08287882091728	-3.590839003524297	-5.955951098200716	-6.530986324421661	-5.5492890359665585	-5.439969700773247	-5.207091382635076	-6.72753132138919	-5.632319947747109	-6.740226178528851	6.301713769986823	8.314338822939938	15.528737869222963	17.46460786415984	17.226019830557618	10.325782578756453	12.900228567672082
chr2L:10007478-10008735	-3.2573876616125066	-0.4666095473949303	1.6806839062132066	3.1428267114340915	3.5378049688498514	7.371223665090334	4.855516523645872	2.7941197439334844	-0.7288681465700533	-5.232867564332845	-7.488180879816485	-8.978853486550811	-8.518556118965071	-13.316918052195557	-2.2359973213894384	-7.152111247241758	-10.91634572002549	-16.78463200098962	-19.69819692885988	-26.049698470791228	-17.605492183429096	-4.75544741706194	-9.997785886683083	-3.3791512365591903	1.3821770810048504	-1.3821770810048504	1.3828316080704914	3.8292676197138062	4.108995991057972	2.5920884173330907	-0.47623102627939956	-4.277481315119048	-1.9515060318447783	-1.013741786674795	0.0	0.0	0.0	0.0	0.0	0.0	0.0	0.0	0.0	0.0	0.0	0.0	0.0	-9.02647916387087	-9.307702277418374
chr2L:10201104-10202552	1.227661155580287	2.1489936397300315	2.033256954326681	-0.12984400215673694	-1.2923869375890096	-4.678865108691803	-8.83678046535075	-7.246379470368111	-5.9374785148892935	-6.9635708940253265	-8.094073053967271	0.0	0.0	0.0	0.0	0.0	0.0	0.0	0.0	0.0	0.0	0.0	0.0	0.0	0.0	-5.433439709590141	-1.3361085670423096	-0.47712125471966244	-1.1105051745947512	0.6762939136477789	-0.32867254487501096	0.7121701346881192	2.106484346307365	4.013390581003731	2.7285928155171044	1.0752722563038328	6.657846630659928	5.453756817419884	0.5552050987676277	6.690098863231269	5.069508440307208	10.005612348335136	9.333135823823458	8.218954603358114	8.46337471622353	6.869322931049996	-0.5982874332953674	1.8691860119179453	-0.8306338155442856
chr2L:10221520-10222632	10.005612348335136	9.333135823823458	8.218954603358114	8.46337471622353	6.869322931049996	-0.5982874332953674	1.8691860119179453	-0.8306338155442856	1.5254292979851372	2.520518934427999	0.7906137876558695	0.3842533059311557	-1.0668755590631576	4.481262646947111	8.673322812931424	1.8738140686470386	4.971893263556855	6.981867293298838	0.9034043916225996	9.034248608052522	11.365706153931448	3.659841877777891	12.131741490936971	11.64311712670939	7.719724199368645	6.308841397893883	4.897122342810094	5.174040801588481	-2.3286248352848276	2.7285928155171044	5.069508440307208	8.827757928504626	7.908772683249749	6.749551371654555	8.481416288494117	8.60662202921577	2.8454870291344108	3.099483525220618	1.6103526801384602	1.1270009564347832	1.7221230781715269	-0.2548131414396564	-1.38387362040335	-3.249785321433589	-5.605150933934618	-8.032109319407455	-4.0842655928789355	-7.544750463177566	-4.427223151423064
chr2L:10233599-10234538	7.719724199368645	6.308841397893883	4.897122342810094	5.174040801588481	-2.3286248352848276	2.7285928155171044	5.069508440307208	8.827757928504626	7.908772683249749	6.749551371654555	8.481416288494117	8.60662202921577	2.8454870291344108	3.099483525220618	1.6103526801384602	1.1270009564347832	1.7221230781715269	-0.2548131414396564	-1.38387362040335	-3.249785321433589	-5.605150933934618	-8.032109319407455	-4.0842655928789355	-7.544750463177566	-4.427223151423064	-0.5552050987676277	-6.784948285495598	-13.089859315459542	-10.268157959573822	-5.941526563354928	-14.699374748805605	-11.50597851010309	-11.806335026877298	-1.9995294472755656	-5.353072780606708	11.999760099060092	29.17217561589779	12.301085826121904	7.269512529395046	2.560873542085755	4.174940658254871	5.606648714831063	8.095792417485226	15.2778588190461	10.252354048121635	4.929285977686441	1.968250981180858	3.757011058381621	2.962337824825468
chr2L:10240299-10242445	3.099483525220618	1.6103526801384602	1.1270009564347832	1.7221230781715269	-0.2548131414396564	-1.38387362040335	-3.249785321433589	-5.605150933934618	-8.032109319407455	-4.0842655928789355	-7.544750463177566	-4.427223151423064	-0.5552050987676277	-6.784948285495598	-13.089859315459542	-10.268157959573822	-5.941526563354928	-14.699374748805605	-11.50597851010309	-11.806335026877298	-1.9995294472755656	-5.353072780606708	11.999760099060092	29.17217561589779	12.301085826121904	7.269512529395046	2.560873542085755	4.174940658254871	5.606648714831063	8.095792417485226	15.2778588190461	10.252354048121635	4.929285977686441	1.968250981180858	3.757011058381621	2.962337824825468	0.3943670505771443	-1.1315780295358764	3.514446625982797	2.4051429817003562	3.0808661882360133	2.1834997080366296	3.95080497549041	17.594952996301103	11.798641455929172	13.26087246970176	9.650052908731064	5.760192957492111	1.561329023370908
chr2L:10282381-10283313	7.2738350389025	15.258507970133541	8.486748784895564	15.52150842364725	8.688700477170753	4.101979612619887	-1.5813400320189235	-3.434448053914866	-2.947589726643921	-8.29303123341937	-10.787549288435379	-10.882868286342612	-11.153822177856425	-13.602387710911904	-2.500293772175146	9.360602039881528	9.133057615625269	10.843245527407765	13.421877159285874	8.395309322054818	5.759570571046138	3.9306679932604367	-2.368359734798632	-3.135203785643459	-10.390301601131323	-16.127512573749147	-16.975180105985824	-12.932862221276983	-0.2406233412219088	-5.3215870948261506	-3.9541321856759644	0.9398676429478011	-1.4851444957717956	1.282947513804448	-3.594981247129762	-1.170041379908726	-2.4930110820312232	3.0857376116388804	10.59681243678468	6.316418713607388	1.2813406034374712	-2.0132822783508373	-2.5457367857773465	-6.623307885700368	-6.000352478131583	-5.801486827878557	-6.296685169164577	1.745219051864818	3.526864290772621
chr2L:10408700-10410908	18.94344179177751	13.877885057660464	8.195054867468944	1.4161092484826785	-9.678486881449505	-13.685357306302048	-22.24051167935291	-24.74491290301816	-10.190085028072907	-0.8530110715546187	-0.533220467264901	0.9702411722726142	4.195687611013221	0.978758958221509	-0.2880695603475373	-3.7627039157461875	13.655317770375888	16.761755418360945	8.64313851517138	9.34511573470952	13.10480683431133	9.135041460748708	7.542758026095935	3.838127526688221	-3.369439369179006	-9.506165165307698	-11.625903776875035	-13.769840946915958	-9.028710222641639	-6.058517271526501	-3.845198626242855	-21.656939566748346	-21.375505033512276	-15.255488313363553	-9.862222215280987	-0.2406233412219088	1.3598565958898747	4.703709422421544	7.452507494788618	4.478715636131211	0.3220277630990542	-1.632530083079832	-0.9178365431727041	10.793110741302762	9.312086828371614	6.14746480789238	2.820357863212791	2.925394288422897	1.4987578698176265
chr2L:10469349-10470192	7.8346921294687695	7.743761400735702	2.3831465686578404	0.7137022881592961	-6.288652589474237	-10.173185977674715	-11.632518953539387	-9.837810854131517	5.81224859410348	2.7595268199790595	-0.862220964477585	-5.167966698811252	-11.76025878570672	-7.513696633991803	-8.99614185631347	1.892356656917466	4.240076922051037	0.8975463359273356	1.5843451881656252	-0.1651659623189897	0.0	-4.360422492783807	-5.168184471287438	-8.981486694058683	4.776744149521283	16.01998602250413	14.947896195234744	6.285961523018753	2.2674131606273304	-5.26586912355458	-8.00235271076256	-10.945245954018814	-11.929110903386297	-7.046000766667625	-1.3120223027252602	-4.535314710281244	-2.112262313286455	-4.254654180845275	-7.134751144831023	-5.144784507631247	-9.107513610507315	8.657473449475205	8.40602921587078	7.447408071951624	11.300570772327116	5.348990547738023	5.984504230492848	9.759248080836475	9.075389881385606
chr2L:10847401-10848335	-1.5677185830430334	-0.9193975046841285	0.5201848168976573	0.09006670612889991	-0.49965150365589966	-0.9097354372926553	1.5604217590790803	0.24062334122190882	-0.0910509903672913	1.7956121238339333	2.297742078644632	1.343063614951246	1.0668755590631576	-1.3821770810048504	0.0	0.32675222119505476	0.0	5.934729222794522	7.921104321246745	10.899128009038085	12.029720864096666	-0.502582320872773	0.3842533059311557	1.4082625953104067	4.322583457593302	-0.7359535705891888	-0.2887691230768229	4.503314750765315	4.095137373907853	0.0	8.320513181553409	7.4533355373767485	5.002547959398783	10.047847118696678	2.1373678739160127	0.6252873828651146	0.39298175886151293	4.223459510606536	5.046602589541299	1.9782039291191584	3.8477662405771214	2.049983065775392	1.3584260185278514	-1.8922894859589912	-3.1314509618762285	-0.7732061054536897	-2.822262704157099	-4.645386107058024	-13.743470521828755
chr2L:10856889-10857928	10.899128009038085	12.029720864096666	-0.502582320872773	0.3842533059311557	1.4082625953104067	4.322583457593302	-0.7359535705891888	-0.2887691230768229	4.503314750765315	4.095137373907853	0.0	8.320513181553409	7.4533355373767485	5.002547959398783	10.047847118696678	2.1373678739160127	0.6252873828651146	0.39298175886151293	4.223459510606536	5.046602589541299	1.9782039291191584	3.8477662405771214	2.049983065775392	1.3584260185278514	-1.8922894859589912	-3.1314509618762285	-0.7732061054536897	-2.822262704157099	-4.645386107058024	-13.743470521828755	-12.221053642447073	-10.398268450468935	-10.011723191801751	-9.084220481619107	-2.7285928155171044	0.0	-5.442458688849475	-11.287990314204915	-7.086516341222018	-6.714650582035047	-5.758506573330234	-4.769470538511605	0.0	-2.3286248352848276	0.7359535705891888	0.0	1.9084850188786497	0.0	0.9884928598239788
chr2L:10947783-10948236	1.9979824513357398	-0.7158051146113907	-0.6660384586790278	-0.8455180463308835	-3.1560028563734335	-3.7467440123323605	-1.8054788344415837	-1.929821226923846	-1.311937379721024	0.0	-3.482893071093105	-3.7996533363519065	0.2614505271567006	0.9884928598239788	1.4637527426815686	0.0	1.1817017356783992	4.79313520761201	0.34238068561561025	0.07531549454479014	0.2976898761751437	2.3728367229190277	0.7867935705818635	-0.6816069930958051	-0.9655276041257982	-0.6121508815106858	0.0794569599820025	-0.3842533059311557	0.0	0.0	0.2494765891578429	1.2150987085719072	-0.21349711255937287	4.179233294330072	2.18021165906723	0.4557054356963922	3.885337099350387	0.8543726188035139	1.601154526166128	-0.11307504788210558	1.405287982494218	0.9156732098863389	-0.8062736331600502	2.141147737696108	-0.4914639354193362	-0.8718208426537617	-0.11889079959507019	1.0353959358832867	0.09637822211643265
chr2L:11002727-11004052	0.0	0.0	0.0	0.0	0.0	0.0	0.0	2.859062991599078	2.600722668102656	0.0	1.9084850188786497	0.3842533059311557	0.0	11.383333177131798	20.60955823110546	1.4637527426815686	12.022632956299038	11.546529711265759	11.006502921147442	10.826372863371045	7.04396312924403	0.5552050987676277	1.1633781131982996	1.4124415063295581	14.40573929181942	7.529171294969381	21.293385871351273	9.627294965331023	1.0668755590631576	8.712412920054035	8.819243067238624	13.920352318342733	20.18847290033506	18.502414018119524	10.669649994278993	8.415147596245133	13.289252323477282	16.341692936600396	13.13008003679978	7.101535182346859	7.290231153924404	3.489745114013745	1.3005060229621086	-1.49662751958714	-2.4185001733983866	-8.70916597385379	-2.1928683822009774	-5.409096581095523	5.2495338879089815
chr2L:11011344-11012138	11.546529711265759	11.006502921147442	10.826372863371045	7.04396312924403	0.5552050987676277	1.1633781131982996	1.4124415063295581	14.40573929181942	7.529171294969381	21.293385871351273	9.627294965331023	1.0668755590631576	8.712412920054035	8.819243067238624	13.920352318342733	20.18847290033506	18.502414018119524	10.669649994278993	8.415147596245133	13.289252323477282	16.341692936600396	13.13008003679978	7.101535182346859	7.290231153924404	3.489745114013745	1.3005060229621086	-1.49662751958714	-2.4185001733983866	-8.70916597385379	-2.1928683822009774	-5.409096581095523	5.2495338879089815	6.888177731422925	15.911570859553068	16.388437403229442	9.72046687304467	7.949315497309306	7.025417391689009	4.036166048778792	4.113662960901888	3.04975425338023	0.08338734284897215	1.0596149194935087	-0.10390945785557489	-5.486212040369322	-3.337657816694474	-3.5894163866049382	-5.806537054512389	-11.662764927684552
chr2L:11071057-11071601	0.8038021663245145	0.5775401398480233	-0.15182860137821805	-0.4348256746380828	-0.3583502218386723	0.9579252726218739	0.7693001602458592	1.5906517534308773	1.0283588484611612	1.093379674624363	-1.569293440455506	1.4999895084910018	-2.538811824802502	-2.262525173175831	-3.98828213960067	-4.985598468251813	-5.00238308968333	-5.575746062042146	-6.467038196658838	-7.269519425065518	-4.85290563211733	-5.750265679661744	-4.919189120944227	-3.9812161548240006	-1.24344815496079	0.18105088102972228	-1.2780642861172016	-1.5927914884471903	-1.9331713952681089	-0.2680062628354247	-1.9005024892561828	0.10714373739032461	0.35190483318778526	-1.084916221572922	0.1648406681149163	1.6169066696147956	-0.27761221509986805	0.24393972387073098	1.2225800789271923	-1.0125888611440932	-0.44774575546762263	1.394430320019565	3.4189119009763513	2.7560682858361423	4.36094068384246	3.0575674117107434	0.9984152402988271	2.377100118450682	3.1002410269291727
chr2L:11276793-11278095	1.9084850188786497	2.1712194005323924	8.551406665739835	7.289079412846676	8.109327097713875	5.107813496220142	3.4098173838178516	4.177341567432463	2.8584064205266526	0.6025013259654013	0.0	3.3494952265910074	-0.32651831375204526	4.1476577102319565	1.3619769005657743	1.4698204222539224	-1.2927326027567183	0.2828638718927344	-1.5927168301266688	-5.000783254185736	-6.749176660485151	-9.142355089072144	-8.094626920406489	-7.427582363891704	-6.116593624480096	-6.6326655498957905	-0.5050184077099936	0.22407746444571308	-6.735726899722058	-3.069066349038892	-0.6885478938600468	-2.6623115934049593	-0.8065359368777398	0.6252873828651146	-0.7875892944361567	5.404281933351794	3.678528072204307	3.8653232641611024	3.0930410293912964	1.5089503736854388	2.7332586817846316	3.440010439288847	0.2614505271567006	0.46660954739493005	0.8703134497311962	7.115705887344236	0.9450606679583593	0.6816519536376183	6.419708901603494
chr2L:12045228-12046131	0.0	0.0	-3.596415445208053	-2.6203240982094096	0.0	-1.13145241279038	0.22943493068011603	0.0	0.0	3.789379974362519	5.725259060514921	2.0960046615887524	-4.87039627199435	-10.83673260915629	-6.947909789177066	-0.2175328368028886	1.0668755590631576	1.6806839062132066	0.288769123076823	0.9884928598239788	4.636442488191322	12.861498286537342	4.326991353844917	14.879543669349335	4.506478975939896	12.369628050408197	15.944389408744755	18.537515112485956	13.268314416169618	6.108175363699126	0.9725035722503365	-0.5531333049667073	1.3836034978805847	6.420965570072007	2.8473649360467257	1.1737218734474009	1.7747899969308505	27.971582012105433	25.697210314530356	27.718457911388505	27.817513436236588	21.012077283050075	19.82908819066428	11.257575564822513	9.7207324141273	6.740946272779549	4.222565327239335	-1.5627957278135047	-8.4542583110054
chr2L:12456991-12457769	-2.2805669686861076	-6.892654447121225	-4.534473651036087	-2.4294376929197665	-6.043381944790433	-1.8841635809817496	-4.501079059786251	-0.9059652567236041	0.6252873828651146	-0.7359535705891888	-1.431512590948607	-3.8673419228960824	-2.537267348312948	-1.8109662148360757	-2.4459670056678315	-3.189794529891237	-2.640753750660569	-4.985403578438909	0.5879078431011201	4.407681005508418	5.362847398392527	4.9409052949701	3.031642255251705	0.9290773486040274	3.763035664771126	0.7359535705891888	-0.6816069930958051	-1.3089509733196687	-1.0087354774745387	2.0499328080713783	-0.20932230199414034	0.13563667086097575	-1.4153420736456992	-2.949599225446315	-1.172864730489465	-1.0286714831630976	-0.25342847712472655	7.036109938666875	15.359825545123902	13.666701617419022	4.033682578719946	11.878082182717904	5.904688638220273	27.503304606983622	19.60836357403915	15.211696295244446	3.7534596139022716	0.8070247269909481	-2.357173472270367
chr2L:13223806-13224487	-11.136179818764047	-14.011960839133787	-17.647819740509785	-13.758156208933023	-5.414165514684255	-4.172123742830772	-9.964627852183067	5.544911987448937	8.047195179815132	4.92400454864503	1.7905534370744356	3.6452372109370264	4.93418610187508	4.084150924264401	1.4419376150024263	-0.9644869434617881	1.3211887672450924	-2.4947464597592175	11.53614781813687	16.415303088371353	17.119640912946764	15.640136083526864	15.176450540766673	8.2685371721928	5.588285001440858	3.1847090845015105	-0.5188694514803911	-2.191743405784963	-2.2699498487785776	-8.633792123663707	-7.813362523438387	-14.789207007425809	-10.012739386563194	-13.971456084284954	-14.775907650287527	-4.16278359238006	2.406157326661173	10.67677083828125	12.338575819868359	12.180622355731527	12.637106507940222	13.755395659215	15.130450640348062	14.856770955288374	9.486881078874303	5.295957372068445	2.5537754885520405	0.7255011243166045	1.002043993305449
chr2L:13393987-13395153	3.3644941834022424	4.4363524957833	3.4233783896037044	1.7824472683949415	0.5654146689021431	4.930927182206387	5.431578878422773	-0.6025013259654013	0.6386086207048118	2.719017787714541	2.1994379294645383	0.919397504684129	3.7105471504378826	2.163384860054151	3.087264668221677	4.133628161786938	2.687076007340087	2.4495692303550607	-0.8503189880895061	-5.169390537682384	-5.550511247409098	-3.3918703874308083	-2.834966888231048	1.3821770810048504	1.3821770810048504	-0.8065359368777398	-0.3842533059311557	0.7359535705891888	1.3821770810048504	5.859668849494979	5.026410912096192	-0.4568860413361698	5.066943573054179	5.647544667861117	4.502703019542878	1.7613955839080826	-1.3374410248181252	-1.6069148004623617	-0.8000838769306484	0.8305829311353758	2.4538296475273174	0.9911236283488665	-2.0256544665882728	-3.951942020936912	-2.519606520343507	-0.16716437361020547	10.519413485577541	9.361131076260756	14.283026697880883
chr2L:14614926-14615685	-0.2406233412219088	-0.9059652567236041	-0.7692325649761782	-0.8993503781536796	2.8981275873922776	1.0828323764986807	0.4544259380708142	-1.2279850875729312	0.4152139631492485	0.8499326447888105	1.6982365193183429	0.2592918310081108	-0.26145052715670036	-0.7395297925853703	-2.1936294934747176	1.8059470379643394	0.92599669179249	1.4151445048620166	1.9780459896144424	1.153176119535955	0.22102201165016758	0.7504699364377135	1.4759524462745064	3.162520386156379	0.25478811857768224	1.139391451807239	1.1641239971735902	1.9968434906068782	3.511295126051955	0.9654524487250802	0.0	-1.044315688471499	3.3265371406737088	5.970717249725679	3.169527210969392	6.8418649268861245	5.202720559046602	2.2255898040894366	1.1085986146564848	-2.486974493414872	-3.4768337741150974	-2.6368929077281344	-4.251987301581889	-4.84346111430663	-10.990236408916944	-11.05907541241377	-11.265625669957075	-8.878712688616881	-2.3286248352848276
chr2L:15010477-15011286	-1.4495602558101537	-0.19004895790825063	-1.0464933901535038	-1.72954811871417	-1.8035955773177106	-4.048599040956593	-1.507949555627697	0.0	0.47712125471966244	-0.3842533059311557	-0.2406233412219088	0.5833589373735073	0.73412928490582	-0.37741592195598905	-0.8089495503703846	-5.349534458584642	-2.9473122730519705	-1.1576152932850503	-0.3680645532898642	0.9059652567236041	0.32675222119505476	0.7359535705891888	0.32675222119505476	0.7359535705891888	-1.8707583049197942	-0.40332365777751045	2.5864866850408896	1.5709030994054676	4.846885054605559	0.0	0.9884928598239788	-0.730111116310081	-2.3687106822569097	-1.5742201072318331	-1.1646131287188617	-0.3842533059311557	-1.9084850188786497	-0.9884928598239788	-0.2887691230768229	-0.5606274549407342	0.03165313214659471	-0.5050184077099936	-1.6052057032086002	-2.4511163641060514	-1.0386086152388152	-4.814910775603028	-4.890094467707738	1.7031989918823363	-1.7152402337272303
chr2L:15167581-15168248	-15.057798425395134	-5.443501491996605	-8.123254841413049	-0.8807275879539905	-3.143591484381787	-7.380034344559811	-0.5050184077099936	-2.909394677783015	-5.992428392075492	-0.26145052715670036	-2.0813936843438325	-2.192915307925118	0.3842533059311557	0.3842533059311557	-0.6252873828651145	1.4313637641589874	0.9045803020820308	0.7979439511711763	-0.3842533059311557	0.16125860883478288	-0.8475709429283488	1.2802442738795816	0.8501963183007727	-0.3564792351699981	0.5802171936606487	-1.0563871452896878	0.9059652567236041	1.2728611075149725	-2.1083545459089352	-2.2633490832439755	0.2513938083445493	-1.0558974057179789	0.288769123076823	0.46660954739493005	0.877468963115577	4.314680998981927	1.4688271124174686	0.3842533059311557	-1.1321630534850808	0.1544568846634514	1.2526304001987079	0.24568807415419666	0.9059652567236041	-0.779921953477079	-1.731117638295539	-1.132107601061334	-1.1788237519752254	-1.4967964205006756	0.0
chr2L:16312938-16313704	-7.864510804623817	-3.2215414390411428	-7.824668943834401	-3.8998516828902154	-2.483496093275634	-5.531929781199897	-14.53917973879952	-14.644654662629502	-10.390463607525446	-3.7415413033286664	-0.7359535705891888	-2.3286248352848276	-6.9729260086511395	-6.179735771760961	0.0	0.32675222119505476	4.82765255426627	6.01706626670679	3.7999345915587557	5.170673126597431	0.40765974572179714	-1.9189082575261098	-7.3212244233206585	-11.881058288765601	-7.701456973126382	-0.30735967257511815	-1.0668755590631576	0.7359535705891888	0.3842533059311557	1.684872899606169	-0.3842533059311557	-1.1089809886852118	2.222348545805461	1.7070699805079195	2.958621314555353	10.771713015774486	0.0	2.925802119013066	-0.5994904298314722	4.658089647801649	8.314896487687033	4.079487089152832	0.7956461664192541	-4.999733876617117	-2.392564735351872	-8.278586073486466	-11.870151785775944	-12.259846821361162	-8.379243960071342
chr2L:16329957-16330461	2.958621314555353	10.771713015774486	0.0	2.925802119013066	-0.5994904298314722	4.658089647801649	8.314896487687033	4.079487089152832	0.7956461664192541	-4.999733876617117	-2.392564735351872	-8.278586073486466	-11.870151785775944	-12.259846821361162	-8.379243960071342	-5.0462107056171766	-6.875007480646209	0.8146844934204033	15.40346271161587	49.49549393986263	61.633560933645484	48.80877329146	18.747270417194006	20.774871130645856	16.092498123662047	12.018417904954793	10.567480138554703	8.122992912317843	4.594712223893417	1.3832229071833289	-3.319326903440298	-4.594655537320769	-4.5889108893267405	-3.0040308776768243	-6.7566631420727825	-10.479769043536814	-12.680456180058963	-9.315407269819797	-11.620831329260074	-10.145219125196347	-8.8842378448986	5.891757242949401	8.845894570129595	3.0330449150441336	2.122888587988549	-3.333352724625658	-2.7358941665236487	10.083584484414912	11.877278830191717
chr2L:16721885-16722672	-13.764634847987972	-14.17254560706243	-13.724218901496881	-12.235179758648014	-3.267114632662933	-1.684872899606169	-1.3821770810048504	-0.2887691230768229	-6.321904772358341	-6.171575995366413	-5.63038231656079	9.154596123024595	4.584320444108721	-1.134712756944993	-7.6549365739785475	-12.045920167514076	-13.571406081687153	-6.142173758727661	7.424523699166337	5.54429051600591	3.5066099277890106	-2.6933685417250475	0.8425742026898566	-0.06301415758875173	-0.2887691230768229	-0.7359535705891888	1.6854623932203743	0.8169349553969696	2.780752838027579	4.948471183084401	2.504947359905956	8.946742294087107	4.25151900309698	4.265666829327656	1.8884033933487987	0.8767374272786655	-0.8028466595578032	0.7072417113679476	0.16874239305581537	4.842606241906491	3.0033274473311233	3.668021040303564	3.0680974209933707	-0.4359239231164445	1.8143736577652614	2.570257593539506	0.2614505271567006	0.6252873828651146	0.0
chr2L:16731129-16732121	5.54429051600591	3.5066099277890106	-2.6933685417250475	0.8425742026898566	-0.06301415758875173	-0.2887691230768229	-0.7359535705891888	1.6854623932203743	0.8169349553969696	2.780752838027579	4.948471183084401	2.504947359905956	8.946742294087107	4.25151900309698	4.265666829327656	1.8884033933487987	0.8767374272786655	-0.8028466595578032	0.7072417113679476	0.16874239305581537	4.842606241906491	3.0033274473311233	3.668021040303564	3.0680974209933707	-0.4359239231164445	1.8143736577652614	2.570257593539506	0.2614505271567006	0.6252873828651146	0.0	3.0551106540255613	7.516782925327407	7.3601438056954045	7.893249935700324	5.809075089140099	3.4442411440825453	0.18072198645085483	-3.286844607938618	-3.189093344557367	-4.507454432861067	-7.8144757676200145	-9.229095794817148	-10.7492833335064	-7.803347911091967	-3.027971223861575	-6.696785962450947	-1.2447290067991794	-0.32675222119505476	4.252994325115725
chr2L:16733635-16734354	-0.2887691230768229	-0.7359535705891888	1.6854623932203743	0.8169349553969696	2.780752838027579	4.948471183084401	2.504947359905956	8.946742294087107	4.25151900309698	4.265666829327656	1.8884033933487987	0.8767374272786655	-0.8028466595578032	0.7072417113679476	0.16874239305581537	4.842606241906491	3.0033274473311233	3.668021040303564	3.0680974209933707	-0.4359239231164445	1.8143736577652614	2.570257593539506	0.2614505271567006	0.6252873828651146	0.0	3.0551106540255613	7.516782925327407	7.3601438056954045	7.893249935700324	5.809075089140099	3.4442411440825453	0.18072198645085483	-3.286844607938618	-3.189093344557367	-4.507454432861067	-7.8144757676200145	-9.229095794817148	-10.7492833335064	-7.803347911091967	-3.027971223861575	-6.696785962450947	-1.2447290067991794	-0.32675222119505476	4.252994325115725	7.1084672571301954	4.647946912982731	4.130563021774092	0.27832350881617424	0.4843909714507234
chr2L:18288494-18289200	-0.47712125471966244	0.0	0.47712125471966244	-0.9325618220134277	-0.8403092028152616	1.613710886517654	0.0	1.897604259904281	3.2478590731096313	3.1882269176689992	2.5376238875705486	1.346907354589843	-0.9884928598239788	-0.47712125471966244	1.3836034978805847	2.0527743093695134	0.6652598529503844	0.0	0.9884928598239788	-0.3842533059311557	1.6761787283862783	4.318204982172098	3.5338814955919364	3.6272250634813488	2.877673710703309	2.838518963678686	0.47712125471966244	-0.10456205398768029	3.637568573301692	0.3540633002556671	-0.47712125471966244	-0.7359535705891888	2.2908749482454507	2.9111985416794193	0.6022576530811864	1.4877083541051315	0.5498823442195602	0.3889479166041756	0.3842533059311557	0.7359535705891888	-0.32675222119505476	3.311814617256708	5.066796601073907	2.032358089024581	0.0	1.0710166376574632	4.010352110167048	3.285163146647272	4.007029836449994
chr2L:18442294-18443573	-0.2887691230768229	-0.9884928598239788	-1.044315688471499	-5.386667652331707	-3.8732151147966496	-1.798807977874082	0.7359535705891888	0.0	1.4637527426815686	0.47712125471966244	0.0	0.5234384870639827	1.2616200944934157	0.6137297135733525	0.2614505271567006	0.7059348247629398	-1.2111032000727442	-0.774630408176149	1.1304272459563622	0.0	-0.2762359471809862	0.11286929007565473	1.0965142442813336	0.32675222119505476	3.2276191341854026	0.8499599248297253	7.436431904592459	1.9910055817379466	0.9059652567236041	-0.7357890626869555	7.538237508856543	6.011556813280545	2.3347103229241584	0.0	0.0	0.0	0.0	0.0	0.0	0.0	0.0	1.8663314046375516	4.2679715689982745	0.49738210790773923	4.528012907538738	2.6834898795137216	0.9700028093259427	3.656472353017209	3.1166150480759236
chr2L:18444500-18445661	-1.798807977874082	0.7359535705891888	0.0	1.4637527426815686	0.47712125471966244	0.0	0.5234384870639827	1.2616200944934157	0.6137297135733525	0.2614505271567006	0.7059348247629398	-1.2111032000727442	-0.774630408176149	1.1304272459563622	0.0	-0.2762359471809862	0.11286929007565473	1.0965142442813336	0.32675222119505476	3.2276191341854026	0.8499599248297253	7.436431904592459	1.9910055817379466	0.9059652567236041	-0.7357890626869555	7.538237508856543	6.011556813280545	2.3347103229241584	0.0	0.0	0.0	0.0	0.0	0.0	0.0	0.0	1.8663314046375516	4.2679715689982745	0.49738210790773923	4.528012907538738	2.6834898795137216	0.9700028093259427	3.656472353017209	3.1166150480759236	2.368935212125648	3.2158088035361065	0.5546593429223581	1.732127435038469	1.6189986827342475
chr2L:18706598-18707481	0.21168763966847998	0.0	0.9568070777091172	1.3821770810048504	-0.32675222119505476	0.5552050987676277	5.447606885527533	1.6712873300153581	12.757094163136511	10.194185741575552	5.294794887004612	6.059726927294756	-0.355161630000432	5.79888925151572	4.207351338955393	3.7965005045059703	5.041334470246147	4.2582579316695135	0.6104588052244581	11.586673845283906	26.907193301025437	22.833901911669404	26.085488704611304	17.73055011560954	15.805565516014326	12.44905998241257	2.479135165572947	2.9453808747240053	7.036656637999303	5.590116257343789	7.097890188378309	4.911823813877475	3.8850192717786896	0.9060945406086846	-2.4668607922668766	-8.847502622147104	-9.200272241102253	-6.268404146204853	-12.841089602165114	-12.198187855293813	-12.059637468290553	-4.368728442489544	5.1083414409365036	-0.5312696577580187	1.0619631304277366	-2.7915840243096293	-4.289007442484036	-5.251090563981528	-8.87255901247197
chr2L:18806534-18807555	6.764073741844717	4.198807961905139	2.7731131028477836	3.704628401821801	2.7010665635412345	3.6556089267961456	3.1790540800284397	0.9337482967920727	2.669096211745082	2.010376170637991	1.3143008496017192	0.41527748490111643	-0.42398352701450215	-0.2076385113967431	-1.7841080103097844	-1.1871326913462517	-1.0315727057785808	-2.194159571097863	-1.627206405082612	-3.116783813225415	-2.445538427445002	-4.990288477297552	-6.548471009356641	-8.395033935201354	-7.399811417675771	-6.794786111314563	-6.931474959225809	-1.114132540829845	-9.592273997902643	-13.207757944662449	-5.945632200790562	-3.1421673171615625	-2.2597137913730228	-4.359636699618373	-9.025070970074117	-10.262089014990172	-10.614648690401133	-12.74893017278957	-8.086069205545678	-7.948824457148284	-1.1784627333960676	0.0	0.8614667898057395	1.3121190645497118	3.373363568747781	0.9727903065461704	0.9520679023221545	-2.724958033545042	-2.1067466847079688
chr2L:19008260-19009223	7.179653122295188	7.739327326487546	6.464606775028489	6.611222858628507	3.9678163114774865	0.2786043836343712	1.4160805271601913	-3.007261849497528	-1.5891832588760038	-5.090044489430846	-9.38059781335482	-9.206198037763183	-10.245747665828887	-12.825841599042542	-17.047774734651647	-11.914444232986055	-11.619699155193693	-8.462613140488733	-10.909605645777502	-2.4615207834111383	0.0	4.390396211655742	13.490464646437282	11.576170245812335	9.429869276988992	6.601572985453522	1.9176531919823616	1.6767924495638178	-2.1694844244582026	-6.733062311078093	-11.060397592260246	-13.367720082852475	-9.727367876234762	0.6516731947260318	4.778387092630978	4.105941647609289	1.9143047608257622	-0.2749573190251758	-5.578511725752405	-7.224527708011373	-7.290259000396164	-8.040458278156827	-8.410391364721866	-12.514250581464811	-3.767771462590891	0.5050184077099935	-6.323111536017173	-7.264106319698845	1.4884816973340291
chr2L:19122014-19122658	-4.580283567712313	-5.953402039807917	-5.921844321237935	-6.54611707327931	-10.476218697459515	-7.532943257228084	-10.286756964534183	-8.246856718014492	-7.459259033960772	-6.8648486895003495	-5.239065536207433	-11.407849496397537	-10.539899920340144	-13.35574144528533	-11.12543138089997	-1.4688271124174686	-9.52948869052049	-13.24579949692151	-7.709192926441533	-13.623767531185226	-7.313872579757565	-8.713953915142678	-10.564655975178646	-2.5781891910718224	-7.590323834915898	-7.429524350536612	0.0	1.0668755590631576	-0.6025013259654013	-4.137212900755954	-1.5420536108081047	-0.47712125471966244	0.32675222119505476	0.5529276505241463	-1.3766816815502054	0.5632256794432231	1.7434578672112262	-1.1512322159691801	-0.6500485400342133	-2.8076760441101136	-0.46462252274727844	1.6562658180855006	1.3796869789457618	-0.6263759562303004	0.024716147631918674	0.8111094776819411	1.2393094881940945	3.1215511274564594	0.784571718306721
chr2L:19396811-19397588	0.0	0.0	0.0	0.0	0.0	0.0	0.0	0.0	0.0	0.0	0.0	0.0	0.0	0.0	0.0	0.0	0.0	0.0	0.0	0.0	0.0	-3.313677367473104	-1.4637527426815689	0.0	12.62642398425753	20.26005571939794	28.89854438319812	8.247013935958448	3.1648642378191134	-1.4886484460829121	-1.6806839062132066	0.3842533059311557	0.0	3.3534258131728607	15.199993254548502	24.212066305688214	17.551686289298257	20.982062967144735	6.271249865888781	16.05279594526154	6.924180132086348	12.898672456257072	13.220472672865162	9.151116216583004	2.254235293220363	9.838286006658564	5.554231016868429	1.4398513607027428	0.8166767728137503
chr2L:19445975-19446865	-4.814392391143361	-4.0903288091656735	-6.3102021218989375	-2.286344802996625	-6.254938317223778	0.27482272280677394	-1.3821770810048504	3.475613117362645	3.2823285499445976	5.568157516369622	8.741171134031642	9.11366474400066	7.873853072372216	6.2288424543938365	1.0608544799413113	1.603289178123485	0.03191918668577617	1.6117618776534615	1.7629420985756332	1.9272124245924576	1.0203761053703304	4.011966917011031	-0.34674485363077934	3.3993285153787967	0.30198177027996753	1.346435101065065	0.07538718170205806	-1.4468803028920152	-0.5635859993478055	-2.6544213374449566	-1.88582591829305	-1.5259764817452581	-0.8414566547387019	-2.4758407694646527	-0.14049438969392813	-2.0953323061474847	-1.9630489884615026	0.7201097848526454	-2.073414214189836	-2.4825125703814583	0.5585791485342438	-1.1874760464602638	0.7097090025197995	5.730427745447895	9.695341688008005	5.817029132514681	5.211076081255653	3.1080233387934495	-1.6233043438883303
chr2L:19446904-19448432	-6.3102021218989375	-2.286344802996625	-6.254938317223778	0.27482272280677394	-1.3821770810048504	3.475613117362645	3.2823285499445976	5.568157516369622	8.741171134031642	9.11366474400066	7.873853072372216	6.2288424543938365	1.0608544799413113	1.603289178123485	0.03191918668577617	1.6117618776534615	1.7629420985756332	1.9272124245924576	1.0203761053703304	4.011966917011031	-0.34674485363077934	3.3993285153787967	0.30198177027996753	1.346435101065065	0.07538718170205806	-1.4468803028920152	-0.5635859993478055	-2.6544213374449566	-1.88582591829305	-1.5259764817452581	-0.8414566547387019	-2.4758407694646527	-0.14049438969392813	-2.0953323061474847	-1.9630489884615026	0.7201097848526454	-2.073414214189836	-2.4825125703814583	0.5585791485342438	-1.1874760464602638	0.7097090025197995	5.730427745447895	9.695341688008005	5.817029132514681	5.211076081255653	3.1080233387934495	-1.6233043438883303	-2.2652255784690443	-4.1878115294330245
chr2L:20096458-20097132	0.06932047124102698	-0.3842533059311557	1.3681270592062662	3.5478213961908898	0.2614505271567006	3.251256046594589	5.3288446459968934	0.6458145405479612	1.4637527426815686	0.7359535705891888	1.2251565011987793	5.131210255416061	7.991156786744969	7.576336595065671	0.7357890626869555	1.3821770810048504	0.8633167718747684	0.5477236250874244	2.15980755150032	1.1284673631438473	-0.44986830279652296	-0.8238572198015645	3.5054795001524224	1.3178496697986442	0.22407746444571308	1.7709863537602835	1.4077200396400986	0.6850888776050195	-0.3875049454283049	-3.3887281275014476	3.738726145870047	10.661724075800835	6.633637396943419	8.851483182246035	6.178754080892205	0.6457615763008889	-7.9930704361578115	-9.828797055100074	-11.191444478172196	-3.7416732105280235	3.9833093339937515	13.460577095351386	17.862003802744034	16.97278148142905	5.434000419771517	15.473712467417064	13.238308011676377	4.413745800018003	5.394791874243138
chr2L:20422080-20422856	0.6956337037506931	0.7888330130235728	-1.9194900129679229	1.9804448394660208	-0.34810050244929813	-1.6965686475185857	-0.8444609908437775	-1.8258849204918635	-4.0559221084705825	-3.6952597915138585	-1.8042378143433486	-2.095189347844198	-2.4851139816189773	-3.525768372941806	-5.113171902720175	-5.290810087484143	-9.145361498979398	-7.429808765110519	-7.734782040013084	-3.3189105863216946	-6.118319250415087	-8.299486876118289	-1.644496541592249	-7.144382730952708	-4.141842521054411	-4.578753315715532	-5.944477698135558	-6.375954905778788	-11.78141102917001	-16.210463006318136	-15.332137259659234	-8.846978399064007	1.4637527426815686	0.3842533059311557	0.47712125471966244	-6.447914470865015	-6.383305818509694	0.0	-9.211236862775667	-10.640401430035201	-6.397663270080068	-0.9059652567236041	-5.507275937145711	-9.002708545318901	-0.4106493675885908	-0.3842533059311557	-0.9884928598239788	-1.8200716168333928	-4.594980233834841
chr2L:20739348-20739933	-0.5657455691652603	-0.28727880737361106	-0.4522211522767189	0.03917893619145161	-1.5834899323882787	0.6374085297831095	-0.21331786941610875	-3.338209021703305	-2.986286161810803	-2.277591476980838	-3.002336420970299	-2.2219288153790053	-3.514497282922502	-1.3936955580581405	-1.6061041276684673	0.27908215288220806	-0.6931063893336801	-0.7411445356376484	-1.5360080344355156	1.5182958653089913	0.0	-0.9688932315562595	-3.0036474034600777	-2.692008027859111	-6.194988552121709	-5.940602823998282	-3.6016723184263073	-4.552366831477216	-6.043830596479737	-6.03761492596897	-5.0696143010912715	-2.9330079009278074	-3.7228026185814214	-0.2887691230768229	-3.677182808021968	-2.3279747354613805	-1.9713573750144955	0.0	-2.215713427745225	-2.4424038896461595	-1.2776685079124857	-1.771251623052853	-0.8034889899738007	-0.33638265285675933	0.0	0.20324011556530755	-3.259650935716184	-3.041903323589222	-0.07970729665598049
chr2L:21181541-21182736	0.7551405333273089	1.5334578491845765	1.1178885215406242	2.491177002708175	-0.05666052820001384	-0.9075682337124317	-0.3578246642968231	1.4078890920379663	4.023117697121835	1.569860350699335	2.3109704736891685	2.087893970466162	3.62644062351175	0.503207203315124	0.33940989591398396	-2.67220998187504	-3.916733267040613	-8.26403683991811	-12.862236041297642	-15.580755724523751	-12.598496034470053	-12.251815645589144	-3.4222260512800324	12.571068689895425	12.217205151102329	16.68755910370721	8.234062148534202	5.695389163147467	2.267216197221813	-1.1135244932491637	-4.599592011734117	-9.182806490080596	-6.817141573290053	-14.921988026900108	-7.119971830259369	-3.8369327667076223	2.2682958068547037	3.7234869273148727	4.756728186348041	0.871003912125792	3.1847893015156106	2.3863150416578187	-1.9777800170321316	-0.46273675951068927	-4.335638489081482	2.6396866672263366	3.8483695497206742	2.3561996586681473	2.2621551175942263
chr2L:21626724-21628381	7.623710434774948	9.486391412352033	17.251185739464663	13.923078404674744	15.465896471865046	11.938229336904648	10.33847735497861	7.424317563232082	7.002337052277225	3.517699001511532	5.390765612111818	3.6666143675257556	0.0	0.6656845140987142	1.3362863281607684	1.5502244719966747	3.718194573356705	0.6111640100958852	-0.2508347502817745	0.3418046629664438	-1.0781173109379274	-2.9075120889271657	-4.066793267769871	-3.1222960960351527	-5.149410143511598	-3.4808314672481444	-2.9195765870872044	0.0	-3.269094565075773	-4.400539352962528	-4.960462594065798	-7.097173834880082	-8.978301227991949	-12.721803238114518	-14.85011521560924	-10.4475150428265	-14.310041253032534	-9.275964904952975	-11.94774017589226	-3.697216476751618	-3.9913704171972877	-4.400266210891378	0.0	0.0	0.0	0.0	0.0	0.0	0.0
chr2L:21678023-21680586	1.7712800271743756	2.059667779860695	-0.6225442656849791	5.867551343499092	8.85585180660742	20.945466925881533	9.431896937746787	11.558729650954557	7.711667012307448	8.647336132962673	10.803581420986498	18.766170008718923	15.862451963568695	14.71397092222449	15.489970516929814	6.256843702346378	14.662127583925587	12.404906406963192	16.237552144124194	12.17271492283296	11.957042267121967	3.763014496834835	8.007601636709998	7.530369854975066	6.229176624476616	2.5989773281037767	3.1442402347849754	0.5592155402109446	-0.7320529123714673	-3.13059489499684	-6.767421177332915	-9.480186333506266	-12.951672621824608	-12.607942472864599	-13.286909546703765	-19.392361101090795	-6.12394789859867	-14.258651840061427	-4.426631919318293	-0.9568070777091172	-19.161818514679076	-22.672024072078912	-11.091580544326883	0.9568070777091172	-12.015481188489705	-6.990245237620568	-0.32675222119505476	-11.62023498612862	-11.03324549764223
chr2L:22151761-22152577	-2.0729318932697804	-1.6272518356689172	-0.5095825800615446	-1.6831607367074628	-2.411313596121809	-0.47025553156378685	-2.099541775725429	1.373812516516205	0.6329927857013578	1.4526848258996605	4.639856479600953	0.9187417306631951	1.8772002609885101	4.196246024012467	3.9780962995660194	0.2121692212327661	-4.176731466982704	-7.248053941626951	-6.100036331425383	-6.1088517338066675	-9.082509712399903	-10.387705175753418	-11.604473269545393	-6.177030468223726	-2.450235293133974	-5.25570531689998	-1.3252224725448258	2.031931071352908	-0.15947195483577237	-0.8873228561671364	2.2196392049379523	2.0030427791904275	1.1108100885021337	0.16107330149364735	2.0549193228979203	-0.8331037697083299	-1.8996185933960172	-0.9591312608573317	-3.8713775707499085	-0.5559456398542242	4.9945953843178845	14.518534464840005	4.534842526888545	12.063735921743525	9.859408787948706	9.11502076458751	4.991233866289993	3.498343695522117	1.4317254778947752
chr2L:22246560-22247873	-7.6724497849193165	-8.784216132147723	-9.12792979356892	-8.076622617121199	-10.506608610726602	-7.342742185731905	-3.134873361775346	-3.58674426838574	-2.047602354059029	3.829783748897243	0.0	0.0	0.0	0.0	0.0	0.0	0.0	0.0	0.0	0.0	-9.25983179234216	-1.7404861925003958	1.7975377914461244	-0.5842495326403826	-1.5002879843898174	-0.0676196358852675	-0.05455388423920434	0.19132543123731488	-1.593852217262337	-0.7592260575375567	-2.12354879418708	0.27095762670373613	0.7734481710019527	0.8994464551170399	3.626521461724101	-1.4086921317980698	-0.19916529609750633	3.82501820006062	5.211748550315127	4.577068410225814	1.884036559429202	-0.2794620411872109	0.30687526077229726	1.2184942462303703	1.893463791688278	2.639948471892431	3.2900274189463365	5.283444157346289	5.835454776022254
chr2L:22427248-22429374	-3.3792334288805415	-3.17379549212863	-1.5906707975797865	6.961331997276774	3.477030445811796	0.0	0.0	0.0	0.0	0.0	7.068195086699253	1.0216415987285858	0.0	2.2254024443997906	1.4952132644201317	1.275554451240393	9.48744294196201	1.6744618218526375	0.0	0.0	0.0	1.0668755590631576	0.0	0.0	7.0058799795649875	21.93922876226255	18.620553389122982	13.631738435864385	3.781395870370817	4.925658181841871	5.943133102956906	2.5614849817623777	-1.0567300944651044	-1.0160067427573143	-3.3394605009780123	-8.0495334156997	-2.7628940677563256	-6.196777792063343	-1.8555503240393192	-2.588521420871411	-3.3083626916377105	0.0	-2.86324754266168	-2.2733835212830313	-2.130480271755654	-1.9084850188786497	-0.6120858962486534	-1.833602559937723	0.6618081422320732
chr2R:1065414-1066289	-2.488436585658196	-2.013241262224208	-0.32867254487501096	1.5231435557350494	7.277953493445429	7.643918020086996	9.17248768191177	8.61388834952847	4.195741532805986	-0.44141236743374945	8.202728360599506	7.96609949258321	8.15974339263538	4.426509027338746	1.9481868814224323	2.4069941899105656	-2.3923585470065403	-1.2356420360909008	-2.141950369431808	-5.409424119630794	-2.271064011004633	-10.347108208094173	-5.816556944780359	-11.09651744981156	-10.732753061828472	-12.314246000815219	-6.0021238442710185	-2.6255926956272457	-1.6179717777061067	0.0	-2.3363267694503853	-0.2406233412219088	0.31386728717851176	-0.6269781401005643	0.7789134453809591	0.5552050987676277	6.587350774060976	6.328826762194821	11.004821318217962	6.899884863166251	3.664872490037337	4.413850064043048	1.9022738839639755	1.607390856677515	1.4954112451302377	-1.1305634744016768	-1.3213831664824491	-0.8837501768134325	-5.662527044106393
chr2R:1247816-1248524	2.565046814843474	3.9306048064169037	3.1142605470691653	1.3485261129542578	5.874557505304093	3.0565089650018455	-0.47712125471966244	4.171067254836648	0.0	2.5049364051853793	6.861709076203173	1.1784627333960676	-0.32675222119505476	1.0020125905390658	4.40651526340835	4.98277486575997	1.8482302426052315	3.326437807731456	3.5539620945901653	1.6626875053629309	0.7142129076956075	4.7947130663582564	2.307032414919625	0.05869386681558555	-3.629757547161742	-2.2720772620990393	0.26340159884164077	-1.0466924622419154	-3.0158814884831977	-3.743270182003462	-1.0694532976632034	-0.9884928598239788	0.0	1.2759239705262992	1.4763645437121826	0.7738295924741516	2.1086170209665624	-0.13385159653566525	0.8331037697083299	3.753198813922401	1.8261391111440826	2.5092592418830235	9.756416393104177	12.216544824019406	0.7379081504640599	1.9358815290751161	0.20508290856520106	-1.408931846623984	-0.2379885143711367
chr2R:1497403-1497932	0.0	0.0	0.0	0.0	0.0	0.0	0.0	0.0	0.0	0.0	0.0	0.0	0.0	0.0	0.0	0.0	0.0	0.0	0.0	0.0	0.0	0.0	0.0	0.0	0.0	10.722240589968957	8.019099617151786	0.0	0.0	0.0	0.0	0.0	0.0	0.0	6.893908465861938	20.827442143942108	15.258017699869024	15.45720208256387	12.631975047844705	3.0839830436496425	0.0	-1.2977188445735424	0.18312149949366038	-0.4652136054520349	-2.7285928155171044	-7.002637175641484	-8.2237379745345	-8.540923545371077	-6.813571420878115
chr2R:1969247-1970224	-6.567806943047068	-12.868339462804444	-14.566826189186193	-11.786000692739353	-11.333493023346755	-7.544991278269613	-4.460708803976317	-5.337684279245635	-6.184090036008128	-7.074077448494428	4.757415628027039	4.011676220396464	5.879519994458008	7.545162075299393	1.4485788271100257	-0.056527051797184875	-2.6566148749121155	-1.3394965078064107	-4.73761189619847	-12.982219392337353	-9.20873194508436	-7.469435440305356	-4.703989043510501	6.660556819724133	9.407105128090778	2.8820335848173047	1.4532313193539859	0.025491661522850314	3.830046226663999	3.28198565764063	1.0058937895336577	0.9274377444153412	0.14908477852237823	1.092979293367265	1.4772783029821275	-0.4088247278586016	1.2059450312777031	2.125838397062932	3.5008694364476876	1.5116766948223566	-0.38894791660417566	0.5280975074504868	1.621303294867677	0.7770515156220942	-0.7357890626869555	1.6806839062132066	0.9568070777091172	0.7692033833894432	6.263090141264122
chr2R:2126710-2127403	-19.562252166241397	-5.665500995538026	-1.4313637641589874	-1.4637527426815689	0.19009956090701108	1.8382797550596328	1.2780642861172016	0.16125860883478288	4.6420912376978185	5.06677516621687	8.109698945012246	12.302521651616901	5.251217798019968	6.698922704094662	3.850909744331723	15.944537995003389	12.112516597312974	15.594071988796852	13.02952607915753	7.406231316474009	3.604539802825665	6.50134713455071	4.665249902123017	10.589274027445567	17.56828161749919	12.79436503144719	16.000519596243677	12.803416635749366	5.1928008686677085	6.35957220504279	4.717719102971571	5.68608267055669	0.49297054076733554	-0.3212349654063002	-0.8345030693118595	2.1746192626751117	-2.9050486651078646	-4.995966150470801	-8.566116958502745	-10.99507583898168	-12.05466677036025	-11.70129676661964	-21.45868953673668	-21.80698693703112	-21.741743372691822	-13.084353008272057	-42.30983924515891	-48.39194254221893	-40.996888046340565
chr2R:2528818-2529821	5.90543826614999	3.881146212936524	1.2432119831282338	0.17501023172254715	-1.642276933250182	-2.646958996695944	-2.806454009641349	-1.9546630390991473	-0.6494669854294157	-0.7365715366581556	-1.242147181358731	-4.729177049538724	-6.189439122710275	-2.3860992987444285	-7.35808704975782	-0.32675222119505476	0.0	-1.021641598728586	-8.909434524796113	-7.868132530095324	-4.188805926784515	-5.998373424257527	-5.751658266463363	-9.166611765099388	-10.288430381084957	-3.708943287703765	-2.797149961414088	-0.32675222119505476	-6.258923140686538	-7.867270220297621	-3.6806515430939357	-1.9828887099248604	-4.310259280543424	-1.510216617493052	-5.16542968493688	-10.13712054181661	-7.703085835341313	-10.05494729391044	-10.682478941836878	0.3778866797062691	-1.1638759896523383	1.1737218734474009	-1.4363284770870206	0.12894662557861775	0.0	7.722565918872041	18.403491459535513	29.259906992477354	27.62675008866975
chr2R:2912340-2913004	1.3277095047736698	-0.8461744874413317	1.2164673499084748	2.705866811523685	1.2675691210654014	-1.4831777743351118	-3.6299746629994343	-7.298472655123788	-4.214998975835648	-2.008800463185207	-0.8065359368777398	0.0	0.0	-9.895228572060974	-6.5044457853967925	-13.553491638349088	-14.26831747442076	-1.72954811871417	-11.86517578852966	-7.447737757204704	-0.9884928598239788	-0.7490429136284136	3.39294441615352	10.121917123739893	10.57312219612218	10.332284321649519	7.885644293805785	2.1680438660287487	1.2257777693805556	1.3875477709232888	0.45714850362313064	-5.0024891746166595	-8.365876264864518	-14.86428875930268	-17.437574056414697	-18.086545256047756	-19.198640947384668	-11.29767773307479	-15.600669591145133	-21.668375228181763	-22.36534030658814	-14.406795647667487	0.0	0.0	0.0	0.0	0.0	0.0	0.0
chr2R:3366320-3368523	-6.351163402157538	-5.4740736793337215	-11.7810517266592	-9.185985572828146	-15.05092343725628	-17.85131243356274	-15.70797836101353	-22.35380888399241	-18.337764596690963	-10.419645663142706	-15.026625835282601	-11.463676324713331	-13.445451686255657	0.0	0.0	0.0	0.0	0.0	0.0	0.0	0.0	-3.2775277696871	0.6210232608323278	2.8049394530612677	15.8279186998736	29.07282926802601	22.13453440458775	20.939807003204564	13.124181481335311	0.8411255941997078	3.6843790293898264	-0.24252927282185116	-0.3493526172025798	3.227454117141376	-0.8050815260472065	1.073795987071122	0.08116598297471256	0.39417938318767615	10.236327404201727	5.715994085760024	3.64513764099444	5.776370064898482	4.321380016193405	1.188984855244645	-3.1479096101997164	-8.110478929475041	-8.235461766567505	-8.96268267089379	-11.278141168183446
chr2R:3369097-3369981	-15.70797836101353	-22.35380888399241	-18.337764596690963	-10.419645663142706	-15.026625835282601	-11.463676324713331	-13.445451686255657	0.0	0.0	0.0	0.0	0.0	0.0	0.0	0.0	-3.2775277696871	0.6210232608323278	2.8049394530612677	15.8279186998736	29.07282926802601	22.13453440458775	20.939807003204564	13.124181481335311	0.8411255941997078	3.6843790293898264	-0.24252927282185116	-0.3493526172025798	3.227454117141376	-0.8050815260472065	1.073795987071122	0.08116598297471256	0.39417938318767615	10.236327404201727	5.715994085760024	3.64513764099444	5.776370064898482	4.321380016193405	1.188984855244645	-3.1479096101997164	-8.110478929475041	-8.235461766567505	-8.96268267089379	-11.278141168183446	-6.09755045838362	-18.192830677790845	3.8167114958385517	18.797307853841946	20.362821790781002	10.533514817072604
chr2R:3452369-3453405	0.13045356992015034	-2.0093894590847077	-2.216868353933825	-0.44484447732555105	1.7745936664303046	4.717540786022869	1.377468980859477	3.08930648551702	0.09827850269458334	1.041562685491579	6.539229793770893	10.270365161034743	11.3576670307206	5.739512061074369	4.008081327722915	1.365186820019792	0.949592575935867	-4.140824849373521	-11.084456109648594	-18.994178579110013	-25.425969868958184	-23.476467913469023	-14.741746090952526	-3.911842261769995	-4.610571160509374	-11.54780980791516	-13.897312550564036	-11.95286859924333	-13.083789270696652	-4.443077686353149	-2.040798121852448	-9.725713580716027	-6.036858397647697	1.3334897121381457	0.43987988216660423	-3.2550020776894732	-2.1744991845714523	2.1750305475359117	13.677271610522038	18.411260258035156	16.49527767646294	11.486673540485858	6.375000484977446	4.978706808884733	2.312423524150008	0.6712717643787113	-5.356978440692122	-7.78156816493484	-16.515288517308996
chr2R:3709898-3710751	-0.2488539512501184	-0.8947313324000401	1.1661429851008716	-0.8188295743721714	-1.087636782058556	3.498693742798339	4.2916601207448695	2.9287638149132533	7.325166656885318	9.181464031796224	4.372137536590572	1.61886626440363	8.02305181173815	6.199061937551352	5.375625348193683	4.427131712577068	4.064834975877778	2.060717544673255	1.0295036014836607	-1.340225734555597	-1.7916092890040782	-1.8108421643296835	3.181014551444683	11.440368315100644	12.637071074124556	4.013980520983968	4.898907582185224	3.280551294269715	1.845766597580336	4.468847697041639	5.168001937793889	10.36216233083354	3.6871291474784273	0.6816519536376183	3.8152497197441986	3.0121411391729227	4.979035284998547	3.85284774755786	5.778432456189476	4.297551118029495	7.448380251635359	8.63338485510823	4.9598840229974215	14.70570101649611	14.68076883960619	12.482392384142985	11.489055278000153	11.594401862177502	7.414676418739507
chr2R:3848212-3849247	-3.847297076725949	-7.3422846098616485	-4.475085616069136	-6.151454251780221	-7.843666571541872	-8.024720903438732	-7.998596329528973	-8.129784490840457	-12.050984276995065	-8.141880307982989	-6.5092635471888	-4.283285648037366	4.659812873530329	17.628220141422542	22.55218043032948	16.06077022630642	18.81237487339938	16.375260361396798	11.459515904595602	10.315017563895303	5.64365866744819	4.936157846291406	5.973214943198068	3.0324880946188144	2.8316167256176428	-1.7971354510611095	-1.76288513709272	-0.1542856323555571	0.2550327347984114	3.0817317745087465	7.744277663411312	10.774281643725075	9.233600178837746	6.368175424551078	3.876753682431867	0.6527310126421587	1.9350710102956206	0.8744108312414818	-2.4450120183165054	-0.6190080203824393	-4.131983377138738	-3.4552708427075305	-2.7906029640516214	-1.9249362576445967	7.9132570326232266	7.075405987685185	3.377300460037122	-2.9722703584184074	-4.0986773275850545
chr2R:4010924-4011803	9.730014957009006	7.729492547153674	2.1076790777018823	0.4162267865976266	-0.6491982780828581	-2.406539401446966	-4.091921552669783	-6.833073268251109	-7.217934608399138	-10.614368288922163	-11.342980478518827	-9.494200276032107	-13.654606737472381	-14.206997871859746	-2.0583215256863627	0.8168414036742798	-2.8411483989467685	-0.42060519746910435	-0.8570558771294492	-0.42069395798134435	5.995706743918371	9.144367568786427	17.685212177230017	16.00950999685413	19.27228110088837	13.217244822953207	9.714543765820034	11.604467011059926	9.478421862078092	11.888334599585358	4.108667888984719	3.1556412095027637	2.997321991890836	6.501037632368903	5.612169588870048	1.7842150060083009	1.2466937134313223	0.4966978731207408	0.02713015689029232	-1.41815549901413	-4.436518297915576	-4.714860499616037	-4.544636106295205	-6.093682914087637	-0.6133374968821508	-9.680209006640599	-8.565941854422288	-10.179274037951028	-15.035871630991604
chr2R:4127162-4127914	0.8065359368777398	6.099282113554361	1.0794930590992082	3.64137302553074	5.994046903673097	7.322198197365482	6.151396157737086	4.00528717996619	2.712470114957639	1.8794854993956855	0.21715156387874834	-0.09677621438902537	-2.7868517893715326	-1.7087032182946953	-2.2053616790637998	-2.2632888069697144	0.45718125277724964	-1.779468090058009	-1.5721415294518208	-2.6904755406278245	0.7368085149856921	1.610930212035539	-0.8065359368777398	-1.002581496911385	0.3794904077357879	0.21145668906009957	2.289429582570745	5.733256421597699	2.5754340375626112	-0.2887691230768229	0.8065359368777398	0.37107205997171755	10.889903267250983	3.7099743467399318	13.498704072095531	6.099795759466678	11.16272126184557	18.470271767363325	9.600108309068165	4.3988406194072915	18.832289954393673	22.045172445692877	14.150732856825513	18.94618246512538	27.039163756072544	28.339757870987548	23.953835653643715	23.83473431469541	20.561076631401168
chr2R:4838933-4839898	-1.4933196963306603	5.4961318126461896	12.001843213276636	4.9029845423256875	1.9330516924433967	3.682563881878524	2.443835547042677	3.8672745922139207	-0.9509843487370995	-4.4419671904594304	-6.703398618150321	-8.661368409358476	-2.433427550577153	4.678137249035158	5.516041303690585	5.8893496030024926	3.310225897880665	-0.1706980493469519	-4.876782186200838	-8.214630544048456	-8.436712504595853	-14.487034387657234	-6.895633573463114	-18.635269223911664	-20.31534588803695	-17.0852624399561	-6.079347369575738	9.187690961517378	14.623762047790189	14.595472159058609	15.2573137335327	12.057026408904132	12.838037039308144	6.416824510155659	7.270351444535503	1.5256158552092285	1.5486998694489333	2.1148894066722477	-0.8797530693134228	-2.15322897974879	-7.067026599475055	-8.487796444774304	-7.507517349000179	-5.185615902758851	1.9318012675641778	-0.7408167947941127	2.5133963811764066	-1.2994664175175838	1.53172278343657
chr2R:5002710-5003445	8.843884891502	2.9827036655335597	1.6744618218526375	6.893974307397144	7.22879811550348	1.7345287976228647	5.080982034688711	7.462715259210663	8.242843808736119	5.365816114113196	8.228888143447637	9.139265778710387	4.2356302710841165	-0.4106493675885908	1.6123760359923944	5.1382053173469595	8.496353477295328	1.3821770810048504	2.650393772701884	1.5365180309255688	1.6373360114532634	3.3821271205168064	11.3301905233166	7.442147945616183	7.673989362659042	6.533996837424922	8.192993354396632	6.67597475675262	5.462151159404362	7.151315997996294	6.397746284057931	4.5911231137420545	4.701917789752034	4.053403337124372	2.76744294329902	2.3619043551508523	0.9872941443426005	-3.3748346135881713	-4.603672574952315	-6.628445458003182	-5.770421410772075	-5.315818686058904	-4.43028545476198	-2.1908907254213563	-1.2137779237531614	2.5838076694077405	6.174951776864962	6.995915441131164	2.692058397467167
chr2R:5009949-5010604	1.6123760359923944	5.1382053173469595	8.496353477295328	1.3821770810048504	2.650393772701884	1.5365180309255688	1.6373360114532634	3.3821271205168064	11.3301905233166	7.442147945616183	7.673989362659042	6.533996837424922	8.192993354396632	6.67597475675262	5.462151159404362	7.151315997996294	6.397746284057931	4.5911231137420545	4.701917789752034	4.053403337124372	2.76744294329902	2.3619043551508523	0.9872941443426005	-3.3748346135881713	-4.603672574952315	-6.628445458003182	-5.770421410772075	-5.315818686058904	-4.43028545476198	-2.1908907254213563	-1.2137779237531614	2.5838076694077405	6.174951776864962	6.995915441131164	2.692058397467167	-0.6948347207486708	-2.8261643659530624	-6.620526882713956	-7.731648785454976	-10.67061353743056	-11.139862803830296	-13.028177239177793	-4.4908703579744085	-9.797716245606535	-10.05549495929146	-9.618213101113605	-2.3887413257580996	3.5183520169374867	7.304210170868897
chr2R:5283788-5284973	-21.649293713436652	-18.94077414218295	-18.86552507675526	-2.615306279857278	0.0	-0.7359535705891888	0.0	0.0	-4.186722018632883	-15.591874398291107	-5.348821450523376	-10.464086042757508	2.3896073453432467	0.0	0.0	0.0	0.0	0.0	0.0	0.0	0.0	0.0	0.0	0.0	0.0	0.0	0.0	0.0	0.0	0.0	-1.684872899606169	-2.7285928155171044	0.3842533059311557	9.428086487260062	20.89585629988655	8.336084675053037	0.9884928598239788	14.468967273135757	12.468846272991584	1.9769857196479577	16.579407312901683	17.271522755670965	5.063775021356092	22.19775102646278	10.868167070243478	19.74233938862757	12.810150618937138	16.306428548145423	11.270741913939787
chr2R:5474749-5475640	-16.12798682765078	-4.642609527352816	-18.100907714112058	-21.877532077397326	-19.47110736891282	-26.55339607438715	-13.074917653092378	-19.69549566050161	-7.884710181512186	-0.8065359368777398	0.9059652567236041	-0.2887691230768229	1.0466924622419154	10.655653897375515	19.56841518659669	5.2150436068373835	13.336252806947822	5.385079673021631	3.2897801360401653	2.239967010972046	2.854894091163166	4.420912313514563	0.7821963531202857	1.1704880063449907	-0.8970034113664695	-1.0354174850652473	-2.338495151381566	-4.14538060397632	1.3530079183022206	-2.990499939466195	-5.480853117147107	0.6252873828651146	0.0	0.288769123076823	0.0	0.7490429136284138	12.747494395227054	10.325502846873121	16.172905029312364	9.646718306944273	11.431399250881295	12.26340462481018	8.173196449890888	3.1669174739301686	3.265060835786675	4.1873108163494654	6.039293917746789	7.796533822945847	3.1539229698108073
chr2R:5575442-5576552	-0.47712125471966244	0.0	-0.2936562427477623	-0.5211747351577102	0.0	-0.32675222119505476	0.3842533059311557	1.4201378318711255	2.8843915767799784	3.0683425852630215	6.183890959074667	1.1988016946252926	0.9342551665583563	-0.6309342684706833	2.498048369638254	1.4599690773045066	1.0682925439417832	-1.1737218734474009	0.0	-0.3842533059311557	0.9268434293280481	1.8019713193534868	4.910983050023653	4.383681006276679	-0.4666095473949303	3.100209226887036	4.254914972822969	-0.2713509848147906	1.2476199916354016	1.146516292592931	3.0576063313571313	2.956702175270499	-0.14184530861296119	0.21715479440190416	-1.6403304309546418	0.043648252242353434	0.13463002624209136	0.7359535705891888	1.2780642861172016	-3.090962492006113	-1.4994813860467464	-0.27738857308500253	-0.12161867248595881	-0.26145052715670036	-1.0668755590631576	0.47361638658811406	3.2023691809850736	5.223010768506824	5.823863949956525
chr2R:5734463-5735308	-1.5001293211371283	-3.18020771157499	-1.9105360732618935	-2.80510750505134	0.8526405704718831	-5.400380185078503	-6.785151854414789	-2.2494652844058467	-0.2887691230768229	0.0	-3.586129642019508	-2.5742618996422038	0.0	0.0	-1.3111202872192997	1.979508101126962	3.5250574608688927	-0.9884928598239788	-0.13820413312375984	-0.4461900056380423	0.41205586050822496	0.7799863043302593	-0.4929705407673347	-1.3890082408574398	-1.312427287861043	-3.2394581885706377	-0.6155924310630463	-0.6030288294452716	0.3399133280130585	1.9084850188786497	0.32675222119505476	6.192232531890871	20.53384131996435	19.451442587151128	8.54036739435295	1.7202851485054578	9.982283435507291	10.268685667705448	18.319766041700543	13.333853004939916	5.589589743671203	4.25072471466157	0.657031266189652	-1.1945000612538663	-5.77622501260398	-10.809426977602476	-13.651361132656739	-6.3912897431396125	16.41049954694328
chr2R:6136771-6137512	5.746252176518572	4.22994710004473	4.100283573159678	2.7394373327346533	4.814736293867109	5.383380363799097	3.6039409982604176	-0.6806773396087114	1.942816176812905	2.011501186079084	-0.4583666403176052	1.0486944216898002	0.7987363286105508	0.8293992320520022	2.097339749469869	-1.0495056575390684	0.7968840332714819	-0.6927284516163809	-1.4036455905387566	-5.517732014472876	-6.038757182148944	-7.562122728919442	-8.074046669648943	-11.34737260964717	-5.812783840591904	-1.152759917793467	-9.129619221866669	-9.050351099032085	-2.8512738939052853	-2.3286248352848276	-0.3842533059311557	-2.9332308888701615	-4.675254644203096	-0.3842533059311557	-1.9285194001536214	-1.8903972003220908	-0.3842533059311557	0.4368389587151299	-1.8878375592629402	-0.2908713347592362	3.152823017454106	0.17731635622833475	0.0	-0.9884928598239788	1.6993433673162093	2.4726946267578076	1.7114755297142534	2.1275802848607563	3.1860555315242256
chr2R:6369002-6370344	7.554867996353109	-0.06961727950709673	4.987841619587369	11.36099602214354	9.458928707466708	1.6453038260344375	-5.310377933542893	-6.842249751245408	-11.112278743098997	-10.016392222679144	-30.450029553149907	-27.38642835785447	-5.053689543002424	-1.5266364489807052	3.0936569529984506	5.88773862741815	6.253946143848806	-0.09105343985926605	1.4026431653344948	0.41960698044271094	2.5704510312877176	3.7134823477745416	4.025881430482573	2.4647925897612506	2.3534518368625195	-0.1416060681241613	1.2063628280109033	2.9327254602373096	-0.09080431289762882	0.0	3.4797213164434346	3.5312715831032513	3.787893309514645	7.684590957983155	0.6867325911188109	1.925250237852636	5.7521377283094886	3.6281671365190653	6.204776301452409	9.984622298012612	2.436999939154053	-1.1737218734474009	0.6252873828651146	1.9779115218250933	5.416281267620392	5.493994737502637	6.065067469842803	6.192028496967708	2.049547751898596
chr2R:6419627-6420316	-1.0527290394500528	-2.805077642115256	-3.87632359385316	1.2422328991809408	-1.6233734596109548	-2.581851469075858	3.8984916397084803	0.5175566055586893	3.93502561284498	3.089393570283776	1.0071530935935828	7.150980057956825	11.311148114448734	7.361726811558256	10.65788566151293	3.956095195010421	6.217012355384973	4.584707187079464	0.9210998735674037	0.4552698025072365	-3.5827761876542783	-0.2505990395692239	-1.265124160346269	-0.2702853046366358	-1.911236974087902	-0.9173737659944471	1.1290918362401954	0.8166184489481225	0.3518739771179334	0.22397353324393457	2.030348672842656	2.5734925757581175	-0.1211829453316194	-0.41207930478688093	0.616953206103515	1.0417363813545935	-0.699087471064433	-5.739634947828304	-3.430220376704668	-0.5337977323785378	-1.5246451090047606	-1.0879376039890982	-0.9504516123089959	0.39505874916275263	0.20476224541537458	1.2112972715282293	-1.4646745108044652	2.2786182679380844	-0.5357953570400448
chr2R:6502540-6503980	-0.6086191566711467	5.511441565204414	-0.8807275879539905	-1.3821770810048504	0.6252873828651146	0.9648536905119721	11.444864688344953	10.238232173385688	12.45198205291561	6.83127732525376	6.100046407573815	2.790953970518009	-1.532759169284975	-4.002663937433744	-6.852727570547519	-9.449074372880219	-4.796909324288042	0.3842533059311557	0.0	-1.4637527426815689	-1.5310997621156073	-9.353923850062593	-3.680163176355356	0.0	0.3842533059311557	-3.3197522140682216	-5.401677846229506	-0.8732285292336139	-4.093939638710158	-0.32675222119505476	-5.402648053176523	-10.744030742274466	-11.572702077853593	-3.874979071670755	-6.493897144389879	-1.7202177029269943	-8.378721758711553	-3.914795382742734	-5.937273743920288	-1.302332378606218	-1.922069307103161	1.53812370105574	0.0	0.0	0.0	0.0	0.0	0.0	0.0
chr2R:6707625-6708683	1.4637527426815686	-0.9321414640781854	-2.4215392344105986	0.5461807351831428	-0.5330345361219886	-0.46226952496459633	0.06954292290800139	1.0668755590631576	-2.3286248352848276	0.20197442852421257	7.931073006947599	3.917057557861786	5.4438200033232	4.824920764344334	3.0959727799961434	5.5332666312267715	3.8571877079657755	3.641077630800525	2.892752594415502	-0.11203162943120143	-1.8117301619328345	-3.9024220711551276	-2.3631490899403893	0.48314147079399405	-0.4666095473949303	-2.347600204620904	0.7980248560975034	3.080255756392047	2.205410766074713	1.8822431464483258	1.6943808365327107	3.4272317058213626	1.3067410120366885	3.1142605470691653	3.1706542126847332	1.8643317079949955	6.039007324827086	4.443108282783679	0.9714484411535675	3.5196065269282997	-0.628603762783755	4.347599080849025	2.7722761342059195	1.9568983070359405	-0.8444538012064404	-3.984404445255899	-6.110483812052793	-4.279155997369741	-7.827714743442985
chr2R:7345451-7346236	-7.195666699937442	-5.687277443567293	3.9710934874302795	0.4013018988573267	1.1737218734474009	-5.020757926675227	-10.60642890981534	8.995568856906237	6.419421168980836	8.22858274600014	9.914971451248954	8.805155134964286	8.829308922524849	2.8818080618390676	4.009965344105341	5.562889856932146	0.6345575836772076	0.0	0.0	0.0	0.0	0.0	-3.895372274048641	0.3477588432762462	1.7476927281577188	-1.2923869375890096	0.8339918868726757	1.748619450381466	-2.6433704441465036	-0.19797995152778394	-0.46847636853984953	-1.9269535331316576	-1.7665733594362947	-2.1492799274542436	-1.5041144185392694	-4.128236777909174	0.5161387175607159	-2.4928981050256094	-2.72430147733878	-2.254232936573581	-4.164716772817226	-2.8819204877914593	-2.9051596484829783	-1.0187035792142174	-0.3206834414453168	-0.0615723773666162	0.6500485400342132	-1.0706114803859847	-1.046962171603007
chr2R:7466314-7466991	1.9444779736638576	-0.268948881918534	-2.4418777456564307	4.98425665519019	4.356111385663457	1.8432388566632292	1.6738629554884512	-0.3685885903759495	6.34324035519954	7.279233328342808	7.247062428119252	3.157496176787314	4.878482498260571	6.150185795730252	0.0	0.5251554870916664	3.7611568430648283	5.637787367870359	9.987466817165325	9.461009652983908	3.497141063165567	4.1119005594798415	1.5581527774686772	3.246349556616089	1.9395394510421244	0.9096731962178196	0.0	-0.22232004466397795	-1.318551786254929	-0.7140644349614563	-2.8862003429531375	-2.5700368897010306	-3.7329254729292107	-2.7302635247312708	-6.286598307152027	0.04973516969283576	-3.0396487623766886	0.40942647955501144	1.4297053024222466	-0.9902035653527246	-0.5386539547459838	-3.410500836361213	-2.379804433058762	-5.9730977904546565	-8.614770538877117	-7.297862273589028	-8.582852150517837	-4.1529033233117385	-4.456763325321238
chr2R:7500134-7501002	-0.9321713392891209	-1.8652673904391386	0.8441642408181447	-0.7784344227659988	0.24607329548236406	-0.366699014302437	-2.138724592799428	0.6424249008321578	-0.6007649549818564	0.8156235500533421	1.6175469938814233	1.4831866670411424	1.5599764798427487	-0.41270507321166944	-0.5207792298679395	-3.8269623710150924	-5.790761261135915	-2.978672671645349	-6.57739415250166	-4.014411646287237	-4.35897021062537	-3.3878267860957743	-6.895394575473369	-8.000347710526096	-7.560676208956028	-2.606486138355933	-0.9603147976886939	-2.370439325357497	-1.5402548931067934	-2.5549434518623904	-1.9161368261021714	2.0606157808786714	-3.823759070522888	0.8773454035748394	2.6130882389979178	-1.8205363580838674	-3.048888070791289	-4.442924730387831	-2.5100128869023743	0.8881232239143072	9.750307664692572	20.596259275537452	14.149320791295903	14.944460193089167	15.330473141938903	13.292475475104748	10.40288125268468	6.090026599443281	1.9115922195347916
chr2R:7576229-7577407	-1.0492206176840082	-1.1659054073679849	-0.07068424381250403	2.4065037343431266	6.008451410016692	4.615627070378872	20.30548908383201	20.061628279846538	20.125900170349787	12.953249182731767	7.549257332449025	0.43523828817531945	-3.3120531789246748	-5.385999485862883	-8.870990779588242	-4.657096345688997	-9.118994157150198	-6.253222198292339	-11.029124982144975	-0.6025013259654013	-7.657008558378466	-4.062843112601988	-0.4666095473949303	-4.346260246315431	-14.18778118006479	-7.299268731489939	-3.4589163002422922	10.531150087717402	16.711146253297112	18.215430042387144	13.548227296568049	15.726316610063357	11.900562106959013	4.674347499576682	6.530958298869576	3.090120873156883	4.046990890789752	3.636562246088008	2.2917551084599936	1.4100509275601807	1.1476820863444368	3.481248021458194	2.7825260374915506	1.0885477163547486	0.989139744983105	2.97751946118595	3.9462556738348775	5.907892230485765	2.1438904345794594
chr2R:7746300-7747124	-0.6363847785642045	-2.371733827917386	-4.132113346437987	-7.484664053895757	-12.335917655873379	-10.541202392749454	-7.52602459870253	-4.023691755473728	-0.6252873828651145	0.0	0.5050184077099935	0.3537298372835533	0.6940268933877286	3.6222509613335516	3.238230979333135	1.6233018754349446	4.360244828606981	2.4761274231287946	1.4740232639915614	-1.0318289662363493	-0.9407508744249041	0.6842910603926496	-0.2979603955507202	0.3842533059311557	0.5552050987676277	-0.32675222119505476	0.36524608165550093	-1.6115651348321465	-1.3109039108220584	0.5690073984084769	-1.8848642467632222	-2.3276124901304063	-2.603485076104547	5.175353781420852	14.660209524153245	17.619906372805982	13.164747638675856	9.347255231246525	6.718278544411791	3.307155538887639	4.139428947834751	-0.5200090066138661	-0.355161630000432	-1.9240603054765637	-1.7351425145087107	2.842442846022551	0.6429753368964872	-2.8263903921844222	-1.3519990364058025
chr2R:7747190-7747983	-4.132113346437987	-7.484664053895757	-12.335917655873379	-10.541202392749454	-7.52602459870253	-4.023691755473728	-0.6252873828651145	0.0	0.5050184077099935	0.3537298372835533	0.6940268933877286	3.6222509613335516	3.238230979333135	1.6233018754349446	4.360244828606981	2.4761274231287946	1.4740232639915614	-1.0318289662363493	-0.9407508744249041	0.6842910603926496	-0.2979603955507202	0.3842533059311557	0.5552050987676277	-0.32675222119505476	0.36524608165550093	-1.6115651348321465	-1.3109039108220584	0.5690073984084769	-1.8848642467632222	-2.3276124901304063	-2.603485076104547	5.175353781420852	14.660209524153245	17.619906372805982	13.164747638675856	9.347255231246525	6.718278544411791	3.307155538887639	4.139428947834751	-0.5200090066138661	-0.355161630000432	-1.9240603054765637	-1.7351425145087107	2.842442846022551	0.6429753368964872	-2.8263903921844222	-1.3519990364058025	-2.6689015740078315	-1.000043908522371
chr2R:7775015-7775972	-1.9617888252164275	-1.812702296293543	1.25413721124135	-1.0834948571724285	-1.1489208806763116	-0.34212068730227296	0.07092015663452413	0.26674985380091865	5.14766468188401	9.575720394230425	5.540276550724814	5.521959635241585	-0.6413928293617357	-1.4904018116803148	-0.49017032857832454	1.1060643360558244	-0.025646762076755238	-0.9884928598239788	0.0	0.288769123076823	5.003247618077075	3.5500320977347104	3.483321128111907	4.017732906983765	-0.3456568448574442	-2.5463582642194535	-7.260644384979442	-9.536665126460361	-15.938646665362139	-8.090917555440686	4.456926551759163	17.065994506452363	18.686008438411342	16.27684187629787	13.059589309518678	10.155620767977632	5.880996299980507	4.641376538484136	6.651307666847803	2.6431875642551796	1.7169813434303365	1.0152172875477796	0.11194831607164164	-1.3601666244147455	0.5186449972587549	0.10227582063601409	1.1784627333960676	3.748541935322731	5.818441576541914
chr2R:7780734-7783349	5.521959635241585	-0.6413928293617357	-1.4904018116803148	-0.49017032857832454	1.1060643360558244	-0.025646762076755238	-0.9884928598239788	0.0	0.288769123076823	5.003247618077075	3.5500320977347104	3.483321128111907	4.017732906983765	-0.3456568448574442	-2.5463582642194535	-7.260644384979442	-9.536665126460361	-15.938646665362139	-8.090917555440686	4.456926551759163	17.065994506452363	18.686008438411342	16.27684187629787	13.059589309518678	10.155620767977632	5.880996299980507	4.641376538484136	6.651307666847803	2.6431875642551796	1.7169813434303365	1.0152172875477796	0.11194831607164164	-1.3601666244147455	0.5186449972587549	0.10227582063601409	1.1784627333960676	3.748541935322731	5.818441576541914	5.291046204436702	5.310556212816479	3.38468613479585	2.5921856771298644	3.4095602716160083	0.9488124706104887	5.003467917067045	2.8550241786424717	0.6992410207988732	6.3691058565611085	4.948166428840949
chr2R:8066911-8067625	1.474173004308222	0.32675222119505476	-0.7359535705891888	0.47712125471966244	-0.32675222119505476	-1.0668755590631576	-0.7359535705891888	2.1456549334725974	9.02872154991873	4.15062955808852	11.296940363155285	7.196729546149853	7.818875930600726	4.629101020393729	0.5443740926652602	0.44105586799934154	-0.8875844995689385	-1.1828337542214507	-2.267575312590701	0.46664182814636485	13.88297827300006	15.001348532889013	5.174373849804363	27.10003938359328	24.467384783203578	29.246352563340434	11.959965974805742	12.35726771439222	7.096685708117022	4.62898767924885	2.30812531193824	0.7224862990536621	-0.8717255711043644	9.276065843841295	11.06076977760701	10.713023020833171	7.6026681774908065	5.56586073188752	-0.9389811894664003	-6.445340010426014	-14.55250017402834	-16.517244102323296	-8.92825776849442	-1.2780642861172016	1.7494350818224855	15.70537372144942	21.247359943038763	19.83025431662751	18.16230227795174
chr2R:8086676-8088091	-14.55250017402834	-16.517244102323296	-8.92825776849442	-1.2780642861172016	1.7494350818224855	15.70537372144942	21.247359943038763	19.83025431662751	18.16230227795174	2.1677726413203837	12.599698116089064	17.700265306672758	17.03694949732056	14.490711002638257	2.817869719865359	2.6802236318729786	-1.6201192457861708	-4.5994673886008925	-9.12867341549093	-13.913560738998898	-14.741746090952526	-18.845492875934983	-21.553115323489955	-15.81870443667686	-29.270309871835085	-29.081947641837004	-30.842576127820205	-7.833044284367206	7.5690321757775	14.237638275340595	5.718399349411198	4.640912916210389	-1.9342423343658022	-3.1479096101997164	-5.994260510849998	-15.711907731305097	-20.2842592196676	-25.229974036424707	-16.7156023161332	0.04763417929888711	-3.827971598916806	0.6386086207048118	-0.01866746480353682	-0.3869702158770304	-0.5985230607285866	-2.8385189636786854	-1.5924803748183434	-3.144092392696618	2.643357310942405
chr2R:8161430-8162057	1.0668755590631576	1.736646115363729	2.8205026799787647	0.7038194848343154	3.9080590316743926	-0.4930977569894871	-0.7056402795551012	-0.5703447660690747	-3.0720585800433766	-0.32675222119505476	-1.2951628432032916	-0.4100407009143285	0.3859428053225251	-0.32675222119505476	0.45236576368325615	-1.9434380920929695	-0.3842533059311557	0.0	-2.1363700104003236	0.0	1.529398526415932	-1.0601886281431825	0.9657096820419181	-0.07169432430221455	-0.24568807415419647	-0.7022986451199963	-1.2111567459901307	-1.6894599419041674	-2.830844773939754	-6.265270651127842	-4.976449126878875	-3.2047254219974564	-4.414704186474268	-2.0710449892831524	-2.8723944869233327	-0.8350547390442932	-4.486847169685227	-1.2087717914475307	-1.4084483079882577	-1.0731675538991992	-1.5043076796242603	-4.171729276967965	-4.413272383840066	-4.23348138018755	-0.922525731476909	0.5050184077099935	-1.0668755590631576	-0.42178219511705034	0.11711381659341483
chr2R:8316477-8317717	0.8828122941325283	0.4456222612049694	-0.024118165769020476	-4.246209069474437	-0.9122682380888665	-0.9627577340605774	0.090311779608893	0.11255226894009757	-2.7830854344746685	-1.4466257720564104	-4.178445679620709	-4.399936621267926	-4.460777395752393	-1.5340575172162836	-4.759976003777225	0.9759660979290792	-1.7202851485054578	0.9412607156628617	0.37898600297798046	-0.09728178242953733	1.087358409574202	1.4685848954838892	0.7806857605700009	0.5733005938677671	0.46098096479180967	-2.2232490214285487	-1.2118855729103335	0.47213531573701273	0.28001379199666326	0.2762172175917864	-1.0484155071527212	-0.7591113259586278	0.7046316282754014	1.9085904270757255	-0.15928901062123849	-0.2903966963028097	-3.510230253388107	-4.544179299199286	-5.560080595015884	-6.995474775583347	-7.3990104276324	-7.040192550099506	-5.528316790551161	-3.528987372503203	-4.3876782599551225	-3.9472851383741134	-2.8478433703284893	-1.1285198054705525	-2.6637844443061685
chr2R:8358430-8359558	-5.9119060416409415	-9.251973431486618	-12.135536551512905	-10.031379503168504	-9.50574113737604	-2.3802047892002247	8.35613871628416	11.251684080518174	10.557822144346904	4.236348472029525	8.549399778547771	8.952340732964258	4.124029506026647	0.9292741784848736	-0.5217118455914921	-2.923451595484395	-3.6037434873993175	-5.166156031132845	-6.552382475297842	-9.461751574521692	-16.10659342673357	5.770808388767453	13.27203694067942	8.076562989494063	6.153617328273179	-1.5768536551231687	-8.833689548299555	-18.30529656038671	-27.16231909300102	-22.31917494497658	-22.654454061110822	-15.142242926881393	-3.4401046394702806	7.140467834867175	1.5646886901645685	15.117047414244688	18.325476900544608	28.952683008008314	26.383703395662177	3.88665159305722	10.517898314805885	9.120443884630797	4.971732538983836	6.442443994047584	2.481246954251342	0.5906152161518962	-0.15437848686874261	0.4908880911432962	0.23320657772590717
chr2R:8517121-8517885	0.2614505271567006	3.644930532594618	3.99384933157589	6.47496919100875	3.7836751224136593	3.0803908312300194	-1.5834194947383464	-2.9006816102309547	-5.307043080425367	-6.836631092715577	-8.71008788848619	-11.355639858671735	-17.88601027763818	-15.46210898563761	-14.96441258672184	-12.233670727386402	-9.778871797115759	-12.850947403440037	-7.021063396573897	-6.359444668985344	-8.371481387125703	-2.20206886280143	-5.746908249132748	-7.670091885545961	-1.654507166568443	-3.5572416873705377	-10.358445286973398	-0.3294833806196798	14.261929619891744	0.4106493675885908	16.702129443093625	18.56987648995878	22.88587812614331	20.6332345080533	13.799524452154387	6.1495906546643075	8.804088865008229	3.858315744930807	1.6798090770675707	4.248187165101788	4.916135269052291	6.78914891921448	3.4082653706028507	0.0364772887965652	-1.196715626797678	-1.6771768102797735	0.10276203818423464	1.0378307672451597	0.13906948780066558
chr2R:8758013-8759223	0.0	0.0	0.0	0.0	0.0	0.0	0.0	0.0	1.340147500478241	-0.7490429136284136	0.6327177291815959	3.537286701154003	1.6806839062132066	0.47712125471966244	0.0	9.07346552842266	9.47260022168085	0.9568070777091172	4.410542430541989	10.11101652006842	7.174551925932644	10.789187715710984	9.999595349862775	1.6927352453282947	8.129565280190597	6.071167901169141	7.038970548401431	6.815690457065935	2.2691212993301275	1.684872899606169	0.0	0.0	1.8027107223228733	10.340650974560711	8.588604422571741	9.136324182406737	2.7668969448255316	11.778895150270092	2.94656837718914	12.457765969284278	8.09006610257108	14.937732312730482	11.67817819677227	14.058050310172481	1.7656446379364785	1.5684952380216675	4.577539489572691	2.945371672850967	2.9564253280876125
chr2R:9435561-9436401	-5.09499997912416	-3.860332935291588	-10.714281796653701	-16.591604315817527	-5.671331688767566	-10.168205328273654	-7.970880093810674	0.0	-1.3821770810048504	10.154133808818393	13.009893834101767	16.12099216733216	7.303125593860915	3.1936616521453005	-3.4723419814286385	-5.778904606479085	-7.912159074306846	10.358428926490129	6.42981975474972	12.22044548911909	14.133033455250445	9.438035637880938	7.457052877818452	11.914247642615582	14.251873054856091	12.310187702701027	10.596152068359212	8.919245450502176	9.02439400436735	5.2364496779492296	0.0	0.9568070777091172	4.56764630028744	7.660936043881157	7.414175782229888	10.491689554297798	8.804019155865255	7.876975567616804	1.5658319936619578	-0.9503630281336055	-5.819753459878611	-7.971642682272377	-11.86459874636904	-10.253485741472547	-8.069181010871482	-2.3286248352848276	1.2780642861172016	-5.65596645995546	-6.3274225145639535
chr2R:9578970-9579537	0.3842533059311557	8.153803965628748	11.417229194942445	12.166191284791037	7.21872397601153	10.554998279288574	1.4737249660132001	1.5456255814899598	5.1894367549403775	6.304072967536766	5.680352315544824	3.713873661869669	5.688948296193166	0.9884928598239788	1.4637527426815686	3.023234683551182	6.523399830567758	11.100102091014548	0.23647017700345258	2.170326612168649	7.125496778925582	4.298691504930099	7.517344503561707	0.5813628905998097	4.490442719717965	2.7499303835915403	5.832613398234817	6.570277824235104	2.9903908871231644	1.8069652555483386	5.8497000563658865	6.47347217942945	5.767199200486618	3.980417720299719	1.8925935969780694	5.1505596857622	5.3906351768388845	0.9670162803285552	2.71703359733242	0.9972554008446257	3.7118128696267783	7.1403163902352915	1.5822108906017813	3.007860173737946	3.592561476998615	3.9363689243144786	1.684872899606169	-0.6195964372125651	0.0
chr2R:9613127-9613875	-6.949693059728153	-9.162249175948807	-8.929549933625447	-3.5188573338833753	-5.781060155334758	-1.5022269290607766	-2.4890153378506437	-2.3650425810943716	0.24062334122190882	-1.5310997621156073	-0.9415403226928816	0.7183432030669149	0.0	0.46660954739493005	1.6178888608000197	0.8551484209528779	4.633102665221309	3.7133675163055906	3.952627411449762	2.2056885573370346	0.8067872432864082	-1.9330516924433963	1.757534215191162	-1.580575928281972	-0.757160651374734	-0.9509217485134629	-1.1871668487493288	-1.5238897035809913	1.9103334728168895	0.9670162803285552	1.3821770810048504	-0.8065359368777398	-0.13906948780066597	1.5548041460398236	4.36750425077001	6.109510531721895	1.4688271124174686	0.39340043788284895	-3.0414669124274707	-1.3704872957445273	1.0596648450901427	1.1426257817116168	0.3842533059311557	0.7875892944361568	-1.0107384697069608	0.8956127854065342	2.1441788286600536	0.9862875152015456	0.9884928598239788
chr2R:9800188-9800873	3.3280743451387242	3.5569142644005214	2.4958998678602646	1.4243425025530687	3.762652549496226	7.626488851230611	7.669059036527029	8.840629222696341	5.292995128725826	8.317229413108583	3.579547793895982	2.349034033107243	1.0668755590631576	0.8526405704718831	9.642431766101387	14.823161049781103	14.936156178179262	11.644466117446152	12.538574090188142	13.186303062968976	18.338869160048034	18.976835684732798	10.040511933832914	12.447179150357108	8.304619927941575	13.473191119712466	14.453415919614985	9.852687459480693	10.86040148740295	7.712951346166221	6.2038226802301715	5.088559929717419	5.601948400297672	2.728705077350272	0.7800718254219943	0.2776046426169427	-2.1613482483343	-2.3312964656709574	-1.186784608839342	-1.494361042208661	-2.165387292415746	0.016895292504796253	-3.739454223852264	-1.5750943400835142	-3.4046311078278757	-3.3744471836073924	-3.1597685340395203	-5.770979250741598	-8.761739640607038
chr2R:9842635-9843287	-6.566394264357291	-2.3962015603226026	0.0	0.0	0.0	-13.071362719734328	-8.457744256473866	-0.41798196871995336	-3.5189772239878683	-2.1517111752416307	-3.7982552882267893	-4.30100946831657	-1.5597677183976852	3.5911831488935593	-0.16271224059282327	0.7875892944361568	1.880271936859328	2.4792833519073243	3.5492766104890534	2.243435943841934	2.7562400390012813	1.7371331762611613	0.34286238611001424	-0.9375958501357113	-1.4453630833115858	-0.5242096264605981	-0.852799745950775	-3.5203836981694567	-4.625546648519696	-2.8694295030773476	-0.36297728135091034	-3.6332291146379707	-6.516065892011316	-10.43160387184739	-14.587881215420387	-14.460487924599096	-8.79137889942539	-1.5583365492391525	-0.663923174034678	-5.732391372368018	1.0996650691862986	2.507418067427971	3.2228611990120317	4.36318570929726	4.840428434330859	4.040536599817176	0.8065359368777398	0.9884928598239788	0.7570830053457589
chr2R:9845979-9846700	-8.457744256473866	-0.41798196871995336	-3.5189772239878683	-2.1517111752416307	-3.7982552882267893	-4.30100946831657	-1.5597677183976852	3.5911831488935593	-0.16271224059282327	0.7875892944361568	1.880271936859328	2.4792833519073243	3.5492766104890534	2.243435943841934	2.7562400390012813	1.7371331762611613	0.34286238611001424	-0.9375958501357113	-1.4453630833115858	-0.5242096264605981	-0.852799745950775	-3.5203836981694567	-4.625546648519696	-2.8694295030773476	-0.36297728135091034	-3.6332291146379707	-6.516065892011316	-10.43160387184739	-14.587881215420387	-14.460487924599096	-8.79137889942539	-1.5583365492391525	-0.663923174034678	-5.732391372368018	1.0996650691862986	2.507418067427971	3.2228611990120317	4.36318570929726	4.840428434330859	4.040536599817176	0.8065359368777398	0.9884928598239788	0.7570830053457589	1.3443093472627647	1.678915045542555	-0.5982874332953674	-1.6433638667194703	-0.8436443462800796	-0.6602455729667863
chr2R:10049975-10051719	1.9084850188786497	0.47712125471966244	5.885860576119417	23.140828989406067	24.208702264761943	15.327445161119599	19.405442647296976	5.262921024778082	8.223162518745145	8.527609515118785	1.4637527426815686	0.0	6.959654147398675	10.630810958549905	8.422675752310877	11.023655695042267	5.599941563647378	5.807923527357616	2.56579056259179	2.53196793621628	-0.285651479987075	-2.779987934198894	-3.5551044522424253	-2.066371716179562	-1.7508256322519142	-2.9902029621932673	-1.7323954496363745	-6.370878048695503	-4.215295763123209	-6.3408710610833925	-3.514744600979092	-5.938540529186968	-5.167540495241684	0.3842533059311557	-2.3286248352848276	0.0	-0.8241502612961146	0.3482308985328906	1.783980511203538	-0.4348246916209729	2.069770875974035	-0.340602342216015	-0.9059652567236041	-0.47712125471966244	-0.3842533059311557	-0.3842533059311557	1.4431543474115518	9.065675014857137	3.3451723153792865
chr2R:10102646-10103786	1.7644887562950988	1.265608589300804	0.8222528342812809	-2.205078024700087	-9.450557740724081	-13.816533770982858	-14.229992274450677	-9.028126033255909	-9.79885383660288	-19.794183474648438	-19.20366292365189	-3.6183851656548636	-15.381705770801714	-21.253988597587902	-30.44698527139632	-31.866702864593123	-25.825714951499158	-6.045673139529742	1.1737218734474009	1.0466924622419154	2.7285928155171044	13.290638445542488	18.945396056439325	25.57022078262932	26.77328551944261	18.773515539846592	0.9898357204560454	-0.355161630000432	4.34016022221943	2.0996228761966513	1.9697363302524207	1.4625830593884563	-0.5445561252072377	-1.0049664124919084	-1.5456700947374649	0.26742173320195267	-4.651230653782897	-2.9461677224689264	-4.038146264656753	-3.0245013813304102	-7.463055250068703	-10.194340154865023	-12.762158768789073	-6.013612991548158	-8.986961222771816	-11.766154124748969	-10.390406852404743	-7.6089637979775215	-1.9084850188786497
chr2R:10741045-10741871	1.4844398683398274	2.5125637473117095	4.477660893626614	1.9972189370796816	2.2057037641931196	-1.6089479827199593	-0.5919570262540927	-1.0432804489360599	-0.0669026381824216	0.538599529729703	-2.9684766060600722	-2.93608126378707	-3.3540778123784323	-3.8278155403679905	-2.325643620584801	-4.764155107474408	-5.408797514234682	-15.578445937042625	-13.662621431450594	-9.515903621416301	-4.282532299876963	0.9884928598239788	1.642906672739148	3.277774954792847	7.849042421976655	3.089953365778091	4.719730110141417	6.234838901262652	5.835454776022254	9.147999003802813	7.040192550099504	5.869147005178755	0.9350849329050237	-0.5010135554032431	-1.174465259667246	-0.918332009057667	-2.3701087873540145	-0.5726935090453257	0.32675222119505476	-0.4666095473949303	-0.10591805059560136	-1.8088178618576571	0.12239779552697416	-3.2906837833901545	-3.775665311489838	-4.744306360796784	-3.191958124900263	-3.7994752885510823	-0.3842533059311557
chr2R:11406255-11407105	-2.284621851921646	-4.355063491416895	-6.818686974634287	-5.925335976760717	-7.310524929850239	-6.354651674874259	-0.2562384669819143	2.2424588221497244	0.4596715110969682	-0.02227151028586057	0.0	0.2969326684573604	0.0	-4.207961876511047	-3.6570560381829695	-3.641837490519662	-6.202112736773902	-6.016449605192339	-4.999642993201113	-4.274450916145897	-2.3298009459538958	0.0	0.8065359368777398	-2.469900379008101	-0.7736559059748517	-0.2663023331975102	-0.9133422550343016	-2.039034910759362	-2.128182720902014	0.31773950144183677	-3.1562455293335496	-3.1344037044383555	-4.206671435530601	-2.8370872826759963	-4.549856407773869	11.625757980794816	8.367704542795284	9.533027714548595	5.118433103129149	-2.415388057443865	0.30769858352549395	-0.37079413982588955	-0.22265579033792066	-1.5781838836615223	1.8317590308155332	1.7827358587921958	2.381856784230488	3.2936430601083426	4.645671025024335
chr2R:11751912-11752709	2.03176647558373	-1.5659406674729703	-1.9085250080328515	-5.2751917598107445	-4.763283862633277	-5.157582039233384	-3.3479027875043	1.5718305533592043	4.646572891869827	0.19916529609750638	4.03378259865627	-0.9935734833923113	-4.3464062847180145	-3.989008619641164	-7.122062502681705	12.787615965276231	28.721517710325784	25.994073412594012	20.60630871283252	12.564354603906695	5.653961855009853	14.295245887076517	20.34849152206117	16.471210445330925	15.214700866555843	12.293862578005466	12.999133125516144	8.900649116761697	7.426203316207219	4.664229395212425	5.821745756982698	5.000020855520819	6.116706352140393	5.12953586828909	8.00427221961323	4.351162098554089	3.2720470146788507	4.463995270865272	2.243054339362024	0.5507391299437728	0.22540846864699685	1.1783407003372235	0.3615099004752897	0.0	-1.2201699296724342	-1.5470449303797806	-0.7378033365363635	-0.2700043061902104	0.6241088792057113
chr2R:11881566-11882582	13.896880676771676	15.152373838244484	13.56225673528464	9.89415021298608	8.936252646467686	3.4327424976402354	4.836442803084395	4.255560081072547	0.05893353134913821	0.7882265821553712	-2.813860971743886	-3.604559067164136	-2.8986153561898673	0.5325651842943727	-2.5311967949798526	-4.678013391314359	-4.421585609555092	-5.363588894883778	-8.613224578797757	-10.390517435728466	-9.095622384708753	-9.172494364050447	9.101991924406397	11.630083918112232	12.32631467442541	7.379400160492899	6.330769322832857	4.519691849095002	5.366861906769149	2.782138577083767	0.4685878285333275	-1.0829436109262738	-2.049892432793462	-0.7052158687271554	-1.99002215473975	-2.7286648846447115	-5.508307004140197	-5.726002924543417	-7.275169518703361	-9.799759601805851	-9.213338531585133	-9.925656536780394	-16.332845079470516	-14.195987484965615	-13.773943630917662	-14.052613831754432	-21.877876592947445	-17.483180320382058	-22.153084314359226
chr2R:11993277-11994274	-4.499884479213539	-6.931127596278395	-3.868584200872643	0.0	-2.5407815321807066	-6.165570842078986	-4.13935910031506	-3.351299137495753	-7.095945132115813	-4.836264786021732	-2.7124701149576382	-2.033458850880477	-0.3185280430882709	-0.3185280430882709	-0.47712125471966244	0.0	0.0	1.2496572079740351	1.5574092908930728	4.008170689439295	-0.4666095473949303	2.4462014169717543	2.5346491431509515	5.682978122375596	4.854944052452911	0.7570036519265175	2.9662839425164798	6.652563746518749	8.696526010867927	9.511572204431369	4.34493374382574	5.631689158620923	3.8010521443886676	2.985314903438221	4.7261333730493105	3.426457744214411	0.07163945013839652	-0.7359535705891888	2.4763262259472665	2.6246585365543282	4.360177029814939	1.3731305014031	2.483958197270535	-0.29828886315804254	1.8548654773706212	0.818772398804408	1.684872899606169	-1.4637527426815689	2.269895254823723
chr2R:12457555-12458927	-0.32675222119505476	0.0	3.111284241442565	1.6924535143836437	0.9884928598239788	1.4637527426815686	0.0	3.4802351048410025	0.9059652567236041	8.278595885879373	19.61074469564552	19.111592402725222	5.4530811968714765	11.970335271253449	5.503300327893182	8.297156086517111	3.0392458833445617	5.326408630460732	1.7941083948201277	1.703957374343491	-1.1822969383709336	-0.6513790356206038	0.029066215327046802	0.5552050987676277	-1.012066476169976	-1.5476803382823852	1.0766991594783935	-2.3450628965789218	1.922924649580727	-1.3016103973422015	-5.707326833175902	-4.010190140924072	-6.408162146663948	-5.931966657560542	-4.603587900566329	-7.943935921167977	0.5552050987676277	-0.32675222119505476	1.4637527426815686	1.0668755590631576	0.0	0.0	0.0	0.0	0.0	0.0	0.0	0.0	0.0
chr2R:12473490-12474520	-4.010190140924072	-6.408162146663948	-5.931966657560542	-4.603587900566329	-7.943935921167977	0.5552050987676277	-0.32675222119505476	1.4637527426815686	1.0668755590631576	0.0	0.0	0.0	0.0	0.0	0.0	0.0	0.0	0.0	-1.9084850188786497	4.259274776769911	6.1820823873238915	8.27689457029894	9.664387189308457	4.524840927364921	0.903167625836738	4.376995670885538	1.7459467035998828	5.072438144413965	1.9656412585281047	0.6383073482902311	3.3955899503258076	3.099001527548344	6.513178859842448	5.151673027764656	9.743452738439839	10.278601877389383	8.15758648686791	9.18991901371117	15.33694490021244	12.449932141572114	0.24062334122190882	8.343534589084806	8.201459596841033	8.342860054584499	10.395451385862405	5.6908300247459005	0.19030220856251806	1.1159577050034344	-1.3439921537955088
chr2R:12755549-12756710	2.0517099674870427	1.0147777115324785	3.468311558333249	3.1019483819543026	0.9034043916225996	0.0	3.6520507255025625	4.432312062084983	1.96753864146494	5.7583180375178955	3.086249943047174	3.375211010957761	4.006567954569947	1.7742884765127251	-0.5274959970198055	-0.07050993485926059	1.5123420262983345	-1.095732785193468	-3.252916471730113	-6.351830998985245	-4.833763011263837	0.0303139563384704	-4.157094562733311	-9.13113024886799	-5.846053573753495	0.8604795082567086	4.681202545028039	8.774631741271268	3.5345217924164922	7.7153626917197915	4.395960694359655	6.192614103968055	6.3964376202210405	-0.4106493675885908	4.130230427911315	11.098559371123798	6.425201203803493	2.8388006888282096	4.862715505604373	1.8992908996698152	2.0926525304994703	3.3367465182330425	4.211675144172319	3.7606508637638485	1.9588578202265776	1.1723357530453997	-3.3064716113162573	0.2736441116068163	-2.3013908311290074
chr2R:13300660-13301329	5.159013826785518	2.8776970356852525	1.6047265059207925	1.7243569725193968	0.4240180041318091	1.283753241519576	1.8827486093677512	1.2243935119901799	0.2850624501555843	-3.2285742553553924	-2.3095203573854794	0.4561779478050524	0.70382210009209	1.9294677241367924	-1.9439309901777746	-3.5571176447817345	-1.5094885217518292	-3.224556501599305	-6.672962155582195	-6.291576135100513	-9.269299642719936	-14.044483272861804	-5.342600990676958	-4.551153124643906	-3.8362608028584866	-6.476948974753018	-10.67145020149517	-7.678703606450561	-7.927665588370828	-4.719970258284386	-4.4791212330698595	-1.5043076796242603	-0.9884928598239788	-1.021641598728586	-0.5205330188193124	-1.049018985757142	0.0	-0.974618295342443	-2.9488739040773773	-0.34237679531309656	-0.3842533059311557	-0.946075484042156	-7.133128719764059	-3.2877796072358256	-2.7144320786234375	0.0	0.0	-0.47712125471966244	-0.2887691230768229
chr2R:13433657-13434890	3.372601811557221	3.578415183711588	-0.29585567912216093	1.2862710881592097	-0.8111481480313889	4.711753877434022	9.351925053621255	6.722597891550251	5.638917288941816	5.79139720775731	2.2454037710900083	-0.8065247170254266	3.907211693752803	5.95774056605546	-0.7544082936574625	-0.5346537949190732	-5.074910591176079	-5.2147681173206495	2.756512367093772	2.420247178394086	1.4647991369574564	0.28041013732046227	-0.3051898759160771	-6.788662599171517	-7.389020444536022	-7.9773149035136575	-7.458260819014157	-4.390387519756815	-5.753761129844901	0.08244168037433366	-9.395631164485321	-14.584922377907919	-14.078735932298995	-14.84828283449034	-8.848234825160285	-12.135215868162474	7.714328464318548	14.342667669811913	14.19883353684955	8.6022578299721	5.04668533681069	3.633408590610423	1.6716544530982878	1.8891460202264032	3.1641022815892237	11.926724469172216	11.677637855679832	5.209058510690674	-0.7357890626869555
chr2R:13441992-13443686	-5.074910591176079	-5.2147681173206495	2.756512367093772	2.420247178394086	1.4647991369574564	0.28041013732046227	-0.3051898759160771	-6.788662599171517	-7.389020444536022	-7.9773149035136575	-7.458260819014157	-4.390387519756815	-5.753761129844901	0.08244168037433366	-9.395631164485321	-14.584922377907919	-14.078735932298995	-14.84828283449034	-8.848234825160285	-12.135215868162474	7.714328464318548	14.342667669811913	14.19883353684955	8.6022578299721	5.04668533681069	3.633408590610423	1.6716544530982878	1.8891460202264032	3.1641022815892237	11.926724469172216	11.677637855679832	5.209058510690674	-0.7357890626869555	6.411865931830095	5.809929913894079	9.229610065120724	10.927435900984785	3.8004857574238455	3.8887288531988977	6.131378576485923	5.062906862053789	4.180648640924305	1.839372894982582	-3.1477163952032274	-4.373490796024003	-9.91715209491409	-9.829819535487879	-9.845201794851686	-10.127289969830368
chr2R:13490193-13491164	5.0036712915761905	4.2837203704624685	0.5936088222773763	-1.9087203909810833	-1.0245661436039142	-6.262850435548441	-4.895642706525978	-1.730803619205595	-1.0358975210101469	0.20544624472782033	-0.7188954563319354	2.8600836086836057	1.4198538287354392	0.0	-0.4666095473949303	1.1695543493014715	3.4110865522666627	-1.0191159455366026	0.2331796516123477	-1.200650206866461	-3.417785594781414	-2.2049204794269723	-3.4295713002967005	-3.496715159789006	6.526760063335374	5.480243414948743	6.156672456053832	4.708690078775576	1.1379455107148302	-2.30470252949128	-3.751674670200017	-1.8037988895969987	2.227454251320778	2.7250066036197254	13.348429141690575	13.360747702538882	5.041812571674854	7.476755839644833	2.8280082293860405	1.4363203313114161	3.291250950404001	4.915242189854628	9.320500811650865	12.822269540688659	6.096659005740711	5.58119166450281	6.443659821870786	4.201174816420642	-0.3723650595281946
chr2R:13555785-13556852	13.35111008712794	10.474128853512926	10.343877059804438	7.490315154009042	6.5840136758779675	3.4689112330010134	5.321590782956222	9.518102055547908	4.851296096119474	7.823793312720309	3.514744600979092	9.208015242946948	7.023684075518987	7.001359648102718	4.946078526320016	0.9147513697438491	3.8984916397084803	0.7024663472381567	2.0672789005261714	1.3951310958339755	1.0237506980689985	-0.08235025729039536	0.9950675755708775	0.1736674791438287	-0.16953587422284166	-4.428285173198551	-2.594969786131055	-3.502667315967781	-6.452751748402514	-7.60445342842615	-12.87127962544932	-10.94311853858972	-12.538019342187226	-8.035955671988452	-10.778784898500405	-11.67188772262437	-13.641419509131056	-10.881637912112092	-7.7723295673746255	-1.5680956148600083	-13.923376310496584	-11.282292780072275	-7.622348985935385	-5.195582088301937	-5.940454645071092	-8.048876508375532	-2.200135302095254	0.6252873828651146	-1.1737218734474009
chr2R:13676019-13676928	1.4267066141421234	-0.9220736706520425	3.958980212782089	13.057483248456554	13.132331569085125	12.123433855429496	10.290256541004993	2.8992139422344714	1.4469921571562578	-1.7509493906920757	-1.0709098580699228	1.4669225474209027	-2.9844896838084245	-2.374445983462772	-8.285957778603272	-11.99431101547472	-12.762355551163612	-16.521885396246525	-13.267842741207517	-3.624326123570157	1.7747899969308505	6.851453347452428	4.180107142792301	7.080529236507373	12.35055914241053	9.723316150630803	8.347905460667057	6.25542615160743	5.145835716818523	3.79491781832214	9.787834965164858	9.385924753071507	7.3817058583741595	3.759064482605551	0.08035611503378769	-1.9662836626029856	-1.5209349134257653	-3.2049917678489717	-2.945821444754359	-4.800063391584288	-8.941710237083447	-9.925568625202049	-12.039323479813516	-5.77376289087619	0.9740743295133881	7.040629914030968	4.88821577048561	9.966703809028871	3.6012564645327165
chr2R:14005306-14006221	0.9884928598239788	0.47712125471966244	0.0	-0.9884928598239788	1.6658908985928125	1.1794922381286501	0.24062334122190882	2.6632440954758314	2.775706598848074	5.063019207415893	0.5134945978048435	2.6549222689647163	-1.8531148461915852	1.821593157810214	1.1094454239634695	0.0	-0.15476836551837433	1.2057172984506441	1.8930360160855115	2.4199314850883367	-0.25535377562059264	3.357881604047688	0.1126061908219065	2.8331923852194967	0.0	0.0	0.0	0.0	0.0	0.0	0.0	0.0	0.0	0.0	1.9980896250620008	1.7823015631982062	7.560806602896628	3.1793728698836143	8.564338851799528	3.057402788080082	4.320061618682056	9.058777683957578	2.010017715202152	0.9884928598239788	-0.26145052715670036	13.730896211871052	10.213200198435434	17.855926333295642	12.565264413033042
chr2R:14033578-14034940	23.947958458294796	18.301904570476093	19.93519325864305	15.990824353871549	12.854791679166938	8.840879378597455	6.8323043206490786	6.505652607855951	1.9640534800913672	2.259713791373023	2.5491334974170448	2.1399454822822617	2.661689795322169	1.6065193714170898	0.3687174339864288	-0.19403005311687804	0.23736518497352463	-2.1342745904037486	-1.908118522777148	-3.9353725378271305	-8.437515916605037	-6.820660946435811	-8.108164458438237	-7.620646065731248	-7.754750117941773	-9.25753953895209	-14.573739823798437	-13.445099540341259	-14.418334574060108	-15.947530435020349	-14.12396558118587	-7.230171281765751	0.0	0.0	0.0	0.0	0.0	0.0	0.0	-13.86044104431853	-7.638674034638539	0.3511434199808828	-4.701558730086848	-2.247907790549438	-0.8686847109178577	0.8350547390442947	0.0	1.5637854059907081	2.233652331243973
chr2R:14041684-14042333	0.23736518497352463	-2.1342745904037486	-1.908118522777148	-3.9353725378271305	-8.437515916605037	-6.820660946435811	-8.108164458438237	-7.620646065731248	-7.754750117941773	-9.25753953895209	-14.573739823798437	-13.445099540341259	-14.418334574060108	-15.947530435020349	-14.12396558118587	-7.230171281765751	0.0	0.0	0.0	0.0	0.0	0.0	0.0	-13.86044104431853	-7.638674034638539	0.3511434199808828	-4.701558730086848	-2.247907790549438	-0.8686847109178577	0.8350547390442947	0.0	1.5637854059907081	2.233652331243973	2.445861609504609	1.0383485414038418	2.358284263881911	1.6858753189138234	-3.049110808106698	-6.225233768929016	-7.2524184838117485	-4.552067251850502	-4.191562322522861	-4.089907178162834	-7.516587390262728	14.212578171060498	14.28561118141778	9.124080628282183	4.663294324249104	3.5266899329855472
chr2R:14120298-14120926	-18.465105318191707	-20.07798629406869	-19.781511985421883	-6.129417759986021	6.009184839888168	4.396445020002754	0.16711877743474865	2.8206745180629302	3.862765569309224	2.4577433922875525	1.5396559273122612	-1.7154822647282464	-4.648341624774356	-8.306166090750931	-1.9516659161978538	-3.1951680241480838	-4.148229146907581	-3.0819337506606144	-5.581785866051509	-3.720859321605245	0.21052632091416779	0.6461910164107724	5.044578674356876	5.678933290111794	7.7947121990171055	3.435720690844845	3.9112212341936963	0.5135309460637281	-0.2038486982647655	1.419308595273746	1.1542902817239258	3.6070685707599393	0.4563835162572965	0.5255872801669271	-2.3327500044930733	1.148644680586912	0.6340140559232059	-1.0938079190935432	2.312421395681649	0.771988835043657	1.5014688638277434	2.4086842734795217	0.8428982663119036	1.3745604957597624	1.7583395594783868	3.377916146958221	2.635336100983026	2.17659897653974	0.0
chr2R:14334521-14335686	10.362287921619062	6.92107838737044	9.067704712339392	5.090159262332011	2.6024256462627497	0.49158529946659413	-1.5635382220029763	-1.319056410768025	-0.3522280967171093	0.15133060542865398	-1.3899229818964607	-0.3364708122778675	-1.579529773118717	-1.5951908186379984	1.2019497735814177	0.0	-3.207406168161305	-1.1932188850221273	-7.266368899016485	-5.371684505741112	-5.761638086113579	-7.191347050166823	-10.619271694961684	-9.691921771484115	-9.457306784788301	-10.319474264363127	-6.081716836951866	-12.19386854334697	-10.825509709619043	4.636148836452854	8.997310628406181	16.442672593113922	14.719393788152479	21.157284413121797	22.475440696095085	16.093621759224042	10.351835830070849	13.743316156751646	15.011412126605249	11.939944847046212	7.418226440097654	-1.5877979207888444	-7.367577940567402	-12.508505980774574	-13.300422597843465	-11.007618152256239	-3.1519871425156767	-2.5073023813812347	-4.240863061044128
chr2R:14646265-14646937	-17.828264819070053	-29.334490095979564	-39.41362337082263	-34.824858541910956	-15.270677244160861	-10.396158056634816	-9.087694259394462	-2.4990301448925463	-2.464199541390746	0.3842533059311557	0.7359535705891888	0.710844112941198	0.0693210929445556	3.3680607612260403	3.336538854612945	1.9084850188786497	0.12737916738169391	1.6545995470898924	-0.38475646163427885	-0.6396204838059465	0.9183633997096696	-0.6634368794151526	1.056924013552856	0.3842533059311557	-0.32675222119505476	-3.2801625800254297	-3.211804566880798	-1.4640319182341424	-0.6252873828651145	-1.684872899606169	-0.3842533059311557	0.0	-0.8457119955017671	0.2509650946855619	2.427121684032794	4.58727212235134	0.6055436202118026	0.0	0.47712125471966244	-2.1387664993934776	-1.4131370783738266	-1.1938783305225433	-1.8616158305144999	-3.6121023808749064	-3.756747909705412	0.5461807351831428	3.2875811594179183	-0.6679535829830574	1.4637527426815686
chr2R:15330258-15331143	-7.906311080613991	-11.009707294334003	-13.997058742049195	-16.590777664022983	-10.303014512529808	-10.366458458279572	-11.726351776593372	-4.432317330593094	3.0411583224956042	2.528834980246037	-0.5050184077099936	5.852128416545937	16.222945804614014	13.168955772900429	11.014138097759881	11.64595555774402	13.358845263285072	8.763518965170727	1.2780642861172016	2.585982453459025	4.369646688437915	6.020703840411889	4.610877877180922	0.5775931254549738	-3.581000728931256	-5.087402186275824	-3.3748798633578616	-6.489083768962739	-1.8760225724655515	-1.9366985454978822	-7.460975594187388	-8.883588044518945	-8.207920889881136	-8.6880783413505	-16.005587563158574	-18.659668883964027	-21.538501739552004	-17.315487829493474	-8.232757378561121	-3.6254169286503752	0.32675222119505476	-6.8985321378199185	-18.181249425232224	-11.66031014079766	-4.361427071902442	0.8112377238607549	-0.9111580020144034	-2.472192793737686	-3.3618503754124145
chr2R:15334743-15336375	2.528834980246037	-0.5050184077099936	5.852128416545937	16.222945804614014	13.168955772900429	11.014138097759881	11.64595555774402	13.358845263285072	8.763518965170727	1.2780642861172016	2.585982453459025	4.369646688437915	6.020703840411889	4.610877877180922	0.5775931254549738	-3.581000728931256	-5.087402186275824	-3.3748798633578616	-6.489083768962739	-1.8760225724655515	-1.9366985454978822	-7.460975594187388	-8.883588044518945	-8.207920889881136	-8.6880783413505	-16.005587563158574	-18.659668883964027	-21.538501739552004	-17.315487829493474	-8.232757378561121	-3.6254169286503752	0.32675222119505476	-6.8985321378199185	-18.181249425232224	-11.66031014079766	-4.361427071902442	0.8112377238607549	-0.9111580020144034	-2.472192793737686	-3.3618503754124145	-6.404683186894106	-7.1192761706458505	-0.9348677777774073	-0.6383073482902312	-12.581492602103644	-10.37948583885038	-13.845963441247827	-5.779513257930025	-0.5552050987676277
chr2R:16149181-16150174	-3.892908793525849	-7.177863369672055	-1.3179459507017353	-3.87940650090521	-4.04584882213039	-6.034285267323386	-4.400652495177432	0.3842533059311557	1.4604476739467427	-1.1842219655657569	0.454677025323566	1.8917054949837795	-0.03053795390957733	0.15354761948104886	-0.9870700994347652	-2.1150055884810586	-1.9333683605771472	-3.033127632502802	0.0	-5.760968800197517	-3.566716027963005	-3.3523244800092686	-2.1500892943576893	-5.676466307871562	-0.8936083154540573	0.9091834924345943	-1.6935276916242337	-0.21908375543902545	0.7016946198194882	-1.1810682334247542	0.865647062357687	0.029098819028689514	5.174760706022796	0.7110538848045859	1.5631672611452232	3.025698143935769	7.064355248445926	6.934469587146382	2.012912320338302	5.298581006036842	9.068305541092622	11.618045357052614	9.981763105761724	15.478782826554966	13.939458708519597	8.648734896379962	11.542168010593494	9.96358753199489	1.0710166376574632
chr2R:16151471-16152624	-4.04584882213039	-6.034285267323386	-4.400652495177432	0.3842533059311557	1.4604476739467427	-1.1842219655657569	0.454677025323566	1.8917054949837795	-0.03053795390957733	0.15354761948104886	-0.9870700994347652	-2.1150055884810586	-1.9333683605771472	-3.033127632502802	0.0	-5.760968800197517	-3.566716027963005	-3.3523244800092686	-2.1500892943576893	-5.676466307871562	-0.8936083154540573	0.9091834924345943	-1.6935276916242337	-0.21908375543902545	0.7016946198194882	-1.1810682334247542	0.865647062357687	0.029098819028689514	5.174760706022796	0.7110538848045859	1.5631672611452232	3.025698143935769	7.064355248445926	6.934469587146382	2.012912320338302	5.298581006036842	9.068305541092622	11.618045357052614	9.981763105761724	15.478782826554966	13.939458708519597	8.648734896379962	11.542168010593494	9.96358753199489	1.0710166376574632	1.4084525648550477	1.3456868443421048	5.467460928588425	0.6248742378019824
chr2R:16310033-16310811	0.0	0.0	0.0	0.0	0.0	0.0	0.0	0.0	0.0	0.0	-0.9568070777091172	-0.32675222119505476	0.47712125471966244	0.0	6.405078189851801	13.207437815007639	5.338751747265995	15.271210696455697	8.436405875387653	1.4637527426815686	4.901849223395387	5.268812982930549	8.627976592644819	9.987755645119913	6.642777938301077	4.995659614679517	3.900412129359559	1.9424523712659962	2.1700885801243777	1.223757101180041	0.9059652567236041	0.0	0.04832950507277582	-0.035608659019161486	-0.5090736114307801	0.47712125471966244	-0.7359535705891888	0.23945173450040394	2.018960544098929	0.0	0.9059652567236041	3.5461120309615772	2.2735327185430863	3.0990280986494136	2.4655072057232905	1.7150232597621726	1.8833118157003692	3.8499937116136	0.9545210208533524
chr2R:16426289-16426900	1.1176451270287886	-1.0668755590631576	1.0668755590631576	-0.05355935992829219	4.171997664507374	4.0179542390440375	6.287514773861674	1.2117858773499315	1.1988016946252926	1.7826079114960032	3.6020544215231363	2.7153040288775254	4.407716703759059	2.8266316497028106	2.784998301892502	0.3399133280130585	-0.40056596819008916	0.5313487585404655	0.41098582251374394	1.0776578544626019	4.938592336804173	3.057762145136095	2.484027183456119	-0.1294849657441434	1.8209763243848374	1.2277378305938738	2.6449670415981177	1.9044935710491568	-0.06932047124102679	0.7779749514478989	2.5206455155788197	2.396191054438929	1.3905204795962776	-3.4243787365521112	-2.702978084699026	-0.79348173710424	-0.37400434820253653	-1.8215277684568358	1.6422014869843864	-2.598098266296557	-4.4047672122330255	-2.2065956426320597	-4.27136195384448	-0.7789134453809596	0.47712125471966244	0.0	0.24960237240555377	-2.326233413392253	-2.2209065736386764
chr2R:16492857-16493556	9.922741672580432	8.165741999050299	4.472428351819256	3.9661209485858526	3.3507409848405643	4.961451707856785	2.2104581973885535	-0.5468200461322679	-4.624007504053368	-5.242087545541054	-7.489110972532803	-3.955909785768765	-7.6138321527247355	-7.456870967641492	-4.525692741374173	13.952221925764293	9.166383599855589	12.068910701552637	6.78259491729583	3.272946296583332	4.355076159145994	1.3168611709284948	0.04825496641218143	-0.3970321380912056	0.9059652567236041	-0.26145052715670036	1.874862225498574	3.213106574040214	3.6394117565346162	2.8711696260155204	1.423271437393129	0.27298635970503604	-2.515714178305188	-3.2229422519920807	-2.49031258052329	-1.6905702922309944	-3.8799238891173315	-4.824439841151828	-3.677171157580831	-8.539094246658728	-8.413167336094583	-12.05414482275212	-11.88577588958549	-10.323746571875267	-2.8696559836553748	-4.903348349402921	-15.255737872773889	-18.302901931963262	-10.506974799628475
chr2R:16882772-16883615	-0.5908673399683053	-6.475974220532714	-5.337913413380127	-8.119959585449871	-4.711170583730495	-5.139995333244575	-5.475492632605644	-4.628111230450207	-2.338504232109612	-1.0668755590631576	-0.6252873828651145	0.9884928598239788	1.2754773552292804	6.349344400364669	6.973523230156844	3.8698085274226157	5.310324244721049	1.2916079427029765	2.3513567136610543	4.913393762132791	2.6171513459681157	1.4110803713173323	-0.6558328778704742	0.6149268398578654	-1.8370594582367585	-0.769203383389443	1.1932161417510008	0.25475645483892384	0.21801693888657456	-5.41701111342312	-7.708712602025471	-5.17253882695162	-4.285596981861187	-2.60669606581586	-1.802132364652014	2.171040484456099	0.1631857762191184	-0.6816519536376183	-7.435381548926211	-6.706435686285379	-6.060090467977901	-4.592754267874756	-5.997920537262917	1.0599632331942366	-0.749839860273744	1.7557126806444476	0.8526405704718831	5.002274761086835	2.4025253657135512
chr2R:17181393-17182260	-2.737902894485246	-4.298931945320681	-7.3158998756616604	-1.7268160106159098	-1.0421790870559455	0.47712125471966244	0.7359535705891888	0.0	-0.47712125471966244	0.0	2.765644799181018	1.494407705427427	-1.927338575060818	-6.853708357307163	-6.199924172657573	-9.186224780014573	-3.3451723153792865	1.4313637641589874	16.548393353202048	6.463635279931968	14.790158772096467	4.639350268664918	7.293318436501659	7.943439800303431	7.037533745511672	8.338079506004823	0.7357890626869555	1.7741504718638414	6.054853138669134	1.5022269290607766	0.3842533059311557	1.922924649580727	0.9884928598239788	3.5283925082501657	4.957452879780203	1.7747899969308505	6.121523593970703	2.1456549334725974	2.514438339606349	3.562334539193257	-0.2681854859691827	1.3043607439444191	4.464335099307448	14.954158317990425	11.036068589007158	6.486138503874954	2.5144953980494047	1.1637041463285238	-0.10646949316576118
chr2R:17602759-17604236	-0.5219753406049237	0.09511128844180675	1.0121820356078892	1.3404940892153778	-0.7357890626869555	1.5080365129226616	-2.672610569381009	-0.964442071743506	0.8786207047607875	-1.953791939062658	3.4185429555637126	15.882684041854645	11.618752898861127	6.425718732397395	8.372827125255377	3.2783352762274798	4.166925345753944	1.5256566570589718	2.8698096580389887	-0.41798196871995336	-0.32675222119505476	-2.389607345343247	6.5446263765787664	14.143256901215565	8.792882869575019	6.398226768952496	4.118707963940431	1.333254457548438	-0.24417649869289584	-5.656904450766654	-9.456635340549228	-12.599749733878719	-15.107821393094582	-7.627766702815046	-14.204707588350566	-14.178966004909986	-16.30448243425532	-36.11478854931836	-31.88464892278093	-27.8024837530379	-2.874607717975254	-2.3839766294642537	-2.996690653232967	-1.470142058846043	-4.848959401837802	-4.839336417707413	9.028494950228275	3.9414069756968475	1.654507166568443
chr2R:18219461-18220706	-0.37107205997171755	0.0	1.472005443037668	3.0113603562475957	3.69168334018677	4.554680277257403	0.30886589263625247	2.5144903282407327	-3.680875057512958	-1.0575219922327947	-0.8973601161007357	-3.303806963833541	0.6746333518860627	2.3450814881024478	0.3551616300004318	1.0668755590631576	3.2911068077297667	2.933423645625374	0.6252873828651146	0.32675222119505476	0.7359535705891888	3.98186744305462	6.416244561065016	15.401344584560558	19.602856298019105	22.961185890720447	18.29695140166363	14.449419203776898	11.911457860317576	10.723665057969466	5.472673852531774	3.899783268381733	3.046504075002879	7.633803884437522	12.481680098317634	10.26370602408299	7.993614241981856	9.969580525119982	5.626820498760828	6.379182246868055	4.482551184002334	1.8775340123075828	2.004268560846511	1.5050372875288427	1.4314152828532267	0.4158614242645602	-1.494051948349921	-4.340346845298582	-2.4435975309032156
chr2R:18494908-18495665	-7.228055973476101	-3.278998569236803	0.0	-0.7875892944361567	-7.537707492049741	-4.577105840700269	-0.2105263209141679	-10.2539424907975	-11.797078984817178	-4.01727200419761	-1.6410866309542578	3.305174274324061	11.673984839132103	11.36206453027609	15.095671240739975	13.632420726877966	8.229827537160865	1.505176261902099	-0.1191702217926061	-4.382904864359513	-1.4618520039503982	-1.504432023731453	-7.825956915468446	0.347607097618013	-6.857598975460154	-2.8218909041645968	-10.892329518054277	-12.53982999773884	-13.22236743099721	-15.967600287486523	-17.672547883045493	-23.682023803451106	-3.4387622345290656	-13.866565335508662	-5.909438590394606	-0.32675222119505476	-0.9059652567236041	-0.9884928598239788	-2.4537869585385423	-6.143349294074906	-2.259982999975834	-1.0668755590631576	-5.382806556326751	-2.6623115934049593	-1.4637527426815689	0.288769123076823	2.141147737696108	0.0	0.0
chr2R:18527991-18528921	15.165942066505464	10.918371404411305	9.150790424386885	5.895203815653361	5.615070969840581	3.8650447818735407	10.010044788545846	24.549417166644645	13.041810827995633	9.353518369339746	13.820933928757869	14.456702952729579	15.066829324050108	16.529885324561597	16.50125213330507	13.174355685482544	9.500102821714536	4.086797622917192	5.9854105740179415	7.418546012598046	1.2107386373351479	1.6555144633192589	0.2815846332070909	-2.3301537460906077	-2.612067166970451	-2.9440277804955803	-10.806008436670005	-12.427684469923744	-20.99730871118905	-24.074736528915714	-24.522078840707916	-18.682032777704517	-6.369537292512008	-0.669938361987582	0.24068052306551221	-0.6230156414714223	4.039848158991956	18.936048150193415	16.201896346262533	17.280107322066094	7.090293543686598	0.11912680586622561	-5.790545376276325	-10.649011679755311	-13.816880129928917	-14.832581944109288	-11.518896833528146	-3.75405405879726	0.0
chr2R:18532261-18533335	9.353518369339746	13.820933928757869	14.456702952729579	15.066829324050108	16.529885324561597	16.50125213330507	13.174355685482544	9.500102821714536	4.086797622917192	5.9854105740179415	7.418546012598046	1.2107386373351479	1.6555144633192589	0.2815846332070909	-2.3301537460906077	-2.612067166970451	-2.9440277804955803	-10.806008436670005	-12.427684469923744	-20.99730871118905	-24.074736528915714	-24.522078840707916	-18.682032777704517	-6.369537292512008	-0.669938361987582	0.24068052306551221	-0.6230156414714223	4.039848158991956	18.936048150193415	16.201896346262533	17.280107322066094	7.090293543686598	0.11912680586622561	-5.790545376276325	-10.649011679755311	-13.816880129928917	-14.832581944109288	-11.518896833528146	-3.75405405879726	0.0	-4.446147392269126	-10.360401155969866	-8.904855370921137	-8.295538646374057	-7.049939863984321	-6.80423516830391	-0.6252873828651145	-1.1737218734474009	-1.92524100029391
chr2R:18688599-18689799	1.4455960207801133	-0.031486316253905945	1.9364231614866043	0.7455238146360097	1.9120257042370223	2.6417882688831757	0.5667259048251884	-0.2406233412219088	5.118295766689598	5.7705757420777255	-1.0668755590631576	1.684872899606169	0.3842533059311557	5.033237721213463	6.894274517918513	4.692529684302995	5.055568956063924	1.0712992471878855	0.8491726332720496	0.5979417420979842	-1.041562685491579	1.0466184647186654	0.9115938246939521	1.0668755590631576	-0.27546297677879955	-0.2899857612809667	-0.27031361225986755	2.228845345950388	-2.1265304769678575	-3.6500972311029254	-1.4357053600244543	-0.8913593513565173	-0.918332009057667	-1.539531302789424	-4.164882700519041	-0.5053128117350189	-1.046496682949422	-0.34190851119967575	-0.6816519536376183	-1.087850084212704	-1.5065194707249412	-3.245933431873697	-2.686362134739529	-0.11959307392140764	-0.3534115751040294	0.0	-0.26145052715670036	0.45773304765476996	-0.9117451920612267
chr2R:18690712-18692697	1.9120257042370223	2.6417882688831757	0.5667259048251884	-0.2406233412219088	5.118295766689598	5.7705757420777255	-1.0668755590631576	1.684872899606169	0.3842533059311557	5.033237721213463	6.894274517918513	4.692529684302995	5.055568956063924	1.0712992471878855	0.8491726332720496	0.5979417420979842	-1.041562685491579	1.0466184647186654	0.9115938246939521	1.0668755590631576	-0.27546297677879955	-0.2899857612809667	-0.27031361225986755	2.228845345950388	-2.1265304769678575	-3.6500972311029254	-1.4357053600244543	-0.8913593513565173	-0.918332009057667	-1.539531302789424	-4.164882700519041	-0.5053128117350189	-1.046496682949422	-0.34190851119967575	-0.6816519536376183	-1.087850084212704	-1.5065194707249412	-3.245933431873697	-2.686362134739529	-0.11959307392140764	-0.3534115751040294	0.0	-0.26145052715670036	0.45773304765476996	-0.9117451920612267	0.9029352136317238	1.104495514868511	-0.5654146689021436	1.7226975485699034
chr2R:18741990-18742656	5.174428062023611	5.233617562559096	0.8431536801000223	-6.096337916968313	-14.263763537893544	-15.64846896766132	11.128040535917352	25.63066999344714	22.798508317190784	20.970859585638763	12.688229733989525	5.260736255556015	1.967221329436397	8.976631751834338	10.443275334436855	10.35583255341415	9.126057213273995	9.693684184270289	7.572133320811784	4.157387967944776	3.5591863151701717	-0.48675824417295765	2.1483944021476207	-1.0572487908251635	-0.2764591321173117	-0.724124522086106	0.7427845136403515	0.4152829855014131	-0.07127744264878998	2.9271107158364202	5.792517089603693	4.8589825345950555	2.0342773136098544	3.39724991182618	2.31638546509567	0.552862257838932	0.546461762395263	-0.9684030141022514	1.8854098707154492	3.2504113037529727	1.6882484825462594	0.4292155351682914	6.272448548299651	7.514791241149995	5.025761313236296	5.8130284746355585	4.397851277022575	5.699171026661482	4.211636542678976
chr2R:18742801-18743327	0.8431536801000223	-6.096337916968313	-14.263763537893544	-15.64846896766132	11.128040535917352	25.63066999344714	22.798508317190784	20.970859585638763	12.688229733989525	5.260736255556015	1.967221329436397	8.976631751834338	10.443275334436855	10.35583255341415	9.126057213273995	9.693684184270289	7.572133320811784	4.157387967944776	3.5591863151701717	-0.48675824417295765	2.1483944021476207	-1.0572487908251635	-0.2764591321173117	-0.724124522086106	0.7427845136403515	0.4152829855014131	-0.07127744264878998	2.9271107158364202	5.792517089603693	4.8589825345950555	2.0342773136098544	3.39724991182618	2.31638546509567	0.552862257838932	0.546461762395263	-0.9684030141022514	1.8854098707154492	3.2504113037529727	1.6882484825462594	0.4292155351682914	6.272448548299651	7.514791241149995	5.025761313236296	5.8130284746355585	4.397851277022575	5.699171026661482	4.211636542678976	2.9502237441006054	2.1370725843003155
chr2R:18821588-18823181	2.4094434088297856	-3.558908231068473	-5.620984744986598	-7.5077737438603185	-8.440790372979434	-3.232631774829927	-2.0987047757717914	-5.830788501662677	-10.794791428926306	-8.952316894316173	6.780221848983215	15.29397686452444	15.673758805217838	7.686154927436647	4.24754722364535	2.1648740131131254	2.443304802289941	1.8790348202157474	0.10435617115255266	-1.1060643360558249	-2.206787402863158	-4.365262119078396	-4.880223882110238	-5.075508474952998	2.3539778806119127	3.6623411288358434	3.549565026898708	3.445616026036847	2.1866091533148	2.9862335924926224	1.4863450788254184	3.8935048940888852	4.639074474875316	1.1137672823701152	1.8872508075337517	-0.09461343509352055	1.9265828068285205	0.8408331009358018	-0.2520257523966098	-0.05157156621211111	0.8971999677904197	1.9538689094467474	-0.8560187452792569	-0.9304759715254034	3.058485086124731	2.972187939739123	0.7778961606145033	-0.8823744498754297	-2.338815430412227
chr2R:18950745-18951760	1.0619631304277366	1.4598827244470982	1.0118120621011688	-1.7137918446687919	1.8319039104791204	1.0381984435318405	4.728630192898431	2.498048369638254	0.0	0.4953702769670191	0.7455786996038657	3.261407677579345	2.8672366612312685	3.086033979919881	-0.17475763119921037	1.509971213206612	0.6606699692130957	2.923473659827312	0.8228827024562494	2.4062076079831627	3.1252362871438737	1.678072851931914	2.773864584185255	1.0470180767216046	1.5475579336223595	2.957725309469666	2.717946959965374	3.348114392949628	1.8443022279520163	2.6270064052811137	3.4251673886741116	3.4106442752989223	2.4863138439883046	2.318223377473623	1.7292892106669413	-0.2540130645619879	0.9929593156405786	0.8542370896867274	0.9520403816044838	0.37350876579714065	0.08260857301481922	-0.2781127705689119	0.0	-3.015276004979085	-4.02633676146009	-5.0292062766450325	-4.335244234993364	-5.531799448251914	-5.292175768868354
chr2R:18954129-18954968	2.498048369638254	0.0	0.4953702769670191	0.7455786996038657	3.261407677579345	2.8672366612312685	3.086033979919881	-0.17475763119921037	1.509971213206612	0.6606699692130957	2.923473659827312	0.8228827024562494	2.4062076079831627	3.1252362871438737	1.678072851931914	2.773864584185255	1.0470180767216046	1.5475579336223595	2.957725309469666	2.717946959965374	3.348114392949628	1.8443022279520163	2.6270064052811137	3.4251673886741116	3.4106442752989223	2.4863138439883046	2.318223377473623	1.7292892106669413	-0.2540130645619879	0.9929593156405786	0.8542370896867274	0.9520403816044838	0.37350876579714065	0.08260857301481922	-0.2781127705689119	0.0	-3.015276004979085	-4.02633676146009	-5.0292062766450325	-4.335244234993364	-5.531799448251914	-5.292175768868354	-6.878456343446499	-13.09712728399473	-9.048060991407347	-9.973764681719501	-4.266892587410281	-12.890261065284124	-17.769059049914375
chr2R:18958018-18959255	1.509971213206612	0.6606699692130957	2.923473659827312	0.8228827024562494	2.4062076079831627	3.1252362871438737	1.678072851931914	2.773864584185255	1.0470180767216046	1.5475579336223595	2.957725309469666	2.717946959965374	3.348114392949628	1.8443022279520163	2.6270064052811137	3.4251673886741116	3.4106442752989223	2.4863138439883046	2.318223377473623	1.7292892106669413	-0.2540130645619879	0.9929593156405786	0.8542370896867274	0.9520403816044838	0.37350876579714065	0.08260857301481922	-0.2781127705689119	0.0	-3.015276004979085	-4.02633676146009	-5.0292062766450325	-4.335244234993364	-5.531799448251914	-5.292175768868354	-6.878456343446499	-13.09712728399473	-9.048060991407347	-9.973764681719501	-4.266892587410281	-12.890261065284124	-17.769059049914375	-12.326830121335078	-9.173786312947719	-6.367141905327111	-7.887198600674611	-1.401963978027855	-12.649451369831548	-14.3724879530098	-1.1805310270026945
chr2R:19435922-19436873	2.499769936219126	-0.02804819541313337	-1.166629542664811	-3.4030331260305595	-0.8234378246475548	-1.7676565870342678	0.24098050307966537	-0.47273443183133923	-1.4952132644201317	0.0	-2.277838209776805	0.04324069608153658	1.1288574324896603	-1.8707901223848402	-0.16717219409823034	-1.561572365677255	-0.34103606688982424	-1.4558441361516903	-0.7359535705891888	-0.4609809647918091	0.540726344451736	-0.4359239231164445	1.1497951399837867	2.374003405026539	0.5697958207880435	1.837059458236759	-0.9551255981713077	-1.9039515222154717	2.0601865252515266	1.7512976713534498	1.4637527426815686	0.0	0.9568070777091172	-1.5813145118485508	-2.1948940253441656	2.4029914478099905	-0.20728591133057847	0.31465731182660484	-0.26047944995447037	-1.0789242354691941	1.5867994568245045	0.7815380942352937	-0.9884928598239788	-2.6535921765528507	-8.68015298700424	-9.822141986656854	-5.951674014694502	-8.118728351575664	-7.1159531223705255
chr2R:19541461-19542579	10.70358026248791	8.359311375106374	5.785599906296383	1.152905329904853	2.1560069589100754	0.5917812364141677	2.0091998861302773	-3.3598881807365366	-1.8132482846621354	-4.280157164235552	-1.6254013533005593	-1.9022397540163645	-0.39850850070960064	-3.6294319337714573	-7.826380874517439	-6.285068016065716	-7.975652185586458	-9.618358069706307	-11.619899288258264	-12.779156245561158	-12.09192473591497	-15.362509214660442	-11.927479982783307	-5.731295730867177	-6.462088885933666	-12.326025909077892	-10.281069011580765	-15.4317054753193	-10.449945614848545	-0.5869496252668819	-1.7878460398706952	-0.9577996883940485	-0.15559505174122634	-1.536485131352854	0.026035544586486763	2.165628570227718	0.9568070777091172	3.4406084149096534	5.430140918708116	8.866593739325081	11.910219167923618	7.748832529573552	3.2724832228381806	1.5899690515046494	3.5718562447327153	4.306549165599753	0.4861018491359814	1.152759917793467	-0.8836162494094938
chr2R:19767154-19767805	1.9515675425525512	1.737539975458903	3.104710205458799	2.358297650602523	2.887801411907416	2.680821418150856	-0.1785470407355529	1.5558910581028123	-0.09622537615796332	-2.9667840476878657	-3.34884226079357	-5.000012018898346	-3.81490931517261	-2.3110841950967735	-0.3893487198707884	-10.495631074071023	-6.8949760030409095	-6.29501277380796	0.5552050987676277	-2.4954795176737634	-0.8409267291327555	0.0	9.926146068882405	7.413773978097214	11.16071897190506	14.196556995986025	10.195706799351324	6.675662301400742	3.037043563121187	0.2954298166064116	1.3008354212643396	6.946244838970884	6.287741391898769	7.62969897694159	4.646224688324048	5.340475372555938	0.4506928455105903	1.114309509003456	-3.5886945177203557	-5.071584440687874	-8.948449642929775	-7.085911280717217	-1.554267635430679	5.2456913001796925	26.97748146487963	22.949461714072108	25.182903662432455	13.02499228185673	12.408403744320475
chr2R:19792473-19793649	1.9915746462701087	-2.9593155385889265	-6.042799209809555	-9.899250620612312	-6.018766006470243	-1.1195383970691954	-1.6035193888132602	-1.4777384745904543	-3.757035832111042	0.1118251122770241	-5.444672454111224	-6.257813159090634	-10.733939460636531	-13.729995396781012	-13.427826750099605	-6.885033453415035	-2.7222354831651874	4.749506690107008	4.861970082172584	1.9231795669605656	1.057140097792599	0.0853262775926915	16.363205455481417	17.029135761480315	11.065979084894057	15.870860913869715	4.021916522182785	2.637070264112296	3.62615940328042	3.5887634264616888	6.490715774347419	6.372706860183254	6.346916217328828	8.907498337167471	7.385280869934192	2.9353295647864743	2.4181979928083304	-0.9647194584552962	-1.2837571295896382	-4.057519573802329	-4.4936795044058915	-7.215404368324965	-12.14112244088366	-11.886120658212171	-10.916792862559342	-12.293711195013154	-6.527262124161926	-2.94285569295596	-9.87268983991392
chr2R:19919150-19919939	13.067310350094012	8.564173291757854	7.219704691768264	4.34028297186339	7.82298168591423	4.712590707741876	1.5441535335839995	-0.7235406054042954	-3.5314352076989377	-4.964533666438759	-9.98897336855047	-10.610116775672482	-7.205096575184737	-3.914966436540245	10.619207123201704	17.55800967117155	16.731730723621517	11.471026142403558	11.120377956104308	8.828188684178107	8.397931278428313	6.391498579030918	3.401147475481968	5.064368622645695	5.720853444440757	9.813753994886453	7.163695901312886	4.439815188196323	8.204617215823452	12.577849159547888	13.857846963541265	13.394739608824011	12.533600172459764	8.815003820056635	7.5469276164668475	4.005076153394691	2.17575413602861	2.689686291490971	0.21515553275115995	-1.7317109473517789	-1.9139049283407676	-2.545642088674212	-0.2827552712052906	-2.4484306532984212	-1.450327677290535	-2.8414488806766824	-2.0458389206426224	-1.7456307834416196	-2.4882543716552576
chr2R:19931528-19933018	9.813753994886453	7.163695901312886	4.439815188196323	8.204617215823452	12.577849159547888	13.857846963541265	13.394739608824011	12.533600172459764	8.815003820056635	7.5469276164668475	4.005076153394691	2.17575413602861	2.689686291490971	0.21515553275115995	-1.7317109473517789	-1.9139049283407676	-2.545642088674212	-0.2827552712052906	-2.4484306532984212	-1.450327677290535	-2.8414488806766824	-2.0458389206426224	-1.7456307834416196	-2.4882543716552576	-3.8451566042981966	-1.9651577029325458	-6.59379037091346	-7.589603964804338	-7.280382183713631	-6.589138946011478	-7.262555839285536	-9.055316048878067	-12.286765787395131	-13.795857563045582	-7.172853543662375	-9.194044048892685	-5.893619887870729	-10.86022114065732	-12.288580866635273	-7.2608418147614415	-6.380396753551984	-4.701831861672225	-7.522993279121411	-5.847094790186357	-2.0101751033318993	-5.954484150315031	-6.375965786903903	-5.931111925440109	-8.499368231110047
chr2R:19945853-19947182	-7.280382183713631	-6.589138946011478	-7.262555839285536	-9.055316048878067	-12.286765787395131	-13.795857563045582	-7.172853543662375	-9.194044048892685	-5.893619887870729	-10.86022114065732	-12.288580866635273	-7.2608418147614415	-6.380396753551984	-4.701831861672225	-7.522993279121411	-5.847094790186357	-2.0101751033318993	-5.954484150315031	-6.375965786903903	-5.931111925440109	-8.499368231110047	-8.472453068814946	-6.371213766145265	-10.489425708756775	-9.623304507446381	-13.632303755567863	-9.864093446467834	-8.886847190246083	-2.732773039887888	-6.3656387071495635	-7.080642870332206	-8.875734535032834	5.652033406024834	6.447699091260601	4.411740565359478	0.5093557209759878	-1.642336495485383	-3.6037434873993175	-7.260050483876909	-9.450896449268804	-9.0919580554028	-7.970925640111976	4.6668553108473665	16.98497661467379	18.991273339117317	6.87098594597087	1.9084850188786497	1.2020190086592508	4.50658463490117
chr2R:19948089-19949353	-13.795857563045582	-7.172853543662375	-9.194044048892685	-5.893619887870729	-10.86022114065732	-12.288580866635273	-7.2608418147614415	-6.380396753551984	-4.701831861672225	-7.522993279121411	-5.847094790186357	-2.0101751033318993	-5.954484150315031	-6.375965786903903	-5.931111925440109	-8.499368231110047	-8.472453068814946	-6.371213766145265	-10.489425708756775	-9.623304507446381	-13.632303755567863	-9.864093446467834	-8.886847190246083	-2.732773039887888	-6.3656387071495635	-7.080642870332206	-8.875734535032834	5.652033406024834	6.447699091260601	4.411740565359478	0.5093557209759878	-1.642336495485383	-3.6037434873993175	-7.260050483876909	-9.450896449268804	-9.0919580554028	-7.970925640111976	4.6668553108473665	16.98497661467379	18.991273339117317	6.87098594597087	1.9084850188786497	1.2020190086592508	4.50658463490117	1.660242884391533	0.23976042781964824	-0.05147085991596887	-0.6849180492957314	1.9465880605911736
chr2R:19981458-19982022	-35.09411549939598	-31.92791081960574	-28.053665962699636	-19.442565174102405	-17.674735193048175	-9.44426675928015	-3.7743841028785834	3.493005100633904	13.152678415021725	11.812577169288437	7.276209997487488	8.93283144063901	5.448061037500741	13.657260883226368	11.1062587800406	8.787587017980771	3.9919851145492062	-3.356766486774859	-5.025868465396625	-6.813447391015348	-6.3351263917124045	-5.530379172266175	-2.879723976178439	-15.437799291875764	-27.73276623579716	-11.278312414902071	-20.61288190138487	-5.117458124148515	-1.4313637641589874	1.7979368469603703	2.5596591691790502	3.38000562736753	-0.32675222119505476	1.9435009301995327	4.5458608998509975	0.5713208323805934	1.1543039919890274	-2.591650296453333	-1.4958185786055187	4.437433392356213	7.496773197202801	8.729784516705065	11.730757883416807	10.698488080408472	6.206128848216044	2.635920479368889	0.33719233339839555	-5.945164027982419	-7.2481935582518
chr2R:20064036-20064873	-3.725864988368265	-8.00512317960089	-7.548340399974509	-6.499241048201513	-10.388912181951532	-12.815548909003672	-9.231275371589351	-11.66979998819623	-8.739306821277667	-9.396710067639356	-10.207550870793938	-6.000644504065865	-8.741233647278964	-4.286462796169018	-3.0304988610967847	-0.6816519536376183	1.829955769733835	-0.4372044606594164	-0.17498318040870142	-6.378814928109874	-14.900329434199257	-19.12140049491457	-21.895493637515873	-8.515328468499668	-9.413482035250693	-1.7345287976228647	-0.6252873828651145	-5.667537417803718	-3.597141533244641	-0.714253540683701	-1.0596149194935087	1.6647668477502808	0.1683104709151678	0.3006475171497982	1.9974567693168384	1.899213828064001	2.523306557050232	4.165195469170138	2.654503592074049	4.211582843255901	5.490533310476316	6.7388436619186	0.0	0.0	0.0	0.0	0.0	0.0	0.0
chr2R:20552453-20554023	-4.465718597313167	-5.734551994420953	-1.087636782058556	1.1737218734474009	-1.4313637641589874	0.16546830069772273	1.0447075261394523	-0.2887691230768229	1.1737218734474009	2.248331584511609	1.6737020916675762	5.527062566632523	1.5026511184272295	1.0638281576422768	-0.36126033106866595	-0.5301420776538256	3.220277998129943	-0.41465683907877776	1.3821770810048504	0.4826172737803944	-0.6715853857648988	0.4731672970695168	1.4146304076597893	4.59685270045748	2.1330695531719033	3.6764047804730957	4.610425494883748	5.198389088892198	2.3486680065256307	5.0887698179917615	4.117659943545327	5.292283484397174	3.412304288697504	1.4850623706776775	-1.936699774837584	-3.1485510097105487	-0.20795375231998975	-0.2349935677707824	0.0	-7.4560889904861325	-1.7345287976228647	-3.9197565355558	-2.687954030497979	-2.134193511072778	-1.9852313186341652	0.3842533059311557	-1.4637527426815689	-0.3842533059311557	0.09449071587415873
chr2R:20641333-20642309	-0.5552050987676277	-5.79302380406074	-5.745352878143532	-2.7286850905828586	-2.5849705688831284	-3.1531904900667453	-6.202423991428273	-3.525057460868892	-1.8627858698539312	-5.324770348554676	-0.7359535705891888	-5.611393240693761	-4.46518229609402	-0.26145052715670036	0.0	0.0	0.7359535705891888	-1.684872899606169	0.0	2.3286248352848276	0.9884928598239788	3.033867430451411	5.731140676077072	7.022579910884032	3.000329741327842	0.6252873828651146	0.0	-0.6252873828651145	1.8795163289696302	4.916701009815265	0.5813628905998097	2.60907052077818	-1.2431986387929457	-1.5881816252355279	-0.10542926255191462	-1.9022490674171997	-1.2064950038872915	-0.519905339751425	0.0	0.24062334122190882	-1.5849931804639317	-3.7100106692494177	-3.066656016514836	-4.288971673577826	-11.549401685997784	-6.750434288379258	-8.483960492205206	-4.445073296438106	1.3707432604318717
chr2R:20790806-20791484	-4.096946269290907	-1.3251975975443728	-1.8640451469288388	-0.8331037697083299	-2.6373851786553706	-0.4281826412323518	4.205944814007354	2.9892321606513645	-0.6252873828651145	5.944667285817279	12.537429551393709	17.130484705321944	12.937857530107738	11.719092307800153	5.813472996507447	5.045121090216463	3.0353878994418126	2.5728392244420135	3.7893495846398157	1.6850333923080205	1.2301534612115654	2.140193620004365	0.9744775117022956	-0.6764525689772077	-2.090613869314944	-2.043171988873028	-1.4810854289483466	-2.6753241827248138	-9.358052925718624	-10.051788853916733	-11.979101198254106	-17.768297635620875	-11.924348357036138	2.0742857392545506	6.575939149895231	9.7947238877039	8.839539050588632	6.212775002230158	2.063496727154346	-2.0966192131315133	-6.358421054689789	-9.392071032933824	-11.488533754000498	-14.98790851851716	-9.48583936161823	-6.135609212369149	9.707656056036749	0.9913635211678324	-0.5552050987676277
chr2R:20829402-20830196	-1.0125888611440932	-4.604419057854013	-4.164341511371185	-4.223187642350964	-3.267114632662933	-3.638560546460317	0.2024928121982084	1.3120223027252604	-0.4359239231164445	0.0	2.3286248352848276	0.6867325911188109	-0.08929194388993318	0.8025809006358124	1.0270252593315057	-2.117511120577757	-4.467589998563993	-6.80424490416594	-7.09937070271157	-10.31675999281501	-6.702275550993609	-3.8273870965580876	-2.8113892520806867	-5.906672612487792	-2.3105040806436716	7.551420226971166	25.06373479607522	29.772187010340527	25.97774993751097	21.84679238496981	17.05726271496493	15.918589540947442	10.214927827429756	12.456454433187577	8.753146879490906	6.860017753843515	6.356666512684347	4.1695273751284345	2.2071655873631966	0.5198074638199827	-2.341059633047036	0.7210785590327916	-4.0939675885027675	-4.945205083490205	-8.780367303995797	-8.112233746111368	-9.443277078878456	-5.2184313679514585	-5.861447647714069
chr2R:20855720-20857129	-3.8307914748605167	-4.311241613028333	-1.6931978020400773	-0.126398763906829	-1.2638932613106397	-1.9769857196479577	0.1324460563010881	2.1320494868249122	4.922981295254332	6.410680219139366	6.631193504333997	0.9711260328021266	1.1467688335751995	1.6570652317129049	0.4888908514399325	0.42225798754943306	1.7488221033742957	3.048269585858868	0.5377263404311703	-0.6412298157420772	-0.6857719775357332	0.12994526414880395	1.5917322282951465	0.6677398848338713	-1.5664273974307672	-0.40149214776949377	-2.655200038653127	-3.8718431513815443	-5.859817507294209	-4.69604028110361	-6.49818974204177	-7.714276095139466	-9.185196751443122	-10.590103829786887	-7.93831734631756	-13.026597912640115	-10.040593571128875	-9.303234319492871	-7.00182577493434	-5.411295851959237	-4.50893809917356	7.3525959305626305	6.421825459471961	7.33943733272084	4.422923653608364	4.02559679108623	5.3684886709143065	5.980181783690125	1.9820807775525118
chr3L:229754-230739	12.190119594456272	3.6392508000102484	5.5679163924004005	5.209613015760614	3.525153095171985	2.9258218969101186	-1.719079636772527	-1.3278612181376908	-5.582592581717728	-3.3065479282551613	8.401853125172071	12.96332910294561	9.326979465944293	9.990381123109607	5.181606816222455	4.435081141950222	7.722943911342624	5.578681816370776	9.5244893035484	7.955364147183524	9.984430738010538	9.77256856855285	5.079310109786438	0.0	0.32927963615263195	-4.881754698975942	-2.567010257105084	-7.432790132875182	-5.924371687600316	-8.72277369247102	-9.216759036540816	-5.632325813185553	-3.642736957685696	-14.33998994664107	-16.786163051855535	-21.61416953088177	-25.30046916404129	-21.498431392404903	-11.900379785189903	-2.8385189636786854	-4.803983087105518	3.465226971852053	14.306032314995432	17.132201810292784	16.133488484366154	14.301023031524725	8.952028751099482	2.873613899477062	8.096037423198823
chr3L:651816-652544	-10.547815513820693	-19.04150006123642	-9.27348552718137	-7.409695098124939	-3.550948436076844	-10.296423693923044	-3.063145721355713	0.9738253939154702	-1.8350359456152872	-0.8760140195826427	-7.332136314633158	4.7831515810707845	12.279640177115489	12.385146079412257	10.730073455919188	3.925932438179323	7.968216519569948	8.587479672233188	3.4175013782998653	5.992380949874692	2.4307852113046318	2.0649137180134742	-0.05748173999514677	-0.9531303908168947	2.481046562168932	3.023258475399844	1.1417638332542193	0.18266734278427457	-2.69242359949273	-2.4468316790112197	0.29696067363851947	-0.8539449380891632	-2.1275959077464317	0.8728091754023445	1.2286857730680527	2.08171054930453	2.20207066253255	-0.4826685345342964	-1.4839839321624797	-3.2745869108218804	1.7363030395262744	3.965720830664447	2.9849968482948177	-0.12913111491036386	-1.1953425890721774	-2.883283099222572	-1.4515704555507096	-1.3662802258372857	-1.6208553651533883
chr3L:1647773-1648704	2.8286803167567744	-2.446711078932131	-3.663848231207174	-7.79620558246184	-4.524827455744833	-4.4134256008359385	-6.234242917142165	-6.455016530533492	-9.988874547007894	-4.993956517532441	6.378216619023475	16.326566798172525	12.710307569149439	12.657645659454307	11.685196376595234	9.245090376123674	10.25281542237801	7.616313921039709	7.5102703815433065	3.412573326831319	5.022063608409523	-0.944336999370174	2.5896067461751686	-0.06622932989123309	0.02555778783057604	-0.26164510579465944	-0.39613396421005026	1.6271164013773622	-0.9685011464965045	-0.38602353495656394	-2.5819187846250555	-5.543484412111731	-8.087104961076305	-10.382359039947247	-6.662746454277571	-2.9344745978050963	-15.379170327037137	-11.084907480838291	-18.85467421389571	-10.461444078969262	-13.485043559570387	-0.9589252183005444	5.7741116575199705	3.1902353808008193	8.170877738928905	2.091172211468286	1.8111210170333003	-0.6907603259602165	-4.318177125262178
chr3L:1667110-1667941	-10.461444078969262	-13.485043559570387	-0.9589252183005444	5.7741116575199705	3.1902353808008193	8.170877738928905	2.091172211468286	1.8111210170333003	-0.6907603259602165	-4.318177125262178	-5.16483386122045	-5.730609488536148	-4.449607389374909	-9.255966704482116	-8.996337760918678	-10.75106300846936	-11.106719631085408	-15.459524271320495	-20.848064786573875	-16.820637916574963	-21.623587908106714	-22.2493840958968	-10.46613113222337	0.0	1.0474034514751487	0.9059652567236041	0.0	3.927121845181157	12.015916211467568	2.3927543539590883	8.97422927456606	4.956182157347239	10.708698817815106	1.2348935209369403	3.4316581352527726	-0.1434025553319325	2.429630936835765	0.5863849202973079	-0.12253200199864335	-2.1009770198738007	-3.7189106476219633	-3.573301759010158	-1.067809349054866	-3.229280956703117	5.337820129076124	0.5217662500604513	12.825688855258301	14.20130365845469	20.961175613007843
chr3L:2587593-2589031	0.7403142971641276	2.0084567623051983	1.514992187496485	-2.1957919348494888	-4.0857589873244	-6.12942786804275	-3.9048101665334434	-4.036078468752981	0.288769123076823	0.6252873828651146	-2.872809629939919	-2.5847759445892975	-2.886490474165529	-0.8936083154540573	-3.697083254489397	-3.9291313902872194	-6.462648480930072	-5.279254583406509	-2.180244965607744	-0.6816519536376183	-0.4359239231164445	-2.8206745180629293	-0.42942420790098773	-1.2780642861172016	-2.3842674904748176	-4.419814990335816	-6.215539561068181	-5.507442207574419	-3.2825685120962045	-2.6818311687469616	0.8807275879539905	-5.155261796892931	-4.27473170680162	-1.3226248729434937	11.88096771162001	5.450426232332828	11.09992866370159	17.057299992150806	16.222816229355065	16.10939078984647	15.950705984088	12.519861556081699	3.3537570543802837	7.420493277267585	7.546390741245425	8.538209137236567	5.5405310951744084	9.226850044352556	2.8725343131455063
chr3L:2767376-2768607	3.182434798608509	1.3120223027252604	6.543967642890536	8.481599923648599	9.671567054551378	11.31487816927405	12.303301553577075	1.002218800574404	3.720740569099554	3.474580541129164	6.461986626793694	2.9902690441515283	-0.20078713120243288	-3.6408388869610486	-3.5691013592304697	-1.698482940459567	-0.22023560294690828	1.4637527426815686	0.6610055706295627	-1.7316208704193188	-1.9588578202265772	-1.9291506229929494	-3.136643539103766	-4.215198357715888	-3.1080845768019545	-3.2416117574152294	-2.1763487719854213	-3.016590209191238	-1.478619666676047	-1.0627591813376547	-2.2973586609618186	-2.1166572317637518	-0.33697638427096877	-0.7653197841939183	-0.44628324850104695	-1.378759733375892	-3.07897304970589	-1.5449944796685506	-0.8595275905666044	-0.9793004794488391	-3.8762313773253867	-5.866652301543656	-5.196082211904032	-9.441120227028652	-9.410308238348478	-10.5115705302897	-6.7826428535127095	-0.3842533059311557	-4.978572771465834
chr3L:2813915-2814467	-1.2410956910405013	-4.9338686994239005	-4.872152623338942	-5.691317944763328	-0.744748087143278	-1.07758859117965	15.015483362730567	31.70867593695165	36.076349377395005	24.221534052831608	15.561409611993309	9.047926843194157	9.18223561479705	4.909495070443546	4.155044692903964	-3.3153434868502476	-5.082293548467158	-6.7547138355073235	-0.5676720350134634	0.6205689784663272	-1.1785593948145903	-0.20263995773712887	15.276902149070473	19.449378877713144	20.60677805867002	16.680253700156673	9.957808357156345	6.20184048101966	1.8038423891545101	0.5126356484888156	-6.581181554487855	-6.8107189297309905	-12.408062300730748	-14.811803998467918	-8.412468835051717	-6.256049835586888	-5.6338356781025425	-2.096246723161967	1.2234064277629606	-2.349616640623243	1.4870551950595032	-3.716560814468422	-3.256317446990281	-4.712683967343517	-6.6648810502187885	-3.410131941806399	-6.7728611522524265	-0.40242718317336656	-1.5324712274202454
chr3L:3118108-3118549	0.0	0.0	0.0	-3.0643670870356483	-3.8159604177388857	-1.4649788061681166	1.823072061794655	13.485500044992865	15.415246091747797	15.402869273546353	6.3379958126654765	12.003658195100803	13.324299099680484	21.26873592753415	23.062723955147263	7.7798985917487045	0.32675222119505476	0.5552050987676277	10.403031556254795	10.161781778469384	0.9059652567236041	1.7222081316804418	14.020516266357326	12.645363121532977	13.638932610865886	9.62272558328401	3.734374256041064	6.550532392686698	2.2663101436048145	-0.26145052715670036	1.2241667700193126	2.6826031283027043	4.121639930399804	6.467115116473633	1.7256388390146975	2.8138251438942388	-3.7189106476219633	-3.5569056067156395	-6.663968148423006	-8.402306897419981	-6.507909969785773	-11.217681128635038	-18.747895685345657	-23.30692834975007	-17.01081141947104	-13.26107565137818	2.461447348819535	15.594502751715629	12.206413962236509
chr3L:3195635-3197100	4.288857771187442	-3.477703433789822	-14.002704255925748	-19.249981997435683	-22.359731857824773	-3.314739296705015	5.894289635473788	9.201392190888697	25.98513106194949	29.770167578823163	28.41618560165107	26.82466898041242	19.681741309915445	17.02072705270112	12.212835560522928	9.097360507898433	7.845375272122099	2.184784049388174	1.3559821615562968	-0.7094731993696924	-1.9285807941277868	-8.855448922078768	-9.597483515292545	-12.140079314728734	-9.067186507462774	-15.950490962544022	-20.521843496820722	-18.487883998388945	-7.251009737470352	-2.143652165568463	-3.5487629621048282	-6.3451295915157875	-3.2760350700490792	1.0065361055190598	0.6512041433254843	-1.2975252721976993	-0.547445045694833	-8.468914650788099	-10.985931805562533	-1.0394732819845565	6.477317101440992	10.173810130949859	9.024768606810781	2.7757120256659187	2.292984299339382	4.130739454841442	0.550143676018006	8.647731399951114	20.134122772566702
chr3L:3220952-3222452	7.6514343438357955	17.252181387363084	8.294647157570987	16.167298448277684	13.794584047938477	10.062228732166474	10.942733287130052	11.003375512543323	10.306432244263664	5.884392469332703	0.38977844357203645	-2.3285262090467476	-4.333721768604623	-6.2316270661886906	-8.551142925062994	-7.435456549224057	-6.304314739558131	5.476671873740908	9.493435116160127	15.570900727995006	9.500539041152516	6.070281314157356	5.494729265548092	4.7679520035344645	-0.07707484952579108	-2.865005481767289	-3.2218255523171155	-5.8006811860186245	-8.42605497600218	-6.255074146911716	-10.202858441639309	-10.739144234174141	-11.099891604200524	-13.045211046592042	-18.151856628969163	-18.665239153136366	-11.902841367807305	-12.132181230397844	-18.02352298791596	-21.859859107536924	-14.278961157185556	-14.463795554031382	-9.56351454432113	-26.75391159473331	-8.72137554514816	2.6010709653197357	0.8065359368777398	5.19648845764888	6.9217195019320945
chr3L:3780834-3781524	0.5134945978048435	0.372502060664988	3.7414135792420544	2.049547751898596	1.1972771217231495	0.48776687135206964	-1.2824495940016591	1.5844791932346478	0.0	2.170326612168649	-0.3433675467664005	-0.5631066567571558	0.17541355785376722	-2.4289868540665376	-0.5722315223304937	0.19698209836607142	0.5019847563975256	4.616309694840296	2.5852837336613983	3.8278229294912847	3.253317953210407	2.1927706764069894	0.6366531811741297	0.25994627197519554	0.7252556368839721	0.2513381819607961	-0.7352673677701882	-0.23315675035395558	-1.2696922751717612	-1.050725954984212	-2.0721901217474317	0.08842052556128148	2.239866988687063	-0.47712125471966244	-0.11504130334269601	-0.7869847425016397	1.0048117797758203	1.0550213985137384	0.5115880358809525	-1.443953673129545	-0.8364871852815888	-2.313934252447134	-3.4794117062718573	-3.021692822648316	-1.030390194027117	-4.675989447795665	-7.912159074306846	-3.0175865035355183	-6.217899523287269
chr3L:3907908-3908689	5.924398982737064	3.9242035438340768	4.55777149900717	3.503465234615012	2.5054568128553223	1.7425830677488614	2.7923925433997625	-0.85677568231143	-0.8961659116316406	-2.0455756175168247	-2.6964648560354485	-4.306329693090684	-4.658795035465643	-5.51906168701141	-0.7357890626869555	0.0	-0.864576137305775	-5.002842735434945	-4.016869833826976	-1.3371176605838015	-2.4830379909778784	0.8109735637846825	-1.3771640782566252	-0.9670162803285552	-2.8473404508212625	-4.27825387638631	-3.1603582015156517	-4.493122231384496	-6.045515937868794	-4.477148649944478	-11.281085023769863	-7.404703305099344	-8.16555696718849	-11.53143228861306	-12.116065242419719	-9.333887312114442	-12.318307433049682	-9.191008122042525	-3.966571859965465	-0.7359535705891888	0.0	-4.895271553687676	-0.898325699107578	-0.7359535705891888	2.810375974138009	4.723258274649014	1.844827418961548	3.777200118651738	5.94883017968514
chr3L:4123469-4124253	1.6112799748036077	1.4857335236302085	-0.7672649126710245	-3.9460272483831043	-3.2711516278936923	-2.3999917567778994	-2.4714349167791565	-3.7075369387478485	-5.496450188778129	-1.8152074515425192	-1.5475554417772488	-6.283697284621631	-6.154508629756198	-1.6305981046420457	-1.7639558550803578	-7.41994110607687	-2.9957570884484186	-8.15383796064948	-9.535099157941625	-5.0985601111062735	0.4359239231164445	-3.290388557391117	-4.874893657880213	-1.873814068647039	1.8834067806682209	-3.0074318177766046	-1.3864496217560178	-0.8393814732770655	-2.5599685173138598	-1.3165078416648621	-1.9811026179650175	-2.1864442654251595	0.41207930478688215	-4.811515400480575	-2.4344677421010066	-3.9947965566248924	-1.6661714210970635	-4.181019761846179	-2.1105203625022786	0.0	4.372488587674708	17.627757284823485	14.557790327846433	14.662750880269453	6.702929407017117	5.910862795376531	2.8420483309630655	0.04157404691427522	-2.077758739085211
chr3L:5893216-5893902	2.469994608929017	7.665677666071162	4.550567146439116	1.876483721897007	3.640828252450232	2.6746464946398865	6.099280895702362	3.151221950913969	0.7703261922179361	2.421567581642839	-1.2176220899048928	-0.19302871277513714	-3.13393909052436	-1.347361697370524	4.008632750954811	1.7552812448346224	0.9409199230350797	0.8347665352879876	3.96938700637732	1.1172092182334032	1.8124900344002086	-0.3599731494970237	-2.5761067729854727	-2.2204690645405414	-2.3799496326559	0.46796440235912945	-2.520287331198957	-9.236412716559395	-9.705339235945113	-13.13948282636466	-18.60147963684277	-23.481836864559106	-20.9546462624293	-21.74242807685191	-5.945481877797274	-25.537726082913583	-3.808371990440844	0.3842533059311557	-10.745244574137704	-15.28653337650102	-2.3854991586885177	14.64878480613511	19.09631986542209	17.29761661067055	20.822398474381433	21.10157567332478	14.851875094293483	11.793366552472678	10.023140523221354
chr3L:5922887-5925069	-0.9998262804998885	-3.198825316638397	-4.593836507032248	-3.873794197092901	-4.03680532265156	-0.08414483073248277	-1.2407833879874608	-2.399240651804963	-2.6507352656833407	-2.198711790538827	-1.2787393670063825	-4.202735033111621	-4.730420325349172	-3.080930733263318	1.2153403348059149	-1.8700254104677434	-3.0184819947052115	-1.0712195032428007	-2.2697304285355595	-4.147425136715118	-1.6003423933533654	-0.6869033885539373	0.4981573657169619	0.827066793284096	0.0	-0.5050184077099936	1.1008679539811876	7.050419974976812	4.201715566831699	7.577427023831836	7.300033760871381	2.8142162649185845	3.4001273239679835	0.4617786418743088	-1.4183341114984604	-0.6845217356821115	1.1463383902419109	4.436938612053855	-1.9684881625655302	-2.8357115853359236	2.9229386067038803	8.531011589706415	3.772422941938671	2.46465540869835	1.2094994736394367	-3.3734310414384385	-5.436656495994084	-3.063440638254731	-6.247470475676982
chr3L:6076804-6077448	0.7312626095850339	2.1075342029157604	3.4810791550507356	1.1447480817147198	1.0938625939535342	-0.34723220655544534	-0.9404020628356496	0.49962074403830453	-2.0922632781467163	-2.0131044791626675	-2.7550702541701555	-3.9799739674794443	-7.225700617640423	-4.478317005871611	-0.6071413016536031	0.0	0.0	-1.1784627333960676	-4.421344540925442	-3.7177252530420435	-4.723258274649014	-0.038883356063959276	-0.7359535705891888	0.47712125471966244	1.9769857196479577	-0.7357890626869555	1.880646486126016	2.6052499685850963	6.510979435899306	0.4106493675885908	2.6784248389140295	4.9628891272825655	7.021803732597673	7.08299352550071	4.78424030078982	9.78795200524994	6.163125613987186	6.612203735892528	1.879869520047739	-1.1704713765821084	-0.9964202618988659	-3.7328533097807055	-1.194580798390089	10.455324715965865	9.699916467103984	12.63359397891383	7.4139380161522865	4.626259299360355	-1.7316497037100922
chr3L:7233160-7234072	-1.0668755590631576	-1.6361684927680704	-2.838002758279867	0.2684601927870059	2.808369037262879	1.003996020386242	0.47712125471966244	-0.9884928598239788	0.10165738000822672	2.7683467225057266	0.3073596725751182	0.9884928598239788	-0.2887691230768229	1.304293468460815	1.979619579320356	1.0009102260028648	0.8881232239143072	1.7634205974188524	1.8834399987253208	0.0	0.0	3.267114632662933	3.3328249032276083	4.663546856230586	9.907226431837948	6.409920050891217	2.4619594663424227	3.1655522876319386	5.79448887371648	4.095070219868879	-0.3842533059311557	3.8208163253927143	8.086069205545678	4.517567806494112	7.365105450134411	2.951775343815592	3.7649862179824938	0.6143429443286205	2.466986961235111	1.3622615327324217	1.1472945040744071	0.24062334122190882	-1.0723021308053313	-3.5132768298156662	0.7065032887974199	-1.4836035729822854	-6.292320961078428	-4.9804946722590735	-2.3963695124805224
chr3L:7239001-7239720	-0.2887691230768229	1.304293468460815	1.979619579320356	1.0009102260028648	0.8881232239143072	1.7634205974188524	1.8834399987253208	0.0	0.0	3.267114632662933	3.3328249032276083	4.663546856230586	9.907226431837948	6.409920050891217	2.4619594663424227	3.1655522876319386	5.79448887371648	4.095070219868879	-0.3842533059311557	3.8208163253927143	8.086069205545678	4.517567806494112	7.365105450134411	2.951775343815592	3.7649862179824938	0.6143429443286205	2.466986961235111	1.3622615327324217	1.1472945040744071	0.24062334122190882	-1.0723021308053313	-3.5132768298156662	0.7065032887974199	-1.4836035729822854	-6.292320961078428	-4.9804946722590735	-2.3963695124805224	-0.7343944872775748	-1.4913784040922755	-5.765024104599553	-1.3337314537865648	-1.4637527426815689	-1.9034153783264423	-6.630844348453995	-3.3725715704877537	-5.1909928402991765	-4.3276935494863356	0.21387402597795782	-2.279425333269498
chr3L:7508760-7510379	-1.2456036774209613	0.8249841762751683	2.864229217652226	0.8703134497311962	0.9424336181609884	1.861320332166566	-0.13265288938819758	0.1637866325433483	-1.252936664274057	-1.1665128918768777	-1.880506146901435	-3.166320844054665	-2.1123803246575377	-4.554096092121877	-2.948807092484275	-3.144482115752854	-0.8807275879539905	0.0	-1.9084850188786497	-1.36742250680259	-4.283212703164511	-2.808136110256755	0.0	-1.823620110956864	1.7204978158842454	0.0	0.32675222119505476	0.5488105694020099	-0.519905339751425	0.9884928598239788	2.754180083309592	3.5146733099660863	0.0	4.264388052838047	6.639306441584331	7.5516346397318	4.017759671126921	5.824029294118616	0.9670162803285552	4.556864155941088	1.3933702780509631	5.0503377463822385	0.6647547719283184	2.0727272066963667	2.3176407326748403	-0.40546950038504453	0.7359535705891888	-1.4637527426815689	0.0
chr3L:7553587-7554445	11.254250363515185	31.164971123353386	16.706637960292507	35.3060961054533	31.4459876696713	23.236892745674524	19.94142186910978	17.129077647879026	12.167149450736245	8.941197784743945	6.406357594220391	2.0686574280026897	1.5211668960595297	1.7746073220703533	0.26510983631798657	1.8582485968539564	-1.2390033415836013	1.511047886311655	2.5462433866722542	2.9112692904262625	2.3745816087008293	-0.3870934852385906	-0.5234176853466208	-1.6597219326694845	-2.12960591674707	-2.7945602296557706	-7.726880131997883	-8.525409472796664	-12.184746582940123	-14.297113699770561	-9.057601291910638	-18.88458469553664	-25.712859916470837	-14.639378716925528	-16.23077404531148	-7.233758340666285	-3.2681603457646826	3.336291052320408	5.465806153650533	4.768279830755219	4.69074753082559	1.7741879145725146	-0.32675222119505476	-0.3842533059311557	3.6644320912551933	9.704428555768029	10.832922928784672	8.455537641501744	3.178502754233943
chr3L:8188870-8189834	-0.4611388435424036	-2.1121920531688954	-1.0103616575891257	1.4028572879311414	0.05313469710227994	-1.6068592549775236	-0.6347768604528136	-0.7811721736223379	-1.4975107806966517	-0.8065359368777398	-0.5135367004545422	-0.4155975854703134	-1.3956294598373467	1.04704145416209	-0.18800230505607443	-0.8930747324263095	0.48574157416049957	1.1567401606230416	-0.8209545772454442	0.21184833194677713	1.475680574323625	1.9828227755517143	1.3675426814240061	1.8046205940980402	1.628955484051815	1.3876797018866784	-1.6613069183840716	-0.07662372132266151	-1.6384755570888943	0.403066875355691	2.000715958945633	0.7562404455804959	2.4815389780603447	0.8475245374473049	0.16094739314095244	2.353430957458147	-3.243880191937621	0.3591992996307423	1.5898719657500167	3.3744361433986376	1.7770885294200298	0.7490042598929185	2.135381637271368	2.6102900643421636	2.476187055600367	3.483830098539772	3.045366272349626	2.344353272624447	6.021226678317017
chr3L:8303523-8304212	-1.0205362492629597	-4.497764235915906	-3.903076674029987	-1.3535731949946719	-4.475178698125655	-0.9884928598239788	1.5598541923147966	-0.3863292995948778	0.7184390432389719	4.014668990827744	0.08476600567662078	0.3842533059311557	1.3535241139557863	2.6012987829684855	2.8253691803290155	2.3374730411351097	4.12054481780229	-0.2105263209141679	4.684405571029575	4.629115900722009	0.0	4.387191538348992	6.505918467189861	8.439597620682818	16.10825962739891	8.916863942333613	4.668227695032294	2.9105364270848995	10.911599346895098	7.768013943669005	5.754786191249444	9.531543151202923	7.0919292781841685	10.417770314413392	4.611758061531074	3.045220695002804	2.9907130271502487	-0.11465726287697509	2.8670196023670536	2.044067514366096	1.5403214017145312	0.03425379110586232	-2.8200417512693687	0.2639163295815324	-2.0672385422724493	-3.078109824957342	-1.3948208575963201	-2.446763673232496	-1.6979609250729193
chr3L:8406285-8407089	-1.4730811555437164	1.6422094376882794	1.7232682342452557	0.3433927248526635	-0.9402942846873704	-0.5703883862001771	-3.775310205023985	-3.6969870971057617	-3.670271638110826	-1.1442419202460579	-2.0977126250503666	-0.1671187774347485	-3.1560028563734335	-3.1004615546551713	1.066070599282486	2.5182081543347135	1.6067322626170963	-0.5312655248735355	0.3995460229184833	2.231153915387851	5.326500212210043	3.9773283448795826	1.3821770810048504	4.3814468625771905	5.5953322229745295	4.541792526203863	3.3140058295100916	4.619409289159761	5.329641639830021	3.454626435719976	4.153324474324785	5.266014478667108	6.7788082600278114	1.7763394996964135	2.5739352062574774	2.4314753082572684	1.7094857434960091	2.6117888483906695	2.898591655167217	3.5147593439163956	0.7281676530005243	1.7376791041223956	0.5158096913588004	2.2464178291546935	3.26938872400822	1.9878705547618019	0.8646045963549588	-1.2726408217507275	-5.885652297073204
chr3L:8594415-8595614	1.2905424689451477	3.094669713681678	1.350509732495505	1.8720967556118489	2.6485358355538073	2.4391625667862376	2.792926887350876	3.1581999423743112	4.233644168895426	1.7957491263685756	1.9983637481389205	1.3935925243645537	2.2158081686103475	0.8882632560759154	4.123977145064049	2.6166288126338886	-0.7906137876558699	0.0	1.7782318259905678	6.110247904268852	2.200135302095254	6.496629400837787	6.155506152583536	10.881961402584116	8.408810336933756	5.345128376995555	5.96295045902863	4.7401766505857506	6.271788512022581	3.2457284582194217	0.04806986768059108	-1.7023996051207306	0.21389089561451463	-0.7954577907579319	-4.54742795249949	-2.816836422630507	-2.8297581036988317	-0.3174792021990947	0.5050184077099935	-0.10773081724754471	-1.883865186630839	-1.6978721337067832	-0.2493683897743059	-2.6808044625322083	-0.7225683409969323	-2.379759765454009	-1.3673820908289	-5.99096097029025	-9.525530531812953
chr3L:8983473-8984701	0.5921681641464761	2.270996608745501	0.5552050987676277	1.7395049274384922	0.9142861670105114	0.9403146267840891	1.8080263004339747	-0.5630527574422091	-0.8313430908301999	-4.03153403325441	-2.4680577800264554	-3.8852037052770787	-0.2406233412219088	0.0	-3.3372236323566806	0.21506134719000733	-0.07326405943356906	-1.701380572662199	-3.819495161463523	-4.844517523981712	-4.964355921394693	-0.6172100126980299	-1.785104937190352	-0.28369644097753793	0.37133488777398577	0.5552050987676277	-1.4637527426815689	6.465503531625681	6.659202263715214	5.838262075276966	14.939449993667186	12.989807217147831	13.847951439319136	8.627901692896389	16.36621868603112	16.01744079065534	16.876967249211816	13.834907312989241	15.705608170730663	9.95361216595862	14.039797750585912	10.168672341912746	8.911054000488761	9.343093322261744	6.1101146125756935	2.8517266081958264	2.921612368952291	2.120247388456115	1.6427987351726048
chr3L:9137060-9137700	-6.728650910124211	-4.896392157632869	-6.979045553468345	-4.8640098180939635	-0.5833511215911275	-8.558300611760025	-10.485246552464758	-4.306652324091629	-4.132514417873542	-6.081579600520869	-9.258725440978203	-7.081646197030654	-6.567803040356289	-1.7040525797856432	-4.9431841856323375	-5.848986114781025	-7.529799125691101	-7.754847162189962	7.427029255541352	6.075223107235722	4.518901280542434	-8.662091349027548	-16.922519588439375	-27.225336981017097	-6.976968788062184	-3.9370614968578352	-5.9357642383885585	-4.552563681472905	-5.466505376123956	-2.6514892116669992	-0.6252873828651145	-0.47712125471966244	0.0	-1.225833462172965	-0.1478371194656355	-0.06584767301701899	-1.0771760911085735	-1.5069377542435538	-2.9611462270654294	-4.023356555842518	-4.52717974218781	-2.968258792616154	-4.188542518174154	0.0	-4.319045929073147	-4.238781406540128	0.3842533059311557	0.8065359368777398	-1.0668755590631576
chr3L:9377033-9378275	1.9273248162114929	5.428909880193702	5.379096631658622	4.86523701859163	4.247311194240988	6.578066748104769	2.5269445810645625	2.040798121852448	4.3748356293857364	3.8709556852152165	5.2691044808915075	2.375585142846598	6.308705983664211	8.96442178011762	10.497713628015644	8.522017940953335	8.501934400647611	7.103745530925929	5.264745175321904	2.4181631248526236	6.326749979540003	5.184217302115041	7.839974080130035	6.186635209707789	3.8049589912187978	3.640932675863994	0.42599126468368154	0.9542528043577531	-0.1713655173615348	0.4441180237665104	1.9129405990161552	0.26044739989558946	-0.8757498155587068	-0.08696783923020128	-0.01817068044785936	-1.5384963846077002	-4.211174847799322	-5.585889093772535	-6.156162946941898	-3.6147140711313908	-8.131843622660819	-14.06866889769407	-16.200895367894336	-18.011195383280157	-15.03481491088355	-15.45163754649303	-8.287012276844289	-9.475992667627047	-3.933274613265076
chr3L:9421619-9422620	-5.967044117478223	-6.127495934578127	-4.711558948375345	-0.8457119955017671	0.288769123076823	-0.7359535705891888	-2.125236374215908	-1.463451751883673	0.6235230798875795	-0.7616287921636021	2.9385396922277898	6.808269675888174	8.97177261292104	7.151627360375098	0.0	0.0	0.0	4.120602450786786	8.503466104914152	6.920106625336966	8.168125344889114	1.2135589037426568	-1.0253807211439325	-6.0274415395126635	-6.334416587487539	-2.7785706690288494	-5.667783777051748	-4.421865747470665	-1.0440204027870896	0.0	0.0	0.0	0.0	-2.01989491730279	-7.591841168826911	-6.455788020996385	-6.397490687721842	-11.399164457904972	-9.599766931975386	-8.004674492719316	-3.3961297307013076	2.9891301090903957	5.268287573150366	4.095272675867967	5.986879249292905	1.138259157961791	-1.9571837538596597	-1.5781838836615223	10.74029913288732
chr3L:9502835-9503849	-22.32028579087899	-29.319437178456855	-28.014122731957976	-19.888592891048997	-6.26573126767325	0.46309530423116435	-2.463923858193185	2.019633519064509	1.6415830344289242	10.191292547439081	5.116253613909137	2.500651821046039	-4.182780421444336	-7.579164442107119	-10.183757548126207	-5.831756172680934	-1.4787494158918897	0.0	1.684872899606169	-0.3842533059311557	1.2813406034374712	5.251217798019968	4.232479871826292	9.396498812629796	9.137458073710352	9.658314009022396	3.241655225953699	4.762690210082704	6.724142173093383	4.327057130225391	-0.739133396650793	1.9428532736124082	-3.1777345096875913	-4.062170827596989	0.3297405388524784	2.972178208825783	3.1116449905781733	13.154677044452889	28.479212048971878	28.888937856760798	23.91651091994065	23.888770470334432	8.46504839464895	7.657429028873466	10.353726839738405	11.59820619918834	5.682715698545424	-0.9330078480702793	-5.486212040369322
chr3L:9503979-9504543	-28.014122731957976	-19.888592891048997	-6.26573126767325	0.46309530423116435	-2.463923858193185	2.019633519064509	1.6415830344289242	10.191292547439081	5.116253613909137	2.500651821046039	-4.182780421444336	-7.579164442107119	-10.183757548126207	-5.831756172680934	-1.4787494158918897	0.0	1.684872899606169	-0.3842533059311557	1.2813406034374712	5.251217798019968	4.232479871826292	9.396498812629796	9.137458073710352	9.658314009022396	3.241655225953699	4.762690210082704	6.724142173093383	4.327057130225391	-0.739133396650793	1.9428532736124082	-3.1777345096875913	-4.062170827596989	0.3297405388524784	2.972178208825783	3.1116449905781733	13.154677044452889	28.479212048971878	28.888937856760798	23.91651091994065	23.888770470334432	8.46504839464895	7.657429028873466	10.353726839738405	11.59820619918834	5.682715698545424	-0.9330078480702793	-5.486212040369322	-12.15839843886241	-16.115263818366518
chr3L:9723374-9724298	16.64466082024062	16.393463288264442	5.46443751128994	7.780495340237558	3.1766899165802465	6.950355716852898	6.442450038049786	1.7378217561189953	-0.9468836426811872	1.7362597679044283	1.87882879416724	1.3032661132597847	-0.5601720389604093	-0.733723393620637	-1.7966329475636562	-0.711160691810824	-2.5712660900168096	-4.508996479358868	-5.326650677597094	-3.183379162833332	0.2681854859691828	-3.5889250604419396	-3.778941307485518	-1.9422918644640257	-2.245729344351706	-0.9356242349760466	-2.175066472460871	-1.3346532042087662	-1.3870143134967796	-3.709853362910252	-2.3286248352848276	0.7427845136403515	1.962288743005598	0.9699739999703266	5.192780466005409	2.3779130860335664	4.902755590255715	11.411730485623492	10.701984396000684	11.706076681285298	1.2717251655764106	2.638273316994257	1.5476296706775343	-2.2478629038400095	0.48667932243001166	-4.27057494259222	-0.6105298581819051	0.6252873828651146	0.3073596725751182
chr3L:9796360-9797307	-0.2887691230768229	1.4565076095746725	5.399893506250389	2.5468704408875285	1.243225535861345	1.5277937093321492	-2.1281005731175235	0.3680785626977227	-2.521442801311917	-0.38894791660417566	1.7022214210852469	1.6255022546785667	0.0	-0.32675222119505476	1.0899459929323194	-0.4069813352270333	2.824501804011881	1.2958714957272943	3.1672153639662435	1.5336566294839815	2.800770230391804	3.1793137937922835	5.330814972050286	6.040931047712631	3.785653760742539	0.2614505271567006	2.105157744863585	3.637434570597972	7.77892325120249	6.278309229254142	1.4772115779074046	5.398414652776118	5.125177276297309	4.246128704589485	0.6893915254436865	2.2185952318776114	4.4433370657905185	3.0717740775042857	2.3868823883970296	0.6854114053522086	0.023090644278416943	0.38396149825292963	-2.167281321879722	-1.2253532283842299	3.541361628996825	0.20496423784337345	-2.3286248352848276	0.9884928598239788	4.360744692126315
chr3L:10888551-10889997	0.9787874284629681	0.6493106193045826	-2.324379419351399	-6.1198754932364805	-7.355336529378294	-5.21780259606948	0.7405849767053546	-1.4182440770083546	-3.6260010121505934	-2.358510998789225	-1.937485446768411	-3.182619333675215	-1.3016166698136762	-7.266918644382032	-8.478577750252562	-5.859150483444679	-6.578816676957384	-5.63795871759553	-2.7285928155171044	0.47712125471966244	0.0	-0.9884928598239788	-1.1737218734474009	-0.9884928598239788	-1.1737218734474009	0.7359535705891888	0.6252873828651146	0.9884928598239788	0.0	3.5989512030699586	7.192178001761047	8.85190458530137	5.929066659131616	3.3741447935654616	-1.071904210206708	8.37215592423301	11.429037674624341	6.6749636773892975	8.61776382457368	9.034721844242062	8.964676218762783	10.026572759416075	4.035808116900786	8.737869539978936	6.964614041341598	11.669849871162285	8.272056336855263	4.484284648719846	5.133969340824161
chr3L:11105414-11106081	2.0098066549857587	3.6621365797941503	4.958588144257383	3.7669053340944165	1.0980586265729324	0.7762848312589453	13.343925313093859	11.455751445820905	13.178138442440451	5.848560643841365	6.758781926574202	3.8448373255518287	2.985605977918131	1.0339488336910931	0.24359751935847898	-4.176525674866127	-2.8023015572594354	-4.281831444874021	-4.355434674886134	-6.16094604454126	-7.600053402995919	-7.413938016152287	-5.38860864507264	-9.593528580945753	-7.193689971105529	2.4930961406785492	0.0	7.74132854237707	7.896818506997876	8.557013836252915	5.350193970649956	1.0801642138745284	-1.7178666840866965	-5.004473225765309	-3.946743700916879	-5.246391044545311	-6.0035202309545435	-8.100079135516856	-8.80676090957934	-16.33347615139201	-24.075872509866247	-20.570061781064776	-25.056856518479112	-26.047766865170697	-10.836586740239797	-15.81868494046908	-5.909438590394606	-0.2406233412219088	-2.0394288442668915
chr3L:11513235-11514042	-5.866142350557344	-5.1012351975378785	-2.587528481624646	-2.4519239582451084	-4.405671919958581	-1.1919504926927988	-0.560442307557303	-1.0322347332685127	-3.5919527292416285	-1.389300376287166	-5.575470195343713	-5.346344011759046	1.0668755590631576	-4.099876449104459	-4.990303023120327	-0.2406233412219088	-0.9450606679583589	-3.1529339381130264	-0.2240774644457132	-3.75238618409776	-5.155569716394527	-2.845877168160798	-4.159727273323298	-1.2456036774209613	0.9884928598239788	-0.9884928598239788	0.0	-1.1737218734474009	-3.75661756381203	-0.5495464962525913	-1.0705441505919409	-1.6198272479569908	-0.5465142499416348	-3.0963771010100536	0.3974464249185687	0.9500175283968313	1.3274595450739337	4.206046143935163	-0.9884928598239788	0.9714484411535675	1.1081704324711317	0.38054047340964037	5.961288866589608	2.855485495676802	0.7359535705891888	6.455498033669736	4.174345745298201	5.824296434690326	7.1037106752090144
chr3L:11816140-11817599	10.04198461470988	15.382770732406758	16.869236215975036	7.093579173536632	3.5567066465265986	14.295009384653955	13.052811138835477	7.153851186955912	11.614043682040524	12.049138159783526	10.45693017181739	10.09007301463018	7.940143019082286	12.422118850312888	8.739389921212567	3.503360211474917	0.2767417183793433	-2.940413259514846	-2.680324166358979	-5.3847642039029555	-7.198710699687201	-6.723820956235365	-5.258995382794814	-12.987135852145576	-15.653322174434416	-4.871672973263282	-5.721157231839238	-16.358490675173464	-20.689441632727288	-18.88620071612726	-17.13712373932822	-13.419130476480843	-3.943641817502481	1.087636782058556	17.45498281172524	22.119999909941196	17.86821211433719	11.276384362989885	2.915827632205617	-0.676503711911244	-2.5814495206077623	3.993164978354811	2.5643568592440062	0.9929499464872704	-1.06441188877937	1.2634507009229343	6.914901813297298	8.54475354670948	9.30062466678429
chr3L:11819977-11820782	7.153851186955912	11.614043682040524	12.049138159783526	10.45693017181739	10.09007301463018	7.940143019082286	12.422118850312888	8.739389921212567	3.503360211474917	0.2767417183793433	-2.940413259514846	-2.680324166358979	-5.3847642039029555	-7.198710699687201	-6.723820956235365	-5.258995382794814	-12.987135852145576	-15.653322174434416	-4.871672973263282	-5.721157231839238	-16.358490675173464	-20.689441632727288	-18.88620071612726	-17.13712373932822	-13.419130476480843	-3.943641817502481	1.087636782058556	17.45498281172524	22.119999909941196	17.86821211433719	11.276384362989885	2.915827632205617	-0.676503711911244	-2.5814495206077623	3.993164978354811	2.5643568592440062	0.9929499464872704	-1.06441188877937	1.2634507009229343	6.914901813297298	8.54475354670948	9.30062466678429	7.444815287016678	1.077875869447507	1.3119373797210243	2.981259644330134	2.825221260072508	7.876361923226757	4.54086166953589
chr3L:12136510-12137671	-0.9367813701820109	0.0	-3.581798851895515	-3.778622471651669	-1.7343635989330926	-2.3888245382802467	-4.101335809538445	-0.7162303377093369	-0.20439007862109432	-2.6903866710850073	0.5214288898388603	0.13859365690355244	-0.12493861797309741	-1.5481044491761284	-1.490716648719166	-0.5804466808826263	-1.2249265584563662	0.3749511188934937	0.6545767449686729	0.11416177573102287	2.8271057325913147	2.0647841800369338	2.4420194576286427	-0.7490429136284136	4.953053097758264	1.369649130172812	1.5591154579469901	1.53326286522901	-0.07200851959297186	2.0556886796386107	1.9489128584323823	2.343060834414703	1.1258836683239124	-0.5285918559796987	-1.7888592580359928	-1.016128475228279	0.20026142516883716	1.043399945677097	-1.4704669206597336	-5.116765873334765	-9.575428754077185	-6.316086990363059	-8.605713511396429	-6.194665714019587	-9.549978529001722	6.726853349020051	11.503120495349409	7.649259064429368	5.223209353234204
chr3L:12443806-12444521	16.962283327372216	15.176571806450504	12.785618871528749	9.011091884957677	9.424169549793847	3.8703422596611463	1.8550355681142736	3.272256383381532	3.406768418800908	5.287320802870407	1.7597307995496874	-0.24945286602375513	-2.9774582901982822	-4.190786425097949	-2.0368470034929653	-2.557798560822596	-4.545076553036119	-4.565785267164315	-10.141700546086197	-6.386190375152152	-10.177702599021611	-10.910351583749918	-10.74144216160042	-8.378265116216978	-16.946477278416097	-20.955949268529928	-25.977950448599223	-17.87814990104735	-2.342610621181711	4.890475288953428	0.8575780898740779	-1.237480725137999	-4.906773695035929	-9.634249414239488	-4.465538014086715	16.832886823328124	22.5288525942381	18.497843586046656	16.92167782032969	13.918648303244616	9.098189818084151	0.9356759670197776	3.287661957669382	0.1357029433175342	2.6257825084032436	3.5215533697437227	-2.679963804034402	-1.8472534181370364	-7.047408859228695
chr3L:12511409-12513997	-1.1475311653705194	1.2803576884007672	-0.8626970255228179	-3.4450925027226793	-1.09156882326176	-2.413034342798438	-1.5741660565395421	5.009227803050633	12.987627247306227	11.79613928877761	9.889709782925852	8.906390601512086	8.489961252398537	6.123857587586432	1.6970285802192668	4.522092946050322	2.8764176624082487	1.480439178547489	2.724260477311082	1.7311176382955373	3.7324409817990136	4.454439504486423	1.8955352451389347	1.5180857922225677	0.39483801613306674	0.9764352622981893	0.6625687428541107	-0.8918946060470209	-0.6390445203212585	-1.2361563656725914	-2.214644293458728	-1.2158945640411112	-3.701943830884476	-2.396671131874759	5.19359810821593	7.48460148414743	6.223839616995161	5.8202616292202505	8.141810106271949	1.0583960769297445	3.337343271482421	4.251911252726077	2.119598297423922	2.9198877669245173	0.3904092488760716	0.8926850447274537	0.42977377494685476	4.173917090609298	2.9807835392909054
chr3L:12518958-12519763	4.522092946050322	2.8764176624082487	1.480439178547489	2.724260477311082	1.7311176382955373	3.7324409817990136	4.454439504486423	1.8955352451389347	1.5180857922225677	0.39483801613306674	0.9764352622981893	0.6625687428541107	-0.8918946060470209	-0.6390445203212585	-1.2361563656725914	-2.214644293458728	-1.2158945640411112	-3.701943830884476	-2.396671131874759	5.19359810821593	7.48460148414743	6.223839616995161	5.8202616292202505	8.141810106271949	1.0583960769297445	3.337343271482421	4.251911252726077	2.119598297423922	2.9198877669245173	0.3904092488760716	0.8926850447274537	0.42977377494685476	4.173917090609298	2.9807835392909054	2.913629492690247	2.2592678241150983	0.5119471855903859	-1.6406727305041222	-1.899541650817005	0.523881228127492	-1.3631392397732434	-0.4359239231164445	-0.6823980062874172	-1.4794184110477802	-2.128866671750604	-2.26686116966472	-6.749406219252745	-7.572503224580741	-11.162594033706444
chr3L:13016662-13017998	-9.617006793980284	-8.784696799928406	-7.334095234258651	-12.758568117542488	-2.2691212993301275	-2.7029201605472504	-8.948441367988412	-2.615306279857278	-0.9884928598239788	-0.2887691230768229	-0.47712125471966244	-0.47712125471966244	0.0	-0.3842533059311557	0.3537298372835533	0.3323389408434672	2.627521944985428	4.186428461324242	-0.7359535705891888	0.3842533059311557	1.6721488845449761	5.144443507214808	8.6818701077214	0.288769123076823	1.6967020202427816	3.502859355417799	5.650713047943728	5.960292482508205	0.9884928598239788	-0.47712125471966244	4.917482931593316	7.496927650097736	8.660900743481829	13.581485786454868	4.4519363896445805	0.9884928598239788	1.8027107223228733	9.012530541478341	13.64023491806877	12.030132927054346	2.653424731121464	3.712526597536662	6.762224736960759	6.651763981681879	3.906677436783771	0.15600425511520188	-2.4587029233213054	-5.7531400081894155	-2.5639754304387075
chr3L:13035067-13035817	9.012530541478341	13.64023491806877	12.030132927054346	2.653424731121464	3.712526597536662	6.762224736960759	6.651763981681879	3.906677436783771	0.15600425511520188	-2.4587029233213054	-5.7531400081894155	-2.5639754304387075	-2.3369400152956685	0.5552050987676277	-4.234769136327356	-7.739828311184899	-1.6398944687416999	-3.63101562949663	-1.1448870952583252	-6.567824358631025	-3.5482388910207097	1.0597490895998085	2.7318091536993396	0.0	-0.7953235719989749	1.920956753230557	-1.3515857557758015	3.4980501734636067	3.1849772158269327	9.947394867754403	23.160918660846935	15.055701000565055	16.095726006932235	22.212382272448767	17.50469649738541	10.1988428561609	8.308782050083984	6.192456002382672	6.362224523084074	5.584092032611661	1.5075978345409873	1.6163226153015284	-5.85650386618433	-2.600208033503154	-8.032896405862008	-2.563026241495813	-8.061120700212635	-1.4984208528260747	5.593256471666392
chr3L:13035868-13037174	13.64023491806877	12.030132927054346	2.653424731121464	3.712526597536662	6.762224736960759	6.651763981681879	3.906677436783771	0.15600425511520188	-2.4587029233213054	-5.7531400081894155	-2.5639754304387075	-2.3369400152956685	0.5552050987676277	-4.234769136327356	-7.739828311184899	-1.6398944687416999	-3.63101562949663	-1.1448870952583252	-6.567824358631025	-3.5482388910207097	1.0597490895998085	2.7318091536993396	0.0	-0.7953235719989749	1.920956753230557	-1.3515857557758015	3.4980501734636067	3.1849772158269327	9.947394867754403	23.160918660846935	15.055701000565055	16.095726006932235	22.212382272448767	17.50469649738541	10.1988428561609	8.308782050083984	6.192456002382672	6.362224523084074	5.584092032611661	1.5075978345409873	1.6163226153015284	-5.85650386618433	-2.600208033503154	-8.032896405862008	-2.563026241495813	-8.061120700212635	-1.4984208528260747	5.593256471666392	8.360831343943545
chr3L:13371542-13372389	0.9759660979290792	1.4596826525174038	-0.2552528968994852	0.5531775260541832	1.4001787390967768	1.2153403348059149	-2.1411477376961074	-7.881704423993419	-9.803282137957321	-2.7222354831651874	-4.931318372540108	-1.4637527426815689	-5.979192180477808	-14.738031159065086	-7.929154438120671	-5.533950750579349	-7.822396065923835	0.6867325911188109	-1.3821770810048504	0.0	0.0	1.5945249141605926	6.197752603155297	0.4414123674337495	0.9884928598239788	-0.3893487198707884	4.79428747802417	1.8087768333719727	5.739747081051783	4.466837941835951	4.371187356820831	4.516833750411342	2.400114063236414	1.1014254241385097	0.7264057985209469	0.8626229605682982	-0.355161630000432	0.32675222119505476	1.0767440689867966	1.0466924622419154	0.0	5.731295730867175	13.30148280448938	5.1823384023457395	18.951423523476613	10.979921462362439	5.921649989003449	0.8456177147920378	-3.33721795635297
chr3L:13989030-13989809	-6.992824944776859	-4.849934876518965	-6.008335984456628	-3.03410043761222	1.0668755590631576	-1.3821770810048504	-2.7849513781618915	-2.864779541692881	-1.7222081316804418	-0.2887691230768229	0.0	0.47712125471966244	2.2291400891008206	4.751065166070739	0.39887900582265823	6.430920784925481	4.1621870204526115	4.107232333965257	8.641476785560567	6.7022331506156565	1.0466924622419154	7.009927343713222	6.807176512192299	9.08296176451166	12.850947403440037	7.611361907078778	6.970076125605258	8.904660692390197	4.599978227198224	1.8492502492664602	3.6072438379641287	8.909526403887522	1.2202113830661716	3.2991617983218413	4.114755010282415	1.1319039885603448	4.181962541530212	0.20237433883307024	2.1745587798099253	9.816331775771294	9.918791917144357	16.262999308365377	16.172747430110853	10.64005542192837	2.5890683433589077	6.924260849495527	9.079394422096764	6.682070764984972	6.92412233346858
chr3L:14010028-14010974	16.172747430110853	10.64005542192837	2.5890683433589077	6.924260849495527	9.079394422096764	6.682070764984972	6.92412233346858	3.127946345015088	1.8917444015944005	-0.3872973985782079	-1.4776965474041854	-1.340491832091506	-2.505573801842198	-2.2731875051302177	2.696980542652363	4.171427611923282	-0.02710372713276001	-3.4015247308415093	-5.4124652517575305	-7.761699965546992	-4.671564893732528	-11.88579224410467	-10.86680779699783	-8.62246884384554	-3.1007011185243973	0.4359239231164445	-0.7359535705891888	-3.928274626551198	-3.9581376358580984	-2.61288771101056	-6.039889706446954	-4.830296782738936	-7.2709981487251545	-4.115575760244462	-5.809681895559215	-6.103903222667148	-8.468093148654495	-4.401135340978035	-4.501937479729249	-6.935880809387921	-0.2970833565050143	0.9884928598239788	-0.22067126500299553	-3.7097746805875236	-6.084669944328034	-5.096499814206275	-1.9780361107407487	-1.6982365193183429	-3.7504432169091233
chr3L:14965726-14966415	3.322116878638936	2.50009120302993	0.0	-0.47712125471966244	-1.1735567295533955	0.760640093821455	1.2049203278518885	0.8881232239143072	2.049983065775392	3.7649347708814407	4.5439005589546655	0.7359535705891888	0.32675222119505476	2.020480468674985	2.467596685187201	1.5356818186483685	1.3588360740722127	2.309622259940755	1.9096452215819297	3.261086524638688	1.1535175700737104	1.4192063708376903	0.3440557672277934	0.8416713548553072	2.059772622126397	-0.5722315223304937	-0.47712125471966244	0.7359535705891888	3.4175319727842974	2.7043759898608983	1.6914121239099256	7.0538794921618795	0.919397504684129	3.9773390668398614	1.164919899636283	0.19869270423637217	-1.508221618971881	-5.841115946614729	-9.81611355350317	-10.781478844069873	-13.342336744070046	-0.3378827511570093	2.1124957099034747	6.266061623072873	13.032820330141394	7.0320923684365635	6.404576348473415	17.657200637626612	22.174486547484914
chr3L:15502007-15502702	-1.1815020054581278	-0.13463002624209205	1.4535354505248967	-0.7359535705891888	-0.9884928598239788	0.8315523130180141	0.1238826896439999	1.2497658559547116	0.8089643778226023	-1.992125049064595	-1.2991533537617577	-1.5354346527983458	-2.4827283401855196	-0.6858562796310529	1.3821770810048504	0.0	0.9884928598239788	0.32675222119505476	3.4241896584745843	3.928620760103385	7.6438865266943194	1.5822108906017813	0.4106493675885908	4.229933743513048	4.230683915583456	6.9941825165411595	3.0064990998139023	3.527708484536051	1.7711392178724867	0.90738038144074	1.4134597491235843	-0.17864889905684825	-1.012066476169976	-2.093657981817748	-2.4019449255012093	-2.769566565918865	-2.9169372328700764	0.22407746444571308	0.0	-0.7359535705891888	0.47712125471966244	-0.12045395988350635	2.6276739091450705	4.501447762576815	2.259982999975834	0.47712125471966244	1.844827418961548	4.2571369761433955	5.703769004993319
chr3L:15828846-15829447	3.796995524271434	2.07243844248909	6.154371795848106	1.7354573012942591	2.7476512483352593	4.054540183260885	4.178456846741534	2.684574514243301	0.5414658649080882	2.565057807311492	4.230413498961565	-0.4359239231164445	-0.2887691230768229	0.5582440826988235	1.2828458921842447	-1.2362565545610775	-3.8942363090150063	-1.8383813190573637	-1.6595054053968186	-2.2101210384637575	-0.133150749484221	-0.3842533059311557	-1.4637527426815689	-0.9536520347201599	-3.1643277554466565	-0.757003651926518	-0.6711477246083698	-1.638553816308666	2.756359858366506	0.22407746444571308	-2.0003574807823603	-3.1379098155959304	-6.328072278814345	-6.919934269566227	-3.6657388953059633	-0.8555893500835166	-0.6865431526584085	0.0	0.0	0.0	0.0	0.0	0.0	0.0	4.242835870559576	4.810378876059689	8.693857262677275	12.41610697186319	11.918728305762464
chr3L:16397102-16397888	3.6302229914695734	-0.7395296635611998	0.5771628134590847	0.8270264576601566	-0.6671373339867909	0.6421616711294303	-1.2833431006653324	-1.139423791908149	0.018851212707297702	0.5650377306078815	2.0767529612750724	3.389443451856496	-0.5358432340778476	1.0180318378758726	2.5911045163692963	5.200606713240484	5.446331997637484	6.611561655648397	5.846371396917124	5.509275004950656	4.499781218070784	6.68240526016532	5.4535700840708055	3.0165001393436763	4.3401733315835855	0.8863200633203413	3.3901233072456174	0.8149173547843386	1.1102944937637316	0.3936105744935026	-0.3373693734868075	-0.9431389782488059	-0.10962568408892696	-1.9279509280889975	-0.4647754165505365	-1.0958891037708254	-1.3847135825144197	0.15553434292359536	-1.0789706062113138	-1.1742213371544918	-1.814252970521732	-1.8075554552737876	-5.446342151683628	-6.666597991869972	-13.881469540092265	-17.104754392301334	-15.849945842012218	-17.9517156431993	-11.443869492194347
chr3L:16407949-16408758	6.68240526016532	5.4535700840708055	3.0165001393436763	4.3401733315835855	0.8863200633203413	3.3901233072456174	0.8149173547843386	1.1102944937637316	0.3936105744935026	-0.3373693734868075	-0.9431389782488059	-0.10962568408892696	-1.9279509280889975	-0.4647754165505365	-1.0958891037708254	-1.3847135825144197	0.15553434292359536	-1.0789706062113138	-1.1742213371544918	-1.814252970521732	-1.8075554552737876	-5.446342151683628	-6.666597991869972	-13.881469540092265	-17.104754392301334	-15.849945842012218	-17.9517156431993	-11.443869492194347	2.6011763741784892	6.97587887815041	7.912137606334849	3.236719671416751	-1.7266580420817803	-5.214966733919849	1.8635662115035476	10.280072806448137	5.150190322531455	0.7593974304282775	-2.5290312743854133	-6.494030053906198	-4.5425123843474475	-12.114903795875412	-10.721166734878608	4.274100370621351	16.21991801184775	18.42089238534569	13.17881012905335	10.342447718173386	6.062626430934956
chr3L:16576146-16577050	0.3842533059311557	0.0	0.7359535705891888	0.9884928598239788	3.1029252579752056	5.729944458573413	3.563939881740446	2.926105861770053	2.515045420213432	1.7399663551288176	3.608398300072205	3.7377425154903072	0.0	1.439362063816918	0.97230231459957	1.5721477784411282	1.614634586558433	-0.5871840453695247	2.3299869854126465	3.00583442034634	1.9080020210118225	0.0	3.532856676312881	1.5789489688802252	-0.37107205997171755	7.027852591105924	5.276497838042098	2.305278350298546	6.2039402984838175	-1.510216617493052	0.2520903805081336	3.756293622158828	2.4319541136085867	0.8062736331600506	1.970877532130012	2.119990613980254	-1.4637527426815689	0.32675222119505476	3.0613815223669807	4.54712876648915	5.861346741579089	1.9852577673673215	1.4637527426815686	0.9884928598239788	1.9019474162138053	7.335086131666972	5.032939458086731	5.350975517724976	9.306166917109234
chr3L:16602605-16603432	-3.157706978738956	-2.0363224490162977	-2.1881910694971567	-2.751746845719449	0.2614505271567006	1.4637527426815686	0.15545197755555648	0.3493186417531801	8.649530978687412	15.84939482465033	13.905703678020735	13.371765236403492	8.368560457476303	3.6986534431099822	1.3965112821427614	2.3791395972729825	-0.4965327407743262	-2.978973460282586	-4.77535165885089	-5.371927612949681	-7.036268392533356	-8.81316105544075	-11.705416656536093	-0.6957709380144035	-2.7060145155376016	-7.4405736181442945	-4.399606154600619	-2.406994189910567	-1.0220376435096514	-0.14682466503761032	-1.087636782058556	1.170041379908726	8.04738611819105	17.298542946094837	18.120625605520814	18.46547906891494	7.715878975046878	8.204949682833607	0.520553964093208	0.7980132886449492	-3.154914574310149	-4.222202785522601	0.25739547311123584	-1.2977852436181274	2.707271356857614	-5.514242097708317	-4.824439841151828	-6.945955075868494	-9.954246035826756
chr3L:16774560-16775728	4.930331945023988	8.270272177965	5.9385428781184695	3.123961991423334	1.9812586767462672	6.865861112766896	10.212564883472648	7.137686782946052	7.492813700816266	2.774245394295878	-0.6712178415435524	-2.178833504661893	-2.7844465484277667	-2.3968622982027363	-2.6835915993073036	-5.89675960653105	-9.903398074956636	-7.441128410701699	-3.3467992505332993	-10.326482326052279	-10.847857671885395	3.6509883202385347	3.901438748874504	3.043629228858464	5.242122993984089	4.170878493738907	3.525780420717953	1.7164366982824382	0.5599746097441173	-0.7455597854990379	3.9779948359700628	1.4382640944798941	-0.2105263209141679	0.47400740005354464	2.3954880573489334	6.308107151308577	0.8563181254196539	5.299562122841135	6.119060065003098	4.017119789188433	4.700890450314817	2.5071758841429683	2.6534873276051716	0.49745562828578815	0.2362432307090989	-0.7492818604995186	-2.328844865661306	-1.948526093174605	-2.635219379939978
chr3L:16778292-16779817	7.137686782946052	7.492813700816266	2.774245394295878	-0.6712178415435524	-2.178833504661893	-2.7844465484277667	-2.3968622982027363	-2.6835915993073036	-5.89675960653105	-9.903398074956636	-7.441128410701699	-3.3467992505332993	-10.326482326052279	-10.847857671885395	3.6509883202385347	3.901438748874504	3.043629228858464	5.242122993984089	4.170878493738907	3.525780420717953	1.7164366982824382	0.5599746097441173	-0.7455597854990379	3.9779948359700628	1.4382640944798941	-0.2105263209141679	0.47400740005354464	2.3954880573489334	6.308107151308577	0.8563181254196539	5.299562122841135	6.119060065003098	4.017119789188433	4.700890450314817	2.5071758841429683	2.6534873276051716	0.49745562828578815	0.2362432307090989	-0.7492818604995186	-2.328844865661306	-1.948526093174605	-2.635219379939978	-4.04125183834944	-2.8393080491272196	-1.951701965658351	-5.093045157642029	-5.625014459196664	-7.295425780280927	-6.622377606254659
chr3L:17632218-17633054	-6.630870869828353	-11.28107999026482	-10.411148426148767	-9.058701629516612	-8.400451570047126	-6.3295352575910515	-2.0750540404820605	-8.778954721253596	-11.637944296278846	-2.6321593697965535	-12.651785880522311	-14.238464121870363	-13.75903397832456	-8.09134823549106	-1.0668755590631576	-1.3821770810048504	5.296579562891141	12.124462559565572	12.162810762457559	5.735205211002286	7.394699765392863	3.6467901253682276	0.1265296560394437	2.689593346042788	2.272560400448972	2.9353518544790718	3.9758690127792056	0.21824810971077307	1.3838736204033506	-0.02337315987317517	0.6503531576036035	-0.4271776007473981	-1.6175616881112125	0.2573970043428867	2.526768794278296	-0.06318025245188186	0.9819920421947447	0.36645301673832253	-1.194646247138325	-2.3391452497566325	0.27993474006150265	-2.9523055192466034	-4.5555240301208295	-2.902408521200445	-2.0180283435363244	-2.3286248352848276	-0.3546882200982164	-2.401708180896317	0.31210592231488377
chr3L:18581977-18582667	1.5359464690053315	2.539474567460887	2.4865415854214135	4.40445398395886	4.701396902990681	3.4016855807404065	3.5794407664649026	2.0070045666383423	5.14361408779102	4.653994238674195	2.9854287717498487	5.492253310070744	0.6267648488170143	2.5812801514949393	0.2673674493105602	1.9862204930215646	0.7359535705891888	0.3842533059311557	-0.3842533059311557	-0.47712125471966244	0.8000445486914659	2.573231566047102	5.6865195844912355	4.258565252125553	0.9884928598239788	1.920677598869101	0.7421278080019245	3.557540029965755	0.8752398927353685	1.819201483051779	1.3361026057351653	-0.14869112391160574	-2.175664849316979	-3.297207324534555	-3.952439860418963	-4.885262974599405	-2.9549786996171545	-5.098560036022135	-1.9229246495807275	0.0	0.9884928598239788	0.0	0.6100512300323014	4.076170885207114	2.8794811794637467	-0.9884928598239788	1.4637527426815686	4.541130648743414	6.2380358069762645
chr3L:18661749-18662516	1.7065794418559914	2.372129941191803	-8.951688043397418	-8.334137370547229	-13.709939406319531	-4.33418092073435	-4.249574044010499	-1.4919992662344523	9.036222773868332	9.047946491592008	4.823534609654979	2.0765866271452182	-6.692693870780417	-11.244224089168586	-13.332880260968928	-1.2145441911046635	-2.998002017370047	-2.1321283494605248	-12.498125864472549	-0.7490429136284136	-3.6443175544340365	-4.096954034734139	-3.189232832122829	-2.7969385429411697	-2.0360282443511513	-3.3820815888901063	-4.306254901827959	-3.905290282596934	-2.0087063749483196	-6.392719134785949	-6.351838328814766	-1.0879376039890982	-8.54243132304918	-10.32677017038309	-2.391054081173159	0.47712125471966244	0.0	-0.3842533059311557	0.0	-0.7359535705891888	0.0	0.24062334122190882	-2.2712418551013	-1.5129666615694712	-0.5511011468531489	2.189729439470173	0.2457594292768453	-0.3842533059311557	-0.32675222119505476
chr3L:18739534-18740726	-6.059923751197361	-9.519154657268283	-9.060355935903914	-10.967470999049853	-7.12924811281704	-7.682894696627779	-0.9884928598239788	-0.9884928598239788	-4.620467776756702	-17.309372739235638	-15.227618965703735	-11.043201865705184	-11.488861269413574	0.0	-11.843763545736289	-15.111617042845674	-9.16211996728726	-10.96518852417218	-1.9084850188786497	-5.073605569302936	-15.837920185369367	-3.4525620940576753	-11.668338217618937	-4.393637863430521	-1.876494094184632	-3.1846216175757043	-1.6806839062132066	0.0	1.3628769251882806	-0.47712125471966244	0.0	0.0	0.0	0.0	0.0	0.0	0.0	0.0	0.0	0.0	0.0	0.0	0.0	0.0	2.2592729369981233	8.016832195498841	10.08009323227916	8.598285774550575	4.969424242233892
chr3L:18892263-18893049	10.372302045853532	13.907854634088412	9.339058164778274	8.85231484013208	3.597148606250137	1.8845828677591754	0.038767030705770894	-1.2950556204874022	-0.24817670889543197	-0.5552050987676277	-3.3603753467747532	-2.1016698496274557	1.4100199818446206	0.5511011468531491	3.3635071835007984	2.5664550177382273	3.44317527418789	2.0040660394118333	-0.44450933559129	0.4297040972673712	-1.0748311853443597	1.5781838836615223	-0.4106493675885908	1.6956507997022197	0.6240852306845753	2.761163283889525	1.588991274009967	0.8468608328144318	-0.6965547856205802	-2.81466192155208	-6.7975813152187925	-7.367283570305281	-10.392418288691141	-4.024860481788615	7.809670098319836	8.9624102324522	5.439753925771193	5.5311770546927574	11.504796157433399	7.085833729862428	7.446965084704258	5.815731495259421	8.97399811157852	16.360905341971677	8.012424100261104	10.427926612985368	5.50194147920408	0.47285381180305025	14.407834357222425
chr3L:19876009-19876652	6.249095647252325	9.953874962098167	7.396100071437801	5.467798443049038	7.704295960465453	3.6828909738562876	2.147884293478137	2.8331949960603557	13.69223595065655	7.502008534999561	6.18065919126125	0.7230855554724918	-3.413029619736436	-7.644970141363919	-13.809956971033927	-20.692793723697687	-29.748756005890012	-23.4366662153716	-39.30263854655001	-34.48125329541852	-12.440637122688766	-0.9884928598239788	-0.32675222119505476	-17.255504932051664	-14.45576826383411	-3.5429717065467385	-2.983252596984853	1.178842458685025	-5.345697383826804	-2.3440621811291633	-2.6458876051252287	0.5283297370113366	0.0	0.0	0.0	0.0	0.0	0.0	0.0	0.0	0.0	0.0	0.0	0.0	0.0	0.0	0.0	0.0	0.0
chr3L:19884466-19885231	-29.748756005890012	-23.4366662153716	-39.30263854655001	-34.48125329541852	-12.440637122688766	-0.9884928598239788	-0.32675222119505476	-17.255504932051664	-14.45576826383411	-3.5429717065467385	-2.983252596984853	1.178842458685025	-5.345697383826804	-2.3440621811291633	-2.6458876051252287	0.5283297370113366	0.0	0.0	0.0	0.0	0.0	0.0	0.0	0.0	0.0	0.0	0.0	0.0	0.0	0.0	0.0	0.0	0.0	5.063019207415893	7.374213419585563	13.136106212852683	10.048732048327619	8.270813667461308	4.383871010807851	0.8759220990170765	2.2164063880637612	21.606835161484295	1.7026506734662747	0.7183432030669149	0.0	7.927665588370828	12.269338816732331	9.991094717028776	6.198828846676423
chr3L:19885467-19886274	-39.30263854655001	-34.48125329541852	-12.440637122688766	-0.9884928598239788	-0.32675222119505476	-17.255504932051664	-14.45576826383411	-3.5429717065467385	-2.983252596984853	1.178842458685025	-5.345697383826804	-2.3440621811291633	-2.6458876051252287	0.5283297370113366	0.0	0.0	0.0	0.0	0.0	0.0	0.0	0.0	0.0	0.0	0.0	0.0	0.0	0.0	0.0	0.0	0.0	5.063019207415893	7.374213419585563	13.136106212852683	10.048732048327619	8.270813667461308	4.383871010807851	0.8759220990170765	2.2164063880637612	21.606835161484295	1.7026506734662747	0.7183432030669149	0.0	7.927665588370828	12.269338816732331	9.991094717028776	6.198828846676423	5.227429461973251	2.0352121399869123
chr3L:19904507-19905679	21.606835161484295	1.7026506734662747	0.7183432030669149	0.0	7.927665588370828	12.269338816732331	9.991094717028776	6.198828846676423	5.227429461973251	2.0352121399869123	1.3369780937580378	-0.18324377604476014	1.8838945348807807	-1.234822776430209	-0.6305827875578986	-0.5411858315620816	-4.256497305276935	-3.551780452256402	-2.070745736530153	14.434903230575951	7.935583718835942	0.8065359368777398	13.537309436784147	17.330719997993363	17.5223042393357	23.01930083904896	22.95282258072011	28.67635366568911	17.684052075665704	6.388346554896109	14.68475811275832	11.0690217127317	10.83110550285275	11.953484737529752	6.219902629101278	9.92503043289162	8.751621680911905	9.9463579038397	7.971241289543866	3.757352411865404	6.442634969096633	3.6743656495248174	3.95704333187503	4.3615676689479	1.4449516304328438	0.32847745070097817	-1.3296773728786337	-4.7865185593650965	-6.12541641591835
chr3L:20305357-20306464	7.821694994753384	7.565661621799035	12.981937552092333	12.629058138804519	14.225584922229578	10.795497174490858	7.427582363891704	5.004257613966245	5.997422743468131	6.9310302679851725	6.667392000016279	3.5761773047101664	8.120944562445272	4.3534827084614305	3.3349861659850237	3.4688196414422303	0.9988806892020567	0.8167767753808057	-1.900983384700612	-0.673850598199274	-3.3050070934581397	-1.2132611805882259	-6.728278714994957	-4.227360478895686	-14.021156286301368	-11.272750454051597	-12.043012112306007	-4.259639250583281	-7.738892861985758	-8.899965536354161	-1.1737218734474009	-7.744880593400943	-13.06621874884299	-14.927240566753113	-10.970941867993407	-11.914205155178639	-13.63321777824121	-5.835680769172585	-14.741499410009542	-10.570369573799853	-4.572694345115371	-4.67212127984426	-1.4313637641589874	-1.1133345948796047	-6.297257232723003	-2.984949122650148	-5.455116423653862	0.3073596725751182	-3.2610194982713487
chr3L:21126115-21127179	1.2790277701086092	1.1523843515278933	-0.7385148517280815	1.3984473901905556	-0.5377087354118523	1.2738413491794902	2.309309046335581	0.9249927412531331	-1.1320986595885318	0.7587229418218584	0.3356900733067509	1.688090888510618	-0.20904594138486088	-2.29058777915088	-4.214927379451277	-5.9699037441744585	-4.444601561691467	-1.9457577780145177	-0.20476224541537444	-3.874620771433462	-4.4341093373075084	-1.3528099822049917	-1.387940830299342	-3.9897488360466693	-6.347216670043337	-4.748101039344045	-3.4651964375157984	-2.778282942474926	-1.4700822753787204	0.10456205398768052	-5.040037407395047	-4.03498124585875	1.107834378419413	-1.9951889289567608	-0.8767511360334962	0.029263499427671306	-0.34636626249399494	-0.5909287510989277	-2.735908545281712	-6.356105183685887	-3.2619638562480393	-0.791032893722419	-0.5124529719751268	-2.206399491716452	-1.597133982318845	-3.190935293107557	-2.721288374083146	-1.6345598324149526	-0.3119124802720081
chr3L:21281415-21282332	-14.952134480468631	-19.0210133398056	-13.757806440309636	-10.225147229110156	-0.23647017700345282	-0.5552050987676277	0.0	-2.0090145718739087	-2.652288354241907	-1.1416133483953086	1.747848218650363	2.8304968642184956	0.0	0.0	0.0	-0.8065359368777398	0.0	0.0	0.0	0.0	0.0	0.0	0.0	0.0	0.0	0.0	-0.8065359368777398	12.97501349122407	11.033668930146344	18.51297932066875	7.292684144285305	15.223537482320955	12.50177869037949	13.740918975396163	11.98304908238495	4.92024164439171	2.1423420490866802	3.03987585657245	1.226664947909368	3.5551856764617824	3.5860110307342277	5.742293354240345	0.8146844934204033	4.4425418797591325	3.6935273908587885	6.851685931395874	10.5145000296093	0.33760734816291493	0.0
chr3L:21330912-21331751	1.9862204930215646	11.817303887887736	13.695364626880325	13.18403011253522	11.770069342696225	12.216291812083233	14.242719503831811	10.868983864369723	6.59422443099672	5.377621010628772	7.061337000229305	4.578894166897561	7.630911687827553	2.5181453024899647	-0.16112695198300228	-1.6787426247583421	-3.6967067657019266	-9.222872766709774	-8.748484676938073	-9.544215808805607	-15.101330581262687	-5.607544294039729	-5.392015910130228	-1.3773711219763307	-1.1987648790520429	-2.4578604153587214	-6.49818974204177	-6.929383476561416	-7.529710230106031	-12.848013265077716	-16.25856376594956	-18.712685978024687	-22.78135305192629	-21.85665494241407	-16.046006536107903	-14.887877155889694	-12.20058514120338	-0.9356759670197776	0.0	0.0	0.0	0.0	0.0	0.0	0.0	0.0	0.0	0.0	0.0
chr3L:21531915-21532660	9.494200276032107	12.589149896518117	9.547766513319916	10.870498193424574	7.349012584994001	3.264934010085487	6.52202259297517	9.217596000223168	4.945271221352393	6.8542221830453425	10.66989966982674	4.622053575816099	8.43053686068545	0.5080722520049872	-1.0459198529572884	-3.3605913250931034	-5.392791840363205	-3.185151876980038	8.281101427693853	7.107496778863258	15.264721153678774	2.3790627957725685	3.0237136717302797	1.170041379908726	15.622119068419192	16.543222909346483	16.341775404436085	10.610210609423604	10.3443338115991	6.347113547758962	4.232245473649785	-1.0393129288779028	-4.245719365944414	-10.099487157365155	-10.486372110769754	-11.562297863050588	-12.01532235794083	-23.753042936369773	-11.08852995554665	0.37690051096135485	-0.18946256670265693	1.6118070066143033	-2.38121105020686	1.4143390969395517	-1.0088338288933685	-1.0683254730229048	-3.5986552437507613	-2.9001042449041936	-1.3120223027252602
chr3L:21561246-21561825	9.906320783210816	10.74777326782386	7.526590378343953	4.497581652828099	0.8018482752507606	-5.319131625888272	-5.657088226559087	-9.67476211985984	-8.958663789223877	-11.604585385921872	-0.7245735176883549	6.915472553421909	1.3016166698136762	2.018005745807258	0.21044555368072096	-3.4839843552096226	-1.7721074182112198	-6.523454866259196	-5.198995322993144	-4.877068149420123	-11.592946659954753	-1.4042416873289214	-9.337844853974671	-2.4603736718998332	0.06244165824423319	1.4313637641589874	-1.5146370669897433	-2.220969988869209	-4.655937833117978	-8.24383766676907	-10.414926006787777	-6.206979065183542	-1.4269795238647698	1.3842101867847152	-4.890370899250813	-3.3908091300847687	-1.4216527127468133	-3.7873074239194677	3.3407284407783884	8.090730784562423	4.525174103745513	2.460373671899832	-2.119962479259404	7.4182068836551505	17.09310197559431	15.1814688190436	16.699688804734617	11.184242709493827	11.035471388412589
chr3L:21815093-21816238	6.833393201505302	2.8495329076961378	3.5155056844081183	1.9906403513494126	7.199122014111281	8.662765250011534	9.158125956559708	7.130480556960975	6.426366992010763	3.530326572713403	2.4051803933893847	-0.41503489646165614	-0.8662794578384242	0.23969109738681052	-2.012330121777621	5.459875763373584	7.9210675042723695	9.428233278038233	10.457603467616444	7.672886168940628	2.90513782912313	5.572310587895921	5.421077737980559	6.100229423380571	3.2778576208235592	2.1598262198927918	2.9577558654684464	0.8252953541802439	-0.14759573783746202	-2.3468727227498816	0.10971125936206758	-2.065578654018421	-0.7191922231350071	-1.5220157749592735	-0.09832332830762769	-2.454073572941022	-0.9997323024105282	-1.9548413814662693	1.2552654882040704	1.0265681444902404	0.0	0.8201205209760222	-1.3748832531260458	0.1751959621957636	0.4128977280585021	-0.0908535415678952	-2.326538280073704	0.017278724283762866	1.2461783831132784
chr3L:22069291-22070648	-1.842141432894835	-2.9759976588209143	-1.2569466531843927	-1.1194469213804297	-1.5757040175044739	-5.255493000730074	-7.487392284210389	-7.058051493282599	-1.5984637911088007	-1.1743291227373496	-8.803151798339231	-8.406399686353977	-8.667028707089317	-2.689280945401839	-4.760815091181008	-0.9059652567236041	-1.4112246161388995	-3.6963918780270046	-1.6389681487649703	2.021125179143697	0.9884928598239788	0.0	0.0	-1.075535666472462	3.5304885221708067	1.8167588428063957	1.5250495399159165	0.5781519546899198	1.2089608120106723	1.0608179452365678	5.085157699240377	1.7675000630653541	0.685856279631053	1.8920525487348356	4.564924651584684	4.282479464939215	-0.07707399794267979	3.167269867296386	1.5946107179945699	2.378272848829813	3.216119911279317	3.4944175215762527	5.38453497583483	2.530344552044188	2.1889452199402775	2.8846595123133456	4.055236554526422	3.5077408146917377	1.6729186562953586
chr3L:23086578-23087302	1.4637527426815686	0.0	0.47712125471966244	0.0	0.8526405704718831	0.0	2.1252363742159086	1.256129227469748	2.4619594663424227	1.3016166698136762	0.338196321461518	-1.0357002264158681	4.414961491418606	11.843656639441754	8.04945309034936	11.201674693481223	3.6374410834075865	7.276326207111445	6.478672904412547	5.678513195651677	5.794175960568426	6.505211258484132	3.641051306778054	3.0100375327866833	2.750378550999504	3.7904253170648583	2.6612415067244326	3.946203532754411	2.052018075433787	0.5832768792414714	-0.5721986989102273	-2.1100422941506563	-4.7472169003753155	-8.412576692585183	-7.388825665492691	-7.41181867638805	-5.670293274032801	0.0	-5.20716695806724	-6.393844884089224	-7.779046351185904	-1.2780642861172016	-1.343153397137051	-3.7344259280927448	0.0	-1.215340334805915	-5.157279678134199	-4.061061725485324	-0.6816519536376183
chr3L:23087613-23088479	0.47712125471966244	0.0	0.8526405704718831	0.0	2.1252363742159086	1.256129227469748	2.4619594663424227	1.3016166698136762	0.338196321461518	-1.0357002264158681	4.414961491418606	11.843656639441754	8.04945309034936	11.201674693481223	3.6374410834075865	7.276326207111445	6.478672904412547	5.678513195651677	5.794175960568426	6.505211258484132	3.641051306778054	3.0100375327866833	2.750378550999504	3.7904253170648583	2.6612415067244326	3.946203532754411	2.052018075433787	0.5832768792414714	-0.5721986989102273	-2.1100422941506563	-4.7472169003753155	-8.412576692585183	-7.388825665492691	-7.41181867638805	-5.670293274032801	0.0	-5.20716695806724	-6.393844884089224	-7.779046351185904	-1.2780642861172016	-1.343153397137051	-3.7344259280927448	0.0	-1.215340334805915	-5.157279678134199	-4.061061725485324	-0.6816519536376183	-2.966931217895582	-2.3466768193768277
chr3R:463747-464524	5.808929212359669	3.218671608220675	3.7326123406082927	4.072171229545114	3.385076176694069	-1.152759917793467	0.1905663193002577	-0.09726358037333298	1.687260903642509	-0.12003737137067354	-0.4655930102228288	-0.8248380636237211	-1.4571640772950465	-5.597748235123369	-8.722384444991011	-3.51474519621146	-5.049102628294803	-2.2829508664707356	-2.999839999648524	-0.47712125471966244	0.0	-1.5914876501123962	2.2603461933605224	2.6806361545768125	5.553472725294684	5.677713280296501	4.068032213221874	1.3530079183022206	3.9774005985821024	5.330093112723844	5.801640739612973	5.982769404446701	6.085410459575707	4.698452209885269	4.14531245441086	2.0460783195336587	3.9138439306410624	-0.15863705539895545	-1.047539965336828	-2.936711473441382	-3.613190440257142	-1.8132872922236425	-1.406844742362216	0.08107489975764023	0.0	-1.3912399352125009	-8.358955557402853	-6.400497054451008	-3.2832204899438437
chr3R:538518-539739	1.1856027693708817	2.116107283302155	0.0	7.237189984100002	10.420618858975102	14.257693080839683	13.927051941447305	5.608071238521375	10.461389978813468	7.2297045822235555	12.233139115166543	7.4896892802680775	8.703294441248705	3.1777674591097314	4.474063597179406	3.248112643741716	2.7027296810789925	1.5223952868594057	1.565447500048149	3.584471590433595	2.8262173591254878	0.47235581190942905	1.081809721135529	-1.2410245294472477	-0.9486953505649617	-3.4780168160532083	-4.641330012701937	-6.378665436971916	-7.051083224857821	-3.437764601503685	-2.3993862373202814	-2.106347678411919	-2.329565160046843	-3.9252167005857372	-0.9564148715051812	-3.2864241507185588	-6.5690567685307295	-3.923562628675699	-3.08185804030146	-0.46817012770790395	-0.8548638872494588	-0.9761204326292244	-3.057762145136094	-1.2822683090761038	-1.23671315661973	1.3921765163265465	4.732254884835405	2.8243501129019695	6.521350465144311
chr3R:602239-603138	-3.2814660317309836	-6.409291889154748	-2.4754232097080835	-9.164538348695284	-7.557330652808736	-4.361622617550034	-4.875337480910921	-1.3103543105146316	-3.9527901585438867	-1.4225743383903713	-2.434569356960298	-3.5756965855371896	0.8601655253721391	2.5984295454138158	3.508438057007251	0.92899121250251	0.4886455305750138	-1.828350969529046	0.6000691888105917	-1.8841524988936404	-3.6670631782564045	-7.236864761404818	-6.595890677290843	-4.319572301214175	-3.6431307169734755	0.2614505271567006	0.3552705472968985	5.71894723505459	2.9877862873830003	0.0	4.922059053665683	7.844580111982181	9.71132080655584	8.284747624276232	3.0796674658579692	1.2943452584936503	-1.664127684320303	-3.195648418280937	-1.1451916048326531	-8.385468392302954	-12.65970152100355	-10.844291692754423	-6.872021946746362	-20.13731229274944	-20.65732125159841	-12.093896911571074	-3.5393513811362562	-1.191908588841117	-1.1158076210258316
chr3R:844990-845732	-16.974884438703302	-17.992143402182247	-5.823142679632947	-1.3530079183022206	6.400227390269279	7.823580981112388	9.369886676533364	4.589463645882834	1.1251951943503917	4.182242842577883	6.554977889878353	6.694254783319294	5.691266790061025	3.21140039381558	1.0887833871836368	1.6265083981830344	6.201361362239007	3.1306714174548422	1.0466924622419154	2.7733455252344617	6.797155203925585	6.619331365712359	7.734941595230527	5.646293509647928	5.8959938241178635	2.6542356672136362	0.0999642762092448	-1.4002232807370258	-4.44861592444948	-2.115232425286883	-4.662624411960449	-1.5680956148600083	-3.341733795449231	-4.68099390535159	0.0	-1.2020190086592513	-2.695649539000278	-6.749222933381922	-3.655987250748649	-10.145822327226446	-6.6686139374963505	-2.0098993249934445	-12.008535719863414	-9.739271884393249	-14.52342094630696	-10.441740771327867	-10.914558432446126	-8.901202205421434	-19.063445317663223
chr3R:998575-999756	-12.556237633302475	-7.174242534807804	-22.81599074014285	-21.000662255449676	-25.277126125915206	-11.175161775969743	-22.347546524626647	-11.111809637715849	-8.875372414803115	0.3842533059311557	9.17187073670808	12.910104242290695	21.183615822374847	14.021972481203342	4.140708673996761	5.193198339494462	-1.0667468766610386	2.0980027206634064	0.2916935251681977	0.2014065717105728	1.1737218734474009	0.6532587261003793	1.0271715300561644	2.4090810701172467	1.1096810366045495	-1.1897758510238747	-0.7401324931358283	-0.7646391793268531	-1.5673043402613136	-4.695218500773114	-1.5754364917418782	-7.2686679916789645	-2.6430249231427303	-0.07163945013839647	-6.038301313448531	0.09650737137312979	-2.4144016636414487	-2.895401213751126	-2.063506128945356	1.1737218734474009	0.32675222119505476	0.3842533059311557	0.7359535705891888	2.2381635665419677	2.092959912465947	4.410760556326463	4.064815856083105	7.256641470820642	0.4368389587151299
chr3R:1182584-1183936	-0.1208891596765964	1.7921186596136882	1.7012459951498453	1.2803576884007672	1.578558829117318	-0.40900847736286305	4.14469528739008	2.8687924160870297	1.1239666981278558	-3.6100338655899735	-1.9676828316634292	-3.476197005277151	-1.730204725173242	-4.013200007794732	-3.6734133963406728	-10.121100793077245	-12.93416835380774	-11.969241546213086	-15.653887197676084	-13.987905896524206	-12.671972739527407	-5.868856324315073	-1.6525945075586288	-9.228355806645883	-10.756093403639461	-11.599621037563676	-9.341473041045155	-6.2233015328881995	-0.9059652567236041	-2.6637844443061685	-6.854123854292779	-3.990655416109495	0.3842533059311557	-4.666158007334899	-4.356712377488488	-1.5955298189584521	-0.7359535705891888	-0.2887691230768229	-3.0099847671831212	-3.914883325317246	-3.0117048612378734	-3.2985402336687053	1.81033590333861	-0.4458685983022415	1.8854098707154492	2.1385712973631392	1.0305227246267525	2.5644314479796457	-0.7531820024193868
chr3R:1291351-1292271	-1.0668755590631576	-0.6252873828651145	-2.696865529045471	-2.5018120907770274	0.2340157585357906	1.8868499552258988	-0.46081782063424825	-0.6225442656849791	1.522582039174525	0.2620076431622543	4.529427703103988	2.068814826771129	0.0	2.3286248352848276	-1.0466924622419154	3.8362608028584866	8.321941510017306	5.933017503931002	10.779548346700798	13.148845832038427	12.299038557711757	16.711740315150966	14.931972372272016	18.154702409989714	9.499823105362067	9.415578950198134	7.1669865334621115	6.4239022875237595	1.6519436305215898	2.307059016043019	5.420349512747558	2.05614818068865	4.259153992180229	3.6757187461395047	5.047800147722575	1.492751490291685	0.1362631591170019	-0.25790110205282335	-1.120264521686123	-5.095467578984327	-5.284184852506534	-8.163763860360834	-5.996760004305374	-8.956890566887356	-19.396908727816715	-14.769699176612102	-15.11652867390206	-10.538195099626632	-7.015760320782832
chr3R:1297667-1298698	2.3286248352848276	-1.0466924622419154	3.8362608028584866	8.321941510017306	5.933017503931002	10.779548346700798	13.148845832038427	12.299038557711757	16.711740315150966	14.931972372272016	18.154702409989714	9.499823105362067	9.415578950198134	7.1669865334621115	6.4239022875237595	1.6519436305215898	2.307059016043019	5.420349512747558	2.05614818068865	4.259153992180229	3.6757187461395047	5.047800147722575	1.492751490291685	0.1362631591170019	-0.25790110205282335	-1.120264521686123	-5.095467578984327	-5.284184852506534	-8.163763860360834	-5.996760004305374	-8.956890566887356	-19.396908727816715	-14.769699176612102	-15.11652867390206	-10.538195099626632	-7.015760320782832	-10.139648604632642	-15.107824303784158	-12.81091342662494	-11.101448502696492	-10.602324813063055	-7.857558162563341	-2.7020510692410022	-7.184856987785215	-0.7158051146113907	-5.806148475027322	-2.9363227499528395	0.0	-0.9725842097237654
chr3R:1404915-1405863	16.095466003118577	15.998325006197852	14.705407749417589	10.208678274920747	9.639625758490928	9.500348808394294	6.02947356361556	4.9409368179932756	8.002860565394775	3.770063531832939	2.8526702623124387	1.2903053521788022	0.6822107783289458	-0.976399787985472	-2.2814096966940323	-4.697303187869877	-7.372026896900882	-8.704666360216848	-11.778329415168017	-9.598705454716864	-8.270993195792451	-2.789290833224222	-7.619111178899688	-4.3961441689349385	-4.013390581003731	-3.700842736611214	-5.755433092975399	-8.52484120415363	-11.323925485713827	-13.234330749600817	-12.087109816062226	-10.502648559197647	-13.263834125029877	-10.273575064920212	-17.578159822519723	-20.407202831026712	-16.943288646811293	-8.772081552836113	1.4199062677447933	3.858646053612645	-0.3379649770371427	-1.760918911535165	-4.9972377330347815	-5.545246856623349	1.4313637641589874	-0.6816519536376183	3.8760078410455927	10.606559555065475	7.638408921884107
chr3R:1421465-1422265	-10.273575064920212	-17.578159822519723	-20.407202831026712	-16.943288646811293	-8.772081552836113	1.4199062677447933	3.858646053612645	-0.3379649770371427	-1.760918911535165	-4.9972377330347815	-5.545246856623349	1.4313637641589874	-0.6816519536376183	3.8760078410455927	10.606559555065475	7.638408921884107	12.456436100370762	10.451945330182605	10.149812219697724	21.819413523733186	17.54647693029343	9.721869310855036	11.496562532151117	9.78541339691094	3.871606165212225	5.421607886112052	2.2921742682345787	-0.7594875187518242	-2.0082962981555923	-2.4726505660861258	-1.9330155216849552	-3.511266565418798	-8.691621450604519	-11.222726469962621	-14.946297318216994	-17.303320364150625	-14.52069405175584	-10.286185313665067	-10.714630285052205	-4.563380938904383	-3.651128381367277	-2.9648075919637042	-1.2192905476671736	-0.2406233412219088	0.32675222119505476	-3.972630657684957	-8.888308488076728	9.713167169685786	8.973220726923664
chr3R:1422446-1423225	-20.407202831026712	-16.943288646811293	-8.772081552836113	1.4199062677447933	3.858646053612645	-0.3379649770371427	-1.760918911535165	-4.9972377330347815	-5.545246856623349	1.4313637641589874	-0.6816519536376183	3.8760078410455927	10.606559555065475	7.638408921884107	12.456436100370762	10.451945330182605	10.149812219697724	21.819413523733186	17.54647693029343	9.721869310855036	11.496562532151117	9.78541339691094	3.871606165212225	5.421607886112052	2.2921742682345787	-0.7594875187518242	-2.0082962981555923	-2.4726505660861258	-1.9330155216849552	-3.511266565418798	-8.691621450604519	-11.222726469962621	-14.946297318216994	-17.303320364150625	-14.52069405175584	-10.286185313665067	-10.714630285052205	-4.563380938904383	-3.651128381367277	-2.9648075919637042	-1.2192905476671736	-0.2406233412219088	0.32675222119505476	-3.972630657684957	-8.888308488076728	9.713167169685786	8.973220726923664	6.682993823766189	2.072626137161015
chr3R:1429002-1430258	12.456436100370762	10.451945330182605	10.149812219697724	21.819413523733186	17.54647693029343	9.721869310855036	11.496562532151117	9.78541339691094	3.871606165212225	5.421607886112052	2.2921742682345787	-0.7594875187518242	-2.0082962981555923	-2.4726505660861258	-1.9330155216849552	-3.511266565418798	-8.691621450604519	-11.222726469962621	-14.946297318216994	-17.303320364150625	-14.52069405175584	-10.286185313665067	-10.714630285052205	-4.563380938904383	-3.651128381367277	-2.9648075919637042	-1.2192905476671736	-0.2406233412219088	0.32675222119505476	-3.972630657684957	-8.888308488076728	9.713167169685786	8.973220726923664	6.682993823766189	2.072626137161015	4.40125530641737	12.061604331046233	15.455183156762713	20.426313300410424	25.060748596852022	17.27105686153848	8.79359370907676	20.388153107311187	19.996883266979324	12.065871277171215	3.522187504515047	12.610678797743882	11.317566324144552	16.6352594311349
chr3R:1442218-1443120	-1.2192905476671736	-0.2406233412219088	0.32675222119505476	-3.972630657684957	-8.888308488076728	9.713167169685786	8.973220726923664	6.682993823766189	2.072626137161015	4.40125530641737	12.061604331046233	15.455183156762713	20.426313300410424	25.060748596852022	17.27105686153848	8.79359370907676	20.388153107311187	19.996883266979324	12.065871277171215	3.522187504515047	12.610678797743882	11.317566324144552	16.6352594311349	11.557747896950206	12.314159333888655	6.407602673762054	4.158249122186115	5.630302474167562	4.508255398133268	3.271237034892565	0.783554142108237	-0.36039710173057043	-4.07667422433124	-10.229918533146073	-11.393649742794764	-16.038379111455175	-13.49986378998075	-2.0098993249934445	-9.82816949821265	-23.069128455199685	-26.22128988749659	-25.49845949555539	-25.542600259371756	-13.132970591290308	0.0	-0.1637321011816039	-5.690335212056449	-8.35215412740549	-10.352811585073002
chr3R:1450991-1451728	19.996883266979324	12.065871277171215	3.522187504515047	12.610678797743882	11.317566324144552	16.6352594311349	11.557747896950206	12.314159333888655	6.407602673762054	4.158249122186115	5.630302474167562	4.508255398133268	3.271237034892565	0.783554142108237	-0.36039710173057043	-4.07667422433124	-10.229918533146073	-11.393649742794764	-16.038379111455175	-13.49986378998075	-2.0098993249934445	-9.82816949821265	-23.069128455199685	-26.22128988749659	-25.49845949555539	-25.542600259371756	-13.132970591290308	0.0	-0.1637321011816039	-5.690335212056449	-8.35215412740549	-10.352811585073002	-10.039217623801692	-7.129680615097282	5.745931898066054	9.315894068610135	6.833880791662661	3.520333821105036	-2.274426559084807	-3.317622245743364	-2.6120210074527805	0.2427921199745347	-1.7358556500488482	-2.2321482815742852	-15.145709915939038	-11.565985343312633	-11.877936199765362	-10.041229578112045	-15.336063454502494
chr3R:2207165-2208253	-4.6415424706086155	-0.7911118660401842	-2.5335031969864694	0.11504130334269605	0.6168468308796077	1.4637527426815686	0.0	4.324710936709231	12.355578381191235	11.604005056231266	15.168493558599835	11.560067068431453	9.377189000590356	4.621263807392939	7.536520451967017	1.7668445652351437	0.2614505271567006	4.870397801755718	10.007934367551389	8.789223968633133	6.092925104201668	6.880031754249688	1.1650465762214945	1.040848634130151	-4.077259855582592	-2.8506092806655396	-9.640066632463949	-4.99871882890483	-6.888698567132443	1.1454100174710948	0.5802761245755621	0.6015889139767603	0.36608774816624273	-1.6040261953366362	-8.865430423111924	-8.585159983579942	-16.746213477067396	-9.336588211883866	-5.228154233495449	-0.4359239231164445	1.3016166698136762	18.57278557113379	20.609158786072342	21.899610457316562	25.246378942374573	21.350860450128707	13.860027466730667	20.37335778035806	18.6456636824581
chr3R:2902088-2904352	0.5591996136256243	-2.44856280302743	-0.1406990479568721	-1.1168127727539092	-1.8803998849038173	0.31465731182660484	2.943596597624045	-0.16647833761559835	2.7298384392324864	2.0132822783508386	3.3317136331650574	2.9874875228176094	0.6498872709592004	0.0	0.389684868206513	-1.0801564671341493	2.109378544406287	0.1270221763330596	0.7841348399645692	-2.0633837328058293	-4.104576480533183	-4.890767495728625	2.177003172384584	7.048356331423357	8.471539775864285	5.351180527609943	6.330193350361886	6.9807530163278475	1.6726659186580606	6.779837511692792	4.401973712777823	7.015563202337922	5.781462245325764	2.8879856964477946	2.101950695448422	-0.3476588250069849	3.785163311915232	7.031741944466807	7.0850090718364624	5.546224392949035	1.743695692465778	4.620879909796377	5.673430682347398	5.977937448496311	7.3936241920735135	4.9524156206565975	9.339892557895643	13.10253264095865	10.595187047528963
chr3R:2912170-2914713	-4.104576480533183	-4.890767495728625	2.177003172384584	7.048356331423357	8.471539775864285	5.351180527609943	6.330193350361886	6.9807530163278475	1.6726659186580606	6.779837511692792	4.401973712777823	7.015563202337922	5.781462245325764	2.8879856964477946	2.101950695448422	-0.3476588250069849	3.785163311915232	7.031741944466807	7.0850090718364624	5.546224392949035	1.743695692465778	4.620879909796377	5.673430682347398	5.977937448496311	7.3936241920735135	4.9524156206565975	9.339892557895643	13.10253264095865	10.595187047528963	0.8457119955017671	8.70929911288274	11.749563182863946	15.372914863191575	6.105342825598859	6.0437892265251865	11.933232739742012	9.903321936223925	13.251389737618247	9.155892923525911	1.1337709951695234	2.2590189216015064	4.577200076718967	6.493498630345483	1.8114887750764912	1.7095248879631941	1.489739635518928	1.6548510505161402	-0.1645482614775972	-0.2795753296109495
chr3R:4133773-4134408	-5.938023030216248	-0.2762359471809862	-5.592116977922988	-5.876492051240523	-8.01914949965381	-9.78795200524994	-8.05318120793127	-2.0573552556315784	-0.2105263209141679	-5.090099859714021	-8.35184820909588	-7.231617664254515	-3.7275962269459644	-1.1351039308747026	14.772265314196094	14.776251019172893	10.662382263408144	6.127553066730704	-1.0622971032455386	-6.769461866897953	-7.765657638206019	-22.998466578310637	-15.416274061226028	-16.900477298310086	-1.2105505683784248	10.182493069183158	13.441698628788922	20.48637568534568	19.09822749265767	14.250394045881045	9.168698346391201	4.311638410619814	0.26588808857678864	1.274925663101955	0.49207835140215644	-1.1568013372877513	-3.5841674953228333	-7.451056852517147	-3.9876648331804585	0.9144595542438799	16.109918347375853	17.43763644606887	16.775263997488004	7.0820139789446825	5.124139720357415	3.881343976614842	0.07276244414990535	-0.827430147459753	-2.410025299054201
chr3R:4579068-4579799	-0.7359535705891888	-0.6816519536376183	-1.691954429954583	-0.023880001154547355	0.9034043916225996	0.3842533059311557	1.0550213985137384	5.407872479825588	6.610609782222168	-0.8331037697083299	0.0	1.7026506734662747	3.9933049034814876	7.455952072278965	12.000655231242451	6.087917088533027	7.830590962128544	8.093329867484705	6.564553248436746	9.187690299586897	9.002252543086001	1.4835281705871448	2.5435416091293592	-3.909815654216736	1.0873540680574696	5.263789808577254	2.2254141056195644	17.362541883313977	19.363348969919688	27.97072293879828	22.595228769469053	18.976666229046344	21.06221807478362	14.650300494924753	6.925759463270345	11.325254142268985	7.353111650145561	8.088477088497056	7.447410896574133	6.045799224024632	10.91402462999839	6.738436683651488	3.2504108036142836	1.9252292614958886	-3.8759087341649177	-5.071742769080964	-4.65440326287167	-0.5597955734528958	-1.4828618376221572
chr3R:4653091-4654336	7.087373082325681	4.25549183479443	3.974549234389196	-0.12686246736449847	1.348994838210197	0.7543625098296195	-0.35446343783909245	-0.780410433798529	0.9913556519375515	-2.488254280406357	-1.0425642671874213	-3.918754754036045	-5.211249629402144	-6.751843548647367	-8.187986865860047	-2.54474247045788	-6.581371511105402	-3.7385033006148163	-8.49504297475196	-4.777354994296463	-6.536357482710169	-7.1176350766513625	-6.6751951456022125	-6.528948920092028	-7.822867874703713	-6.449141290920571	-4.886192929119988	-7.757959680923741	-7.361828635308742	-9.655546942523504	-5.8215240416987575	-0.24831288354688322	-1.683517321917788	-1.5849484857926803	-0.6327952436658608	-6.016658421689707	-6.721626976797844	-5.305387030071049	-13.24764327416511	-9.179677001757447	-15.721653840974682	-13.19251268557906	-9.472163167778678	-15.062326511670994	-11.15287618699777	-9.012689774727548	-2.569376589652183	-2.350568555788332	3.7005125414268782
chr3R:4763540-4764228	-11.63784686171215	-11.53480593867974	-6.061215855624992	-11.03978701740743	-2.448406376312256	-14.548920771948579	-11.196698550612044	-13.652192637481594	-16.69709298842549	-14.444864432274233	-7.7081297689565496	-16.523189651917814	-21.081333285777323	-2.7703147467347002	-6.338073003271537	-3.053711974251749	-25.41877532312315	-39.02828631479521	-56.63110492013691	-28.692640594338794	-39.79294566847512	-1.4637527426815689	-2.802873109792044	0.0	0.0	0.0	0.0	0.0	-4.8656392679984934	0.0	0.0	-4.999667429265455	0.0	-1.6525945075586288	1.3836034978805847	0.0	0.8065359368777398	-1.9229246495807275	0.0	0.0	0.0	0.0	0.0	0.0	0.0	0.0	0.0	0.0	1.4637527426815686
chr3R:4831124-4831987	-7.6478000217524045	-4.470911136646955	-6.275714730535047	-7.900197513871807	-3.0084553768860354	-0.5050184077099936	2.5349840601615057	-8.306116556899925	-12.989317738416789	-10.198795599873673	-11.479187821944485	-11.160660348067191	-15.020002291037688	-10.612430642718284	-1.774789996930851	-4.174575640555439	0.16711877743474865	2.2225022893351007	-1.4174514771501299	-1.1334767581424423	-2.2036045481172795	-1.8179706478960604	-1.9324177639804865	-2.152702179502856	0.0	0.8065359368777398	-0.4666095473949303	-2.6618871929669843	1.2874971366586316	0.6533397802400579	-3.8431204651214874	0.27637074003757595	-0.43164543668331573	-0.7349911457550486	1.7747899969308505	-0.571320832380594	-4.516664618049113	0.11875321975176696	-6.322066087040679	-5.034967117426229	-1.3473244509160707	-10.140281461007662	-1.8447911902644203	2.8110018566034953	-0.8236791214854913	-0.6610055706295627	1.470083736888542	2.767727107987818	0.38054047340964037
chr3R:4832839-4833568	-7.900197513871807	-3.0084553768860354	-0.5050184077099936	2.5349840601615057	-8.306116556899925	-12.989317738416789	-10.198795599873673	-11.479187821944485	-11.160660348067191	-15.020002291037688	-10.612430642718284	-1.774789996930851	-4.174575640555439	0.16711877743474865	2.2225022893351007	-1.4174514771501299	-1.1334767581424423	-2.2036045481172795	-1.8179706478960604	-1.9324177639804865	-2.152702179502856	0.0	0.8065359368777398	-0.4666095473949303	-2.6618871929669843	1.2874971366586316	0.6533397802400579	-3.8431204651214874	0.27637074003757595	-0.43164543668331573	-0.7349911457550486	1.7747899969308505	-0.571320832380594	-4.516664618049113	0.11875321975176696	-6.322066087040679	-5.034967117426229	-1.3473244509160707	-10.140281461007662	-1.8447911902644203	2.8110018566034953	-0.8236791214854913	-0.6610055706295627	1.470083736888542	2.767727107987818	0.38054047340964037	9.804674998506727	11.31160726322316	2.5349840601615057
chr3R:5063781-5064901	0.4579032583635546	0.9914737287545341	1.084507172267565	5.912007818564502	0.0	-0.26145052715670036	0.5285918559797005	-0.7261824545831262	1.7580707427693767	-0.7693001602458592	0.8331037697083299	-0.3774590576413527	-0.8961112713047917	0.1731679895411136	-0.5743734592422843	-2.1327384077445983	-2.255099479538319	-5.627306085645177	-6.110650295704951	-6.9800198567313085	-4.226356994287705	-0.9884928598239788	0.0	1.4637527426815686	-0.7359535705891888	0.0	1.9084850188786497	0.3842533059311557	-0.11454794076652432	2.9956668583335557	3.066105637066666	0.7960211468920065	3.264967331225913	0.5050476883409762	1.8549020769106088	1.568095614860008	-0.3493186417531785	0.49033576452690014	0.7869235550701423	-0.3842533059311557	-0.6252873828651145	-0.47712125471966244	0.8182311240989194	2.3633587883085942	4.199126943575192	2.37376318069434	4.239684533152774	-1.000910226002865	1.3197504034470002
chr3R:5185063-5185979	0.0	0.0	0.0	0.0	0.0	4.2081198866991	4.628766747010087	12.208710665887173	2.3155715604779465	0.0	2.2691212993301275	10.333919107332802	17.832090318347937	18.83870305420139	2.1864442654251595	13.696646813151556	10.11333506609674	8.662977946301606	5.965361014668495	1.2456036774209613	9.961332434293253	10.922482163732253	6.2914583099063695	3.667466667203738	8.579667980270376	12.575683474679163	5.821250533527605	6.7115740532812245	2.575577070754452	0.3842533059311557	1.9084850188786497	4.543010216160004	7.361187095595294	2.9915113273288303	5.202942274067405	-1.7788265428438694	-0.997156689128373	-0.48914122047177705	0.4389561074632303	9.279134249285537	14.442038757872654	5.746686326800774	4.147705083156146	1.5706655022208675	-2.939013517146214	-2.919206616994471	-7.812833021815594	-8.563426280645503	-20.169543669463685
chr3R:5221621-5222331	1.244342628284521	1.6871814247268992	-1.427061431565605	3.0585971179663254	2.3422062921605993	1.881666270468655	2.043026543467967	0.15158645614062508	2.7965236947073193	-0.21423165336576278	3.2924943479344893	1.8846905489544996	-0.6252873828651145	-0.9059652567236041	4.653685483080804	8.263351214828683	11.599793666825972	12.307119614595763	10.058353579788188	9.687626234474648	5.302288337363325	4.436931109725249	4.925707079255477	2.8408137138552134	1.3174672929231261	-0.12045395988350635	1.6043581432665888	0.5982874332953676	3.5304175526205186	8.47270185767409	6.4452795311841085	8.31811415101711	8.860189824119455	15.016157916975207	9.675084165851816	11.490332663609157	9.979386239832648	8.430616191463079	4.361621495626405	8.05407294628312	5.534897761717782	9.096863521214948	3.3679113935803353	-0.2073978035635709	-0.3065006916752744	-2.442782973690295	-0.7524646610624018	-0.3406968869364643	-4.2144587662967625
chr3R:5225707-5226774	2.7965236947073193	-0.21423165336576278	3.2924943479344893	1.8846905489544996	-0.6252873828651145	-0.9059652567236041	4.653685483080804	8.263351214828683	11.599793666825972	12.307119614595763	10.058353579788188	9.687626234474648	5.302288337363325	4.436931109725249	4.925707079255477	2.8408137138552134	1.3174672929231261	-0.12045395988350635	1.6043581432665888	0.5982874332953676	3.5304175526205186	8.47270185767409	6.4452795311841085	8.31811415101711	8.860189824119455	15.016157916975207	9.675084165851816	11.490332663609157	9.979386239832648	8.430616191463079	4.361621495626405	8.05407294628312	5.534897761717782	9.096863521214948	3.3679113935803353	-0.2073978035635709	-0.3065006916752744	-2.442782973690295	-0.7524646610624018	-0.3406968869364643	-4.2144587662967625	-4.672916075266234	-7.389154381215533	-12.32112957826096	-13.937078518752584	-16.283247353726672	-13.046721236783107	-12.337412666936856	-4.253442241973985
chr3R:5332031-5333296	-1.4025207816164391	1.8881302675580598	5.170302954098812	5.999874775451921	5.87574538394534	3.025255833868385	0.9059652567236041	1.1919057782772495	1.4760553219495811	3.742886972368544	4.828697271638864	1.2216434861224235	2.734860105286024	4.143083987597055	1.0375122033088073	0.0	1.5655547360956243	5.693102230777945	5.656508060604568	4.7158589221893426	5.469466008662281	4.265059073296608	5.849273688988515	4.14467200079989	0.8126429329474891	6.921185704551931	3.789994812724073	4.201407843389713	1.581621492861556	-2.7381500800323852	-5.12876852898004	-13.40102808914261	-14.373825740124838	-13.245308717797863	-10.529187890195157	-6.3072534127327975	-10.238765302735182	-10.422747949342433	-15.789486087510145	-13.625266448719154	-0.10942717793621395	-13.394790357831917	-6.653329697827681	-0.47712125471966244	0.3842533059311557	-0.32675222119505476	-1.0668755590631576	-0.9845001030355904	-4.462572076861575
chr3R:5400398-5401369	0.7313839797105849	-1.7919679441855934	-2.466310499170166	-5.4867844762182685	-4.363803145153294	-5.070962558975125	-4.525324713780779	-4.883340335241128	-4.680299249321231	-5.734236267430192	-6.490215874181816	-3.2644153079439504	0.27324296096840095	-9.361965391941222	-7.144403982728441	-7.1878044600591275	-2.39634907171292	-4.000793948076232	-8.763227134993038	-9.397243523358014	-5.45683385639439	-5.160392376709113	-7.663746544374942	-3.3360773376029718	-9.682888952467616	-7.549772811584017	-7.845343762611807	-9.750111537533353	-3.0146435758978942	-8.525171906512691	-4.953357702188777	-5.820304575727671	-1.4690023129833825	-4.56127065250408	-19.835286729116575	-14.65294772779967	-11.714840790796167	-5.643080713831006	-4.877416975575231	-9.941013022586255	-8.479807864440104	-6.355744273792516	-4.939798030706144	-10.025613127629951	-15.288113180542878	-6.2766434215104505	-8.961815543007683	-3.413066283379444	-14.33259677094034
chr3R:5604147-5605189	11.578587460418706	10.632522149614582	8.216759540284498	5.495003698782306	2.483562405555255	2.7159224814094634	6.891919285141355	3.318969775740824	2.5027758466026455	-1.32883213962339	-2.9956919782597624	-0.889746780847476	-4.8645718184120605	-9.915058901531909	-8.349730147636283	-8.116234678352047	-4.795588573898507	-5.091681388888298	-11.033659355166446	-10.47351220001099	-5.2891412112436615	0.0	-1.087636782058556	0.0	0.2762221757961814	9.921616891392906	16.919163943017562	13.722347482474309	8.119549909868864	8.25685226868548	8.42569419034508	5.6977202096755555	2.923737966947721	1.534827167088853	2.491523528014695	-1.152416548185839	-0.750211031197057	-1.7711493156555613	2.914732933087715	3.183021548231233	13.810637010972101	9.587195007317064	9.390384594770563	8.11000620588885	4.402323935105575	1.97813228425042	-1.9533454090839197	-3.877212500741173	-5.749861636421669
chr3R:6682588-6683621	0.0	0.0	0.0	0.0	0.0	0.0	0.0	0.0	0.0	1.9800614733795974	3.3318559487185615	7.402758134033685	9.05506908647271	8.761441434274955	3.7672122794983594	3.0360378804801527	4.007886371487284	11.880352599360485	11.114561587267104	7.748880761227475	7.222633864928376	4.426558667177856	3.4356197325618565	0.4469174575069643	1.3769504425109778	-1.1786049100258806	-1.593852217262337	-1.519110286789241	-2.507040095098526	0.5671774380522723	-3.72496582725999	-1.654507166568443	-2.240972903111563	-2.7417874529200046	-0.3336449650374877	0.1494521451841354	-2.259982999975834	0.47729592513109564	-0.25032885723679843	-0.8768927084489615	2.262883364328539	2.371270220718422	1.8535759983954179	2.235709142195418	4.89360839905629	3.829812729096624	0.610703685866515	4.717157145095431	6.351554169088594
chr3R:7035607-7037011	1.1449270807090381	2.4768931624497226	1.0172604634895062	2.0948951138742813	-0.6800178750710162	1.4730059855566806	0.19512987724037192	-0.8807275879539905	-1.3768430568588477	1.814817546908313	4.0296434034612485	0.09105307189201707	-0.12110167582796424	-1.132710317933036	-0.687105920789336	1.340838032927983	-1.1064770844568605	-2.881369674294503	-4.777138521232842	-1.5921209427106136	-3.3894434518564958	-5.033934132986481	-6.912770736066253	-10.204963698848065	-8.97793763362269	-4.828517904255088	-1.0421790870559455	-7.978900177595223	-12.267429607740617	-10.582195626111623	-7.117597672307167	-10.175187034403821	-10.938738018010419	-24.717321026651668	-16.6709194364702	-17.293192300911343	-12.072898480967615	-19.938773118083876	-2.600722668102656	-1.0668755590631576	-1.9084850188786497	-5.910467922061643	-15.9045533196472	-5.365958373137861	-11.053343606337378	-3.129359140198285	0.0	0.0	-0.32675222119505476
chr3R:7040683-7042042	4.0296434034612485	0.09105307189201707	-0.12110167582796424	-1.132710317933036	-0.687105920789336	1.340838032927983	-1.1064770844568605	-2.881369674294503	-4.777138521232842	-1.5921209427106136	-3.3894434518564958	-5.033934132986481	-6.912770736066253	-10.204963698848065	-8.97793763362269	-4.828517904255088	-1.0421790870559455	-7.978900177595223	-12.267429607740617	-10.582195626111623	-7.117597672307167	-10.175187034403821	-10.938738018010419	-24.717321026651668	-16.6709194364702	-17.293192300911343	-12.072898480967615	-19.938773118083876	-2.600722668102656	-1.0668755590631576	-1.9084850188786497	-5.910467922061643	-15.9045533196472	-5.365958373137861	-11.053343606337378	-3.129359140198285	0.0	0.0	-0.32675222119505476	-11.094544966904134	-11.988046283799337	-1.3768430568588477	-2.989130109090395	-11.17092829885623	-2.1589988735008263	3.6290512175436604	2.4517487123645143	1.3120223027252604	4.836341430686157
chr3R:7049717-7050901	-12.267429607740617	-10.582195626111623	-7.117597672307167	-10.175187034403821	-10.938738018010419	-24.717321026651668	-16.6709194364702	-17.293192300911343	-12.072898480967615	-19.938773118083876	-2.600722668102656	-1.0668755590631576	-1.9084850188786497	-5.910467922061643	-15.9045533196472	-5.365958373137861	-11.053343606337378	-3.129359140198285	0.0	0.0	-0.32675222119505476	-11.094544966904134	-11.988046283799337	-1.3768430568588477	-2.989130109090395	-11.17092829885623	-2.1589988735008263	3.6290512175436604	2.4517487123645143	1.3120223027252604	4.836341430686157	4.829500587405154	6.7754182863311945	0.0	6.11174834217722	3.928916931521309	20.260339048088078	19.171202916037892	2.8028731097920434	1.4637527426815686	0.9059652567236041	11.465538481798701	27.861020312242058	2.6995316240276117	23.622571699320666	26.002988807950015	17.905592943096227	1.4313637641589874	9.638621299432433
chr3R:7172572-7173351	-0.5552050987676277	0.0	1.2886183492816408	1.5951471989163875	2.537707339649391	-1.487070190354955	-1.1173372397164505	-1.3771472021976692	1.232515800474047	0.9568070777091172	-4.544808904418122	-2.2101210384637575	-0.6791881178258142	0.3893487198707885	0.16564503683859236	1.7349427556633865	-1.1851112443328877	1.7932159488413406	-3.1444194316688123	0.19545730819872614	-5.361253826213729	-4.246849545306514	-2.8873820008609563	2.3286248352848276	0.47712125471966244	-0.32675222119505476	-0.47712125471966244	-0.47712125471966244	-1.8978001937315443	-0.5456173793562173	-1.3236003695070535	-1.9210354515518944	4.045681281781969	2.39628165796274	3.8078996215829988	-0.26145052715670036	-0.6252873828651145	0.417160096468131	2.771955923558043	5.99881365822945	2.6017357073969265	1.9360665985830285	0.060962745015289775	-1.1311234323630985	-0.8421104608911878	0.6313095675526067	0.7666234441704003	1.3768430568588477	-0.20896969864425255
chr3R:7256405-7257251	0.0	0.0	0.0	0.0	0.0	0.0	0.0	0.0	0.0	0.0	0.0	0.0	0.0	0.0	0.0	0.0	0.5402722163414766	4.941830983858342	8.205167727512464	17.536760564377776	16.136706104972795	5.423749134741096	13.951455404317242	12.28242537170034	13.544089895415377	22.399329862508466	21.72979466047518	26.184811441947627	18.620672151051785	11.046959301553423	7.778397489261992	15.62382622729185	17.791892139041725	12.962987686852994	6.786081244264357	7.7339999221280396	4.099706976960733	3.157504579626524	0.6882932328751136	-1.4639177473852472	-1.6022020212672352	-4.238893736638791	-6.598173355522846	-7.120040670732088	-5.819190580267448	-6.90748899936402	-1.2512936989793975	-7.122888124801595	-12.03950082878235
chr3R:7578728-7579882	-0.9670162803285552	-1.4637527426815689	-2.758950572646042	-1.4694295764237102	0.30295428725626533	0.11492214373640347	0.549546496252592	-1.2094145884858098	-0.45967507969377835	-0.6720701331435313	0.33931103189411266	-0.7357890626869555	2.489607830302325	2.7964831134331654	0.2614505271567006	3.49644910698237	0.13211981999670377	1.8934209876116221	0.2223200446639773	2.426062910670921	0.9892907916506359	-0.5206442342562801	-0.6252873828651145	-0.32675222119505476	-0.5552050987676277	1.9822683280171423	2.2534597480534284	1.8525468045694709	2.2176968460521356	5.670511578690001	6.489654426721033	0.29800261053650823	-0.7179389573893344	-2.03054211167901	0.0	-0.6473093753593371	-1.374306191138875	1.1014254241385097	-0.45058525804804855	0.3817389592058162	1.2941958582277726	0.8742314379016312	-0.908112057615955	2.4708679701193947	0.341859941627239	0.6252873828651146	2.343329024555369	0.46033352007767314	2.0245411630851597
chr3R:7641504-7642311	23.635881765881724	6.289665614605765	12.279578039937727	5.02250510233252	1.4248706657571537	1.4445877426813125	-4.3044656998013	-1.0485417074446672	-5.659434295999628	-3.5188573338833753	-6.366451268337366	-10.981976948738364	-2.5376537724420087	-6.8047686263577365	-5.050926706488789	2.053587605179096	1.20332128170476	0.0	3.730778709504621	9.21184668194685	4.947274145387326	8.592909333505286	5.474311885741463	3.1972401627997358	-0.7546674063475236	0.20367348440755131	-0.4713020891684692	1.403735900997821	2.8221542193281657	3.9892278218051667	11.353629606407383	18.727625592008184	16.2113599424835	13.137066418839554	13.926191047689992	11.396492568822563	5.167778216525344	3.805319872943863	0.8237905589493546	-0.017952030891295875	-1.3814767259486558	-1.329177620499737	-1.6450988738290504	11.349562830522753	16.205365174978585	12.621349484562751	10.72062974129399	7.152160832345111	7.865238514648008
chr3R:7645387-7646162	-1.0485417074446672	-5.659434295999628	-3.5188573338833753	-6.366451268337366	-10.981976948738364	-2.5376537724420087	-6.8047686263577365	-5.050926706488789	2.053587605179096	1.20332128170476	0.0	3.730778709504621	9.21184668194685	4.947274145387326	8.592909333505286	5.474311885741463	3.1972401627997358	-0.7546674063475236	0.20367348440755131	-0.4713020891684692	1.403735900997821	2.8221542193281657	3.9892278218051667	11.353629606407383	18.727625592008184	16.2113599424835	13.137066418839554	13.926191047689992	11.396492568822563	5.167778216525344	3.805319872943863	0.8237905589493546	-0.017952030891295875	-1.3814767259486558	-1.329177620499737	-1.6450988738290504	11.349562830522753	16.205365174978585	12.621349484562751	10.72062974129399	7.152160832345111	7.865238514648008	4.707182768492294	8.67689428540066	5.830566830627477	3.4547983643303954	0.5266759965551803	-2.7383217215091147	-1.5418339923897222
chr3R:8193319-8194290	-0.5722315223304937	-0.6252873828651145	0.6025013259654013	-3.4417782070583645	-2.5423769489688386	0.6170397930487835	-0.2398420934811895	-0.8667467532610112	3.2562817455211186	1.8982641729839491	2.2847998261643965	2.1419405241629437	0.6923366239939555	1.6156763696551721	-1.060593699139379	-2.640753750660569	-5.661102815661908	-6.624927400933214	-8.48386894903208	-3.894670829948466	-2.534984060161506	-4.42486193269833	-4.592495545889144	-1.9769857196479577	-1.5249726765334328	-3.0353831154073103	-2.3388237842731048	1.466529312321839	-1.3567655093380282	0.0	0.16711877743474865	-1.0210234464813004	-0.5969898904081319	0.32675222119505476	1.8822954892211285	0.6220561062287704	3.0165902091912367	3.3260613554715035	0.9620022009816404	0.8499712137916006	-0.34440896706632707	0.28058655582005054	-1.2399611406298654	-3.4977512326709426	-0.6918905349783199	0.457243836193992	-1.3821770810048504	-1.2780642861172016	-0.05167796040153565
chr3R:8207046-8208294	-1.3567655093380282	0.0	0.16711877743474865	-1.0210234464813004	-0.5969898904081319	0.32675222119505476	1.8822954892211285	0.6220561062287704	3.0165902091912367	3.3260613554715035	0.9620022009816404	0.8499712137916006	-0.34440896706632707	0.28058655582005054	-1.2399611406298654	-3.4977512326709426	-0.6918905349783199	0.457243836193992	-1.3821770810048504	-1.2780642861172016	-0.05167796040153565	0.35812782931583137	0.4423141652059929	0.8047022056441303	-1.294599202113669	-0.5069168403290193	0.4217457124335926	-1.2780642861172016	-1.684872899606169	-0.32675222119505476	2.5207117891930033	2.8991971310576017	6.091218203175207	-0.6500485400342133	1.979582162936518	5.255167212530963	5.892516577991456	7.963971618249023	7.714737305351812	15.214636182379765	12.355508453641026	8.129660357920201	9.892385297228127	8.78530427556381	8.203972777342258	3.981382498983711	-3.2895606597260185	-4.511966521018825	-11.481148020702095
chr3R:8784885-8785751	0.0	-4.730626946189539	-0.23126084568970762	-7.424566150204277	-6.532389510952966	-4.597681502367315	-4.630917872395757	-4.8916989076666635	-9.202512877039668	-2.27976655863728	-9.477357567658265	-8.238119569019766	-11.616726091076908	-1.9229246495807275	-5.9945021010995765	-6.9193874227802485	-5.973281471837723	-5.344268407019269	-6.751288787100639	-7.816067668661382	-4.2567110390130924	0.47712125471966244	1.922924649580727	0.0	0.0	0.0	0.0	0.0	0.0	0.0	0.0	0.0	0.0	-2.1038884355764536	-0.6783250385186248	1.9444315434453767	0.0	0.9884928598239788	1.4637527426815686	0.0	-0.47712125471966244	0.7359535705891888	4.270088903956483	7.579929307579349	2.8185235802024824	9.219126710722962	6.941062120417717	12.391402334624813	8.297040246198781
chr3R:8851426-8852109	1.1737218734474009	-1.9229246495807275	-0.9640408492637469	-5.082715415000875	-9.10777641512996	-10.434395831576465	-13.568014073491883	-23.84432150566672	-20.156103295329007	-18.16668574831722	-19.867246191891063	0.8099258278262055	5.831815490954277	3.644054962703099	0.0	1.0466924622419154	11.191932446816882	18.08447574481754	7.940895397389065	13.595304356439732	13.531030492756905	6.6576611254657525	13.501008742898	28.747649983378164	27.1429269382593	33.92540980307822	24.874738120528285	12.765558866202575	4.838462358097621	11.870645029988967	14.259547157076272	11.79146795582934	9.508671875610561	7.789861434599191	8.037485875792452	4.370327089538882	-0.289727217512797	-5.270608053525198	-6.355905327291101	-4.5152896462487595	0.17854704073555205	3.0968439335652835	0.6380564136401886	1.8712087016884396	-0.514230453155791	1.161473838795389	15.317210365420427	17.389533349480143	15.811757338931837
chr3R:9209377-9211111	-4.203845749179543	-3.324914021064566	-2.962913841421146	-4.200612328410002	-0.4359239231164445	-0.32675222119505476	-1.3969263470836353	-2.3708047630864417	-1.0845071722675648	-2.2727385256948196	-0.38143264178307207	-0.8105471912625122	0.9519999972986917	-0.10135316717708902	-1.0948570982095023	0.5354090459583443	1.1784627333960676	1.6937782335394078	1.053675508087418	2.609355174360252	2.552674458966763	-0.6566826764160207	-1.0294383443813069	-0.354794284289863	0.10943337087789187	0.5552050987676277	-0.998296635888917	-2.6147110702401646	0.0950548614205835	-2.2071354166633466	-1.2901298840098712	-0.4499913573746347	0.9271976853830552	-0.8712309974113638	-1.061789568423229	3.21978587966307	0.0	0.0	0.3544444847466381	0.7443497163042253	-0.8303377751134307	-3.6498019375825477	-1.1081955474953429	-2.7548542901732103	-0.9628718965908746	-3.968342443536686	0.3889479166041756	0.47712125471966244	1.0443156884714992
chr3R:9266264-9266948	3.8741222778124738	4.742159017623346	3.9319299675079926	2.4907630724827454	2.2069604501620472	2.0054284749458278	1.4058934958911764	3.6947978194746973	-0.37107205997171755	0.0	0.9211925873168786	3.3189270332199925	3.595770700067683	2.052877982092918	0.34259012040680537	-4.996211353242563	-3.8069106203417564	-2.865236908877665	-2.27976655863728	-6.88679948206517	-8.012862546170307	-12.028145553240654	-8.322878448426389	-5.9958568389064855	-4.4693997387824576	2.5950371268893444	11.91478907878204	13.426733130240972	8.90449686510109	4.811641406932148	10.146422014950637	10.814802214249184	6.868713078370694	7.552516388585374	8.776784992199927	9.090902902007885	5.84296841698768	2.141924257274934	5.592309965482663	5.367073460572633	4.643508489577797	5.022603137876617	0.2586735218791806	-0.8353634746509666	-0.116708970398262	-1.8941432423680782	1.2780642861172016	-1.1130973727619682	-3.2227035527468377
chr3R:9460925-9461761	0.0	8.300687377436521	9.96142124754409	8.979288509696824	1.1118959155158696	7.564373933131646	3.5927602702269628	3.953009650712463	3.2738163068602946	3.1498768802668526	-1.13145241279038	1.9084850188786497	-4.072884592136681	-1.3074155038601019	0.17034909143698349	-1.684872899606169	0.47712125471966244	-0.32675222119505476	-0.32675222119505476	0.9884928598239788	0.9884928598239788	0.9743368538697978	4.551124087194124	5.2148829581544325	4.319789486348128	4.610415262973926	2.912433647859779	1.2496572079740351	0.6743596154704163	1.8049718192967532	2.896215132538508	1.178708338144877	1.1737218734474009	0.8097316386735293	0.6181368662270865	-0.9787667227889016	-0.24913198175893092	-0.3077188724446376	0.3933982495230332	-0.7624759038143865	1.002218800574404	-1.167831902670722	-0.6648882536726342	1.3775703198003906	0.47712125471966244	-0.5276934093934909	-2.3638539710193105	-1.8404509493703616	-2.0118549708410387
chr3R:9465456-9466279	3.1498768802668526	-1.13145241279038	1.9084850188786497	-4.072884592136681	-1.3074155038601019	0.17034909143698349	-1.684872899606169	0.47712125471966244	-0.32675222119505476	-0.32675222119505476	0.9884928598239788	0.9884928598239788	0.9743368538697978	4.551124087194124	5.2148829581544325	4.319789486348128	4.610415262973926	2.912433647859779	1.2496572079740351	0.6743596154704163	1.8049718192967532	2.896215132538508	1.178708338144877	1.1737218734474009	0.8097316386735293	0.6181368662270865	-0.9787667227889016	-0.24913198175893092	-0.3077188724446376	0.3933982495230332	-0.7624759038143865	1.002218800574404	-1.167831902670722	-0.6648882536726342	1.3775703198003906	0.47712125471966244	-0.5276934093934909	-2.3638539710193105	-1.8404509493703616	-2.0118549708410387	-1.3473307521935447	-0.3454179141418506	-1.5867481520002256	-1.3020713725970023	0.0	-4.307851823376832	-2.566455017738226	0.15544843784751103	2.1832232294032137
chr3R:9477514-9478286	0.6181368662270865	-0.9787667227889016	-0.24913198175893092	-0.3077188724446376	0.3933982495230332	-0.7624759038143865	1.002218800574404	-1.167831902670722	-0.6648882536726342	1.3775703198003906	0.47712125471966244	-0.5276934093934909	-2.3638539710193105	-1.8404509493703616	-2.0118549708410387	-1.3473307521935447	-0.3454179141418506	-1.5867481520002256	-1.3020713725970023	0.0	-4.307851823376832	-2.566455017738226	0.15544843784751103	2.1832232294032137	-0.32675222119505476	0.9884928598239788	0.3842533059311557	0.47712125471966244	0.1736674791438287	4.527698766354545	0.9978029751502935	2.329934115896598	0.8769792075980536	-0.03673737915921959	3.712389507998527	0.8612711450785876	0.12876937276796538	-0.2664224405259622	1.9699625370478677	2.4034613370821485	1.2382038668977193	0.7066526289112255	1.0668755590631576	-0.3842533059311557	1.306378598811669	6.970428679273533	3.2911068077297667	2.8348989563915996	1.6102152223321775
chr3R:9479308-9480095	-0.3077188724446376	0.3933982495230332	-0.7624759038143865	1.002218800574404	-1.167831902670722	-0.6648882536726342	1.3775703198003906	0.47712125471966244	-0.5276934093934909	-2.3638539710193105	-1.8404509493703616	-2.0118549708410387	-1.3473307521935447	-0.3454179141418506	-1.5867481520002256	-1.3020713725970023	0.0	-4.307851823376832	-2.566455017738226	0.15544843784751103	2.1832232294032137	-0.32675222119505476	0.9884928598239788	0.3842533059311557	0.47712125471966244	0.1736674791438287	4.527698766354545	0.9978029751502935	2.329934115896598	0.8769792075980536	-0.03673737915921959	3.712389507998527	0.8612711450785876	0.12876937276796538	-0.2664224405259622	1.9699625370478677	2.4034613370821485	1.2382038668977193	0.7066526289112255	1.0668755590631576	-0.3842533059311557	1.306378598811669	6.970428679273533	3.2911068077297667	2.8348989563915996	1.6102152223321775	-1.5312645655784967	-1.8558223221797794	-2.736525135063359
chr3R:9483511-9484140	-2.3638539710193105	-1.8404509493703616	-2.0118549708410387	-1.3473307521935447	-0.3454179141418506	-1.5867481520002256	-1.3020713725970023	0.0	-4.307851823376832	-2.566455017738226	0.15544843784751103	2.1832232294032137	-0.32675222119505476	0.9884928598239788	0.3842533059311557	0.47712125471966244	0.1736674791438287	4.527698766354545	0.9978029751502935	2.329934115896598	0.8769792075980536	-0.03673737915921959	3.712389507998527	0.8612711450785876	0.12876937276796538	-0.2664224405259622	1.9699625370478677	2.4034613370821485	1.2382038668977193	0.7066526289112255	1.0668755590631576	-0.3842533059311557	1.306378598811669	6.970428679273533	3.2911068077297667	2.8348989563915996	1.6102152223321775	-1.5312645655784967	-1.8558223221797794	-2.736525135063359	-3.3123405115582623	4.542399238893559	-0.13648997644225533	5.112332183870352	8.882175025338652	1.3836034978805847	0.0	-0.32675222119505476	6.592560812395506
chr3R:9517205-9518070	0.0	0.6060298312333403	-0.05842765347130495	2.172354691994836	-0.8909251755411773	-3.6996663636018092	-7.833211715220928	-8.636359098391306	-0.3673406309489083	0.024656326317415544	2.928968231411968	15.085216032052246	3.1048330082692455	19.036093587148297	23.22002285166978	32.77877701006813	31.248101561839828	10.263872869484384	13.504594607648642	12.065875386766441	4.998392059304274	7.184352033854714	5.875686060177016	5.506891278542965	4.421865747470665	2.5586631320898117	1.1678319026707211	-1.963266143431054	-5.811288900583802	-5.798714190435792	-5.968986136109202	-7.079610768352709	-11.877278830191718	-13.844604084538714	-14.931643106257914	-19.175439526123327	-25.302927445857364	-8.67381931456518	-7.383055307280977	-2.177576564854214	8.222625661011747	13.323525586103127	16.412288579475536	20.29951804440937	14.512290804175853	14.727986148624478	11.043646425622601	4.313079954309062	4.535594274579706
chr3R:9794080-9794878	-1.9298235774269468	-0.5452079938751029	-0.5792664710489057	-0.6046811205293405	0.8578420879711437	-2.368030794783839	-4.4922925770273245	-3.434492341620646	-2.0158211992074713	-1.7641049329064495	-2.2015007851277	-1.6550570780689169	-1.3951480025232745	-3.4617345575813703	-3.5013136750902514	-3.8171713012858577	-3.690203428277635	-3.7219519026033865	-2.376076635796904	-1.852515982248291	-3.2738208910067503	-2.45308184744304	-0.47955616078199154	-1.6201425446063693	0.38021524166404286	3.034266895628275	1.477466934435092	-0.4201075915374009	2.9187040813237317	3.728407747402301	0.9660115377084235	1.476752542163936	-0.6123775905314072	-4.029946498061071	-7.452309727041549	-6.75174710459084	-5.366095279323773	-2.784275432878472	-3.275998585067036	-0.41007753353762005	3.307643596353092	0.22407746444571308	5.86200426457736	4.804265336641576	1.2498706309643315	4.341432058099278	6.156392457696739	8.408150336689449	6.043748929065972
chr3R:10632233-10633491	-0.3842533059311557	1.6611613005066113	0.08542939168541709	1.1535175700737104	0.3842533059311557	1.8496855644883345	3.0737961294270697	4.0976002339008435	4.3105477693396805	1.3394466820517819	0.9031307816834898	0.5106564001304231	-1.3962811641264024	1.608812249710121	-1.7152440494930532	0.33818680422465797	-0.9005629747841227	-0.7132536338329608	0.56911877959512	-3.2869014944831965	-1.104920829442077	-0.8692471391431942	-2.533486273847096	-3.5933189522006903	-2.6215380058216344	-0.47271691143287914	-0.5656195010510878	1.2780642861172016	-5.0050929002018965	-3.5943457566513155	-0.825840357182985	-2.318691351365685	-0.81684140367428	-0.781144479986424	-0.28273532516762456	2.1732235675433507	0.27796301668209095	2.067773692364584	4.242288054348137	4.5288778085298675	4.912357182714044	1.7553685593854955	0.3839139948943208	2.507005670369466	3.2832915856508347	4.684480271596352	-0.8368658169267619	4.5234189168423535	4.434869008621041
chr3R:10726042-10726507	-4.501925799965405	-5.5248604484057955	-3.737664305135147	-2.7170398807896414	-0.32675222119505476	-4.9381881094227795	-6.570995769773675	-7.008338984349931	-2.739437332734653	1.6049909883267481	-1.9586891613258226	-1.2813406034374712	1.0004410830480637	-4.194893257770612	-1.9684759114997832	-2.2603461933605224	0.0	-4.735508700744814	-6.47472575370338	-2.797149961414088	-3.2392855019711657	-1.5558886446357354	-2.812347947227954	-4.851252398864477	-6.105267615565492	-5.4987071460559385	-0.9826281922316868	0.0	-4.839353834052872	-3.192470469437019	-0.7359535705891888	-0.32675222119505476	-2.4803400440414247	2.3494698135642946	-0.3842533059311557	1.6420305061792517	1.1747276046052482	6.307413555129319	8.007516163374905	10.14250170767182	0.0	4.220777799395265	7.095942863879512	3.2530048621573897	7.762214161546164	6.090337507434656	-0.44141236743374945	8.025021402868012	4.877841030670728
chr3R:11047973-11048862	3.698233518703462	9.525922957732318	11.42015933439399	8.746692108961394	8.536575897425813	4.895198563852304	9.352552691931761	6.834315444366308	6.499841482377583	10.589274027445567	8.0843616875977	5.189318730156043	7.7881601597581245	5.401300693281072	7.3423654414583215	5.745016600704009	7.507132156186732	6.575406035891756	5.082302552765231	4.102993890384343	-0.2887691230768229	3.5387878944779994	5.948481888735928	5.5778293083660815	-0.2406233412219088	10.838302399735037	11.677419689420415	11.926028767257913	4.665771509298121	7.8902897067203535	8.410745219265069	8.704615878818029	6.28205390369039	4.240833221712691	1.1911139467525214	4.999729523602079	1.811007218541238	1.5096974396215979	0.5825412699622514	-2.5854103544158207	0.6388529273327272	2.751241893368101	-3.5743077106425174	-5.586379518058169	-11.15525786448826	-12.964208092123165	-14.054690411611487	-17.51118750173239	-13.310902642870053
chr3R:11070902-11072718	-14.054690411611487	-17.51118750173239	-13.310902642870053	8.236872419672968	9.171339185107362	13.68054418361174	12.688874167522728	11.892589177630951	13.586720364579083	14.313504528004106	12.27135723591218	12.265217676747147	11.085491322259319	7.493448915849647	7.6866606104327335	5.405617411133407	5.782597183227057	2.887320280961252	0.2483288464963742	-0.975445063591723	-1.2154376479617472	-5.190691707176507	-8.404522249788025	-9.830022050659487	-13.518900481235697	-12.78149586644246	-8.184720435080322	-3.8187915026334003	-5.720967897633114	8.850165474573279	12.962539108926702	11.74005537039266	9.900984324275248	6.2246565000285115	3.5164899006901775	0.9609354296452697	-1.1192290189298084	-0.3976120735507527	12.220881099009222	12.1836404696535	8.345676153718047	7.370748746390903	1.699814136491853	1.7651565772926217	-2.466974887480981	-5.42915985959859	-4.048309004929565	-8.359036526687717	-1.0224366415224984
chr3R:11090045-11090881	12.1836404696535	8.345676153718047	7.370748746390903	1.699814136491853	1.7651565772926217	-2.466974887480981	-5.42915985959859	-4.048309004929565	-8.359036526687717	-1.0224366415224984	2.4038966772276393	-0.7818516535680169	-1.7864263796558864	-6.286539028412075	-6.946610141833542	-16.060565025696345	-12.26997432115923	-12.464897019708546	-3.744918445101675	-6.167303049366561	-4.609220601898738	-10.712778547328453	2.7696455322950264	11.738810626781966	12.880499390112327	15.32514339090105	6.092297866037373	3.8300447556642405	1.272267686800831	1.9332835539147397	1.9465414831535044	6.322140732804165	6.749627122391752	11.354631139539624	4.936276989417995	4.109270577096854	3.723746743596813	2.382246513544687	2.198847862361626	3.22772809187345	0.876413183428786	0.780044730037902	-1.5310268109344833	0.5237669304877487	-5.23859430850929	-5.770738761170934	-8.056746658532528	-8.839098829271132	-7.881204661613765
chr3R:11091551-11092491	1.699814136491853	1.7651565772926217	-2.466974887480981	-5.42915985959859	-4.048309004929565	-8.359036526687717	-1.0224366415224984	2.4038966772276393	-0.7818516535680169	-1.7864263796558864	-6.286539028412075	-6.946610141833542	-16.060565025696345	-12.26997432115923	-12.464897019708546	-3.744918445101675	-6.167303049366561	-4.609220601898738	-10.712778547328453	2.7696455322950264	11.738810626781966	12.880499390112327	15.32514339090105	6.092297866037373	3.8300447556642405	1.272267686800831	1.9332835539147397	1.9465414831535044	6.322140732804165	6.749627122391752	11.354631139539624	4.936276989417995	4.109270577096854	3.723746743596813	2.382246513544687	2.198847862361626	3.22772809187345	0.876413183428786	0.780044730037902	-1.5310268109344833	0.5237669304877487	-5.23859430850929	-5.770738761170934	-8.056746658532528	-8.839098829271132	-7.881204661613765	-4.196423614990322	-14.817826768827157	-22.089585474791896
chr3R:11095809-11097850	-0.7818516535680169	-1.7864263796558864	-6.286539028412075	-6.946610141833542	-16.060565025696345	-12.26997432115923	-12.464897019708546	-3.744918445101675	-6.167303049366561	-4.609220601898738	-10.712778547328453	2.7696455322950264	11.738810626781966	12.880499390112327	15.32514339090105	6.092297866037373	3.8300447556642405	1.272267686800831	1.9332835539147397	1.9465414831535044	6.322140732804165	6.749627122391752	11.354631139539624	4.936276989417995	4.109270577096854	3.723746743596813	2.382246513544687	2.198847862361626	3.22772809187345	0.876413183428786	0.780044730037902	-1.5310268109344833	0.5237669304877487	-5.23859430850929	-5.770738761170934	-8.056746658532528	-8.839098829271132	-7.881204661613765	-4.196423614990322	-14.817826768827157	-22.089585474791896	-23.708524114976598	-21.238825724857353	-24.320604100362317	-29.69338216273563	-12.033654921825697	4.689463963273425	8.822224579502338	14.538139757124487
chr3R:11157067-11158613	5.248982299702579	0.4448633658426397	-3.034876730919799	-7.245940863819079	-8.651338841782458	-20.061002059333223	-16.205269272157434	-15.535477663956774	-15.827415076525627	-4.144170949526956	-16.84793431405595	-17.629051197342374	-11.352548556868783	-11.517711872737998	-2.4324117783208785	-8.229198766448032	-7.4947710677948844	-0.2887691230768229	-1.0668755590631576	0.9059652567236041	0.24062334122190882	1.1737218734474009	2.7285928155171044	3.8873224270350164	22.59972994121143	20.48299332105578	25.201549130942393	23.062380002988384	16.264996941780904	8.982809497919215	8.700727151645678	15.734437238943924	7.760504505830798	16.59907689302926	14.434620343456489	9.062915963070143	10.759711310889466	12.290982420737514	11.180073880270184	5.90070175310942	7.5800862066223775	8.14134086941403	7.516823327815806	3.2993845636434562	5.6072082572334985	4.739357885774221	4.740262719480323	9.958520951123608	3.510825320662338
chr3R:11163440-11164234	-11.352548556868783	-11.517711872737998	-2.4324117783208785	-8.229198766448032	-7.4947710677948844	-0.2887691230768229	-1.0668755590631576	0.9059652567236041	0.24062334122190882	1.1737218734474009	2.7285928155171044	3.8873224270350164	22.59972994121143	20.48299332105578	25.201549130942393	23.062380002988384	16.264996941780904	8.982809497919215	8.700727151645678	15.734437238943924	7.760504505830798	16.59907689302926	14.434620343456489	9.062915963070143	10.759711310889466	12.290982420737514	11.180073880270184	5.90070175310942	7.5800862066223775	8.14134086941403	7.516823327815806	3.2993845636434562	5.6072082572334985	4.739357885774221	4.740262719480323	9.958520951123608	3.510825320662338	5.365283169814304	4.146943405482003	1.4950604810217871	1.6365618519289422	1.2082930535016638	0.6580234691134474	1.0550642289061505	1.3339968140799412	2.421983982726978	1.1743411114362206	0.34005156474629855	0.5134325870148945
chr3R:11171794-11172625	8.982809497919215	8.700727151645678	15.734437238943924	7.760504505830798	16.59907689302926	14.434620343456489	9.062915963070143	10.759711310889466	12.290982420737514	11.180073880270184	5.90070175310942	7.5800862066223775	8.14134086941403	7.516823327815806	3.2993845636434562	5.6072082572334985	4.739357885774221	4.740262719480323	9.958520951123608	3.510825320662338	5.365283169814304	4.146943405482003	1.4950604810217871	1.6365618519289422	1.2082930535016638	0.6580234691134474	1.0550642289061505	1.3339968140799412	2.421983982726978	1.1743411114362206	0.34005156474629855	0.5134325870148945	-0.10465031252319873	1.0367131819396886	-3.1052176069549993	-1.64554868090824	-1.9552483366179196	-2.494469806156476	-2.4283029517160264	-0.8603305919856168	-0.9089444541467617	-5.402988499564995	-7.053611128404532	-8.327876436371696	-8.51090036418163	-8.166638099126653	-4.616309694840295	-2.194220236020646	-6.634807850747192
chr3R:11188437-11189458	1.0367131819396886	-3.1052176069549993	-1.64554868090824	-1.9552483366179196	-2.494469806156476	-2.4283029517160264	-0.8603305919856168	-0.9089444541467617	-5.402988499564995	-7.053611128404532	-8.327876436371696	-8.51090036418163	-8.166638099126653	-4.616309694840295	-2.194220236020646	-6.634807850747192	-3.017731535807306	9.511365147233812	12.587080735026682	15.35641037810845	9.33720510120133	10.387191876737061	4.6071124719684455	4.206585739148948	2.5072043104769106	1.6185645050895612	-1.2991272373808807	-5.208161864381299	-7.379292674383123	-10.354561397231759	-14.768253366747066	-13.694254556595778	-7.56941473136563	-3.5522588764684193	-7.2256964588959445	-5.014189613275509	5.168318209860993	3.2262116918013666	2.7992776850760035	-0.06850766000775083	-3.2000482552128795	-1.85878012451223	22.87300922769758	24.245564136800038	23.64389942169228	20.66414265769612	16.955742845075882	7.4346990756471705	3.210422573303992
chr3R:11885348-11886305	6.750088673687985	7.16551689149658	6.8390294672394285	3.9830143328261243	2.5910676832570267	3.9666776164282265	4.613971136845201	0.49598420718872976	1.6392777348710181	-0.46709139138553857	-0.4929041076840636	0.8526405704718831	-1.3174295616005998	-1.632312831991338	0.1482825356752636	0.8388131099364026	0.9099266798455781	0.0	-3.804449226685563	-4.415698245867961	-6.7907761824187896	-5.7774190045548535	-7.746801658974992	-10.266200672319993	-9.65203824638326	-10.568322833966786	-13.106488812803713	-11.31519694041482	-2.155921150721805	-5.596418319983588	-4.031296388670602	-0.6252873828651145	-0.26145052715670036	0.4965296768590858	-0.1532056717807798	3.2480262835946645	3.8216486091938138	0.6209640781143924	3.5331609979205623	5.668567452996515	6.866866923311238	13.171637030954564	8.250304793480838	9.741975411012648	5.45873762979516	2.532924208998541	3.947245135059978	2.574319304206604	-1.1986615219611796
chr3R:12022305-12023291	-1.3642603413050154	0.943095028552446	5.913728788072399	9.426657264280324	11.895369990433917	7.501870323940255	3.090065551563422	-2.0447474873455116	-4.947056176246379	-5.567842981209248	-7.940914087868975	-5.92700560521003	-4.8252229531944195	-0.704942551011184	-4.366137845729402	-1.2780642861172016	-0.58136289059981	-5.400888540372244	-6.065724366637777	-2.3578244031697704	-4.306316135607526	-5.128433965453219	-5.082146480157106	-2.5025551662722787	-4.072665971032252	-1.0421790870559455	-3.603856968528115	-2.6188394378785995	-5.427645248987306	-4.695105265238579	-4.261509751146002	-3.184789301515612	-1.9426538786187735	-2.3286248352848276	-6.361200713643876	-4.616201679985791	0.0	1.0970796683631556	0.6252873828651146	1.5022269290607766	10.86816159256553	11.013001457855125	3.938822696753683	14.66409637166317	10.432016732074525	9.116590141857088	8.749772333151315	10.486796286965163	3.8312869969617243
chr3R:12183761-12184720	5.75863993617606	3.6577102389832596	2.821284499339351	1.9720622935950003	1.3942814838709399	4.3890599806838315	2.3115687129815896	7.435791841668821	3.0751958133326145	5.194667761550503	2.4270811868690347	0.0	-0.6166974024539509	-2.4055395674795323	-1.3444079021147746	-0.20474039684837897	-3.6850767216608773	-1.2494961510918734	-4.1264911704678084	-2.84395939524745	-0.9591312608573317	-1.440773848999603	-2.839171139130903	0.16125860883478288	1.048018510209641	-0.6095011390104795	1.1468492822809409	5.2751917598107445	7.076742414799484	6.780770321121031	3.929393896094575	0.9596253047565833	2.1147427203084495	0.5443683706550055	-1.8470931211586348	-1.0739996234000273	-4.452656005628957	-6.301186305206327	-8.550797833679852	-7.276196750162761	-12.392398684606023	-17.763168219177263	-18.197279191879986	-15.832133193102061	-11.703252622258704	-11.847351379000958	-0.4666095473949303	-12.852191249137263	-17.487842014120993
chr3R:12908730-12910693	-6.110121336136075	-5.66128668665558	-9.634272527180741	-13.233056017587645	-12.36686793483573	-13.449958911463796	-9.96402493041435	-7.612792848280747	-2.5362816036100644	-11.759860494006778	-11.887963363225985	-10.222062031543361	-12.607142583065363	-14.40439999262246	-10.376045625875228	1.3180634813829157	5.588703040004864	2.1062353088930648	-2.0830824974868927	-0.6336183312848491	-3.298139439653962	2.7285626823170506	12.840317058669472	10.62818088583767	5.236446805383421	8.74731684860776	3.230598230192626	5.203239361890677	1.8821773410399258	2.829451232157933	1.392723410184599	-0.5631066567571558	-2.7308849024564954	-1.3219993114577488	-0.2723258390365764	-2.515029215238511	-0.65284892586587	-4.352230460481435	-4.727245808830747	-5.1988444198719135	-6.983707530397202	-1.9122178807332113	1.9366985454978825	5.204929950931931	1.1972886476436857	4.327693549486333	8.723615578501125	7.503699305360648	19.64495965478289
chr3R:13633082-13633868	0.03801711342658049	-0.14184530861296119	-0.9884928598239788	0.0	1.2961530341329148	3.243302699106465	3.035338797088297	5.174301934333909	1.257806474808461	1.2797874988400266	2.622783022157083	4.199143090753088	0.06528679317687706	0.6866970390373869	5.192621076999454	3.324397667976635	5.592342938635447	3.2082595404106846	7.491860167619353	2.916058261004084	12.141309323863236	4.162398820632692	9.132863375786524	5.606215477568099	9.967306645823456	10.403635053603224	8.760914506500043	6.486227289081473	6.115738053757995	2.0437086545670944	3.2375253883453112	2.1191452429371935	2.819445723186942	1.6639140368967034	1.0122886476456316	0.3842533059311557	0.0	3.4202912783200174	7.348239630973017	7.418025202247209	12.685783411589867	12.912448205666346	7.592669595195665	4.195833816728014	6.4042071752191445	4.074513971679476	1.139196507796613	0.8707872305176791	-2.6349008767934112
chr3R:13907202-13908610	-2.014289999891378	-0.46650586889765167	3.8335470799241125	0.5766810647864095	0.0	0.0	0.0	0.0	0.0	0.0	0.0	0.0	0.0	0.0	0.0	0.0	0.0	0.0	4.005954039736725	9.017266879567932	11.509157020114941	13.438519443611563	11.07590976804004	8.806686376885843	11.44638409327131	10.336071196286182	9.719985638920067	11.228392828583411	7.6368465622066894	9.916877582760488	5.0654220192426775	2.8276311278390382	-3.227356921926581	-1.1778066408191314	-0.9185155823096195	-0.30290216687505844	-0.4923646527166158	4.405037441913723	5.135687777765666	2.365049978018281	4.703626716902045	1.2562780188363827	0.6852649933443392	1.5559791583093048	7.597299277168581	8.169820614966634	6.988676844797827	1.3866320834001742	1.9904695593128792
chr3R:14073737-14074875	-13.38362866778344	-16.483981700354946	-0.5050184077099936	-1.6806839062132066	6.277410753369599	9.230498503580359	4.132853516157378	18.13211583520866	10.753945542007997	4.341533945976338	15.912325632683649	11.526159430423771	0.6610055706295627	0.8936083154540572	6.865625552108032	6.352180717080423	4.419331033537139	0.9059652567236041	0.6252873828651146	-1.1737218734474009	6.252208748152119	11.4926136501589	1.2780642861172016	0.0	14.72025142925944	9.074958947122264	9.751210228406	11.259830992210482	14.537894564403643	4.2480104875743905	5.465309781202573	4.838656431533829	7.150914698984314	4.274910515720697	4.840416756672264	6.055494634547209	9.274072589773128	6.185929113966723	5.594372301864454	6.980809453005636	5.157599257951684	-0.2105263209141679	-3.242540967189441	-5.8311207539282215	-3.106322019060559	5.634634284633383	8.843307461954488	2.920846974951492	0.9204318508533447
chr3R:14920942-14921795	3.416762879286174	5.923569125224588	3.7357999168797424	4.962986781842892	2.6959932908192927	0.3261152139371148	-0.6823492009135298	-7.195267813022039	-9.881114333362168	-11.968540487971122	-9.977934755590072	-9.214743536595302	-1.3821770810048504	-1.7182984347281167	-12.032325423753868	-11.588461974231745	-6.119575872920278	-4.173529352549886	-5.4486503722426685	-1.2813406034374712	-2.662073520369696	-7.645858539981019	-3.140525221479021	-4.891315587006758	-6.598778650872833	-1.1130037992172948	-7.843954717263423	-7.622388144318599	-5.507826286265868	-2.5752383385023423	-6.7448820675084065	-5.51906168701141	-3.9997705695972017	-2.2923278609003184	-1.0668755590631576	0.0	-0.5204236353214442	-1.4036730221132534	-1.2998646395667792	3.3244086438576277	0.9337712719577167	5.573948378250773	3.6648261964474025	2.5470409729309225	5.56118697591536	8.148938236096855	8.217268634753749	2.868398228177065	4.8602534107267275
chr3R:14984903-14985756	-2.7304088163707503	-3.0010714278063295	0.0	-0.9059652567236041	0.0	-0.2908713347592362	-4.546053316006293	-2.786271902936592	0.623469400045514	-0.9018606223958835	-0.22986722272310178	2.3286248352848276	-0.2887691230768229	-1.3821770810048504	-0.3842533059311557	0.9059652567236041	4.058854221166059	2.8794694427890204	11.098037097382965	14.385539729018047	4.79941886086523	1.6806839062132066	7.030350103838496	10.074797232450743	9.550277939972357	12.256117484253144	7.209466976617766	9.939898213037615	8.230451880968912	0.3314017100043084	8.426914187331661	10.266950166923602	7.354107241893769	7.102045433701169	4.645460897397581	3.320631010731245	3.0898675775380373	2.2801392103818916	3.1859472527738215	-0.9594935817439658	1.3528099822049926	0.574132917622854	-0.5476414237687576	-3.4673835887510984	-6.444047430280504	-7.199247917910733	-8.174321645410958	-7.633942148632611	-13.431676058583708
chr3R:15729405-15730252	6.036656363728759	5.218245975846031	6.510816277680361	5.482327115301693	0.6678705238617244	-3.213113578502142	-8.47272421338446	-8.189044997299028	-11.128050778887848	-5.49334636755386	-7.333869958252971	-9.238464151391035	-10.62329803008244	-14.257799113978432	-15.896747641925439	-8.521193859406996	9.546788971050209	7.304427191431328	5.056029385365154	1.4363591953661305	-0.5274747940221256	0.9626347193874115	-2.6671398854082047	13.60230472350419	12.379122335944023	4.727225350224294	0.46660954739493005	1.5781838836615223	11.824421088594239	17.60847141655371	12.422541128642294	11.229475578546621	5.275636721338732	1.4314081650077157	-1.3639736133389886	-5.373532240471506	-6.72645723401761	-10.356666350057719	-11.940483558565068	-15.137690594348715	-14.527923914242876	-9.082062999491255	-7.285752409791338	-12.824618081870685	-8.352121911187135	-5.248052633171397	-8.0054683876745	-3.199110859284534	-1.6600668666598266
chr3R:15882115-15883180	-2.8128964763913915	0.14749567946014586	-5.098831567834269	-2.5873516330416653	-0.6414626619700174	18.388549966061067	30.277916613016014	12.99609842691891	26.364925539765903	21.609225665123247	5.060403823375146	19.7999243015078	16.18657098321895	16.68041712008777	13.777315624774923	7.237749772972122	10.926335652619551	7.226657664040957	4.5213757896835425	-2.4895688789497292	-3.0655827108321407	-5.436834910503444	-3.7665624734338903	0.9884928598239788	-6.409659854182316	-14.22974846679923	-16.749709094288793	-9.973601270179646	-18.81575606940047	-10.021948854888887	3.59501309958233	5.618273378963736	0.8243412360868532	8.645968763957358	8.185201026188933	5.846794958170167	5.688307704666488	5.061832924051687	-0.09512563411638915	-1.1001735830425132	-4.560502330057979	-7.941444815208884	-8.565673747901846	-4.90993446308537	2.906323009277792	-0.8815928349531303	-5.0082175465157475	-10.718365665001885	-12.50294263170364
chr3R:16126229-16127306	0.09207060567585561	-4.597681502367315	-2.717256176810197	-4.14561376440425	-1.5336408573911275	7.02701017315565	5.308170433106916	3.1116449905781733	3.1116449905781733	0.0	3.7977993268935117	13.370375353283704	16.094054806346872	11.371509769839198	4.474506152152512	1.776444539179568	3.7140610515033083	3.2538710982699692	0.6804443603060043	2.3218200024021876	3.298645747495847	-1.8187492745079774	-2.6273736948326327	-3.7974207830294517	-5.079711349879995	-6.972943774960163	-3.3168227655937605	-12.637312589288904	-10.891831529954365	-1.4313637641589874	-10.230663809406586	-5.797389020933191	2.230418279856905	0.0	0.0	0.0	0.0	0.0	0.0	0.0	0.0	0.0	0.0	0.0	0.0	0.7707522775142982	1.845766597580336	1.9800614733795974	6.172088636327441
chr3R:16150889-16151398	5.476598071249178	3.2948824902313087	3.563200835166661	1.4699777135444778	1.6712866636677912	-0.2105263209141679	0.9884928598239788	1.0668755590631576	0.32675222119505476	0.46660954739493005	5.247248679550242	4.246849545306514	7.660563819339155	6.198086109937749	2.1839685784770917	0.47712125471966244	0.3842533059311557	0.3842533059311557	1.9084850188786497	4.220124385554304	7.819519888815453	9.360827818421791	8.113144675918074	4.056501690724158	6.1306583143707805	6.815897572574686	8.96580350254929	10.383739298741146	6.814874180780181	0.6174908374233031	-4.826341211556008	-4.786521637425573	-2.0647558449388397	-1.5198163073493318	1.988794523484189	0.32510118717702996	4.817020307199651	23.157646286712733	7.392184907400714	8.563120569608039	14.702015536015105	16.671667509048913	12.945039444263463	8.099194136748883	-0.06698822164280649	-0.23225812240030216	-5.647696215687182	-10.345859240443971	-10.827250727980598
chr3R:16414543-16415384	5.4023850332802335	1.1086750897487991	-4.318423056008922	-6.633881653751121	-7.2985589573129035	-15.369410469480787	-15.883134428634712	-12.600282134580109	-11.530072136618594	-7.021668523203221	4.463067403219164	2.6820903424137126	-1.0668755590631576	-0.5461807351831426	-2.472238161308182	-3.43855929137301	-0.1866152400790563	-3.907596827747347	-6.894661678168326	-12.86911454553795	-11.757966540216369	-12.289402700369074	-11.509875857339408	-0.5511011468531489	-5.232276981601042	-0.1130823577398592	5.544094842952404	7.9126565274655745	8.27252369542006	7.08052394826998	3.292056173337297	-4.6841278324511535	0.288769123076823	-7.4482796038867365	-10.51309721017882	-6.39107651085798	-6.098682892470798	0.19916529609750638	9.906169371265207	14.38189636418824	12.259303939097059	12.750355155062385	8.903074967441437	8.898244879476271	9.494965587139376	19.48545516677171	15.00833857528061	17.798859080650725	21.980426882658417
chr3R:16647892-16648749	4.154830648921976	2.554278735416457	3.407476896955964	-1.0627591813376547	0.7618815166581685	-3.7126891698283604	-1.8260452244971797	1.9286481632557602	-4.01590123622595	-3.03280982064804	-3.703362048105192	-1.3010483125872574	-2.2237482918299714	-4.317386258755183	-7.927238841459196	-10.892241534552749	-11.878458208077834	-10.595432845332931	-9.839244015256892	-6.119388725465532	-11.994480266787411	-10.185952863264122	-6.627863080252333	-7.907199422699525	0.5234384870639827	-0.2887691230768229	-0.6816069930958051	-4.608604307655513	-4.008603387223087	-2.1409354984350024	-1.4637527426815689	1.9084850188786497	-0.3582612510021725	0.9565264727165471	1.4742544444926882	1.4637527426815686	2.196324319734247	4.804819253501858	7.625167615120788	2.572283042418692	3.701420465948682	4.886514993573577	6.85286108874837	2.6812100031322164	0.4359239231164445	1.9605410061658564	4.1286127674343716	3.242042318607735	7.012320483056918
chr3R:16676358-16677235	-0.07853130230030246	0.14476694365000461	-0.4000062456870048	1.2404249367802571	1.0233385043488967	0.0	-1.9248915208427513	-0.8404960120009533	-0.13028893058797797	-2.02794425954716	0.9354222888908132	-1.550796420950758	-0.12668673996322327	-1.1123253194220508	-1.3043141380732142	1.8458333539919056	0.6867325911188109	-0.7359535705891888	0.4359239231164445	5.150793661863765	1.2118351976565962	7.134625287094678	3.7567687362204993	4.305719361282954	3.4313057373303884	-0.8961659116316406	1.1211366593401035	-5.217696087499138	-6.357403526396068	-7.815245687162626	-10.888919062152015	-3.3715123774903004	6.792381770319183	7.261709706378112	6.856015060794086	-1.609480607830202	-1.9105295747499418	0.37595951520812904	-3.768683557043304	-3.9189224238631524	-10.055285718914083	-9.480044049106533	-7.065705538955356	-8.476095587859499	5.494175461964899	5.882596342310759	5.7661459277154785	-0.20863450265139175	6.02274662964062
chr3R:17092949-17093630	3.388728127501447	-3.107413819244692	-4.637836545338645	-7.421287946280498	5.409553337325563	18.644443347216974	12.15847646722355	8.42847613625106	0.939419738706435	-2.6223393206263506	-6.229247926404854	-8.929220053089999	-17.031226245470954	-19.31308415971729	4.831803313661825	9.143069597075826	10.534944942345197	8.970659791743113	4.7778032581218755	1.0051893882755722	-1.039039719494469	-0.16030162935356101	-0.6660384586790278	-0.8065359368777398	-2.06392369059791	0.412557625325229	2.6845413387251895	2.4610942607474726	3.0593422229598257	3.690537011194804	1.3463032647636741	-0.37041499455863947	-3.907305223684429	0.8341940706365135	-0.06761968887808632	-4.6799063611078	-1.6234670444997077	-0.01711692230399594	-0.3583514396669405	1.8628212005831064	-1.1582661751427317	1.0247297189073097	2.074317651841897	1.3305834161696362	1.9182124291023326	1.8829761319070848	2.4733405244242412	0.5450612116492122	1.0235279385254188
chr3R:17193098-17194087	14.094575652177218	1.7563068071459853	6.853505565146228	7.517049186930187	6.904486711078674	8.333679650623589	1.5636596944665342	3.30416479646588	-0.7556196428198356	0.0	-4.558990452479847	-2.998002017370047	-3.627505487186587	-6.7570590868875895	-1.1919504926927988	-4.817949744977131	-3.5670558476644088	-0.5050184077099936	-0.9059652567236041	0.11711381659341483	-1.911532977849885	1.0259302473215648	0.288769123076823	0.7369494428145491	0.8027405744114343	-0.1324460563010879	-0.4603335200776748	-2.3070806636951193	-1.0090417933995997	0.6338450518233111	-1.3022065927734716	0.21642325877221547	-3.072247537953147	-1.8887555363857522	-9.345434097181423	-6.942270776656395	-7.208619776497709	-1.6528887946203765	-3.743555841600815	-1.5040165661675615	0.0	-0.32675222119505476	-1.4313637641589874	2.170326612168649	0.9017934369980777	0.1423714444383139	1.9830021679203316	-1.2176709292354677	-0.5955745154639471
chr3R:17200585-17201652	-4.817949744977131	-3.5670558476644088	-0.5050184077099936	-0.9059652567236041	0.11711381659341483	-1.911532977849885	1.0259302473215648	0.288769123076823	0.7369494428145491	0.8027405744114343	-0.1324460563010879	-0.4603335200776748	-2.3070806636951193	-1.0090417933995997	0.6338450518233111	-1.3022065927734716	0.21642325877221547	-3.072247537953147	-1.8887555363857522	-9.345434097181423	-6.942270776656395	-7.208619776497709	-1.6528887946203765	-3.743555841600815	-1.5040165661675615	0.0	-0.32675222119505476	-1.4313637641589874	2.170326612168649	0.9017934369980777	0.1423714444383139	1.9830021679203316	-1.2176709292354677	-0.5955745154639471	-3.470409418020242	-4.185610407508124	0.11504130334269605	-0.9059652567236041	-0.5552050987676277	1.0668755590631576	-0.32675222119505476	0.8065359368777398	-1.2369422173662068	-0.4838418498044848	-2.438757204829818	-0.05074340988756521	-0.7215594904975984	-0.45683360279504587	3.576888207028028
chr3R:18948996-18949740	-1.0052013422911235	0.22432243947821665	-0.822237071766942	-1.3467010370598014	-5.649383733877957	-5.44561341722028	-4.127072425001907	-2.986404447333272	-3.4801442555213953	-3.1706542126847332	-3.029541529152163	-5.819767258956281	-3.268274289869731	-3.3346889786608847	-3.102653806933973	-3.145694397339969	-6.216891375358409	-3.4341234138668177	-4.1547015045905	-4.324660715226006	-1.4941605304557941	-2.447030914046653	-4.135213669540434	1.3836034978805847	-4.023349840684507	-6.135957065859368	0.0	-2.3124785151076033	-5.425799722036988	-2.175914196538939	0.0	-0.7359535705891888	-0.8526405704718831	-0.9672141910592927	0.67092158322232	0.7359535705891888	0.7906137876558695	3.6175636322510223	14.215854479962502	15.084401266644534	6.466280099263977	2.259982999975834	1.8493628127330977	6.3093423950170555	3.6657754265111953	2.4748465222879346	5.137379596945201	4.776290915478449	2.505730887984495
chr3R:19180445-19181792	0.5696341059805567	4.430601038708375	5.564722983571503	6.812324419573034	5.855436529808385	5.090671631720663	6.13431883038756	9.462664225694239	5.487513915800644	4.384380972168577	2.3472901998284565	1.3364355406271504	-0.025714105953633288	0.04759840440154023	-2.495032040609086	-1.2975535332848132	-0.4086158505541441	-4.179396301383634	-2.7217227289939143	-7.400734742928334	-3.750038837685294	1.743028296996727	5.645265129820359	7.378083286284325	8.719360708217454	7.358759391716055	5.217247129219936	2.915266191484841	2.5420479882635423	3.604555938460629	2.309746824881523	4.9340211112067	2.6132914075717344	4.276636665852659	1.623716097981586	4.161314762414602	1.3647633485951847	-1.1715171924002243	-0.7021769301766935	-1.7890983366645457	-2.6877959492947765	-4.667298130626329	-6.913508622216003	-4.897847678377938	-5.811129577921602	-5.715520536111327	-5.8128283570895585	-8.902121366107261	-9.6855100338631
chr3R:19184742-19185814	4.384380972168577	2.3472901998284565	1.3364355406271504	-0.025714105953633288	0.04759840440154023	-2.495032040609086	-1.2975535332848132	-0.4086158505541441	-4.179396301383634	-2.7217227289939143	-7.400734742928334	-3.750038837685294	1.743028296996727	5.645265129820359	7.378083286284325	8.719360708217454	7.358759391716055	5.217247129219936	2.915266191484841	2.5420479882635423	3.604555938460629	2.309746824881523	4.9340211112067	2.6132914075717344	4.276636665852659	1.623716097981586	4.161314762414602	1.3647633485951847	-1.1715171924002243	-0.7021769301766935	-1.7890983366645457	-2.6877959492947765	-4.667298130626329	-6.913508622216003	-4.897847678377938	-5.811129577921602	-5.715520536111327	-5.8128283570895585	-8.902121366107261	-9.6855100338631	-8.08080647602256	-15.551848094880427	-19.637726382194742	-17.604932604854866	-11.164593617000097	-7.202391874758802	0.2614505271567006	0.8065359368777398	8.20903028443797
chr3R:19755422-19756320	-6.614819994102696	-7.685843411033191	-3.36806076122604	-3.892179255144124	-4.7644873161944545	-4.956415656946512	0.37107205997171755	-6.311810458868502	-11.791736319160426	-8.249824050040544	-10.15358865621851	-11.184917475842372	-2.836548834660592	-12.470452285035416	-6.846027226510628	-2.6259401659828914	-0.3842533059311557	-3.389037660597996	-3.2527224882259804	-8.712203080102647	-8.844462509901296	-6.856666435282934	4.192636030366732	6.9808224523360325	25.539401953094078	36.35524784158073	38.285618679653965	12.307525825650782	11.920644416777776	6.520998636900463	9.561607498376732	11.67981022674969	1.0071530935935828	3.490403416121696	1.4730878161137109	0.7433512210537065	-2.9110119198787108	-7.673277603785044	-14.369175686751586	-12.004957528747482	-17.053290347598082	-2.6095004769514603	-2.259982999975834	0.0	0.0	1.0668755590631576	-0.13563667086097575	-5.037453981142272	-3.8348094215880404
chr3R:19868755-19869796	-13.204958621447046	-5.714218348749178	-6.777836943204148	-6.896024431183055	-8.768689202986401	-2.040798121852448	-6.836228528543177	-3.094275047049504	-0.42089311482881603	-0.7822497065974797	0.302302415767695	1.4329417110838014	-1.7547156730205384	-2.1175318794515112	0.05851597975293746	0.03923885817930211	-1.7160233536387708	-5.154942850878735	-3.340149043181039	-3.9708979580983605	-4.915839912345938	-3.4677984075768378	-6.532119004820039	-1.6865583723593303	-6.594847699551546	-3.7742867185066493	-3.413465285552094	-1.1118959155158696	0.30512919039847236	-3.481126802366206	-1.5617646737515405	-0.38611665592809713	-0.32675222119505476	0.0	0.288769123076823	-0.32675222119505476	1.0668755590631576	0.3842533059311557	1.1118959155158696	7.650213934077217	11.765117389049992	8.407089881541369	7.842347675733115	6.874894549529154	6.7053765779072245	8.828584095341828	5.470568185279633	4.720007778868956	2.6135711737685834
chr3R:20461026-20461906	-1.1582567948771416	-0.98174571187062	1.3836034978805847	2.4769017913341163	1.1096670455303024	-0.5552050987676277	1.1737218734474009	6.379682405375896	7.47354483533274	9.613195419407626	11.627809643269018	0.5325793640278282	0.0	2.8971063280919656	4.536987718388903	0.37107205997171755	0.3842533059311557	4.267649081921971	13.215804084559222	7.297250768492808	9.991562813301584	3.48762928746045	3.63370502579631	2.740267149307653	3.6168168593542975	-3.4165395503852847	-5.231649156902981	-6.1505152330045565	-8.806015532395012	-2.3358376903779603	-1.184584460397631	-2.023126312890935	-1.4310289473462419	-4.211972052440145	-4.048728391480497	-2.8570127010414965	-0.5991528409482914	-0.4447253067938503	-0.18946256670265693	-0.32675222119505476	-1.2048957693008349	2.385775546708764	-0.4545456882419626	-0.1810508810297222	3.0713233068897945	2.124618690358108	2.4185106506640235	5.413054686409084	6.115767252678824
chr3R:20578267-20579055	5.000730269243401	3.7895064916314434	3.412640392078932	3.771142849741999	3.90556387554037	2.7565789951234017	0.29502987909596917	-1.0865488659570626	-3.4436506895168644	-4.732045521505946	-5.1728505399131315	-5.037073354110629	-2.8457116458872407	-1.3074007058902517	-2.2659056924816583	-2.0978858751161993	0.6409987327881731	-0.8457119955017671	-1.4637527426815689	1.592002929419508	0.7863005101096021	1.6138700947441524	4.300568510788124	4.391530274972443	-0.5871840453695247	-1.6475609003445995	-11.02467783629339	-10.99623988949224	-9.12666079839224	-11.925049705886467	-5.8621279956840135	-9.865529345681875	-10.493525894691459	-14.797746212545317	-2.1108300799319792	-4.941252502169563	-4.299446271811756	-1.7256597886472873	-0.25135143285923484	1.2725462618242758	-1.9484017795162492	-2.602101839268968	-6.477409189191631	-1.4913784040922755	-6.703711070646548	-2.8113892520806867	0.9884928598239788	0.0	-3.355783209926178
chr3R:20693595-20694851	16.010681717565358	10.211033612373026	10.866614833982743	7.378392552065785	5.724145966950015	1.4362820044816205	1.7190314631735322	-0.5563440348859585	-1.8896456229857623	-2.4797989929280986	-4.499527700296591	-5.774289663638924	-10.208085764184395	-5.03296192282105	-13.304258272537126	-2.568532765931552	-9.31619636143246	-8.267934078384181	1.5022269290607766	0.0	-5.165339044394201	-8.954674054966688	-13.459019257464622	-15.13032866292173	-8.9541164985976	5.527292739526548	0.9396698935460946	1.9325489045477005	1.7407076077571686	3.483321128111907	4.3717789988588835	1.0099378001254522	0.288769123076823	1.0207429196409408	2.7959310404793483	4.0353080937883385	10.064014195158904	0.6610055706295627	4.088091043890682	10.293284228212341	13.920863410822701	6.648834940974953	8.1199710638034	9.45889241225214	8.048912861061583	7.993733838749816	5.560087459901842	4.647597273155535	3.1720226515604786
chr3R:21071546-21072732	28.529363311985218	14.005521653017189	8.266679902749287	1.3182687278617096	5.401167140896214	7.123214502522264	7.744909327709094	0.1736674791438287	2.3882644820524592	6.136823973449451	2.057355255631578	8.505286568507394	6.805760884501205	6.783065990089727	3.807659671506302	5.298903506610502	2.0261220398218094	6.52648261343282	7.3787145291477385	2.9792574701500705	0.9059652567236041	-0.9059652567236041	5.4152939361163215	6.3593237556948905	6.928189121022536	11.25057734907697	10.687664525983422	7.646745097345667	0.3019354148787963	6.96068455296196	5.968404650957849	5.6044590085280275	4.650703521272885	1.476291322250725	0.27044191788563177	-4.707567985087076	-5.126783891481365	-2.1400198738726015	-3.181627233053237	5.5038821415866765	5.935628873956179	4.165584633434225	1.834949177086694	1.5383897502006558	-0.8866282175517963	-3.5019562629171506	-3.564580659548742	-7.626165345658621	-6.575954816631904
chr3R:21083002-21084366	6.3593237556948905	6.928189121022536	11.25057734907697	10.687664525983422	7.646745097345667	0.3019354148787963	6.96068455296196	5.968404650957849	5.6044590085280275	4.650703521272885	1.476291322250725	0.27044191788563177	-4.707567985087076	-5.126783891481365	-2.1400198738726015	-3.181627233053237	5.5038821415866765	5.935628873956179	4.165584633434225	1.834949177086694	1.5383897502006558	-0.8866282175517963	-3.5019562629171506	-3.564580659548742	-7.626165345658621	-6.575954816631904	-6.915846921182863	-10.756609332447647	-4.74410624672755	9.217592924133822	3.6027383903800207	2.874705630814022	9.036664205238875	9.886106501361338	11.176537614670442	6.273849226993958	2.335056885875982	2.083569566692409	-0.6893790771499799	-2.1806497067866197	-3.475935792651093	-4.767979935728017	-0.7754328781564962	-2.530033175091028	-2.8521776008695547	-0.20766884052168627	-1.893854959754946	0.3343368925238312	-2.8727085977419278
chr3R:21085566-21086242	0.3019354148787963	6.96068455296196	5.968404650957849	5.6044590085280275	4.650703521272885	1.476291322250725	0.27044191788563177	-4.707567985087076	-5.126783891481365	-2.1400198738726015	-3.181627233053237	5.5038821415866765	5.935628873956179	4.165584633434225	1.834949177086694	1.5383897502006558	-0.8866282175517963	-3.5019562629171506	-3.564580659548742	-7.626165345658621	-6.575954816631904	-6.915846921182863	-10.756609332447647	-4.74410624672755	9.217592924133822	3.6027383903800207	2.874705630814022	9.036664205238875	9.886106501361338	11.176537614670442	6.273849226993958	2.335056885875982	2.083569566692409	-0.6893790771499799	-2.1806497067866197	-3.475935792651093	-4.767979935728017	-0.7754328781564962	-2.530033175091028	-2.8521776008695547	-0.20766884052168627	-1.893854959754946	0.3343368925238312	-2.8727085977419278	-2.08916179891912	-0.0822357186130225	-0.8177395647234055	0.0	-2.577366054610659
chr3R:21474937-21476003	0.9904045594542432	1.2662366674478867	1.2820092465562924	0.685021072838532	-2.21298817858839	-4.201870333606611	-5.441927201607661	1.359464726742079	-1.6175469938814233	-3.557012030754242	-1.9106074244582985	1.309140954652359	-0.03005875337534102	0.6852719030915234	0.07269167168510311	-0.5541911109662113	1.3821770810048504	-0.3842533059311557	-0.9884928598239788	3.242998968119826	5.812954647579335	5.881738283193007	-0.6750429899863309	-0.4632091607088972	-2.5773311076554357	-2.776706239004805	0.7524121033046751	0.8585981187465394	-0.15314929735432536	-0.5844153968664683	-1.3821770810048504	0.6252873828651146	0.0	1.9084850188786497	0.8568448006503339	0.0	0.24062334122190882	2.3896073453432467	9.254639779380723	15.89796035687088	16.987237013790224	15.810104721831785	16.324621901651106	8.806683504300368	6.597363440623528	1.7962862187539885	-1.387507572578734	-9.668875733826379	-8.654598166287434
chr3R:21509615-21510749	-0.14178143313803784	-3.8363674225516267	-6.652614770056874	-8.457884186144579	-7.98459077715966	-11.758861479913865	-12.586896334581324	-9.985112025847105	-9.04502876798495	-4.5715526900151175	-4.489328897005558	-2.2015765081576304	-5.51409277902901	-10.080517423631278	-8.023315847072144	-5.908171650597216	-6.188857591572003	-1.0668755590631576	-7.918386413940027	-15.317522803818772	-11.721696132488322	-11.809902340793343	-16.21618877138613	-19.290727981922295	-18.06280215387035	-13.257220172210568	-3.2728857884122076	-0.3842533059311557	10.096350868056241	17.332479386053674	19.50270908004808	28.18856570211707	22.26168218806391	13.115363677628388	11.094104327477197	10.89079923937936	3.7360869399710426	8.106928278094205	6.200572114008945	12.342948651407117	13.261722663646344	6.576891421897809	10.152784505489572	6.8320062827963595	4.237077236142017	2.23256344482783	-4.3705269070923585	-7.826381673365984	-9.989140518568362
chr3R:21884042-21884791	-2.570156799231257	-3.3370004653278573	-6.294292189946924	-7.5918845428502175	-6.602550840347117	5.619452929948509	4.303280752661458	3.181597669177494	3.8077967664319576	2.2913611464679127	4.514163659602163	2.6152767931418137	2.42172762043021	-0.5722024104662571	0.18734382161356347	-1.0429898894117737	-3.8744360083013762	-3.5415154495244408	-4.147613209697262	-1.6714978687008024	-0.21204273588951064	1.4248773333667712	-0.09312041292762295	-0.7650808087016688	-1.2905178045510073	-5.326745503436198	-5.182911599359384	-10.150089173265112	-10.540192047249695	-6.412944718892896	0.035683725848912655	2.3413278143588303	10.128320540868911	14.529232291888821	13.749745117845285	5.094165342501752	2.8931471762726932	0.6803409665237578	1.1121296195469597	0.0474089479584475	-3.5694455835823176	-4.461086936370051	-10.607217396113185	-5.864249401311794	-9.941108559483785	-3.8360873804339386	-5.62254731291548	-2.0318333171003844	0.0
chr3R:22693663-22695173	-0.6252873828651145	-1.1242849780242945	-1.2400656565602315	-0.9884928598239788	-2.127449929147478	-5.873054336948915	-3.134346153310909	0.9790209469024396	-0.3861846181181559	-1.198756793898035	-1.0599632331942366	-3.2413913886679953	-1.3836034978805847	-2.309661094552232	1.0436763317093378	0.3614977692155433	0.9059652567236041	0.0	1.0668755590631576	0.0	7.145438580884997	3.0401377525803905	0.7359535705891888	2.6362935771654796	6.731837093772524	-0.3842533059311557	1.3891769388899318	11.34894393563357	0.6652598529503844	3.65960118483716	9.514603143928719	1.2780642861172016	0.7359535705891888	1.4637527426815686	0.7359535705891888	10.052797593320474	22.119028528543137	11.585917732456684	0.9884928598239788	15.35204845182351	22.174772004230878	17.255146112719295	17.481000438517214	9.348656101550963	3.1375580671749383	3.849345231620793	1.1836358798685103	0.39439868163764963	0.7359535705891888
chr3R:23081462-23082462	0.672102957563083	0.5692575919064119	0.33471723060526704	1.7539357689560469	2.132741991087161	2.6034972380706156	0.2677040493041963	1.2020413823987384	0.7286877652537914	-2.047072772638075	-1.0031014584862945	-2.6452896117082743	-1.5909568602805417	0.0	-0.1425565069056	-2.166118100521016	-0.7398562012107508	0.0	0.9794577124501769	1.2610741830328953	4.255280215522867	0.5160691555074405	1.5355410180882183	1.240485739824651	1.663669298713206	1.1362239956684417	3.7550187690366648	4.508721996171986	4.2963898867109265	3.738817147019138	4.466729877242714	4.28040639468934	3.795716401455539	3.466779334067947	3.117586347933411	1.3458299088896666	5.2158671985497636	1.5567987161120072	0.47746299581021734	5.778578371629994	2.9572093643058786	4.314458800111436	5.845964458174311	9.289884001944257	7.6026681774908065	8.498345363885559	0.3624383129107807	7.4894063864665075	3.684526459448778
chr3R:23088797-23089462	-2.166118100521016	-0.7398562012107508	0.0	0.9794577124501769	1.2610741830328953	4.255280215522867	0.5160691555074405	1.5355410180882183	1.240485739824651	1.663669298713206	1.1362239956684417	3.7550187690366648	4.508721996171986	4.2963898867109265	3.738817147019138	4.466729877242714	4.28040639468934	3.795716401455539	3.466779334067947	3.117586347933411	1.3458299088896666	5.2158671985497636	1.5567987161120072	0.47746299581021734	5.778578371629994	2.9572093643058786	4.314458800111436	5.845964458174311	9.289884001944257	7.6026681774908065	8.498345363885559	0.3624383129107807	7.4894063864665075	3.684526459448778	5.069063905437358	3.1593611769294796	2.450831477292697	1.8142673808191359	0.5833889390171134	-3.634210018075594	-4.127640749737624	-11.758503314283814	-12.86268056674243	-13.146763766828302	-16.223209659686013	-12.973593999384484	-20.193950751330114	-16.67897009527635	-5.369592802562223
chr3R:23746994-23747797	0.0	-0.1895550602945192	-6.589276610263831	-4.206671435530601	-6.5597156995591055	-6.239054707418695	-4.6132399745445465	-0.47712125471966244	-1.0668755590631576	5.204259837595841	0.0	0.0	0.0	0.0	0.0	0.0	0.0	0.0	0.0	0.0	0.0	0.0	0.0	-0.47712125471966244	-6.935289834672765	0.18105088102972228	5.35368107874686	10.104913108099238	6.142869654322074	4.606755839317037	5.237581073444974	1.1416133483953088	0.47712125471966244	0.7359535705891888	3.921212212002805	10.649202062786015	8.716371521221468	0.7359535705891888	9.595111595089474	2.964573865369475	0.47712125471966244	6.214735640223829	7.910626382282186	8.188284193767828	4.59479464037908	2.984977031346847	-0.1826148626765881	-2.3965768197928177	-3.818065612360846
chr3R:23749796-23750773	-4.6132399745445465	-0.47712125471966244	-1.0668755590631576	5.204259837595841	0.0	0.0	0.0	0.0	0.0	0.0	0.0	0.0	0.0	0.0	0.0	0.0	0.0	-0.47712125471966244	-6.935289834672765	0.18105088102972228	5.35368107874686	10.104913108099238	6.142869654322074	4.606755839317037	5.237581073444974	1.1416133483953088	0.47712125471966244	0.7359535705891888	3.921212212002805	10.649202062786015	8.716371521221468	0.7359535705891888	9.595111595089474	2.964573865369475	0.47712125471966244	6.214735640223829	7.910626382282186	8.188284193767828	4.59479464037908	2.984977031346847	-0.1826148626765881	-2.3965768197928177	-3.818065612360846	-4.110259879371898	-2.692849199401418	-4.096044871929748	-11.636507692953094	-3.9431194761359545	0.0
chr3R:24429911-24430993	0.8331037697083299	4.261847784395949	4.232305265020168	1.5598084946258042	1.3473521060624796	-2.54832016952922	-1.49243255809209	-0.447072594610879	-2.7917722016813697	-1.684872899606169	0.0	0.0	1.4637527426815686	0.0	0.586385520523675	2.083621954351319	4.09987729531241	3.425198909875339	3.0831126209446515	-1.9589707981371463	0.6948035353948027	0.6226347818807576	-0.567893276217677	2.259982999975834	1.3838736204033506	2.074028050575848	4.035965065404423	-0.13669829097314462	2.8566058436874577	4.174182763238715	3.3628313884587895	2.3437735773421755	-0.31370971871362024	-0.22427142097997152	0.18814902803315608	-0.8881232239143072	-0.32759146945842527	1.0762937555906096	1.251293698979397	1.3115661062965098	-1.2505855836273245	4.557107670631012	2.9105645279332815	0.8303377751134301	-1.0668755590631576	0.20164550840183051	2.6811595175551735	0.0	2.1683730433104054
chr3R:24884733-24885813	-0.9193975046841285	2.9953752441460164	2.792926887350876	3.9137121853421526	3.6185476184705867	2.448259788184741	2.6270064052811137	0.9238735850228941	3.112900112837803	0.7359535705891888	0.0	2.3286248352848276	3.774687520905128	7.173626498225137	5.756832562604884	0.6383073482902311	5.726956875310608	4.609335473435873	4.756849545508794	6.9505997604619765	4.61377129209593	6.964923412866941	9.602930530855522	9.057057740369201	4.430346676847936	2.847616146575369	2.697592030277492	4.182355212144152	0.7894318076328176	1.0096142699757356	0.6030288294452715	0.24062334122190882	-1.2081277097026015	-0.6963274743623699	-0.3460224489990095	-0.6431766970855943	1.9698603947583317	6.066847160403435	18.7011953682778	17.046273338662008	15.949356119241774	10.739313763523183	6.247244309637862	0.7373389329409517	-0.40970128356775687	-1.3353937421044602	0.35910362865878376	-3.425623311133401	-5.351545466896263
chr3R:24981854-24983104	-3.5674162662608198	-8.062376268033619	-4.774762189843195	-3.476218267347712	-7.3291340044845805	-5.02170294425414	-4.707807791897163	-6.050736696169713	-10.547109888772512	-13.633933627395944	-15.257555938446911	-18.282701089215845	-16.398768936058286	-18.44105773593923	2.106241319804224	6.720346997065365	4.904044021483258	3.8827193401615863	-0.12090353757706984	-3.3429887752518086	-5.686626300397669	7.58008192478311	14.18978689558307	18.512697974888532	15.083344626199683	5.2801108071348715	9.193826459144944	7.251920589417164	4.312637328691915	3.399844666729275	-2.666325871213151	-2.6149872490942734	-4.989471421492238	0.2948178473041528	0.8752001258566804	2.6144320761779127	8.311460131610513	8.60175938413053	13.84949755032827	11.49455339787852	9.731520250470115	5.780084208025723	4.4797540300279035	2.632511227221088	-1.3616062303773864	-2.8790305067942126	-5.08806984948645	-9.066217590044733	-8.354807418769001
chr3R:24989459-24990414	6.720346997065365	4.904044021483258	3.8827193401615863	-0.12090353757706984	-3.3429887752518086	-5.686626300397669	7.58008192478311	14.18978689558307	18.512697974888532	15.083344626199683	5.2801108071348715	9.193826459144944	7.251920589417164	4.312637328691915	3.399844666729275	-2.666325871213151	-2.6149872490942734	-4.989471421492238	0.2948178473041528	0.8752001258566804	2.6144320761779127	8.311460131610513	8.60175938413053	13.84949755032827	11.49455339787852	9.731520250470115	5.780084208025723	4.4797540300279035	2.632511227221088	-1.3616062303773864	-2.8790305067942126	-5.08806984948645	-9.066217590044733	-8.354807418769001	-11.287913069737295	-6.850731478616847	1.9366985454978825	3.4252829278377868	4.177842167010028	-0.18380811424485086	2.4467106740459563	0.8507028823128805	0.7506777248292945	-0.24285192472954686	-3.1376968488628547	-8.524566839045448	-8.647572631527598	-5.341296335178083	-5.476598071249179
chr3R:25046389-25048390	-11.765495568408717	-9.682063619871752	-10.724110068618154	-9.724159404309475	-8.023345685273966	-14.502905371108248	-12.97467659095614	-16.17732519574313	-14.81116625203252	-11.52063392271996	-11.372675008290729	-9.069062251493126	-12.22078203154289	-17.67641595212287	-17.587285440216355	-13.238543367285265	-17.380473798581917	-9.905528988176087	0.32675222119505476	-2.3286248352848276	-4.253984936246561	-11.081886916970406	-6.84353762986277	-4.392305369435672	-2.936763446745902	-2.9906272946740633	-0.5234384870639825	-1.529598428483218	-3.5887173929797695	-3.9855397473797316	0.919397504684129	0.0	0.4095603756802117	2.211651722600319	-0.2887691230768229	2.532405238475601	3.524182117307366	6.039653602734748	6.828077166691664	4.637968431522841	4.648483629059205	2.6188201015617527	3.529469810724584	2.0699017701404587	3.3895454945428987	4.672798124579983	2.9780831530471215	6.420187073141988	2.973747706500482
chr3R:25080956-25081718	-1.0948570982095023	0.6025013259654013	3.372156401175193	5.176622021025904	9.636965434923566	13.777989553545767	9.638740423345041	5.806964551059966	-0.430620900294947	-3.251483714244255	-6.054061179641994	-6.114659803530213	-8.215603175871157	-13.698271776520118	-12.08064394304233	-18.16376605775395	-19.047369725837783	-16.241334808156687	-3.368077057564433	-12.397525346036833	-2.190081547687286	4.437535425039666	4.1668873379058216	4.578681622425681	0.6017853454529262	-2.1689062241199233	-3.4427165050628346	-8.025021402868015	-3.979894218274536	-8.322112541455326	-1.0412143971508037	10.96702865746978	14.52440353775117	14.144904576940707	3.53450610723731	3.4531812323009183	0.08830589513473053	18.980268991773197	18.926014550455566	14.876652330617263	11.756524401790177	4.595932038748271	0.6556521067551131	-9.887453611136081	-9.571473763042635	-12.368917236933541	-5.095983437912991	-3.257738707196443	-8.813181684213427
chr3R:25683316-25683861	20.162328661891674	20.196590649308344	16.76908717463496	10.235741776673922	8.658295589176664	9.643128389402381	7.5578458037842555	4.880384556478878	2.869666258349491	3.137140328693808	-0.5483517971241718	1.7312946433678342	0.9412762859593229	-1.6747051296075313	-3.8733860495768826	-5.1985385142756915	-6.002416432748583	-5.492618902166456	-5.238356320047027	3.834396024904392	2.7071561237878945	2.9495465762063047	1.5025430265878261	3.702374588233466	3.341216968897358	2.42784829702201	5.0550270811895786	0.9390459174656928	1.4621515718576839	0.09779282836594361	-1.4238147872852178	0.7126661820224166	-1.9362642523270992	-0.9933616066868863	-2.2724391168136453	-4.259072810731987	-6.142513764301034	-4.559302165154364	-2.9487912093030455	-5.413289419187266	-2.85452684004467	-10.524679112664783	-11.495244270559427	-7.945513991481751	-10.361884217768122	-8.171321197991505	-8.550838707403217	-2.462190411915838	-2.5520164296904553
chr3R:25688340-25689421	-0.5483517971241718	1.7312946433678342	0.9412762859593229	-1.6747051296075313	-3.8733860495768826	-5.1985385142756915	-6.002416432748583	-5.492618902166456	-5.238356320047027	3.834396024904392	2.7071561237878945	2.9495465762063047	1.5025430265878261	3.702374588233466	3.341216968897358	2.42784829702201	5.0550270811895786	0.9390459174656928	1.4621515718576839	0.09779282836594361	-1.4238147872852178	0.7126661820224166	-1.9362642523270992	-0.9933616066868863	-2.2724391168136453	-4.259072810731987	-6.142513764301034	-4.559302165154364	-2.9487912093030455	-5.413289419187266	-2.85452684004467	-10.524679112664783	-11.495244270559427	-7.945513991481751	-10.361884217768122	-8.171321197991505	-8.550838707403217	-2.462190411915838	-2.5520164296904553	-8.216891655218047	-9.367337493478	-8.8332147445752	-8.552969604279493	-6.519741723821472	-11.809780375623804	-7.258365334105231	4.540207262925486	12.754677059665642	5.27617799986926
chr3R:25868112-25869160	-5.1054010969830745	-7.6792986219624355	-3.4243787365521112	-4.148391903625103	-7.279623717189347	-4.801957448838152	7.60695838910247	4.468253630377541	1.980000808074581	-0.9734303169882175	-6.878541765306992	1.09904636732023	1.7671833684548004	2.266576896864661	-3.7222855568651614	-5.003912260681564	-2.6557739904738704	12.229293252866126	12.528273948254713	5.622784436246902	2.651016969415291	-2.3526157114226796	-2.4057918752971457	-1.830642234528157	-3.513740648922234	12.552013798718104	19.589847997009336	47.949116822868326	53.97229207499827	48.86797782994423	21.072284545474595	16.99352859854145	13.152729514640159	7.0661210934214	3.0365843897448377	-6.5281031831564	-19.566392895261423	-32.85123472225558	-46.29609598077627	-30.034321457560686	-26.58786309455433	-20.638852931473192	-4.027854575895655	-1.9769857196479577	-1.3836034978805847	-10.073667191943606	-3.9519369699204634	3.0214767189493097	-0.8719282568057409
chr3R:25870814-25871512	-4.801957448838152	7.60695838910247	4.468253630377541	1.980000808074581	-0.9734303169882175	-6.878541765306992	1.09904636732023	1.7671833684548004	2.266576896864661	-3.7222855568651614	-5.003912260681564	-2.6557739904738704	12.229293252866126	12.528273948254713	5.622784436246902	2.651016969415291	-2.3526157114226796	-2.4057918752971457	-1.830642234528157	-3.513740648922234	12.552013798718104	19.589847997009336	47.949116822868326	53.97229207499827	48.86797782994423	21.072284545474595	16.99352859854145	13.152729514640159	7.0661210934214	3.0365843897448377	-6.5281031831564	-19.566392895261423	-32.85123472225558	-46.29609598077627	-30.034321457560686	-26.58786309455433	-20.638852931473192	-4.027854575895655	-1.9769857196479577	-1.3836034978805847	-10.073667191943606	-3.9519369699204634	3.0214767189493097	-0.8719282568057409	-0.6753370160420804	-9.591821960340546	-13.785162818809347	-19.19676483465062	-23.85609103509521
chr3R:26032165-26032619	-1.7097440603609764	-1.1919504926927988	1.8389217836419411	0.32687338866277565	2.9569641496028165	2.7040331919070106	3.1651401539073043	-1.597888911731707	2.6666315485740486	6.6478254373664765	9.197346475304734	6.750012785749514	2.800666101877301	3.600493758656936	6.380419198215356	6.808477085099195	9.59466124011731	7.3666779384906205	7.322329065686767	2.6154154843322095	4.115988676970222	3.940996940212397	6.587813888577064	5.1995416308518045	2.970145848535718	0.9832537178267733	-0.5198939151191452	-1.1672009443347164	-0.6494829534232724	0.25370995773219984	1.3078139002223752	-0.8673946119247413	-2.5967389379675665	-0.47479582163044937	-3.0686615024479256	-1.286102661188474	-2.3880271164370583	-1.9141417120852178	-2.5127168981555794	-5.306196111395468	-4.639587721640037	-7.149355297318463	-2.5410016657611276	1.9469380192369792	2.245453447015175	0.07285837394240054	-2.861434272641703	-2.272516819858602	4.833334334885821
chr3R:26033568-26034700	0.32687338866277565	2.9569641496028165	2.7040331919070106	3.1651401539073043	-1.597888911731707	2.6666315485740486	6.6478254373664765	9.197346475304734	6.750012785749514	2.800666101877301	3.600493758656936	6.380419198215356	6.808477085099195	9.59466124011731	7.3666779384906205	7.322329065686767	2.6154154843322095	4.115988676970222	3.940996940212397	6.587813888577064	5.1995416308518045	2.970145848535718	0.9832537178267733	-0.5198939151191452	-1.1672009443347164	-0.6494829534232724	0.25370995773219984	1.3078139002223752	-0.8673946119247413	-2.5967389379675665	-0.47479582163044937	-3.0686615024479256	-1.286102661188474	-2.3880271164370583	-1.9141417120852178	-2.5127168981555794	-5.306196111395468	-4.639587721640037	-7.149355297318463	-2.5410016657611276	1.9469380192369792	2.245453447015175	0.07285837394240054	-2.861434272641703	-2.272516819858602	4.833334334885821	4.827093830538862	2.343921813975141	3.891328634495333
chr3R:27039668-27040730	-0.32675222119505476	0.7359535705891888	0.7359535705891888	1.057280587312165	1.9818654906907396	2.793564002018489	1.2842439790423155	1.0954071981759788	1.4019407318002706	1.9161560801600441	-0.5552050987676277	3.450070926019602	3.9113146993544303	2.1535944478094757	8.671402475716032	7.9245672591944905	3.7757813498072794	0.32675222119505476	1.4700822753787206	7.859804969498134	6.00117246037445	3.625849049004732	13.556680091688058	9.294118876168389	7.372432748288447	10.034374144448467	6.809376242126119	7.518869145000832	8.394279296591062	4.742048777996533	0.7359535705891888	2.1103174211004725	4.170737367621485	3.9692104261424928	2.4444241203011807	-2.786509849764301	-2.101681498142228	-0.7086108224022718	-2.5595124767438167	-1.3821770810048504	-6.491102323832881	-13.370562142424992	-7.330707594685108	-8.330576318473202	-14.619728840955474	-4.232439036821135	-7.087032293943356	-9.094242935971172	0.32675222119505476
chr3R:27041730-27042950	1.9818654906907396	2.793564002018489	1.2842439790423155	1.0954071981759788	1.4019407318002706	1.9161560801600441	-0.5552050987676277	3.450070926019602	3.9113146993544303	2.1535944478094757	8.671402475716032	7.9245672591944905	3.7757813498072794	0.32675222119505476	1.4700822753787206	7.859804969498134	6.00117246037445	3.625849049004732	13.556680091688058	9.294118876168389	7.372432748288447	10.034374144448467	6.809376242126119	7.518869145000832	8.394279296591062	4.742048777996533	0.7359535705891888	2.1103174211004725	4.170737367621485	3.9692104261424928	2.4444241203011807	-2.786509849764301	-2.101681498142228	-0.7086108224022718	-2.5595124767438167	-1.3821770810048504	-6.491102323832881	-13.370562142424992	-7.330707594685108	-8.330576318473202	-14.619728840955474	-4.232439036821135	-7.087032293943356	-9.094242935971172	0.32675222119505476	-1.2780642861172016	-1.0466924622419154	-5.065102110785209	-6.852390363762324
chr3R:27420092-27421890	1.5016006525044663	-0.11930251449979568	3.1567693808022477	0.7388735348821501	0.06073907769438268	0.7441011720374798	1.157028680067261	-2.264852463552234	-3.100346167011292	-5.325885252720799	-5.892789769228381	-5.66643228133615	-6.328190961342637	-2.6487038891815073	-1.3700518866087263	-1.9964908786936886	0.0	-0.7174817428959887	-2.510846372170784	-0.07768811657101156	0.7953235719989745	-0.2306245493921307	-1.9642984727935342	2.0496187516477464	1.9460544669282525	4.753720052147995	3.367215861297847	3.6072766550101814	5.624744062427127	4.26627114511319	3.3112051342174826	3.2600413720745474	1.9961410364467218	-1.1110090209113634	-1.8331667216275371	-3.8780851180618026	-4.960046502514243	-6.972439019568688	-4.152820703366365	-8.912255118626051	-7.4560889904861325	-6.45428391021132	-4.407103300878987	1.4313637641589874	-0.5050184077099936	-4.957183934387411	-3.1771444501259856	-0.48723974652184643	-0.7875892944361567
chr3R:27570409-27571759	0.0	0.0	0.0	0.0	1.8226612087617338	6.207539758760857	8.166449292123973	5.601626880751308	5.855440299801585	4.601509678809279	3.8251665184748593	3.9796322098018986	1.7574664225076952	2.736570067220983	-0.1905958715993012	0.12345630712922841	-1.1195798962451204	-3.636419980697771	-3.661544991181993	-5.105283392134872	-3.279272368294221	-1.1577397598338817	5.205211524445725	2.936521105183307	1.767927724052722	0.9991748016680262	0.5696341059805567	1.891813561654843	-0.6542314502127641	0.7655527689498733	-1.4070526945451793	-5.678975535468381	-1.5666624494350934	-4.6895649123929095	-3.3119799140584	-4.998086674884501	-7.248487480313213	-3.9736858968338247	-1.4426764120228188	-3.406572350245606	-1.9158649366422307	-2.833404905947573	-4.356851072657171	-1.3790584067240925	1.1559095236863737	-0.12730186446133945	-0.32675222119505476	-3.001479538499564	2.9368563625310378
chr3R:27879243-27880860	0.0	0.0	0.0	0.0	-3.7088206429780977	-0.7357890626869555	3.1532554676341067	3.098878344142466	3.440036602075246	0.0	-0.2958330142165859	3.00583442034634	4.932665080555147	5.3209461116969194	0.6867325911188109	0.0	3.2955606266994106	5.9442077195251395	4.206046143935163	8.964095308485803	3.499979018857231	3.742731644790564	0.17662740040074293	0.0	0.9884928598239788	0.6252873828651146	1.4637527426815686	0.47712125471966244	0.7359535705891888	0.0	1.92524100029391	4.120996546686595	3.6311319408036913	1.4313637641589874	0.0	4.808849102504304	13.457743971464586	10.45375269457468	6.612553384788798	9.681956502406651	4.768689594756395	6.382025854196905	5.959103605959015	2.9720624767956445	1.1402482150925257	-1.7024390227522326	-2.153707087128169	-1.744167174571426	-1.6426751266920798
chr4:86448-88082	-0.7359535705891888	-1.9330516924433963	-0.4547195741423293	-1.4637527426815689	0.0	0.0	0.0	0.0	0.0	1.537197078528956	0.9884928598239788	0.0	0.0	2.0628055570570996	3.8622104928819727	0.0	1.3821770810048504	-0.9884928598239788	-0.5050184077099936	0.0	0.0	0.0	0.0	0.0	0.0	0.0	0.0	3.0643670870356483	0.0	0.47712125471966244	0.0	5.763854314031679	11.220149636936707	8.321857345788471	0.9884928598239788	5.81110559139501	3.4525620940576753	5.505280019982004	7.504085441640076	13.516929917587504	1.1737218734474009	0.0	4.004103488598686	2.4589972098463106	0.0	0.0	0.0	17.605781470053767	8.722126216095177
chr4:233273-233895	-0.19916529609750633	4.846299615505709	0.4041630978552235	5.128433965453218	4.026673073882121	5.821250533527605	5.289092988049796	0.4724541239367261	0.6358459603999882	4.838994325055149	1.9238189168559865	1.1968205028200558	2.503085542172134	1.0937648402098439	-1.363170818309168	-3.675947131075847	-2.3508673485599956	-3.8900267392636816	-2.689936250805805	-4.008995389796248	-4.680685782336573	-11.174168421934509	-8.616559682581293	-5.667991104270389	-3.8814745118779066	-0.47712125471966244	-0.15476836551837433	-7.015621266883583	-3.6175636322510214	-4.995456293109766	-6.551461656701179	-6.981812107350687	-4.299557134121443	-6.82439879706972	-1.749231110610253	-1.777252055225254	-0.6643398008192601	0.5397100834933587	-4.442130167577232	0.691528896704295	1.0013574816991053	1.4141355120143906	3.0276974959663936	3.9112877243924973	2.3286248352848276	4.805357709634127	5.8205016515996535	6.95874198589405	4.092329333668047
chr4:330154-330968	-4.648341624774356	-1.993593973190316	0.9448232280324235	-1.8242596055295903	0.9082822009559254	3.2930544859119117	2.857763311061369	0.10942717793621408	-1.7799221575266413	-1.4537874182623782	2.3249827965767205	-1.3923568445802041	-1.143618272891405	1.9561735546198837	-0.6948035353948026	2.2659914265242724	3.129996803043679	3.6693871292235563	2.3635436059454524	-0.5907678496456239	2.0715308380775506	1.7692267798253454	-0.9652942294281277	-1.631586046280439	-3.9756924574537282	-5.892651957554801	-4.832369470056291	-2.443224773911456	-7.232040901609391	-5.38692967913992	-6.376632979726046	-6.286672588121065	-6.578741420374659	-5.967572248227576	-7.350660654771606	-2.1630190627772334	-0.1528807416087846	-0.9884928598239788	-1.4737249660132001	-2.325159244164618	-0.6010621407397195	0.14818094178448596	1.4816719073685745	-0.6525082365271062	-1.8458554118323485	-3.4997489951526677	-1.805930471249312	-1.2105505683784248	-2.793569376595903
chr4:1054045-1055191	4.581843796883082	7.866822137489352	2.3871911499207905	3.6327978284757316	3.4670835324954608	3.924584332294455	4.46387530446699	2.7324556179161723	1.8078538428170754	3.7751975924197922	1.3816822987588686	3.821890260209962	9.328166538496227	8.197266099962146	6.964970399830144	4.517971811021809	1.8074849733250782	0.9948679687689339	-2.6109616206302046	-4.662438512536309	-5.783688922759046	-4.703134494749135	-7.82875889921511	-1.7538753675387093	-5.033936432481683	-0.769203383389443	-3.711934939779312	-3.6922662690482606	-0.42872533692580056	-1.0638281576422768	0.8936083154540572	0.37380007311200253	-0.9785856351704505	2.2754288507254743	-1.270687422474567	-1.9393052062011502	-0.7447375055350494	-1.4270255829168836	-0.4359239231164445	0.8033028785247526	-4.157660179673556	-4.678037935275358	-1.463466996459378	-2.1684126071178387	-5.751136731803388	-11.890718374590723	-2.2004101929515643	-3.96948186270366	-2.7095584294871013
chrX:521934-523081	1.1745374412855578	0.550495952131359	1.1801443852293758	1.730970776999219	-1.417059514257353	-1.5834730143345925	-3.10546685063044	-3.796994953687449	-5.372782100258785	-5.164797112258538	-5.3475594212557365	-4.981572933064895	-5.332243470367281	0.2243748970807127	-0.2672976617670412	0.9059652567236041	-1.4677336579008509	-0.4557888860878551	-0.6673282951193023	-2.556461542766686	-2.548251827891644	-4.37963182469758	-1.9225344129673299	-2.616468309218756	-3.108617799249811	-4.780039143383123	-1.0421790870559455	1.6362072363062081	-0.8552616185057378	-1.235744678489604	-0.17707364604006776	3.8766321976681	8.175505257392729	6.944380470689986	6.049707512460284	2.6383113988975415	4.880712446036142	8.830289660397064	11.221180205890471	2.44198848208433	4.4483253141677	5.9544304164230875	4.569639016265577	6.6361298736480245	5.810911699621476	2.4159562064900575	1.9357862695724135	2.1659858180783655	1.6759261239913341
chrX:542707-543654	4.569639016265577	6.6361298736480245	5.810911699621476	2.4159562064900575	1.9357862695724135	2.1659858180783655	1.6759261239913341	0.18001771328632948	0.0	0.5308226616451045	2.736695703024325	-2.108617020966563	0.6173067658815127	-0.7618059539180094	-2.3279352137856417	-0.8392748600108236	1.5274483985225866	-4.788836410463052	-5.228275772843777	-4.215218733036503	-2.3154010194516235	0.6610055706295627	-2.412182498108309	-3.528987372503203	-2.5673932221500615	-1.031565965072994	-0.4979614650239822	-2.8609239953054524	-5.749195609846115	-10.528241755140321	-12.458419355788914	-11.829286451523922	-11.056618916266219	-15.972726068630257	-17.739226855138845	-13.184111593548945	-13.88500766980792	-3.9372595978125577	-1.9229246495807275	0.296971132013413	0.7105217896614058	2.470288529551417	-0.6097531061445214	5.591646107677116	8.934938248882945	12.028208784676064	18.64411384683797	14.164399592023324	10.807247701540621
chrX:550815-551925	1.5274483985225866	-4.788836410463052	-5.228275772843777	-4.215218733036503	-2.3154010194516235	0.6610055706295627	-2.412182498108309	-3.528987372503203	-2.5673932221500615	-1.031565965072994	-0.4979614650239822	-2.8609239953054524	-5.749195609846115	-10.528241755140321	-12.458419355788914	-11.829286451523922	-11.056618916266219	-15.972726068630257	-17.739226855138845	-13.184111593548945	-13.88500766980792	-3.9372595978125577	-1.9229246495807275	0.296971132013413	0.7105217896614058	2.470288529551417	-0.6097531061445214	5.591646107677116	8.934938248882945	12.028208784676064	18.64411384683797	14.164399592023324	10.807247701540621	4.277407829602309	4.936257738384046	2.419541940566077	1.3485952797003584	-0.7370583893228717	8.503871515778961	4.0984028293485375	3.358501925346033	2.647494588546008	-1.8521832837735628	-3.339374345671082	-8.030945650955706	-7.91720778261371	5.929572092759188	9.782974643431816	6.49762681296009
chrX:656471-657248	-0.1815996564317961	-1.6219150077550868	-0.19916529609750633	1.8381371327387233	0.9377701123262863	2.498336991628845	-0.29786239378734114	0.9568070777091172	1.0035477854366492	3.6400152406185855	2.757152602948996	4.284789549746958	5.30995167337157	5.543822695882786	5.388689080879802	5.46284398494896	7.369486972760969	8.831416656752037	0.6403331027025662	1.1868722786020023	0.0	-1.2748537263102608	-0.4916341827454513	0.5954368996252744	-0.32462778664845576	0.536049381248703	3.082447277086656	0.5285918559797005	0.8226317832671096	4.196369849259413	0.9127472615404884	1.4444045626603808	-1.3868316950097648	0.9697451847726717	2.4940762793879063	0.2970833565050148	1.0438715964118237	-2.820025977717158	0.6942634784268896	0.04015054861311922	-1.7500800078005008	-1.0668755590631576	-0.5983530143245649	-2.842883884153592	-1.6150654969153675	-0.36881486400395286	-1.0017122122472584	2.3286248352848276	-0.32675222119505476
chrX:1198139-1198871	-9.176860817720033	-5.530960382049002	-5.439753925771194	-0.32675222119505476	-1.4637527426815689	-0.9884928598239788	0.9884928598239788	0.32675222119505476	0.2281233018798351	1.571539053666187	1.1737218734474009	2.486967089448804	0.6743538128561112	1.1329522843457025	0.8819880849194187	2.068189877049471	3.091054646779799	-1.858465873756351	-3.11092559176206	-4.285520814249813	-2.2409169283773602	-1.3923481347080293	0.0	-0.351010779196008	-2.6174561823518645	-2.0088891306391967	0.5610757148649472	-0.18063535556879742	-0.7865242580636319	-0.46915921947291056	0.11442246839927925	0.0	1.9976446290563052	2.633369048967885	3.2317051601308973	3.0189865347741227	0.5722315223304937	3.6493497938716373	3.1504119430312687	0.3073596725751182	5.223010768506824	0.26384346359634886	-0.47712125471966244	2.063900984301492	7.931494649918028	8.600058830176799	8.942639606304414	6.131412852660054	7.195929709194775
chrX:1243669-1244292	0.3842533059311557	-5.067237827999859	-6.204735835452893	-5.103978704241842	-3.7673122340408454	-4.41025308776779	-7.222491173794459	-5.4103579219282425	-5.3517783292982966	-4.138689090364181	-6.605672087754182	-4.616252704671703	-2.121467692593403	-0.2887691230768229	-2.562404107516911	-5.059388299511211	-2.374100814771809	-3.192339053016	-1.967221329436397	-2.7532728765700827	-2.005455258401303	0.0	2.433721214104711	1.437619711941812	0.40759060765813954	3.679519021306529	3.6411395943649665	3.209331505218269	3.0890092977066566	2.220665933753403	2.0164229226597463	0.5337796847552407	-0.7151444383321177	5.6689991894581215	4.148649622776403	0.2575743971255318	2.157843207250243	-0.3475305327828926	0.08521793395679003	-1.2381316556575908	-6.660727340634587	-6.017768784006687	-7.963240516689779	-5.416907923368821	-1.552781525130937	0.3120182880485038	18.67191247241931	25.650858935552975	26.301923572672287
chrX:1375684-1376983	-0.38319417736057715	-0.050917485899110146	-0.2791738896551379	-0.9241195966363535	5.024332791838948	0.0	0.32675222119505476	-0.1079434712782199	-1.7821463766665202	0.4167144284306194	-1.0781173109379274	0.19132543123731488	0.38165497330202336	0.9337712719577167	1.0668755590631576	0.2226557903379214	-0.3081539433537366	1.8583375759545946	1.2164211582084004	0.35380432394164	1.4685469989975246	0.23533722913836047	0.2614505271567006	0.9884928598239788	0.0	2.2821549411583373	8.26476739627241	10.30139589518707	7.363161015941583	3.1759573425394	5.943147574647855	2.855183115503832	7.632946812777274	3.7038466567505894	4.467859858729048	4.646359335657466	1.528462609514428	1.9933180865247535	2.106908769151131	3.097475229897925	3.207261964061066	3.8425035854866403	4.115746679604596	4.041891273450356	2.234448532539536	2.2157061538623006	-0.11958146561922121	3.473438827838901	3.6099986249127958
chrX:1772241-1773113	0.8146844934204033	0.7359535705891888	0.18414755479673983	5.4619385432849175	5.781131496646488	3.9481244613785127	1.1681110102422605	1.3235311468090143	5.384353175281982	8.218344343978185	3.799017612372186	1.8623249816212963	4.379708286444551	5.654900475725108	4.146088187918053	7.08124623450656	2.8165959515080714	3.420390792960348	4.2129171018302545	2.465215557499618	2.57759795664943	2.3387368674647697	4.285287734010593	6.193496299293381	2.094308047847403	8.898079071518024	8.411118000472262	2.550019235350617	6.636645501390134	5.49858676090564	6.524393957289354	5.841429977979981	5.545984235387894	2.8560176127076664	1.839605838613602	-0.5243882843298551	-1.1620189199401203	1.024759254887777	0.9245678377879082	0.3932828712144701	0.7190573177703611	0.5101349336012597	-0.7100554370545781	-1.6162669838506283	-2.071789811061089	-0.7901133706062459	-3.457104318011873	-1.9040807192600455	-1.8484644959412628
chrX:1785401-1786003	8.411118000472262	2.550019235350617	6.636645501390134	5.49858676090564	6.524393957289354	5.841429977979981	5.545984235387894	2.8560176127076664	1.839605838613602	-0.5243882843298551	-1.1620189199401203	1.024759254887777	0.9245678377879082	0.3932828712144701	0.7190573177703611	0.5101349336012597	-0.7100554370545781	-1.6162669838506283	-2.071789811061089	-0.7901133706062459	-3.457104318011873	-1.9040807192600455	-1.8484644959412628	-1.0427572884634975	0.6225442656849792	-3.7445713246341428	-7.5739877232367405	-7.474724138183019	-2.051494358270699	-4.387332154918244	-2.2815519641314888	-3.376713077878239	-5.548077407150144	-4.21548728772634	-3.6867566953348447	-1.7135056278484437	7.159709041343549	9.209282751424094	6.0635619540492325	8.60614652911184	9.758402133655455	8.717257352801337	14.339928291088771	15.998829103857624	12.303844879669377	10.442010188338253	6.140298060155175	0.20610690122962472	-1.6132007368453563
chrX:1956287-1957684	-1.6806839062132066	1.4112246161388995	14.08636959772843	18.162531585827402	14.814243375764198	20.565580606725433	14.993609966862756	14.86169899614644	12.519943608857494	12.884597094871115	6.854663551473034	8.138364810597336	9.787672879798702	12.957734167065462	10.336885079953962	8.249276902406141	8.222433099919051	6.32471036534353	5.138634022813189	1.375351048421359	1.9626814787623668	-0.07280507598910649	0.8847706305604766	-1.2705112935298895	3.461662255051115	-0.4766444955950647	4.331357660017771	4.492387939527752	3.8968292988863253	5.431033599769949	1.7711623608950657	-0.9201915744601342	-1.8357968186794755	-2.739703599389663	-2.2671670924591485	-0.9190468209016703	0.8156463557139114	-2.9915376410868637	-2.1391354453777267	-3.6392596547434977	-3.4141004714947996	-6.104769177089418	-3.912198110676919	-4.994496693408241	-6.587935766069873	-5.9170974280435535	-6.02869841826911	-5.718821086173052	-4.247602197315315
chrX:2132149-2133017	3.9577633033804696	3.508476347912126	3.209211953567212	2.873763449189831	4.8750924796506325	4.140688214470612	4.044302693943759	7.705137680470934	4.556642095237969	5.538994067727863	4.260760177047901	2.9087276316110833	0.18155546465911976	3.08254630783125	4.504692020844685	2.5134350877131526	2.2254340352517277	1.5557752998878922	-0.06565926597896994	2.642870633235818	2.0643146957252383	0.0	1.1614664540719004	4.384433757387189	4.884710736939855	1.5602529781894	1.1376781796368476	1.2771451471782846	-0.46875990143162527	-0.5758556284196665	-2.063853148400867	-3.4786455224835944	-2.460052636782663	-2.128767093342455	-4.212467369154089	-7.443102418748965	-6.843872745654902	-4.722914741014774	-7.578048958099012	-11.505360433016905	-7.864155928507498	-0.4109935894712449	-5.846227981331441	-3.1373630550707983	-1.7788982480846685	-1.829235512190712	0.5948716293045501	0.32833000678174346	1.7875848898588147
chrX:2159023-2160136	0.10819881231919372	-1.1567233912430692	-1.9877112930254677	-4.135386466074048	-7.270877038262207	-6.69793530388158	-8.77067792219764	-8.364687226479086	-12.23620509729865	-12.896130522672815	-11.13948803076622	-15.054412392706965	-7.678015019131224	-9.137452610692703	-2.5552567458910005	4.5123384053793645	-0.9508258081146038	-0.7352194953073392	-5.551792747676753	-6.345963985715661	12.41050460454472	25.27443023461192	33.45192338544848	22.775371113597647	25.661212444048918	19.818649054646883	24.903936823634393	18.589152942646496	15.300612105318462	14.710763020196545	11.860056218711852	12.505911324674289	7.868591420460662	6.901687023911694	6.203261529840363	3.8500443427357176	-0.050956533274509656	-1.7623737922378373	-5.680911964968322	-3.7630027567534636	-4.7173335271370584	-5.530895542272448	-3.105120212179731	-8.990671874955144	-7.883831553148877	-8.803700004223485	-9.187234863242745	-9.240576978398348	-9.72736921336869
chrX:2503151-2504372	0.6225810317896581	0.5474450456948327	5.261794156292449	1.0392856960174568	-0.47712125471966244	-0.18080342739324493	-1.421902351762406	-0.5785116535440304	0.5315326704786151	0.0	0.0	0.9884928598239788	5.583195251423295	6.418764440804326	-0.9884928598239788	1.621939709406928	9.25478511251939	10.446895932030992	5.950191255652893	8.630256931767072	5.181691895001083	3.6266263495700493	5.3394471985732395	2.310504080643671	0.47712125471966244	1.6923481106073823	7.328490397196524	10.32527893171043	3.5905489204623557	10.03152806390527	7.177282036028887	4.802403073570392	6.599984284288237	3.240408987479645	2.9869684107059005	2.288371626658271	1.9894952189365318	4.24601965057974	7.374033325461004	3.9535703684391104	0.952186390650107	-1.4480938131861936	-4.714771706171923	-4.100812115302029	-4.446586099735225	-1.759720831147143	-2.883728388730135	-7.796860878744468	-7.476828484135518
chrX:4005254-4006432	0.21548593061972224	1.6060417188119391	-1.3588683295586843	-0.11659373793584736	-1.933136295904434	-4.118474473270398	-1.1349228078128444	-2.290249503094886	0.6252873828651146	-1.9084850188786497	-3.3156442453055255	-1.400377740842973	1.244869872472814	-1.72954811871417	0.9969595573255997	1.3598565958898747	1.7202851485054578	2.0408182592807793	1.0037204083025884	1.6525945075586288	4.79941886086523	6.968574647284792	-0.7359535705891888	3.1635675677280215	9.93249809099439	3.924637133516764	7.591018710006441	6.11174834217722	10.528046608534314	6.1020691146459045	8.359122399742294	5.567412627991286	4.936083440663968	4.741578792848198	4.664244819699674	3.130079799030222	4.046024494160581	8.177863824931823	3.408329654131034	0.3842533059311557	3.31494075174741	4.4506908072946025	6.027943403032366	4.063176683618556	3.840305390697946	0.021998406328121185	-0.14152671712418596	0.7556196428198356	-0.23220417679495023
chrX:4542071-4542966	-2.5838388381338238	-4.002249139539467	-2.1172800461351713	0.1736674791438287	-2.3286248352848276	-0.9884928598239788	0.0	0.32675222119505476	1.6525945075586288	4.599982768555308	6.9191998338201754	5.378469840755074	1.9605523250565686	3.176408379164537	2.2496080359839925	0.6305827875578988	1.3723012065654179	0.0	0.8191888961101653	-1.254814146077519	1.0259302473215648	-1.8083920906181905	-3.6456957035057456	-6.0951092041212975	-3.0464910636520433	-1.3408811315933145	-3.062691795905282	-2.0404172783228414	-3.1736511222758774	-3.0147721650114896	-1.1298996827847003	-0.150070504691243	-0.5833511215911275	2.5470409729309225	-1.1329522843457016	-2.1361093371192346	-1.12425283128421	0.8009663814585787	2.566243892813913	0.28972707936814057	4.738237563107141	12.646710374044405	13.867318643775832	7.515880164832245	17.948699644837223	13.45305940909434	9.074605567489174	12.547433231810986	10.999205485787797
chrX:4823276-4824267	-2.8180212011118013	-2.305246129738112	-2.8058841903923994	-1.2319657927137535	-0.9059652567236041	5.493295193451939	3.5821257177997055	4.626259299360355	2.88209536510317	1.3821770810048504	1.4637527426815686	0.37107205997171755	3.4171747372548205	2.2065956426320588	5.427645525132153	3.248906733229063	2.868834723681793	4.101945010293198	1.897604259904281	0.6688365081901083	3.573322791717258	5.132607956490936	3.6446246281865737	6.317616936961727	5.2476482103116595	4.132538002910197	4.511276680702245	4.791987262178949	3.423393103102989	-0.9884928598239788	1.8137895810312992	2.6016295640487006	0.9670162803285552	3.2269296637376113	2.822840874951076	2.547904612822495	2.5134276896362775	1.5224346760716454	2.4836628183140377	2.516649548588187	0.13906948780066558	1.9516659161978542	1.4806024136320513	2.0426715089406096	3.527834509535304	2.113941274703111	2.918437271596312	6.448167729439958	2.462337293567076
chrX:4971236-4971917	-0.355161630000432	0.06212144073568004	-0.6124536294155951	-0.979483883601869	-0.13434740660106667	0.37675052495744965	0.5509549297293552	1.0372991533205125	0.22407746444571308	3.957186905642149	5.170521986583591	5.593281964031077	2.4834177417436014	4.900954717370588	2.9898765362936413	-0.5067179623348925	0.32987594550496985	0.7080463471877121	3.769191126772576	0.6143848014114298	1.9130483529009352	-0.24575942927684574	0.04909557710945333	-0.8248786500769741	-0.7093553661849816	-3.2631143151655855	-4.874749895858286	-3.8811038653068515	-1.1061048992237306	-1.6490361993578386	0.13246235047038896	0.9881757194466004	0.19916529609750638	0.5428048167359126	-3.161868153753929	0.7788332677229803	3.3679666274846123	0.6271673018990059	-2.250745433422817	-1.2778002157138793	1.3270282178645971	2.86891659462718	1.042720195074995	2.4754232097080835	4.733020955101402	0.32691936625393386	0.7732357848197585	-2.7855349835481835	-4.712476716460942
chrX:5206294-5207584	0.9884928598239788	0.2774970825825791	3.307843635288625	1.0668755590631576	4.728813046341283	4.5594022829053245	2.365170891693313	3.711426423346137	1.6612334157773805	1.7712800271743756	0.27511625691083413	0.5050476883409762	0.6666469817901984	0.9884928598239788	-0.4227555306216593	-1.8502872346786396	-2.9385396922277893	-3.054184562050248	-6.717879114681979	-3.9550089641702684	-5.9133863152161865	-5.5379213394980376	-0.9884928598239788	-0.7359535705891888	-0.3842533059311557	-3.6529141220381622	-2.70092328778517	-1.170041379908726	0.47712125471966244	1.4637527426815686	1.4637527426815686	0.9190857878727454	-0.6064508288109548	0.0	1.4274736494863933	-0.8628158646556385	-0.2406233412219088	0.6172381522614051	-0.3907644586909239	0.8337117047211184	0.5587005154689895	0.0	-0.32675222119505476	-0.9404020628356496	1.7508256322519138	1.0466924622419154	0.47712125471966244	0.0	-1.13288344046034
chrX:5566630-5567718	7.004809424805786	7.336573278090641	5.405754658763248	-0.46791191267512355	-0.059360151002913454	-0.4470431684429885	-1.562830727830078	-0.6293064545644426	0.28645957724688276	-0.9805135184152073	-2.9546461779944435	-0.7822180224527991	-0.22614829484053428	1.2712341827237772	1.7327035741758199	2.483097107397023	-0.3418737016928977	0.47271691143287853	-2.6476920885448627	-2.2681080274726155	-3.368628111839031	-6.748044711245918	-8.971211676258283	-8.206004422374523	-7.556639996268143	-1.9769857196479577	-0.3842533059311557	-6.327110234333275	-6.868572209265062	-2.117555324013168	-0.2375273844037124	-0.3842533059311557	-1.1737218734474009	4.676526958980845	6.672752557633871	10.278654809594016	5.597878841669299	5.885894345512209	9.492021049587859	6.783748149991379	8.421735782646927	3.823976293951929	5.985469244444421	2.286921133151937	1.624114000009808	0.20480118701514224	-0.4345376864004697	-1.5877818052558785	-2.992025767193421
chrX:5796975-5798896	-0.7359535705891888	0.9207074752827707	1.3787580925151621	3.4546022086233124	2.3359039180838064	0.288769123076823	0.18946256670265715	4.365585350335576	2.0905578453770626	1.5914876501123962	5.692547659375058	3.06144938831162	5.929096687767467	0.9527115521825327	1.0668755590631576	5.281193509462433	9.519765456853033	6.555974578283591	1.3630324514383023	7.432506195330054	3.9131031413686768	2.687242389661286	3.847667413541384	7.069393974148889	3.7490658827722942	0.32675222119505476	1.798807977874082	6.583212488284639	5.855765126330327	6.767475121388547	6.258169809539658	8.433515914699692	6.567398253294167	10.1131825574048	14.90591350496851	8.21363455023009	7.504220846581974	3.828594468428476	0.39019258981053845	1.3417879313531824	-2.3244039462634363	0.515960590107979	1.6420305061792517	6.15444054943936	1.389171354651783	-0.44506500262298276	-2.6331143853184704	-3.936466467066953	-6.644759208654546
chrX:5931798-5932767	-8.608265643863923	-7.819902513624811	-7.603662646799443	-8.499865751151352	-10.771469376761477	-12.679385481532464	-16.72859090032254	-14.703074440272477	-11.942305801533596	-4.337320356700658	3.9410633882902872	4.6374872156585685	3.9083934264143836	6.296516385031796	4.856557397604117	1.6143225371840955	1.9293210127259623	3.928540477623997	3.3729476705982226	4.327844839972087	4.439095384264127	3.6903377288028842	2.8655573825252394	2.203604548117281	2.950744893486144	3.9613613217551316	1.945959209851699	2.635745286468872	7.24104889946064	11.12053857363074	12.416051766472721	8.302461656422818	6.955942286468615	5.054182019295025	6.9915254547529635	4.299421402586345	2.2217038369556654	2.4770773589442063	3.803869040584432	1.7660884975143274	1.536155819386512	1.2976930438285312	1.3555720446739263	0.12752904712928684	1.6337661484806476	-1.9015516271077553	-2.2769659142668024	-3.771392306162607	-5.144256542012176
chrX:6167681-6169008	-14.27639696906067	-6.626140429151565	-0.9207074752827707	1.4467138598490805	12.78141777483677	13.520160417785295	24.272441971708027	19.53381690274122	16.583917862342716	11.759122768806316	9.760422723333468	10.470371244923768	7.645181424604354	6.389232307010852	2.3980578172284446	0.43119466523093913	1.5579710855559747	5.393931043287683	4.39479320748043	5.4220444379952175	10.604021065883208	8.395300504965906	3.1716264678051043	6.015375112767532	6.224780868057658	9.324288566776419	12.71091352098802	11.381435455916094	9.29715488314847	6.732070495149876	8.61076199844481	6.850281893702336	5.055110519697968	6.5452132717311935	5.486320143382035	5.701554133841395	6.880806560524729	6.184215282881129	6.529919298486288	6.469651681143591	7.630327051822372	1.5659934199398473	2.171447649509605	0.9924573170763554	0.9866184749426306	-0.20751265470388192	-2.9958765293451064	-4.886096599124827	-9.277178325118518
chrX:6183903-6184685	5.055110519697968	6.5452132717311935	5.486320143382035	5.701554133841395	6.880806560524729	6.184215282881129	6.529919298486288	6.469651681143591	7.630327051822372	1.5659934199398473	2.171447649509605	0.9924573170763554	0.9866184749426306	-0.20751265470388192	-2.9958765293451064	-4.886096599124827	-9.277178325118518	-6.8041918520925835	-12.14906033691606	-10.04634023817731	-16.359613879406435	-16.995348928320816	-23.91410853516717	-22.626149603111184	-24.685221009222108	-12.797714631980158	-24.447952816987254	-23.548866949265186	-6.452004555815666	-12.785193727384177	-9.712971042165531	-9.189790247313608	3.719530835123654	9.402009223566145	7.336163355270841	5.026201537309942	-1.030390194027117	-2.1744904318096556	-7.567022696542193	-8.055588643937261	-8.54054683569544	-10.84880613662339	-15.002452928300615	-2.7083315554734773	-10.337195981901683	-8.296771582819026	-8.065836251626308	-13.818729415082762	-5.957603709328243
chrX:6242537-6243232	-16.046933492990206	-17.592613008506618	-17.466795369073044	-24.441870153130992	-15.29161602861425	-21.627691639119476	0.337611915999093	-0.3805404734096404	-0.2887691230768229	-0.7022188201981469	-2.411468095034145	0.86808817752487	3.5596453404732427	-2.042920473453066	-3.9845206028555777	-7.583853056208281	-1.5843169673469322	-2.0012795261045913	-8.390622212004525	-5.768050566540821	-6.097170960682588	-0.5552050987676277	-0.3842533059311557	-4.174188019829985	-9.084319399468171	-3.1250184989006335	-0.3842533059311557	1.0668755590631576	-2.2908749482454507	-2.4093664449463166	-0.4453220846012754	-0.9758232160487221	0.47712125471966244	-0.3842533059311557	1.3821770810048504	0.19916529609750638	10.463048260973594	4.591525813058317	0.47712125471966244	7.9853801565434654	13.263644127099276	4.111679282941485	2.5349840601615057	10.601520337754941	9.211236862775667	12.722141398647388	20.27695917975475	13.262416044614701	2.259982999975834
chrX:6424919-6426616	2.3198679877345607	4.782726433911753	3.097089337613298	2.0822821447021598	1.0882289291326788	2.4903419690753923	0.7865242580636319	1.0164766903664944	1.7672535564346894	1.1884863132050942	-0.11244811976939359	1.4613387144779497	-1.617662779932867	-1.0668755590631576	-1.2780642861172016	-3.434234521713763	-1.2773310954088068	-1.3394965078064107	-4.509470988459562	-4.218243715847219	-1.275554451240393	0.0	-5.034181056165502	-5.514782061174497	-1.8760225724655515	-8.434203680268604	-1.170041379908726	-5.332357844743679	-2.9977628305015895	0.9884928598239788	0.0	0.3842533059311557	0.0	-1.0668755590631576	-3.193435260640233	-5.8584806875432625	-0.872213254138352	-2.423269901826516	-2.733575736586398	0.3842533059311557	0.0	-1.4637527426815689	0.0	0.32675222119505476	0.0	-0.5942089910093095	0.6155924310630458	0.14280065354848362	1.054671187498413
chrX:6635601-6636398	-5.50426681295578	-8.659462307341142	-15.500981855196693	-15.906272066807238	-16.998655767061372	-11.36866284405076	-8.041269665645054	-5.735301092180294	-0.35829220358427993	0.987892536997469	0.44916199971973325	-4.700994885402598	-4.342022135503271	-4.505498451090455	-6.315537476383165	-3.153304855756745	-0.20074587793084753	-0.6598278550144413	1.5222453615472862	3.6064133985866698	4.59112416858218	0.5529276505241463	-1.313785291951718	-0.9116076041199401	-2.4512976120926244	1.0917878612354959	0.3411449834230643	1.4219261291294216	-0.8529418557269076	3.4737079031441	1.0791763349299635	0.0	0.13733759950417013	1.5464056991812807	1.459176986447098	5.769600449155222	4.677442175691014	4.543704548224056	7.693170522127092	0.0	6.227076486100076	10.45717418405216	15.189945246480946	13.442995915122944	13.204815054038379	7.2572836699266405	6.992824944776859	5.44066842927248	1.2780642861172016
chrX:7597623-7598309	1.8027107223228733	2.7297224332515477	1.4348179198653834	1.6744519918853493	1.3120223027252604	4.315255052801144	2.8696559836553757	3.4017594744514263	6.148380841230262	3.769050694578345	7.740419289176666	7.035808198165722	5.122072634365157	5.334678230060035	6.583399788246658	5.687209545703966	1.087149590958172	1.1203346937380103	0.6712487485071682	2.049341908172158	0.0	-0.5235560752855447	0.11167060382460332	1.5812748318382583	1.783980511203538	1.1304272459563622	0.9775704413700838	4.177178964688191	-0.09206826434304939	4.255323502020974	0.3441756480369319	7.201599720200516	2.684537066362188	0.47725674701523	8.120443830426153	4.813502165589999	8.544138088572362	3.2624346818880725	1.8003897081193703	-0.4760352791660853	-0.758949799507897	-4.38935343646259	-1.9741943489683047	-3.761204146617761	-1.6305981046420457	-2.2369906378665494	-3.7454654816259443	-7.125308789618531	-5.304242366720189
chrX:7793510-7794465	0.8807275879539905	3.512935502736564	5.734561535899215	0.0	0.0	4.221792267084069	9.343145706118495	10.78492894395077	12.684694484425396	8.95861337823834	1.8738140686470386	5.408797514234682	5.35170452628971	4.131717738393906	11.125166170279304	3.9024964280452226	3.2353343348529267	9.233522750422832	11.154405143899169	8.056428218996722	7.641852524549037	7.657508013602325	8.382964377579258	1.568095614860008	7.911164266296721	6.47974501744356	6.0578648972915525	8.541980386345148	3.160858134176094	4.995659614679517	7.769221753524731	7.677877996384407	10.676336868404231	12.99152535997268	9.78206673308159	9.028617066840821	11.411031238448192	8.291167028591305	8.077363601405718	8.90850946824396	8.327126668726478	5.8655871755882005	5.212688305431173	4.710840785453217	3.9359960670552354	2.305728176952823	3.5764462905269454	2.4440580580494187	0.8923533602385096
chrX:7827972-7828869	-13.043529355303146	-8.95456140569211	-9.275725609234197	-10.90711733432288	-20.705277046261557	-22.600202272060706	-23.236252826196964	-4.2964774333077225	-1.2065770789420323	-3.7608230860676954	1.0421790870559458	7.129394739231123	3.0906148878222046	3.921837245589765	-4.148090683325588	-4.021820041908327	-2.1429766192074484	-2.2235252238079144	0.24393972387073098	0.1704128717606174	-0.8455333323592205	14.989703277200798	9.145660920425994	9.25189604168007	2.907554340570627	1.8255118015855318	1.9584461820246495	-0.3916434916954857	-0.41248128072149903	0.7850335843530007	-2.774934631236092	-0.47712125471966244	-8.394328177011436	-6.288674567093451	-6.273948629611454	-6.183760141687549	4.953590811281176	21.256423951900757	27.016917270933448	12.106474793475217	5.484190540528316	11.578927490242675	12.077513948160703	12.349282016134906	8.99306593792107	5.345895715017288	3.2448127473673147	1.7120367234911502	3.1049773560803304
chrX:7982055-7982739	-3.715724037633348	-5.753479917520036	-3.4298536485306172	-0.5356174012635122	8.767734206382244	4.687750035592897	3.7588736338126907	1.6860370213914038	1.4273361532160027	-2.694160989958512	-4.264373983336303	-7.890581139136154	-7.6959903893037644	-7.981366045114013	-2.1382266932154015	-0.9911859763035589	-2.002180902518119	0.30951352455395104	1.3621645449573065	3.239742879292518	3.5265543056348343	2.4141440723305814	1.7423930953518227	3.8604115590880546	4.236869599567862	5.667980893772993	6.684929837489806	7.447597436022421	2.661420549426325	-0.0423073326225807	-4.300451747318709	-5.677925356958292	-12.666787732139298	-20.048410010484	-28.9468276532804	-26.463780944237726	-9.880967077875857	-1.3821770810048504	-5.795607115911551	-6.233814990858489	-0.7357890626869555	1.3821770810048504	-1.956394194808557	-2.1164965468460735	-0.6252873828651145	-5.923068387721656	-1.9611344203993557	21.29776360241011	19.079577992489792
chrX:7983280-7984193	-3.4298536485306172	-0.5356174012635122	8.767734206382244	4.687750035592897	3.7588736338126907	1.6860370213914038	1.4273361532160027	-2.694160989958512	-4.264373983336303	-7.890581139136154	-7.6959903893037644	-7.981366045114013	-2.1382266932154015	-0.9911859763035589	-2.002180902518119	0.30951352455395104	1.3621645449573065	3.239742879292518	3.5265543056348343	2.4141440723305814	1.7423930953518227	3.8604115590880546	4.236869599567862	5.667980893772993	6.684929837489806	7.447597436022421	2.661420549426325	-0.0423073326225807	-4.300451747318709	-5.677925356958292	-12.666787732139298	-20.048410010484	-28.9468276532804	-26.463780944237726	-9.880967077875857	-1.3821770810048504	-5.795607115911551	-6.233814990858489	-0.7357890626869555	1.3821770810048504	-1.956394194808557	-2.1164965468460735	-0.6252873828651145	-5.923068387721656	-1.9611344203993557	21.29776360241011	19.079577992489792	25.754122282618244	13.682319200496998
[truncated: 41 more rows]
[truncated: 151 more columns]
