# Supplementary material for: Convergence of topological domain boundaries, insulators, and polytene interbands revealed by high-resolution mapping of chromatin contacts in the early Drosophila melanogaster embryo
Source: eLife. 2017 Nov 17;6:e29550. doi: 10.7554/eLife.29550 (PMC5739541; doi:10.7554/eLife.29550)
Supplement: Supplementary file 2. [file elife-29550-supp2.zip › ChIP_data_fig3/MBE_XL52_H2AZ_index4-c11_InpC_500k10k130_peaks_w100_b500.txt]

chr2L:10536-11543	0	0	0	0	0	0	0	0	0	0	0	0	0	0	0	0	0	0	0	0	0	0	0	0	0	0	0	0	0	0	0	0	0	0	0	0	0	0	0	0	0	0	0	0	0	0	0	0	0
chr2L:132989-134081	-1.1495366762343502	-0.6044393452309226	-2.946531518648129	-1.7779359916589463	-2.708298376616146	-3.7356805564974005	-2.9510574703885077	-2.253251255748297	-2.215050006324264	1.021979976098207	3.134840217575625	3.4032810078530695	4.071115004007954	-1.275040877761037	1.2188875033451634	-1.5524512494380298	0.6699316496634301	-2.9832441215112597	0.34541791414185063	1.8043063622805677	2.055538359891168	4.82721012817062	0.9108087471303778	-0.417504549564557	5.939498580483286	20.1920892904676	22.549951160630144	21.002985767491307	11.24768623083477	8.138750471053148	10.198116915388036	8.034351057299537	2.333804602010913	-1.1647680880650118	-4.9880642851934756	-7.62986312148789	-7.611812617540401	-9.972957605250874	-9.603840606197124	-3.7627128261881317	8.539127387772147	5.455587700770808	0.1598364876355947	-1.9534947623878847	-8.11893558111282	-7.816266287632137	-9.526352447474704	-12.92773030005524	-7.021063396573897
chr2L:211337-212941	-0.32675222119505476	0.0	4.846844412008019	3.6801027289342927	4.110117511251296	7.37933478712763	3.669994430907956	5.385944289871079	1.2597571028495211	3.5796815889524534	2.7511078310436208	1.6051187572952976	1.0668755590631576	1.0668755590631576	0.16711877743474865	8.511316879785596	9.807256237668442	5.183658333880861	8.517942010632074	5.648833496852782	4.072506963598892	0.7301931835318509	2.8980003008420834	0.12580810293692404	0.2787408440440073	2.2653721615438545	-0.9253340925497531	-1.3882927393939333	-0.7359535705891888	-0.2240774644457132	0.7359535705891888	0.48270525311591445	1.7852197928690399	-1.3323508290265325	0.020901050466756634	-1.9919491999730181	-4.254393925283097	-7.203232920873335	-7.680105724443375	-6.350522935074645	0.40759060765813954	0.0	-0.6252873828651145	1.922924649580727	2.0123225823356705	23.296751447284105	33.45269376017286	35.77483620163551	29.067606511650602
chr2L:419827-420883	10.330224141313359	10.774751257122675	7.19819992653823	5.276498151056837	4.084619082211005	3.8766695718095843	3.1328470085710234	2.1902472234879657	3.8463512735620733	0.5672945398528482	4.6195263517300456	6.116820534113349	0.8972722335235049	3.7098556395087443	2.748045533109491	2.919467061213978	3.5176983815019542	5.117058556360168	4.939562219707682	1.8760225724655515	2.658167326777121	2.804015682017809	3.1239653368038622	5.938998311221792	1.9847558314096547	0.47361638658811406	0.3452954366129191	1.414708046542775	3.289539538281304	-1.488376308913564	3.6606979549285037	1.673350503748883	2.519998026013822	2.4241895008203733	0.3900708566124976	0.7600095604924517	1.7705125473744248	3.930323871735398	-1.160317993903071	1.2291461106938835	-1.1302848973624595	1.374175712135169	-1.1556595638236102	-0.9664813862487598	-0.15316327705137103	-1.3636144072207184	-2.3375743087740104	-1.7848854129164584	-1.851174601859889
chr2L:541435-542625	5.581172242577899	7.471909997847231	8.906780057202834	7.6478123690172515	1.684872899606169	2.023199109623517	3.1584723442781013	4.042843822234211	3.1116668475861973	4.471277517780201	2.0630298654242427	3.4679705443141273	2.94439140520118	-0.26145052715670036	2.5437212007026666	2.6781291257495807	3.869677975885931	4.494394192213653	1.885225948303227	0.5086281733494482	0.0959900466312361	-1.0170392588061532	0.1994860242418286	-5.47531454617192	-7.758029000186251	-7.197965906951304	-7.2901139621607545	-1.4141355120143915	-1.0466924622419154	-0.6252873828651145	-5.064467894065693	-8.382714698799365	-7.6357209368742	-7.019475532594558	-6.065408475981182	-9.26714810759549	-4.056793638730706	-12.745052159737863	-13.332488344919556	-7.620141055176923	-2.7943075779141706	-0.9814959810706616	-1.4539922934670313	-3.8223612045914703	-2.6036150651343792	-2.4532489738990098	-0.2406233412219088	-0.598002268201828	-3.0738112880347135
chr2L:2578114-2579239	0.5045867213081315	0.0	-0.30046069586428814	0.0	-0.3842533059311557	-0.47712125471966244	-0.3842533059311557	1.9330516924433967	0.30893315349466166	1.6606889769390898	2.637451070747821	1.1451916048326531	2.4000123940783284	-0.28349877730603745	1.1249318154383212	0.05842741531249606	-0.5019847563975255	-1.6124501613579323	-0.5929109746022403	0.0	-1.0948570982095023	0.31888810951347485	0.2614505271567006	-0.9884928598239788	0.47712125471966244	0.9884928598239788	0.0	2.604837771905982	2.578189191071822	7.779877175028067	1.3020713725970021	3.0784220841591483	7.066736487564153	5.528571335824036	1.0668755590631576	-0.3842533059311557	0.3842533059311557	5.63638966893148	6.486325544003221	8.574920054281172	8.035987843098596	13.847723623679782	7.5848842706600434	2.836548834660592	8.19715141301981	9.25983179234216	5.8366063086409605	6.0272838478083415	1.9023363181203155
chr2L:2768622-2769027	-0.5149800420566527	0.0	0.0	0.32675222119505476	0.0	0.288769123076823	0.3842533059311557	0.7359535705891888	1.4637527426815686	1.9084850188786497	2.7418644723031713	13.11298128492396	26.627348584551232	36.53035145797469	24.984272054407178	19.520182259209175	17.656476122025623	15.363947823702807	13.8211027340298	10.823668067220035	11.160444568017507	11.008979106968777	7.228008507518773	5.482192011420269	7.608946477747943	8.259785067849108	7.554775313722344	6.551747896412451	3.97747025185129	2.590520480691268	4.057785958128209	1.1868722786020023	1.2573935450114642	0.8129472606330461	1.3731305014031	-0.27298635970503526	-2.53770733964939	-3.503841827856744	-8.247830463601515	-14.84822356510625	-18.703658662010472	-15.850391990439208	-6.983241362561192	14.257515833268153	12.495409293486553	5.429671152348461	8.71103264979466	6.690361690693022	3.397249019134593
chr2L:4457057-4458436	-5.056546449275364	-9.555328206744722	-11.640056832028653	-14.76883034452323	-17.04237644355838	-11.394354988345457	-1.8723803976876439	0.3842533059311557	0.6252873828651146	-6.767182636896883	-4.610130574651038	-2.7285928155171044	-3.061989454580219	-5.4338914664668545	-5.831625054541246	-5.292283484397175	-1.1166386930519974	0.3842533059311557	-0.3842533059311557	-1.4155559089962386	-3.1625203861563795	-3.1920990307222428	-1.4227263237492027	-2.651052152264939	-0.8720550121232833	1.3818740643635852	1.4877083541051315	0.5461807351831428	-0.5703447660690747	-1.677767975002442	-0.5371106826518169	1.056387145289688	-0.979483883601869	-0.1151744488190977	-0.19111454962912203	-1.9431069349378005	0.3842533059311557	0.5810988475050405	-2.485024731961072	-1.4220121595124833	-5.007690810022045	-2.5038817104121813	-6.199509550457558	-3.0542067143702374	-2.188082499992193	-1.170041379908726	-1.176184659109863	-0.9211925873168783	0.47712125471966244
chr2L:4966233-4967278	-16.162873549678825	-3.7058535818318417	-9.97905086146348	-8.316939435070044	4.181224537580663	0.0	0.0	0.0	0.0	0.0	0.0	0.0	0.0	0.0	-2.534984060161506	-3.1116449905781733	0.7359535705891888	-0.47712125471966244	5.553864357002609	8.193417163372677	7.782253174902732	12.518044802198704	2.7422118086850276	11.784800247063513	11.437827198200228	12.836714112084499	0.32675222119505476	4.266766702730524	14.891742129001504	2.947005175605207	0.0	21.653663428939126	16.142252903363737	13.363238336332621	16.240571743339327	20.491933075647008	21.98531035877808	18.53746098924867	8.905415894493643	11.700771582666958	8.067359351049154	5.519181195797226	1.8658310253658612	1.1225597524727793	0.2831810961124469	4.410052033549216	5.647130906238419	0.0	-0.7179794433140771
chr2L:5273475-5275195	-6.533789157094001	-2.2141653248025857	-7.9107512236670425	-7.193085913437892	-4.148532413922323	-3.947086419314257	-6.741893416100278	-6.472563707915091	-8.752188090520363	-3.8298504154224586	0.46660954739493005	-0.9059652567236041	-0.2406233412219088	-5.631340304733744	-4.373335987782691	-1.289337620463382	-2.7037934813953677	-1.216649259263145	-4.915063340105523	-3.6673194510792353	-5.344035665976598	-4.485325135059414	-3.371742790707822	-4.399637660961213	-1.663512557038787	-3.645778722972334	-3.1827837990022814	-10.417284571240325	-5.859407103999369	-2.3788234710719953	0.6489937632395198	0.6319730464766251	-0.934865583902865	-0.5644900872493631	-2.709124683740626	-2.1819044003441417	3.5114700630622635	6.340132773221023	0.22432243947821665	0.0	6.507243719003039	18.791532417097493	7.858173149815005	7.528846407957263	13.35556754629013	14.49003587698936	15.628359817403705	15.044390647087388	13.218515240344896
chr2L:5524924-5525934	4.908764562438002	4.8904837417931155	3.5076244857227104	1.1083845823085143	1.706274416368382	1.4987669963327541	-0.8526405704718831	1.6434246723165271	-1.870043665387476	-1.1075968464711978	-0.551020371136419	2.4387559788577615	1.2876303654034333	-0.32675222119505476	1.6703729561610152	2.37592145320267	3.18348554324919	3.882568371155067	3.354911587371544	1.1204838538469026	-1.7209443144243581	-1.5225820391745246	-1.3768430568588477	-2.4845942530113048	-4.038122381393748	-1.4076455054850627	1.4313637641589874	-0.8065359368777398	0.3842533059311557	0.3014094497198447	1.7935494508144254	1.2718735439589604	5.414472657672494	3.472114580126404	1.5443452046208663	0.244462645455602	-1.5308772793327798	1.4612953510163642	0.7191653253283166	0.38303622237464596	1.4431543474115518	-0.8891972516106023	0.30886589263625247	1.096718024796227	-1.9177557595277828	-1.7638575694844874	-2.277999784431015	-0.7490429136284136	-0.7016946198194888
chr2L:5984062-5986028	4.116414304090061	5.102221892147864	2.0433670330979687	2.641434724860478	1.860965148870515	0.9837605195082327	0.5468583063900168	-2.912747064808865	-0.28829559310550396	-0.08757351519942069	-0.40856525931211984	-0.5727259101718111	0.32675222119505476	-2.6219934369779003	-0.5736873089350709	-2.2627168574644965	-4.052498203557415	-2.9321368801533008	-5.01747352569011	1.5781838836615223	13.425705629339998	22.55833436342602	23.113643052138965	23.297620264707625	17.875892378445037	8.686849068682061	4.4561337902882965	-4.2890221699292885	-9.347949992528545	-11.12041169086454	0.7730566422162692	12.89285743307452	13.940803528411708	9.187641569817128	8.165502759906312	5.333179026816007	4.235256636108216	0.28214426824485705	0.6605213774957117	2.1832734189685987	2.896372361456706	2.0885928001221314	-0.10964131185110519	0.9029423389343565	-0.9721892970563077	1.6711341614359745	0.2176219862127791	-1.3167545110052952	1.2896491595009696
chr2L:6375326-6377687	46.907213839426234	48.6157927167172	52.373306967749706	40.585252184593294	29.581749879188777	17.332296694851152	13.542654031643256	7.133604017060351	8.813642140946241	4.147391092398733	2.090705857309173	0.3125723971774349	-2.0441015535852394	-1.2825766385716872	-3.5819096750167634	-4.2589165421900255	-5.90984459988867	-8.423048160400764	-5.44561341722028	-16.36628184146717	-16.296299084284236	-19.59926583822554	-16.60921300435091	-35.580964256160996	-32.77100261444232	-8.875486732084623	-16.57073055654851	0.8515824070729341	11.953203345521116	1.3836034978805847	13.263773573888846	19.64385745918633	14.235031556357931	21.158197302050393	13.051250301165416	13.901075451730021	6.906507583285463	15.373131766856877	15.056555683860838	15.022526637280295	10.392391031830762	8.765869422410402	3.4577508214666173	0.5783344902683744	3.5576621849105297	6.685197277054223	5.539458823291644	0.21609887389853638	-1.6081431383944467
chr2L:6620021-6620840	-0.9884928598239788	2.622268407072824	15.430964965291638	4.672416020157342	3.320059232784147	14.021963842144219	4.646614593367507	9.424854686217635	12.308590287506757	14.581024759149921	3.0946091758175798	4.849934876518965	-2.61178884839067	1.1584676116853503	-3.2381445337602166	-1.537119665374769	-6.623226760158185	-1.4952132644201317	-3.091506434334619	-0.22816119486484343	-0.3842533059311557	-1.8027107223228733	-5.060959207151756	-4.949641158377661	-3.4179061553770342	-5.940856679660868	-0.8807275879539905	-4.947719089504079	-10.758111192789569	-7.309141758617286	-4.589443381614047	-0.2887691230768229	0.47712125471966244	-1.4637527426815689	1.1737218734474009	-4.167209801672504	-5.071459789719581	-0.8065359368777398	-5.673542120233228	-2.623955134101775	0.0	-0.7359535705891888	-0.32675222119505476	-1.1462251112520692	-0.8361691921254214	-1.6404862349754794	-2.1968229755500888	0.32675222119505476	-0.47712125471966244
chr2L:6966508-6967905	-10.221004082649817	-21.18364105415915	-30.660614454162168	-26.35765990680024	-1.654507166568443	0.0	-8.28947108837131	-3.470651957385013	1.0935785949006047	2.0013285088618433	0.18105088102972228	6.711250316998527	8.709929973595013	16.655932613190373	13.9356286275638	16.92426109255246	9.872083375557931	10.132618917484999	8.355895082561226	5.45215580612799	0.4292155351682914	-0.9059652567236041	6.287214489975667	11.793281454446491	3.2675034094272637	17.910160922006973	24.979873802642086	12.94393601695796	22.163940075214878	20.707953105039373	16.55708308426722	21.809362009229535	24.78597855369654	24.847817643300516	21.273453889577247	18.707296607531656	9.503314281096822	8.753548162667476	2.2568049228159506	0.8943081633634723	-2.5789687383499023	-5.8097212205363675	-8.181895860348181	-10.805724527212238	-10.707536071621663	-11.453874463243512	-10.3974081146781	-3.9610396509241257	-5.6275926583275275
chr2L:7825262-7826359	8.28416879882813	5.184418091424682	5.150026689893205	4.2113695177419554	3.8037610647026945	1.195928937643759	0.7435095702436683	0.0966594458318373	1.4376035584835858	-0.3876804805053625	-1.818256124881563	-4.498308513890664	-7.578607727584667	-6.304540610389683	-6.414633887460651	-1.6611613005066117	18.795336296811357	21.66649368458994	24.580524904104806	20.889989593009204	16.40247180606776	16.231315980154545	11.459515904595602	5.578366617943808	5.883730503341131	5.511361231495473	2.3896929942503324	2.0138294946563593	1.8814411414941854	3.1089229217293783	2.15844940996809	0.7201772269961335	0.2315522023812788	0.01694666560968868	-2.7929409047577574	-7.894173421960753	-9.36007684030621	-9.934613369060688	-10.645211500219814	-5.504398398898639	-6.83318084498308	-16.19273550432127	-13.238875436627545	-8.072123460142192	-13.40051509907228	-14.00962945295844	-12.003288573205387	-14.536267896325061	-18.71054375984607
chr2L:7831713-7833163	-6.304540610389683	-6.414633887460651	-1.6611613005066117	18.795336296811357	21.66649368458994	24.580524904104806	20.889989593009204	16.40247180606776	16.231315980154545	11.459515904595602	5.578366617943808	5.883730503341131	5.511361231495473	2.3896929942503324	2.0138294946563593	1.8814411414941854	3.1089229217293783	2.15844940996809	0.7201772269961335	0.2315522023812788	0.01694666560968868	-2.7929409047577574	-7.894173421960753	-9.36007684030621	-9.934613369060688	-10.645211500219814	-5.504398398898639	-6.83318084498308	-16.19273550432127	-13.238875436627545	-8.072123460142192	-13.40051509907228	-14.00962945295844	-12.003288573205387	-14.536267896325061	-18.71054375984607	-13.586948124563625	-3.2084574009860596	5.050610303422278	6.06179834416722	2.5349840601615057	6.596091897600428	12.70151978961977	12.24740930561857	9.558313753197577	1.7499173922800324	2.247489738243008	1.0647793133057395	3.0562718740507075
chr2L:8260425-8261183	-6.931731773371897	-4.687930218342635	4.181475861478899	4.449503556624982	0.8661406569526449	2.67884436469639	13.370034633283797	11.620388738237173	9.7401817589133	16.030149041639337	15.585798181206966	10.96213454413044	11.488961708486233	5.890455464923982	8.259546084830234	4.636749233950802	3.7325648233600264	-1.9450629874160499	-5.385476955788769	-4.484366691667297	-3.2080759716716414	-0.8728672100915122	2.307539022881624	7.149657283288311	5.113360743729714	5.932348997764116	6.042274985119208	2.9184072194060544	0.18600851372328667	-4.575785998803926	-5.885347739151566	-4.574218373836724	-6.887098020686905	-6.734866543401239	-8.556052041951004	-13.742459789628699	-17.45578404639111	-17.881022476459854	-15.327972149391453	-11.935514693548951	-8.245954436581295	-1.2048957693008349	-0.6252873828651145	-2.9086761067615625	-12.377688983179041	-7.744048647663818	-8.49850191395366	-5.15901382678552	-4.2356069447484215
chr2L:8363625-8364353	4.027252449195368	3.384060624911478	2.3409161989414664	-0.750483909980665	-3.993566834689558	-8.794676397711394	-8.371203872709836	-12.174508108517923	-13.257031921169316	-17.656761729782307	-25.185512774520493	-23.013544152586558	-27.122311463726295	-5.46089302280745	-9.619324550079694	-1.7233073424398317	-0.3842533059311557	-1.0845071722675648	-7.14528857861466	-6.0686268510784975	-2.438606069565839	-2.863458045118546	-3.153922969810806	-5.024818295993634	-1.8532296171815374	-2.788901366999211	-2.950624492343095	-3.7316299020598582	-5.296579562891142	-8.963287494356976	-6.570249404949956	-4.539477242396115	-1.967221329436397	-2.483485465169503	-5.07106586253875	-0.9253507860254717	-0.47712125471966244	-4.987073722210401	-5.689387477491071	0.05869386681558555	-1.7284952816153298	-0.9905388751672123	-0.58136289059981	3.587024721285314	-0.21793219871346864	-0.32675222119505476	3.620597048042479	-0.30016048127727024	1.584489561501544
chr2L:9895739-9897287	-5.227967173353741	-1.7115341193933067	0.0	-7.432707521548639	-6.348135213015384	3.5431581705954045	1.0362199795409535	0.32675222119505476	-0.12030794209542073	1.9721050419103172	0.0	1.885210904955993	1.4532380401181537	0.32675222119505476	-0.6252873828651145	0.794386000598117	0.284170564496375	4.25355454690032	-2.259982999975834	0.47712125471966244	0.47712125471966244	0.16564503683859236	4.331086957667959	4.45344507907393	2.5033172587230967	2.5197321360890585	-0.6790941107861987	3.8515995055843892	1.4571640772950463	1.4563801869914204	2.6439917507181834	1.9541141653155767	3.196717972660355	-1.572147778441128	0.6444874306900835	-5.793496925180785	-4.099509937841864	-2.056393375032635	-3.0961357179211197	-0.9884928598239788	-2.3117777270032884	-4.736826578884507	-0.5050184077099936	-0.32675222119505476	-0.47712125471966244	0.0	-2.400839343781277	-1.8492502492664602	-4.178794053269984
chr2L:9939158-9940490	20.38827407851224	9.616188789023422	1.3717496078721767	3.508798688250286	7.788648709163636	7.213206209547169	0.9269250604438054	-0.582383601084804	-8.1027849371706	-0.07475554146237992	-1.1296213231061605	-2.6595863574560714	3.0634413110609136	-0.3485381484175778	-1.3767214885283883	-8.595283741132002	-9.768546032283588	2.8496802822049805	9.689812214210914	4.428756668694428	-0.2406233412219088	0.0	0.0	0.0	0.0	0.0	1.4637527426815686	1.0466924622419154	12.87276803323307	20.600439189188922	22.517781323321646	19.131489912340168	5.597261470236594	-0.2887691230768229	4.740262719480323	4.340436354815791	6.703770018073666	11.357446439424432	10.15980622403238	6.5265886032178955	3.320041756029095	-1.6063539409059668	-1.7631892975978962	-5.774909510225448	-6.147092511791119	-2.5417448035480845	-2.5376487689659335	4.684382684658052	18.01664261543939
chr2L:9967348-9968593	-10.855416689350056	-10.588663163610715	-5.795539912082991	8.225459826566844	7.0620726979437185	8.054739418667472	7.805472653064234	9.535816579149058	6.601282258248984	17.484808520244027	14.81241414356769	14.438598748960949	15.056344579642014	8.6606104608532	5.197099297983853	4.896613847466632	3.0360378804801527	2.836359559569596	2.3945809613084093	-0.5681636727174793	0.1506000507196043	-0.5029935038082729	-2.0423232077859526	-4.003063378224936	-5.698029751319028	-2.670316305455201	-3.6259529067132155	-3.244212574673457	-3.854952090940966	-3.676361311139915	-2.3406917056768273	-4.936466608488468	-5.08287882091728	-3.590839003524297	-5.955951098200716	-6.530986324421661	-5.5492890359665585	-5.439969700773247	-5.207091382635076	-6.72753132138919	-5.632319947747109	-6.740226178528851	6.301713769986823	8.314338822939938	15.528737869222963	17.46460786415984	17.226019830557618	10.325782578756453	12.900228567672082
chr2L:10201033-10202526	1.227661155580287	2.1489936397300315	2.033256954326681	-0.12984400215673694	-1.2923869375890096	-4.678865108691803	-8.83678046535075	-7.246379470368111	-5.9374785148892935	-6.9635708940253265	-8.094073053967271	0.0	0.0	0.0	0.0	0.0	0.0	0.0	0.0	0.0	0.0	0.0	0.0	0.0	0.0	-5.433439709590141	-1.3361085670423096	-0.47712125471966244	-1.1105051745947512	0.6762939136477789	-0.32867254487501096	0.7121701346881192	2.106484346307365	4.013390581003731	2.7285928155171044	1.0752722563038328	6.657846630659928	5.453756817419884	0.5552050987676277	6.690098863231269	5.069508440307208	10.005612348335136	9.333135823823458	8.218954603358114	8.46337471622353	6.869322931049996	-0.5982874332953674	1.8691860119179453	-0.8306338155442856
chr2L:10240745-10242373	1.6103526801384602	1.1270009564347832	1.7221230781715269	-0.2548131414396564	-1.38387362040335	-3.249785321433589	-5.605150933934618	-8.032109319407455	-4.0842655928789355	-7.544750463177566	-4.427223151423064	-0.5552050987676277	-6.784948285495598	-13.089859315459542	-10.268157959573822	-5.941526563354928	-14.699374748805605	-11.50597851010309	-11.806335026877298	-1.9995294472755656	-5.353072780606708	11.999760099060092	29.17217561589779	12.301085826121904	7.269512529395046	2.560873542085755	4.174940658254871	5.606648714831063	8.095792417485226	15.2778588190461	10.252354048121635	4.929285977686441	1.968250981180858	3.757011058381621	2.962337824825468	0.3943670505771443	-1.1315780295358764	3.514446625982797	2.4051429817003562	3.0808661882360133	2.1834997080366296	3.95080497549041	17.594952996301103	11.798641455929172	13.26087246970176	9.650052908731064	5.760192957492111	1.561329023370908	-2.332462835859472
chr2L:10386792-10387645	6.398641942986777	-1.1882718322766834	-1.4130264729093005	-5.537422578110312	-3.8520390488500778	2.0697733108379937	0.7379940673556128	0.8716796146549698	-3.301592526145284	-4.3790292750258955	-2.959650358993504	-1.8663314046375516	-0.8666997874155785	5.484860794529526	4.44435623897757	3.267016294969557	1.967221329436397	5.641636591125155	12.138025472793682	11.277896908425356	6.4816770806306	8.487749655982244	2.2203823713740376	1.4607991004216487	-0.7949344434365183	-1.684997230950443	-0.19916529609750633	0.5552050987676277	-1.401963978027855	-2.072824186164106	-3.014884198390452	-5.050264873945385	-7.867200790104971	-10.16481062987699	-8.907386094438507	-4.42642311688697	-3.4084944837672837	-0.6252873828651145	0.5722315223304937	-4.657846160226922	20.29305876553903	31.874072359105433	24.760009447491473	22.861108998516315	18.94344179177751	13.877885057660464	8.195054867468944	1.4161092484826785	-9.678486881449505
chr2L:10408775-10410553	18.94344179177751	13.877885057660464	8.195054867468944	1.4161092484826785	-9.678486881449505	-13.685357306302048	-22.24051167935291	-24.74491290301816	-10.190085028072907	-0.8530110715546187	-0.533220467264901	0.9702411722726142	4.195687611013221	0.978758958221509	-0.2880695603475373	-3.7627039157461875	13.655317770375888	16.761755418360945	8.64313851517138	9.34511573470952	13.10480683431133	9.135041460748708	7.542758026095935	3.838127526688221	-3.369439369179006	-9.506165165307698	-11.625903776875035	-13.769840946915958	-9.028710222641639	-6.058517271526501	-3.845198626242855	-21.656939566748346	-21.375505033512276	-15.255488313363553	-9.862222215280987	-0.2406233412219088	1.3598565958898747	4.703709422421544	7.452507494788618	4.478715636131211	0.3220277630990542	-1.632530083079832	-0.9178365431727041	10.793110741302762	9.312086828371614	6.14746480789238	2.820357863212791	2.925394288422897	1.4987578698176265
chr2L:11002455-11003822	0.0	0.0	0.0	0.0	0.0	0.0	0.0	0.0	2.859062991599078	2.600722668102656	0.0	1.9084850188786497	0.3842533059311557	0.0	11.383333177131798	20.60955823110546	1.4637527426815686	12.022632956299038	11.546529711265759	11.006502921147442	10.826372863371045	7.04396312924403	0.5552050987676277	1.1633781131982996	1.4124415063295581	14.40573929181942	7.529171294969381	21.293385871351273	9.627294965331023	1.0668755590631576	8.712412920054035	8.819243067238624	13.920352318342733	20.18847290033506	18.502414018119524	10.669649994278993	8.415147596245133	13.289252323477282	16.341692936600396	13.13008003679978	7.101535182346859	7.290231153924404	3.489745114013745	1.3005060229621086	-1.49662751958714	-2.4185001733983866	-8.70916597385379	-2.1928683822009774	-5.409096581095523
chr2L:11070926-11071658	1.6688675351642253	0.8038021663245145	0.5775401398480233	-0.15182860137821805	-0.4348256746380828	-0.3583502218386723	0.9579252726218739	0.7693001602458592	1.5906517534308773	1.0283588484611612	1.093379674624363	-1.569293440455506	1.4999895084910018	-2.538811824802502	-2.262525173175831	-3.98828213960067	-4.985598468251813	-5.00238308968333	-5.575746062042146	-6.467038196658838	-7.269519425065518	-4.85290563211733	-5.750265679661744	-4.919189120944227	-3.9812161548240006	-1.24344815496079	0.18105088102972228	-1.2780642861172016	-1.5927914884471903	-1.9331713952681089	-0.2680062628354247	-1.9005024892561828	0.10714373739032461	0.35190483318778526	-1.084916221572922	0.1648406681149163	1.6169066696147956	-0.27761221509986805	0.24393972387073098	1.2225800789271923	-1.0125888611440932	-0.44774575546762263	1.394430320019565	3.4189119009763513	2.7560682858361423	4.36094068384246	3.0575674117107434	0.9984152402988271	2.377100118450682
chr2L:11276911-11277889	1.9084850188786497	2.1712194005323924	8.551406665739835	7.289079412846676	8.109327097713875	5.107813496220142	3.4098173838178516	4.177341567432463	2.8584064205266526	0.6025013259654013	0.0	3.3494952265910074	-0.32651831375204526	4.1476577102319565	1.3619769005657743	1.4698204222539224	-1.2927326027567183	0.2828638718927344	-1.5927168301266688	-5.000783254185736	-6.749176660485151	-9.142355089072144	-8.094626920406489	-7.427582363891704	-6.116593624480096	-6.6326655498957905	-0.5050184077099936	0.22407746444571308	-6.735726899722058	-3.069066349038892	-0.6885478938600468	-2.6623115934049593	-0.8065359368777398	0.6252873828651146	-0.7875892944361567	5.404281933351794	3.678528072204307	3.8653232641611024	3.0930410293912964	1.5089503736854388	2.7332586817846316	3.440010439288847	0.2614505271567006	0.46660954739493005	0.8703134497311962	7.115705887344236	0.9450606679583593	0.6816519536376183	6.419708901603494
chr2L:13393953-13395069	3.3644941834022424	4.4363524957833	3.4233783896037044	1.7824472683949415	0.5654146689021431	4.930927182206387	5.431578878422773	-0.6025013259654013	0.6386086207048118	2.719017787714541	2.1994379294645383	0.919397504684129	3.7105471504378826	2.163384860054151	3.087264668221677	4.133628161786938	2.687076007340087	2.4495692303550607	-0.8503189880895061	-5.169390537682384	-5.550511247409098	-3.3918703874308083	-2.834966888231048	1.3821770810048504	1.3821770810048504	-0.8065359368777398	-0.3842533059311557	0.7359535705891888	1.3821770810048504	5.859668849494979	5.026410912096192	-0.4568860413361698	5.066943573054179	5.647544667861117	4.502703019542878	1.7613955839080826	-1.3374410248181252	-1.6069148004623617	-0.8000838769306484	0.8305829311353758	2.4538296475273174	0.9911236283488665	-2.0256544665882728	-3.951942020936912	-2.519606520343507	-0.16716437361020547	10.519413485577541	9.361131076260756	14.283026697880883
chr2L:16731135-16732006	5.54429051600591	3.5066099277890106	-2.6933685417250475	0.8425742026898566	-0.06301415758875173	-0.2887691230768229	-0.7359535705891888	1.6854623932203743	0.8169349553969696	2.780752838027579	4.948471183084401	2.504947359905956	8.946742294087107	4.25151900309698	4.265666829327656	1.8884033933487987	0.8767374272786655	-0.8028466595578032	0.7072417113679476	0.16874239305581537	4.842606241906491	3.0033274473311233	3.668021040303564	3.0680974209933707	-0.4359239231164445	1.8143736577652614	2.570257593539506	0.2614505271567006	0.6252873828651146	0.0	3.0551106540255613	7.516782925327407	7.3601438056954045	7.893249935700324	5.809075089140099	3.4442411440825453	0.18072198645085483	-3.286844607938618	-3.189093344557367	-4.507454432861067	-7.8144757676200145	-9.229095794817148	-10.7492833335064	-7.803347911091967	-3.027971223861575	-6.696785962450947	-1.2447290067991794	-0.32675222119505476	4.252994325115725
chr2L:18442351-18443506	-0.2887691230768229	-0.9884928598239788	-1.044315688471499	-5.386667652331707	-3.8732151147966496	-1.798807977874082	0.7359535705891888	0.0	1.4637527426815686	0.47712125471966244	0.0	0.5234384870639827	1.2616200944934157	0.6137297135733525	0.2614505271567006	0.7059348247629398	-1.2111032000727442	-0.774630408176149	1.1304272459563622	0.0	-0.2762359471809862	0.11286929007565473	1.0965142442813336	0.32675222119505476	3.2276191341854026	0.8499599248297253	7.436431904592459	1.9910055817379466	0.9059652567236041	-0.7357890626869555	7.538237508856543	6.011556813280545	2.3347103229241584	0.0	0.0	0.0	0.0	0.0	0.0	0.0	0.0	1.8663314046375516	4.2679715689982745	0.49738210790773923	4.528012907538738	2.6834898795137216	0.9700028093259427	3.656472353017209	3.1166150480759236
chr2L:18706487-18707587	-1.296463075293641	0.21168763966847998	0.0	0.9568070777091172	1.3821770810048504	-0.32675222119505476	0.5552050987676277	5.447606885527533	1.6712873300153581	12.757094163136511	10.194185741575552	5.294794887004612	6.059726927294756	-0.355161630000432	5.79888925151572	4.207351338955393	3.7965005045059703	5.041334470246147	4.2582579316695135	0.6104588052244581	11.586673845283906	26.907193301025437	22.833901911669404	26.085488704611304	17.73055011560954	15.805565516014326	12.44905998241257	2.479135165572947	2.9453808747240053	7.036656637999303	5.590116257343789	7.097890188378309	4.911823813877475	3.8850192717786896	0.9060945406086846	-2.4668607922668766	-8.847502622147104	-9.200272241102253	-6.268404146204853	-12.841089602165114	-12.198187855293813	-12.059637468290553	-4.368728442489544	5.1083414409365036	-0.5312696577580187	1.0619631304277366	-2.7915840243096293	-4.289007442484036	-5.251090563981528
chr2L:19447278-19448323	-2.286344802996625	-6.254938317223778	0.27482272280677394	-1.3821770810048504	3.475613117362645	3.2823285499445976	5.568157516369622	8.741171134031642	9.11366474400066	7.873853072372216	6.2288424543938365	1.0608544799413113	1.603289178123485	0.03191918668577617	1.6117618776534615	1.7629420985756332	1.9272124245924576	1.0203761053703304	4.011966917011031	-0.34674485363077934	3.3993285153787967	0.30198177027996753	1.346435101065065	0.07538718170205806	-1.4468803028920152	-0.5635859993478055	-2.6544213374449566	-1.88582591829305	-1.5259764817452581	-0.8414566547387019	-2.4758407694646527	-0.14049438969392813	-2.0953323061474847	-1.9630489884615026	0.7201097848526454	-2.073414214189836	-2.4825125703814583	0.5585791485342438	-1.1874760464602638	0.7097090025197995	5.730427745447895	9.695341688008005	5.817029132514681	5.211076081255653	3.1080233387934495	-1.6233043438883303	-2.2652255784690443	-4.1878115294330245	-5.970031862894457
chr2L:21626448-21628340	22.619967524244775	7.623710434774948	9.486391412352033	17.251185739464663	13.923078404674744	15.465896471865046	11.938229336904648	10.33847735497861	7.424317563232082	7.002337052277225	3.517699001511532	5.390765612111818	3.6666143675257556	0.0	0.6656845140987142	1.3362863281607684	1.5502244719966747	3.718194573356705	0.6111640100958852	-0.2508347502817745	0.3418046629664438	-1.0781173109379274	-2.9075120889271657	-4.066793267769871	-3.1222960960351527	-5.149410143511598	-3.4808314672481444	-2.9195765870872044	0.0	-3.269094565075773	-4.400539352962528	-4.960462594065798	-7.097173834880082	-8.978301227991949	-12.721803238114518	-14.85011521560924	-10.4475150428265	-14.310041253032534	-9.275964904952975	-11.94774017589226	-3.697216476751618	-3.9913704171972877	-4.400266210891378	0.0	0.0	0.0	0.0	0.0	0.0
chr2L:21677750-21679759	-0.32675222119505476	1.7712800271743756	2.059667779860695	-0.6225442656849791	5.867551343499092	8.85585180660742	20.945466925881533	9.431896937746787	11.558729650954557	7.711667012307448	8.647336132962673	10.803581420986498	18.766170008718923	15.862451963568695	14.71397092222449	15.489970516929814	6.256843702346378	14.662127583925587	12.404906406963192	16.237552144124194	12.17271492283296	11.957042267121967	3.763014496834835	8.007601636709998	7.530369854975066	6.229176624476616	2.5989773281037767	3.1442402347849754	0.5592155402109446	-0.7320529123714673	-3.13059489499684	-6.767421177332915	-9.480186333506266	-12.951672621824608	-12.607942472864599	-13.286909546703765	-19.392361101090795	-6.12394789859867	-14.258651840061427	-4.426631919318293	-0.9568070777091172	-19.161818514679076	-22.672024072078912	-11.091580544326883	0.9568070777091172	-12.015481188489705	-6.990245237620568	-0.32675222119505476	-11.62023498612862
chr2L:22151730-22152689	-2.0729318932697804	-1.6272518356689172	-0.5095825800615446	-1.6831607367074628	-2.411313596121809	-0.47025553156378685	-2.099541775725429	1.373812516516205	0.6329927857013578	1.4526848258996605	4.639856479600953	0.9187417306631951	1.8772002609885101	4.196246024012467	3.9780962995660194	0.2121692212327661	-4.176731466982704	-7.248053941626951	-6.100036331425383	-6.1088517338066675	-9.082509712399903	-10.387705175753418	-11.604473269545393	-6.177030468223726	-2.450235293133974	-5.25570531689998	-1.3252224725448258	2.031931071352908	-0.15947195483577237	-0.8873228561671364	2.2196392049379523	2.0030427791904275	1.1108100885021337	0.16107330149364735	2.0549193228979203	-0.8331037697083299	-1.8996185933960172	-0.9591312608573317	-3.8713775707499085	-0.5559456398542242	4.9945953843178845	14.518534464840005	4.534842526888545	12.063735921743525	9.859408787948706	9.11502076458751	4.991233866289993	3.498343695522117	1.4317254778947752
chr2L:22246676-22247886	-7.6724497849193165	-8.784216132147723	-9.12792979356892	-8.076622617121199	-10.506608610726602	-7.342742185731905	-3.134873361775346	-3.58674426838574	-2.047602354059029	3.829783748897243	0.0	0.0	0.0	0.0	0.0	0.0	0.0	0.0	0.0	0.0	-9.25983179234216	-1.7404861925003958	1.7975377914461244	-0.5842495326403826	-1.5002879843898174	-0.0676196358852675	-0.05455388423920434	0.19132543123731488	-1.593852217262337	-0.7592260575375567	-2.12354879418708	0.27095762670373613	0.7734481710019527	0.8994464551170399	3.626521461724101	-1.4086921317980698	-0.19916529609750633	3.82501820006062	5.211748550315127	4.577068410225814	1.884036559429202	-0.2794620411872109	0.30687526077229726	1.2184942462303703	1.893463791688278	2.639948471892431	3.2900274189463365	5.283444157346289	5.835454776022254
chr2L:22427168-22429381	-3.3792334288805415	-3.17379549212863	-1.5906707975797865	6.961331997276774	3.477030445811796	0.0	0.0	0.0	0.0	0.0	7.068195086699253	1.0216415987285858	0.0	2.2254024443997906	1.4952132644201317	1.275554451240393	9.48744294196201	1.6744618218526375	0.0	0.0	0.0	1.0668755590631576	0.0	0.0	7.0058799795649875	21.93922876226255	18.620553389122982	13.631738435864385	3.781395870370817	4.925658181841871	5.943133102956906	2.5614849817623777	-1.0567300944651044	-1.0160067427573143	-3.3394605009780123	-8.0495334156997	-2.7628940677563256	-6.196777792063343	-1.8555503240393192	-2.588521420871411	-3.3083626916377105	0.0	-2.86324754266168	-2.2733835212830313	-2.130480271755654	-1.9084850188786497	-0.6120858962486534	-1.833602559937723	0.6618081422320732
chr2R:2465409-2466355	-3.219799882596411	-0.07999794594489215	2.713104045322768	5.157438407557108	3.213088466788164	0.9595674807145531	2.8045764923672873	2.6017991047628923	0.6689457040470806	1.9703652191208971	0.06976625415562421	1.7500039158536929	4.369396487494863	2.3191927247973037	0.9059652567236041	0.08013034618679092	3.505681660996222	4.806256363055004	6.312332136989824	2.320028244836566	1.3930658646459986	-0.7408729880947215	-1.6136967791996757	-0.5036638361763989	-3.010331755458687	-0.09898204253740393	0.27482272280677394	0.5353107926715407	-2.2111136185005305	-0.19765189876617573	-0.31427967192490436	-0.6793847501311157	-3.7355870907868822	-3.583256001592639	-1.2506638366926077	3.43196582174062	2.1399614389341277	2.133172346825298	3.3977536707846303	1.048541707444668	3.8027284350439743	1.8565551752307743	-1.0289657644078236	0.6176229476961201	-2.206546475804995	-0.8065359368777398	-0.3842533059311557	-2.113712978791436	-3.8811699589722064
chr2R:3366318-3368239	-6.351163402157538	-5.4740736793337215	-11.7810517266592	-9.185985572828146	-15.05092343725628	-17.85131243356274	-15.70797836101353	-22.35380888399241	-18.337764596690963	-10.419645663142706	-15.026625835282601	-11.463676324713331	-13.445451686255657	0.0	0.0	0.0	0.0	0.0	0.0	0.0	0.0	-3.2775277696871	0.6210232608323278	2.8049394530612677	15.8279186998736	29.07282926802601	22.13453440458775	20.939807003204564	13.124181481335311	0.8411255941997078	3.6843790293898264	-0.24252927282185116	-0.3493526172025798	3.227454117141376	-0.8050815260472065	1.073795987071122	0.08116598297471256	0.39417938318767615	10.236327404201727	5.715994085760024	3.64513764099444	5.776370064898482	4.321380016193405	1.188984855244645	-3.1479096101997164	-8.110478929475041	-8.235461766567505	-8.96268267089379	-11.278141168183446
chr2R:4838834-4840074	-1.4933196963306603	5.4961318126461896	12.001843213276636	4.9029845423256875	1.9330516924433967	3.682563881878524	2.443835547042677	3.8672745922139207	-0.9509843487370995	-4.4419671904594304	-6.703398618150321	-8.661368409358476	-2.433427550577153	4.678137249035158	5.516041303690585	5.8893496030024926	3.310225897880665	-0.1706980493469519	-4.876782186200838	-8.214630544048456	-8.436712504595853	-14.487034387657234	-6.895633573463114	-18.635269223911664	-20.31534588803695	-17.0852624399561	-6.079347369575738	9.187690961517378	14.623762047790189	14.595472159058609	15.2573137335327	12.057026408904132	12.838037039308144	6.416824510155659	7.270351444535503	1.5256158552092285	1.5486998694489333	2.1148894066722477	-0.8797530693134228	-2.15322897974879	-7.067026599475055	-8.487796444774304	-7.507517349000179	-5.185615902758851	1.9318012675641778	-0.7408167947941127	2.5133963811764066	-1.2994664175175838	1.53172278343657
chr2R:5002373-5003443	6.865898571974231	8.843884891502	2.9827036655335597	1.6744618218526375	6.893974307397144	7.22879811550348	1.7345287976228647	5.080982034688711	7.462715259210663	8.242843808736119	5.365816114113196	8.228888143447637	9.139265778710387	4.2356302710841165	-0.4106493675885908	1.6123760359923944	5.1382053173469595	8.496353477295328	1.3821770810048504	2.650393772701884	1.5365180309255688	1.6373360114532634	3.3821271205168064	11.3301905233166	7.442147945616183	7.673989362659042	6.533996837424922	8.192993354396632	6.67597475675262	5.462151159404362	7.151315997996294	6.397746284057931	4.5911231137420545	4.701917789752034	4.053403337124372	2.76744294329902	2.3619043551508523	0.9872941443426005	-3.3748346135881713	-4.603672574952315	-6.628445458003182	-5.770421410772075	-5.315818686058904	-4.43028545476198	-2.1908907254213563	-1.2137779237531614	2.5838076694077405	6.174951776864962	6.995915441131164
chr2R:5994981-5996106	9.359894828985286	8.52129555472557	4.746729351442517	6.332162899528674	5.672163261816916	2.647633073506949	5.521192273558006	7.512735202640326	6.255229673230818	3.615910847698402	0.0822947538329905	-1.7094083472135457	-3.9758222978168063	-7.624368712717808	-11.712202302272093	-10.532446149644997	-13.410129055275586	-16.99176011397496	-22.218339141440577	-3.898009024706271	5.204010995492298	2.6397609090433516	3.8504976736228915	5.5726138084941015	4.844717500535621	4.220305294455341	1.8583789668917223	-3.4919177613429246	-4.314352831358378	-11.988758092459948	-13.467858087969633	-14.333708118049042	-10.819731507386587	-11.16814106005899	-28.7783626752709	-19.643299337038155	-23.892353992772755	-7.774699816272114	0.9273105325959284	-0.48016143438803205	1.4797833948392844	1.265823779684819	5.160858975212893	14.273153420436689	13.492284652592641	1.4025450068403398	6.356806931570589	7.437795893178821	7.275657513927577
chr2R:6369110-6370278	7.554867996353109	-0.06961727950709673	4.987841619587369	11.36099602214354	9.458928707466708	1.6453038260344375	-5.310377933542893	-6.842249751245408	-11.112278743098997	-10.016392222679144	-30.450029553149907	-27.38642835785447	-5.053689543002424	-1.5266364489807052	3.0936569529984506	5.88773862741815	6.253946143848806	-0.09105343985926605	1.4026431653344948	0.41960698044271094	2.5704510312877176	3.7134823477745416	4.025881430482573	2.4647925897612506	2.3534518368625195	-0.1416060681241613	1.2063628280109033	2.9327254602373096	-0.09080431289762882	0.0	3.4797213164434346	3.5312715831032513	3.787893309514645	7.684590957983155	0.6867325911188109	1.925250237852636	5.7521377283094886	3.6281671365190653	6.204776301452409	9.984622298012612	2.436999939154053	-1.1737218734474009	0.6252873828651146	1.9779115218250933	5.416281267620392	5.493994737502637	6.065067469842803	6.192028496967708	2.049547751898596
chr2R:6947731-6948534	0.0	0.0	0.0	0.0	0.0	0.0	0.0	0.0	0.0	0.0	0.0	0.0	0.0	0.0	0.0	0.0	0.0	0.0	-7.485492843016066	2.7876011762429345	0.0	0.0	-0.47712125471966244	0.0	0.0	0.0	0.0	0.0	0.0	0.0	3.1935606065360713	0.0	-0.47712125471966244	0.9884928598239788	0.47712125471966244	13.575682977521565	13.995727796765799	0.0	2.8028731097920434	5.52971161445961	1.256129227469748	-0.47712125471966244	2.3286248352848276	0.7359535705891888	0.0	2.6995316240276117	10.334065118057227	7.813900547939186	7.565341361611251
chr2R:7781104-7783179	-0.6413928293617357	-1.4904018116803148	-0.49017032857832454	1.1060643360558244	-0.025646762076755238	-0.9884928598239788	0.0	0.288769123076823	5.003247618077075	3.5500320977347104	3.483321128111907	4.017732906983765	-0.3456568448574442	-2.5463582642194535	-7.260644384979442	-9.536665126460361	-15.938646665362139	-8.090917555440686	4.456926551759163	17.065994506452363	18.686008438411342	16.27684187629787	13.059589309518678	10.155620767977632	5.880996299980507	4.641376538484136	6.651307666847803	2.6431875642551796	1.7169813434303365	1.0152172875477796	0.11194831607164164	-1.3601666244147455	0.5186449972587549	0.10227582063601409	1.1784627333960676	3.748541935322731	5.818441576541914	5.291046204436702	5.310556212816479	3.38468613479585	2.5921856771298644	3.4095602716160083	0.9488124706104887	5.003467917067045	2.8550241786424717	0.6992410207988732	6.3691058565611085	4.948166428840949	6.510491884657647
chr2R:7827353-7828123	-5.574305489716202	0.0	-0.8065359368777398	-2.1517286216270786	-4.146866903209468	2.3878018846475197	10.50448714149008	11.761077694022767	28.628764930509757	24.57785153892514	18.068828104806702	12.228552481840216	5.425417773152518	7.93197054806497	4.634525145807198	-0.03814521005884397	-6.386831074355957	-6.345232561301447	-2.538958448650633	-4.76178698721707	3.0885121970693032	1.9818054433337748	1.6829904227143202	0.41566448488666224	-2.3642596904155004	-7.781851851031002	-11.087658549439892	-13.604759964420285	-11.980361527188508	6.8380774293174404	14.962648404629352	11.365727513006517	8.17195598453685	4.825011611414394	-1.0337329396890336	-1.0692464551399166	-4.155166962080368	-1.873957059228658	-4.188416047608539	-1.1113901339563375	-0.7527257906061762	-2.6912074760937514	-1.087636782058556	1.9897837029290804	-2.5633315815561506	0.758619825237872	2.472073433993479	1.8460292037503085	1.3800574845201867
chr2R:8086626-8087897	-14.55250017402834	-16.517244102323296	-8.92825776849442	-1.2780642861172016	1.7494350818224855	15.70537372144942	21.247359943038763	19.83025431662751	18.16230227795174	2.1677726413203837	12.599698116089064	17.700265306672758	17.03694949732056	14.490711002638257	2.817869719865359	2.6802236318729786	-1.6201192457861708	-4.5994673886008925	-9.12867341549093	-13.913560738998898	-14.741746090952526	-18.845492875934983	-21.553115323489955	-15.81870443667686	-29.270309871835085	-29.081947641837004	-30.842576127820205	-7.833044284367206	7.5690321757775	14.237638275340595	5.718399349411198	4.640912916210389	-1.9342423343658022	-3.1479096101997164	-5.994260510849998	-15.711907731305097	-20.2842592196676	-25.229974036424707	-16.7156023161332	0.04763417929888711	-3.827971598916806	0.6386086207048118	-0.01866746480353682	-0.3869702158770304	-0.5985230607285866	-2.8385189636786854	-1.5924803748183434	-3.144092392696618	2.643357310942405
chr2R:8316556-8317781	0.4456222612049694	-0.024118165769020476	-4.246209069474437	-0.9122682380888665	-0.9627577340605774	0.090311779608893	0.11255226894009757	-2.7830854344746685	-1.4466257720564104	-4.178445679620709	-4.399936621267926	-4.460777395752393	-1.5340575172162836	-4.759976003777225	0.9759660979290792	-1.7202851485054578	0.9412607156628617	0.37898600297798046	-0.09728178242953733	1.087358409574202	1.4685848954838892	0.7806857605700009	0.5733005938677671	0.46098096479180967	-2.2232490214285487	-1.2118855729103335	0.47213531573701273	0.28001379199666326	0.2762172175917864	-1.0484155071527212	-0.7591113259586278	0.7046316282754014	1.9085904270757255	-0.15928901062123849	-0.2903966963028097	-3.510230253388107	-4.544179299199286	-5.560080595015884	-6.995474775583347	-7.3990104276324	-7.040192550099506	-5.528316790551161	-3.528987372503203	-4.3876782599551225	-3.9472851383741134	-2.8478433703284893	-1.1285198054705525	-2.6637844443061685	-2.5457367857773465
chr2R:8758178-8759146	0.0	0.0	0.0	0.0	0.0	0.0	0.0	0.0	1.340147500478241	-0.7490429136284136	0.6327177291815959	3.537286701154003	1.6806839062132066	0.47712125471966244	0.0	9.07346552842266	9.47260022168085	0.9568070777091172	4.410542430541989	10.11101652006842	7.174551925932644	10.789187715710984	9.999595349862775	1.6927352453282947	8.129565280190597	6.071167901169141	7.038970548401431	6.815690457065935	2.2691212993301275	1.684872899606169	0.0	0.0	1.8027107223228733	10.340650974560711	8.588604422571741	9.136324182406737	2.7668969448255316	11.778895150270092	2.94656837718914	12.457765969284278	8.09006610257108	14.937732312730482	11.67817819677227	14.058050310172481	1.7656446379364785	1.5684952380216675	4.577539489572691	2.945371672850967	2.9564253280876125
chr2R:9367445-9368296	-10.439651434420657	-5.924826273127288	0.1791791081866245	-0.1685690221718597	1.8138740070878765	8.67371015197906	12.002970116036568	4.790307619136176	1.7026506734662747	7.093517853581646	10.063657767618633	2.2813490736503006	1.7343869166449193	-0.8365142207281746	-2.107083065614723	0.5291604432335745	-2.7075247010206493	1.5778937143161005	6.23914530897622	13.654568280795612	12.109604760645231	19.21119742310818	10.272445224505912	10.814252244042063	6.675316830325385	3.7917902616435954	-2.527805169122763	-10.011029378391454	-15.671750629632056	-13.909041757216258	-11.381430783491481	-16.32767078994658	-21.62189091444155	-29.41875745126749	-27.557459157955535	-28.940148243213503	-9.194375881378075	-14.880528820210701	-9.860194787707488	-2.1589988735008263	-5.237332971025617	-5.964733967943691	13.658053907865748	16.28176027827267	8.385116421724058	11.4580028883762	3.5557013279721557	2.3286248352848276	8.253703305571706
chr2R:9578829-9579801	0.3842533059311557	8.153803965628748	11.417229194942445	12.166191284791037	7.21872397601153	10.554998279288574	1.4737249660132001	1.5456255814899598	5.1894367549403775	6.304072967536766	5.680352315544824	3.713873661869669	5.688948296193166	0.9884928598239788	1.4637527426815686	3.023234683551182	6.523399830567758	11.100102091014548	0.23647017700345258	2.170326612168649	7.125496778925582	4.298691504930099	7.517344503561707	0.5813628905998097	4.490442719717965	2.7499303835915403	5.832613398234817	6.570277824235104	2.9903908871231644	1.8069652555483386	5.8497000563658865	6.47347217942945	5.767199200486618	3.980417720299719	1.8925935969780694	5.1505596857622	5.3906351768388845	0.9670162803285552	2.71703359733242	0.9972554008446257	3.7118128696267783	7.1403163902352915	1.5822108906017813	3.007860173737946	3.592561476998615	3.9363689243144786	1.684872899606169	-0.6195964372125651	0.0
chr2R:10102760-10103568	1.7644887562950988	1.265608589300804	0.8222528342812809	-2.205078024700087	-9.450557740724081	-13.816533770982858	-14.229992274450677	-9.028126033255909	-9.79885383660288	-19.794183474648438	-19.20366292365189	-3.6183851656548636	-15.381705770801714	-21.253988597587902	-30.44698527139632	-31.866702864593123	-25.825714951499158	-6.045673139529742	1.1737218734474009	1.0466924622419154	2.7285928155171044	13.290638445542488	18.945396056439325	25.57022078262932	26.77328551944261	18.773515539846592	0.9898357204560454	-0.355161630000432	4.34016022221943	2.0996228761966513	1.9697363302524207	1.4625830593884563	-0.5445561252072377	-1.0049664124919084	-1.5456700947374649	0.26742173320195267	-4.651230653782897	-2.9461677224689264	-4.038146264656753	-3.0245013813304102	-7.463055250068703	-10.194340154865023	-12.762158768789073	-6.013612991548158	-8.986961222771816	-11.766154124748969	-10.390406852404743	-7.6089637979775215	-1.9084850188786497
chr2R:12457239-12458714	0.0	-0.32675222119505476	0.0	3.111284241442565	1.6924535143836437	0.9884928598239788	1.4637527426815686	0.0	3.4802351048410025	0.9059652567236041	8.278595885879373	19.61074469564552	19.111592402725222	5.4530811968714765	11.970335271253449	5.503300327893182	8.297156086517111	3.0392458833445617	5.326408630460732	1.7941083948201277	1.703957374343491	-1.1822969383709336	-0.6513790356206038	0.029066215327046802	0.5552050987676277	-1.012066476169976	-1.5476803382823852	1.0766991594783935	-2.3450628965789218	1.922924649580727	-1.3016103973422015	-5.707326833175902	-4.010190140924072	-6.408162146663948	-5.931966657560542	-4.603587900566329	-7.943935921167977	0.5552050987676277	-0.32675222119505476	1.4637527426815686	1.0668755590631576	0.0	0.0	0.0	0.0	0.0	0.0	0.0	0.0
chr2R:12473256-12474325	-4.010190140924072	-6.408162146663948	-5.931966657560542	-4.603587900566329	-7.943935921167977	0.5552050987676277	-0.32675222119505476	1.4637527426815686	1.0668755590631576	0.0	0.0	0.0	0.0	0.0	0.0	0.0	0.0	0.0	-1.9084850188786497	4.259274776769911	6.1820823873238915	8.27689457029894	9.664387189308457	4.524840927364921	0.903167625836738	4.376995670885538	1.7459467035998828	5.072438144413965	1.9656412585281047	0.6383073482902311	3.3955899503258076	3.099001527548344	6.513178859842448	5.151673027764656	9.743452738439839	10.278601877389383	8.15758648686791	9.18991901371117	15.33694490021244	12.449932141572114	0.24062334122190882	8.343534589084806	8.201459596841033	8.342860054584499	10.395451385862405	5.6908300247459005	0.19030220856251806	1.1159577050034344	-1.3439921537955088
chr2R:12755754-12757063	2.0517099674870427	1.0147777115324785	3.468311558333249	3.1019483819543026	0.9034043916225996	0.0	3.6520507255025625	4.432312062084983	1.96753864146494	5.7583180375178955	3.086249943047174	3.375211010957761	4.006567954569947	1.7742884765127251	-0.5274959970198055	-0.07050993485926059	1.5123420262983345	-1.095732785193468	-3.252916471730113	-6.351830998985245	-4.833763011263837	0.0303139563384704	-4.157094562733311	-9.13113024886799	-5.846053573753495	0.8604795082567086	4.681202545028039	8.774631741271268	3.5345217924164922	7.7153626917197915	4.395960694359655	6.192614103968055	6.3964376202210405	-0.4106493675885908	4.130230427911315	11.098559371123798	6.425201203803493	2.8388006888282096	4.862715505604373	1.8992908996698152	2.0926525304994703	3.3367465182330425	4.211675144172319	3.7606508637638485	1.9588578202265776	1.1723357530453997	-3.3064716113162573	0.2736441116068163	-2.3013908311290074
chr2R:13433626-13434828	3.372601811557221	3.578415183711588	-0.29585567912216093	1.2862710881592097	-0.8111481480313889	4.711753877434022	9.351925053621255	6.722597891550251	5.638917288941816	5.79139720775731	2.2454037710900083	-0.8065247170254266	3.907211693752803	5.95774056605546	-0.7544082936574625	-0.5346537949190732	-5.074910591176079	-5.2147681173206495	2.756512367093772	2.420247178394086	1.4647991369574564	0.28041013732046227	-0.3051898759160771	-6.788662599171517	-7.389020444536022	-7.9773149035136575	-7.458260819014157	-4.390387519756815	-5.753761129844901	0.08244168037433366	-9.395631164485321	-14.584922377907919	-14.078735932298995	-14.84828283449034	-8.848234825160285	-12.135215868162474	7.714328464318548	14.342667669811913	14.19883353684955	8.6022578299721	5.04668533681069	3.633408590610423	1.6716544530982878	1.8891460202264032	3.1641022815892237	11.926724469172216	11.677637855679832	5.209058510690674	-0.7357890626869555
chr2R:13555950-13556809	13.35111008712794	10.474128853512926	10.343877059804438	7.490315154009042	6.5840136758779675	3.4689112330010134	5.321590782956222	9.518102055547908	4.851296096119474	7.823793312720309	3.514744600979092	9.208015242946948	7.023684075518987	7.001359648102718	4.946078526320016	0.9147513697438491	3.8984916397084803	0.7024663472381567	2.0672789005261714	1.3951310958339755	1.0237506980689985	-0.08235025729039536	0.9950675755708775	0.1736674791438287	-0.16953587422284166	-4.428285173198551	-2.594969786131055	-3.502667315967781	-6.452751748402514	-7.60445342842615	-12.87127962544932	-10.94311853858972	-12.538019342187226	-8.035955671988452	-10.778784898500405	-11.67188772262437	-13.641419509131056	-10.881637912112092	-7.7723295673746255	-1.5680956148600083	-13.923376310496584	-11.282292780072275	-7.622348985935385	-5.195582088301937	-5.940454645071092	-8.048876508375532	-2.200135302095254	0.6252873828651146	-1.1737218734474009
chr2R:15328606-15329550	9.823501807981946	0.20177696500915018	0.24412168852817495	-7.906311080613991	-11.009707294334003	-13.997058742049195	-16.590777664022983	-10.303014512529808	-10.366458458279572	-11.726351776593372	-4.432317330593094	3.0411583224956042	2.528834980246037	-0.5050184077099936	5.852128416545937	16.222945804614014	13.168955772900429	11.014138097759881	11.64595555774402	13.358845263285072	8.763518965170727	1.2780642861172016	2.585982453459025	4.369646688437915	6.020703840411889	4.610877877180922	0.5775931254549738	-3.581000728931256	-5.087402186275824	-3.3748798633578616	-6.489083768962739	-1.8760225724655515	-1.9366985454978822	-7.460975594187388	-8.883588044518945	-8.207920889881136	-8.6880783413505	-16.005587563158574	-18.659668883964027	-21.538501739552004	-17.315487829493474	-8.232757378561121	-3.6254169286503752	0.32675222119505476	-6.8985321378199185	-18.181249425232224	-11.66031014079766	-4.361427071902442	0.8112377238607549
chr2R:15330195-15330962	-7.906311080613991	-11.009707294334003	-13.997058742049195	-16.590777664022983	-10.303014512529808	-10.366458458279572	-11.726351776593372	-4.432317330593094	3.0411583224956042	2.528834980246037	-0.5050184077099936	5.852128416545937	16.222945804614014	13.168955772900429	11.014138097759881	11.64595555774402	13.358845263285072	8.763518965170727	1.2780642861172016	2.585982453459025	4.369646688437915	6.020703840411889	4.610877877180922	0.5775931254549738	-3.581000728931256	-5.087402186275824	-3.3748798633578616	-6.489083768962739	-1.8760225724655515	-1.9366985454978822	-7.460975594187388	-8.883588044518945	-8.207920889881136	-8.6880783413505	-16.005587563158574	-18.659668883964027	-21.538501739552004	-17.315487829493474	-8.232757378561121	-3.6254169286503752	0.32675222119505476	-6.8985321378199185	-18.181249425232224	-11.66031014079766	-4.361427071902442	0.8112377238607549	-0.9111580020144034	-2.472192793737686	-3.3618503754124145
chr2R:15334691-15336450	2.528834980246037	-0.5050184077099936	5.852128416545937	16.222945804614014	13.168955772900429	11.014138097759881	11.64595555774402	13.358845263285072	8.763518965170727	1.2780642861172016	2.585982453459025	4.369646688437915	6.020703840411889	4.610877877180922	0.5775931254549738	-3.581000728931256	-5.087402186275824	-3.3748798633578616	-6.489083768962739	-1.8760225724655515	-1.9366985454978822	-7.460975594187388	-8.883588044518945	-8.207920889881136	-8.6880783413505	-16.005587563158574	-18.659668883964027	-21.538501739552004	-17.315487829493474	-8.232757378561121	-3.6254169286503752	0.32675222119505476	-6.8985321378199185	-18.181249425232224	-11.66031014079766	-4.361427071902442	0.8112377238607549	-0.9111580020144034	-2.472192793737686	-3.3618503754124145	-6.404683186894106	-7.1192761706458505	-0.9348677777774073	-0.6383073482902312	-12.581492602103644	-10.37948583885038	-13.845963441247827	-5.779513257930025	-0.5552050987676277
chr2R:16151350-16152838	-4.04584882213039	-6.034285267323386	-4.400652495177432	0.3842533059311557	1.4604476739467427	-1.1842219655657569	0.454677025323566	1.8917054949837795	-0.03053795390957733	0.15354761948104886	-0.9870700994347652	-2.1150055884810586	-1.9333683605771472	-3.033127632502802	0.0	-5.760968800197517	-3.566716027963005	-3.3523244800092686	-2.1500892943576893	-5.676466307871562	-0.8936083154540573	0.9091834924345943	-1.6935276916242337	-0.21908375543902545	0.7016946198194882	-1.1810682334247542	0.865647062357687	0.029098819028689514	5.174760706022796	0.7110538848045859	1.5631672611452232	3.025698143935769	7.064355248445926	6.934469587146382	2.012912320338302	5.298581006036842	9.068305541092622	11.618045357052614	9.981763105761724	15.478782826554966	13.939458708519597	8.648734896379962	11.542168010593494	9.96358753199489	1.0710166376574632	1.4084525648550477	1.3456868443421048	5.467460928588425	0.6248742378019824
chr2R:16426029-16427156	1.1176451270287886	-1.0668755590631576	1.0668755590631576	-0.05355935992829219	4.171997664507374	4.0179542390440375	6.287514773861674	1.2117858773499315	1.1988016946252926	1.7826079114960032	3.6020544215231363	2.7153040288775254	4.407716703759059	2.8266316497028106	2.784998301892502	0.3399133280130585	-0.40056596819008916	0.5313487585404655	0.41098582251374394	1.0776578544626019	4.938592336804173	3.057762145136095	2.484027183456119	-0.1294849657441434	1.8209763243848374	1.2277378305938738	2.6449670415981177	1.9044935710491568	-0.06932047124102679	0.7779749514478989	2.5206455155788197	2.396191054438929	1.3905204795962776	-3.4243787365521112	-2.702978084699026	-0.79348173710424	-0.37400434820253653	-1.8215277684568358	1.6422014869843864	-2.598098266296557	-4.4047672122330255	-2.2065956426320597	-4.27136195384448	-0.7789134453809596	0.47712125471966244	0.0	0.24960237240555377	-2.326233413392253	-2.2209065736386764
chr2R:17603570-17604308	1.0121820356078892	1.3404940892153778	-0.7357890626869555	1.5080365129226616	-2.672610569381009	-0.964442071743506	0.8786207047607875	-1.953791939062658	3.4185429555637126	15.882684041854645	11.618752898861127	6.425718732397395	8.372827125255377	3.2783352762274798	4.166925345753944	1.5256566570589718	2.8698096580389887	-0.41798196871995336	-0.32675222119505476	-2.389607345343247	6.5446263765787664	14.143256901215565	8.792882869575019	6.398226768952496	4.118707963940431	1.333254457548438	-0.24417649869289584	-5.656904450766654	-9.456635340549228	-12.599749733878719	-15.107821393094582	-7.627766702815046	-14.204707588350566	-14.178966004909986	-16.30448243425532	-36.11478854931836	-31.88464892278093	-27.8024837530379	-2.874607717975254	-2.3839766294642537	-2.996690653232967	-1.470142058846043	-4.848959401837802	-4.839336417707413	9.028494950228275	3.9414069756968475	1.654507166568443	0.06420800302371804	-3.5116829630556383
chr2R:18219739-18220366	0.0	1.472005443037668	3.0113603562475957	3.69168334018677	4.554680277257403	0.30886589263625247	2.5144903282407327	-3.680875057512958	-1.0575219922327947	-0.8973601161007357	-3.303806963833541	0.6746333518860627	2.3450814881024478	0.3551616300004318	1.0668755590631576	3.2911068077297667	2.933423645625374	0.6252873828651146	0.32675222119505476	0.7359535705891888	3.98186744305462	6.416244561065016	15.401344584560558	19.602856298019105	22.961185890720447	18.29695140166363	14.449419203776898	11.911457860317576	10.723665057969466	5.472673852531774	3.899783268381733	3.046504075002879	7.633803884437522	12.481680098317634	10.26370602408299	7.993614241981856	9.969580525119982	5.626820498760828	6.379182246868055	4.482551184002334	1.8775340123075828	2.004268560846511	1.5050372875288427	1.4314152828532267	0.4158614242645602	-1.494051948349921	-4.340346845298582	-2.4435975309032156	-3.67447853488811
chr2R:18527882-18528746	15.165942066505464	10.918371404411305	9.150790424386885	5.895203815653361	5.615070969840581	3.8650447818735407	10.010044788545846	24.549417166644645	13.041810827995633	9.353518369339746	13.820933928757869	14.456702952729579	15.066829324050108	16.529885324561597	16.50125213330507	13.174355685482544	9.500102821714536	4.086797622917192	5.9854105740179415	7.418546012598046	1.2107386373351479	1.6555144633192589	0.2815846332070909	-2.3301537460906077	-2.612067166970451	-2.9440277804955803	-10.806008436670005	-12.427684469923744	-20.99730871118905	-24.074736528915714	-24.522078840707916	-18.682032777704517	-6.369537292512008	-0.669938361987582	0.24068052306551221	-0.6230156414714223	4.039848158991956	18.936048150193415	16.201896346262533	17.280107322066094	7.090293543686598	0.11912680586622561	-5.790545376276325	-10.649011679755311	-13.816880129928917	-14.832581944109288	-11.518896833528146	-3.75405405879726	0.0
chr2R:18622694-18623611	-1.6864282391914338	-1.4637527426815689	1.0668755590631576	5.426896672474316	8.889906064864931	9.176860817720032	7.484325877743936	3.0233102311244404	3.3342702751954194	10.636371511803128	7.427838449347313	10.889814177453088	13.609679820516932	19.99673609412137	15.715608889374863	13.329808234920868	13.545387451741453	11.350647411596203	10.964118875543434	9.06375332682629	2.994085697142846	3.603872958267158	-1.3362863281607675	-0.16690940018296585	-5.901858018336586	-8.298297795235895	-4.289441613170169	-14.569775499633005	-9.728480455334504	-16.135822103750588	-12.294861282041127	-5.544741314743114	3.9137121853421526	22.202358778511172	22.462134415696248	29.286147122758656	25.214506138765273	15.457754216687027	8.981403893216266	10.6884233271298	10.441419890476176	10.66328656729452	17.195223086558446	7.328165782038516	10.291496217429035	5.819975771414952	8.852296747893341	9.137624802625337	7.959214265653766
chr2R:18688776-18689859	1.4455960207801133	-0.031486316253905945	1.9364231614866043	0.7455238146360097	1.9120257042370223	2.6417882688831757	0.5667259048251884	-0.2406233412219088	5.118295766689598	5.7705757420777255	-1.0668755590631576	1.684872899606169	0.3842533059311557	5.033237721213463	6.894274517918513	4.692529684302995	5.055568956063924	1.0712992471878855	0.8491726332720496	0.5979417420979842	-1.041562685491579	1.0466184647186654	0.9115938246939521	1.0668755590631576	-0.27546297677879955	-0.2899857612809667	-0.27031361225986755	2.228845345950388	-2.1265304769678575	-3.6500972311029254	-1.4357053600244543	-0.8913593513565173	-0.918332009057667	-1.539531302789424	-4.164882700519041	-0.5053128117350189	-1.046496682949422	-0.34190851119967575	-0.6816519536376183	-1.087850084212704	-1.5065194707249412	-3.245933431873697	-2.686362134739529	-0.11959307392140764	-0.3534115751040294	0.0	-0.26145052715670036	0.45773304765476996	-0.9117451920612267
chr2R:18690980-18692997	1.9120257042370223	2.6417882688831757	0.5667259048251884	-0.2406233412219088	5.118295766689598	5.7705757420777255	-1.0668755590631576	1.684872899606169	0.3842533059311557	5.033237721213463	6.894274517918513	4.692529684302995	5.055568956063924	1.0712992471878855	0.8491726332720496	0.5979417420979842	-1.041562685491579	1.0466184647186654	0.9115938246939521	1.0668755590631576	-0.27546297677879955	-0.2899857612809667	-0.27031361225986755	2.228845345950388	-2.1265304769678575	-3.6500972311029254	-1.4357053600244543	-0.8913593513565173	-0.918332009057667	-1.539531302789424	-4.164882700519041	-0.5053128117350189	-1.046496682949422	-0.34190851119967575	-0.6816519536376183	-1.087850084212704	-1.5065194707249412	-3.245933431873697	-2.686362134739529	-0.11959307392140764	-0.3534115751040294	0.0	-0.26145052715670036	0.45773304765476996	-0.9117451920612267	0.9029352136317238	1.104495514868511	-0.5654146689021436	1.7226975485699034
chr2R:18741981-18742612	5.174428062023611	5.233617562559096	0.8431536801000223	-6.096337916968313	-14.263763537893544	-15.64846896766132	11.128040535917352	25.63066999344714	22.798508317190784	20.970859585638763	12.688229733989525	5.260736255556015	1.967221329436397	8.976631751834338	10.443275334436855	10.35583255341415	9.126057213273995	9.693684184270289	7.572133320811784	4.157387967944776	3.5591863151701717	-0.48675824417295765	2.1483944021476207	-1.0572487908251635	-0.2764591321173117	-0.724124522086106	0.7427845136403515	0.4152829855014131	-0.07127744264878998	2.9271107158364202	5.792517089603693	4.8589825345950555	2.0342773136098544	3.39724991182618	2.31638546509567	0.552862257838932	0.546461762395263	-0.9684030141022514	1.8854098707154492	3.2504113037529727	1.6882484825462594	0.4292155351682914	6.272448548299651	7.514791241149995	5.025761313236296	5.8130284746355585	4.397851277022575	5.699171026661482	4.211636542678976
chr2R:18742810-18743638	0.8431536801000223	-6.096337916968313	-14.263763537893544	-15.64846896766132	11.128040535917352	25.63066999344714	22.798508317190784	20.970859585638763	12.688229733989525	5.260736255556015	1.967221329436397	8.976631751834338	10.443275334436855	10.35583255341415	9.126057213273995	9.693684184270289	7.572133320811784	4.157387967944776	3.5591863151701717	-0.48675824417295765	2.1483944021476207	-1.0572487908251635	-0.2764591321173117	-0.724124522086106	0.7427845136403515	0.4152829855014131	-0.07127744264878998	2.9271107158364202	5.792517089603693	4.8589825345950555	2.0342773136098544	3.39724991182618	2.31638546509567	0.552862257838932	0.546461762395263	-0.9684030141022514	1.8854098707154492	3.2504113037529727	1.6882484825462594	0.4292155351682914	6.272448548299651	7.514791241149995	5.025761313236296	5.8130284746355585	4.397851277022575	5.699171026661482	4.211636542678976	2.9502237441006054	2.1370725843003155
chr2R:18821611-18823795	2.4094434088297856	-3.558908231068473	-5.620984744986598	-7.5077737438603185	-8.440790372979434	-3.232631774829927	-2.0987047757717914	-5.830788501662677	-10.794791428926306	-8.952316894316173	6.780221848983215	15.29397686452444	15.673758805217838	7.686154927436647	4.24754722364535	2.1648740131131254	2.443304802289941	1.8790348202157474	0.10435617115255266	-1.1060643360558249	-2.206787402863158	-4.365262119078396	-4.880223882110238	-5.075508474952998	2.3539778806119127	3.6623411288358434	3.549565026898708	3.445616026036847	2.1866091533148	2.9862335924926224	1.4863450788254184	3.8935048940888852	4.639074474875316	1.1137672823701152	1.8872508075337517	-0.09461343509352055	1.9265828068285205	0.8408331009358018	-0.2520257523966098	-0.05157156621211111	0.8971999677904197	1.9538689094467474	-0.8560187452792569	-0.9304759715254034	3.058485086124731	2.972187939739123	0.7778961606145033	-0.8823744498754297	-2.338815430412227
chr2R:18958317-18959229	1.509971213206612	0.6606699692130957	2.923473659827312	0.8228827024562494	2.4062076079831627	3.1252362871438737	1.678072851931914	2.773864584185255	1.0470180767216046	1.5475579336223595	2.957725309469666	2.717946959965374	3.348114392949628	1.8443022279520163	2.6270064052811137	3.4251673886741116	3.4106442752989223	2.4863138439883046	2.318223377473623	1.7292892106669413	-0.2540130645619879	0.9929593156405786	0.8542370896867274	0.9520403816044838	0.37350876579714065	0.08260857301481922	-0.2781127705689119	0.0	-3.015276004979085	-4.02633676146009	-5.0292062766450325	-4.335244234993364	-5.531799448251914	-5.292175768868354	-6.878456343446499	-13.09712728399473	-9.048060991407347	-9.973764681719501	-4.266892587410281	-12.890261065284124	-17.769059049914375	-12.326830121335078	-9.173786312947719	-6.367141905327111	-7.887198600674611	-1.401963978027855	-12.649451369831548	-14.3724879530098	-1.1805310270026945
chr2R:18960536-18961352	3.1252362871438737	1.678072851931914	2.773864584185255	1.0470180767216046	1.5475579336223595	2.957725309469666	2.717946959965374	3.348114392949628	1.8443022279520163	2.6270064052811137	3.4251673886741116	3.4106442752989223	2.4863138439883046	2.318223377473623	1.7292892106669413	-0.2540130645619879	0.9929593156405786	0.8542370896867274	0.9520403816044838	0.37350876579714065	0.08260857301481922	-0.2781127705689119	0.0	-3.015276004979085	-4.02633676146009	-5.0292062766450325	-4.335244234993364	-5.531799448251914	-5.292175768868354	-6.878456343446499	-13.09712728399473	-9.048060991407347	-9.973764681719501	-4.266892587410281	-12.890261065284124	-17.769059049914375	-12.326830121335078	-9.173786312947719	-6.367141905327111	-7.887198600674611	-1.401963978027855	-12.649451369831548	-14.3724879530098	-1.1805310270026945	9.822674513034256	12.458947593157028	26.047004360940328	25.929207306954254	24.047026227017007
chr2R:19931926-19933224	9.813753994886453	7.163695901312886	4.439815188196323	8.204617215823452	12.577849159547888	13.857846963541265	13.394739608824011	12.533600172459764	8.815003820056635	7.5469276164668475	4.005076153394691	2.17575413602861	2.689686291490971	0.21515553275115995	-1.7317109473517789	-1.9139049283407676	-2.545642088674212	-0.2827552712052906	-2.4484306532984212	-1.450327677290535	-2.8414488806766824	-2.0458389206426224	-1.7456307834416196	-2.4882543716552576	-3.8451566042981966	-1.9651577029325458	-6.59379037091346	-7.589603964804338	-7.280382183713631	-6.589138946011478	-7.262555839285536	-9.055316048878067	-12.286765787395131	-13.795857563045582	-7.172853543662375	-9.194044048892685	-5.893619887870729	-10.86022114065732	-12.288580866635273	-7.2608418147614415	-6.380396753551984	-4.701831861672225	-7.522993279121411	-5.847094790186357	-2.0101751033318993	-5.954484150315031	-6.375965786903903	-5.931111925440109	-8.499368231110047
chr2R:19945668-19947294	-7.280382183713631	-6.589138946011478	-7.262555839285536	-9.055316048878067	-12.286765787395131	-13.795857563045582	-7.172853543662375	-9.194044048892685	-5.893619887870729	-10.86022114065732	-12.288580866635273	-7.2608418147614415	-6.380396753551984	-4.701831861672225	-7.522993279121411	-5.847094790186357	-2.0101751033318993	-5.954484150315031	-6.375965786903903	-5.931111925440109	-8.499368231110047	-8.472453068814946	-6.371213766145265	-10.489425708756775	-9.623304507446381	-13.632303755567863	-9.864093446467834	-8.886847190246083	-2.732773039887888	-6.3656387071495635	-7.080642870332206	-8.875734535032834	5.652033406024834	6.447699091260601	4.411740565359478	0.5093557209759878	-1.642336495485383	-3.6037434873993175	-7.260050483876909	-9.450896449268804	-9.0919580554028	-7.970925640111976	4.6668553108473665	16.98497661467379	18.991273339117317	6.87098594597087	1.9084850188786497	1.2020190086592508	4.50658463490117
chr2R:19948113-19949244	-13.795857563045582	-7.172853543662375	-9.194044048892685	-5.893619887870729	-10.86022114065732	-12.288580866635273	-7.2608418147614415	-6.380396753551984	-4.701831861672225	-7.522993279121411	-5.847094790186357	-2.0101751033318993	-5.954484150315031	-6.375965786903903	-5.931111925440109	-8.499368231110047	-8.472453068814946	-6.371213766145265	-10.489425708756775	-9.623304507446381	-13.632303755567863	-9.864093446467834	-8.886847190246083	-2.732773039887888	-6.3656387071495635	-7.080642870332206	-8.875734535032834	5.652033406024834	6.447699091260601	4.411740565359478	0.5093557209759878	-1.642336495485383	-3.6037434873993175	-7.260050483876909	-9.450896449268804	-9.0919580554028	-7.970925640111976	4.6668553108473665	16.98497661467379	18.991273339117317	6.87098594597087	1.9084850188786497	1.2020190086592508	4.50658463490117	1.660242884391533	0.23976042781964824	-0.05147085991596887	-0.6849180492957314	1.9465880605911736
chr2R:20790787-20791583	-4.096946269290907	-1.3251975975443728	-1.8640451469288388	-0.8331037697083299	-2.6373851786553706	-0.4281826412323518	4.205944814007354	2.9892321606513645	-0.6252873828651145	5.944667285817279	12.537429551393709	17.130484705321944	12.937857530107738	11.719092307800153	5.813472996507447	5.045121090216463	3.0353878994418126	2.5728392244420135	3.7893495846398157	1.6850333923080205	1.2301534612115654	2.140193620004365	0.9744775117022956	-0.6764525689772077	-2.090613869314944	-2.043171988873028	-1.4810854289483466	-2.6753241827248138	-9.358052925718624	-10.051788853916733	-11.979101198254106	-17.768297635620875	-11.924348357036138	2.0742857392545506	6.575939149895231	9.7947238877039	8.839539050588632	6.212775002230158	2.063496727154346	-2.0966192131315133	-6.358421054689789	-9.392071032933824	-11.488533754000498	-14.98790851851716	-9.48583936161823	-6.135609212369149	9.707656056036749	0.9913635211678324	-0.5552050987676277
chr2R:20855845-20856904	-3.8307914748605167	-4.311241613028333	-1.6931978020400773	-0.126398763906829	-1.2638932613106397	-1.9769857196479577	0.1324460563010881	2.1320494868249122	4.922981295254332	6.410680219139366	6.631193504333997	0.9711260328021266	1.1467688335751995	1.6570652317129049	0.4888908514399325	0.42225798754943306	1.7488221033742957	3.048269585858868	0.5377263404311703	-0.6412298157420772	-0.6857719775357332	0.12994526414880395	1.5917322282951465	0.6677398848338713	-1.5664273974307672	-0.40149214776949377	-2.655200038653127	-3.8718431513815443	-5.859817507294209	-4.69604028110361	-6.49818974204177	-7.714276095139466	-9.185196751443122	-10.590103829786887	-7.93831734631756	-13.026597912640115	-10.040593571128875	-9.303234319492871	-7.00182577493434	-5.411295851959237	-4.50893809917356	7.3525959305626305	6.421825459471961	7.33943733272084	4.422923653608364	4.02559679108623	5.3684886709143065	5.980181783690125	1.9820807775525118
chr3L:1647803-1648570	2.8286803167567744	-2.446711078932131	-3.663848231207174	-7.79620558246184	-4.524827455744833	-4.4134256008359385	-6.234242917142165	-6.455016530533492	-9.988874547007894	-4.993956517532441	6.378216619023475	16.326566798172525	12.710307569149439	12.657645659454307	11.685196376595234	9.245090376123674	10.25281542237801	7.616313921039709	7.5102703815433065	3.412573326831319	5.022063608409523	-0.944336999370174	2.5896067461751686	-0.06622932989123309	0.02555778783057604	-0.26164510579465944	-0.39613396421005026	1.6271164013773622	-0.9685011464965045	-0.38602353495656394	-2.5819187846250555	-5.543484412111731	-8.087104961076305	-10.382359039947247	-6.662746454277571	-2.9344745978050963	-15.379170327037137	-11.084907480838291	-18.85467421389571	-10.461444078969262	-13.485043559570387	-0.9589252183005444	5.7741116575199705	3.1902353808008193	8.170877738928905	2.091172211468286	1.8111210170333003	-0.6907603259602165	-4.318177125262178
chr3L:1666912-1667906	-18.85467421389571	-10.461444078969262	-13.485043559570387	-0.9589252183005444	5.7741116575199705	3.1902353808008193	8.170877738928905	2.091172211468286	1.8111210170333003	-0.6907603259602165	-4.318177125262178	-5.16483386122045	-5.730609488536148	-4.449607389374909	-9.255966704482116	-8.996337760918678	-10.75106300846936	-11.106719631085408	-15.459524271320495	-20.848064786573875	-16.820637916574963	-21.623587908106714	-22.2493840958968	-10.46613113222337	0.0	1.0474034514751487	0.9059652567236041	0.0	3.927121845181157	12.015916211467568	2.3927543539590883	8.97422927456606	4.956182157347239	10.708698817815106	1.2348935209369403	3.4316581352527726	-0.1434025553319325	2.429630936835765	0.5863849202973079	-0.12253200199864335	-2.1009770198738007	-3.7189106476219633	-3.573301759010158	-1.067809349054866	-3.229280956703117	5.337820129076124	0.5217662500604513	12.825688855258301	14.20130365845469
chr3L:2318365-2318972	0.539151682054423	-1.3317461555428398	-3.1501415052732824	-4.606507295939436	-3.2811588332851636	-5.06284213975941	-6.49667022739688	-4.332998045897764	-8.705151023396146	-5.915882298202146	-7.139433604340252	-5.946484298019593	-5.480627913248042	-1.361310300792949	0.47712125471966244	-1.9084850188786497	-4.298193216937107	-7.6385212608283775	-6.568794611593717	-7.492498399758683	-7.3537898442088565	-7.062046279731521	-0.6610055706295627	-0.7359535705891888	-0.9884928598239788	-0.2887691230768229	-4.696847138149304	-3.194111290355498	-0.4617587996486003	-2.27224117382148	-0.15117730789243075	-2.415979273114124	-0.8999421261465836	-2.6098009064066563	-3.4915842256251786	-1.4464123216348572	-0.8249868680148666	-4.195947467214427	-6.224947735860534	-3.1989679684431187	-3.148378242278266	-1.9084850188786497	-1.6335859487039477	-3.436010032496409	-2.8469383403013775	-2.937235721453537	-0.3842533059311557	-1.9719982406696892	0.4255762977522039
chr3L:2587913-2588994	0.7403142971641276	2.0084567623051983	1.514992187496485	-2.1957919348494888	-4.0857589873244	-6.12942786804275	-3.9048101665334434	-4.036078468752981	0.288769123076823	0.6252873828651146	-2.872809629939919	-2.5847759445892975	-2.886490474165529	-0.8936083154540573	-3.697083254489397	-3.9291313902872194	-6.462648480930072	-5.279254583406509	-2.180244965607744	-0.6816519536376183	-0.4359239231164445	-2.8206745180629293	-0.42942420790098773	-1.2780642861172016	-2.3842674904748176	-4.419814990335816	-6.215539561068181	-5.507442207574419	-3.2825685120962045	-2.6818311687469616	0.8807275879539905	-5.155261796892931	-4.27473170680162	-1.3226248729434937	11.88096771162001	5.450426232332828	11.09992866370159	17.057299992150806	16.222816229355065	16.10939078984647	15.950705984088	12.519861556081699	3.3537570543802837	7.420493277267585	7.546390741245425	8.538209137236567	5.5405310951744084	9.226850044352556	2.8725343131455063
chr3L:5923095-5924817	-3.198825316638397	-4.593836507032248	-3.873794197092901	-4.03680532265156	-0.08414483073248277	-1.2407833879874608	-2.399240651804963	-2.6507352656833407	-2.198711790538827	-1.2787393670063825	-4.202735033111621	-4.730420325349172	-3.080930733263318	1.2153403348059149	-1.8700254104677434	-3.0184819947052115	-1.0712195032428007	-2.2697304285355595	-4.147425136715118	-1.6003423933533654	-0.6869033885539373	0.4981573657169619	0.827066793284096	0.0	-0.5050184077099936	1.1008679539811876	7.050419974976812	4.201715566831699	7.577427023831836	7.300033760871381	2.8142162649185845	3.4001273239679835	0.4617786418743088	-1.4183341114984604	-0.6845217356821115	1.1463383902419109	4.436938612053855	-1.9684881625655302	-2.8357115853359236	2.9229386067038803	8.531011589706415	3.772422941938671	2.46465540869835	1.2094994736394367	-3.3734310414384385	-5.436656495994084	-3.063440638254731	-6.247470475676982	-3.604278618917697
chr3L:8118701-8119748	2.7575242349142783	2.742088289078453	-0.6990296438643445	4.820650809856925	0.2887781318041245	2.032410644335134	0.21807818973958037	-1.3665854553249859	2.0499544613652545	-0.6160219930367291	1.0219737119378214	-0.8321033009686092	-0.33121722610291376	1.3387223884755264	-0.38947135828477464	1.0668755590631576	0.0	2.5652738142085627	5.139589508991629	0.0	4.4620660468106985	8.207895173593755	7.590892105787808	6.6068266694394175	5.842432150269025	6.86638613788133	4.30188186252703	0.9830112955542847	-0.4260300883802091	-3.503924539285516	-0.5953429522977413	-1.0054944003856658	-1.0466924622419154	3.5915338715072695	8.173107160938589	9.873713953738145	12.866354952533788	11.590665103259614	7.34733011244938	9.50953256526022	6.582858408011282	7.5475462411365575	4.630501647800369	7.845729333256224	4.584854533128719	4.33322685809293	3.5848181999223354	3.598528725310382	-0.6395120828496442
chr3L:8515412-8516392	2.156729282387117	0.9120206419894644	-0.46127998293157424	-0.20564429714830346	-1.7418164600088124	-2.1840737763938707	-3.333754116401566	-4.287235911664372	-8.091024360607367	-12.541043764206734	-12.317169549540335	-15.41479810769546	-20.737234607866654	-20.697833420978487	-25.527215937651327	-22.988660976637693	-23.79345959465061	-23.753972669245602	-15.783580594080583	-8.548310805078353	0.0	0.0	0.0	0.0	0.0	0.0	0.0	0.0	0.0	0.0	0.0	0.0	0.0	0.0	0.0	0.0	0.0	0.0	-11.716524796728786	-9.495090855217883	-6.581510808132235	-6.466311258640233	-6.264485345925178	-9.175650052853971	-7.7116949619780035	-8.877543455012926	-8.5831621401613	-0.47712125471966244	-5.790831167060525
chr3L:8594361-8595935	1.2905424689451477	3.094669713681678	1.350509732495505	1.8720967556118489	2.6485358355538073	2.4391625667862376	2.792926887350876	3.1581999423743112	4.233644168895426	1.7957491263685756	1.9983637481389205	1.3935925243645537	2.2158081686103475	0.8882632560759154	4.123977145064049	2.6166288126338886	-0.7906137876558699	0.0	1.7782318259905678	6.110247904268852	2.200135302095254	6.496629400837787	6.155506152583536	10.881961402584116	8.408810336933756	5.345128376995555	5.96295045902863	4.7401766505857506	6.271788512022581	3.2457284582194217	0.04806986768059108	-1.7023996051207306	0.21389089561451463	-0.7954577907579319	-4.54742795249949	-2.816836422630507	-2.8297581036988317	-0.3174792021990947	0.5050184077099935	-0.10773081724754471	-1.883865186630839	-1.6978721337067832	-0.2493683897743059	-2.6808044625322083	-0.7225683409969323	-2.379759765454009	-1.3673820908289	-5.99096097029025	-9.525530531812953
chr3L:8983622-8984851	2.270996608745501	0.5552050987676277	1.7395049274384922	0.9142861670105114	0.9403146267840891	1.8080263004339747	-0.5630527574422091	-0.8313430908301999	-4.03153403325441	-2.4680577800264554	-3.8852037052770787	-0.2406233412219088	0.0	-3.3372236323566806	0.21506134719000733	-0.07326405943356906	-1.701380572662199	-3.819495161463523	-4.844517523981712	-4.964355921394693	-0.6172100126980299	-1.785104937190352	-0.28369644097753793	0.37133488777398577	0.5552050987676277	-1.4637527426815689	6.465503531625681	6.659202263715214	5.838262075276966	14.939449993667186	12.989807217147831	13.847951439319136	8.627901692896389	16.36621868603112	16.01744079065534	16.876967249211816	13.834907312989241	15.705608170730663	9.95361216595862	14.039797750585912	10.168672341912746	8.911054000488761	9.343093322261744	6.1101146125756935	2.8517266081958264	2.921612368952291	2.120247388456115	1.6427987351726048	2.8779369571201254
chr3L:9041863-9042734	20.189234410229094	20.160738833720924	16.591337287179876	7.234100781825743	5.567445658856959	2.447620907941712	1.8475436341508564	0.6730622824208655	0.698102087465038	1.3405706032450042	11.462810585125283	5.853220784531466	8.25260635097185	16.058775028648245	16.292325702366174	18.38943775792915	11.287029454507739	7.12731715640087	6.247841248984077	3.8239756636425652	2.600751079249827	2.136347550056649	0.5459916092503676	0.836167811265731	0.7328616283673458	2.4494669013320762	4.666273858325812	3.0007341318666074	0.8474349736550041	-2.9130398524192262	-5.02825665500543	-3.4371673250217154	-1.8822479066247622	-2.3289498765723287	-3.407386236953616	-3.88023823760965	-3.3527889266230133	-3.53018795230117	-5.645296070864194	-7.807510619422868	-9.669544431048989	-9.260501838607867	-0.925187659780328	0.44525908031925204	1.820342183257147	2.4739499444520945	2.437088669386522	4.237301397804822	4.184113699569832
chr3L:9421779-9422783	-5.967044117478223	-6.127495934578127	-4.711558948375345	-0.8457119955017671	0.288769123076823	-0.7359535705891888	-2.125236374215908	-1.463451751883673	0.6235230798875795	-0.7616287921636021	2.9385396922277898	6.808269675888174	8.97177261292104	7.151627360375098	0.0	0.0	0.0	4.120602450786786	8.503466104914152	6.920106625336966	8.168125344889114	1.2135589037426568	-1.0253807211439325	-6.0274415395126635	-6.334416587487539	-2.7785706690288494	-5.667783777051748	-4.421865747470665	-1.0440204027870896	0.0	0.0	0.0	0.0	-2.01989491730279	-7.591841168826911	-6.455788020996385	-6.397490687721842	-11.399164457904972	-9.599766931975386	-8.004674492719316	-3.3961297307013076	2.9891301090903957	5.268287573150366	4.095272675867967	5.986879249292905	1.138259157961791	-1.9571837538596597	-1.5781838836615223	10.74029913288732
chr3L:9796547-9797410	1.4565076095746725	5.399893506250389	2.5468704408875285	1.243225535861345	1.5277937093321492	-2.1281005731175235	0.3680785626977227	-2.521442801311917	-0.38894791660417566	1.7022214210852469	1.6255022546785667	0.0	-0.32675222119505476	1.0899459929323194	-0.4069813352270333	2.824501804011881	1.2958714957272943	3.1672153639662435	1.5336566294839815	2.800770230391804	3.1793137937922835	5.330814972050286	6.040931047712631	3.785653760742539	0.2614505271567006	2.105157744863585	3.637434570597972	7.77892325120249	6.278309229254142	1.4772115779074046	5.398414652776118	5.125177276297309	4.246128704589485	0.6893915254436865	2.2185952318776114	4.4433370657905185	3.0717740775042857	2.3868823883970296	0.6854114053522086	0.023090644278416943	0.38396149825292963	-2.167281321879722	-1.2253532283842299	3.541361628996825	0.20496423784337345	-2.3286248352848276	0.9884928598239788	4.360744692126315	6.756523494818392
chr3L:11816753-11817733	15.382770732406758	16.869236215975036	7.093579173536632	3.5567066465265986	14.295009384653955	13.052811138835477	7.153851186955912	11.614043682040524	12.049138159783526	10.45693017181739	10.09007301463018	7.940143019082286	12.422118850312888	8.739389921212567	3.503360211474917	0.2767417183793433	-2.940413259514846	-2.680324166358979	-5.3847642039029555	-7.198710699687201	-6.723820956235365	-5.258995382794814	-12.987135852145576	-15.653322174434416	-4.871672973263282	-5.721157231839238	-16.358490675173464	-20.689441632727288	-18.88620071612726	-17.13712373932822	-13.419130476480843	-3.943641817502481	1.087636782058556	17.45498281172524	22.119999909941196	17.86821211433719	11.276384362989885	2.915827632205617	-0.676503711911244	-2.5814495206077623	3.993164978354811	2.5643568592440062	0.9929499464872704	-1.06441188877937	1.2634507009229343	6.914901813297298	8.54475354670948	9.30062466678429	7.444815287016678
chr3L:12317203-12318060	-4.695479889497841	-7.207190354102551	-4.7317367815159015	-7.487763081266298	-5.0636496103345605	-6.04911830206962	-1.1737218734474009	3.4988830104521944	8.226079896001156	9.652030667565926	7.124526413820699	1.738900375886177	-3.4105280305559647	-4.890506944993778	-4.025617267955135	-3.20465775817598	-3.7329899686949486	-2.1396912624314726	-0.26766668674963245	-2.9012923572631144	0.5496350902556466	-2.774046036084395	-1.8983092579355858	0.055435623280309994	0.06652010034681044	-2.1527406202806247	-1.6955556602485615	2.067736420116867	0.0	0.47712125471966244	-0.1208891596765964	-0.6092727298413159	-0.19512370800740966	0.4869743880968942	1.3692111727189098	-0.39887900582265795	-0.320502155633574	-2.8404038754788545	-1.5170036773116624	-1.1737218734474009	-2.102552818644428	-0.9205116608813968	-1.1268172741978328	0.13333054278806417	-0.5219411098979497	0.3053326647204785	-2.1069917180745694	0.6225810317896581	-2.7986213219794775
chr3L:12511999-12513506	1.2803576884007672	-0.8626970255228179	-3.4450925027226793	-1.09156882326176	-2.413034342798438	-1.5741660565395421	5.009227803050633	12.987627247306227	11.79613928877761	9.889709782925852	8.906390601512086	8.489961252398537	6.123857587586432	1.6970285802192668	4.522092946050322	2.8764176624082487	1.480439178547489	2.724260477311082	1.7311176382955373	3.7324409817990136	4.454439504486423	1.8955352451389347	1.5180857922225677	0.39483801613306674	0.9764352622981893	0.6625687428541107	-0.8918946060470209	-0.6390445203212585	-1.2361563656725914	-2.214644293458728	-1.2158945640411112	-3.701943830884476	-2.396671131874759	5.19359810821593	7.48460148414743	6.223839616995161	5.8202616292202505	8.141810106271949	1.0583960769297445	3.337343271482421	4.251911252726077	2.119598297423922	2.9198877669245173	0.3904092488760716	0.8926850447274537	0.42977377494685476	4.173917090609298	2.9807835392909054	2.913629492690247
chr3L:12973669-12974431	0.9192798492790574	1.0668755590631576	1.8642669924854072	0.16639571844370016	-0.6406570638915879	0.8945778257311489	-1.1729175929694138	-0.3512253995862467	-3.9209725544337304	-6.637227314100413	-7.322550076967972	-2.2383502489680316	-0.9884928598239788	0.0	0.0	0.0	-2.5570484588996667	-0.7492891448717307	0.441934716242359	-0.355161630000432	2.1316589317973063	0.44219811180301904	-0.3842533059311557	0.3842533059311557	-1.0996650691862981	1.7730205998878459	2.2131845145970948	2.7285928155171044	1.4637527426815686	0.288769123076823	1.9084850188786497	0.0	-0.5552050987676277	2.174929961865834	3.291693235746913	0.863376061964659	0.18363237703413032	-0.27497093773194464	0.4661067325521129	2.247420629918369	0.9848373854902293	0.8936083154540572	5.386630809868203	2.6732324123151003	2.215332362373739	3.8465053125844237	2.6850166519994745	3.2577995647578635	3.7186626940371985
chr3L:13017072-13018055	-8.784696799928406	-7.334095234258651	-12.758568117542488	-2.2691212993301275	-2.7029201605472504	-8.948441367988412	-2.615306279857278	-0.9884928598239788	-0.2887691230768229	-0.47712125471966244	-0.47712125471966244	0.0	-0.3842533059311557	0.3537298372835533	0.3323389408434672	2.627521944985428	4.186428461324242	-0.7359535705891888	0.3842533059311557	1.6721488845449761	5.144443507214808	8.6818701077214	0.288769123076823	1.6967020202427816	3.502859355417799	5.650713047943728	5.960292482508205	0.9884928598239788	-0.47712125471966244	4.917482931593316	7.496927650097736	8.660900743481829	13.581485786454868	4.4519363896445805	0.9884928598239788	1.8027107223228733	9.012530541478341	13.64023491806877	12.030132927054346	2.653424731121464	3.712526597536662	6.762224736960759	6.651763981681879	3.906677436783771	0.15600425511520188	-2.4587029233213054	-5.7531400081894155	-2.5639754304387075	-2.3369400152956685
chr3L:13035780-13037370	13.64023491806877	12.030132927054346	2.653424731121464	3.712526597536662	6.762224736960759	6.651763981681879	3.906677436783771	0.15600425511520188	-2.4587029233213054	-5.7531400081894155	-2.5639754304387075	-2.3369400152956685	0.5552050987676277	-4.234769136327356	-7.739828311184899	-1.6398944687416999	-3.63101562949663	-1.1448870952583252	-6.567824358631025	-3.5482388910207097	1.0597490895998085	2.7318091536993396	0.0	-0.7953235719989749	1.920956753230557	-1.3515857557758015	3.4980501734636067	3.1849772158269327	9.947394867754403	23.160918660846935	15.055701000565055	16.095726006932235	22.212382272448767	17.50469649738541	10.1988428561609	8.308782050083984	6.192456002382672	6.362224523084074	5.584092032611661	1.5075978345409873	1.6163226153015284	-5.85650386618433	-2.600208033503154	-8.032896405862008	-2.563026241495813	-8.061120700212635	-1.4984208528260747	5.593256471666392	8.360831343943545
chr3L:13371551-13372493	0.9759660979290792	1.4596826525174038	-0.2552528968994852	0.5531775260541832	1.4001787390967768	1.2153403348059149	-2.1411477376961074	-7.881704423993419	-9.803282137957321	-2.7222354831651874	-4.931318372540108	-1.4637527426815689	-5.979192180477808	-14.738031159065086	-7.929154438120671	-5.533950750579349	-7.822396065923835	0.6867325911188109	-1.3821770810048504	0.0	0.0	1.5945249141605926	6.197752603155297	0.4414123674337495	0.9884928598239788	-0.3893487198707884	4.79428747802417	1.8087768333719727	5.739747081051783	4.466837941835951	4.371187356820831	4.516833750411342	2.400114063236414	1.1014254241385097	0.7264057985209469	0.8626229605682982	-0.355161630000432	0.32675222119505476	1.0767440689867966	1.0466924622419154	0.0	5.731295730867175	13.30148280448938	5.1823384023457395	18.951423523476613	10.979921462362439	5.921649989003449	0.8456177147920378	-3.33721795635297
chr3L:14795470-14796292	-3.5416102808289285	-4.130072839619585	-11.488527648534617	-15.160643900613938	-12.882928317091535	-11.788785239239921	3.572715418216366	-0.025602159001081762	0.2614505271567006	0.0	0.7357890626869555	-2.083175603889225	-7.6525756305501265	-1.4334997340628686	0.9052574629151592	0.1736674791438287	0.8807275879539905	-0.4492071931897152	4.315785759428341	5.254898258805266	16.263783508581664	30.12640284047293	32.999871917793264	26.03935264364412	31.330282167341327	30.600102231557795	27.101341286488946	18.99221948491303	2.0266324966682183	8.068614145931472	9.711977542839696	8.306691182145281	11.11968930661333	7.967801882774801	6.432453341026506	3.133854149966454	-0.7793842994086537	-3.14025866782711	-3.6500563170506246	-4.31352583070524	-5.20253066541719	-3.6314906240658695	-15.390631766982635	-18.198471834919744	-20.40926785383338	-15.997648660129501	-27.35547322181409	-21.258150422636096	-0.6025013259654013
chr3L:14965636-14966301	3.322116878638936	2.50009120302993	0.0	-0.47712125471966244	-1.1735567295533955	0.760640093821455	1.2049203278518885	0.8881232239143072	2.049983065775392	3.7649347708814407	4.5439005589546655	0.7359535705891888	0.32675222119505476	2.020480468674985	2.467596685187201	1.5356818186483685	1.3588360740722127	2.309622259940755	1.9096452215819297	3.261086524638688	1.1535175700737104	1.4192063708376903	0.3440557672277934	0.8416713548553072	2.059772622126397	-0.5722315223304937	-0.47712125471966244	0.7359535705891888	3.4175319727842974	2.7043759898608983	1.6914121239099256	7.0538794921618795	0.919397504684129	3.9773390668398614	1.164919899636283	0.19869270423637217	-1.508221618971881	-5.841115946614729	-9.81611355350317	-10.781478844069873	-13.342336744070046	-0.3378827511570093	2.1124957099034747	6.266061623072873	13.032820330141394	7.0320923684365635	6.404576348473415	17.657200637626612	22.174486547484914
chr3L:16774522-16775709	4.930331945023988	8.270272177965	5.9385428781184695	3.123961991423334	1.9812586767462672	6.865861112766896	10.212564883472648	7.137686782946052	7.492813700816266	2.774245394295878	-0.6712178415435524	-2.178833504661893	-2.7844465484277667	-2.3968622982027363	-2.6835915993073036	-5.89675960653105	-9.903398074956636	-7.441128410701699	-3.3467992505332993	-10.326482326052279	-10.847857671885395	3.6509883202385347	3.901438748874504	3.043629228858464	5.242122993984089	4.170878493738907	3.525780420717953	1.7164366982824382	0.5599746097441173	-0.7455597854990379	3.9779948359700628	1.4382640944798941	-0.2105263209141679	0.47400740005354464	2.3954880573489334	6.308107151308577	0.8563181254196539	5.299562122841135	6.119060065003098	4.017119789188433	4.700890450314817	2.5071758841429683	2.6534873276051716	0.49745562828578815	0.2362432307090989	-0.7492818604995186	-2.328844865661306	-1.948526093174605	-2.635219379939978
chr3L:18892270-18893064	10.372302045853532	13.907854634088412	9.339058164778274	8.85231484013208	3.597148606250137	1.8845828677591754	0.038767030705770894	-1.2950556204874022	-0.24817670889543197	-0.5552050987676277	-3.3603753467747532	-2.1016698496274557	1.4100199818446206	0.5511011468531491	3.3635071835007984	2.5664550177382273	3.44317527418789	2.0040660394118333	-0.44450933559129	0.4297040972673712	-1.0748311853443597	1.5781838836615223	-0.4106493675885908	1.6956507997022197	0.6240852306845753	2.761163283889525	1.588991274009967	0.8468608328144318	-0.6965547856205802	-2.81466192155208	-6.7975813152187925	-7.367283570305281	-10.392418288691141	-4.024860481788615	7.809670098319836	8.9624102324522	5.439753925771193	5.5311770546927574	11.504796157433399	7.085833729862428	7.446965084704258	5.815731495259421	8.97399811157852	16.360905341971677	8.012424100261104	10.427926612985368	5.50194147920408	0.47285381180305025	14.407834357222425
chr3L:21531723-21532825	9.494200276032107	12.589149896518117	9.547766513319916	10.870498193424574	7.349012584994001	3.264934010085487	6.52202259297517	9.217596000223168	4.945271221352393	6.8542221830453425	10.66989966982674	4.622053575816099	8.43053686068545	0.5080722520049872	-1.0459198529572884	-3.3605913250931034	-5.392791840363205	-3.185151876980038	8.281101427693853	7.107496778863258	15.264721153678774	2.3790627957725685	3.0237136717302797	1.170041379908726	15.622119068419192	16.543222909346483	16.341775404436085	10.610210609423604	10.3443338115991	6.347113547758962	4.232245473649785	-1.0393129288779028	-4.245719365944414	-10.099487157365155	-10.486372110769754	-11.562297863050588	-12.01532235794083	-23.753042936369773	-11.08852995554665	0.37690051096135485	-0.18946256670265693	1.6118070066143033	-2.38121105020686	1.4143390969395517	-1.0088338288933685	-1.0683254730229048	-3.5986552437507613	-2.9001042449041936	-1.3120223027252602
chr3L:21933221-21934428	0.288769123076823	1.0668755590631576	-0.4106493675885908	-2.3834382417261266	-2.464334746994803	-0.9135008187449822	-0.343657690261458	-4.275528465124454	-1.9605523250565684	-0.9638287829048796	-5.350509955670606	-0.13906948780066597	-5.231355431404815	-8.759784349257508	-1.7494350818224857	-4.25655952352096	-3.1642771838306087	-3.838702262185	-0.3842533059311557	-2.91867765669526	-6.762315670750281	-1.0238128333404586	-1.7982895694364	-4.175157222429208	0.32675222119505476	-3.722358067514486	-3.0831439789011488	0.0	0.0	2.3286248352848276	1.268934774709691	2.421983199548782	0.9059652567236041	-0.3842533059311557	-0.2406233412219088	7.377578439717286	3.9443892675498473	0.9568070777091172	7.022436715549807	5.469847312115429	4.326518263324269	1.3821770810048504	-0.47712125471966244	0.6867325911188109	7.70663238111412	3.1440326348841796	12.698783674377317	1.8038982702729427	0.0
chr3L:22069627-22070836	-2.9759976588209143	-1.2569466531843927	-1.1194469213804297	-1.5757040175044739	-5.255493000730074	-7.487392284210389	-7.058051493282599	-1.5984637911088007	-1.1743291227373496	-8.803151798339231	-8.406399686353977	-8.667028707089317	-2.689280945401839	-4.760815091181008	-0.9059652567236041	-1.4112246161388995	-3.6963918780270046	-1.6389681487649703	2.021125179143697	0.9884928598239788	0.0	0.0	-1.075535666472462	3.5304885221708067	1.8167588428063957	1.5250495399159165	0.5781519546899198	1.2089608120106723	1.0608179452365678	5.085157699240377	1.7675000630653541	0.685856279631053	1.8920525487348356	4.564924651584684	4.282479464939215	-0.07707399794267979	3.167269867296386	1.5946107179945699	2.378272848829813	3.216119911279317	3.4944175215762527	5.38453497583483	2.530344552044188	2.1889452199402775	2.8846595123133456	4.055236554526422	3.5077408146917377	1.6729186562953586	2.296578224364668
chr3L:23086187-23087370	-0.4693180592170089	1.4637527426815686	0.0	0.47712125471966244	0.0	0.8526405704718831	0.0	2.1252363742159086	1.256129227469748	2.4619594663424227	1.3016166698136762	0.338196321461518	-1.0357002264158681	4.414961491418606	11.843656639441754	8.04945309034936	11.201674693481223	3.6374410834075865	7.276326207111445	6.478672904412547	5.678513195651677	5.794175960568426	6.505211258484132	3.641051306778054	3.0100375327866833	2.750378550999504	3.7904253170648583	2.6612415067244326	3.946203532754411	2.052018075433787	0.5832768792414714	-0.5721986989102273	-2.1100422941506563	-4.7472169003753155	-8.412576692585183	-7.388825665492691	-7.41181867638805	-5.670293274032801	0.0	-5.20716695806724	-6.393844884089224	-7.779046351185904	-1.2780642861172016	-1.343153397137051	-3.7344259280927448	0.0	-1.215340334805915	-5.157279678134199	-4.061061725485324
chr3L:23087430-23088658	0.0	0.47712125471966244	0.0	0.8526405704718831	0.0	2.1252363742159086	1.256129227469748	2.4619594663424227	1.3016166698136762	0.338196321461518	-1.0357002264158681	4.414961491418606	11.843656639441754	8.04945309034936	11.201674693481223	3.6374410834075865	7.276326207111445	6.478672904412547	5.678513195651677	5.794175960568426	6.505211258484132	3.641051306778054	3.0100375327866833	2.750378550999504	3.7904253170648583	2.6612415067244326	3.946203532754411	2.052018075433787	0.5832768792414714	-0.5721986989102273	-2.1100422941506563	-4.7472169003753155	-8.412576692585183	-7.388825665492691	-7.41181867638805	-5.670293274032801	0.0	-5.20716695806724	-6.393844884089224	-7.779046351185904	-1.2780642861172016	-1.343153397137051	-3.7344259280927448	0.0	-1.215340334805915	-5.157279678134199	-4.061061725485324	-0.6816519536376183	-2.966931217895582
chr3L:23095698-23096575	6.478672904412547	5.678513195651677	5.794175960568426	6.505211258484132	3.641051306778054	3.0100375327866833	2.750378550999504	3.7904253170648583	2.6612415067244326	3.946203532754411	2.052018075433787	0.5832768792414714	-0.5721986989102273	-2.1100422941506563	-4.7472169003753155	-8.412576692585183	-7.388825665492691	-7.41181867638805	-5.670293274032801	0.0	-5.20716695806724	-6.393844884089224	-7.779046351185904	-1.2780642861172016	-1.343153397137051	-3.7344259280927448	0.0	-1.215340334805915	-5.157279678134199	-4.061061725485324	-0.6816519536376183	-2.966931217895582	-2.3466768193768277	-2.5403569460390227	-1.3802085818700065	-6.213962836217474	-4.5336235066872295	-7.657877082604602	-9.063223870517069	-5.249717814283839	-0.5382452070058934	-0.34114498342306415	-1.4637527426815689	-2.1316589317973063	-1.3836034978805847	-0.16130308697746232	0.0	0.18105088102972228	2.075054040482061
chr3R:538687-539663	1.1856027693708817	2.116107283302155	0.0	7.237189984100002	10.420618858975102	14.257693080839683	13.927051941447305	5.608071238521375	10.461389978813468	7.2297045822235555	12.233139115166543	7.4896892802680775	8.703294441248705	3.1777674591097314	4.474063597179406	3.248112643741716	2.7027296810789925	1.5223952868594057	1.565447500048149	3.584471590433595	2.8262173591254878	0.47235581190942905	1.081809721135529	-1.2410245294472477	-0.9486953505649617	-3.4780168160532083	-4.641330012701937	-6.378665436971916	-7.051083224857821	-3.437764601503685	-2.3993862373202814	-2.106347678411919	-2.329565160046843	-3.9252167005857372	-0.9564148715051812	-3.2864241507185588	-6.5690567685307295	-3.923562628675699	-3.08185804030146	-0.46817012770790395	-0.8548638872494588	-0.9761204326292244	-3.057762145136094	-1.2822683090761038	-1.23671315661973	1.3921765163265465	4.732254884835405	2.8243501129019695	6.521350465144311
chr3R:1291443-1292378	-1.0668755590631576	-0.6252873828651145	-2.696865529045471	-2.5018120907770274	0.2340157585357906	1.8868499552258988	-0.46081782063424825	-0.6225442656849791	1.522582039174525	0.2620076431622543	4.529427703103988	2.068814826771129	0.0	2.3286248352848276	-1.0466924622419154	3.8362608028584866	8.321941510017306	5.933017503931002	10.779548346700798	13.148845832038427	12.299038557711757	16.711740315150966	14.931972372272016	18.154702409989714	9.499823105362067	9.415578950198134	7.1669865334621115	6.4239022875237595	1.6519436305215898	2.307059016043019	5.420349512747558	2.05614818068865	4.259153992180229	3.6757187461395047	5.047800147722575	1.492751490291685	0.1362631591170019	-0.25790110205282335	-1.120264521686123	-5.095467578984327	-5.284184852506534	-8.163763860360834	-5.996760004305374	-8.956890566887356	-19.396908727816715	-14.769699176612102	-15.11652867390206	-10.538195099626632	-7.015760320782832
chr3R:1428973-1430079	7.638408921884107	12.456436100370762	10.451945330182605	10.149812219697724	21.819413523733186	17.54647693029343	9.721869310855036	11.496562532151117	9.78541339691094	3.871606165212225	5.421607886112052	2.2921742682345787	-0.7594875187518242	-2.0082962981555923	-2.4726505660861258	-1.9330155216849552	-3.511266565418798	-8.691621450604519	-11.222726469962621	-14.946297318216994	-17.303320364150625	-14.52069405175584	-10.286185313665067	-10.714630285052205	-4.563380938904383	-3.651128381367277	-2.9648075919637042	-1.2192905476671736	-0.2406233412219088	0.32675222119505476	-3.972630657684957	-8.888308488076728	9.713167169685786	8.973220726923664	6.682993823766189	2.072626137161015	4.40125530641737	12.061604331046233	15.455183156762713	20.426313300410424	25.060748596852022	17.27105686153848	8.79359370907676	20.388153107311187	19.996883266979324	12.065871277171215	3.522187504515047	12.610678797743882	11.317566324144552
chr3R:1441982-1443142	-2.9648075919637042	-1.2192905476671736	-0.2406233412219088	0.32675222119505476	-3.972630657684957	-8.888308488076728	9.713167169685786	8.973220726923664	6.682993823766189	2.072626137161015	4.40125530641737	12.061604331046233	15.455183156762713	20.426313300410424	25.060748596852022	17.27105686153848	8.79359370907676	20.388153107311187	19.996883266979324	12.065871277171215	3.522187504515047	12.610678797743882	11.317566324144552	16.6352594311349	11.557747896950206	12.314159333888655	6.407602673762054	4.158249122186115	5.630302474167562	4.508255398133268	3.271237034892565	0.783554142108237	-0.36039710173057043	-4.07667422433124	-10.229918533146073	-11.393649742794764	-16.038379111455175	-13.49986378998075	-2.0098993249934445	-9.82816949821265	-23.069128455199685	-26.22128988749659	-25.49845949555539	-25.542600259371756	-13.132970591290308	0.0	-0.1637321011816039	-5.690335212056449	-8.35215412740549
chr3R:1451063-1451778	12.065871277171215	3.522187504515047	12.610678797743882	11.317566324144552	16.6352594311349	11.557747896950206	12.314159333888655	6.407602673762054	4.158249122186115	5.630302474167562	4.508255398133268	3.271237034892565	0.783554142108237	-0.36039710173057043	-4.07667422433124	-10.229918533146073	-11.393649742794764	-16.038379111455175	-13.49986378998075	-2.0098993249934445	-9.82816949821265	-23.069128455199685	-26.22128988749659	-25.49845949555539	-25.542600259371756	-13.132970591290308	0.0	-0.1637321011816039	-5.690335212056449	-8.35215412740549	-10.352811585073002	-10.039217623801692	-7.129680615097282	5.745931898066054	9.315894068610135	6.833880791662661	3.520333821105036	-2.274426559084807	-3.317622245743364	-2.6120210074527805	0.2427921199745347	-1.7358556500488482	-2.2321482815742852	-15.145709915939038	-11.565985343312633	-11.877936199765362	-10.041229578112045	-15.336063454502494	-12.307542752174665
chr3R:2912813-2914706	-4.890767495728625	2.177003172384584	7.048356331423357	8.471539775864285	5.351180527609943	6.330193350361886	6.9807530163278475	1.6726659186580606	6.779837511692792	4.401973712777823	7.015563202337922	5.781462245325764	2.8879856964477946	2.101950695448422	-0.3476588250069849	3.785163311915232	7.031741944466807	7.0850090718364624	5.546224392949035	1.743695692465778	4.620879909796377	5.673430682347398	5.977937448496311	7.3936241920735135	4.9524156206565975	9.339892557895643	13.10253264095865	10.595187047528963	0.8457119955017671	8.70929911288274	11.749563182863946	15.372914863191575	6.105342825598859	6.0437892265251865	11.933232739742012	9.903321936223925	13.251389737618247	9.155892923525911	1.1337709951695234	2.2590189216015064	4.577200076718967	6.493498630345483	1.8114887750764912	1.7095248879631941	1.489739635518928	1.6548510505161402	-0.1645482614775972	-0.2795753296109495	-4.0431000460778
chr3R:3885214-3886094	17.856023408897148	10.827447083491162	15.252269971249131	7.260989619569122	4.718731342691779	-0.5302431735466664	-3.7201236760132836	-1.388277971293576	8.472149672562189	24.35759467417891	30.8401445969887	23.938062549087924	25.539783635125506	21.05920126205514	14.903801157460018	11.097143428480178	9.593111676891526	10.989358483683935	7.4324059292306535	4.81988895492654	2.9709475782987154	-3.3896713868092254	-7.915748274552474	-12.44701585822987	-13.423820581612437	-16.522938803503294	-20.653304635406542	-19.411372464441776	-21.4078148439208	-19.55078847056535	-23.52151815570013	-25.691795572362675	-13.64624922459221	-0.7357890626869555	-1.256129227469748	-9.938580802951892	-2.638280100526965	-1.0596149194935087	-9.269441592496005	-13.166103388925228	-8.993626067656088	-8.777932478305067	-5.885961270900019	-1.5081452084869096	-4.914753731530236	-8.829910932519033	-9.310425953869904	-12.510709196087657	-8.402922477766749
chr3R:4198917-4199755	6.337165770891553	4.258770062578852	2.360959435801799	-1.0392856960174568	1.6618869947370773	-1.7246233143921401	-5.059813098099177	-3.3442043496804605	-4.705719563872473	-2.629058050221615	-0.45046033713091593	-0.8941417753244515	-2.3414976291777556	-3.779217469045856	-4.6780866043164	-4.6191755079712715	-4.672563997010798	-7.885807930833623	-8.38723971882309	-15.369343740957591	-14.052237309117043	-18.317069460081512	-15.961995757344658	-7.633006163750315	-4.505821856746385	1.0507104818706463	-1.7601272983782166	-1.3696112623934322	-1.212864071250929	-1.184968899957792	-1.3357884858994575	-0.7824217702015005	-0.8420703350045234	-2.557548525153932	-3.241627593307564	-4.580518833846958	0.11308105899009978	13.982863661774175	11.137000377166665	8.460600657281555	3.6564792886838102	3.1393870426662596	2.7319694175774267	0.48927644360285455	4.5038674245424914	4.687806221289552	1.1094291628534152	-6.080721051966264	-12.071881201467521
chr3R:4543632-4544493	-10.450118181386166	-2.0095826674614794	-1.3831650459648817	7.052942248637476	9.179131254140767	11.034811451226288	10.62388707812361	7.78602499830508	-0.9213872203413562	-5.902380115474363	-12.695255125301577	-13.80221031474808	0.09996368838010204	6.404573615106358	-0.07441260246669865	0.32547235250150247	-2.206789832877172	-0.5868909078435178	5.266872225200743	8.250795063653749	12.143541070969855	16.446027340842214	9.306193126278215	2.4864296284358542	2.023617142405179	2.660927763581299	6.401977145949388	1.8219013469670315	0.1302522342013954	-3.0930682905413867	-3.9200702740642055	-4.880045636901485	-5.584884919233959	-3.30487051677979	-7.409245032512961	-1.789948299909352	-1.0301785253805602	-3.8536549612561735	-0.10165738000822684	-3.303806963833541	-2.981611892006758	-3.474772596827097	-4.609111222079292	-6.289294094901885	-8.18218107622893	-7.399280284507007	-5.507972024999495	-4.773861380893944	-1.9815743063572138
chr3R:5185196-5186314	0.0	0.0	0.0	0.0	0.0	4.2081198866991	4.628766747010087	12.208710665887173	2.3155715604779465	0.0	2.2691212993301275	10.333919107332802	17.832090318347937	18.83870305420139	2.1864442654251595	13.696646813151556	10.11333506609674	8.662977946301606	5.965361014668495	1.2456036774209613	9.961332434293253	10.922482163732253	6.2914583099063695	3.667466667203738	8.579667980270376	12.575683474679163	5.821250533527605	6.7115740532812245	2.575577070754452	0.3842533059311557	1.9084850188786497	4.543010216160004	7.361187095595294	2.9915113273288303	5.202942274067405	-1.7788265428438694	-0.997156689128373	-0.48914122047177705	0.4389561074632303	9.279134249285537	14.442038757872654	5.746686326800774	4.147705083156146	1.5706655022208675	-2.939013517146214	-2.919206616994471	-7.812833021815594	-8.563426280645503	-20.169543669463685
chr3R:5225826-5226757	2.7965236947073193	-0.21423165336576278	3.2924943479344893	1.8846905489544996	-0.6252873828651145	-0.9059652567236041	4.653685483080804	8.263351214828683	11.599793666825972	12.307119614595763	10.058353579788188	9.687626234474648	5.302288337363325	4.436931109725249	4.925707079255477	2.8408137138552134	1.3174672929231261	-0.12045395988350635	1.6043581432665888	0.5982874332953676	3.5304175526205186	8.47270185767409	6.4452795311841085	8.31811415101711	8.860189824119455	15.016157916975207	9.675084165851816	11.490332663609157	9.979386239832648	8.430616191463079	4.361621495626405	8.05407294628312	5.534897761717782	9.096863521214948	3.3679113935803353	-0.2073978035635709	-0.3065006916752744	-2.442782973690295	-0.7524646610624018	-0.3406968869364643	-4.2144587662967625	-4.672916075266234	-7.389154381215533	-12.32112957826096	-13.937078518752584	-16.283247353726672	-13.046721236783107	-12.337412666936856	-4.253442241973985
chr3R:5603954-5605233	10.842652326285886	11.578587460418706	10.632522149614582	8.216759540284498	5.495003698782306	2.483562405555255	2.7159224814094634	6.891919285141355	3.318969775740824	2.5027758466026455	-1.32883213962339	-2.9956919782597624	-0.889746780847476	-4.8645718184120605	-9.915058901531909	-8.349730147636283	-8.116234678352047	-4.795588573898507	-5.091681388888298	-11.033659355166446	-10.47351220001099	-5.2891412112436615	0.0	-1.087636782058556	0.0	0.2762221757961814	9.921616891392906	16.919163943017562	13.722347482474309	8.119549909868864	8.25685226868548	8.42569419034508	5.6977202096755555	2.923737966947721	1.534827167088853	2.491523528014695	-1.152416548185839	-0.750211031197057	-1.7711493156555613	2.914732933087715	3.183021548231233	13.810637010972101	9.587195007317064	9.390384594770563	8.11000620588885	4.402323935105575	1.97813228425042	-1.9533454090839197	-3.877212500741173
chr3R:6682614-6683800	0.0	0.0	0.0	0.0	0.0	0.0	0.0	0.0	0.0	1.9800614733795974	3.3318559487185615	7.402758134033685	9.05506908647271	8.761441434274955	3.7672122794983594	3.0360378804801527	4.007886371487284	11.880352599360485	11.114561587267104	7.748880761227475	7.222633864928376	4.426558667177856	3.4356197325618565	0.4469174575069643	1.3769504425109778	-1.1786049100258806	-1.593852217262337	-1.519110286789241	-2.507040095098526	0.5671774380522723	-3.72496582725999	-1.654507166568443	-2.240972903111563	-2.7417874529200046	-0.3336449650374877	0.1494521451841354	-2.259982999975834	0.47729592513109564	-0.25032885723679843	-0.8768927084489615	2.262883364328539	2.371270220718422	1.8535759983954179	2.235709142195418	4.89360839905629	3.829812729096624	0.610703685866515	4.717157145095431	6.351554169088594
chr3R:7035825-7037165	1.1449270807090381	2.4768931624497226	1.0172604634895062	2.0948951138742813	-0.6800178750710162	1.4730059855566806	0.19512987724037192	-0.8807275879539905	-1.3768430568588477	1.814817546908313	4.0296434034612485	0.09105307189201707	-0.12110167582796424	-1.132710317933036	-0.687105920789336	1.340838032927983	-1.1064770844568605	-2.881369674294503	-4.777138521232842	-1.5921209427106136	-3.3894434518564958	-5.033934132986481	-6.912770736066253	-10.204963698848065	-8.97793763362269	-4.828517904255088	-1.0421790870559455	-7.978900177595223	-12.267429607740617	-10.582195626111623	-7.117597672307167	-10.175187034403821	-10.938738018010419	-24.717321026651668	-16.6709194364702	-17.293192300911343	-12.072898480967615	-19.938773118083876	-2.600722668102656	-1.0668755590631576	-1.9084850188786497	-5.910467922061643	-15.9045533196472	-5.365958373137861	-11.053343606337378	-3.129359140198285	0.0	0.0	-0.32675222119505476
chr3R:7041024-7041926	0.09105307189201707	-0.12110167582796424	-1.132710317933036	-0.687105920789336	1.340838032927983	-1.1064770844568605	-2.881369674294503	-4.777138521232842	-1.5921209427106136	-3.3894434518564958	-5.033934132986481	-6.912770736066253	-10.204963698848065	-8.97793763362269	-4.828517904255088	-1.0421790870559455	-7.978900177595223	-12.267429607740617	-10.582195626111623	-7.117597672307167	-10.175187034403821	-10.938738018010419	-24.717321026651668	-16.6709194364702	-17.293192300911343	-12.072898480967615	-19.938773118083876	-2.600722668102656	-1.0668755590631576	-1.9084850188786497	-5.910467922061643	-15.9045533196472	-5.365958373137861	-11.053343606337378	-3.129359140198285	0.0	0.0	-0.32675222119505476	-11.094544966904134	-11.988046283799337	-1.3768430568588477	-2.989130109090395	-11.17092829885623	-2.1589988735008263	3.6290512175436604	2.4517487123645143	1.3120223027252604	4.836341430686157	4.829500587405154
chr3R:7049815-7050974	-12.267429607740617	-10.582195626111623	-7.117597672307167	-10.175187034403821	-10.938738018010419	-24.717321026651668	-16.6709194364702	-17.293192300911343	-12.072898480967615	-19.938773118083876	-2.600722668102656	-1.0668755590631576	-1.9084850188786497	-5.910467922061643	-15.9045533196472	-5.365958373137861	-11.053343606337378	-3.129359140198285	0.0	0.0	-0.32675222119505476	-11.094544966904134	-11.988046283799337	-1.3768430568588477	-2.989130109090395	-11.17092829885623	-2.1589988735008263	3.6290512175436604	2.4517487123645143	1.3120223027252604	4.836341430686157	4.829500587405154	6.7754182863311945	0.0	6.11174834217722	3.928916931521309	20.260339048088078	19.171202916037892	2.8028731097920434	1.4637527426815686	0.9059652567236041	11.465538481798701	27.861020312242058	2.6995316240276117	23.622571699320666	26.002988807950015	17.905592943096227	1.4313637641589874	9.638621299432433
chr3R:7579076-7579909	-1.4637527426815689	-2.758950572646042	-1.4694295764237102	0.30295428725626533	0.11492214373640347	0.549546496252592	-1.2094145884858098	-0.45967507969377835	-0.6720701331435313	0.33931103189411266	-0.7357890626869555	2.489607830302325	2.7964831134331654	0.2614505271567006	3.49644910698237	0.13211981999670377	1.8934209876116221	0.2223200446639773	2.426062910670921	0.9892907916506359	-0.5206442342562801	-0.6252873828651145	-0.32675222119505476	-0.5552050987676277	1.9822683280171423	2.2534597480534284	1.8525468045694709	2.2176968460521356	5.670511578690001	6.489654426721033	0.29800261053650823	-0.7179389573893344	-2.03054211167901	0.0	-0.6473093753593371	-1.374306191138875	1.1014254241385097	-0.45058525804804855	0.3817389592058162	1.2941958582277726	0.8742314379016312	-0.908112057615955	2.4708679701193947	0.341859941627239	0.6252873828651146	2.343329024555369	0.46033352007767314	2.0245411630851597	3.9110924702634273
chr3R:8207336-8208253	-1.3567655093380282	0.0	0.16711877743474865	-1.0210234464813004	-0.5969898904081319	0.32675222119505476	1.8822954892211285	0.6220561062287704	3.0165902091912367	3.3260613554715035	0.9620022009816404	0.8499712137916006	-0.34440896706632707	0.28058655582005054	-1.2399611406298654	-3.4977512326709426	-0.6918905349783199	0.457243836193992	-1.3821770810048504	-1.2780642861172016	-0.05167796040153565	0.35812782931583137	0.4423141652059929	0.8047022056441303	-1.294599202113669	-0.5069168403290193	0.4217457124335926	-1.2780642861172016	-1.684872899606169	-0.32675222119505476	2.5207117891930033	2.8991971310576017	6.091218203175207	-0.6500485400342133	1.979582162936518	5.255167212530963	5.892516577991456	7.963971618249023	7.714737305351812	15.214636182379765	12.355508453641026	8.129660357920201	9.892385297228127	8.78530427556381	8.203972777342258	3.981382498983711	-3.2895606597260185	-4.511966521018825	-11.481148020702095
chr3R:9517308-9518252	0.0	0.6060298312333403	-0.05842765347130495	2.172354691994836	-0.8909251755411773	-3.6996663636018092	-7.833211715220928	-8.636359098391306	-0.3673406309489083	0.024656326317415544	2.928968231411968	15.085216032052246	3.1048330082692455	19.036093587148297	23.22002285166978	32.77877701006813	31.248101561839828	10.263872869484384	13.504594607648642	12.065875386766441	4.998392059304274	7.184352033854714	5.875686060177016	5.506891278542965	4.421865747470665	2.5586631320898117	1.1678319026707211	-1.963266143431054	-5.811288900583802	-5.798714190435792	-5.968986136109202	-7.079610768352709	-11.877278830191718	-13.844604084538714	-14.931643106257914	-19.175439526123327	-25.302927445857364	-8.67381931456518	-7.383055307280977	-2.177576564854214	8.222625661011747	13.323525586103127	16.412288579475536	20.29951804440937	14.512290804175853	14.727986148624478	11.043646425622601	4.313079954309062	4.535594274579706
chr3R:9794158-9794881	-1.9298235774269468	-0.5452079938751029	-0.5792664710489057	-0.6046811205293405	0.8578420879711437	-2.368030794783839	-4.4922925770273245	-3.434492341620646	-2.0158211992074713	-1.7641049329064495	-2.2015007851277	-1.6550570780689169	-1.3951480025232745	-3.4617345575813703	-3.5013136750902514	-3.8171713012858577	-3.690203428277635	-3.7219519026033865	-2.376076635796904	-1.852515982248291	-3.2738208910067503	-2.45308184744304	-0.47955616078199154	-1.6201425446063693	0.38021524166404286	3.034266895628275	1.477466934435092	-0.4201075915374009	2.9187040813237317	3.728407747402301	0.9660115377084235	1.476752542163936	-0.6123775905314072	-4.029946498061071	-7.452309727041549	-6.75174710459084	-5.366095279323773	-2.784275432878472	-3.275998585067036	-0.41007753353762005	3.307643596353092	0.22407746444571308	5.86200426457736	4.804265336641576	1.2498706309643315	4.341432058099278	6.156392457696739	8.408150336689449	6.043748929065972
chr3R:9986353-9986988	7.890090060917141	5.479537155708689	7.314001968479222	4.477134439069702	4.536618198977581	0.36874594370393216	-1.560341893855196	-1.9147684798157827	-7.834039838971117	-8.525110857868887	-9.578829709660791	-5.979109785309565	-8.828222454519711	-10.237732009336483	-6.691777688105942	-0.9568070777091172	1.0668755590631576	-1.3821770810048504	-0.6252873828651145	-1.793353154587677	-2.2353810952809474	-3.1825484572156264	-1.1974460980859387	0.501515131381472	2.558070797108135	8.950303447242492	5.118263676196931	0.835363474650967	-4.102857486255951	-7.242149073507986	-4.7239842731209345	1.4279751018244313	1.951148442634991	-0.5462047215754103	-4.510545686052468	-13.98830355337199	-18.335202859475714	-19.985467517697252	-22.919255900723087	-8.934327360305243	-0.9884928598239788	-1.684872899606169	-3.909387147116631	-9.861720042493806	-7.881110394006305	-5.630612937842887	0.9884928598239788	-0.6411947561842799	-4.424417708721105
chr3R:10451584-10452329	3.77562102930647	6.3110938354505395	12.62059469872513	16.2377504537451	10.35335125616008	7.040674680730151	5.820979876272359	4.418646235624944	3.1046310052699098	5.896714674200296	4.124667650157067	5.87991357669162	4.2220414372716375	0.6491548913989951	-0.9527497831333475	1.4942435789011668	1.6876991215234445	1.4446188555873485	-2.5478860638470193	-2.3739344789582697	-6.4731852288308565	-7.711517391600932	-4.066964994925909	0.8187263019879454	3.326930593608812	-0.870994973069909	-3.1372480878280293	-2.2561768043450408	-3.8465524147515486	0.17925660538889313	-3.8546885339089294	-0.5555734293424546	3.070170103202802	6.689172703920556	4.414069133960903	1.7159984762253497	1.9019858010307293	2.2811722542900887	0.2809606065911789	1.1536550852580099	-2.0704720689566476	-1.473615524867261	0.5758556284196654	-0.6162498646789363	-3.2682647614126927	-0.4182588107635342	-1.5805398623933338	0.12022119931899419	-2.078779605927004
chr3R:10632604-10633639	1.6611613005066113	0.08542939168541709	1.1535175700737104	0.3842533059311557	1.8496855644883345	3.0737961294270697	4.0976002339008435	4.3105477693396805	1.3394466820517819	0.9031307816834898	0.5106564001304231	-1.3962811641264024	1.608812249710121	-1.7152440494930532	0.33818680422465797	-0.9005629747841227	-0.7132536338329608	0.56911877959512	-3.2869014944831965	-1.104920829442077	-0.8692471391431942	-2.533486273847096	-3.5933189522006903	-2.6215380058216344	-0.47271691143287914	-0.5656195010510878	1.2780642861172016	-5.0050929002018965	-3.5943457566513155	-0.825840357182985	-2.318691351365685	-0.81684140367428	-0.781144479986424	-0.28273532516762456	2.1732235675433507	0.27796301668209095	2.067773692364584	4.242288054348137	4.5288778085298675	4.912357182714044	1.7553685593854955	0.3839139948943208	2.507005670369466	3.2832915856508347	4.684480271596352	-0.8368658169267619	4.5234189168423535	4.434869008621041	-0.6816519536376183
chr3R:11071053-11072866	-17.51118750173239	-13.310902642870053	8.236872419672968	9.171339185107362	13.68054418361174	12.688874167522728	11.892589177630951	13.586720364579083	14.313504528004106	12.27135723591218	12.265217676747147	11.085491322259319	7.493448915849647	7.6866606104327335	5.405617411133407	5.782597183227057	2.887320280961252	0.2483288464963742	-0.975445063591723	-1.2154376479617472	-5.190691707176507	-8.404522249788025	-9.830022050659487	-13.518900481235697	-12.78149586644246	-8.184720435080322	-3.8187915026334003	-5.720967897633114	8.850165474573279	12.962539108926702	11.74005537039266	9.900984324275248	6.2246565000285115	3.5164899006901775	0.9609354296452697	-1.1192290189298084	-0.3976120735507527	12.220881099009222	12.1836404696535	8.345676153718047	7.370748746390903	1.699814136491853	1.7651565772926217	-2.466974887480981	-5.42915985959859	-4.048309004929565	-8.359036526687717	-1.0224366415224984	2.4038966772276393
chr3R:11096027-11097815	-1.7864263796558864	-6.286539028412075	-6.946610141833542	-16.060565025696345	-12.26997432115923	-12.464897019708546	-3.744918445101675	-6.167303049366561	-4.609220601898738	-10.712778547328453	2.7696455322950264	11.738810626781966	12.880499390112327	15.32514339090105	6.092297866037373	3.8300447556642405	1.272267686800831	1.9332835539147397	1.9465414831535044	6.322140732804165	6.749627122391752	11.354631139539624	4.936276989417995	4.109270577096854	3.723746743596813	2.382246513544687	2.198847862361626	3.22772809187345	0.876413183428786	0.780044730037902	-1.5310268109344833	0.5237669304877487	-5.23859430850929	-5.770738761170934	-8.056746658532528	-8.839098829271132	-7.881204661613765	-4.196423614990322	-14.817826768827157	-22.089585474791896	-23.708524114976598	-21.238825724857353	-24.320604100362317	-29.69338216273563	-12.033654921825697	4.689463963273425	8.822224579502338	14.538139757124487	21.164470260040673
chr3R:11157448-11158564	5.248982299702579	0.4448633658426397	-3.034876730919799	-7.245940863819079	-8.651338841782458	-20.061002059333223	-16.205269272157434	-15.535477663956774	-15.827415076525627	-4.144170949526956	-16.84793431405595	-17.629051197342374	-11.352548556868783	-11.517711872737998	-2.4324117783208785	-8.229198766448032	-7.4947710677948844	-0.2887691230768229	-1.0668755590631576	0.9059652567236041	0.24062334122190882	1.1737218734474009	2.7285928155171044	3.8873224270350164	22.59972994121143	20.48299332105578	25.201549130942393	23.062380002988384	16.264996941780904	8.982809497919215	8.700727151645678	15.734437238943924	7.760504505830798	16.59907689302926	14.434620343456489	9.062915963070143	10.759711310889466	12.290982420737514	11.180073880270184	5.90070175310942	7.5800862066223775	8.14134086941403	7.516823327815806	3.2993845636434562	5.6072082572334985	4.739357885774221	4.740262719480323	9.958520951123608	3.510825320662338
chr3R:11188356-11189585	1.0367131819396886	-3.1052176069549993	-1.64554868090824	-1.9552483366179196	-2.494469806156476	-2.4283029517160264	-0.8603305919856168	-0.9089444541467617	-5.402988499564995	-7.053611128404532	-8.327876436371696	-8.51090036418163	-8.166638099126653	-4.616309694840295	-2.194220236020646	-6.634807850747192	-3.017731535807306	9.511365147233812	12.587080735026682	15.35641037810845	9.33720510120133	10.387191876737061	4.6071124719684455	4.206585739148948	2.5072043104769106	1.6185645050895612	-1.2991272373808807	-5.208161864381299	-7.379292674383123	-10.354561397231759	-14.768253366747066	-13.694254556595778	-7.56941473136563	-3.5522588764684193	-7.2256964588959445	-5.014189613275509	5.168318209860993	3.2262116918013666	2.7992776850760035	-0.06850766000775083	-3.2000482552128795	-1.85878012451223	22.87300922769758	24.245564136800038	23.64389942169228	20.66414265769612	16.955742845075882	7.4346990756471705	3.210422573303992
chr3R:12908816-12910540	-6.110121336136075	-5.66128668665558	-9.634272527180741	-13.233056017587645	-12.36686793483573	-13.449958911463796	-9.96402493041435	-7.612792848280747	-2.5362816036100644	-11.759860494006778	-11.887963363225985	-10.222062031543361	-12.607142583065363	-14.40439999262246	-10.376045625875228	1.3180634813829157	5.588703040004864	2.1062353088930648	-2.0830824974868927	-0.6336183312848491	-3.298139439653962	2.7285626823170506	12.840317058669472	10.62818088583767	5.236446805383421	8.74731684860776	3.230598230192626	5.203239361890677	1.8821773410399258	2.829451232157933	1.392723410184599	-0.5631066567571558	-2.7308849024564954	-1.3219993114577488	-0.2723258390365764	-2.515029215238511	-0.65284892586587	-4.352230460481435	-4.727245808830747	-5.1988444198719135	-6.983707530397202	-1.9122178807332113	1.9366985454978825	5.204929950931931	1.1972886476436857	4.327693549486333	8.723615578501125	7.503699305360648	19.64495965478289
chr3R:13110870-13111664	1.5043076796242603	4.392305369435671	0.25623846698191416	4.106737036395885	4.024023261177223	3.892908373921904	4.302292202518791	2.832676455857199	2.9161421227563333	1.1591705781824997	1.6864282391914331	-2.076282248709901	-1.7256597886472873	-1.0976318791681023	-5.080657280209049	-1.0773759168879098	-0.8699703954412851	-0.9450606679583589	1.0930860176316701	-0.42625819828373146	-1.5744155126014683	1.654507166568443	-3.3050536862707336	-2.3855916580532277	-1.7842036658405818	-3.0338745449107334	-3.829092590109495	-1.011114982293208	0.7359535705891888	-1.3821770810048504	0.0	-0.47712125471966244	-0.4947766754777987	1.3210296200103908	0.8101492763206316	0.7707522775142982	-0.12493861797309741	0.9652942294281279	-0.19927288719774666	0.769491447591339	0.8386760642762654	-1.1105921660507587	-0.2668757968396642	-3.233259272466399	-2.7469725530141105	-0.7943282209859341	-2.0460940812822113	0.4573980409325749	-4.432433777844176
chr3R:14921119-14921835	5.923569125224588	3.7357999168797424	4.962986781842892	2.6959932908192927	0.3261152139371148	-0.6823492009135298	-7.195267813022039	-9.881114333362168	-11.968540487971122	-9.977934755590072	-9.214743536595302	-1.3821770810048504	-1.7182984347281167	-12.032325423753868	-11.588461974231745	-6.119575872920278	-4.173529352549886	-5.4486503722426685	-1.2813406034374712	-2.662073520369696	-7.645858539981019	-3.140525221479021	-4.891315587006758	-6.598778650872833	-1.1130037992172948	-7.843954717263423	-7.622388144318599	-5.507826286265868	-2.5752383385023423	-6.7448820675084065	-5.51906168701141	-3.9997705695972017	-2.2923278609003184	-1.0668755590631576	0.0	-0.5204236353214442	-1.4036730221132534	-1.2998646395667792	3.3244086438576277	0.9337712719577167	5.573948378250773	3.6648261964474025	2.5470409729309225	5.56118697591536	8.148938236096855	8.217268634753749	2.868398228177065	4.8602534107267275	4.352663840768747
chr3R:15063156-15063814	0.7637822784523078	2.531825703638472	0.7782608456457472	-0.5249051178525966	-0.66740299301888	-1.1737332319506	-1.007162459672717	-0.7614532266976617	-0.583162704726522	-2.3365680950486123	1.7404874156304528	0.8764827650688531	0.0	0.0	0.0	0.0	0.0	0.0	0.0	0.9568070777091172	9.000635208260778	5.586041641005497	14.068547094650226	9.177082303377734	2.27573125129075	6.6129369402217835	4.989271198334914	3.641051306778054	3.505909409450963	3.0350491622025992	0.207668840521686	0.0	-0.3842533059311557	1.0668755590631576	8.047036816498624	9.317249437400973	11.762779627504099	9.45597332007962	7.209160220801796	2.6806582696126866	4.301520607420805	3.8015320401186465	3.6204897987722098	-0.5667259048251885	2.006338767607373	2.029426461272231	-0.3441756480369319	0.3983413188592978	-1.1682263274266842
chr3R:15881793-15883037	-1.90301122584603	-2.8128964763913915	0.14749567946014586	-5.098831567834269	-2.5873516330416653	-0.6414626619700174	18.388549966061067	30.277916613016014	12.99609842691891	26.364925539765903	21.609225665123247	5.060403823375146	19.7999243015078	16.18657098321895	16.68041712008777	13.777315624774923	7.237749772972122	10.926335652619551	7.226657664040957	4.5213757896835425	-2.4895688789497292	-3.0655827108321407	-5.436834910503444	-3.7665624734338903	0.9884928598239788	-6.409659854182316	-14.22974846679923	-16.749709094288793	-9.973601270179646	-18.81575606940047	-10.021948854888887	3.59501309958233	5.618273378963736	0.8243412360868532	8.645968763957358	8.185201026188933	5.846794958170167	5.688307704666488	5.061832924051687	-0.09512563411638915	-1.1001735830425132	-4.560502330057979	-7.941444815208884	-8.565673747901846	-4.90993446308537	2.906323009277792	-0.8815928349531303	-5.0082175465157475	-10.718365665001885
chr3R:16126169-16127040	0.09207060567585561	-4.597681502367315	-2.717256176810197	-4.14561376440425	-1.5336408573911275	7.02701017315565	5.308170433106916	3.1116449905781733	3.1116449905781733	0.0	3.7977993268935117	13.370375353283704	16.094054806346872	11.371509769839198	4.474506152152512	1.776444539179568	3.7140610515033083	3.2538710982699692	0.6804443603060043	2.3218200024021876	3.298645747495847	-1.8187492745079774	-2.6273736948326327	-3.7974207830294517	-5.079711349879995	-6.972943774960163	-3.3168227655937605	-12.637312589288904	-10.891831529954365	-1.4313637641589874	-10.230663809406586	-5.797389020933191	2.230418279856905	0.0	0.0	0.0	0.0	0.0	0.0	0.0	0.0	0.0	0.0	0.0	0.0	0.7707522775142982	1.845766597580336	1.9800614733795974	6.172088636327441
chr3R:16150622-16151609	5.476598071249178	3.2948824902313087	3.563200835166661	1.4699777135444778	1.6712866636677912	-0.2105263209141679	0.9884928598239788	1.0668755590631576	0.32675222119505476	0.46660954739493005	5.247248679550242	4.246849545306514	7.660563819339155	6.198086109937749	2.1839685784770917	0.47712125471966244	0.3842533059311557	0.3842533059311557	1.9084850188786497	4.220124385554304	7.819519888815453	9.360827818421791	8.113144675918074	4.056501690724158	6.1306583143707805	6.815897572574686	8.96580350254929	10.383739298741146	6.814874180780181	0.6174908374233031	-4.826341211556008	-4.786521637425573	-2.0647558449388397	-1.5198163073493318	1.988794523484189	0.32510118717702996	4.817020307199651	23.157646286712733	7.392184907400714	8.563120569608039	14.702015536015105	16.671667509048913	12.945039444263463	8.099194136748883	-0.06698822164280649	-0.23225812240030216	-5.647696215687182	-10.345859240443971	-10.827250727980598
chr3R:16676256-16677590	-0.07853130230030246	0.14476694365000461	-0.4000062456870048	1.2404249367802571	1.0233385043488967	0.0	-1.9248915208427513	-0.8404960120009533	-0.13028893058797797	-2.02794425954716	0.9354222888908132	-1.550796420950758	-0.12668673996322327	-1.1123253194220508	-1.3043141380732142	1.8458333539919056	0.6867325911188109	-0.7359535705891888	0.4359239231164445	5.150793661863765	1.2118351976565962	7.134625287094678	3.7567687362204993	4.305719361282954	3.4313057373303884	-0.8961659116316406	1.1211366593401035	-5.217696087499138	-6.357403526396068	-7.815245687162626	-10.888919062152015	-3.3715123774903004	6.792381770319183	7.261709706378112	6.856015060794086	-1.609480607830202	-1.9105295747499418	0.37595951520812904	-3.768683557043304	-3.9189224238631524	-10.055285718914083	-9.480044049106533	-7.065705538955356	-8.476095587859499	5.494175461964899	5.882596342310759	5.7661459277154785	-0.20863450265139175	6.02274662964062
chr3R:17200627-17201516	-4.817949744977131	-3.5670558476644088	-0.5050184077099936	-0.9059652567236041	0.11711381659341483	-1.911532977849885	1.0259302473215648	0.288769123076823	0.7369494428145491	0.8027405744114343	-0.1324460563010879	-0.4603335200776748	-2.3070806636951193	-1.0090417933995997	0.6338450518233111	-1.3022065927734716	0.21642325877221547	-3.072247537953147	-1.8887555363857522	-9.345434097181423	-6.942270776656395	-7.208619776497709	-1.6528887946203765	-3.743555841600815	-1.5040165661675615	0.0	-0.32675222119505476	-1.4313637641589874	2.170326612168649	0.9017934369980777	0.1423714444383139	1.9830021679203316	-1.2176709292354677	-0.5955745154639471	-3.470409418020242	-4.185610407508124	0.11504130334269605	-0.9059652567236041	-0.5552050987676277	1.0668755590631576	-0.32675222119505476	0.8065359368777398	-1.2369422173662068	-0.4838418498044848	-2.438757204829818	-0.05074340988756521	-0.7215594904975984	-0.45683360279504587	3.576888207028028
chr3R:17359034-17359790	11.797562198752592	2.6132410021650148	-2.9162416015063086	-8.135617603411069	-17.477727379757255	-26.450606413131055	-35.583482366947365	-28.514929193153982	-18.4906246606918	6.852884179360253	13.568292376559887	16.76165298040378	22.50959992807325	13.73001628088687	15.6292697777728	2.635745286468872	11.103874896415123	8.615330352779768	9.200407060446006	0.28959812147649006	2.527188921929696	9.683588634495699	10.712166946799409	1.4153618150052405	5.352749248842361	2.565204769099838	3.7635335161617927	4.195570153023658	3.387725282709318	-0.5545288021100956	-0.6226026142384357	-4.202582918551787	1.630441547131948	8.261311813319642	6.92740030795489	4.679722878122619	4.33115681352791	1.3106879253045152	2.3008187845911783	-3.6457734883905477	-4.4634380443038975	-8.969253411831733	-8.379441851635605	-7.587572219319816	-12.095332038280802	-15.369121627604317	-8.930890184004172	-6.408428596922005	-3.124804345295824
chr3R:18662210-18663194	7.089066050772613	5.148209028290628	2.6435140774120005	-3.165822817154867	-4.726751555591151	-8.631009623373606	4.001682580462645	4.451216721260326	-0.8581948111980856	-3.940836055998095	-9.22728907077404	-9.222432702018017	-18.577505782763573	-23.420799901767424	-26.475877449104626	-10.75848915216394	-4.861681543219977	0.0	-0.4359239231164445	-2.2258295715907415	0.4891620052807141	1.4246251327042359	-0.6858562796310529	1.1155861976026724	-0.08809128730943513	-0.9322544847075434	0.7875892944361568	-0.10089626565617536	2.5350636201287795	5.316850689562768	0.7799219534770787	1.4637527426815686	1.3965112821427614	0.40887245943260514	3.141509623125831	3.377547563425045	1.1262231103565572	-1.3990312743337348	-3.5672512965477545	-2.843217039967497	0.1736674791438287	0.47712125471966244	-1.9084850188786497	-0.648072660205282	-2.9363227499528395	-0.2105263209141679	0.9864523878201488	0.3246277866484556	-0.7698079610324814
chr3R:19184613-19186013	4.384380972168577	2.3472901998284565	1.3364355406271504	-0.025714105953633288	0.04759840440154023	-2.495032040609086	-1.2975535332848132	-0.4086158505541441	-4.179396301383634	-2.7217227289939143	-7.400734742928334	-3.750038837685294	1.743028296996727	5.645265129820359	7.378083286284325	8.719360708217454	7.358759391716055	5.217247129219936	2.915266191484841	2.5420479882635423	3.604555938460629	2.309746824881523	4.9340211112067	2.6132914075717344	4.276636665852659	1.623716097981586	4.161314762414602	1.3647633485951847	-1.1715171924002243	-0.7021769301766935	-1.7890983366645457	-2.6877959492947765	-4.667298130626329	-6.913508622216003	-4.897847678377938	-5.811129577921602	-5.715520536111327	-5.8128283570895585	-8.902121366107261	-9.6855100338631	-8.08080647602256	-15.551848094880427	-19.637726382194742	-17.604932604854866	-11.164593617000097	-7.202391874758802	0.2614505271567006	0.8065359368777398	8.20903028443797
chr3R:21071609-21072529	28.529363311985218	14.005521653017189	8.266679902749287	1.3182687278617096	5.401167140896214	7.123214502522264	7.744909327709094	0.1736674791438287	2.3882644820524592	6.136823973449451	2.057355255631578	8.505286568507394	6.805760884501205	6.783065990089727	3.807659671506302	5.298903506610502	2.0261220398218094	6.52648261343282	7.3787145291477385	2.9792574701500705	0.9059652567236041	-0.9059652567236041	5.4152939361163215	6.3593237556948905	6.928189121022536	11.25057734907697	10.687664525983422	7.646745097345667	0.3019354148787963	6.96068455296196	5.968404650957849	5.6044590085280275	4.650703521272885	1.476291322250725	0.27044191788563177	-4.707567985087076	-5.126783891481365	-2.1400198738726015	-3.181627233053237	5.5038821415866765	5.935628873956179	4.165584633434225	1.834949177086694	1.5383897502006558	-0.8866282175517963	-3.5019562629171506	-3.564580659548742	-7.626165345658621	-6.575954816631904
chr3R:21083079-21084072	6.3593237556948905	6.928189121022536	11.25057734907697	10.687664525983422	7.646745097345667	0.3019354148787963	6.96068455296196	5.968404650957849	5.6044590085280275	4.650703521272885	1.476291322250725	0.27044191788563177	-4.707567985087076	-5.126783891481365	-2.1400198738726015	-3.181627233053237	5.5038821415866765	5.935628873956179	4.165584633434225	1.834949177086694	1.5383897502006558	-0.8866282175517963	-3.5019562629171506	-3.564580659548742	-7.626165345658621	-6.575954816631904	-6.915846921182863	-10.756609332447647	-4.74410624672755	9.217592924133822	3.6027383903800207	2.874705630814022	9.036664205238875	9.886106501361338	11.176537614670442	6.273849226993958	2.335056885875982	2.083569566692409	-0.6893790771499799	-2.1806497067866197	-3.475935792651093	-4.767979935728017	-0.7754328781564962	-2.530033175091028	-2.8521776008695547	-0.20766884052168627	-1.893854959754946	0.3343368925238312	-2.8727085977419278
chr3R:21474953-21475979	0.9904045594542432	1.2662366674478867	1.2820092465562924	0.685021072838532	-2.21298817858839	-4.201870333606611	-5.441927201607661	1.359464726742079	-1.6175469938814233	-3.557012030754242	-1.9106074244582985	1.309140954652359	-0.03005875337534102	0.6852719030915234	0.07269167168510311	-0.5541911109662113	1.3821770810048504	-0.3842533059311557	-0.9884928598239788	3.242998968119826	5.812954647579335	5.881738283193007	-0.6750429899863309	-0.4632091607088972	-2.5773311076554357	-2.776706239004805	0.7524121033046751	0.8585981187465394	-0.15314929735432536	-0.5844153968664683	-1.3821770810048504	0.6252873828651146	0.0	1.9084850188786497	0.8568448006503339	0.0	0.24062334122190882	2.3896073453432467	9.254639779380723	15.89796035687088	16.987237013790224	15.810104721831785	16.324621901651106	8.806683504300368	6.597363440623528	1.7962862187539885	-1.387507572578734	-9.668875733826379	-8.654598166287434
chr3R:21509297-21510444	-1.7589738243875022	-0.14178143313803784	-3.8363674225516267	-6.652614770056874	-8.457884186144579	-7.98459077715966	-11.758861479913865	-12.586896334581324	-9.985112025847105	-9.04502876798495	-4.5715526900151175	-4.489328897005558	-2.2015765081576304	-5.51409277902901	-10.080517423631278	-8.023315847072144	-5.908171650597216	-6.188857591572003	-1.0668755590631576	-7.918386413940027	-15.317522803818772	-11.721696132488322	-11.809902340793343	-16.21618877138613	-19.290727981922295	-18.06280215387035	-13.257220172210568	-3.2728857884122076	-0.3842533059311557	10.096350868056241	17.332479386053674	19.50270908004808	28.18856570211707	22.26168218806391	13.115363677628388	11.094104327477197	10.89079923937936	3.7360869399710426	8.106928278094205	6.200572114008945	12.342948651407117	13.261722663646344	6.576891421897809	10.152784505489572	6.8320062827963595	4.237077236142017	2.23256344482783	-4.3705269070923585	-7.826381673365984
chr3R:23749686-23750774	-4.6132399745445465	-0.47712125471966244	-1.0668755590631576	5.204259837595841	0.0	0.0	0.0	0.0	0.0	0.0	0.0	0.0	0.0	0.0	0.0	0.0	0.0	-0.47712125471966244	-6.935289834672765	0.18105088102972228	5.35368107874686	10.104913108099238	6.142869654322074	4.606755839317037	5.237581073444974	1.1416133483953088	0.47712125471966244	0.7359535705891888	3.921212212002805	10.649202062786015	8.716371521221468	0.7359535705891888	9.595111595089474	2.964573865369475	0.47712125471966244	6.214735640223829	7.910626382282186	8.188284193767828	4.59479464037908	2.984977031346847	-0.1826148626765881	-2.3965768197928177	-3.818065612360846	-4.110259879371898	-2.692849199401418	-4.096044871929748	-11.636507692953094	-3.9431194761359545	0.0
chr3R:24429851-24430766	0.8331037697083299	4.261847784395949	4.232305265020168	1.5598084946258042	1.3473521060624796	-2.54832016952922	-1.49243255809209	-0.447072594610879	-2.7917722016813697	-1.684872899606169	0.0	0.0	1.4637527426815686	0.0	0.586385520523675	2.083621954351319	4.09987729531241	3.425198909875339	3.0831126209446515	-1.9589707981371463	0.6948035353948027	0.6226347818807576	-0.567893276217677	2.259982999975834	1.3838736204033506	2.074028050575848	4.035965065404423	-0.13669829097314462	2.8566058436874577	4.174182763238715	3.3628313884587895	2.3437735773421755	-0.31370971871362024	-0.22427142097997152	0.18814902803315608	-0.8881232239143072	-0.32759146945842527	1.0762937555906096	1.251293698979397	1.3115661062965098	-1.2505855836273245	4.557107670631012	2.9105645279332815	0.8303377751134301	-1.0668755590631576	0.20164550840183051	2.6811595175551735	0.0	2.1683730433104054
chr3R:25046974-25048234	-9.682063619871752	-10.724110068618154	-9.724159404309475	-8.023345685273966	-14.502905371108248	-12.97467659095614	-16.17732519574313	-14.81116625203252	-11.52063392271996	-11.372675008290729	-9.069062251493126	-12.22078203154289	-17.67641595212287	-17.587285440216355	-13.238543367285265	-17.380473798581917	-9.905528988176087	0.32675222119505476	-2.3286248352848276	-4.253984936246561	-11.081886916970406	-6.84353762986277	-4.392305369435672	-2.936763446745902	-2.9906272946740633	-0.5234384870639825	-1.529598428483218	-3.5887173929797695	-3.9855397473797316	0.919397504684129	0.0	0.4095603756802117	2.211651722600319	-0.2887691230768229	2.532405238475601	3.524182117307366	6.039653602734748	6.828077166691664	4.637968431522841	4.648483629059205	2.6188201015617527	3.529469810724584	2.0699017701404587	3.3895454945428987	4.672798124579983	2.9780831530471215	6.420187073141988	2.973747706500482	0.0
chr3R:25683366-25683960	20.162328661891674	20.196590649308344	16.76908717463496	10.235741776673922	8.658295589176664	9.643128389402381	7.5578458037842555	4.880384556478878	2.869666258349491	3.137140328693808	-0.5483517971241718	1.7312946433678342	0.9412762859593229	-1.6747051296075313	-3.8733860495768826	-5.1985385142756915	-6.002416432748583	-5.492618902166456	-5.238356320047027	3.834396024904392	2.7071561237878945	2.9495465762063047	1.5025430265878261	3.702374588233466	3.341216968897358	2.42784829702201	5.0550270811895786	0.9390459174656928	1.4621515718576839	0.09779282836594361	-1.4238147872852178	0.7126661820224166	-1.9362642523270992	-0.9933616066868863	-2.2724391168136453	-4.259072810731987	-6.142513764301034	-4.559302165154364	-2.9487912093030455	-5.413289419187266	-2.85452684004467	-10.524679112664783	-11.495244270559427	-7.945513991481751	-10.361884217768122	-8.171321197991505	-8.550838707403217	-2.462190411915838	-2.5520164296904553
chr3R:25688285-25689508	-0.5483517971241718	1.7312946433678342	0.9412762859593229	-1.6747051296075313	-3.8733860495768826	-5.1985385142756915	-6.002416432748583	-5.492618902166456	-5.238356320047027	3.834396024904392	2.7071561237878945	2.9495465762063047	1.5025430265878261	3.702374588233466	3.341216968897358	2.42784829702201	5.0550270811895786	0.9390459174656928	1.4621515718576839	0.09779282836594361	-1.4238147872852178	0.7126661820224166	-1.9362642523270992	-0.9933616066868863	-2.2724391168136453	-4.259072810731987	-6.142513764301034	-4.559302165154364	-2.9487912093030455	-5.413289419187266	-2.85452684004467	-10.524679112664783	-11.495244270559427	-7.945513991481751	-10.361884217768122	-8.171321197991505	-8.550838707403217	-2.462190411915838	-2.5520164296904553	-8.216891655218047	-9.367337493478	-8.8332147445752	-8.552969604279493	-6.519741723821472	-11.809780375623804	-7.258365334105231	4.540207262925486	12.754677059665642	5.27617799986926
chr3R:25870890-25871939	-4.801957448838152	7.60695838910247	4.468253630377541	1.980000808074581	-0.9734303169882175	-6.878541765306992	1.09904636732023	1.7671833684548004	2.266576896864661	-3.7222855568651614	-5.003912260681564	-2.6557739904738704	12.229293252866126	12.528273948254713	5.622784436246902	2.651016969415291	-2.3526157114226796	-2.4057918752971457	-1.830642234528157	-3.513740648922234	12.552013798718104	19.589847997009336	47.949116822868326	53.97229207499827	48.86797782994423	21.072284545474595	16.99352859854145	13.152729514640159	7.0661210934214	3.0365843897448377	-6.5281031831564	-19.566392895261423	-32.85123472225558	-46.29609598077627	-30.034321457560686	-26.58786309455433	-20.638852931473192	-4.027854575895655	-1.9769857196479577	-1.3836034978805847	-10.073667191943606	-3.9519369699204634	3.0214767189493097	-0.8719282568057409	-0.6753370160420804	-9.591821960340546	-13.785162818809347	-19.19676483465062	-23.85609103509521
chr3R:26032127-26032857	-1.7097440603609764	-1.1919504926927988	1.8389217836419411	0.32687338866277565	2.9569641496028165	2.7040331919070106	3.1651401539073043	-1.597888911731707	2.6666315485740486	6.6478254373664765	9.197346475304734	6.750012785749514	2.800666101877301	3.600493758656936	6.380419198215356	6.808477085099195	9.59466124011731	7.3666779384906205	7.322329065686767	2.6154154843322095	4.115988676970222	3.940996940212397	6.587813888577064	5.1995416308518045	2.970145848535718	0.9832537178267733	-0.5198939151191452	-1.1672009443347164	-0.6494829534232724	0.25370995773219984	1.3078139002223752	-0.8673946119247413	-2.5967389379675665	-0.47479582163044937	-3.0686615024479256	-1.286102661188474	-2.3880271164370583	-1.9141417120852178	-2.5127168981555794	-5.306196111395468	-4.639587721640037	-7.149355297318463	-2.5410016657611276	1.9469380192369792	2.245453447015175	0.07285837394240054	-2.861434272641703	-2.272516819858602	4.833334334885821
chr3R:26033415-26034763	1.8389217836419411	0.32687338866277565	2.9569641496028165	2.7040331919070106	3.1651401539073043	-1.597888911731707	2.6666315485740486	6.6478254373664765	9.197346475304734	6.750012785749514	2.800666101877301	3.600493758656936	6.380419198215356	6.808477085099195	9.59466124011731	7.3666779384906205	7.322329065686767	2.6154154843322095	4.115988676970222	3.940996940212397	6.587813888577064	5.1995416308518045	2.970145848535718	0.9832537178267733	-0.5198939151191452	-1.1672009443347164	-0.6494829534232724	0.25370995773219984	1.3078139002223752	-0.8673946119247413	-2.5967389379675665	-0.47479582163044937	-3.0686615024479256	-1.286102661188474	-2.3880271164370583	-1.9141417120852178	-2.5127168981555794	-5.306196111395468	-4.639587721640037	-7.149355297318463	-2.5410016657611276	1.9469380192369792	2.245453447015175	0.07285837394240054	-2.861434272641703	-2.272516819858602	4.833334334885821	4.827093830538862	2.343921813975141
chr3R:27041806-27043195	1.9818654906907396	2.793564002018489	1.2842439790423155	1.0954071981759788	1.4019407318002706	1.9161560801600441	-0.5552050987676277	3.450070926019602	3.9113146993544303	2.1535944478094757	8.671402475716032	7.9245672591944905	3.7757813498072794	0.32675222119505476	1.4700822753787206	7.859804969498134	6.00117246037445	3.625849049004732	13.556680091688058	9.294118876168389	7.372432748288447	10.034374144448467	6.809376242126119	7.518869145000832	8.394279296591062	4.742048777996533	0.7359535705891888	2.1103174211004725	4.170737367621485	3.9692104261424928	2.4444241203011807	-2.786509849764301	-2.101681498142228	-0.7086108224022718	-2.5595124767438167	-1.3821770810048504	-6.491102323832881	-13.370562142424992	-7.330707594685108	-8.330576318473202	-14.619728840955474	-4.232439036821135	-7.087032293943356	-9.094242935971172	0.32675222119505476	-1.2780642861172016	-1.0466924622419154	-5.065102110785209	-6.852390363762324
chr3R:27420060-27421515	1.5016006525044663	-0.11930251449979568	3.1567693808022477	0.7388735348821501	0.06073907769438268	0.7441011720374798	1.157028680067261	-2.264852463552234	-3.100346167011292	-5.325885252720799	-5.892789769228381	-5.66643228133615	-6.328190961342637	-2.6487038891815073	-1.3700518866087263	-1.9964908786936886	0.0	-0.7174817428959887	-2.510846372170784	-0.07768811657101156	0.7953235719989745	-0.2306245493921307	-1.9642984727935342	2.0496187516477464	1.9460544669282525	4.753720052147995	3.367215861297847	3.6072766550101814	5.624744062427127	4.26627114511319	3.3112051342174826	3.2600413720745474	1.9961410364467218	-1.1110090209113634	-1.8331667216275371	-3.8780851180618026	-4.960046502514243	-6.972439019568688	-4.152820703366365	-8.912255118626051	-7.4560889904861325	-6.45428391021132	-4.407103300878987	1.4313637641589874	-0.5050184077099936	-4.957183934387411	-3.1771444501259856	-0.48723974652184643	-0.7875892944361567
chr3R:27570752-27571621	0.0	0.0	0.0	1.8226612087617338	6.207539758760857	8.166449292123973	5.601626880751308	5.855440299801585	4.601509678809279	3.8251665184748593	3.9796322098018986	1.7574664225076952	2.736570067220983	-0.1905958715993012	0.12345630712922841	-1.1195798962451204	-3.636419980697771	-3.661544991181993	-5.105283392134872	-3.279272368294221	-1.1577397598338817	5.205211524445725	2.936521105183307	1.767927724052722	0.9991748016680262	0.5696341059805567	1.891813561654843	-0.6542314502127641	0.7655527689498733	-1.4070526945451793	-5.678975535468381	-1.5666624494350934	-4.6895649123929095	-3.3119799140584	-4.998086674884501	-7.248487480313213	-3.9736858968338247	-1.4426764120228188	-3.406572350245606	-1.9158649366422307	-2.833404905947573	-4.356851072657171	-1.3790584067240925	1.1559095236863737	-0.12730186446133945	-0.32675222119505476	-3.001479538499564	2.9368563625310378	-0.6084608967907617
chr3R:27879186-27880536	0.0	0.0	0.0	0.0	-3.7088206429780977	-0.7357890626869555	3.1532554676341067	3.098878344142466	3.440036602075246	0.0	-0.2958330142165859	3.00583442034634	4.932665080555147	5.3209461116969194	0.6867325911188109	0.0	3.2955606266994106	5.9442077195251395	4.206046143935163	8.964095308485803	3.499979018857231	3.742731644790564	0.17662740040074293	0.0	0.9884928598239788	0.6252873828651146	1.4637527426815686	0.47712125471966244	0.7359535705891888	0.0	1.92524100029391	4.120996546686595	3.6311319408036913	1.4313637641589874	0.0	4.808849102504304	13.457743971464586	10.45375269457468	6.612553384788798	9.681956502406651	4.768689594756395	6.382025854196905	5.959103605959015	2.9720624767956445	1.1402482150925257	-1.7024390227522326	-2.153707087128169	-1.744167174571426	-1.6426751266920798
chr4:86658-87949	-1.9330516924433963	-0.4547195741423293	-1.4637527426815689	0.0	0.0	0.0	0.0	0.0	1.537197078528956	0.9884928598239788	0.0	0.0	2.0628055570570996	3.8622104928819727	0.0	1.3821770810048504	-0.9884928598239788	-0.5050184077099936	0.0	0.0	0.0	0.0	0.0	0.0	0.0	0.0	3.0643670870356483	0.0	0.47712125471966244	0.0	5.763854314031679	11.220149636936707	8.321857345788471	0.9884928598239788	5.81110559139501	3.4525620940576753	5.505280019982004	7.504085441640076	13.516929917587504	1.1737218734474009	0.0	4.004103488598686	2.4589972098463106	0.0	0.0	0.0	17.605781470053767	8.722126216095177	26.352516538956873
chr4:670468-671250	3.6914039907464886	0.705003892469924	3.510205793327371	4.441279754432739	1.6212683248567412	2.766554006832274	2.3165968467800058	-0.2212844858705887	-2.081024620890593	-0.7681286371798972	0.534926780476787	-0.020593317248250646	-1.240928592847106	-3.1123513507313874	-5.651789352133497	-4.625730661330082	-9.455993156092187	-11.516445334953213	-6.7058083737232455	-9.588175288712808	-6.118726322135519	-10.169440326362546	-6.687124772288161	3.6904742075553614	7.8434281050647225	5.692902489066135	4.782726433911753	5.6618970826901105	6.882239978844248	6.2580324565151635	8.072195985425925	5.655326325919198	1.385345608454738	1.0420036105689412	2.1012634336027984	2.0123225823356705	1.0668755590631576	0.9854916893934756	2.7349688815616022	3.5224929276307932	0.24499085473622953	2.757415903839672	-1.2237571011800419	-1.3836034978805847	-1.4132704201996675	-0.09764696676099968	0.7390956661596731	-0.3148888647787244	-2.7977900713901582
chr4:1079914-1080601	1.149437284878204	1.0069968216444016	0.20781857028788062	-1.226679594734278	1.2392060175533617	3.3527486857148388	2.247967591784198	0.0	1.5744155126014678	1.3115473398445365	-0.5308197278695745	1.5862875949579789	2.2891577085834545	0.0	1.1737218734474009	-1.0514127596182319	-3.6407648952697396	-3.2221755358515947	-7.863707539303413	-10.383712639900331	-13.007482627408761	-13.888961159281362	-5.274589031177908	-2.7615328713806093	-12.461056160182093	-0.7359535705891888	-0.9884928598239788	-2.045845191106952	-6.772916472363504	-3.513626416567558	-2.7527131438112713	-2.974488744922504	-3.4746668053965184	-4.8457546538560825	-3.5515443380556118	-0.5477476090329672	-0.6252873828651145	1.4637527426815686	8.730532628616675	10.510578238635922	10.835551816226491	5.769309315056633	6.142173758727658	2.640509405098437	7.327374210134505	4.700104314410317	1.613710886517654	8.68380493587161	8.82716194577367
chrX:521934-522966	1.1745374412855578	0.550495952131359	1.1801443852293758	1.730970776999219	-1.417059514257353	-1.5834730143345925	-3.10546685063044	-3.796994953687449	-5.372782100258785	-5.164797112258538	-5.3475594212557365	-4.981572933064895	-5.332243470367281	0.2243748970807127	-0.2672976617670412	0.9059652567236041	-1.4677336579008509	-0.4557888860878551	-0.6673282951193023	-2.556461542766686	-2.548251827891644	-4.37963182469758	-1.9225344129673299	-2.616468309218756	-3.108617799249811	-4.780039143383123	-1.0421790870559455	1.6362072363062081	-0.8552616185057378	-1.235744678489604	-0.17707364604006776	3.8766321976681	8.175505257392729	6.944380470689986	6.049707512460284	2.6383113988975415	4.880712446036142	8.830289660397064	11.221180205890471	2.44198848208433	4.4483253141677	5.9544304164230875	4.569639016265577	6.6361298736480245	5.810911699621476	2.4159562064900575	1.9357862695724135	2.1659858180783655	1.6759261239913341
chrX:551046-551855	-4.788836410463052	-5.228275772843777	-4.215218733036503	-2.3154010194516235	0.6610055706295627	-2.412182498108309	-3.528987372503203	-2.5673932221500615	-1.031565965072994	-0.4979614650239822	-2.8609239953054524	-5.749195609846115	-10.528241755140321	-12.458419355788914	-11.829286451523922	-11.056618916266219	-15.972726068630257	-17.739226855138845	-13.184111593548945	-13.88500766980792	-3.9372595978125577	-1.9229246495807275	0.296971132013413	0.7105217896614058	2.470288529551417	-0.6097531061445214	5.591646107677116	8.934938248882945	12.028208784676064	18.64411384683797	14.164399592023324	10.807247701540621	4.277407829602309	4.936257738384046	2.419541940566077	1.3485952797003584	-0.7370583893228717	8.503871515778961	4.0984028293485375	3.358501925346033	2.647494588546008	-1.8521832837735628	-3.339374345671082	-8.030945650955706	-7.91720778261371	5.929572092759188	9.782974643431816	6.49762681296009	6.49506819956962
chrX:1243375-1244260	-3.8767864352155144	0.3842533059311557	-5.067237827999859	-6.204735835452893	-5.103978704241842	-3.7673122340408454	-4.41025308776779	-7.222491173794459	-5.4103579219282425	-5.3517783292982966	-4.138689090364181	-6.605672087754182	-4.616252704671703	-2.121467692593403	-0.2887691230768229	-2.562404107516911	-5.059388299511211	-2.374100814771809	-3.192339053016	-1.967221329436397	-2.7532728765700827	-2.005455258401303	0.0	2.433721214104711	1.437619711941812	0.40759060765813954	3.679519021306529	3.6411395943649665	3.209331505218269	3.0890092977066566	2.220665933753403	2.0164229226597463	0.5337796847552407	-0.7151444383321177	5.6689991894581215	4.148649622776403	0.2575743971255318	2.157843207250243	-0.3475305327828926	0.08521793395679003	-1.2381316556575908	-6.660727340634587	-6.017768784006687	-7.963240516689779	-5.416907923368821	-1.552781525130937	0.3120182880485038	18.67191247241931	25.650858935552975
chrX:1314655-1315449	2.6146077423484875	11.945734996215437	11.814371847306425	14.759431416547397	11.374473001137712	8.980449584804784	7.4232015465422005	2.443868211726682	3.443476786783812	-0.36199496422740046	10.528427840448257	18.23754782547825	20.02446083156028	16.898839441383355	9.10069191343256	1.0961531312542092	-0.8052881154131106	-2.166228575762767	-4.862068773466204	-3.6039406272601746	2.575489296454845	1.9428532736124082	8.706482369689185	13.204804114103279	11.842304134252219	8.386736154569023	9.531905790949304	6.047277330281754	5.068506488450804	0.3816660360720312	-3.4971148155925524	0.19169547423044647	-2.5466147711995566	-3.4135809224096225	-3.2413610839154847	-5.032052497597598	-2.6057425976308823	-11.484989044718326	-9.53998074161185	-12.158957652316884	-10.66765668033755	-18.863404268325606	-19.05841729159686	-13.801989323412771	-9.229168926874918	1.2926723131209903	3.3278264894262306	2.9169823947473166	4.059145385339453
chrX:1375425-1376685	0.5912815657275372	-0.38319417736057715	-0.050917485899110146	-0.2791738896551379	-0.9241195966363535	5.024332791838948	0.0	0.32675222119505476	-0.1079434712782199	-1.7821463766665202	0.4167144284306194	-1.0781173109379274	0.19132543123731488	0.38165497330202336	0.9337712719577167	1.0668755590631576	0.2226557903379214	-0.3081539433537366	1.8583375759545946	1.2164211582084004	0.35380432394164	1.4685469989975246	0.23533722913836047	0.2614505271567006	0.9884928598239788	0.0	2.2821549411583373	8.26476739627241	10.30139589518707	7.363161015941583	3.1759573425394	5.943147574647855	2.855183115503832	7.632946812777274	3.7038466567505894	4.467859858729048	4.646359335657466	1.528462609514428	1.9933180865247535	2.106908769151131	3.097475229897925	3.207261964061066	3.8425035854866403	4.115746679604596	4.041891273450356	2.234448532539536	2.2157061538623006	-0.11958146561922121	3.473438827838901
chrX:4005395-4006428	0.21548593061972224	1.6060417188119391	-1.3588683295586843	-0.11659373793584736	-1.933136295904434	-4.118474473270398	-1.1349228078128444	-2.290249503094886	0.6252873828651146	-1.9084850188786497	-3.3156442453055255	-1.400377740842973	1.244869872472814	-1.72954811871417	0.9969595573255997	1.3598565958898747	1.7202851485054578	2.0408182592807793	1.0037204083025884	1.6525945075586288	4.79941886086523	6.968574647284792	-0.7359535705891888	3.1635675677280215	9.93249809099439	3.924637133516764	7.591018710006441	6.11174834217722	10.528046608534314	6.1020691146459045	8.359122399742294	5.567412627991286	4.936083440663968	4.741578792848198	4.664244819699674	3.130079799030222	4.046024494160581	8.177863824931823	3.408329654131034	0.3842533059311557	3.31494075174741	4.4506908072946025	6.027943403032366	4.063176683618556	3.840305390697946	0.021998406328121185	-0.14152671712418596	0.7556196428198356	-0.23220417679495023
chrX:4541971-4543084	-1.6377491316386386	-2.5838388381338238	-4.002249139539467	-2.1172800461351713	0.1736674791438287	-2.3286248352848276	-0.9884928598239788	0.0	0.32675222119505476	1.6525945075586288	4.599982768555308	6.9191998338201754	5.378469840755074	1.9605523250565686	3.176408379164537	2.2496080359839925	0.6305827875578988	1.3723012065654179	0.0	0.8191888961101653	-1.254814146077519	1.0259302473215648	-1.8083920906181905	-3.6456957035057456	-6.0951092041212975	-3.0464910636520433	-1.3408811315933145	-3.062691795905282	-2.0404172783228414	-3.1736511222758774	-3.0147721650114896	-1.1298996827847003	-0.150070504691243	-0.5833511215911275	2.5470409729309225	-1.1329522843457016	-2.1361093371192346	-1.12425283128421	0.8009663814585787	2.566243892813913	0.28972707936814057	4.738237563107141	12.646710374044405	13.867318643775832	7.515880164832245	17.948699644837223	13.45305940909434	9.074605567489174	12.547433231810986
chrX:5206413-5207430	0.9884928598239788	0.2774970825825791	3.307843635288625	1.0668755590631576	4.728813046341283	4.5594022829053245	2.365170891693313	3.711426423346137	1.6612334157773805	1.7712800271743756	0.27511625691083413	0.5050476883409762	0.6666469817901984	0.9884928598239788	-0.4227555306216593	-1.8502872346786396	-2.9385396922277893	-3.054184562050248	-6.717879114681979	-3.9550089641702684	-5.9133863152161865	-5.5379213394980376	-0.9884928598239788	-0.7359535705891888	-0.3842533059311557	-3.6529141220381622	-2.70092328778517	-1.170041379908726	0.47712125471966244	1.4637527426815686	1.4637527426815686	0.9190857878727454	-0.6064508288109548	0.0	1.4274736494863933	-0.8628158646556385	-0.2406233412219088	0.6172381522614051	-0.3907644586909239	0.8337117047211184	0.5587005154689895	0.0	-0.32675222119505476	-0.9404020628356496	1.7508256322519138	1.0466924622419154	0.47712125471966244	0.0	-1.13288344046034
chrX:5566630-5567655	7.004809424805786	7.336573278090641	5.405754658763248	-0.46791191267512355	-0.059360151002913454	-0.4470431684429885	-1.562830727830078	-0.6293064545644426	0.28645957724688276	-0.9805135184152073	-2.9546461779944435	-0.7822180224527991	-0.22614829484053428	1.2712341827237772	1.7327035741758199	2.483097107397023	-0.3418737016928977	0.47271691143287853	-2.6476920885448627	-2.2681080274726155	-3.368628111839031	-6.748044711245918	-8.971211676258283	-8.206004422374523	-7.556639996268143	-1.9769857196479577	-0.3842533059311557	-6.327110234333275	-6.868572209265062	-2.117555324013168	-0.2375273844037124	-0.3842533059311557	-1.1737218734474009	4.676526958980845	6.672752557633871	10.278654809594016	5.597878841669299	5.885894345512209	9.492021049587859	6.783748149991379	8.421735782646927	3.823976293951929	5.985469244444421	2.286921133151937	1.624114000009808	0.20480118701514224	-0.4345376864004697	-1.5877818052558785	-2.992025767193421
chrX:5797296-5798641	0.9207074752827707	1.3787580925151621	3.4546022086233124	2.3359039180838064	0.288769123076823	0.18946256670265715	4.365585350335576	2.0905578453770626	1.5914876501123962	5.692547659375058	3.06144938831162	5.929096687767467	0.9527115521825327	1.0668755590631576	5.281193509462433	9.519765456853033	6.555974578283591	1.3630324514383023	7.432506195330054	3.9131031413686768	2.687242389661286	3.847667413541384	7.069393974148889	3.7490658827722942	0.32675222119505476	1.798807977874082	6.583212488284639	5.855765126330327	6.767475121388547	6.258169809539658	8.433515914699692	6.567398253294167	10.1131825574048	14.90591350496851	8.21363455023009	7.504220846581974	3.828594468428476	0.39019258981053845	1.3417879313531824	-2.3244039462634363	0.515960590107979	1.6420305061792517	6.15444054943936	1.389171354651783	-0.44506500262298276	-2.6331143853184704	-3.936466467066953	-6.644759208654546	1.4872879240691994
chrX:6167578-6168773	-14.27639696906067	-6.626140429151565	-0.9207074752827707	1.4467138598490805	12.78141777483677	13.520160417785295	24.272441971708027	19.53381690274122	16.583917862342716	11.759122768806316	9.760422723333468	10.470371244923768	7.645181424604354	6.389232307010852	2.3980578172284446	0.43119466523093913	1.5579710855559747	5.393931043287683	4.39479320748043	5.4220444379952175	10.604021065883208	8.395300504965906	3.1716264678051043	6.015375112767532	6.224780868057658	9.324288566776419	12.71091352098802	11.381435455916094	9.29715488314847	6.732070495149876	8.61076199844481	6.850281893702336	5.055110519697968	6.5452132717311935	5.486320143382035	5.701554133841395	6.880806560524729	6.184215282881129	6.529919298486288	6.469651681143591	7.630327051822372	1.5659934199398473	2.171447649509605	0.9924573170763554	0.9866184749426306	-0.20751265470388192	-2.9958765293451064	-4.886096599124827	-9.277178325118518
chrX:6424910-6425692	2.3198679877345607	4.782726433911753	3.097089337613298	2.0822821447021598	1.0882289291326788	2.4903419690753923	0.7865242580636319	1.0164766903664944	1.7672535564346894	1.1884863132050942	-0.11244811976939359	1.4613387144779497	-1.617662779932867	-1.0668755590631576	-1.2780642861172016	-3.434234521713763	-1.2773310954088068	-1.3394965078064107	-4.509470988459562	-4.218243715847219	-1.275554451240393	0.0	-5.034181056165502	-5.514782061174497	-1.8760225724655515	-8.434203680268604	-1.170041379908726	-5.332357844743679	-2.9977628305015895	0.9884928598239788	0.0	0.3842533059311557	0.0	-1.0668755590631576	-3.193435260640233	-5.8584806875432625	-0.872213254138352	-2.423269901826516	-2.733575736586398	0.3842533059311557	0.0	-1.4637527426815689	0.0	0.32675222119505476	0.0	-0.5942089910093095	0.6155924310630458	0.14280065354848362	1.054671187498413
chrX:6425701-6426616	3.097089337613298	2.0822821447021598	1.0882289291326788	2.4903419690753923	0.7865242580636319	1.0164766903664944	1.7672535564346894	1.1884863132050942	-0.11244811976939359	1.4613387144779497	-1.617662779932867	-1.0668755590631576	-1.2780642861172016	-3.434234521713763	-1.2773310954088068	-1.3394965078064107	-4.509470988459562	-4.218243715847219	-1.275554451240393	0.0	-5.034181056165502	-5.514782061174497	-1.8760225724655515	-8.434203680268604	-1.170041379908726	-5.332357844743679	-2.9977628305015895	0.9884928598239788	0.0	0.3842533059311557	0.0	-1.0668755590631576	-3.193435260640233	-5.8584806875432625	-0.872213254138352	-2.423269901826516	-2.733575736586398	0.3842533059311557	0.0	-1.4637527426815689	0.0	0.32675222119505476	0.0	-0.5942089910093095	0.6155924310630458	0.14280065354848362	1.054671187498413	0.0	0.7359535705891888
chrX:6635616-6636672	-5.50426681295578	-8.659462307341142	-15.500981855196693	-15.906272066807238	-16.998655767061372	-11.36866284405076	-8.041269665645054	-5.735301092180294	-0.35829220358427993	0.987892536997469	0.44916199971973325	-4.700994885402598	-4.342022135503271	-4.505498451090455	-6.315537476383165	-3.153304855756745	-0.20074587793084753	-0.6598278550144413	1.5222453615472862	3.6064133985866698	4.59112416858218	0.5529276505241463	-1.313785291951718	-0.9116076041199401	-2.4512976120926244	1.0917878612354959	0.3411449834230643	1.4219261291294216	-0.8529418557269076	3.4737079031441	1.0791763349299635	0.0	0.13733759950417013	1.5464056991812807	1.459176986447098	5.769600449155222	4.677442175691014	4.543704548224056	7.693170522127092	0.0	6.227076486100076	10.45717418405216	15.189945246480946	13.442995915122944	13.204815054038379	7.2572836699266405	6.992824944776859	5.44066842927248	1.2780642861172016
chrX:7793534-7794494	0.8807275879539905	3.512935502736564	5.734561535899215	0.0	0.0	4.221792267084069	9.343145706118495	10.78492894395077	12.684694484425396	8.95861337823834	1.8738140686470386	5.408797514234682	5.35170452628971	4.131717738393906	11.125166170279304	3.9024964280452226	3.2353343348529267	9.233522750422832	11.154405143899169	8.056428218996722	7.641852524549037	7.657508013602325	8.382964377579258	1.568095614860008	7.911164266296721	6.47974501744356	6.0578648972915525	8.541980386345148	3.160858134176094	4.995659614679517	7.769221753524731	7.677877996384407	10.676336868404231	12.99152535997268	9.78206673308159	9.028617066840821	11.411031238448192	8.291167028591305	8.077363601405718	8.90850946824396	8.327126668726478	5.8655871755882005	5.212688305431173	4.710840785453217	3.9359960670552354	2.305728176952823	3.5764462905269454	2.4440580580494187	0.8923533602385096
chrX:7827967-7829157	-13.043529355303146	-8.95456140569211	-9.275725609234197	-10.90711733432288	-20.705277046261557	-22.600202272060706	-23.236252826196964	-4.2964774333077225	-1.2065770789420323	-3.7608230860676954	1.0421790870559458	7.129394739231123	3.0906148878222046	3.921837245589765	-4.148090683325588	-4.021820041908327	-2.1429766192074484	-2.2235252238079144	0.24393972387073098	0.1704128717606174	-0.8455333323592205	14.989703277200798	9.145660920425994	9.25189604168007	2.907554340570627	1.8255118015855318	1.9584461820246495	-0.3916434916954857	-0.41248128072149903	0.7850335843530007	-2.774934631236092	-0.47712125471966244	-8.394328177011436	-6.288674567093451	-6.273948629611454	-6.183760141687549	4.953590811281176	21.256423951900757	27.016917270933448	12.106474793475217	5.484190540528316	11.578927490242675	12.077513948160703	12.349282016134906	8.99306593792107	5.345895715017288	3.2448127473673147	1.7120367234911502	3.1049773560803304
chrX:9047418-9048263	-17.836222945892796	-11.691165969746033	-9.522326029740857	-13.332435153187207	-18.53733038404913	-20.963356914381606	-25.460287962173748	-13.326879093326253	-0.06059927439427761	-1.6801886797937808	-2.863639302481805	-7.246037786920265	-5.1964913902734375	0.0	9.709540005782596	16.710333647337816	19.578701897856003	17.16958469325032	13.741047119337525	7.0302136228564365	6.072691220809328	2.7052483563097334	1.2137141723261962	-6.326679090229954	-10.183126790021202	-14.783097180983457	-13.611097136620856	-13.747553201191115	-12.71677322199421	-13.891923839650103	-7.528615149037454	-5.93307434485924	-0.32675222119505476	0.0	-0.6252873828651145	-1.4637527426815689	-2.2054678939254435	-6.858903669712778	-2.325448249803084	-1.6682503332628427	-3.492054178045493	-5.809854420551235	-8.375979187706106	-6.988120658978267	-11.331663714943456	-11.77318019834741	-2.01232258233567	-2.1535944478094757	-0.2432821031769318
chrX:9448468-9449615	4.649798004583758	1.4313637641589874	7.066426019303926	7.905505619704963	1.0668755590631576	1.1118959155158696	2.574641849780977	3.09653461522445	3.385370094237232	0.0	0.0	-0.8931594859276883	0.07188511036972983	-0.6763754433137212	-4.837030741974719	-8.299313351472415	-4.387709903434428	-0.5552050987676277	-4.108530308662735	-6.6614325356823265	-1.6806839062132066	-0.3842533059311557	-3.22564546129671	-3.508798688250286	-6.37759704862094	-10.139056785764046	-7.4196806716583925	-0.47712125471966244	-6.544700837333501	-8.954863066222387	-0.3842533059311557	-0.47712125471966244	0.47712125471966244	0.0	0.0	0.0	-0.47712125471966244	-0.47712125471966244	-3.1327938190726976	-1.6009523051266996	-0.9884928598239788	-1.8399160083056418	0.07707399794267998	0.9468836426811867	1.3613103007929492	0.0	2.329934115896598	2.7378823315269805	-0.47712125471966244
chrX:9500750-9501904	9.807003676378852	16.88489430444124	22.657234677770546	21.055123927527415	22.637839840706814	20.01967812331978	15.331166145402703	22.6270804389542	23.603971197226567	22.513213818630955	12.95095271254597	12.224948912637046	15.500159783792142	12.917830091339162	12.217064544219749	8.6954451960977	6.377694800437572	4.520976572358601	2.085714175300105	-0.21565668118947412	-2.1575481766051623	-3.2744010456170787	-5.447732843246752	-4.814780158488591	-8.021410481889086	-9.175913263626414	-9.621388647823832	-10.38757599265841	-12.42929128327588	-11.530463323054859	-13.177452009671436	-12.150196977875979	-9.376854611740383	-11.821418013705811	-18.475703274794107	-16.79409858619532	-21.24593928296805	-22.4204360383048	-19.451799280929723	-15.61390342719102	-19.163963452428966	-18.507005526370072	-16.020612854975937	-4.145167202688244	-14.51372432503589	-15.71824857202867	-9.611527579306093	8.866350226585375	10.524140040077082
chrX:10674902-10675879	2.615306279857278	13.201343929547019	7.361804322210375	1.0668755590631576	0.47712125471966244	12.285356999637068	19.682086031016922	8.96375419288125	14.033197613774378	5.580012319627265	6.985114893483881	0.999146880960222	0.765085273880759	0.5222006689173377	-0.9139000564200302	-3.5687245631714286	-6.206244602478683	-4.309516829877007	-2.234925837411766	-5.071744085163	-11.55488290145091	-7.605216143892851	-0.8881232239143072	-0.8881232239143072	-3.0565089650018455	-7.356305912089291	-10.341578401489585	-9.121475992949074	-1.0668755590631576	11.774440078979861	25.934887635260655	22.69381119101853	19.884573779666837	11.365819462710718	11.631287477810337	12.233213206338027	7.417125517538393	2.0418698248040186	4.265388753450858	0.2334200563920153	-1.0970796683631558	-6.05235048070416	-6.056730312913478	-5.825701369532357	-1.7182984347281167	-7.831485148276396	-8.59164787102823	0.0	-11.010056626796535
chrX:11038781-11040381	-1.8981752702577102	-2.531319281191105	-2.140991889343348	1.5456255814899598	0.0	0.0	0.0	0.0	0.0	0.0	0.0	0.0	0.0	0.0	0.0	0.0	0.0	-1.6859806109337396	-6.588636302184585	-5.564491148469051	-5.852259563809807	-8.061328498381714	-8.315142781270287	-12.470330148812216	-11.374713801803614	-1.958719868764778	-10.95431934445579	-5.722723972765274	1.0668755590631576	1.9769857196479577	6.704284761289413	37.217106793423405	44.47415744476864	46.029639273136134	30.14855916737335	16.179248508507758	18.833023638942244	10.69779652964048	10.810676973363256	12.010327974109982	13.538118303745584	6.820233140114786	3.551285867337118	2.4650276182796858	-0.1226840188017648	1.6145411029418155	2.0204058370550526	-2.8676305041087216	-3.9245557386873915
chrX:12551213-12551878	-13.930008429841996	-15.151274778339324	-19.98128612154552	-5.766008756547501	-15.022009043302765	-14.703317511978412	-20.083671148380997	-22.369267372103394	-23.62600982668102	-13.598714709887211	-1.4721141516477239	-3.210161552136581	2.597303781799284	3.065079952611804	3.046264199382311	3.5243794784932088	3.8490387721634125	-1.0591600215864023	0.8628818733024339	0.23297767014622156	0.8156098494722199	4.784029327252159	2.127449929147478	-1.4637527426815689	3.653387015437692	7.790693916397704	6.211297508101486	5.985722568079769	0.5448557317530444	2.4048570223904133	1.978798154135576	-0.2242876860827831	1.5872752022418277	-2.891002947332052	-2.0881191455468193	-0.4106637993540619	-0.0980354559068838	-0.6225810317896585	-0.7208591484725064	-1.5043862156169925	-3.274275400107038	-4.175181832897599	-5.126641550215543	-1.4787494158918897	-12.271553384797642	-14.617483484477546	-7.587365397307656	-10.67890945067599	-3.626734289938032
chrX:13051285-13052348	-8.08753339091168	-10.602497323542924	-15.394110556035042	-7.386336766738379	-13.059206901461652	-9.765404779175062	-20.94164591016363	-19.96244553439533	-8.66445405921738	-19.761891838534808	-6.363458118756401	7.299663537284538	5.626001094376055	8.158191593053873	8.382852131276723	4.042873021735543	5.980400078722138	5.528959349740751	5.993475804193137	4.050033892217429	2.2778382097768057	0.6288807205908107	1.2573428506769972	0.2519650722143988	0.2614505271567006	-0.2951714981899088	-2.2972890388720555	-0.8973202540444863	-1.0322198998284984	-1.365110957929627	-2.7856258666804026	-5.21981643696268	-4.020863481110052	-4.3061140524993675	-0.9059652567236041	0.8029531765933788	-4.361920138856364	-1.8892699121957173	-2.9226462136691267	-1.380793460803649	-3.044154285203153	-1.8628212005831066	-3.8770652054180186	1.8895285976245073	12.927542579348499	10.402664277472368	6.469486341795413	1.9978274561044034	-0.3893487198707884
chrX:13225308-13226448	0.7319694000779579	-1.089996452435574	0.9255876575823115	-4.024680586401369	-4.562947025985402	-5.079392473863147	-4.868329104992305	-3.257488654649353	-1.2787393670063825	8.076288667225478	8.271207558323649	9.897441191604706	7.33144707610763	4.591531655032608	21.25987017276316	15.564313940243618	26.002363004717942	19.999755357182433	22.99142522231171	9.927289828494509	10.65327844899723	5.8272851635913305	5.313762428322546	-0.03565365104626164	-2.6119579804189064	-4.69284338013867	-7.571525055559662	-8.374652936412987	-20.227683205030097	-21.629808319604827	-20.554735732485682	-9.899762140433907	4.969854325097517	5.392565974361288	1.444876973972825	2.9196219924743665	0.8351325147627555	1.4721269132196326	-0.24129181623934756	-2.216031018927763	0.480368150291261	3.200832852542082	4.792102778922458	0.09621414592529666	0.0	0.5078491269978768	2.3117412961479795	1.4978396571576178	2.8709921131889473
chrX:13229615-13230423	8.076288667225478	8.271207558323649	9.897441191604706	7.33144707610763	4.591531655032608	21.25987017276316	15.564313940243618	26.002363004717942	19.999755357182433	22.99142522231171	9.927289828494509	10.65327844899723	5.8272851635913305	5.313762428322546	-0.03565365104626164	-2.6119579804189064	-4.69284338013867	-7.571525055559662	-8.374652936412987	-20.227683205030097	-21.629808319604827	-20.554735732485682	-9.899762140433907	4.969854325097517	5.392565974361288	1.444876973972825	2.9196219924743665	0.8351325147627555	1.4721269132196326	-0.24129181623934756	-2.216031018927763	0.480368150291261	3.200832852542082	4.792102778922458	0.09621414592529666	0.0	0.5078491269978768	2.3117412961479795	1.4978396571576178	2.8709921131889473	-0.5502848262016019	0.6238779636917486	1.2962852643905025	0.3528718032828427	-1.6410617045319504	-2.5514833475853202	-0.3617856882053115	-0.12472489710517974	-2.375544282936136
chrX:13506456-13507535	-14.267897394632769	-18.10366576115566	-11.0527940013008	0.3842533059311557	0.47712125471966244	0.0	0.0	-0.485433315689084	2.2592729369981233	1.3487495342138467	2.7432701536250996	0.4414123674337495	-0.47712125471966244	1.7685797944572463	2.9874788997670527	0.5050184077099935	0.8936083154540572	1.0147777115324785	-0.36022611570449264	1.3716881617941623	-0.47712125471966244	0.0	0.47712125471966244	4.17995072168931	1.5261724817428712	2.5234985524433395	5.311134685148645	2.253035586850145	1.0466924622419154	4.273436494144186	3.3989256234186773	3.639800333250112	-0.6252873828651145	0.9884928598239788	5.22838590009342	4.1119005594798415	6.307744513484886	4.444998050673749	-0.32675222119505476	3.1882269176689992	4.358844667134619	1.7222081316804418	3.341379363859408	2.650753490910691	6.5720861214403135	2.5614849817623777	1.4637527426815686	2.6486053961618503	2.472575590539234
chrX:13781507-13782216	-4.996900931010801	-8.72420263467606	-7.003451015712565	-8.672467720195014	-7.34016725434235	-9.732496682175938	-4.701179980685603	-9.395373275969725	-3.1508304587483598	-3.62127289160702	-8.066424759854383	-5.368528577807224	-6.869046428405889	-7.89969653042964	-4.003609529598159	-8.645808690735848	-8.994760390945087	-2.962544489212988	-1.3882927393939333	0.0	0.9884928598239788	-1.1737218734474009	1.4074847016858294	1.9950205227337439	0.8424223831818358	1.4991224343170766	0.0	1.4153618150052405	5.946484298019592	6.502372214705107	5.978691852291306	8.884513806890519	4.698786346854257	4.455589942951411	3.2734454521337617	1.9339823481599965	-2.1559816972312627	-6.965999759510548	-7.919176065833025	-9.727657525312125	-6.545205314171618	-5.010583956738418	-3.8471101501335454	-1.0668755590631576	-1.4637527426815689	-4.510590693025239	-5.615048031376006	-3.693404537954055	-3.2713037092826363
chrX:13892206-13892945	-2.1819044003441417	0.4241640210823665	1.5914876501123962	-0.577969035551879	-0.5333904500816371	-0.6970307846078683	-0.3342423732497589	-1.5040165661675615	-2.5704227211471453	0.698279405387519	0.47522246110679167	-0.9884928598239788	-0.39794076800924244	0.24969199664111827	-1.3926175058433838	-4.504247834217448	-4.162132185952154	-3.610529703185584	-3.685135185074126	-1.9516659161978538	-8.198215820429644	-6.543603259442683	-3.562028509696525	-0.7359535705891888	0.47712125471966244	-3.197707002766022	-2.547942962150991	-1.7811541863714322	-1.107020222693908	-1.3182261006525524	-2.7488375165477965	-1.4338915213362906	0.1559742760354114	-1.4744595701501708	-1.0383595056670918	-2.9259224282531475	-0.6249290250773982	-4.174345745298201	-3.2749220515676503	-3.013148828740073	-4.778332879442466	-0.9884928598239788	-7.396389479465916	-7.312258824143241	-1.4637527426815689	-4.510444809218837	-3.716366883464255	1.0668755590631576	0.47712125471966244
chrX:14152104-14152923	0.0	0.0	0.6839185944313713	3.1354618372289327	4.694028534071625	3.734136049436442	0.7953235719989745	3.7863552652548345	4.104064434117466	6.352994022748332	3.9240657243330204	3.2116847026838284	0.9603903024607882	2.4954795176737625	-0.8341940706365132	1.4637527426815686	-0.9568070777091172	3.4781433140980527	4.631311779694162	4.147337094563205	3.8805616898688293	4.424417708721105	4.037235205592886	2.3061977980373967	4.172819108808976	2.799045354271235	0.0	0.32675222119505476	-1.684872899606169	11.284930534522182	20.79749383076525	20.222928210993913	14.97522528299107	8.052227963467258	4.845877236747257	1.4260897679820277	6.77775760730632	15.237849947810535	12.440247853339603	9.737109515048456	3.4014839751227193	3.3816210756482104	-0.789828865600684	-4.505722977520703	-5.610876904132408	-6.975200949633388	-7.534387500981114	-11.778032404453366	-9.407470057214015
chrX:15032490-15033323	-1.5354668860438532	-1.0422403902612474	-4.223795987922831	-1.04053667419992	0.6924368277888863	0.3842533059311557	0.6252873828651146	0.6252873828651146	-0.26145052715670036	0.9884928598239788	11.891944303910089	16.33187519414924	18.025817309168662	13.902502369892568	2.9357962383059153	5.295957372068445	1.8997918107080582	8.184740263667942	9.074777572209971	9.301952582495916	10.780714710113868	5.853412164124191	6.234888066402016	2.3168939409543317	3.3221737013816557	-0.15192369804739342	-1.9521083138684325	-4.542464882930121	-9.26890295166222	-10.444188386292467	-9.827352487360189	-13.110977513701883	-10.576901261235854	-8.451878966536139	-4.4617651111901	-0.8146844934204033	-8.05047882804858	-6.0021771497669025	-2.9660611550837754	-2.549681772331298	-2.1585366231335987	-1.1677375663972744	-0.2406233412219088	-0.460994799068907	1.6094806078302024	2.210531961952443	3.6967973173363133	4.26835776708709	3.670505350498918
chrX:15219742-15220624	-2.0339152902393343	-1.9424897792498539	-1.8713238526866793	-2.505364911801589	-2.3265317318827283	-5.608389996418056	-4.5426853831634375	-3.603123850127646	-1.4984208528260747	-0.9884928598239788	0.47712125471966244	-0.7618815166581684	0.9165836627446515	0.19916529609750638	0.32675222119505476	0.5829393998969257	1.849084090802655	3.099598140527764	-0.6252873828651145	4.271211277722156	2.8928105682719982	0.0	3.564792034293997	7.932410471992563	3.9440311418851803	4.75736869032121	4.14032283998156	3.6339371585222584	-0.12103732160965751	-0.610811641311022	-1.1319275303697098	0.19184788181012905	-0.15117730789243075	0.13563667086097575	0.0	5.890589195792313	11.446723889747917	10.539699603961306	10.700096198141136	5.3736595401357725	3.1491290689831155	5.0182076176139265	-0.5430293135535074	-3.3989049735362387	-1.907239981127446	-0.3842533059311557	0.9884928598239788	0.0	-0.6837342666921571
chrX:15880913-15882178	3.3559410237772305	1.5328543222820317	0.7657413476179405	-2.557571954896376	-3.9099846797721547	-9.063654539923325	-9.782976580379808	-8.098142622392034	-1.6467100873867386	-1.350150969429128	2.1456549334725974	2.4100731491627494	2.8674604831428425	0.9116993654336014	-4.954592450778451	-6.937006135704976	-7.686058640666606	-0.1671671605174824	-2.284406462535091	0.47729592513109564	1.1038024255463805	1.030569824714931	0.0	0.5648880245587111	-0.09099059922423852	7.975808703225313	6.275377829675301	5.982769404446701	1.7865243396487658	6.0735341416732815	2.44280342628624	4.078516303689123	1.9213219506994113	0.06661785290643571	1.3640615513198784	-2.2367608643364583	-2.1144533762865447	-1.6090586917445977	-3.722211668455688	-2.884764440789931	-1.6313809856555894	-3.630693550218545	-2.9234143334875653	-3.260887724478819	-0.29421680638172115	1.7353885231012183	-0.9884928598239788	0.09420947528084396	4.60632751145333
chrX:16170835-16171586	0.0	0.0	0.0	0.0	0.0	0.0	0.0	0.0	0.0	1.4877592993868736	1.51308826234027	6.227968018970777	1.621939709406928	2.1864442654251595	8.224355532330652	1.7798424539043338	1.0668755590631576	6.922896771015258	9.693498434014883	11.993327271498458	13.297195235335675	10.575630686348335	13.778262952679976	16.15304706619718	16.804552426888037	1.204895769300835	4.190950796175121	4.331242011991674	4.1132633084290875	1.278739367006383	-0.21047410648872303	1.595659642574948	1.9663284729500836	2.143337843633406	-3.9437944140902834	-2.4204048380473617	-5.180395602083888	2.9966321419614452	5.69697914830191	3.627121434007046	0.0	1.8329070961502991	1.7446372565183663	0.6486255159195532	-0.2882486131862928	-3.776143566108509	-8.384248985957631	-3.3328754192479257	-5.16725295309942
chrX:16212033-16212809	-13.022413256427344	-11.153037604815541	-18.25534946974769	-11.102348247002924	-15.09117116053861	-9.402695970719071	4.944284966737396	8.790934899042332	6.145203429737896	6.707404363574063	3.032171216820975	-2.2929842993393827	-1.6242647850125476	-10.186865288712374	-2.2727385256948196	-4.586780570001512	-0.19275593828313245	2.1431420587081784	-1.5122186090770011	-4.005140724695242	0.4864851665755696	-0.04072004576799204	6.058412679192534	6.824516061673265	6.592598185302328	4.851320731752604	3.100613557076952	0.39665264332718625	-2.504907878028355	-6.2362214942865055	-8.780744293674838	-17.118346512472925	-12.821327941909244	-10.498674387044568	-8.050662200917266	0.1736674791438287	-6.052943138178403	2.811746841667176	5.677414574941451	1.1706805828987632	-1.1957762471969584	3.338226713311989	11.606889623116599	9.029065295704221	8.744180008260546	12.670911010586932	10.743743877457138	8.811250546657691	9.983233348287108
chrX:16274835-16275709	-10.254761257682128	-3.8873224270350155	-25.30642551541693	-11.577589229778434	0.2614505271567006	-3.8065014341665115	-4.068652398672516	-0.6358905132291256	-2.1603296510025833	0.0	3.5985051254758886	4.815859322390557	5.301584907129806	8.400799984887637	3.6914039907464886	-0.19969583729433074	-2.58600716423364	-6.41840851720186	-5.430226963423813	2.406157326661173	2.425792944662414	0.0	0.0	0.0	0.0	0.0	0.0	0.0	0.0	0.0	0.0	0.0	0.0	0.0	0.0	0.0	0.0	0.0	-2.1981322876141087	12.277963385914596	26.331436178636586	27.482966635127017	25.68425152943432	14.390934321410885	10.958012973226069	3.6509296815328525	-0.5250010616692024	-4.87815478685893	-9.237680445215222
chrX:16503060-16504805	-14.105656311878114	-4.662962566670957	-0.3842533059311557	0.47712125471966244	0.0	0.3842533059311557	0.3842533059311557	0.16648333133729992	0.06721302543721096	0.32675222119505476	0.7359535705891888	2.6652348266458348	2.244793423922727	9.926901641496423	10.4018347018874	-7.2174960602480125	-8.232434291637446	-1.4557826512229928	0.0	0.0	0.0	-0.6252873828651145	-1.0387471800977965	-2.478388246464444	-0.36572451588885185	2.088963997549204	0.4448262731057025	0.030844490294000708	-1.3339016281938783	-3.3492401769229656	-4.326927152692648	-1.6077040563599025	-3.397666888719448	0.7359535705891888	-1.276817688021055	-4.478282591861492	0.3842533059311557	0.47712125471966244	-4.517983338955448	-4.101031307762061	-1.9084850188786497	-1.021641598728586	-2.1857152873620853	-3.77900061173555	0.13246235047038896	0.0	-0.47712125471966244	0.0	0.9884928598239788
chrX:16532182-16533079	43.136445824145305	20.07308411227186	28.39165887043501	25.68551277150566	22.53237226128896	15.92848061900546	7.521720868569075	1.6165925140452126	-5.431334605309471	-8.044163692352262	-8.037420271912627	1.4094932332530576	2.8555890743176837	2.9484377495805485	0.4059731898628232	-2.8077300473602755	-1.2867578594816957	-7.768900853099057	-16.607948217093593	-14.999944085525163	-11.821161440874478	-3.8655696892749076	1.8292355121907125	4.694247064871821	4.156548957216193	13.206586190004206	13.505489306660094	8.698483417470197	4.63436777075203	0.5340340202647772	1.4293446532647183	1.5346645750716996	-2.1345748401456817	-1.9101446850381822	-7.412647939984986	-7.848896443453489	-10.371252449893161	-4.235284043663151	-3.5161034846671475	-7.087611237137807	-5.541943345201053	-2.281764472741421	-4.98277486575997	-6.764340290417802	-7.577592468987966	-2.214240644547585	6.806854570435478	11.778127301926151	8.732670958487926
chrX:19461580-19462852	-10.222954355439384	-6.224947735860534	-0.12947044783891842	-11.842509607133566	-12.128404589023594	-13.041856424560663	-10.120937416714364	-8.447597355677898	-9.997522785108579	5.138836939161837	3.3473342589331954	5.628232174859426	9.651001767558629	6.519998393792572	5.125656245562088	2.2854218903150816	1.2465382043595554	3.5725138327004924	-1.3983911752702187	-2.34777917168211	-4.063211894823739	-3.926979671990612	-0.9890479964055582	-1.5994011573935007	0.3812328703460145	0.2681868350367416	0.395028166532821	-0.08207428479829805	-1.2959519248008295	-1.108867938801997	0.5471249639484079	-2.817338756668771	-3.4178698906824834	-3.7808919719909033	-2.262273430358357	-0.6252873828651145	-0.2887691230768229	1.083576782132307	-1.3301582178309554	-3.9610396509241257	-2.827878966063809	-2.730596452016179	-3.6555455631372284	-2.7065516775511984	-3.252916471730113	-1.5426808571097232	-2.558070797108135	-3.013227391716296	-1.0297280185771769
chrX:19492325-19493165	-0.9138652989484388	-1.4801862375241477	0.8646548651105505	3.0985435322346535	1.363352036831873	3.714878757650326	2.706694820577112	2.6731385723849073	2.208165023123962	3.5691148399399206	0.8304674412690141	3.9245371430085316	0.5563552506671237	5.886193184545062	2.4025253657135512	2.5915203650013594	3.2517582238392095	-0.07314776442113871	1.3717480919355982	1.5917032011886447	1.4952132644201317	3.094382376302797	4.046080448416997	0.11881403252133305	0.18946256670265715	4.97016946667826	7.085670775937412	8.963141258897783	6.2908288442358575	7.429379949280007	4.0052320466463645	0.23448323539889263	-5.3203494139570635	-6.1815225331959125	-13.853098842491034	-5.921914436091799	15.386915861445837	16.286037904839606	16.08130928525509	7.920977094163599	6.863714347242095	2.5732829740350422	6.295630945118698	2.968431613545028	1.4952132644201317	1.997883890632963	3.508810066132623	3.6456957035057456	0.3463033106109776
[truncated: 151 more columns]
