# Supplementary material for: Convergence of topological domain boundaries, insulators, and polytene interbands revealed by high-resolution mapping of chromatin contacts in the early Drosophila melanogaster embryo
Source: eLife. 2017 Nov 17;6:e29550. doi: 10.7554/eLife.29550 (PMC5739541; doi:10.7554/eLife.29550)
Supplement: Supplementary file 2. [file elife-29550-supp2.zip › ChIP_data_fig3/MBE_XL52_H2AZ_index5-c13_InpC_500k10k130_peaks_w100_b500.txt]

chr2L:132788-134069	-1.1495366762343502	-0.6044393452309226	-2.946531518648129	-1.7779359916589463	-2.708298376616146	-3.7356805564974005	-2.9510574703885077	-2.253251255748297	-2.215050006324264	1.021979976098207	3.134840217575625	3.4032810078530695	4.071115004007954	-1.275040877761037	1.2188875033451634	-1.5524512494380298	0.6699316496634301	-2.9832441215112597	0.34541791414185063	1.8043063622805677	2.055538359891168	4.82721012817062	0.9108087471303778	-0.417504549564557	5.939498580483286	20.1920892904676	22.549951160630144	21.002985767491307	11.24768623083477	8.138750471053148	10.198116915388036	8.034351057299537	2.333804602010913	-1.1647680880650118	-4.9880642851934756	-7.62986312148789	-7.611812617540401	-9.972957605250874	-9.603840606197124	-3.7627128261881317	8.539127387772147	5.455587700770808	0.1598364876355947	-1.9534947623878847	-8.11893558111282	-7.816266287632137	-9.526352447474704	-12.92773030005524	-7.021063396573897
chr2L:210549-213037	0.9568070777091172	-0.32675222119505476	0.0	4.846844412008019	3.6801027289342927	4.110117511251296	7.37933478712763	3.669994430907956	5.385944289871079	1.2597571028495211	3.5796815889524534	2.7511078310436208	1.6051187572952976	1.0668755590631576	1.0668755590631576	0.16711877743474865	8.511316879785596	9.807256237668442	5.183658333880861	8.517942010632074	5.648833496852782	4.072506963598892	0.7301931835318509	2.8980003008420834	0.12580810293692404	0.2787408440440073	2.2653721615438545	-0.9253340925497531	-1.3882927393939333	-0.7359535705891888	-0.2240774644457132	0.7359535705891888	0.48270525311591445	1.7852197928690399	-1.3323508290265325	0.020901050466756634	-1.9919491999730181	-4.254393925283097	-7.203232920873335	-7.680105724443375	-6.350522935074645	0.40759060765813954	0.0	-0.6252873828651145	1.922924649580727	2.0123225823356705	23.296751447284105	33.45269376017286	35.77483620163551
chr2L:419805-421106	10.330224141313359	10.774751257122675	7.19819992653823	5.276498151056837	4.084619082211005	3.8766695718095843	3.1328470085710234	2.1902472234879657	3.8463512735620733	0.5672945398528482	4.6195263517300456	6.116820534113349	0.8972722335235049	3.7098556395087443	2.748045533109491	2.919467061213978	3.5176983815019542	5.117058556360168	4.939562219707682	1.8760225724655515	2.658167326777121	2.804015682017809	3.1239653368038622	5.938998311221792	1.9847558314096547	0.47361638658811406	0.3452954366129191	1.414708046542775	3.289539538281304	-1.488376308913564	3.6606979549285037	1.673350503748883	2.519998026013822	2.4241895008203733	0.3900708566124976	0.7600095604924517	1.7705125473744248	3.930323871735398	-1.160317993903071	1.2291461106938835	-1.1302848973624595	1.374175712135169	-1.1556595638236102	-0.9664813862487598	-0.15316327705137103	-1.3636144072207184	-2.3375743087740104	-1.7848854129164584	-1.851174601859889
chr2L:1517390-1518311	4.360089051812191	4.477064429110113	5.36040626441987	5.114804948906671	3.814909315172611	-0.06813785905149913	-1.6598995052626004	-1.853115818336957	-1.536416569463339	-2.6248705785752606	-6.086183512132059	-5.198406940674866	-4.925961327826882	-4.12095995112608	-8.355349945960041	-0.7080463471877108	0.45914139784711255	-0.2887691230768229	-1.4606048817514812	-4.980794773956873	-3.759389363902066	-6.634619680665535	-5.498109433761258	-3.9644245235273243	-0.8881232239143072	-0.8205849227432542	-3.679466555416587	-3.09163468881938	-2.359618395270868	-0.020524211976402	-2.003323857751187	1.6337611059752737	-2.3270409931291725	-0.3138672871785121	0.052569432351496394	-0.9665351881478034	-0.03152777286138637	-1.5152222521705527	1.7081914442671136	3.446211337016704	6.815088327337121	0.6626382535252381	0.0	3.4983829340916546	-0.3984974842738312	1.7869331054237323	2.5331041537909895	2.4687180042735446	-0.9059652567236041
chr2L:2575239-2576566	0.0	-0.47712125471966244	-0.47712125471966244	0.3842533059311557	0.6427383714294621	-0.03968681378873942	0.5045867213081315	0.0	-0.30046069586428814	0.0	-0.3842533059311557	-0.47712125471966244	-0.3842533059311557	1.9330516924433967	0.30893315349466166	1.6606889769390898	2.637451070747821	1.1451916048326531	2.4000123940783284	-0.28349877730603745	1.1249318154383212	0.05842741531249606	-0.5019847563975255	-1.6124501613579323	-0.5929109746022403	0.0	-1.0948570982095023	0.31888810951347485	0.2614505271567006	-0.9884928598239788	0.47712125471966244	0.9884928598239788	0.0	2.604837771905982	2.578189191071822	7.779877175028067	1.3020713725970021	3.0784220841591483	7.066736487564153	5.528571335824036	1.0668755590631576	-0.3842533059311557	0.3842533059311557	5.63638966893148	6.486325544003221	8.574920054281172	8.035987843098596	13.847723623679782	7.5848842706600434
chr2L:2578004-2579481	0.5045867213081315	0.0	-0.30046069586428814	0.0	-0.3842533059311557	-0.47712125471966244	-0.3842533059311557	1.9330516924433967	0.30893315349466166	1.6606889769390898	2.637451070747821	1.1451916048326531	2.4000123940783284	-0.28349877730603745	1.1249318154383212	0.05842741531249606	-0.5019847563975255	-1.6124501613579323	-0.5929109746022403	0.0	-1.0948570982095023	0.31888810951347485	0.2614505271567006	-0.9884928598239788	0.47712125471966244	0.9884928598239788	0.0	2.604837771905982	2.578189191071822	7.779877175028067	1.3020713725970021	3.0784220841591483	7.066736487564153	5.528571335824036	1.0668755590631576	-0.3842533059311557	0.3842533059311557	5.63638966893148	6.486325544003221	8.574920054281172	8.035987843098596	13.847723623679782	7.5848842706600434	2.836548834660592	8.19715141301981	9.25983179234216	5.8366063086409605	6.0272838478083415	1.9023363181203155
chr2L:2768309-2769353	0.03452329749886171	-0.5149800420566527	0.0	0.0	0.32675222119505476	0.0	0.288769123076823	0.3842533059311557	0.7359535705891888	1.4637527426815686	1.9084850188786497	2.7418644723031713	13.11298128492396	26.627348584551232	36.53035145797469	24.984272054407178	19.520182259209175	17.656476122025623	15.363947823702807	13.8211027340298	10.823668067220035	11.160444568017507	11.008979106968777	7.228008507518773	5.482192011420269	7.608946477747943	8.259785067849108	7.554775313722344	6.551747896412451	3.97747025185129	2.590520480691268	4.057785958128209	1.1868722786020023	1.2573935450114642	0.8129472606330461	1.3731305014031	-0.27298635970503526	-2.53770733964939	-3.503841827856744	-8.247830463601515	-14.84822356510625	-18.703658662010472	-15.850391990439208	-6.983241362561192	14.257515833268153	12.495409293486553	5.429671152348461	8.71103264979466	6.690361690693022
chr2L:2856114-2857003	10.351029405188912	5.878362637203643	0.9221705566124206	2.471163293631016	11.958978512937486	12.575147774232782	10.59626706218501	13.34480152036655	6.082771392182841	5.5048634812461055	5.376264294309368	0.07213249334642603	-0.6749710120430955	0.10866045395243296	0.32588163787990426	-1.1453211027163466	-3.8806752954788184	-3.3243417653891467	1.0311491412181149	0.8881232239143072	1.9825203043029993	6.644584946692823	7.203995799977353	6.915404792931245	3.4797843014625283	-2.542170191118737	-2.5101561257134395	-4.309271037955693	-4.735674195668586	-9.165662010218425	-9.1095717012694	-5.9416982458430505	-3.2958715238931835	-3.86090898538994	-4.28624549922601	-4.577492976234516	-5.2401403964315065	-3.7172287147408105	-5.423828732360861	-7.758265023970558	-7.247007885768327	-11.439654094790571	-10.230398587611015	-9.69140994990448	-8.744598635990123	-6.960047636800933	-7.594117495453648	-1.126031419905469	0.1942483424366544
chr2L:4227589-4228913	2.8713739971924817	-0.28369644097753793	0.3441192623699654	-0.43123011472507905	3.3123906538326904	5.492858042670588	7.343000931345183	8.652055127808556	0.0	0.0	0.0	0.0	2.7449477894470333	0.8704498571218005	1.6979609250729193	5.359820393496586	5.937273743920289	9.767505857029812	7.522138097153833	6.908121365116041	6.73996801868915	17.14056303302936	17.13280193171895	13.273064222538478	6.229444737642612	9.356534892032967	8.254821893867659	3.322864055748075	4.01592065479229	5.491260835858257	2.8473575221545953	2.423043991306459	3.899892941681857	4.900348087424275	6.9381856750414235	3.9905050142393086	2.723294643186256	3.916765238437763	1.3935458874614515	4.110318784394989	2.3387826516693733	6.504830880151769	10.6967094041779	12.234416401141562	12.746820824419807	13.383877604373941	16.526103139451532	17.594239167066956	14.647432305477073
chr2L:4457155-4458448	-5.056546449275364	-9.555328206744722	-11.640056832028653	-14.76883034452323	-17.04237644355838	-11.394354988345457	-1.8723803976876439	0.3842533059311557	0.6252873828651146	-6.767182636896883	-4.610130574651038	-2.7285928155171044	-3.061989454580219	-5.4338914664668545	-5.831625054541246	-5.292283484397175	-1.1166386930519974	0.3842533059311557	-0.3842533059311557	-1.4155559089962386	-3.1625203861563795	-3.1920990307222428	-1.4227263237492027	-2.651052152264939	-0.8720550121232833	1.3818740643635852	1.4877083541051315	0.5461807351831428	-0.5703447660690747	-1.677767975002442	-0.5371106826518169	1.056387145289688	-0.979483883601869	-0.1151744488190977	-0.19111454962912203	-1.9431069349378005	0.3842533059311557	0.5810988475050405	-2.485024731961072	-1.4220121595124833	-5.007690810022045	-2.5038817104121813	-6.199509550457558	-3.0542067143702374	-2.188082499992193	-1.170041379908726	-1.176184659109863	-0.9211925873168783	0.47712125471966244
chr2L:4687435-4689164	5.454284530589636	7.5429292336170155	10.032949003838326	7.23735231569042	5.237750615078699	4.4704124671877885	4.260140469340548	4.500520320336554	0.5992668990160563	1.905568742391026	2.4685466076148423	2.174510449871009	2.4474382092756377	1.6937769559403213	0.46182604959118634	-1.5344927133565536	-0.32080256195941753	-2.8186825170650973	-1.930681474855352	0.9762211911464729	1.6264936589112464	0.34612803620392335	-0.5231585466187085	-0.6409819590149156	-0.4964534365541139	-1.5082512429446029	-1.807283645285028	-3.8710499890213454	-3.1167130700348493	-7.290695422370687	-7.387989982172296	-9.886804590537471	-10.347683117986884	-12.487211913201888	-10.670429291933576	-6.4498028647476655	-14.828942883277826	-10.32696994797692	-8.75770987012383	-9.782244275249408	-13.041561554164797	-11.375757524917477	-14.551920772965513	-15.92994556545688	-15.135286480231807	-17.308912935485587	-36.036265912285174	-21.602659583195233	-13.112662569409823
chr2L:5071033-5071896	1.8757574258556837	3.119037118399411	1.4584027128817956	1.1801527310989155	1.90678586639507	2.297086258579345	3.0972094653707254	0.8820334042859493	2.672912829538208	-1.037376417201309	0.8803616328802949	-0.0646014395719494	0.5437921996438388	1.7710235968178085	-0.4192261802204689	-2.6222660755047027	-4.016452345662388	-3.414265306340338	-0.6386050618381492	0.1602014444639983	-0.2895337592331273	-0.8084302637108709	0.5538276496883704	-1.9581256489464505	0.944391851466824	-0.5526545156917606	-0.9848782214601384	-5.090870171692906	-4.81778845178869	-7.1995080491920715	-8.744524650102612	-5.154102714831722	-2.623963718575916	-1.4657994749745444	-3.7723410838127553	-6.792473903722257	-7.536797885007191	-8.178648079729946	-8.558433837246643	-7.8111556959348185	-22.55377431939771	-20.708838703163476	-11.828392197824405	-14.082690428865385	5.3011770638326805	15.020290706247083	5.438380393253598	1.684872899606169	8.670837767178542
chr2L:5273842-5275753	-2.2141653248025857	-7.9107512236670425	-7.193085913437892	-4.148532413922323	-3.947086419314257	-6.741893416100278	-6.472563707915091	-8.752188090520363	-3.8298504154224586	0.46660954739493005	-0.9059652567236041	-0.2406233412219088	-5.631340304733744	-4.373335987782691	-1.289337620463382	-2.7037934813953677	-1.216649259263145	-4.915063340105523	-3.6673194510792353	-5.344035665976598	-4.485325135059414	-3.371742790707822	-4.399637660961213	-1.663512557038787	-3.645778722972334	-3.1827837990022814	-10.417284571240325	-5.859407103999369	-2.3788234710719953	0.6489937632395198	0.6319730464766251	-0.934865583902865	-0.5644900872493631	-2.709124683740626	-2.1819044003441417	3.5114700630622635	6.340132773221023	0.22432243947821665	0.0	6.507243719003039	18.791532417097493	7.858173149815005	7.528846407957263	13.35556754629013	14.49003587698936	15.628359817403705	15.044390647087388	13.218515240344896	13.235482274951966
chr2L:5539051-5540452	0.3014094497198447	1.7935494508144254	1.2718735439589604	5.414472657672494	3.472114580126404	1.5443452046208663	0.244462645455602	-1.5308772793327798	1.4612953510163642	0.7191653253283166	0.38303622237464596	1.4431543474115518	-0.8891972516106023	0.30886589263625247	1.096718024796227	-1.9177557595277828	-1.7638575694844874	-2.277999784431015	-0.7490429136284136	-0.7016946198194888	-2.6273379755749704	0.9716890188427767	-1.8211858739253672	-1.1610002537705302	-0.678133708484532	-0.04115196398964511	-3.326221630251258	-1.712917134896569	-5.161465417169861	-4.658469995023055	-1.2789342399940287	-1.6577718203210279	-5.262822151094568	-3.5806637736015148	-1.8553732482313607	-0.3842533059311557	-0.8638360267166969	-3.447515301016289	-3.303833224816698	-1.3095569741594058	-6.249663671170069	-2.261199186928159	-2.224796368823077	-0.8551484209528776	-2.141608290443812	-0.9034043916225997	-0.9591312608573317	-1.5241834332417725	-1.7287857618188278
chr2L:5973046-5973847	-17.07498486635143	-10.526262710263152	-7.867320320796292	-8.565317489709237	-1.54562558148996	-5.732846243178424	-4.72553850780157	-0.6749706209112999	-4.112336204262821	-3.1395014467407396	-1.8282852993109102	-1.9723925738388715	-5.3435818445844365	-5.010788560942107	-0.8736655247448865	0.0	-0.2887691230768229	-0.5552050987676277	-0.3842533059311557	0.9711318172944562	2.138146248325448	1.2562610343823994	4.116414304090061	5.102221892147864	2.0433670330979687	2.641434724860478	1.860965148870515	0.9837605195082327	0.5468583063900168	-2.912747064808865	-0.28829559310550396	-0.08757351519942069	-0.40856525931211984	-0.5727259101718111	0.32675222119505476	-2.6219934369779003	-0.5736873089350709	-2.2627168574644965	-4.052498203557415	-2.9321368801533008	-5.01747352569011	1.5781838836615223	13.425705629339998	22.55833436342602	23.113643052138965	23.297620264707625	17.875892378445037	8.686849068682061	4.4561337902882965
chr2L:5983938-5986042	1.2562610343823994	4.116414304090061	5.102221892147864	2.0433670330979687	2.641434724860478	1.860965148870515	0.9837605195082327	0.5468583063900168	-2.912747064808865	-0.28829559310550396	-0.08757351519942069	-0.40856525931211984	-0.5727259101718111	0.32675222119505476	-2.6219934369779003	-0.5736873089350709	-2.2627168574644965	-4.052498203557415	-2.9321368801533008	-5.01747352569011	1.5781838836615223	13.425705629339998	22.55833436342602	23.113643052138965	23.297620264707625	17.875892378445037	8.686849068682061	4.4561337902882965	-4.2890221699292885	-9.347949992528545	-11.12041169086454	0.7730566422162692	12.89285743307452	13.940803528411708	9.187641569817128	8.165502759906312	5.333179026816007	4.235256636108216	0.28214426824485705	0.6605213774957117	2.1832734189685987	2.896372361456706	2.0885928001221314	-0.10964131185110519	0.9029423389343565	-0.9721892970563077	1.6711341614359745	0.2176219862127791	-1.3167545110052952
chr2L:6375381-6377609	46.907213839426234	48.6157927167172	52.373306967749706	40.585252184593294	29.581749879188777	17.332296694851152	13.542654031643256	7.133604017060351	8.813642140946241	4.147391092398733	2.090705857309173	0.3125723971774349	-2.0441015535852394	-1.2825766385716872	-3.5819096750167634	-4.2589165421900255	-5.90984459988867	-8.423048160400764	-5.44561341722028	-16.36628184146717	-16.296299084284236	-19.59926583822554	-16.60921300435091	-35.580964256160996	-32.77100261444232	-8.875486732084623	-16.57073055654851	0.8515824070729341	11.953203345521116	1.3836034978805847	13.263773573888846	19.64385745918633	14.235031556357931	21.158197302050393	13.051250301165416	13.901075451730021	6.906507583285463	15.373131766856877	15.056555683860838	15.022526637280295	10.392391031830762	8.765869422410402	3.4577508214666173	0.5783344902683744	3.5576621849105297	6.685197277054223	5.539458823291644	0.21609887389853638	-1.6081431383944467
chr2L:6856843-6857939	-2.480699183060487	-1.2372353427340355	-0.5966240364504044	-1.0033531574005925	-0.5251554870916665	-0.9371589721440631	1.8891679812153266	-0.11644544558642164	1.8137435017368602	0.5317621339100489	0.8409764240034467	0.3727902215057618	-2.6933676079103077	-2.0782220840051813	-0.8796081231966294	-0.28578711536521345	0.16514047998514952	-3.9459397173734945	-3.6312535216449127	-3.1486640734515707	-1.7403143213384635	-1.0045862058583408	-1.2352959291970254	-4.033664368896219	-4.610571160509374	-5.163996491124002	-3.0213794916793373	-3.902345634051051	-4.886715397899157	-5.440781433904451	-3.846669687630049	-2.881296261259247	-3.9328920942367978	-1.4697610183736365	-3.877873524835968	-6.412431305509368	-1.5146370669897433	-8.347862261748887	-8.502185372203563	-13.618270156612242	-13.89432223027102	-12.084443619865933	-14.220953771435385	-2.4589972098463106	0.288769123076823	-5.50151349680262	-4.207356478447687	-1.684872899606169	-3.8167207039615882
chr2L:6916956-6918276	-11.457296474244634	-10.733800850020778	-12.273236685604104	-21.558239248122813	-18.044701687170193	-17.824927492460233	-4.710508711603968	-17.555594523524267	-23.707510242510185	-2.170326612168649	-0.5050184077099936	-13.524963994921343	-6.365344449767129	-1.684872899606169	-11.25646196307294	-9.83954861651478	-8.859454993206134	-4.940284036448165	-1.1737218734474009	-7.147718868766836	-5.899866834381145	0.0	0.0	0.0	0.0	0.0	0.0	0.0	0.0	0.0	0.0	0.0	-0.32675222119505476	-2.5997866064530712	-1.5507031101958657	0.14194831081070794	0.9884928598239788	0.0	0.6992410207988732	0.1856957910266153	3.225565983617218	0.8050397902141798	0.7359535705891888	0.32675222119505476	0.0	1.8292355121907125	6.701409808654108	7.743938277186811	1.0466924622419154
chr2L:6926476-6927869	-7.147718868766836	-5.899866834381145	0.0	0.0	0.0	0.0	0.0	0.0	0.0	0.0	0.0	0.0	0.0	-0.32675222119505476	-2.5997866064530712	-1.5507031101958657	0.14194831081070794	0.9884928598239788	0.0	0.6992410207988732	0.1856957910266153	3.225565983617218	0.8050397902141798	0.7359535705891888	0.32675222119505476	0.0	1.8292355121907125	6.701409808654108	7.743938277186811	1.0466924622419154	1.4637527426815686	2.981702902749888	10.528427840448257	2.6732324123151003	1.4637527426815686	0.7359535705891888	3.8362608028584866	0.3842533059311557	1.0668755590631576	8.817533634790454	16.40471999681848	15.88384083451958	4.981706117684168	0.7359535705891888	2.3286248352848276	14.208142492342901	9.486391412352033	0.0	11.035252969307232
chr2L:6966351-6967995	-8.479905587718976	-10.221004082649817	-21.18364105415915	-30.660614454162168	-26.35765990680024	-1.654507166568443	0.0	-8.28947108837131	-3.470651957385013	1.0935785949006047	2.0013285088618433	0.18105088102972228	6.711250316998527	8.709929973595013	16.655932613190373	13.9356286275638	16.92426109255246	9.872083375557931	10.132618917484999	8.355895082561226	5.45215580612799	0.4292155351682914	-0.9059652567236041	6.287214489975667	11.793281454446491	3.2675034094272637	17.910160922006973	24.979873802642086	12.94393601695796	22.163940075214878	20.707953105039373	16.55708308426722	21.809362009229535	24.78597855369654	24.847817643300516	21.273453889577247	18.707296607531656	9.503314281096822	8.753548162667476	2.2568049228159506	0.8943081633634723	-2.5789687383499023	-5.8097212205363675	-8.181895860348181	-10.805724527212238	-10.707536071621663	-11.453874463243512	-10.3974081146781	-3.9610396509241257
chr2L:7825450-7826722	8.28416879882813	5.184418091424682	5.150026689893205	4.2113695177419554	3.8037610647026945	1.195928937643759	0.7435095702436683	0.0966594458318373	1.4376035584835858	-0.3876804805053625	-1.818256124881563	-4.498308513890664	-7.578607727584667	-6.304540610389683	-6.414633887460651	-1.6611613005066117	18.795336296811357	21.66649368458994	24.580524904104806	20.889989593009204	16.40247180606776	16.231315980154545	11.459515904595602	5.578366617943808	5.883730503341131	5.511361231495473	2.3896929942503324	2.0138294946563593	1.8814411414941854	3.1089229217293783	2.15844940996809	0.7201772269961335	0.2315522023812788	0.01694666560968868	-2.7929409047577574	-7.894173421960753	-9.36007684030621	-9.934613369060688	-10.645211500219814	-5.504398398898639	-6.83318084498308	-16.19273550432127	-13.238875436627545	-8.072123460142192	-13.40051509907228	-14.00962945295844	-12.003288573205387	-14.536267896325061	-18.71054375984607
chr2L:7831616-7833241	-6.304540610389683	-6.414633887460651	-1.6611613005066117	18.795336296811357	21.66649368458994	24.580524904104806	20.889989593009204	16.40247180606776	16.231315980154545	11.459515904595602	5.578366617943808	5.883730503341131	5.511361231495473	2.3896929942503324	2.0138294946563593	1.8814411414941854	3.1089229217293783	2.15844940996809	0.7201772269961335	0.2315522023812788	0.01694666560968868	-2.7929409047577574	-7.894173421960753	-9.36007684030621	-9.934613369060688	-10.645211500219814	-5.504398398898639	-6.83318084498308	-16.19273550432127	-13.238875436627545	-8.072123460142192	-13.40051509907228	-14.00962945295844	-12.003288573205387	-14.536267896325061	-18.71054375984607	-13.586948124563625	-3.2084574009860596	5.050610303422278	6.06179834416722	2.5349840601615057	6.596091897600428	12.70151978961977	12.24740930561857	9.558313753197577	1.7499173922800324	2.247489738243008	1.0647793133057395	3.0562718740507075
chr2L:8041532-8042962	-12.561908219464517	-9.503872518912216	-7.47037917127445	-6.314714674769721	1.0083128477858925	1.5689266375352098	6.008804987551835	12.625460513354259	7.793796702715144	4.607250937105027	-9.330392107915303	-12.202759745655902	-18.2545453619442	-13.5102943189646	-3.2448756998136856	10.89079923937936	3.7803037110164723	1.6914121239099256	0.5552050987676277	0.0	4.372300687362792	4.94198359967501	5.849049208576402	7.393249027965958	5.588285001440858	4.269656542340291	14.807105371948202	10.072845915372257	2.566311675042282	-1.8596065830020378	-9.202836341183588	-7.791091007804613	-8.568577612590149	-8.326965779208962	-16.74480555168319	-17.262470189105848	-12.23952658057164	-14.394817524256288	-7.6022267731026005	2.886611360915354	-0.5048518960330852	0.7571085608749885	3.992862318795815	5.071690155646648	5.443498670501506	0.0	0.0	0.0	0.0
chr2L:8363259-8364488	6.1197968603863115	4.027252449195368	3.384060624911478	2.3409161989414664	-0.750483909980665	-3.993566834689558	-8.794676397711394	-8.371203872709836	-12.174508108517923	-13.257031921169316	-17.656761729782307	-25.185512774520493	-23.013544152586558	-27.122311463726295	-5.46089302280745	-9.619324550079694	-1.7233073424398317	-0.3842533059311557	-1.0845071722675648	-7.14528857861466	-6.0686268510784975	-2.438606069565839	-2.863458045118546	-3.153922969810806	-5.024818295993634	-1.8532296171815374	-2.788901366999211	-2.950624492343095	-3.7316299020598582	-5.296579562891142	-8.963287494356976	-6.570249404949956	-4.539477242396115	-1.967221329436397	-2.483485465169503	-5.07106586253875	-0.9253507860254717	-0.47712125471966244	-4.987073722210401	-5.689387477491071	0.05869386681558555	-1.7284952816153298	-0.9905388751672123	-0.58136289059981	3.587024721285314	-0.21793219871346864	-0.32675222119505476	3.620597048042479	-0.30016048127727024
chr2L:9708701-9710145	-13.095488802444496	-11.100089938310107	-8.553231211704887	-6.912483306522475	0.32675222119505476	-3.9159148262179055	-7.312932688884616	-3.905290282596934	-7.698113155665369	-5.156000871468465	0.9648536905119721	-11.17932845180178	-9.276798730102643	-1.4807113414687347	-8.392219072107551	-6.213297137482627	-7.40615215910529	-0.2105263209141679	-0.7359535705891888	-1.3821770810048504	1.096439221839007	-0.5824501369079591	-2.4689693553324203	-0.39734068960651336	0.5346537949190744	0.8000802557966666	0.9164794500562365	-0.47712125471966244	0.3842533059311557	1.3346532042087658	4.266642702680126	-0.8331037697083299	4.457231843049033	3.325353359970018	3.2104939380154547	4.510406223420588	5.621488087550042	1.7685797944572463	2.5701486613493376	3.5181874953941144	1.9580378494397204	0.2225078742669018	0.929898399102074	1.2334025563797193	2.9618652558609337	0.47712125471966244	-0.5552050987676277	0.32675222119505476	1.154415024542271
chr2L:9895710-9897478	-5.227967173353741	-1.7115341193933067	0.0	-7.432707521548639	-6.348135213015384	3.5431581705954045	1.0362199795409535	0.32675222119505476	-0.12030794209542073	1.9721050419103172	0.0	1.885210904955993	1.4532380401181537	0.32675222119505476	-0.6252873828651145	0.794386000598117	0.284170564496375	4.25355454690032	-2.259982999975834	0.47712125471966244	0.47712125471966244	0.16564503683859236	4.331086957667959	4.45344507907393	2.5033172587230967	2.5197321360890585	-0.6790941107861987	3.8515995055843892	1.4571640772950463	1.4563801869914204	2.6439917507181834	1.9541141653155767	3.196717972660355	-1.572147778441128	0.6444874306900835	-5.793496925180785	-4.099509937841864	-2.056393375032635	-3.0961357179211197	-0.9884928598239788	-2.3117777270032884	-4.736826578884507	-0.5050184077099936	-0.32675222119505476	-0.47712125471966244	0.0	-2.400839343781277	-1.8492502492664602	-4.178794053269984
chr2L:9967427-9968597	-10.855416689350056	-10.588663163610715	-5.795539912082991	8.225459826566844	7.0620726979437185	8.054739418667472	7.805472653064234	9.535816579149058	6.601282258248984	17.484808520244027	14.81241414356769	14.438598748960949	15.056344579642014	8.6606104608532	5.197099297983853	4.896613847466632	3.0360378804801527	2.836359559569596	2.3945809613084093	-0.5681636727174793	0.1506000507196043	-0.5029935038082729	-2.0423232077859526	-4.003063378224936	-5.698029751319028	-2.670316305455201	-3.6259529067132155	-3.244212574673457	-3.854952090940966	-3.676361311139915	-2.3406917056768273	-4.936466608488468	-5.08287882091728	-3.590839003524297	-5.955951098200716	-6.530986324421661	-5.5492890359665585	-5.439969700773247	-5.207091382635076	-6.72753132138919	-5.632319947747109	-6.740226178528851	6.301713769986823	8.314338822939938	15.528737869222963	17.46460786415984	17.226019830557618	10.325782578756453	12.900228567672082
chr2L:10007273-10008538	-3.2573876616125066	-0.4666095473949303	1.6806839062132066	3.1428267114340915	3.5378049688498514	7.371223665090334	4.855516523645872	2.7941197439334844	-0.7288681465700533	-5.232867564332845	-7.488180879816485	-8.978853486550811	-8.518556118965071	-13.316918052195557	-2.2359973213894384	-7.152111247241758	-10.91634572002549	-16.78463200098962	-19.69819692885988	-26.049698470791228	-17.605492183429096	-4.75544741706194	-9.997785886683083	-3.3791512365591903	1.3821770810048504	-1.3821770810048504	1.3828316080704914	3.8292676197138062	4.108995991057972	2.5920884173330907	-0.47623102627939956	-4.277481315119048	-1.9515060318447783	-1.013741786674795	0.0	0.0	0.0	0.0	0.0	0.0	0.0	0.0	0.0	0.0	0.0	0.0	0.0	-9.02647916387087	-9.307702277418374
chr2L:10201068-10202657	1.227661155580287	2.1489936397300315	2.033256954326681	-0.12984400215673694	-1.2923869375890096	-4.678865108691803	-8.83678046535075	-7.246379470368111	-5.9374785148892935	-6.9635708940253265	-8.094073053967271	0.0	0.0	0.0	0.0	0.0	0.0	0.0	0.0	0.0	0.0	0.0	0.0	0.0	0.0	-5.433439709590141	-1.3361085670423096	-0.47712125471966244	-1.1105051745947512	0.6762939136477789	-0.32867254487501096	0.7121701346881192	2.106484346307365	4.013390581003731	2.7285928155171044	1.0752722563038328	6.657846630659928	5.453756817419884	0.5552050987676277	6.690098863231269	5.069508440307208	10.005612348335136	9.333135823823458	8.218954603358114	8.46337471622353	6.869322931049996	-0.5982874332953674	1.8691860119179453	-0.8306338155442856
chr2L:10221353-10222797	5.069508440307208	10.005612348335136	9.333135823823458	8.218954603358114	8.46337471622353	6.869322931049996	-0.5982874332953674	1.8691860119179453	-0.8306338155442856	1.5254292979851372	2.520518934427999	0.7906137876558695	0.3842533059311557	-1.0668755590631576	4.481262646947111	8.673322812931424	1.8738140686470386	4.971893263556855	6.981867293298838	0.9034043916225996	9.034248608052522	11.365706153931448	3.659841877777891	12.131741490936971	11.64311712670939	7.719724199368645	6.308841397893883	4.897122342810094	5.174040801588481	-2.3286248352848276	2.7285928155171044	5.069508440307208	8.827757928504626	7.908772683249749	6.749551371654555	8.481416288494117	8.60662202921577	2.8454870291344108	3.099483525220618	1.6103526801384602	1.1270009564347832	1.7221230781715269	-0.2548131414396564	-1.38387362040335	-3.249785321433589	-5.605150933934618	-8.032109319407455	-4.0842655928789355	-7.544750463177566
chr2L:10240691-10242443	1.6103526801384602	1.1270009564347832	1.7221230781715269	-0.2548131414396564	-1.38387362040335	-3.249785321433589	-5.605150933934618	-8.032109319407455	-4.0842655928789355	-7.544750463177566	-4.427223151423064	-0.5552050987676277	-6.784948285495598	-13.089859315459542	-10.268157959573822	-5.941526563354928	-14.699374748805605	-11.50597851010309	-11.806335026877298	-1.9995294472755656	-5.353072780606708	11.999760099060092	29.17217561589779	12.301085826121904	7.269512529395046	2.560873542085755	4.174940658254871	5.606648714831063	8.095792417485226	15.2778588190461	10.252354048121635	4.929285977686441	1.968250981180858	3.757011058381621	2.962337824825468	0.3943670505771443	-1.1315780295358764	3.514446625982797	2.4051429817003562	3.0808661882360133	2.1834997080366296	3.95080497549041	17.594952996301103	11.798641455929172	13.26087246970176	9.650052908731064	5.760192957492111	1.561329023370908	-2.332462835859472
chr2L:10393432-10394763	5.484860794529526	4.44435623897757	3.267016294969557	1.967221329436397	5.641636591125155	12.138025472793682	11.277896908425356	6.4816770806306	8.487749655982244	2.2203823713740376	1.4607991004216487	-0.7949344434365183	-1.684997230950443	-0.19916529609750633	0.5552050987676277	-1.401963978027855	-2.072824186164106	-3.014884198390452	-5.050264873945385	-7.867200790104971	-10.16481062987699	-8.907386094438507	-4.42642311688697	-3.4084944837672837	-0.6252873828651145	0.5722315223304937	-4.657846160226922	20.29305876553903	31.874072359105433	24.760009447491473	22.861108998516315	18.94344179177751	13.877885057660464	8.195054867468944	1.4161092484826785	-9.678486881449505	-13.685357306302048	-22.24051167935291	-24.74491290301816	-10.190085028072907	-0.8530110715546187	-0.533220467264901	0.9702411722726142	4.195687611013221	0.978758958221509	-0.2880695603475373	-3.7627039157461875	13.655317770375888	16.761755418360945
chr2L:10408356-10410884	22.861108998516315	18.94344179177751	13.877885057660464	8.195054867468944	1.4161092484826785	-9.678486881449505	-13.685357306302048	-22.24051167935291	-24.74491290301816	-10.190085028072907	-0.8530110715546187	-0.533220467264901	0.9702411722726142	4.195687611013221	0.978758958221509	-0.2880695603475373	-3.7627039157461875	13.655317770375888	16.761755418360945	8.64313851517138	9.34511573470952	13.10480683431133	9.135041460748708	7.542758026095935	3.838127526688221	-3.369439369179006	-9.506165165307698	-11.625903776875035	-13.769840946915958	-9.028710222641639	-6.058517271526501	-3.845198626242855	-21.656939566748346	-21.375505033512276	-15.255488313363553	-9.862222215280987	-0.2406233412219088	1.3598565958898747	4.703709422421544	7.452507494788618	4.478715636131211	0.3220277630990542	-1.632530083079832	-0.9178365431727041	10.793110741302762	9.312086828371614	6.14746480789238	2.820357863212791	2.925394288422897
chr2L:10846902-10848683	-1.365843592310307	-1.5677185830430334	-0.9193975046841285	0.5201848168976573	0.09006670612889991	-0.49965150365589966	-0.9097354372926553	1.5604217590790803	0.24062334122190882	-0.0910509903672913	1.7956121238339333	2.297742078644632	1.343063614951246	1.0668755590631576	-1.3821770810048504	0.0	0.32675222119505476	0.0	5.934729222794522	7.921104321246745	10.899128009038085	12.029720864096666	-0.502582320872773	0.3842533059311557	1.4082625953104067	4.322583457593302	-0.7359535705891888	-0.2887691230768229	4.503314750765315	4.095137373907853	0.0	8.320513181553409	7.4533355373767485	5.002547959398783	10.047847118696678	2.1373678739160127	0.6252873828651146	0.39298175886151293	4.223459510606536	5.046602589541299	1.9782039291191584	3.8477662405771214	2.049983065775392	1.3584260185278514	-1.8922894859589912	-3.1314509618762285	-0.7732061054536897	-2.822262704157099	-4.645386107058024
chr2L:10857030-10858011	12.029720864096666	-0.502582320872773	0.3842533059311557	1.4082625953104067	4.322583457593302	-0.7359535705891888	-0.2887691230768229	4.503314750765315	4.095137373907853	0.0	8.320513181553409	7.4533355373767485	5.002547959398783	10.047847118696678	2.1373678739160127	0.6252873828651146	0.39298175886151293	4.223459510606536	5.046602589541299	1.9782039291191584	3.8477662405771214	2.049983065775392	1.3584260185278514	-1.8922894859589912	-3.1314509618762285	-0.7732061054536897	-2.822262704157099	-4.645386107058024	-13.743470521828755	-12.221053642447073	-10.398268450468935	-10.011723191801751	-9.084220481619107	-2.7285928155171044	0.0	-5.442458688849475	-11.287990314204915	-7.086516341222018	-6.714650582035047	-5.758506573330234	-4.769470538511605	0.0	-2.3286248352848276	0.7359535705891888	0.0	1.9084850188786497	0.0	0.9884928598239788	0.0
chr2L:11002487-11004158	0.0	0.0	0.0	0.0	0.0	0.0	0.0	0.0	2.859062991599078	2.600722668102656	0.0	1.9084850188786497	0.3842533059311557	0.0	11.383333177131798	20.60955823110546	1.4637527426815686	12.022632956299038	11.546529711265759	11.006502921147442	10.826372863371045	7.04396312924403	0.5552050987676277	1.1633781131982996	1.4124415063295581	14.40573929181942	7.529171294969381	21.293385871351273	9.627294965331023	1.0668755590631576	8.712412920054035	8.819243067238624	13.920352318342733	20.18847290033506	18.502414018119524	10.669649994278993	8.415147596245133	13.289252323477282	16.341692936600396	13.13008003679978	7.101535182346859	7.290231153924404	3.489745114013745	1.3005060229621086	-1.49662751958714	-2.4185001733983866	-8.70916597385379	-2.1928683822009774	-5.409096581095523
chr2L:11008939-11010271	0.0	11.383333177131798	20.60955823110546	1.4637527426815686	12.022632956299038	11.546529711265759	11.006502921147442	10.826372863371045	7.04396312924403	0.5552050987676277	1.1633781131982996	1.4124415063295581	14.40573929181942	7.529171294969381	21.293385871351273	9.627294965331023	1.0668755590631576	8.712412920054035	8.819243067238624	13.920352318342733	20.18847290033506	18.502414018119524	10.669649994278993	8.415147596245133	13.289252323477282	16.341692936600396	13.13008003679978	7.101535182346859	7.290231153924404	3.489745114013745	1.3005060229621086	-1.49662751958714	-2.4185001733983866	-8.70916597385379	-2.1928683822009774	-5.409096581095523	5.2495338879089815	6.888177731422925	15.911570859553068	16.388437403229442	9.72046687304467	7.949315497309306	7.025417391689009	4.036166048778792	4.113662960901888	3.04975425338023	0.08338734284897215	1.0596149194935087	-0.10390945785557489
chr2L:11011117-11012246	11.546529711265759	11.006502921147442	10.826372863371045	7.04396312924403	0.5552050987676277	1.1633781131982996	1.4124415063295581	14.40573929181942	7.529171294969381	21.293385871351273	9.627294965331023	1.0668755590631576	8.712412920054035	8.819243067238624	13.920352318342733	20.18847290033506	18.502414018119524	10.669649994278993	8.415147596245133	13.289252323477282	16.341692936600396	13.13008003679978	7.101535182346859	7.290231153924404	3.489745114013745	1.3005060229621086	-1.49662751958714	-2.4185001733983866	-8.70916597385379	-2.1928683822009774	-5.409096581095523	5.2495338879089815	6.888177731422925	15.911570859553068	16.388437403229442	9.72046687304467	7.949315497309306	7.025417391689009	4.036166048778792	4.113662960901888	3.04975425338023	0.08338734284897215	1.0596149194935087	-0.10390945785557489	-5.486212040369322	-3.337657816694474	-3.5894163866049382	-5.806537054512389	-11.662764927684552
chr2L:11276785-11277827	1.9084850188786497	2.1712194005323924	8.551406665739835	7.289079412846676	8.109327097713875	5.107813496220142	3.4098173838178516	4.177341567432463	2.8584064205266526	0.6025013259654013	0.0	3.3494952265910074	-0.32651831375204526	4.1476577102319565	1.3619769005657743	1.4698204222539224	-1.2927326027567183	0.2828638718927344	-1.5927168301266688	-5.000783254185736	-6.749176660485151	-9.142355089072144	-8.094626920406489	-7.427582363891704	-6.116593624480096	-6.6326655498957905	-0.5050184077099936	0.22407746444571308	-6.735726899722058	-3.069066349038892	-0.6885478938600468	-2.6623115934049593	-0.8065359368777398	0.6252873828651146	-0.7875892944361567	5.404281933351794	3.678528072204307	3.8653232641611024	3.0930410293912964	1.5089503736854388	2.7332586817846316	3.440010439288847	0.2614505271567006	0.46660954739493005	0.8703134497311962	7.115705887344236	0.9450606679583593	0.6816519536376183	6.419708901603494
chr2L:12045114-12046231	0.0	0.0	-3.596415445208053	-2.6203240982094096	0.0	-1.13145241279038	0.22943493068011603	0.0	0.0	3.789379974362519	5.725259060514921	2.0960046615887524	-4.87039627199435	-10.83673260915629	-6.947909789177066	-0.2175328368028886	1.0668755590631576	1.6806839062132066	0.288769123076823	0.9884928598239788	4.636442488191322	12.861498286537342	4.326991353844917	14.879543669349335	4.506478975939896	12.369628050408197	15.944389408744755	18.537515112485956	13.268314416169618	6.108175363699126	0.9725035722503365	-0.5531333049667073	1.3836034978805847	6.420965570072007	2.8473649360467257	1.1737218734474009	1.7747899969308505	27.971582012105433	25.697210314530356	27.718457911388505	27.817513436236588	21.012077283050075	19.82908819066428	11.257575564822513	9.7207324141273	6.740946272779549	4.222565327239335	-1.5627957278135047	-8.4542583110054
chr2L:12690433-12691240	-3.1674669260062	-1.5133120482868343	-4.091701804187688	-1.7202851485054578	-1.4304456540454826	-4.402582537958298	-1.5475554417772488	-0.8141868955422664	-3.432427801202688	-2.506727037533706	-5.41257489581927	-4.295170818027374	-5.439327138740381	-7.395027124685551	-2.1997210317185267	-0.2887691230768229	-2.545192929047948	-3.727724657208658	-3.174559275062798	-1.0516445787437456	-1.458327214389532	-3.9861170394392773	-6.383870283153378	-5.40646659717557	-4.888217940935195	-2.788029937591739	-0.2887691230768229	0.3842533059311557	0.0	-0.7359535705891888	0.3842533059311557	4.265425531565471	8.092687801058384	1.0668755590631576	1.684872899606169	9.376479138304655	12.111604009340684	11.29769043567163	13.120293022540569	5.194442083511473	7.88861188472654	8.151488053921248	2.6096729388443154	7.349615725537748	6.575364501103875	9.901927862161864	12.332544743226553	11.544108651402766	11.770710536602618
chr2L:13393843-13395230	3.3644941834022424	4.4363524957833	3.4233783896037044	1.7824472683949415	0.5654146689021431	4.930927182206387	5.431578878422773	-0.6025013259654013	0.6386086207048118	2.719017787714541	2.1994379294645383	0.919397504684129	3.7105471504378826	2.163384860054151	3.087264668221677	4.133628161786938	2.687076007340087	2.4495692303550607	-0.8503189880895061	-5.169390537682384	-5.550511247409098	-3.3918703874308083	-2.834966888231048	1.3821770810048504	1.3821770810048504	-0.8065359368777398	-0.3842533059311557	0.7359535705891888	1.3821770810048504	5.859668849494979	5.026410912096192	-0.4568860413361698	5.066943573054179	5.647544667861117	4.502703019542878	1.7613955839080826	-1.3374410248181252	-1.6069148004623617	-0.8000838769306484	0.8305829311353758	2.4538296475273174	0.9911236283488665	-2.0256544665882728	-3.951942020936912	-2.519606520343507	-0.16716437361020547	10.519413485577541	9.361131076260756	14.283026697880883
chr2L:18442209-18443346	-0.2887691230768229	-0.9884928598239788	-1.044315688471499	-5.386667652331707	-3.8732151147966496	-1.798807977874082	0.7359535705891888	0.0	1.4637527426815686	0.47712125471966244	0.0	0.5234384870639827	1.2616200944934157	0.6137297135733525	0.2614505271567006	0.7059348247629398	-1.2111032000727442	-0.774630408176149	1.1304272459563622	0.0	-0.2762359471809862	0.11286929007565473	1.0965142442813336	0.32675222119505476	3.2276191341854026	0.8499599248297253	7.436431904592459	1.9910055817379466	0.9059652567236041	-0.7357890626869555	7.538237508856543	6.011556813280545	2.3347103229241584	0.0	0.0	0.0	0.0	0.0	0.0	0.0	0.0	1.8663314046375516	4.2679715689982745	0.49738210790773923	4.528012907538738	2.6834898795137216	0.9700028093259427	3.656472353017209	3.1166150480759236
chr2L:18444482-18445934	-3.8732151147966496	-1.798807977874082	0.7359535705891888	0.0	1.4637527426815686	0.47712125471966244	0.0	0.5234384870639827	1.2616200944934157	0.6137297135733525	0.2614505271567006	0.7059348247629398	-1.2111032000727442	-0.774630408176149	1.1304272459563622	0.0	-0.2762359471809862	0.11286929007565473	1.0965142442813336	0.32675222119505476	3.2276191341854026	0.8499599248297253	7.436431904592459	1.9910055817379466	0.9059652567236041	-0.7357890626869555	7.538237508856543	6.011556813280545	2.3347103229241584	0.0	0.0	0.0	0.0	0.0	0.0	0.0	0.0	1.8663314046375516	4.2679715689982745	0.49738210790773923	4.528012907538738	2.6834898795137216	0.9700028093259427	3.656472353017209	3.1166150480759236	2.368935212125648	3.2158088035361065	0.5546593429223581	1.732127435038469
chr2L:18706427-18707730	-1.296463075293641	0.21168763966847998	0.0	0.9568070777091172	1.3821770810048504	-0.32675222119505476	0.5552050987676277	5.447606885527533	1.6712873300153581	12.757094163136511	10.194185741575552	5.294794887004612	6.059726927294756	-0.355161630000432	5.79888925151572	4.207351338955393	3.7965005045059703	5.041334470246147	4.2582579316695135	0.6104588052244581	11.586673845283906	26.907193301025437	22.833901911669404	26.085488704611304	17.73055011560954	15.805565516014326	12.44905998241257	2.479135165572947	2.9453808747240053	7.036656637999303	5.590116257343789	7.097890188378309	4.911823813877475	3.8850192717786896	0.9060945406086846	-2.4668607922668766	-8.847502622147104	-9.200272241102253	-6.268404146204853	-12.841089602165114	-12.198187855293813	-12.059637468290553	-4.368728442489544	5.1083414409365036	-0.5312696577580187	1.0619631304277366	-2.7915840243096293	-4.289007442484036	-5.251090563981528
chr2L:19447657-19450189	-6.254938317223778	0.27482272280677394	-1.3821770810048504	3.475613117362645	3.2823285499445976	5.568157516369622	8.741171134031642	9.11366474400066	7.873853072372216	6.2288424543938365	1.0608544799413113	1.603289178123485	0.03191918668577617	1.6117618776534615	1.7629420985756332	1.9272124245924576	1.0203761053703304	4.011966917011031	-0.34674485363077934	3.3993285153787967	0.30198177027996753	1.346435101065065	0.07538718170205806	-1.4468803028920152	-0.5635859993478055	-2.6544213374449566	-1.88582591829305	-1.5259764817452581	-0.8414566547387019	-2.4758407694646527	-0.14049438969392813	-2.0953323061474847	-1.9630489884615026	0.7201097848526454	-2.073414214189836	-2.4825125703814583	0.5585791485342438	-1.1874760464602638	0.7097090025197995	5.730427745447895	9.695341688008005	5.817029132514681	5.211076081255653	3.1080233387934495	-1.6233043438883303	-2.2652255784690443	-4.1878115294330245	-5.970031862894457	-4.979229084525227
chr2L:21626451-21628347	22.619967524244775	7.623710434774948	9.486391412352033	17.251185739464663	13.923078404674744	15.465896471865046	11.938229336904648	10.33847735497861	7.424317563232082	7.002337052277225	3.517699001511532	5.390765612111818	3.6666143675257556	0.0	0.6656845140987142	1.3362863281607684	1.5502244719966747	3.718194573356705	0.6111640100958852	-0.2508347502817745	0.3418046629664438	-1.0781173109379274	-2.9075120889271657	-4.066793267769871	-3.1222960960351527	-5.149410143511598	-3.4808314672481444	-2.9195765870872044	0.0	-3.269094565075773	-4.400539352962528	-4.960462594065798	-7.097173834880082	-8.978301227991949	-12.721803238114518	-14.85011521560924	-10.4475150428265	-14.310041253032534	-9.275964904952975	-11.94774017589226	-3.697216476751618	-3.9913704171972877	-4.400266210891378	0.0	0.0	0.0	0.0	0.0	0.0
chr2L:21677802-21680310	-0.32675222119505476	1.7712800271743756	2.059667779860695	-0.6225442656849791	5.867551343499092	8.85585180660742	20.945466925881533	9.431896937746787	11.558729650954557	7.711667012307448	8.647336132962673	10.803581420986498	18.766170008718923	15.862451963568695	14.71397092222449	15.489970516929814	6.256843702346378	14.662127583925587	12.404906406963192	16.237552144124194	12.17271492283296	11.957042267121967	3.763014496834835	8.007601636709998	7.530369854975066	6.229176624476616	2.5989773281037767	3.1442402347849754	0.5592155402109446	-0.7320529123714673	-3.13059489499684	-6.767421177332915	-9.480186333506266	-12.951672621824608	-12.607942472864599	-13.286909546703765	-19.392361101090795	-6.12394789859867	-14.258651840061427	-4.426631919318293	-0.9568070777091172	-19.161818514679076	-22.672024072078912	-11.091580544326883	0.9568070777091172	-12.015481188489705	-6.990245237620568	-0.32675222119505476	-11.62023498612862
chr2L:22151626-22152882	-2.0729318932697804	-1.6272518356689172	-0.5095825800615446	-1.6831607367074628	-2.411313596121809	-0.47025553156378685	-2.099541775725429	1.373812516516205	0.6329927857013578	1.4526848258996605	4.639856479600953	0.9187417306631951	1.8772002609885101	4.196246024012467	3.9780962995660194	0.2121692212327661	-4.176731466982704	-7.248053941626951	-6.100036331425383	-6.1088517338066675	-9.082509712399903	-10.387705175753418	-11.604473269545393	-6.177030468223726	-2.450235293133974	-5.25570531689998	-1.3252224725448258	2.031931071352908	-0.15947195483577237	-0.8873228561671364	2.2196392049379523	2.0030427791904275	1.1108100885021337	0.16107330149364735	2.0549193228979203	-0.8331037697083299	-1.8996185933960172	-0.9591312608573317	-3.8713775707499085	-0.5559456398542242	4.9945953843178845	14.518534464840005	4.534842526888545	12.063735921743525	9.859408787948706	9.11502076458751	4.991233866289993	3.498343695522117	1.4317254778947752
chr2L:22246643-22248313	-7.6724497849193165	-8.784216132147723	-9.12792979356892	-8.076622617121199	-10.506608610726602	-7.342742185731905	-3.134873361775346	-3.58674426838574	-2.047602354059029	3.829783748897243	0.0	0.0	0.0	0.0	0.0	0.0	0.0	0.0	0.0	0.0	-9.25983179234216	-1.7404861925003958	1.7975377914461244	-0.5842495326403826	-1.5002879843898174	-0.0676196358852675	-0.05455388423920434	0.19132543123731488	-1.593852217262337	-0.7592260575375567	-2.12354879418708	0.27095762670373613	0.7734481710019527	0.8994464551170399	3.626521461724101	-1.4086921317980698	-0.19916529609750633	3.82501820006062	5.211748550315127	4.577068410225814	1.884036559429202	-0.2794620411872109	0.30687526077229726	1.2184942462303703	1.893463791688278	2.639948471892431	3.2900274189463365	5.283444157346289	5.835454776022254
chr2L:22426991-22429433	-5.117819978556516	-3.3792334288805415	-3.17379549212863	-1.5906707975797865	6.961331997276774	3.477030445811796	0.0	0.0	0.0	0.0	0.0	7.068195086699253	1.0216415987285858	0.0	2.2254024443997906	1.4952132644201317	1.275554451240393	9.48744294196201	1.6744618218526375	0.0	0.0	0.0	1.0668755590631576	0.0	0.0	7.0058799795649875	21.93922876226255	18.620553389122982	13.631738435864385	3.781395870370817	4.925658181841871	5.943133102956906	2.5614849817623777	-1.0567300944651044	-1.0160067427573143	-3.3394605009780123	-8.0495334156997	-2.7628940677563256	-6.196777792063343	-1.8555503240393192	-2.588521420871411	-3.3083626916377105	0.0	-2.86324754266168	-2.2733835212830313	-2.130480271755654	-1.9084850188786497	-0.6120858962486534	-1.833602559937723
chr2R:1008265-1009256	1.4298213070891297	8.587610250273567	6.384394735361623	4.840717412701129	3.2619810385375474	3.0303416796844176	2.011591033058547	3.1448648610162553	2.4327084235965106	5.652333273442476	4.223374062289741	2.3544557587582458	1.4257833495746708	3.5588734667358413	3.0014668435352423	2.3514376885741246	2.8199294372640504	2.110452741592117	3.6958089403479173	2.335006918714666	1.8857706106959777	-0.16792486511915064	-1.6080375530397504	-2.6290682362030036	-2.100783357557469	-6.11384073777345	-8.211327348619875	-11.621122658362633	-10.621571604932626	-5.689027370145959	-1.3864876105552875	2.7653890820309113	-0.4914639354193362	-1.167831902670722	-5.33796848181584	-5.0551105196979655	-1.9575607863049957	-7.418241236728148	-4.8962610345364945	-4.980472840351623	2.151561520017581	6.919924798203706	2.20311153662129	2.7038912605969387	7.415437799500366	4.108675152016687	5.767580576412309	6.09453900103454	6.101051117214722
chr2R:1065008-1066248	-2.488436585658196	-2.013241262224208	-0.32867254487501096	1.5231435557350494	7.277953493445429	7.643918020086996	9.17248768191177	8.61388834952847	4.195741532805986	-0.44141236743374945	8.202728360599506	7.96609949258321	8.15974339263538	4.426509027338746	1.9481868814224323	2.4069941899105656	-2.3923585470065403	-1.2356420360909008	-2.141950369431808	-5.409424119630794	-2.271064011004633	-10.347108208094173	-5.816556944780359	-11.09651744981156	-10.732753061828472	-12.314246000815219	-6.0021238442710185	-2.6255926956272457	-1.6179717777061067	0.0	-2.3363267694503853	-0.2406233412219088	0.31386728717851176	-0.6269781401005643	0.7789134453809591	0.5552050987676277	6.587350774060976	6.328826762194821	11.004821318217962	6.899884863166251	3.664872490037337	4.413850064043048	1.9022738839639755	1.607390856677515	1.4954112451302377	-1.1305634744016768	-1.3213831664824491	-0.8837501768134325	-5.662527044106393
chr2R:1497139-1498005	0.0	0.0	0.0	0.0	0.0	0.0	0.0	0.0	0.0	0.0	0.0	0.0	0.0	0.0	0.0	0.0	0.0	0.0	0.0	0.0	0.0	0.0	0.0	0.0	0.0	10.722240589968957	8.019099617151786	0.0	0.0	0.0	0.0	0.0	0.0	0.0	6.893908465861938	20.827442143942108	15.258017699869024	15.45720208256387	12.631975047844705	3.0839830436496425	0.0	-1.2977188445735424	0.18312149949366038	-0.4652136054520349	-2.7285928155171044	-7.002637175641484	-8.2237379745345	-8.540923545371077	-6.813571420878115
chr2R:1969027-1970257	-6.567806943047068	-12.868339462804444	-14.566826189186193	-11.786000692739353	-11.333493023346755	-7.544991278269613	-4.460708803976317	-5.337684279245635	-6.184090036008128	-7.074077448494428	4.757415628027039	4.011676220396464	5.879519994458008	7.545162075299393	1.4485788271100257	-0.056527051797184875	-2.6566148749121155	-1.3394965078064107	-4.73761189619847	-12.982219392337353	-9.20873194508436	-7.469435440305356	-4.703989043510501	6.660556819724133	9.407105128090778	2.8820335848173047	1.4532313193539859	0.025491661522850314	3.830046226663999	3.28198565764063	1.0058937895336577	0.9274377444153412	0.14908477852237823	1.092979293367265	1.4772783029821275	-0.4088247278586016	1.2059450312777031	2.125838397062932	3.5008694364476876	1.5116766948223566	-0.38894791660417566	0.5280975074504868	1.621303294867677	0.7770515156220942	-0.7357890626869555	1.6806839062132066	0.9568070777091172	0.7692033833894432	6.263090141264122
chr2R:2528328-2530100	4.859506581187618	5.90543826614999	3.881146212936524	1.2432119831282338	0.17501023172254715	-1.642276933250182	-2.646958996695944	-2.806454009641349	-1.9546630390991473	-0.6494669854294157	-0.7365715366581556	-1.242147181358731	-4.729177049538724	-6.189439122710275	-2.3860992987444285	-7.35808704975782	-0.32675222119505476	0.0	-1.021641598728586	-8.909434524796113	-7.868132530095324	-4.188805926784515	-5.998373424257527	-5.751658266463363	-9.166611765099388	-10.288430381084957	-3.708943287703765	-2.797149961414088	-0.32675222119505476	-6.258923140686538	-7.867270220297621	-3.6806515430939357	-1.9828887099248604	-4.310259280543424	-1.510216617493052	-5.16542968493688	-10.13712054181661	-7.703085835341313	-10.05494729391044	-10.682478941836878	0.3778866797062691	-1.1638759896523383	1.1737218734474009	-1.4363284770870206	0.12894662557861775	0.0	7.722565918872041	18.403491459535513	29.259906992477354
chr2R:3429759-3430877	13.528243421559884	13.57092466152091	17.12474673164721	13.710718300142123	7.28006028621683	7.107610234214047	5.453134995903481	3.880695767581137	2.148639029375958	8.723991951003459	11.938936814207128	7.919533117198371	7.029781655532708	2.089978240350303	3.235478571375899	0.8615236022976821	7.427995560878684	12.039367399658245	16.078589549350202	14.04516695157607	12.484451478642548	7.203840193373198	4.523394870987594	3.4344319215989056	2.414533582501151	-1.023320357021663	-4.59391189220377	-9.029184267235548	-12.426355920008605	-13.439701550869312	-12.3595128657657	-7.774096574883128	-0.18946256670265693	-1.087636782058556	-8.232452196167063	-7.499756873828239	-0.7842987185353117	-3.5148501136940444	-8.571503314377955	-4.718936655613925	-4.925105552009439	-4.573215871369017	-0.8869883991858014	-0.5542918429923811	0.4428721751206661	0.13045356992015034	-2.0093894590847077	-2.216868353933825	-0.44484447732555105
chr2R:4838813-4840023	-1.4933196963306603	5.4961318126461896	12.001843213276636	4.9029845423256875	1.9330516924433967	3.682563881878524	2.443835547042677	3.8672745922139207	-0.9509843487370995	-4.4419671904594304	-6.703398618150321	-8.661368409358476	-2.433427550577153	4.678137249035158	5.516041303690585	5.8893496030024926	3.310225897880665	-0.1706980493469519	-4.876782186200838	-8.214630544048456	-8.436712504595853	-14.487034387657234	-6.895633573463114	-18.635269223911664	-20.31534588803695	-17.0852624399561	-6.079347369575738	9.187690961517378	14.623762047790189	14.595472159058609	15.2573137335327	12.057026408904132	12.838037039308144	6.416824510155659	7.270351444535503	1.5256158552092285	1.5486998694489333	2.1148894066722477	-0.8797530693134228	-2.15322897974879	-7.067026599475055	-8.487796444774304	-7.507517349000179	-5.185615902758851	1.9318012675641778	-0.7408167947941127	2.5133963811764066	-1.2994664175175838	1.53172278343657
chr2R:5002323-5003600	6.865898571974231	8.843884891502	2.9827036655335597	1.6744618218526375	6.893974307397144	7.22879811550348	1.7345287976228647	5.080982034688711	7.462715259210663	8.242843808736119	5.365816114113196	8.228888143447637	9.139265778710387	4.2356302710841165	-0.4106493675885908	1.6123760359923944	5.1382053173469595	8.496353477295328	1.3821770810048504	2.650393772701884	1.5365180309255688	1.6373360114532634	3.3821271205168064	11.3301905233166	7.442147945616183	7.673989362659042	6.533996837424922	8.192993354396632	6.67597475675262	5.462151159404362	7.151315997996294	6.397746284057931	4.5911231137420545	4.701917789752034	4.053403337124372	2.76744294329902	2.3619043551508523	0.9872941443426005	-3.3748346135881713	-4.603672574952315	-6.628445458003182	-5.770421410772075	-5.315818686058904	-4.43028545476198	-2.1908907254213563	-1.2137779237531614	2.5838076694077405	6.174951776864962	6.995915441131164
chr2R:5283549-5285486	-21.649293713436652	-18.94077414218295	-18.86552507675526	-2.615306279857278	0.0	-0.7359535705891888	0.0	0.0	-4.186722018632883	-15.591874398291107	-5.348821450523376	-10.464086042757508	2.3896073453432467	0.0	0.0	0.0	0.0	0.0	0.0	0.0	0.0	0.0	0.0	0.0	0.0	0.0	0.0	0.0	0.0	0.0	-1.684872899606169	-2.7285928155171044	0.3842533059311557	9.428086487260062	20.89585629988655	8.336084675053037	0.9884928598239788	14.468967273135757	12.468846272991584	1.9769857196479577	16.579407312901683	17.271522755670965	5.063775021356092	22.19775102646278	10.868167070243478	19.74233938862757	12.810150618937138	16.306428548145423	11.270741913939787
chr2R:5474610-5475935	-16.12798682765078	-4.642609527352816	-18.100907714112058	-21.877532077397326	-19.47110736891282	-26.55339607438715	-13.074917653092378	-19.69549566050161	-7.884710181512186	-0.8065359368777398	0.9059652567236041	-0.2887691230768229	1.0466924622419154	10.655653897375515	19.56841518659669	5.2150436068373835	13.336252806947822	5.385079673021631	3.2897801360401653	2.239967010972046	2.854894091163166	4.420912313514563	0.7821963531202857	1.1704880063449907	-0.8970034113664695	-1.0354174850652473	-2.338495151381566	-4.14538060397632	1.3530079183022206	-2.990499939466195	-5.480853117147107	0.6252873828651146	0.0	0.288769123076823	0.0	0.7490429136284138	12.747494395227054	10.325502846873121	16.172905029312364	9.646718306944273	11.431399250881295	12.26340462481018	8.173196449890888	3.1669174739301686	3.265060835786675	4.1873108163494654	6.039293917746789	7.796533822945847	3.1539229698108073
chr2R:5575722-5576746	0.0	-0.2936562427477623	-0.5211747351577102	0.0	-0.32675222119505476	0.3842533059311557	1.4201378318711255	2.8843915767799784	3.0683425852630215	6.183890959074667	1.1988016946252926	0.9342551665583563	-0.6309342684706833	2.498048369638254	1.4599690773045066	1.0682925439417832	-1.1737218734474009	0.0	-0.3842533059311557	0.9268434293280481	1.8019713193534868	4.910983050023653	4.383681006276679	-0.4666095473949303	3.100209226887036	4.254914972822969	-0.2713509848147906	1.2476199916354016	1.146516292592931	3.0576063313571313	2.956702175270499	-0.14184530861296119	0.21715479440190416	-1.6403304309546418	0.043648252242353434	0.13463002624209136	0.7359535705891888	1.2780642861172016	-3.090962492006113	-1.4994813860467464	-0.27738857308500253	-0.12161867248595881	-0.26145052715670036	-1.0668755590631576	0.47361638658811406	3.2023691809850736	5.223010768506824	5.823863949956525	1.2813406034374712
chr2R:5994593-5996181	9.359894828985286	8.52129555472557	4.746729351442517	6.332162899528674	5.672163261816916	2.647633073506949	5.521192273558006	7.512735202640326	6.255229673230818	3.615910847698402	0.0822947538329905	-1.7094083472135457	-3.9758222978168063	-7.624368712717808	-11.712202302272093	-10.532446149644997	-13.410129055275586	-16.99176011397496	-22.218339141440577	-3.898009024706271	5.204010995492298	2.6397609090433516	3.8504976736228915	5.5726138084941015	4.844717500535621	4.220305294455341	1.8583789668917223	-3.4919177613429246	-4.314352831358378	-11.988758092459948	-13.467858087969633	-14.333708118049042	-10.819731507386587	-11.16814106005899	-28.7783626752709	-19.643299337038155	-23.892353992772755	-7.774699816272114	0.9273105325959284	-0.48016143438803205	1.4797833948392844	1.265823779684819	5.160858975212893	14.273153420436689	13.492284652592641	1.4025450068403398	6.356806931570589	7.437795893178821	7.275657513927577
chr2R:6368955-6370351	9.82213309184547	7.554867996353109	-0.06961727950709673	4.987841619587369	11.36099602214354	9.458928707466708	1.6453038260344375	-5.310377933542893	-6.842249751245408	-11.112278743098997	-10.016392222679144	-30.450029553149907	-27.38642835785447	-5.053689543002424	-1.5266364489807052	3.0936569529984506	5.88773862741815	6.253946143848806	-0.09105343985926605	1.4026431653344948	0.41960698044271094	2.5704510312877176	3.7134823477745416	4.025881430482573	2.4647925897612506	2.3534518368625195	-0.1416060681241613	1.2063628280109033	2.9327254602373096	-0.09080431289762882	0.0	3.4797213164434346	3.5312715831032513	3.787893309514645	7.684590957983155	0.6867325911188109	1.925250237852636	5.7521377283094886	3.6281671365190653	6.204776301452409	9.984622298012612	2.436999939154053	-1.1737218734474009	0.6252873828651146	1.9779115218250933	5.416281267620392	5.493994737502637	6.065067469842803	6.192028496967708
chr2R:6502505-6503726	-0.6086191566711467	5.511441565204414	-0.8807275879539905	-1.3821770810048504	0.6252873828651146	0.9648536905119721	11.444864688344953	10.238232173385688	12.45198205291561	6.83127732525376	6.100046407573815	2.790953970518009	-1.532759169284975	-4.002663937433744	-6.852727570547519	-9.449074372880219	-4.796909324288042	0.3842533059311557	0.0	-1.4637527426815689	-1.5310997621156073	-9.353923850062593	-3.680163176355356	0.0	0.3842533059311557	-3.3197522140682216	-5.401677846229506	-0.8732285292336139	-4.093939638710158	-0.32675222119505476	-5.402648053176523	-10.744030742274466	-11.572702077853593	-3.874979071670755	-6.493897144389879	-1.7202177029269943	-8.378721758711553	-3.914795382742734	-5.937273743920288	-1.302332378606218	-1.922069307103161	1.53812370105574	0.0	0.0	0.0	0.0	0.0	0.0	0.0
chr2R:6707479-6709109	1.9084850188786497	1.4637527426815686	-0.9321414640781854	-2.4215392344105986	0.5461807351831428	-0.5330345361219886	-0.46226952496459633	0.06954292290800139	1.0668755590631576	-2.3286248352848276	0.20197442852421257	7.931073006947599	3.917057557861786	5.4438200033232	4.824920764344334	3.0959727799961434	5.5332666312267715	3.8571877079657755	3.641077630800525	2.892752594415502	-0.11203162943120143	-1.8117301619328345	-3.9024220711551276	-2.3631490899403893	0.48314147079399405	-0.4666095473949303	-2.347600204620904	0.7980248560975034	3.080255756392047	2.205410766074713	1.8822431464483258	1.6943808365327107	3.4272317058213626	1.3067410120366885	3.1142605470691653	3.1706542126847332	1.8643317079949955	6.039007324827086	4.443108282783679	0.9714484411535675	3.5196065269282997	-0.628603762783755	4.347599080849025	2.7722761342059195	1.9568983070359405	-0.8444538012064404	-3.984404445255899	-6.110483812052793	-4.279155997369741
chr2R:7746058-7748634	-0.6363847785642045	-2.371733827917386	-4.132113346437987	-7.484664053895757	-12.335917655873379	-10.541202392749454	-7.52602459870253	-4.023691755473728	-0.6252873828651145	0.0	0.5050184077099935	0.3537298372835533	0.6940268933877286	3.6222509613335516	3.238230979333135	1.6233018754349446	4.360244828606981	2.4761274231287946	1.4740232639915614	-1.0318289662363493	-0.9407508744249041	0.6842910603926496	-0.2979603955507202	0.3842533059311557	0.5552050987676277	-0.32675222119505476	0.36524608165550093	-1.6115651348321465	-1.3109039108220584	0.5690073984084769	-1.8848642467632222	-2.3276124901304063	-2.603485076104547	5.175353781420852	14.660209524153245	17.619906372805982	13.164747638675856	9.347255231246525	6.718278544411791	3.307155538887639	4.139428947834751	-0.5200090066138661	-0.355161630000432	-1.9240603054765637	-1.7351425145087107	2.842442846022551	0.6429753368964872	-2.8263903921844222	-1.3519990364058025
chr2R:7780900-7783217	5.521959635241585	-0.6413928293617357	-1.4904018116803148	-0.49017032857832454	1.1060643360558244	-0.025646762076755238	-0.9884928598239788	0.0	0.288769123076823	5.003247618077075	3.5500320977347104	3.483321128111907	4.017732906983765	-0.3456568448574442	-2.5463582642194535	-7.260644384979442	-9.536665126460361	-15.938646665362139	-8.090917555440686	4.456926551759163	17.065994506452363	18.686008438411342	16.27684187629787	13.059589309518678	10.155620767977632	5.880996299980507	4.641376538484136	6.651307666847803	2.6431875642551796	1.7169813434303365	1.0152172875477796	0.11194831607164164	-1.3601666244147455	0.5186449972587549	0.10227582063601409	1.1784627333960676	3.748541935322731	5.818441576541914	5.291046204436702	5.310556212816479	3.38468613479585	2.5921856771298644	3.4095602716160083	0.9488124706104887	5.003467917067045	2.8550241786424717	0.6992410207988732	6.3691058565611085	4.948166428840949
chr2R:8086682-8088151	-14.55250017402834	-16.517244102323296	-8.92825776849442	-1.2780642861172016	1.7494350818224855	15.70537372144942	21.247359943038763	19.83025431662751	18.16230227795174	2.1677726413203837	12.599698116089064	17.700265306672758	17.03694949732056	14.490711002638257	2.817869719865359	2.6802236318729786	-1.6201192457861708	-4.5994673886008925	-9.12867341549093	-13.913560738998898	-14.741746090952526	-18.845492875934983	-21.553115323489955	-15.81870443667686	-29.270309871835085	-29.081947641837004	-30.842576127820205	-7.833044284367206	7.5690321757775	14.237638275340595	5.718399349411198	4.640912916210389	-1.9342423343658022	-3.1479096101997164	-5.994260510849998	-15.711907731305097	-20.2842592196676	-25.229974036424707	-16.7156023161332	0.04763417929888711	-3.827971598916806	0.6386086207048118	-0.01866746480353682	-0.3869702158770304	-0.5985230607285866	-2.8385189636786854	-1.5924803748183434	-3.144092392696618	2.643357310942405
chr2R:8757798-8759367	0.0	0.0	0.0	0.0	0.0	0.0	0.0	0.0	0.0	1.340147500478241	-0.7490429136284136	0.6327177291815959	3.537286701154003	1.6806839062132066	0.47712125471966244	0.0	9.07346552842266	9.47260022168085	0.9568070777091172	4.410542430541989	10.11101652006842	7.174551925932644	10.789187715710984	9.999595349862775	1.6927352453282947	8.129565280190597	6.071167901169141	7.038970548401431	6.815690457065935	2.2691212993301275	1.684872899606169	0.0	0.0	1.8027107223228733	10.340650974560711	8.588604422571741	9.136324182406737	2.7668969448255316	11.778895150270092	2.94656837718914	12.457765969284278	8.09006610257108	14.937732312730482	11.67817819677227	14.058050310172481	1.7656446379364785	1.5684952380216675	4.577539489572691	2.945371672850967
chr2R:9578753-9579846	0.3842533059311557	8.153803965628748	11.417229194942445	12.166191284791037	7.21872397601153	10.554998279288574	1.4737249660132001	1.5456255814899598	5.1894367549403775	6.304072967536766	5.680352315544824	3.713873661869669	5.688948296193166	0.9884928598239788	1.4637527426815686	3.023234683551182	6.523399830567758	11.100102091014548	0.23647017700345258	2.170326612168649	7.125496778925582	4.298691504930099	7.517344503561707	0.5813628905998097	4.490442719717965	2.7499303835915403	5.832613398234817	6.570277824235104	2.9903908871231644	1.8069652555483386	5.8497000563658865	6.47347217942945	5.767199200486618	3.980417720299719	1.8925935969780694	5.1505596857622	5.3906351768388845	0.9670162803285552	2.71703359733242	0.9972554008446257	3.7118128696267783	7.1403163902352915	1.5822108906017813	3.007860173737946	3.592561476998615	3.9363689243144786	1.684872899606169	-0.6195964372125651	0.0
chr2R:10102392-10104116	-1.7430068596988104	1.7644887562950988	1.265608589300804	0.8222528342812809	-2.205078024700087	-9.450557740724081	-13.816533770982858	-14.229992274450677	-9.028126033255909	-9.79885383660288	-19.794183474648438	-19.20366292365189	-3.6183851656548636	-15.381705770801714	-21.253988597587902	-30.44698527139632	-31.866702864593123	-25.825714951499158	-6.045673139529742	1.1737218734474009	1.0466924622419154	2.7285928155171044	13.290638445542488	18.945396056439325	25.57022078262932	26.77328551944261	18.773515539846592	0.9898357204560454	-0.355161630000432	4.34016022221943	2.0996228761966513	1.9697363302524207	1.4625830593884563	-0.5445561252072377	-1.0049664124919084	-1.5456700947374649	0.26742173320195267	-4.651230653782897	-2.9461677224689264	-4.038146264656753	-3.0245013813304102	-7.463055250068703	-10.194340154865023	-12.762158768789073	-6.013612991548158	-8.986961222771816	-11.766154124748969	-10.390406852404743	-7.6089637979775215
chr2R:12457274-12458891	0.0	-0.32675222119505476	0.0	3.111284241442565	1.6924535143836437	0.9884928598239788	1.4637527426815686	0.0	3.4802351048410025	0.9059652567236041	8.278595885879373	19.61074469564552	19.111592402725222	5.4530811968714765	11.970335271253449	5.503300327893182	8.297156086517111	3.0392458833445617	5.326408630460732	1.7941083948201277	1.703957374343491	-1.1822969383709336	-0.6513790356206038	0.029066215327046802	0.5552050987676277	-1.012066476169976	-1.5476803382823852	1.0766991594783935	-2.3450628965789218	1.922924649580727	-1.3016103973422015	-5.707326833175902	-4.010190140924072	-6.408162146663948	-5.931966657560542	-4.603587900566329	-7.943935921167977	0.5552050987676277	-0.32675222119505476	1.4637527426815686	1.0668755590631576	0.0	0.0	0.0	0.0	0.0	0.0	0.0	0.0
chr2R:12473257-12474661	-4.010190140924072	-6.408162146663948	-5.931966657560542	-4.603587900566329	-7.943935921167977	0.5552050987676277	-0.32675222119505476	1.4637527426815686	1.0668755590631576	0.0	0.0	0.0	0.0	0.0	0.0	0.0	0.0	0.0	-1.9084850188786497	4.259274776769911	6.1820823873238915	8.27689457029894	9.664387189308457	4.524840927364921	0.903167625836738	4.376995670885538	1.7459467035998828	5.072438144413965	1.9656412585281047	0.6383073482902311	3.3955899503258076	3.099001527548344	6.513178859842448	5.151673027764656	9.743452738439839	10.278601877389383	8.15758648686791	9.18991901371117	15.33694490021244	12.449932141572114	0.24062334122190882	8.343534589084806	8.201459596841033	8.342860054584499	10.395451385862405	5.6908300247459005	0.19030220856251806	1.1159577050034344	-1.3439921537955088
chr2R:12755578-12757187	2.0517099674870427	1.0147777115324785	3.468311558333249	3.1019483819543026	0.9034043916225996	0.0	3.6520507255025625	4.432312062084983	1.96753864146494	5.7583180375178955	3.086249943047174	3.375211010957761	4.006567954569947	1.7742884765127251	-0.5274959970198055	-0.07050993485926059	1.5123420262983345	-1.095732785193468	-3.252916471730113	-6.351830998985245	-4.833763011263837	0.0303139563384704	-4.157094562733311	-9.13113024886799	-5.846053573753495	0.8604795082567086	4.681202545028039	8.774631741271268	3.5345217924164922	7.7153626917197915	4.395960694359655	6.192614103968055	6.3964376202210405	-0.4106493675885908	4.130230427911315	11.098559371123798	6.425201203803493	2.8388006888282096	4.862715505604373	1.8992908996698152	2.0926525304994703	3.3367465182330425	4.211675144172319	3.7606508637638485	1.9588578202265776	1.1723357530453997	-3.3064716113162573	0.2736441116068163	-2.3013908311290074
chr2R:13300162-13301414	3.7332764657742747	5.159013826785518	2.8776970356852525	1.6047265059207925	1.7243569725193968	0.4240180041318091	1.283753241519576	1.8827486093677512	1.2243935119901799	0.2850624501555843	-3.2285742553553924	-2.3095203573854794	0.4561779478050524	0.70382210009209	1.9294677241367924	-1.9439309901777746	-3.5571176447817345	-1.5094885217518292	-3.224556501599305	-6.672962155582195	-6.291576135100513	-9.269299642719936	-14.044483272861804	-5.342600990676958	-4.551153124643906	-3.8362608028584866	-6.476948974753018	-10.67145020149517	-7.678703606450561	-7.927665588370828	-4.719970258284386	-4.4791212330698595	-1.5043076796242603	-0.9884928598239788	-1.021641598728586	-0.5205330188193124	-1.049018985757142	0.0	-0.974618295342443	-2.9488739040773773	-0.34237679531309656	-0.3842533059311557	-0.946075484042156	-7.133128719764059	-3.2877796072358256	-2.7144320786234375	0.0	0.0	-0.47712125471966244
chr2R:13433397-13434874	3.7071631430183136	3.372601811557221	3.578415183711588	-0.29585567912216093	1.2862710881592097	-0.8111481480313889	4.711753877434022	9.351925053621255	6.722597891550251	5.638917288941816	5.79139720775731	2.2454037710900083	-0.8065247170254266	3.907211693752803	5.95774056605546	-0.7544082936574625	-0.5346537949190732	-5.074910591176079	-5.2147681173206495	2.756512367093772	2.420247178394086	1.4647991369574564	0.28041013732046227	-0.3051898759160771	-6.788662599171517	-7.389020444536022	-7.9773149035136575	-7.458260819014157	-4.390387519756815	-5.753761129844901	0.08244168037433366	-9.395631164485321	-14.584922377907919	-14.078735932298995	-14.84828283449034	-8.848234825160285	-12.135215868162474	7.714328464318548	14.342667669811913	14.19883353684955	8.6022578299721	5.04668533681069	3.633408590610423	1.6716544530982878	1.8891460202264032	3.1641022815892237	11.926724469172216	11.677637855679832	5.209058510690674
chr2R:13489964-13491025	9.437841247872452	5.0036712915761905	4.2837203704624685	0.5936088222773763	-1.9087203909810833	-1.0245661436039142	-6.262850435548441	-4.895642706525978	-1.730803619205595	-1.0358975210101469	0.20544624472782033	-0.7188954563319354	2.8600836086836057	1.4198538287354392	0.0	-0.4666095473949303	1.1695543493014715	3.4110865522666627	-1.0191159455366026	0.2331796516123477	-1.200650206866461	-3.417785594781414	-2.2049204794269723	-3.4295713002967005	-3.496715159789006	6.526760063335374	5.480243414948743	6.156672456053832	4.708690078775576	1.1379455107148302	-2.30470252949128	-3.751674670200017	-1.8037988895969987	2.227454251320778	2.7250066036197254	13.348429141690575	13.360747702538882	5.041812571674854	7.476755839644833	2.8280082293860405	1.4363203313114161	3.291250950404001	4.915242189854628	9.320500811650865	12.822269540688659	6.096659005740711	5.58119166450281	6.443659821870786	4.201174816420642
chr2R:13555729-13556809	13.35111008712794	10.474128853512926	10.343877059804438	7.490315154009042	6.5840136758779675	3.4689112330010134	5.321590782956222	9.518102055547908	4.851296096119474	7.823793312720309	3.514744600979092	9.208015242946948	7.023684075518987	7.001359648102718	4.946078526320016	0.9147513697438491	3.8984916397084803	0.7024663472381567	2.0672789005261714	1.3951310958339755	1.0237506980689985	-0.08235025729039536	0.9950675755708775	0.1736674791438287	-0.16953587422284166	-4.428285173198551	-2.594969786131055	-3.502667315967781	-6.452751748402514	-7.60445342842615	-12.87127962544932	-10.94311853858972	-12.538019342187226	-8.035955671988452	-10.778784898500405	-11.67188772262437	-13.641419509131056	-10.881637912112092	-7.7723295673746255	-1.5680956148600083	-13.923376310496584	-11.282292780072275	-7.622348985935385	-5.195582088301937	-5.940454645071092	-8.048876508375532	-2.200135302095254	0.6252873828651146	-1.1737218734474009
chr2R:13980993-13982271	8.08219812791618	7.220073411453011	9.967562098772309	13.25969223430106	14.436243726407545	4.04505414708006	3.0463138583262404	4.394077296259245	2.3298737351476846	5.507051728993635	5.648135084127328	4.678112237685019	1.0447415877859103	2.516829596810965	-1.872643459597993	-2.950450923688436	-6.798930595762499	-10.290503908866278	-6.6219519144659635	-7.000837615531939	-3.981504234081205	-12.20331221161735	-11.76829179437628	-7.029308343056411	-5.231645748899121	-12.179876140721182	-11.22639875726242	-8.697236362873657	-7.35624449221215	-6.649207387805469	-8.99508738868903	-7.682534342666633	-2.9517891519969086	-9.53331737376278	-9.822114553960889	-10.700381870544028	-10.893142232661821	-3.8422236506873335	-4.044355338126496	-17.02821097626163	-9.908499294193188	-1.8834399987253208	-0.32675222119505476	-0.47712125471966244	-0.32675222119505476	0.0	-1.0879376039890982	-3.8592996978462986	-2.4381524467848483
chr2R:15329907-15331392	0.24412168852817495	-7.906311080613991	-11.009707294334003	-13.997058742049195	-16.590777664022983	-10.303014512529808	-10.366458458279572	-11.726351776593372	-4.432317330593094	3.0411583224956042	2.528834980246037	-0.5050184077099936	5.852128416545937	16.222945804614014	13.168955772900429	11.014138097759881	11.64595555774402	13.358845263285072	8.763518965170727	1.2780642861172016	2.585982453459025	4.369646688437915	6.020703840411889	4.610877877180922	0.5775931254549738	-3.581000728931256	-5.087402186275824	-3.3748798633578616	-6.489083768962739	-1.8760225724655515	-1.9366985454978822	-7.460975594187388	-8.883588044518945	-8.207920889881136	-8.6880783413505	-16.005587563158574	-18.659668883964027	-21.538501739552004	-17.315487829493474	-8.232757378561121	-3.6254169286503752	0.32675222119505476	-6.8985321378199185	-18.181249425232224	-11.66031014079766	-4.361427071902442	0.8112377238607549	-0.9111580020144034	-2.472192793737686
chr2R:15334337-15336774	3.0411583224956042	2.528834980246037	-0.5050184077099936	5.852128416545937	16.222945804614014	13.168955772900429	11.014138097759881	11.64595555774402	13.358845263285072	8.763518965170727	1.2780642861172016	2.585982453459025	4.369646688437915	6.020703840411889	4.610877877180922	0.5775931254549738	-3.581000728931256	-5.087402186275824	-3.3748798633578616	-6.489083768962739	-1.8760225724655515	-1.9366985454978822	-7.460975594187388	-8.883588044518945	-8.207920889881136	-8.6880783413505	-16.005587563158574	-18.659668883964027	-21.538501739552004	-17.315487829493474	-8.232757378561121	-3.6254169286503752	0.32675222119505476	-6.8985321378199185	-18.181249425232224	-11.66031014079766	-4.361427071902442	0.8112377238607549	-0.9111580020144034	-2.472192793737686	-3.3618503754124145	-6.404683186894106	-7.1192761706458505	-0.9348677777774073	-0.6383073482902312	-12.581492602103644	-10.37948583885038	-13.845963441247827	-5.779513257930025
chr2R:16149211-16150256	-3.892908793525849	-7.177863369672055	-1.3179459507017353	-3.87940650090521	-4.04584882213039	-6.034285267323386	-4.400652495177432	0.3842533059311557	1.4604476739467427	-1.1842219655657569	0.454677025323566	1.8917054949837795	-0.03053795390957733	0.15354761948104886	-0.9870700994347652	-2.1150055884810586	-1.9333683605771472	-3.033127632502802	0.0	-5.760968800197517	-3.566716027963005	-3.3523244800092686	-2.1500892943576893	-5.676466307871562	-0.8936083154540573	0.9091834924345943	-1.6935276916242337	-0.21908375543902545	0.7016946198194882	-1.1810682334247542	0.865647062357687	0.029098819028689514	5.174760706022796	0.7110538848045859	1.5631672611452232	3.025698143935769	7.064355248445926	6.934469587146382	2.012912320338302	5.298581006036842	9.068305541092622	11.618045357052614	9.981763105761724	15.478782826554966	13.939458708519597	8.648734896379962	11.542168010593494	9.96358753199489	1.0710166376574632
chr2R:16151288-16152947	-4.04584882213039	-6.034285267323386	-4.400652495177432	0.3842533059311557	1.4604476739467427	-1.1842219655657569	0.454677025323566	1.8917054949837795	-0.03053795390957733	0.15354761948104886	-0.9870700994347652	-2.1150055884810586	-1.9333683605771472	-3.033127632502802	0.0	-5.760968800197517	-3.566716027963005	-3.3523244800092686	-2.1500892943576893	-5.676466307871562	-0.8936083154540573	0.9091834924345943	-1.6935276916242337	-0.21908375543902545	0.7016946198194882	-1.1810682334247542	0.865647062357687	0.029098819028689514	5.174760706022796	0.7110538848045859	1.5631672611452232	3.025698143935769	7.064355248445926	6.934469587146382	2.012912320338302	5.298581006036842	9.068305541092622	11.618045357052614	9.981763105761724	15.478782826554966	13.939458708519597	8.648734896379962	11.542168010593494	9.96358753199489	1.0710166376574632	1.4084525648550477	1.3456868443421048	5.467460928588425	0.6248742378019824
chr2R:16426264-16427311	1.1176451270287886	-1.0668755590631576	1.0668755590631576	-0.05355935992829219	4.171997664507374	4.0179542390440375	6.287514773861674	1.2117858773499315	1.1988016946252926	1.7826079114960032	3.6020544215231363	2.7153040288775254	4.407716703759059	2.8266316497028106	2.784998301892502	0.3399133280130585	-0.40056596819008916	0.5313487585404655	0.41098582251374394	1.0776578544626019	4.938592336804173	3.057762145136095	2.484027183456119	-0.1294849657441434	1.8209763243848374	1.2277378305938738	2.6449670415981177	1.9044935710491568	-0.06932047124102679	0.7779749514478989	2.5206455155788197	2.396191054438929	1.3905204795962776	-3.4243787365521112	-2.702978084699026	-0.79348173710424	-0.37400434820253653	-1.8215277684568358	1.6422014869843864	-2.598098266296557	-4.4047672122330255	-2.2065956426320597	-4.27136195384448	-0.7789134453809596	0.47712125471966244	0.0	0.24960237240555377	-2.326233413392253	-2.2209065736386764
chr2R:17223358-17224689	15.113796170677015	17.710888218360136	11.387258872693623	5.65445116248294	5.122957281087031	-1.9844178001029353	-6.0337505068669275	-9.496433285314493	-11.783762330882272	-8.816005363466996	-15.680061043468957	-24.911112431365684	-17.976820617554353	-6.7423125932093475	-19.442137434076457	-16.2275815766667	-11.271335040147445	-0.04205860982287342	1.5151987739621942	1.1375451409476853	6.329844511401512	17.402402799413863	23.094416378927264	16.65834648223681	15.946745476427791	15.547172602142817	7.241114464165037	12.847522475772877	9.212159442748225	13.693235772256198	9.72698972001689	7.922764786851771	3.2508520803262937	4.042681548777402	5.56522933704301	6.816602807318834	5.466246441878499	3.929605628546172	7.227702498201026	6.025312080396027	2.255727248991019	0.25483865352641805	-2.4457088320033185	-3.5415171960805063	-9.102275253326402	-12.030303240373506	-11.42387606102972	-6.259508695775276	-5.841239430774803
chr2R:17602865-17604304	-0.5219753406049237	0.09511128844180675	1.0121820356078892	1.3404940892153778	-0.7357890626869555	1.5080365129226616	-2.672610569381009	-0.964442071743506	0.8786207047607875	-1.953791939062658	3.4185429555637126	15.882684041854645	11.618752898861127	6.425718732397395	8.372827125255377	3.2783352762274798	4.166925345753944	1.5256566570589718	2.8698096580389887	-0.41798196871995336	-0.32675222119505476	-2.389607345343247	6.5446263765787664	14.143256901215565	8.792882869575019	6.398226768952496	4.118707963940431	1.333254457548438	-0.24417649869289584	-5.656904450766654	-9.456635340549228	-12.599749733878719	-15.107821393094582	-7.627766702815046	-14.204707588350566	-14.178966004909986	-16.30448243425532	-36.11478854931836	-31.88464892278093	-27.8024837530379	-2.874607717975254	-2.3839766294642537	-2.996690653232967	-1.470142058846043	-4.848959401837802	-4.839336417707413	9.028494950228275	3.9414069756968475	1.654507166568443
chr2R:18219419-18220396	-0.37107205997171755	0.0	1.472005443037668	3.0113603562475957	3.69168334018677	4.554680277257403	0.30886589263625247	2.5144903282407327	-3.680875057512958	-1.0575219922327947	-0.8973601161007357	-3.303806963833541	0.6746333518860627	2.3450814881024478	0.3551616300004318	1.0668755590631576	3.2911068077297667	2.933423645625374	0.6252873828651146	0.32675222119505476	0.7359535705891888	3.98186744305462	6.416244561065016	15.401344584560558	19.602856298019105	22.961185890720447	18.29695140166363	14.449419203776898	11.911457860317576	10.723665057969466	5.472673852531774	3.899783268381733	3.046504075002879	7.633803884437522	12.481680098317634	10.26370602408299	7.993614241981856	9.969580525119982	5.626820498760828	6.379182246868055	4.482551184002334	1.8775340123075828	2.004268560846511	1.5050372875288427	1.4314152828532267	0.4158614242645602	-1.494051948349921	-4.340346845298582	-2.4435975309032156
chr2R:18305000-18306459	-0.9884928598239788	0.12407515954955821	-2.528903718629735	-1.3976022302444193	0.0	-0.9884928598239788	-0.47712125471966244	0.0	-0.47712125471966244	4.564702554619298	3.0713199373812987	7.672794642296397	6.776737661370262	1.9084850188786497	10.459342571869724	23.95157006564787	26.320999593975586	29.084959035467204	20.235193332664597	18.54609321345665	7.592221039698746	4.505667025960086	5.1886004037121385	5.843978170469249	4.547396223400248	2.1015743709408228	1.5927477261936818	1.3638889677461667	2.4264948892469076	1.6847517622185364	0.0928567013854277	-1.9769857196479577	1.945959209851699	1.2420933862253627	3.249419443362482	1.979149774536974	2.714883929739203	3.8919600252390074	2.010590456315595	0.7101947470261358	1.7361735469443644	2.7973758906667734	-0.8303377751134307	0.596529691132363	3.3140290144958735	0.7973783265403713	5.715899058499418	-1.1773867950661596	-0.6555002006292995
chr2R:18494743-18496050	-7.228055973476101	-3.278998569236803	0.0	-0.7875892944361567	-7.537707492049741	-4.577105840700269	-0.2105263209141679	-10.2539424907975	-11.797078984817178	-4.01727200419761	-1.6410866309542578	3.305174274324061	11.673984839132103	11.36206453027609	15.095671240739975	13.632420726877966	8.229827537160865	1.505176261902099	-0.1191702217926061	-4.382904864359513	-1.4618520039503982	-1.504432023731453	-7.825956915468446	0.347607097618013	-6.857598975460154	-2.8218909041645968	-10.892329518054277	-12.53982999773884	-13.22236743099721	-15.967600287486523	-17.672547883045493	-23.682023803451106	-3.4387622345290656	-13.866565335508662	-5.909438590394606	-0.32675222119505476	-0.9059652567236041	-0.9884928598239788	-2.4537869585385423	-6.143349294074906	-2.259982999975834	-1.0668755590631576	-5.382806556326751	-2.6623115934049593	-1.4637527426815689	0.288769123076823	2.141147737696108	0.0	0.0
chr2R:18527811-18529017	15.165942066505464	10.918371404411305	9.150790424386885	5.895203815653361	5.615070969840581	3.8650447818735407	10.010044788545846	24.549417166644645	13.041810827995633	9.353518369339746	13.820933928757869	14.456702952729579	15.066829324050108	16.529885324561597	16.50125213330507	13.174355685482544	9.500102821714536	4.086797622917192	5.9854105740179415	7.418546012598046	1.2107386373351479	1.6555144633192589	0.2815846332070909	-2.3301537460906077	-2.612067166970451	-2.9440277804955803	-10.806008436670005	-12.427684469923744	-20.99730871118905	-24.074736528915714	-24.522078840707916	-18.682032777704517	-6.369537292512008	-0.669938361987582	0.24068052306551221	-0.6230156414714223	4.039848158991956	18.936048150193415	16.201896346262533	17.280107322066094	7.090293543686598	0.11912680586622561	-5.790545376276325	-10.649011679755311	-13.816880129928917	-14.832581944109288	-11.518896833528146	-3.75405405879726	0.0
chr2R:18532193-18533155	9.353518369339746	13.820933928757869	14.456702952729579	15.066829324050108	16.529885324561597	16.50125213330507	13.174355685482544	9.500102821714536	4.086797622917192	5.9854105740179415	7.418546012598046	1.2107386373351479	1.6555144633192589	0.2815846332070909	-2.3301537460906077	-2.612067166970451	-2.9440277804955803	-10.806008436670005	-12.427684469923744	-20.99730871118905	-24.074736528915714	-24.522078840707916	-18.682032777704517	-6.369537292512008	-0.669938361987582	0.24068052306551221	-0.6230156414714223	4.039848158991956	18.936048150193415	16.201896346262533	17.280107322066094	7.090293543686598	0.11912680586622561	-5.790545376276325	-10.649011679755311	-13.816880129928917	-14.832581944109288	-11.518896833528146	-3.75405405879726	0.0	-4.446147392269126	-10.360401155969866	-8.904855370921137	-8.295538646374057	-7.049939863984321	-6.80423516830391	-0.6252873828651145	-1.1737218734474009	-1.92524100029391
chr2R:18688558-18689876	1.4455960207801133	-0.031486316253905945	1.9364231614866043	0.7455238146360097	1.9120257042370223	2.6417882688831757	0.5667259048251884	-0.2406233412219088	5.118295766689598	5.7705757420777255	-1.0668755590631576	1.684872899606169	0.3842533059311557	5.033237721213463	6.894274517918513	4.692529684302995	5.055568956063924	1.0712992471878855	0.8491726332720496	0.5979417420979842	-1.041562685491579	1.0466184647186654	0.9115938246939521	1.0668755590631576	-0.27546297677879955	-0.2899857612809667	-0.27031361225986755	2.228845345950388	-2.1265304769678575	-3.6500972311029254	-1.4357053600244543	-0.8913593513565173	-0.918332009057667	-1.539531302789424	-4.164882700519041	-0.5053128117350189	-1.046496682949422	-0.34190851119967575	-0.6816519536376183	-1.087850084212704	-1.5065194707249412	-3.245933431873697	-2.686362134739529	-0.11959307392140764	-0.3534115751040294	0.0	-0.26145052715670036	0.45773304765476996	-0.9117451920612267
chr2R:18690660-18693585	1.9120257042370223	2.6417882688831757	0.5667259048251884	-0.2406233412219088	5.118295766689598	5.7705757420777255	-1.0668755590631576	1.684872899606169	0.3842533059311557	5.033237721213463	6.894274517918513	4.692529684302995	5.055568956063924	1.0712992471878855	0.8491726332720496	0.5979417420979842	-1.041562685491579	1.0466184647186654	0.9115938246939521	1.0668755590631576	-0.27546297677879955	-0.2899857612809667	-0.27031361225986755	2.228845345950388	-2.1265304769678575	-3.6500972311029254	-1.4357053600244543	-0.8913593513565173	-0.918332009057667	-1.539531302789424	-4.164882700519041	-0.5053128117350189	-1.046496682949422	-0.34190851119967575	-0.6816519536376183	-1.087850084212704	-1.5065194707249412	-3.245933431873697	-2.686362134739529	-0.11959307392140764	-0.3534115751040294	0.0	-0.26145052715670036	0.45773304765476996	-0.9117451920612267	0.9029352136317238	1.104495514868511	-0.5654146689021436	1.7226975485699034
chr2R:18741887-18742588	5.174428062023611	5.233617562559096	0.8431536801000223	-6.096337916968313	-14.263763537893544	-15.64846896766132	11.128040535917352	25.63066999344714	22.798508317190784	20.970859585638763	12.688229733989525	5.260736255556015	1.967221329436397	8.976631751834338	10.443275334436855	10.35583255341415	9.126057213273995	9.693684184270289	7.572133320811784	4.157387967944776	3.5591863151701717	-0.48675824417295765	2.1483944021476207	-1.0572487908251635	-0.2764591321173117	-0.724124522086106	0.7427845136403515	0.4152829855014131	-0.07127744264878998	2.9271107158364202	5.792517089603693	4.8589825345950555	2.0342773136098544	3.39724991182618	2.31638546509567	0.552862257838932	0.546461762395263	-0.9684030141022514	1.8854098707154492	3.2504113037529727	1.6882484825462594	0.4292155351682914	6.272448548299651	7.514791241149995	5.025761313236296	5.8130284746355585	4.397851277022575	5.699171026661482	4.211636542678976
chr2R:18742764-18743627	0.8431536801000223	-6.096337916968313	-14.263763537893544	-15.64846896766132	11.128040535917352	25.63066999344714	22.798508317190784	20.970859585638763	12.688229733989525	5.260736255556015	1.967221329436397	8.976631751834338	10.443275334436855	10.35583255341415	9.126057213273995	9.693684184270289	7.572133320811784	4.157387967944776	3.5591863151701717	-0.48675824417295765	2.1483944021476207	-1.0572487908251635	-0.2764591321173117	-0.724124522086106	0.7427845136403515	0.4152829855014131	-0.07127744264878998	2.9271107158364202	5.792517089603693	4.8589825345950555	2.0342773136098544	3.39724991182618	2.31638546509567	0.552862257838932	0.546461762395263	-0.9684030141022514	1.8854098707154492	3.2504113037529727	1.6882484825462594	0.4292155351682914	6.272448548299651	7.514791241149995	5.025761313236296	5.8130284746355585	4.397851277022575	5.699171026661482	4.211636542678976	2.9502237441006054	2.1370725843003155
chr2R:18821653-18823709	2.4094434088297856	-3.558908231068473	-5.620984744986598	-7.5077737438603185	-8.440790372979434	-3.232631774829927	-2.0987047757717914	-5.830788501662677	-10.794791428926306	-8.952316894316173	6.780221848983215	15.29397686452444	15.673758805217838	7.686154927436647	4.24754722364535	2.1648740131131254	2.443304802289941	1.8790348202157474	0.10435617115255266	-1.1060643360558249	-2.206787402863158	-4.365262119078396	-4.880223882110238	-5.075508474952998	2.3539778806119127	3.6623411288358434	3.549565026898708	3.445616026036847	2.1866091533148	2.9862335924926224	1.4863450788254184	3.8935048940888852	4.639074474875316	1.1137672823701152	1.8872508075337517	-0.09461343509352055	1.9265828068285205	0.8408331009358018	-0.2520257523966098	-0.05157156621211111	0.8971999677904197	1.9538689094467474	-0.8560187452792569	-0.9304759715254034	3.058485086124731	2.972187939739123	0.7778961606145033	-0.8823744498754297	-2.338815430412227
chr2R:19541204-19542793	10.70358026248791	8.359311375106374	5.785599906296383	1.152905329904853	2.1560069589100754	0.5917812364141677	2.0091998861302773	-3.3598881807365366	-1.8132482846621354	-4.280157164235552	-1.6254013533005593	-1.9022397540163645	-0.39850850070960064	-3.6294319337714573	-7.826380874517439	-6.285068016065716	-7.975652185586458	-9.618358069706307	-11.619899288258264	-12.779156245561158	-12.09192473591497	-15.362509214660442	-11.927479982783307	-5.731295730867177	-6.462088885933666	-12.326025909077892	-10.281069011580765	-15.4317054753193	-10.449945614848545	-0.5869496252668819	-1.7878460398706952	-0.9577996883940485	-0.15559505174122634	-1.536485131352854	0.026035544586486763	2.165628570227718	0.9568070777091172	3.4406084149096534	5.430140918708116	8.866593739325081	11.910219167923618	7.748832529573552	3.2724832228381806	1.5899690515046494	3.5718562447327153	4.306549165599753	0.4861018491359814	1.152759917793467	-0.8836162494094938
chr2R:19931549-19933319	9.813753994886453	7.163695901312886	4.439815188196323	8.204617215823452	12.577849159547888	13.857846963541265	13.394739608824011	12.533600172459764	8.815003820056635	7.5469276164668475	4.005076153394691	2.17575413602861	2.689686291490971	0.21515553275115995	-1.7317109473517789	-1.9139049283407676	-2.545642088674212	-0.2827552712052906	-2.4484306532984212	-1.450327677290535	-2.8414488806766824	-2.0458389206426224	-1.7456307834416196	-2.4882543716552576	-3.8451566042981966	-1.9651577029325458	-6.59379037091346	-7.589603964804338	-7.280382183713631	-6.589138946011478	-7.262555839285536	-9.055316048878067	-12.286765787395131	-13.795857563045582	-7.172853543662375	-9.194044048892685	-5.893619887870729	-10.86022114065732	-12.288580866635273	-7.2608418147614415	-6.380396753551984	-4.701831861672225	-7.522993279121411	-5.847094790186357	-2.0101751033318993	-5.954484150315031	-6.375965786903903	-5.931111925440109	-8.499368231110047
chr2R:19945661-19947454	-7.280382183713631	-6.589138946011478	-7.262555839285536	-9.055316048878067	-12.286765787395131	-13.795857563045582	-7.172853543662375	-9.194044048892685	-5.893619887870729	-10.86022114065732	-12.288580866635273	-7.2608418147614415	-6.380396753551984	-4.701831861672225	-7.522993279121411	-5.847094790186357	-2.0101751033318993	-5.954484150315031	-6.375965786903903	-5.931111925440109	-8.499368231110047	-8.472453068814946	-6.371213766145265	-10.489425708756775	-9.623304507446381	-13.632303755567863	-9.864093446467834	-8.886847190246083	-2.732773039887888	-6.3656387071495635	-7.080642870332206	-8.875734535032834	5.652033406024834	6.447699091260601	4.411740565359478	0.5093557209759878	-1.642336495485383	-3.6037434873993175	-7.260050483876909	-9.450896449268804	-9.0919580554028	-7.970925640111976	4.6668553108473665	16.98497661467379	18.991273339117317	6.87098594597087	1.9084850188786497	1.2020190086592508	4.50658463490117
chr2R:19948098-19949492	-13.795857563045582	-7.172853543662375	-9.194044048892685	-5.893619887870729	-10.86022114065732	-12.288580866635273	-7.2608418147614415	-6.380396753551984	-4.701831861672225	-7.522993279121411	-5.847094790186357	-2.0101751033318993	-5.954484150315031	-6.375965786903903	-5.931111925440109	-8.499368231110047	-8.472453068814946	-6.371213766145265	-10.489425708756775	-9.623304507446381	-13.632303755567863	-9.864093446467834	-8.886847190246083	-2.732773039887888	-6.3656387071495635	-7.080642870332206	-8.875734535032834	5.652033406024834	6.447699091260601	4.411740565359478	0.5093557209759878	-1.642336495485383	-3.6037434873993175	-7.260050483876909	-9.450896449268804	-9.0919580554028	-7.970925640111976	4.6668553108473665	16.98497661467379	18.991273339117317	6.87098594597087	1.9084850188786497	1.2020190086592508	4.50658463490117	1.660242884391533	0.23976042781964824	-0.05147085991596887	-0.6849180492957314	1.9465880605911736
chr2R:20552522-20553692	-5.734551994420953	-1.087636782058556	1.1737218734474009	-1.4313637641589874	0.16546830069772273	1.0447075261394523	-0.2887691230768229	1.1737218734474009	2.248331584511609	1.6737020916675762	5.527062566632523	1.5026511184272295	1.0638281576422768	-0.36126033106866595	-0.5301420776538256	3.220277998129943	-0.41465683907877776	1.3821770810048504	0.4826172737803944	-0.6715853857648988	0.4731672970695168	1.4146304076597893	4.59685270045748	2.1330695531719033	3.6764047804730957	4.610425494883748	5.198389088892198	2.3486680065256307	5.0887698179917615	4.117659943545327	5.292283484397174	3.412304288697504	1.4850623706776775	-1.936699774837584	-3.1485510097105487	-0.20795375231998975	-0.2349935677707824	0.0	-7.4560889904861325	-1.7345287976228647	-3.9197565355558	-2.687954030497979	-2.134193511072778	-1.9852313186341652	0.3842533059311557	-1.4637527426815689	-0.3842533059311557	0.09449071587415873	0.0957256756643934
chr2R:20790548-20791499	-4.096946269290907	-1.3251975975443728	-1.8640451469288388	-0.8331037697083299	-2.6373851786553706	-0.4281826412323518	4.205944814007354	2.9892321606513645	-0.6252873828651145	5.944667285817279	12.537429551393709	17.130484705321944	12.937857530107738	11.719092307800153	5.813472996507447	5.045121090216463	3.0353878994418126	2.5728392244420135	3.7893495846398157	1.6850333923080205	1.2301534612115654	2.140193620004365	0.9744775117022956	-0.6764525689772077	-2.090613869314944	-2.043171988873028	-1.4810854289483466	-2.6753241827248138	-9.358052925718624	-10.051788853916733	-11.979101198254106	-17.768297635620875	-11.924348357036138	2.0742857392545506	6.575939149895231	9.7947238877039	8.839539050588632	6.212775002230158	2.063496727154346	-2.0966192131315133	-6.358421054689789	-9.392071032933824	-11.488533754000498	-14.98790851851716	-9.48583936161823	-6.135609212369149	9.707656056036749	0.9913635211678324	-0.5552050987676277
chr2R:20855646-20857038	-3.8307914748605167	-4.311241613028333	-1.6931978020400773	-0.126398763906829	-1.2638932613106397	-1.9769857196479577	0.1324460563010881	2.1320494868249122	4.922981295254332	6.410680219139366	6.631193504333997	0.9711260328021266	1.1467688335751995	1.6570652317129049	0.4888908514399325	0.42225798754943306	1.7488221033742957	3.048269585858868	0.5377263404311703	-0.6412298157420772	-0.6857719775357332	0.12994526414880395	1.5917322282951465	0.6677398848338713	-1.5664273974307672	-0.40149214776949377	-2.655200038653127	-3.8718431513815443	-5.859817507294209	-4.69604028110361	-6.49818974204177	-7.714276095139466	-9.185196751443122	-10.590103829786887	-7.93831734631756	-13.026597912640115	-10.040593571128875	-9.303234319492871	-7.00182577493434	-5.411295851959237	-4.50893809917356	7.3525959305626305	6.421825459471961	7.33943733272084	4.422923653608364	4.02559679108623	5.3684886709143065	5.980181783690125	1.9820807775525118
chr3L:229625-231199	12.190119594456272	3.6392508000102484	5.5679163924004005	5.209613015760614	3.525153095171985	2.9258218969101186	-1.719079636772527	-1.3278612181376908	-5.582592581717728	-3.3065479282551613	8.401853125172071	12.96332910294561	9.326979465944293	9.990381123109607	5.181606816222455	4.435081141950222	7.722943911342624	5.578681816370776	9.5244893035484	7.955364147183524	9.984430738010538	9.77256856855285	5.079310109786438	0.0	0.32927963615263195	-4.881754698975942	-2.567010257105084	-7.432790132875182	-5.924371687600316	-8.72277369247102	-9.216759036540816	-5.632325813185553	-3.642736957685696	-14.33998994664107	-16.786163051855535	-21.61416953088177	-25.30046916404129	-21.498431392404903	-11.900379785189903	-2.8385189636786854	-4.803983087105518	3.465226971852053	14.306032314995432	17.132201810292784	16.133488484366154	14.301023031524725	8.952028751099482	2.873613899477062	8.096037423198823
chr3L:1647786-1648781	2.8286803167567744	-2.446711078932131	-3.663848231207174	-7.79620558246184	-4.524827455744833	-4.4134256008359385	-6.234242917142165	-6.455016530533492	-9.988874547007894	-4.993956517532441	6.378216619023475	16.326566798172525	12.710307569149439	12.657645659454307	11.685196376595234	9.245090376123674	10.25281542237801	7.616313921039709	7.5102703815433065	3.412573326831319	5.022063608409523	-0.944336999370174	2.5896067461751686	-0.06622932989123309	0.02555778783057604	-0.26164510579465944	-0.39613396421005026	1.6271164013773622	-0.9685011464965045	-0.38602353495656394	-2.5819187846250555	-5.543484412111731	-8.087104961076305	-10.382359039947247	-6.662746454277571	-2.9344745978050963	-15.379170327037137	-11.084907480838291	-18.85467421389571	-10.461444078969262	-13.485043559570387	-0.9589252183005444	5.7741116575199705	3.1902353808008193	8.170877738928905	2.091172211468286	1.8111210170333003	-0.6907603259602165	-4.318177125262178
chr3L:1666896-1668046	-18.85467421389571	-10.461444078969262	-13.485043559570387	-0.9589252183005444	5.7741116575199705	3.1902353808008193	8.170877738928905	2.091172211468286	1.8111210170333003	-0.6907603259602165	-4.318177125262178	-5.16483386122045	-5.730609488536148	-4.449607389374909	-9.255966704482116	-8.996337760918678	-10.75106300846936	-11.106719631085408	-15.459524271320495	-20.848064786573875	-16.820637916574963	-21.623587908106714	-22.2493840958968	-10.46613113222337	0.0	1.0474034514751487	0.9059652567236041	0.0	3.927121845181157	12.015916211467568	2.3927543539590883	8.97422927456606	4.956182157347239	10.708698817815106	1.2348935209369403	3.4316581352527726	-0.1434025553319325	2.429630936835765	0.5863849202973079	-0.12253200199864335	-2.1009770198738007	-3.7189106476219633	-3.573301759010158	-1.067809349054866	-3.229280956703117	5.337820129076124	0.5217662500604513	12.825688855258301	14.20130365845469
chr3L:2587535-2589039	0.7403142971641276	2.0084567623051983	1.514992187496485	-2.1957919348494888	-4.0857589873244	-6.12942786804275	-3.9048101665334434	-4.036078468752981	0.288769123076823	0.6252873828651146	-2.872809629939919	-2.5847759445892975	-2.886490474165529	-0.8936083154540573	-3.697083254489397	-3.9291313902872194	-6.462648480930072	-5.279254583406509	-2.180244965607744	-0.6816519536376183	-0.4359239231164445	-2.8206745180629293	-0.42942420790098773	-1.2780642861172016	-2.3842674904748176	-4.419814990335816	-6.215539561068181	-5.507442207574419	-3.2825685120962045	-2.6818311687469616	0.8807275879539905	-5.155261796892931	-4.27473170680162	-1.3226248729434937	11.88096771162001	5.450426232332828	11.09992866370159	17.057299992150806	16.222816229355065	16.10939078984647	15.950705984088	12.519861556081699	3.3537570543802837	7.420493277267585	7.546390741245425	8.538209137236567	5.5405310951744084	9.226850044352556	2.8725343131455063
chr3L:2767172-2768443	3.182434798608509	1.3120223027252604	6.543967642890536	8.481599923648599	9.671567054551378	11.31487816927405	12.303301553577075	1.002218800574404	3.720740569099554	3.474580541129164	6.461986626793694	2.9902690441515283	-0.20078713120243288	-3.6408388869610486	-3.5691013592304697	-1.698482940459567	-0.22023560294690828	1.4637527426815686	0.6610055706295627	-1.7316208704193188	-1.9588578202265772	-1.9291506229929494	-3.136643539103766	-4.215198357715888	-3.1080845768019545	-3.2416117574152294	-2.1763487719854213	-3.016590209191238	-1.478619666676047	-1.0627591813376547	-2.2973586609618186	-2.1166572317637518	-0.33697638427096877	-0.7653197841939183	-0.44628324850104695	-1.378759733375892	-3.07897304970589	-1.5449944796685506	-0.8595275905666044	-0.9793004794488391	-3.8762313773253867	-5.866652301543656	-5.196082211904032	-9.441120227028652	-9.410308238348478	-10.5115705302897	-6.7826428535127095	-0.3842533059311557	-4.978572771465834
chr3L:3195608-3197417	4.288857771187442	-3.477703433789822	-14.002704255925748	-19.249981997435683	-22.359731857824773	-3.314739296705015	5.894289635473788	9.201392190888697	25.98513106194949	29.770167578823163	28.41618560165107	26.82466898041242	19.681741309915445	17.02072705270112	12.212835560522928	9.097360507898433	7.845375272122099	2.184784049388174	1.3559821615562968	-0.7094731993696924	-1.9285807941277868	-8.855448922078768	-9.597483515292545	-12.140079314728734	-9.067186507462774	-15.950490962544022	-20.521843496820722	-18.487883998388945	-7.251009737470352	-2.143652165568463	-3.5487629621048282	-6.3451295915157875	-3.2760350700490792	1.0065361055190598	0.6512041433254843	-1.2975252721976993	-0.547445045694833	-8.468914650788099	-10.985931805562533	-1.0394732819845565	6.477317101440992	10.173810130949859	9.024768606810781	2.7757120256659187	2.292984299339382	4.130739454841442	0.550143676018006	8.647731399951114	20.134122772566702
chr3L:3220680-3222169	7.6514343438357955	17.252181387363084	8.294647157570987	16.167298448277684	13.794584047938477	10.062228732166474	10.942733287130052	11.003375512543323	10.306432244263664	5.884392469332703	0.38977844357203645	-2.3285262090467476	-4.333721768604623	-6.2316270661886906	-8.551142925062994	-7.435456549224057	-6.304314739558131	5.476671873740908	9.493435116160127	15.570900727995006	9.500539041152516	6.070281314157356	5.494729265548092	4.7679520035344645	-0.07707484952579108	-2.865005481767289	-3.2218255523171155	-5.8006811860186245	-8.42605497600218	-6.255074146911716	-10.202858441639309	-10.739144234174141	-11.099891604200524	-13.045211046592042	-18.151856628969163	-18.665239153136366	-11.902841367807305	-12.132181230397844	-18.02352298791596	-21.859859107536924	-14.278961157185556	-14.463795554031382	-9.56351454432113	-26.75391159473331	-8.72137554514816	2.6010709653197357	0.8065359368777398	5.19648845764888	6.9217195019320945
chr3L:3907814-3909006	5.924398982737064	3.9242035438340768	4.55777149900717	3.503465234615012	2.5054568128553223	1.7425830677488614	2.7923925433997625	-0.85677568231143	-0.8961659116316406	-2.0455756175168247	-2.6964648560354485	-4.306329693090684	-4.658795035465643	-5.51906168701141	-0.7357890626869555	0.0	-0.864576137305775	-5.002842735434945	-4.016869833826976	-1.3371176605838015	-2.4830379909778784	0.8109735637846825	-1.3771640782566252	-0.9670162803285552	-2.8473404508212625	-4.27825387638631	-3.1603582015156517	-4.493122231384496	-6.045515937868794	-4.477148649944478	-11.281085023769863	-7.404703305099344	-8.16555696718849	-11.53143228861306	-12.116065242419719	-9.333887312114442	-12.318307433049682	-9.191008122042525	-3.966571859965465	-0.7359535705891888	0.0	-4.895271553687676	-0.898325699107578	-0.7359535705891888	2.810375974138009	4.723258274649014	1.844827418961548	3.777200118651738	5.94883017968514
chr3L:4236364-4237695	-19.189115916885942	-15.532494891807325	-1.4046328474533236	-0.2933819795548351	-4.035987536408408	-1.2981055271042627	-4.04154939998364	1.2813406034374712	3.9862189578339646	4.216335638607824	4.545901012577154	2.401477958844959	0.5884167686563031	-3.671800360159305	-1.3556679005074455	-0.4643668909760808	5.599205234773125	13.531153584844782	20.02280941653376	18.73022738142738	7.188299709746213	0.32675222119505476	11.39471456514711	14.14716371422213	13.846756656911532	16.181616028706795	14.40409466784725	11.955445327681922	12.739069376266992	8.479298677216855	8.053938740383337	6.368676505389255	5.737497373584477	5.8436146182150015	3.98509102302612	0.5513544281558707	-0.0896073058587483	-2.019487400405657	-2.0725876473316154	-1.4303113956300342	-1.569301672736087	-0.35820213482182645	-1.7567639050373223	-1.3586363994772879	-0.5565215778179299	-1.2165054426746265	-0.4734990603979362	-0.8760136239595218	1.3151271865931067
chr3L:5804274-5805939	-8.225575282951942	-7.869228815132307	-7.434930054319587	-8.210615858048236	-10.760718393554871	-18.504806484996188	-20.56012017357806	-20.179318008149636	-16.592534691110494	0.7359841279388456	8.287483488926021	5.0062019924623655	-1.3538800864192604	-9.070048214421977	-17.70695590673438	-17.062248245213407	-3.4100864549249557	-2.212359054464232	0.8069266669394751	-0.8221731133875213	6.3492365393890005	14.43413680118727	21.320266443897207	10.714186891640592	10.981721328620445	5.028624066236962	2.2814145327766124	3.89466109993899	2.5195514816196556	1.3372834113155372	1.9262357562745338	3.084703967585386	2.399104222154109	3.213141073317279	3.7468109165908405	1.5325552793931654	0.2782181340615106	-0.43716603896014344	11.11923490776462	19.127647699574005	10.351579934838094	18.972178568617235	12.185896476406516	13.290925072370039	11.849679798033096	11.293184481924266	8.507227634310254	0.6359467334320673	0.773798330633641
chr3L:5923110-5924980	-3.198825316638397	-4.593836507032248	-3.873794197092901	-4.03680532265156	-0.08414483073248277	-1.2407833879874608	-2.399240651804963	-2.6507352656833407	-2.198711790538827	-1.2787393670063825	-4.202735033111621	-4.730420325349172	-3.080930733263318	1.2153403348059149	-1.8700254104677434	-3.0184819947052115	-1.0712195032428007	-2.2697304285355595	-4.147425136715118	-1.6003423933533654	-0.6869033885539373	0.4981573657169619	0.827066793284096	0.0	-0.5050184077099936	1.1008679539811876	7.050419974976812	4.201715566831699	7.577427023831836	7.300033760871381	2.8142162649185845	3.4001273239679835	0.4617786418743088	-1.4183341114984604	-0.6845217356821115	1.1463383902419109	4.436938612053855	-1.9684881625655302	-2.8357115853359236	2.9229386067038803	8.531011589706415	3.772422941938671	2.46465540869835	1.2094994736394367	-3.3734310414384385	-5.436656495994084	-3.063440638254731	-6.247470475676982	-3.604278618917697
chr3L:7233074-7234042	-1.0668755590631576	-1.6361684927680704	-2.838002758279867	0.2684601927870059	2.808369037262879	1.003996020386242	0.47712125471966244	-0.9884928598239788	0.10165738000822672	2.7683467225057266	0.3073596725751182	0.9884928598239788	-0.2887691230768229	1.304293468460815	1.979619579320356	1.0009102260028648	0.8881232239143072	1.7634205974188524	1.8834399987253208	0.0	0.0	3.267114632662933	3.3328249032276083	4.663546856230586	9.907226431837948	6.409920050891217	2.4619594663424227	3.1655522876319386	5.79448887371648	4.095070219868879	-0.3842533059311557	3.8208163253927143	8.086069205545678	4.517567806494112	7.365105450134411	2.951775343815592	3.7649862179824938	0.6143429443286205	2.466986961235111	1.3622615327324217	1.1472945040744071	0.24062334122190882	-1.0723021308053313	-3.5132768298156662	0.7065032887974199	-1.4836035729822854	-6.292320961078428	-4.9804946722590735	-2.3963695124805224
chr3L:7355939-7357148	3.1990262023522047	1.1566607645760572	0.47712125471966244	0.6252873828651146	1.4395298129268226	1.5501543895334609	3.955172651745528	4.34493374382574	-0.47712125471966244	6.101704493686443	7.325461517891598	5.750554588836259	9.902519109358629	9.461713635991474	0.5871840453695247	6.335494637117665	13.184662363844696	13.686347333488714	11.783354184957213	11.362608738577562	4.757079977267229	5.839320801851731	18.25744466878821	12.698018625549183	5.930554787298904	14.751763041492628	4.650991840997096	5.429393261185014	1.8244810634954876	1.3143623848511672	0.3948719536386313	-3.760171700601087	1.943221112619565	20.963132157661036	22.83505543820931	15.948673480052783	16.915477124816164	8.274210034943168	3.28198565764063	0.7902528869350193	-4.995858939711567	-3.7081557900307045	-9.973340624101747	-10.356708111872614	-12.24466960964459	-5.139724365778945	4.254590385437654	0.9220295574166448	-1.0713926412321955
chr3L:7365262-7366768	11.362608738577562	4.757079977267229	5.839320801851731	18.25744466878821	12.698018625549183	5.930554787298904	14.751763041492628	4.650991840997096	5.429393261185014	1.8244810634954876	1.3143623848511672	0.3948719536386313	-3.760171700601087	1.943221112619565	20.963132157661036	22.83505543820931	15.948673480052783	16.915477124816164	8.274210034943168	3.28198565764063	0.7902528869350193	-4.995858939711567	-3.7081557900307045	-9.973340624101747	-10.356708111872614	-12.24466960964459	-5.139724365778945	4.254590385437654	0.9220295574166448	-1.0713926412321955	-6.702144286479492	-12.918226344369065	-21.798446185755463	-26.479354284084565	-13.56250447332061	2.619872921152459	3.9179677971274587	12.314273785190656	5.943782983940106	5.74193603823053	6.109772119894626	3.387866348974871	5.572226372246795	-0.15381416763159558	-0.1877670360976849	-3.4371456823155357	-1.24344815496079	3.816282998506755	2.152446361701722
chr3L:8405938-8407401	-3.589044126090517	-1.4730811555437164	1.6422094376882794	1.7232682342452557	0.3433927248526635	-0.9402942846873704	-0.5703883862001771	-3.775310205023985	-3.6969870971057617	-3.670271638110826	-1.1442419202460579	-2.0977126250503666	-0.1671187774347485	-3.1560028563734335	-3.1004615546551713	1.066070599282486	2.5182081543347135	1.6067322626170963	-0.5312655248735355	0.3995460229184833	2.231153915387851	5.326500212210043	3.9773283448795826	1.3821770810048504	4.3814468625771905	5.5953322229745295	4.541792526203863	3.3140058295100916	4.619409289159761	5.329641639830021	3.454626435719976	4.153324474324785	5.266014478667108	6.7788082600278114	1.7763394996964135	2.5739352062574774	2.4314753082572684	1.7094857434960091	2.6117888483906695	2.898591655167217	3.5147593439163956	0.7281676530005243	1.7376791041223956	0.5158096913588004	2.2464178291546935	3.26938872400822	1.9878705547618019	0.8646045963549588	-1.2726408217507275
chr3L:8594433-8596041	1.2905424689451477	3.094669713681678	1.350509732495505	1.8720967556118489	2.6485358355538073	2.4391625667862376	2.792926887350876	3.1581999423743112	4.233644168895426	1.7957491263685756	1.9983637481389205	1.3935925243645537	2.2158081686103475	0.8882632560759154	4.123977145064049	2.6166288126338886	-0.7906137876558699	0.0	1.7782318259905678	6.110247904268852	2.200135302095254	6.496629400837787	6.155506152583536	10.881961402584116	8.408810336933756	5.345128376995555	5.96295045902863	4.7401766505857506	6.271788512022581	3.2457284582194217	0.04806986768059108	-1.7023996051207306	0.21389089561451463	-0.7954577907579319	-4.54742795249949	-2.816836422630507	-2.8297581036988317	-0.3174792021990947	0.5050184077099935	-0.10773081724754471	-1.883865186630839	-1.6978721337067832	-0.2493683897743059	-2.6808044625322083	-0.7225683409969323	-2.379759765454009	-1.3673820908289	-5.99096097029025	-9.525530531812953
chr3L:8983330-8984796	0.5921681641464761	2.270996608745501	0.5552050987676277	1.7395049274384922	0.9142861670105114	0.9403146267840891	1.8080263004339747	-0.5630527574422091	-0.8313430908301999	-4.03153403325441	-2.4680577800264554	-3.8852037052770787	-0.2406233412219088	0.0	-3.3372236323566806	0.21506134719000733	-0.07326405943356906	-1.701380572662199	-3.819495161463523	-4.844517523981712	-4.964355921394693	-0.6172100126980299	-1.785104937190352	-0.28369644097753793	0.37133488777398577	0.5552050987676277	-1.4637527426815689	6.465503531625681	6.659202263715214	5.838262075276966	14.939449993667186	12.989807217147831	13.847951439319136	8.627901692896389	16.36621868603112	16.01744079065534	16.876967249211816	13.834907312989241	15.705608170730663	9.95361216595862	14.039797750585912	10.168672341912746	8.911054000488761	9.343093322261744	6.1101146125756935	2.8517266081958264	2.921612368952291	2.120247388456115	1.6427987351726048
chr3L:8985463-8987073	0.9142861670105114	0.9403146267840891	1.8080263004339747	-0.5630527574422091	-0.8313430908301999	-4.03153403325441	-2.4680577800264554	-3.8852037052770787	-0.2406233412219088	0.0	-3.3372236323566806	0.21506134719000733	-0.07326405943356906	-1.701380572662199	-3.819495161463523	-4.844517523981712	-4.964355921394693	-0.6172100126980299	-1.785104937190352	-0.28369644097753793	0.37133488777398577	0.5552050987676277	-1.4637527426815689	6.465503531625681	6.659202263715214	5.838262075276966	14.939449993667186	12.989807217147831	13.847951439319136	8.627901692896389	16.36621868603112	16.01744079065534	16.876967249211816	13.834907312989241	15.705608170730663	9.95361216595862	14.039797750585912	10.168672341912746	8.911054000488761	9.343093322261744	6.1101146125756935	2.8517266081958264	2.921612368952291	2.120247388456115	1.6427987351726048	2.8779369571201254	-1.1881904388242432	-2.062466982446118	-6.111774949990432
chr3L:9369267-9370335	5.123906728119281	0.6252873828651146	2.376155689375205	3.429381442186686	5.594257796571874	5.374906644548954	2.033876868133111	3.163129045182517	6.240974808260609	8.590270728843798	5.307903816543495	6.682269285406243	6.049977170001926	6.326527318253212	7.128740882692367	7.52971023010603	1.9273248162114929	5.428909880193702	5.379096631658622	4.86523701859163	4.247311194240988	6.578066748104769	2.5269445810645625	2.040798121852448	4.3748356293857364	3.8709556852152165	5.2691044808915075	2.375585142846598	6.308705983664211	8.96442178011762	10.497713628015644	8.522017940953335	8.501934400647611	7.103745530925929	5.264745175321904	2.4181631248526236	6.326749979540003	5.184217302115041	7.839974080130035	6.186635209707789	3.8049589912187978	3.640932675863994	0.42599126468368154	0.9542528043577531	-0.1713655173615348	0.4441180237665104	1.9129405990161552	0.26044739989558946	-0.8757498155587068
chr3L:9377138-9378279	1.9273248162114929	5.428909880193702	5.379096631658622	4.86523701859163	4.247311194240988	6.578066748104769	2.5269445810645625	2.040798121852448	4.3748356293857364	3.8709556852152165	5.2691044808915075	2.375585142846598	6.308705983664211	8.96442178011762	10.497713628015644	8.522017940953335	8.501934400647611	7.103745530925929	5.264745175321904	2.4181631248526236	6.326749979540003	5.184217302115041	7.839974080130035	6.186635209707789	3.8049589912187978	3.640932675863994	0.42599126468368154	0.9542528043577531	-0.1713655173615348	0.4441180237665104	1.9129405990161552	0.26044739989558946	-0.8757498155587068	-0.08696783923020128	-0.01817068044785936	-1.5384963846077002	-4.211174847799322	-5.585889093772535	-6.156162946941898	-3.6147140711313908	-8.131843622660819	-14.06866889769407	-16.200895367894336	-18.011195383280157	-15.03481491088355	-15.45163754649303	-8.287012276844289	-9.475992667627047	-3.933274613265076
chr3L:9421436-9422784	-0.503350809406816	-5.967044117478223	-6.127495934578127	-4.711558948375345	-0.8457119955017671	0.288769123076823	-0.7359535705891888	-2.125236374215908	-1.463451751883673	0.6235230798875795	-0.7616287921636021	2.9385396922277898	6.808269675888174	8.97177261292104	7.151627360375098	0.0	0.0	0.0	4.120602450786786	8.503466104914152	6.920106625336966	8.168125344889114	1.2135589037426568	-1.0253807211439325	-6.0274415395126635	-6.334416587487539	-2.7785706690288494	-5.667783777051748	-4.421865747470665	-1.0440204027870896	0.0	0.0	0.0	0.0	-2.01989491730279	-7.591841168826911	-6.455788020996385	-6.397490687721842	-11.399164457904972	-9.599766931975386	-8.004674492719316	-3.3961297307013076	2.9891301090903957	5.268287573150366	4.095272675867967	5.986879249292905	1.138259157961791	-1.9571837538596597	-1.5781838836615223
chr3L:9468568-9469942	0.7359535705891888	0.5552050987676277	-0.7357890626869555	3.5758121581691364	5.374204189882448	2.4310161170597557	1.6447274787387443	-5.385142176317233	-3.20779919895267	8.60998589084745	20.204089343804604	17.253223936834164	0.0	2.259982999975834	5.0462107056171766	11.705559317840557	12.559734541406275	13.520600069083939	9.184607300780202	5.2447439975267764	7.79220042877802	8.508232968645997	12.52457270137492	5.980441740795249	4.1346751668105055	-4.5049096347575235	-5.962950459028632	-9.55714490617912	-11.739906640524346	-7.818107070364177	-16.199074074796048	-17.784938266869922	-18.453620387976702	-21.106570534627274	-1.3647885481713355	2.963513664353849	5.25425625206008	0.0	0.0	-1.559854192314796	-5.473111170395937	-1.5864405398510628	-1.0747075090448615	-1.3077609981660676	13.168865125258861	19.663926051040686	26.076071633252766	16.259466529671162	8.232667849600466
chr3L:9502453-9503910	-14.30292712641685	-22.32028579087899	-29.319437178456855	-28.014122731957976	-19.888592891048997	-6.26573126767325	0.46309530423116435	-2.463923858193185	2.019633519064509	1.6415830344289242	10.191292547439081	5.116253613909137	2.500651821046039	-4.182780421444336	-7.579164442107119	-10.183757548126207	-5.831756172680934	-1.4787494158918897	0.0	1.684872899606169	-0.3842533059311557	1.2813406034374712	5.251217798019968	4.232479871826292	9.396498812629796	9.137458073710352	9.658314009022396	3.241655225953699	4.762690210082704	6.724142173093383	4.327057130225391	-0.739133396650793	1.9428532736124082	-3.1777345096875913	-4.062170827596989	0.3297405388524784	2.972178208825783	3.1116449905781733	13.154677044452889	28.479212048971878	28.888937856760798	23.91651091994065	23.888770470334432	8.46504839464895	7.657429028873466	10.353726839738405	11.59820619918834	5.682715698545424	-0.9330078480702793
chr3L:9503926-9504588	-28.014122731957976	-19.888592891048997	-6.26573126767325	0.46309530423116435	-2.463923858193185	2.019633519064509	1.6415830344289242	10.191292547439081	5.116253613909137	2.500651821046039	-4.182780421444336	-7.579164442107119	-10.183757548126207	-5.831756172680934	-1.4787494158918897	0.0	1.684872899606169	-0.3842533059311557	1.2813406034374712	5.251217798019968	4.232479871826292	9.396498812629796	9.137458073710352	9.658314009022396	3.241655225953699	4.762690210082704	6.724142173093383	4.327057130225391	-0.739133396650793	1.9428532736124082	-3.1777345096875913	-4.062170827596989	0.3297405388524784	2.972178208825783	3.1116449905781733	13.154677044452889	28.479212048971878	28.888937856760798	23.91651091994065	23.888770470334432	8.46504839464895	7.657429028873466	10.353726839738405	11.59820619918834	5.682715698545424	-0.9330078480702793	-5.486212040369322	-12.15839843886241	-16.115263818366518
chr3L:9796241-9797487	-0.2887691230768229	1.4565076095746725	5.399893506250389	2.5468704408875285	1.243225535861345	1.5277937093321492	-2.1281005731175235	0.3680785626977227	-2.521442801311917	-0.38894791660417566	1.7022214210852469	1.6255022546785667	0.0	-0.32675222119505476	1.0899459929323194	-0.4069813352270333	2.824501804011881	1.2958714957272943	3.1672153639662435	1.5336566294839815	2.800770230391804	3.1793137937922835	5.330814972050286	6.040931047712631	3.785653760742539	0.2614505271567006	2.105157744863585	3.637434570597972	7.77892325120249	6.278309229254142	1.4772115779074046	5.398414652776118	5.125177276297309	4.246128704589485	0.6893915254436865	2.2185952318776114	4.4433370657905185	3.0717740775042857	2.3868823883970296	0.6854114053522086	0.023090644278416943	0.38396149825292963	-2.167281321879722	-1.2253532283842299	3.541361628996825	0.20496423784337345	-2.3286248352848276	0.9884928598239788	4.360744692126315
chr3L:11105103-11106265	2.0098066549857587	3.6621365797941503	4.958588144257383	3.7669053340944165	1.0980586265729324	0.7762848312589453	13.343925313093859	11.455751445820905	13.178138442440451	5.848560643841365	6.758781926574202	3.8448373255518287	2.985605977918131	1.0339488336910931	0.24359751935847898	-4.176525674866127	-2.8023015572594354	-4.281831444874021	-4.355434674886134	-6.16094604454126	-7.600053402995919	-7.413938016152287	-5.38860864507264	-9.593528580945753	-7.193689971105529	2.4930961406785492	0.0	7.74132854237707	7.896818506997876	8.557013836252915	5.350193970649956	1.0801642138745284	-1.7178666840866965	-5.004473225765309	-3.946743700916879	-5.246391044545311	-6.0035202309545435	-8.100079135516856	-8.80676090957934	-16.33347615139201	-24.075872509866247	-20.570061781064776	-25.056856518479112	-26.047766865170697	-10.836586740239797	-15.81868494046908	-5.909438590394606	-0.2406233412219088	-2.0394288442668915
chr3L:11816175-11817749	10.04198461470988	15.382770732406758	16.869236215975036	7.093579173536632	3.5567066465265986	14.295009384653955	13.052811138835477	7.153851186955912	11.614043682040524	12.049138159783526	10.45693017181739	10.09007301463018	7.940143019082286	12.422118850312888	8.739389921212567	3.503360211474917	0.2767417183793433	-2.940413259514846	-2.680324166358979	-5.3847642039029555	-7.198710699687201	-6.723820956235365	-5.258995382794814	-12.987135852145576	-15.653322174434416	-4.871672973263282	-5.721157231839238	-16.358490675173464	-20.689441632727288	-18.88620071612726	-17.13712373932822	-13.419130476480843	-3.943641817502481	1.087636782058556	17.45498281172524	22.119999909941196	17.86821211433719	11.276384362989885	2.915827632205617	-0.676503711911244	-2.5814495206077623	3.993164978354811	2.5643568592440062	0.9929499464872704	-1.06441188877937	1.2634507009229343	6.914901813297298	8.54475354670948	9.30062466678429
chr3L:11819874-11821177	7.153851186955912	11.614043682040524	12.049138159783526	10.45693017181739	10.09007301463018	7.940143019082286	12.422118850312888	8.739389921212567	3.503360211474917	0.2767417183793433	-2.940413259514846	-2.680324166358979	-5.3847642039029555	-7.198710699687201	-6.723820956235365	-5.258995382794814	-12.987135852145576	-15.653322174434416	-4.871672973263282	-5.721157231839238	-16.358490675173464	-20.689441632727288	-18.88620071612726	-17.13712373932822	-13.419130476480843	-3.943641817502481	1.087636782058556	17.45498281172524	22.119999909941196	17.86821211433719	11.276384362989885	2.915827632205617	-0.676503711911244	-2.5814495206077623	3.993164978354811	2.5643568592440062	0.9929499464872704	-1.06441188877937	1.2634507009229343	6.914901813297298	8.54475354670948	9.30062466678429	7.444815287016678	1.077875869447507	1.3119373797210243	2.981259644330134	2.825221260072508	7.876361923226757	4.54086166953589
chr3L:12511104-12513444	-1.1475311653705194	1.2803576884007672	-0.8626970255228179	-3.4450925027226793	-1.09156882326176	-2.413034342798438	-1.5741660565395421	5.009227803050633	12.987627247306227	11.79613928877761	9.889709782925852	8.906390601512086	8.489961252398537	6.123857587586432	1.6970285802192668	4.522092946050322	2.8764176624082487	1.480439178547489	2.724260477311082	1.7311176382955373	3.7324409817990136	4.454439504486423	1.8955352451389347	1.5180857922225677	0.39483801613306674	0.9764352622981893	0.6625687428541107	-0.8918946060470209	-0.6390445203212585	-1.2361563656725914	-2.214644293458728	-1.2158945640411112	-3.701943830884476	-2.396671131874759	5.19359810821593	7.48460148414743	6.223839616995161	5.8202616292202505	8.141810106271949	1.0583960769297445	3.337343271482421	4.251911252726077	2.119598297423922	2.9198877669245173	0.3904092488760716	0.8926850447274537	0.42977377494685476	4.173917090609298	2.9807835392909054
chr3L:13016899-13018110	-9.617006793980284	-8.784696799928406	-7.334095234258651	-12.758568117542488	-2.2691212993301275	-2.7029201605472504	-8.948441367988412	-2.615306279857278	-0.9884928598239788	-0.2887691230768229	-0.47712125471966244	-0.47712125471966244	0.0	-0.3842533059311557	0.3537298372835533	0.3323389408434672	2.627521944985428	4.186428461324242	-0.7359535705891888	0.3842533059311557	1.6721488845449761	5.144443507214808	8.6818701077214	0.288769123076823	1.6967020202427816	3.502859355417799	5.650713047943728	5.960292482508205	0.9884928598239788	-0.47712125471966244	4.917482931593316	7.496927650097736	8.660900743481829	13.581485786454868	4.4519363896445805	0.9884928598239788	1.8027107223228733	9.012530541478341	13.64023491806877	12.030132927054346	2.653424731121464	3.712526597536662	6.762224736960759	6.651763981681879	3.906677436783771	0.15600425511520188	-2.4587029233213054	-5.7531400081894155	-2.5639754304387075
chr3L:13034932-13037517	1.8027107223228733	9.012530541478341	13.64023491806877	12.030132927054346	2.653424731121464	3.712526597536662	6.762224736960759	6.651763981681879	3.906677436783771	0.15600425511520188	-2.4587029233213054	-5.7531400081894155	-2.5639754304387075	-2.3369400152956685	0.5552050987676277	-4.234769136327356	-7.739828311184899	-1.6398944687416999	-3.63101562949663	-1.1448870952583252	-6.567824358631025	-3.5482388910207097	1.0597490895998085	2.7318091536993396	0.0	-0.7953235719989749	1.920956753230557	-1.3515857557758015	3.4980501734636067	3.1849772158269327	9.947394867754403	23.160918660846935	15.055701000565055	16.095726006932235	22.212382272448767	17.50469649738541	10.1988428561609	8.308782050083984	6.192456002382672	6.362224523084074	5.584092032611661	1.5075978345409873	1.6163226153015284	-5.85650386618433	-2.600208033503154	-8.032896405862008	-2.563026241495813	-8.061120700212635	-1.4984208528260747
chr3L:13371551-13372796	0.9759660979290792	1.4596826525174038	-0.2552528968994852	0.5531775260541832	1.4001787390967768	1.2153403348059149	-2.1411477376961074	-7.881704423993419	-9.803282137957321	-2.7222354831651874	-4.931318372540108	-1.4637527426815689	-5.979192180477808	-14.738031159065086	-7.929154438120671	-5.533950750579349	-7.822396065923835	0.6867325911188109	-1.3821770810048504	0.0	0.0	1.5945249141605926	6.197752603155297	0.4414123674337495	0.9884928598239788	-0.3893487198707884	4.79428747802417	1.8087768333719727	5.739747081051783	4.466837941835951	4.371187356820831	4.516833750411342	2.400114063236414	1.1014254241385097	0.7264057985209469	0.8626229605682982	-0.355161630000432	0.32675222119505476	1.0767440689867966	1.0466924622419154	0.0	5.731295730867175	13.30148280448938	5.1823384023457395	18.951423523476613	10.979921462362439	5.921649989003449	0.8456177147920378	-3.33721795635297
chr3L:16490762-16491658	6.168656584466446	6.054838014066735	8.392034781696847	4.518901280542434	2.1664123645322677	-1.4045301060201831	-3.6451615126997647	-3.9136812855447993	-3.31630891716907	2.300197377972844	3.433285353344137	3.10447859394333	1.7155900370013584	-0.33743505701584287	-0.27057519658514817	-3.08063065406149	-1.3194917802283606	-1.7016617983181928	1.2110394330107668	-2.3840224968197754	-1.6404667752674178	0.0	0.0	-0.8169152425649898	-4.221170993473126	-3.366326122897585	-3.432704042209664	1.0466924622419154	-2.103954432149124	-5.51766025699542	-4.623450617873812	-4.0057436317442185	-1.0066973874465057	0.36566874455480763	-0.766220591076355	-2.2312352620040086	-3.3872343757264662	-2.3635521619324424	-4.234007954991109	-5.082692096670009	-3.387348073374077	-11.218622402433759	-10.446150922585462	-12.976267513586256	-6.426545865152421	-6.920709039551641	3.8346634376137394	9.701196090707047	6.400957772061685
chr3L:16601568-16603479	-0.8023345158735751	-2.8211538400802247	-3.157706978738956	-2.0363224490162977	-2.1881910694971567	-2.751746845719449	0.2614505271567006	1.4637527426815686	0.15545197755555648	0.3493186417531801	8.649530978687412	15.84939482465033	13.905703678020735	13.371765236403492	8.368560457476303	3.6986534431099822	1.3965112821427614	2.3791395972729825	-0.4965327407743262	-2.978973460282586	-4.77535165885089	-5.371927612949681	-7.036268392533356	-8.81316105544075	-11.705416656536093	-0.6957709380144035	-2.7060145155376016	-7.4405736181442945	-4.399606154600619	-2.406994189910567	-1.0220376435096514	-0.14682466503761032	-1.087636782058556	1.170041379908726	8.04738611819105	17.298542946094837	18.120625605520814	18.46547906891494	7.715878975046878	8.204949682833607	0.520553964093208	0.7980132886449492	-3.154914574310149	-4.222202785522601	0.25739547311123584	-1.2977852436181274	2.707271356857614	-5.514242097708317	-4.824439841151828
chr3L:16774452-16775766	-2.493420891963992	4.930331945023988	8.270272177965	5.9385428781184695	3.123961991423334	1.9812586767462672	6.865861112766896	10.212564883472648	7.137686782946052	7.492813700816266	2.774245394295878	-0.6712178415435524	-2.178833504661893	-2.7844465484277667	-2.3968622982027363	-2.6835915993073036	-5.89675960653105	-9.903398074956636	-7.441128410701699	-3.3467992505332993	-10.326482326052279	-10.847857671885395	3.6509883202385347	3.901438748874504	3.043629228858464	5.242122993984089	4.170878493738907	3.525780420717953	1.7164366982824382	0.5599746097441173	-0.7455597854990379	3.9779948359700628	1.4382640944798941	-0.2105263209141679	0.47400740005354464	2.3954880573489334	6.308107151308577	0.8563181254196539	5.299562122841135	6.119060065003098	4.017119789188433	4.700890450314817	2.5071758841429683	2.6534873276051716	0.49745562828578815	0.2362432307090989	-0.7492818604995186	-2.328844865661306	-1.948526093174605
chr3L:16778155-16779295	7.137686782946052	7.492813700816266	2.774245394295878	-0.6712178415435524	-2.178833504661893	-2.7844465484277667	-2.3968622982027363	-2.6835915993073036	-5.89675960653105	-9.903398074956636	-7.441128410701699	-3.3467992505332993	-10.326482326052279	-10.847857671885395	3.6509883202385347	3.901438748874504	3.043629228858464	5.242122993984089	4.170878493738907	3.525780420717953	1.7164366982824382	0.5599746097441173	-0.7455597854990379	3.9779948359700628	1.4382640944798941	-0.2105263209141679	0.47400740005354464	2.3954880573489334	6.308107151308577	0.8563181254196539	5.299562122841135	6.119060065003098	4.017119789188433	4.700890450314817	2.5071758841429683	2.6534873276051716	0.49745562828578815	0.2362432307090989	-0.7492818604995186	-2.328844865661306	-1.948526093174605	-2.635219379939978	-4.04125183834944	-2.8393080491272196	-1.951701965658351	-5.093045157642029	-5.625014459196664	-7.295425780280927	-6.622377606254659
chr3L:18661589-18662895	1.7065794418559914	2.372129941191803	-8.951688043397418	-8.334137370547229	-13.709939406319531	-4.33418092073435	-4.249574044010499	-1.4919992662344523	9.036222773868332	9.047946491592008	4.823534609654979	2.0765866271452182	-6.692693870780417	-11.244224089168586	-13.332880260968928	-1.2145441911046635	-2.998002017370047	-2.1321283494605248	-12.498125864472549	-0.7490429136284136	-3.6443175544340365	-4.096954034734139	-3.189232832122829	-2.7969385429411697	-2.0360282443511513	-3.3820815888901063	-4.306254901827959	-3.905290282596934	-2.0087063749483196	-6.392719134785949	-6.351838328814766	-1.0879376039890982	-8.54243132304918	-10.32677017038309	-2.391054081173159	0.47712125471966244	0.0	-0.3842533059311557	0.0	-0.7359535705891888	0.0	0.24062334122190882	-2.2712418551013	-1.5129666615694712	-0.5511011468531489	2.189729439470173	0.2457594292768453	-0.3842533059311557	-0.32675222119505476
chr3L:18892028-18893382	10.372302045853532	13.907854634088412	9.339058164778274	8.85231484013208	3.597148606250137	1.8845828677591754	0.038767030705770894	-1.2950556204874022	-0.24817670889543197	-0.5552050987676277	-3.3603753467747532	-2.1016698496274557	1.4100199818446206	0.5511011468531491	3.3635071835007984	2.5664550177382273	3.44317527418789	2.0040660394118333	-0.44450933559129	0.4297040972673712	-1.0748311853443597	1.5781838836615223	-0.4106493675885908	1.6956507997022197	0.6240852306845753	2.761163283889525	1.588991274009967	0.8468608328144318	-0.6965547856205802	-2.81466192155208	-6.7975813152187925	-7.367283570305281	-10.392418288691141	-4.024860481788615	7.809670098319836	8.9624102324522	5.439753925771193	5.5311770546927574	11.504796157433399	7.085833729862428	7.446965084704258	5.815731495259421	8.97399811157852	16.360905341971677	8.012424100261104	10.427926612985368	5.50194147920408	0.47285381180305025	14.407834357222425
chr3L:21126348-21128037	1.2790277701086092	1.1523843515278933	-0.7385148517280815	1.3984473901905556	-0.5377087354118523	1.2738413491794902	2.309309046335581	0.9249927412531331	-1.1320986595885318	0.7587229418218584	0.3356900733067509	1.688090888510618	-0.20904594138486088	-2.29058777915088	-4.214927379451277	-5.9699037441744585	-4.444601561691467	-1.9457577780145177	-0.20476224541537444	-3.874620771433462	-4.4341093373075084	-1.3528099822049917	-1.387940830299342	-3.9897488360466693	-6.347216670043337	-4.748101039344045	-3.4651964375157984	-2.778282942474926	-1.4700822753787204	0.10456205398768052	-5.040037407395047	-4.03498124585875	1.107834378419413	-1.9951889289567608	-0.8767511360334962	0.029263499427671306	-0.34636626249399494	-0.5909287510989277	-2.735908545281712	-6.356105183685887	-3.2619638562480393	-0.791032893722419	-0.5124529719751268	-2.206399491716452	-1.597133982318845	-3.190935293107557	-2.721288374083146	-1.6345598324149526	-0.3119124802720081
chr3L:21560930-21562210	11.02056524991082	9.906320783210816	10.74777326782386	7.526590378343953	4.497581652828099	0.8018482752507606	-5.319131625888272	-5.657088226559087	-9.67476211985984	-8.958663789223877	-11.604585385921872	-0.7245735176883549	6.915472553421909	1.3016166698136762	2.018005745807258	0.21044555368072096	-3.4839843552096226	-1.7721074182112198	-6.523454866259196	-5.198995322993144	-4.877068149420123	-11.592946659954753	-1.4042416873289214	-9.337844853974671	-2.4603736718998332	0.06244165824423319	1.4313637641589874	-1.5146370669897433	-2.220969988869209	-4.655937833117978	-8.24383766676907	-10.414926006787777	-6.206979065183542	-1.4269795238647698	1.3842101867847152	-4.890370899250813	-3.3908091300847687	-1.4216527127468133	-3.7873074239194677	3.3407284407783884	8.090730784562423	4.525174103745513	2.460373671899832	-2.119962479259404	7.4182068836551505	17.09310197559431	15.1814688190436	16.699688804734617	11.184242709493827
chr3L:22069367-22071114	-1.842141432894835	-2.9759976588209143	-1.2569466531843927	-1.1194469213804297	-1.5757040175044739	-5.255493000730074	-7.487392284210389	-7.058051493282599	-1.5984637911088007	-1.1743291227373496	-8.803151798339231	-8.406399686353977	-8.667028707089317	-2.689280945401839	-4.760815091181008	-0.9059652567236041	-1.4112246161388995	-3.6963918780270046	-1.6389681487649703	2.021125179143697	0.9884928598239788	0.0	0.0	-1.075535666472462	3.5304885221708067	1.8167588428063957	1.5250495399159165	0.5781519546899198	1.2089608120106723	1.0608179452365678	5.085157699240377	1.7675000630653541	0.685856279631053	1.8920525487348356	4.564924651584684	4.282479464939215	-0.07707399794267979	3.167269867296386	1.5946107179945699	2.378272848829813	3.216119911279317	3.4944175215762527	5.38453497583483	2.530344552044188	2.1889452199402775	2.8846595123133456	4.055236554526422	3.5077408146917377	1.6729186562953586
chr3L:23086222-23088751	-0.4693180592170089	1.4637527426815686	0.0	0.47712125471966244	0.0	0.8526405704718831	0.0	2.1252363742159086	1.256129227469748	2.4619594663424227	1.3016166698136762	0.338196321461518	-1.0357002264158681	4.414961491418606	11.843656639441754	8.04945309034936	11.201674693481223	3.6374410834075865	7.276326207111445	6.478672904412547	5.678513195651677	5.794175960568426	6.505211258484132	3.641051306778054	3.0100375327866833	2.750378550999504	3.7904253170648583	2.6612415067244326	3.946203532754411	2.052018075433787	0.5832768792414714	-0.5721986989102273	-2.1100422941506563	-4.7472169003753155	-8.412576692585183	-7.388825665492691	-7.41181867638805	-5.670293274032801	0.0	-5.20716695806724	-6.393844884089224	-7.779046351185904	-1.2780642861172016	-1.343153397137051	-3.7344259280927448	0.0	-1.215340334805915	-5.157279678134199	-4.061061725485324
chr3R:153245-155005	-0.47724673171014925	0.0	0.0	4.96786402123495	5.486145199664573	0.3842533059311557	3.949578521366049	8.728940382181834	3.6816918397562044	9.635034045667615	5.1328193013641314	13.91043599719424	7.482583549379269	10.268157959573825	4.244343472970458	7.0865163412220165	11.183354167328433	10.141555257980885	7.00342153222187	4.632504115909359	3.679763761439923	5.333366246396972	3.575982156016651	-0.9568070777091172	1.3821770810048504	0.8065359368777398	4.8819902303408	6.728672177036468	1.3821770810048504	3.347548798143335	6.248434689595832	4.89879150581145	3.2682742898697303	-0.4078901454305893	-1.6178993208319845	0.5703447660690736	-1.060008632768606	-2.6571134852571965	-1.4940855140868423	-1.0593878578085547	-1.2950516554138778	-1.494051948349921	-2.446270232151797	-2.5848084578051993	-3.1711933109712467	-0.7072241749044279	0.15545647678750846	0.7495391332736779	0.0
chr3R:463331-464659	3.5375519610322486	5.808929212359669	3.218671608220675	3.7326123406082927	4.072171229545114	3.385076176694069	-1.152759917793467	0.1905663193002577	-0.09726358037333298	1.687260903642509	-0.12003737137067354	-0.4655930102228288	-0.8248380636237211	-1.4571640772950465	-5.597748235123369	-8.722384444991011	-3.51474519621146	-5.049102628294803	-2.2829508664707356	-2.999839999648524	-0.47712125471966244	0.0	-1.5914876501123962	2.2603461933605224	2.6806361545768125	5.553472725294684	5.677713280296501	4.068032213221874	1.3530079183022206	3.9774005985821024	5.330093112723844	5.801640739612973	5.982769404446701	6.085410459575707	4.698452209885269	4.14531245441086	2.0460783195336587	3.9138439306410624	-0.15863705539895545	-1.047539965336828	-2.936711473441382	-3.613190440257142	-1.8132872922236425	-1.406844742362216	0.08107489975764023	0.0	-1.3912399352125009	-8.358955557402853	-6.400497054451008
chr3R:538438-540074	2.1151274614597577	1.1856027693708817	2.116107283302155	0.0	7.237189984100002	10.420618858975102	14.257693080839683	13.927051941447305	5.608071238521375	10.461389978813468	7.2297045822235555	12.233139115166543	7.4896892802680775	8.703294441248705	3.1777674591097314	4.474063597179406	3.248112643741716	2.7027296810789925	1.5223952868594057	1.565447500048149	3.584471590433595	2.8262173591254878	0.47235581190942905	1.081809721135529	-1.2410245294472477	-0.9486953505649617	-3.4780168160532083	-4.641330012701937	-6.378665436971916	-7.051083224857821	-3.437764601503685	-2.3993862373202814	-2.106347678411919	-2.329565160046843	-3.9252167005857372	-0.9564148715051812	-3.2864241507185588	-6.5690567685307295	-3.923562628675699	-3.08185804030146	-0.46817012770790395	-0.8548638872494588	-0.9761204326292244	-3.057762145136094	-1.2822683090761038	-1.23671315661973	1.3921765163265465	4.732254884835405	2.8243501129019695
chr3R:1182638-1184024	-0.1208891596765964	1.7921186596136882	1.7012459951498453	1.2803576884007672	1.578558829117318	-0.40900847736286305	4.14469528739008	2.8687924160870297	1.1239666981278558	-3.6100338655899735	-1.9676828316634292	-3.476197005277151	-1.730204725173242	-4.013200007794732	-3.6734133963406728	-10.121100793077245	-12.93416835380774	-11.969241546213086	-15.653887197676084	-13.987905896524206	-12.671972739527407	-5.868856324315073	-1.6525945075586288	-9.228355806645883	-10.756093403639461	-11.599621037563676	-9.341473041045155	-6.2233015328881995	-0.9059652567236041	-2.6637844443061685	-6.854123854292779	-3.990655416109495	0.3842533059311557	-4.666158007334899	-4.356712377488488	-1.5955298189584521	-0.7359535705891888	-0.2887691230768229	-3.0099847671831212	-3.914883325317246	-3.0117048612378734	-3.2985402336687053	1.81033590333861	-0.4458685983022415	1.8854098707154492	2.1385712973631392	1.0305227246267525	2.5644314479796457	-0.7531820024193868
chr3R:1297250-1298555	0.0	2.3286248352848276	-1.0466924622419154	3.8362608028584866	8.321941510017306	5.933017503931002	10.779548346700798	13.148845832038427	12.299038557711757	16.711740315150966	14.931972372272016	18.154702409989714	9.499823105362067	9.415578950198134	7.1669865334621115	6.4239022875237595	1.6519436305215898	2.307059016043019	5.420349512747558	2.05614818068865	4.259153992180229	3.6757187461395047	5.047800147722575	1.492751490291685	0.1362631591170019	-0.25790110205282335	-1.120264521686123	-5.095467578984327	-5.284184852506534	-8.163763860360834	-5.996760004305374	-8.956890566887356	-19.396908727816715	-14.769699176612102	-15.11652867390206	-10.538195099626632	-7.015760320782832	-10.139648604632642	-15.107824303784158	-12.81091342662494	-11.101448502696492	-10.602324813063055	-7.857558162563341	-2.7020510692410022	-7.184856987785215	-0.7158051146113907	-5.806148475027322	-2.9363227499528395	0.0
chr3R:1450120-1452154	20.388153107311187	19.996883266979324	12.065871277171215	3.522187504515047	12.610678797743882	11.317566324144552	16.6352594311349	11.557747896950206	12.314159333888655	6.407602673762054	4.158249122186115	5.630302474167562	4.508255398133268	3.271237034892565	0.783554142108237	-0.36039710173057043	-4.07667422433124	-10.229918533146073	-11.393649742794764	-16.038379111455175	-13.49986378998075	-2.0098993249934445	-9.82816949821265	-23.069128455199685	-26.22128988749659	-25.49845949555539	-25.542600259371756	-13.132970591290308	0.0	-0.1637321011816039	-5.690335212056449	-8.35215412740549	-10.352811585073002	-10.039217623801692	-7.129680615097282	5.745931898066054	9.315894068610135	6.833880791662661	3.520333821105036	-2.274426559084807	-3.317622245743364	-2.6120210074527805	0.2427921199745347	-1.7358556500488482	-2.2321482815742852	-15.145709915939038	-11.565985343312633	-11.877936199765362	-10.041229578112045
chr3R:2902317-2904409	0.5591996136256243	-2.44856280302743	-0.1406990479568721	-1.1168127727539092	-1.8803998849038173	0.31465731182660484	2.943596597624045	-0.16647833761559835	2.7298384392324864	2.0132822783508386	3.3317136331650574	2.9874875228176094	0.6498872709592004	0.0	0.389684868206513	-1.0801564671341493	2.109378544406287	0.1270221763330596	0.7841348399645692	-2.0633837328058293	-4.104576480533183	-4.890767495728625	2.177003172384584	7.048356331423357	8.471539775864285	5.351180527609943	6.330193350361886	6.9807530163278475	1.6726659186580606	6.779837511692792	4.401973712777823	7.015563202337922	5.781462245325764	2.8879856964477946	2.101950695448422	-0.3476588250069849	3.785163311915232	7.031741944466807	7.0850090718364624	5.546224392949035	1.743695692465778	4.620879909796377	5.673430682347398	5.977937448496311	7.3936241920735135	4.9524156206565975	9.339892557895643	13.10253264095865	10.595187047528963
chr3R:2912346-2915097	-4.104576480533183	-4.890767495728625	2.177003172384584	7.048356331423357	8.471539775864285	5.351180527609943	6.330193350361886	6.9807530163278475	1.6726659186580606	6.779837511692792	4.401973712777823	7.015563202337922	5.781462245325764	2.8879856964477946	2.101950695448422	-0.3476588250069849	3.785163311915232	7.031741944466807	7.0850090718364624	5.546224392949035	1.743695692465778	4.620879909796377	5.673430682347398	5.977937448496311	7.3936241920735135	4.9524156206565975	9.339892557895643	13.10253264095865	10.595187047528963	0.8457119955017671	8.70929911288274	11.749563182863946	15.372914863191575	6.105342825598859	6.0437892265251865	11.933232739742012	9.903321936223925	13.251389737618247	9.155892923525911	1.1337709951695234	2.2590189216015064	4.577200076718967	6.493498630345483	1.8114887750764912	1.7095248879631941	1.489739635518928	1.6548510505161402	-0.1645482614775972	-0.2795753296109495
chr3R:4763128-4764386	-10.865145064170468	-11.63784686171215	-11.53480593867974	-6.061215855624992	-11.03978701740743	-2.448406376312256	-14.548920771948579	-11.196698550612044	-13.652192637481594	-16.69709298842549	-14.444864432274233	-7.7081297689565496	-16.523189651917814	-21.081333285777323	-2.7703147467347002	-6.338073003271537	-3.053711974251749	-25.41877532312315	-39.02828631479521	-56.63110492013691	-28.692640594338794	-39.79294566847512	-1.4637527426815689	-2.802873109792044	0.0	0.0	0.0	0.0	0.0	-4.8656392679984934	0.0	0.0	-4.999667429265455	0.0	-1.6525945075586288	1.3836034978805847	0.0	0.8065359368777398	-1.9229246495807275	0.0	0.0	0.0	0.0	0.0	0.0	0.0	0.0	0.0	0.0
chr3R:4829800-4832084	-10.597174237395915	-7.117922179398785	-10.003866802990382	-7.6478000217524045	-4.470911136646955	-6.275714730535047	-7.900197513871807	-3.0084553768860354	-0.5050184077099936	2.5349840601615057	-8.306116556899925	-12.989317738416789	-10.198795599873673	-11.479187821944485	-11.160660348067191	-15.020002291037688	-10.612430642718284	-1.774789996930851	-4.174575640555439	0.16711877743474865	2.2225022893351007	-1.4174514771501299	-1.1334767581424423	-2.2036045481172795	-1.8179706478960604	-1.9324177639804865	-2.152702179502856	0.0	0.8065359368777398	-0.4666095473949303	-2.6618871929669843	1.2874971366586316	0.6533397802400579	-3.8431204651214874	0.27637074003757595	-0.43164543668331573	-0.7349911457550486	1.7747899969308505	-0.571320832380594	-4.516664618049113	0.11875321975176696	-6.322066087040679	-5.034967117426229	-1.3473244509160707	-10.140281461007662	-1.8447911902644203	2.8110018566034953	-0.8236791214854913	-0.6610055706295627
chr3R:5225870-5226930	2.7965236947073193	-0.21423165336576278	3.2924943479344893	1.8846905489544996	-0.6252873828651145	-0.9059652567236041	4.653685483080804	8.263351214828683	11.599793666825972	12.307119614595763	10.058353579788188	9.687626234474648	5.302288337363325	4.436931109725249	4.925707079255477	2.8408137138552134	1.3174672929231261	-0.12045395988350635	1.6043581432665888	0.5982874332953676	3.5304175526205186	8.47270185767409	6.4452795311841085	8.31811415101711	8.860189824119455	15.016157916975207	9.675084165851816	11.490332663609157	9.979386239832648	8.430616191463079	4.361621495626405	8.05407294628312	5.534897761717782	9.096863521214948	3.3679113935803353	-0.2073978035635709	-0.3065006916752744	-2.442782973690295	-0.7524646610624018	-0.3406968869364643	-4.2144587662967625	-4.672916075266234	-7.389154381215533	-12.32112957826096	-13.937078518752584	-16.283247353726672	-13.046721236783107	-12.337412666936856	-4.253442241973985
chr3R:5603850-5605315	10.842652326285886	11.578587460418706	10.632522149614582	8.216759540284498	5.495003698782306	2.483562405555255	2.7159224814094634	6.891919285141355	3.318969775740824	2.5027758466026455	-1.32883213962339	-2.9956919782597624	-0.889746780847476	-4.8645718184120605	-9.915058901531909	-8.349730147636283	-8.116234678352047	-4.795588573898507	-5.091681388888298	-11.033659355166446	-10.47351220001099	-5.2891412112436615	0.0	-1.087636782058556	0.0	0.2762221757961814	9.921616891392906	16.919163943017562	13.722347482474309	8.119549909868864	8.25685226868548	8.42569419034508	5.6977202096755555	2.923737966947721	1.534827167088853	2.491523528014695	-1.152416548185839	-0.750211031197057	-1.7711493156555613	2.914732933087715	3.183021548231233	13.810637010972101	9.587195007317064	9.390384594770563	8.11000620588885	4.402323935105575	1.97813228425042	-1.9533454090839197	-3.877212500741173
chr3R:7035742-7037426	1.1449270807090381	2.4768931624497226	1.0172604634895062	2.0948951138742813	-0.6800178750710162	1.4730059855566806	0.19512987724037192	-0.8807275879539905	-1.3768430568588477	1.814817546908313	4.0296434034612485	0.09105307189201707	-0.12110167582796424	-1.132710317933036	-0.687105920789336	1.340838032927983	-1.1064770844568605	-2.881369674294503	-4.777138521232842	-1.5921209427106136	-3.3894434518564958	-5.033934132986481	-6.912770736066253	-10.204963698848065	-8.97793763362269	-4.828517904255088	-1.0421790870559455	-7.978900177595223	-12.267429607740617	-10.582195626111623	-7.117597672307167	-10.175187034403821	-10.938738018010419	-24.717321026651668	-16.6709194364702	-17.293192300911343	-12.072898480967615	-19.938773118083876	-2.600722668102656	-1.0668755590631576	-1.9084850188786497	-5.910467922061643	-15.9045533196472	-5.365958373137861	-11.053343606337378	-3.129359140198285	0.0	0.0	-0.32675222119505476
chr3R:7040886-7042286	4.0296434034612485	0.09105307189201707	-0.12110167582796424	-1.132710317933036	-0.687105920789336	1.340838032927983	-1.1064770844568605	-2.881369674294503	-4.777138521232842	-1.5921209427106136	-3.3894434518564958	-5.033934132986481	-6.912770736066253	-10.204963698848065	-8.97793763362269	-4.828517904255088	-1.0421790870559455	-7.978900177595223	-12.267429607740617	-10.582195626111623	-7.117597672307167	-10.175187034403821	-10.938738018010419	-24.717321026651668	-16.6709194364702	-17.293192300911343	-12.072898480967615	-19.938773118083876	-2.600722668102656	-1.0668755590631576	-1.9084850188786497	-5.910467922061643	-15.9045533196472	-5.365958373137861	-11.053343606337378	-3.129359140198285	0.0	0.0	-0.32675222119505476	-11.094544966904134	-11.988046283799337	-1.3768430568588477	-2.989130109090395	-11.17092829885623	-2.1589988735008263	3.6290512175436604	2.4517487123645143	1.3120223027252604	4.836341430686157
chr3R:7045919-7047015	-3.3894434518564958	-5.033934132986481	-6.912770736066253	-10.204963698848065	-8.97793763362269	-4.828517904255088	-1.0421790870559455	-7.978900177595223	-12.267429607740617	-10.582195626111623	-7.117597672307167	-10.175187034403821	-10.938738018010419	-24.717321026651668	-16.6709194364702	-17.293192300911343	-12.072898480967615	-19.938773118083876	-2.600722668102656	-1.0668755590631576	-1.9084850188786497	-5.910467922061643	-15.9045533196472	-5.365958373137861	-11.053343606337378	-3.129359140198285	0.0	0.0	-0.32675222119505476	-11.094544966904134	-11.988046283799337	-1.3768430568588477	-2.989130109090395	-11.17092829885623	-2.1589988735008263	3.6290512175436604	2.4517487123645143	1.3120223027252604	4.836341430686157	4.829500587405154	6.7754182863311945	0.0	6.11174834217722	3.928916931521309	20.260339048088078	19.171202916037892	2.8028731097920434	1.4637527426815686	0.9059652567236041
chr3R:7049008-7051141	-7.978900177595223	-12.267429607740617	-10.582195626111623	-7.117597672307167	-10.175187034403821	-10.938738018010419	-24.717321026651668	-16.6709194364702	-17.293192300911343	-12.072898480967615	-19.938773118083876	-2.600722668102656	-1.0668755590631576	-1.9084850188786497	-5.910467922061643	-15.9045533196472	-5.365958373137861	-11.053343606337378	-3.129359140198285	0.0	0.0	-0.32675222119505476	-11.094544966904134	-11.988046283799337	-1.3768430568588477	-2.989130109090395	-11.17092829885623	-2.1589988735008263	3.6290512175436604	2.4517487123645143	1.3120223027252604	4.836341430686157	4.829500587405154	6.7754182863311945	0.0	6.11174834217722	3.928916931521309	20.260339048088078	19.171202916037892	2.8028731097920434	1.4637527426815686	0.9059652567236041	11.465538481798701	27.861020312242058	2.6995316240276117	23.622571699320666	26.002988807950015	17.905592943096227	1.4313637641589874
chr3R:7389668-7391008	-2.616360548681454	-5.311308965754065	-1.2109179453973655	-3.083368388330893	-6.845422342995702	0.21070289983532975	-4.378760876984694	-0.8813585935591102	-0.3842533059311557	-0.991954162253564	1.082285548959366	-0.2887691230768229	-0.6406634979326955	-0.03216995150580734	-1.016716737417182	-1.136342845964111	-6.358327118474144	-2.9283739959358974	-3.009549710823519	-1.39797564482416	0.9884928598239788	0.6252873828651146	1.4637527426815686	-0.9884928598239788	-1.9084850188786497	0.0	-0.9884928598239788	-0.7359535705891888	2.3286248352848276	6.132364032413689	3.051369138075979	8.188117015554457	5.490699686571207	3.143296440230375	2.3567691651326466	0.7728105171935836	5.2582944909352305	0.33949450367647754	3.7741688200611385	5.233892584859721	3.0797683073807653	5.992023870461122	-0.42921553516829136	0.3035790041103283	1.5555007849206122	2.133591001907218	0.288769123076823	1.0668755590631576	1.1780392737656693
chr3R:7577875-7580143	-1.6147112256500078	-0.9672141910592927	-0.9670162803285552	-1.4637527426815689	-2.758950572646042	-1.4694295764237102	0.30295428725626533	0.11492214373640347	0.549546496252592	-1.2094145884858098	-0.45967507969377835	-0.6720701331435313	0.33931103189411266	-0.7357890626869555	2.489607830302325	2.7964831134331654	0.2614505271567006	3.49644910698237	0.13211981999670377	1.8934209876116221	0.2223200446639773	2.426062910670921	0.9892907916506359	-0.5206442342562801	-0.6252873828651145	-0.32675222119505476	-0.5552050987676277	1.9822683280171423	2.2534597480534284	1.8525468045694709	2.2176968460521356	5.670511578690001	6.489654426721033	0.29800261053650823	-0.7179389573893344	-2.03054211167901	0.0	-0.6473093753593371	-1.374306191138875	1.1014254241385097	-0.45058525804804855	0.3817389592058162	1.2941958582277726	0.8742314379016312	-0.908112057615955	2.4708679701193947	0.341859941627239	0.6252873828651146	2.343329024555369
chr3R:8207202-8208372	-1.3567655093380282	0.0	0.16711877743474865	-1.0210234464813004	-0.5969898904081319	0.32675222119505476	1.8822954892211285	0.6220561062287704	3.0165902091912367	3.3260613554715035	0.9620022009816404	0.8499712137916006	-0.34440896706632707	0.28058655582005054	-1.2399611406298654	-3.4977512326709426	-0.6918905349783199	0.457243836193992	-1.3821770810048504	-1.2780642861172016	-0.05167796040153565	0.35812782931583137	0.4423141652059929	0.8047022056441303	-1.294599202113669	-0.5069168403290193	0.4217457124335926	-1.2780642861172016	-1.684872899606169	-0.32675222119505476	2.5207117891930033	2.8991971310576017	6.091218203175207	-0.6500485400342133	1.979582162936518	5.255167212530963	5.892516577991456	7.963971618249023	7.714737305351812	15.214636182379765	12.355508453641026	8.129660357920201	9.892385297228127	8.78530427556381	8.203972777342258	3.981382498983711	-3.2895606597260185	-4.511966521018825	-11.481148020702095
chr3R:9794020-9795297	-1.9298235774269468	-0.5452079938751029	-0.5792664710489057	-0.6046811205293405	0.8578420879711437	-2.368030794783839	-4.4922925770273245	-3.434492341620646	-2.0158211992074713	-1.7641049329064495	-2.2015007851277	-1.6550570780689169	-1.3951480025232745	-3.4617345575813703	-3.5013136750902514	-3.8171713012858577	-3.690203428277635	-3.7219519026033865	-2.376076635796904	-1.852515982248291	-3.2738208910067503	-2.45308184744304	-0.47955616078199154	-1.6201425446063693	0.38021524166404286	3.034266895628275	1.477466934435092	-0.4201075915374009	2.9187040813237317	3.728407747402301	0.9660115377084235	1.476752542163936	-0.6123775905314072	-4.029946498061071	-7.452309727041549	-6.75174710459084	-5.366095279323773	-2.784275432878472	-3.275998585067036	-0.41007753353762005	3.307643596353092	0.22407746444571308	5.86200426457736	4.804265336641576	1.2498706309643315	4.341432058099278	6.156392457696739	8.408150336689449	6.043748929065972
chr3R:10632340-10633715	-0.3842533059311557	1.6611613005066113	0.08542939168541709	1.1535175700737104	0.3842533059311557	1.8496855644883345	3.0737961294270697	4.0976002339008435	4.3105477693396805	1.3394466820517819	0.9031307816834898	0.5106564001304231	-1.3962811641264024	1.608812249710121	-1.7152440494930532	0.33818680422465797	-0.9005629747841227	-0.7132536338329608	0.56911877959512	-3.2869014944831965	-1.104920829442077	-0.8692471391431942	-2.533486273847096	-3.5933189522006903	-2.6215380058216344	-0.47271691143287914	-0.5656195010510878	1.2780642861172016	-5.0050929002018965	-3.5943457566513155	-0.825840357182985	-2.318691351365685	-0.81684140367428	-0.781144479986424	-0.28273532516762456	2.1732235675433507	0.27796301668209095	2.067773692364584	4.242288054348137	4.5288778085298675	4.912357182714044	1.7553685593854955	0.3839139948943208	2.507005670369466	3.2832915856508347	4.684480271596352	-0.8368658169267619	4.5234189168423535	4.434869008621041
chr3R:11070068-11072636	-12.964208092123165	-14.054690411611487	-17.51118750173239	-13.310902642870053	8.236872419672968	9.171339185107362	13.68054418361174	12.688874167522728	11.892589177630951	13.586720364579083	14.313504528004106	12.27135723591218	12.265217676747147	11.085491322259319	7.493448915849647	7.6866606104327335	5.405617411133407	5.782597183227057	2.887320280961252	0.2483288464963742	-0.975445063591723	-1.2154376479617472	-5.190691707176507	-8.404522249788025	-9.830022050659487	-13.518900481235697	-12.78149586644246	-8.184720435080322	-3.8187915026334003	-5.720967897633114	8.850165474573279	12.962539108926702	11.74005537039266	9.900984324275248	6.2246565000285115	3.5164899006901775	0.9609354296452697	-1.1192290189298084	-0.3976120735507527	12.220881099009222	12.1836404696535	8.345676153718047	7.370748746390903	1.699814136491853	1.7651565772926217	-2.466974887480981	-5.42915985959859	-4.048309004929565	-8.359036526687717
chr3R:11095787-11098066	-0.7818516535680169	-1.7864263796558864	-6.286539028412075	-6.946610141833542	-16.060565025696345	-12.26997432115923	-12.464897019708546	-3.744918445101675	-6.167303049366561	-4.609220601898738	-10.712778547328453	2.7696455322950264	11.738810626781966	12.880499390112327	15.32514339090105	6.092297866037373	3.8300447556642405	1.272267686800831	1.9332835539147397	1.9465414831535044	6.322140732804165	6.749627122391752	11.354631139539624	4.936276989417995	4.109270577096854	3.723746743596813	2.382246513544687	2.198847862361626	3.22772809187345	0.876413183428786	0.780044730037902	-1.5310268109344833	0.5237669304877487	-5.23859430850929	-5.770738761170934	-8.056746658532528	-8.839098829271132	-7.881204661613765	-4.196423614990322	-14.817826768827157	-22.089585474791896	-23.708524114976598	-21.238825724857353	-24.320604100362317	-29.69338216273563	-12.033654921825697	4.689463963273425	8.822224579502338	14.538139757124487
chr3R:11157184-11158678	5.248982299702579	0.4448633658426397	-3.034876730919799	-7.245940863819079	-8.651338841782458	-20.061002059333223	-16.205269272157434	-15.535477663956774	-15.827415076525627	-4.144170949526956	-16.84793431405595	-17.629051197342374	-11.352548556868783	-11.517711872737998	-2.4324117783208785	-8.229198766448032	-7.4947710677948844	-0.2887691230768229	-1.0668755590631576	0.9059652567236041	0.24062334122190882	1.1737218734474009	2.7285928155171044	3.8873224270350164	22.59972994121143	20.48299332105578	25.201549130942393	23.062380002988384	16.264996941780904	8.982809497919215	8.700727151645678	15.734437238943924	7.760504505830798	16.59907689302926	14.434620343456489	9.062915963070143	10.759711310889466	12.290982420737514	11.180073880270184	5.90070175310942	7.5800862066223775	8.14134086941403	7.516823327815806	3.2993845636434562	5.6072082572334985	4.739357885774221	4.740262719480323	9.958520951123608	3.510825320662338
chr3R:11188304-11189720	1.0367131819396886	-3.1052176069549993	-1.64554868090824	-1.9552483366179196	-2.494469806156476	-2.4283029517160264	-0.8603305919856168	-0.9089444541467617	-5.402988499564995	-7.053611128404532	-8.327876436371696	-8.51090036418163	-8.166638099126653	-4.616309694840295	-2.194220236020646	-6.634807850747192	-3.017731535807306	9.511365147233812	12.587080735026682	15.35641037810845	9.33720510120133	10.387191876737061	4.6071124719684455	4.206585739148948	2.5072043104769106	1.6185645050895612	-1.2991272373808807	-5.208161864381299	-7.379292674383123	-10.354561397231759	-14.768253366747066	-13.694254556595778	-7.56941473136563	-3.5522588764684193	-7.2256964588959445	-5.014189613275509	5.168318209860993	3.2262116918013666	2.7992776850760035	-0.06850766000775083	-3.2000482552128795	-1.85878012451223	22.87300922769758	24.245564136800038	23.64389942169228	20.66414265769612	16.955742845075882	7.4346990756471705	3.210422573303992
chr3R:11885095-11886399	6.750088673687985	7.16551689149658	6.8390294672394285	3.9830143328261243	2.5910676832570267	3.9666776164282265	4.613971136845201	0.49598420718872976	1.6392777348710181	-0.46709139138553857	-0.4929041076840636	0.8526405704718831	-1.3174295616005998	-1.632312831991338	0.1482825356752636	0.8388131099364026	0.9099266798455781	0.0	-3.804449226685563	-4.415698245867961	-6.7907761824187896	-5.7774190045548535	-7.746801658974992	-10.266200672319993	-9.65203824638326	-10.568322833966786	-13.106488812803713	-11.31519694041482	-2.155921150721805	-5.596418319983588	-4.031296388670602	-0.6252873828651145	-0.26145052715670036	0.4965296768590858	-0.1532056717807798	3.2480262835946645	3.8216486091938138	0.6209640781143924	3.5331609979205623	5.668567452996515	6.866866923311238	13.171637030954564	8.250304793480838	9.741975411012648	5.45873762979516	2.532924208998541	3.947245135059978	2.574319304206604	-1.1986615219611796
chr3R:12908331-12910910	-7.960863924085396	-6.110121336136075	-5.66128668665558	-9.634272527180741	-13.233056017587645	-12.36686793483573	-13.449958911463796	-9.96402493041435	-7.612792848280747	-2.5362816036100644	-11.759860494006778	-11.887963363225985	-10.222062031543361	-12.607142583065363	-14.40439999262246	-10.376045625875228	1.3180634813829157	5.588703040004864	2.1062353088930648	-2.0830824974868927	-0.6336183312848491	-3.298139439653962	2.7285626823170506	12.840317058669472	10.62818088583767	5.236446805383421	8.74731684860776	3.230598230192626	5.203239361890677	1.8821773410399258	2.829451232157933	1.392723410184599	-0.5631066567571558	-2.7308849024564954	-1.3219993114577488	-0.2723258390365764	-2.515029215238511	-0.65284892586587	-4.352230460481435	-4.727245808830747	-5.1988444198719135	-6.983707530397202	-1.9122178807332113	1.9366985454978825	5.204929950931931	1.1972886476436857	4.327693549486333	8.723615578501125	7.503699305360648
chr3R:13632879-13634093	-0.1463190087125412	0.03801711342658049	-0.14184530861296119	-0.9884928598239788	0.0	1.2961530341329148	3.243302699106465	3.035338797088297	5.174301934333909	1.257806474808461	1.2797874988400266	2.622783022157083	4.199143090753088	0.06528679317687706	0.6866970390373869	5.192621076999454	3.324397667976635	5.592342938635447	3.2082595404106846	7.491860167619353	2.916058261004084	12.141309323863236	4.162398820632692	9.132863375786524	5.606215477568099	9.967306645823456	10.403635053603224	8.760914506500043	6.486227289081473	6.115738053757995	2.0437086545670944	3.2375253883453112	2.1191452429371935	2.819445723186942	1.6639140368967034	1.0122886476456316	0.3842533059311557	0.0	3.4202912783200174	7.348239630973017	7.418025202247209	12.685783411589867	12.912448205666346	7.592669595195665	4.195833816728014	6.4042071752191445	4.074513971679476	1.139196507796613	0.8707872305176791
chr3R:14073527-14074840	-13.38362866778344	-16.483981700354946	-0.5050184077099936	-1.6806839062132066	6.277410753369599	9.230498503580359	4.132853516157378	18.13211583520866	10.753945542007997	4.341533945976338	15.912325632683649	11.526159430423771	0.6610055706295627	0.8936083154540572	6.865625552108032	6.352180717080423	4.419331033537139	0.9059652567236041	0.6252873828651146	-1.1737218734474009	6.252208748152119	11.4926136501589	1.2780642861172016	0.0	14.72025142925944	9.074958947122264	9.751210228406	11.259830992210482	14.537894564403643	4.2480104875743905	5.465309781202573	4.838656431533829	7.150914698984314	4.274910515720697	4.840416756672264	6.055494634547209	9.274072589773128	6.185929113966723	5.594372301864454	6.980809453005636	5.157599257951684	-0.2105263209141679	-3.242540967189441	-5.8311207539282215	-3.106322019060559	5.634634284633383	8.843307461954488	2.920846974951492	0.9204318508533447
chr3R:14920972-14921918	3.416762879286174	5.923569125224588	3.7357999168797424	4.962986781842892	2.6959932908192927	0.3261152139371148	-0.6823492009135298	-7.195267813022039	-9.881114333362168	-11.968540487971122	-9.977934755590072	-9.214743536595302	-1.3821770810048504	-1.7182984347281167	-12.032325423753868	-11.588461974231745	-6.119575872920278	-4.173529352549886	-5.4486503722426685	-1.2813406034374712	-2.662073520369696	-7.645858539981019	-3.140525221479021	-4.891315587006758	-6.598778650872833	-1.1130037992172948	-7.843954717263423	-7.622388144318599	-5.507826286265868	-2.5752383385023423	-6.7448820675084065	-5.51906168701141	-3.9997705695972017	-2.2923278609003184	-1.0668755590631576	0.0	-0.5204236353214442	-1.4036730221132534	-1.2998646395667792	3.3244086438576277	0.9337712719577167	5.573948378250773	3.6648261964474025	2.5470409729309225	5.56118697591536	8.148938236096855	8.217268634753749	2.868398228177065	4.8602534107267275
chr3R:15729274-15730620	6.036656363728759	5.218245975846031	6.510816277680361	5.482327115301693	0.6678705238617244	-3.213113578502142	-8.47272421338446	-8.189044997299028	-11.128050778887848	-5.49334636755386	-7.333869958252971	-9.238464151391035	-10.62329803008244	-14.257799113978432	-15.896747641925439	-8.521193859406996	9.546788971050209	7.304427191431328	5.056029385365154	1.4363591953661305	-0.5274747940221256	0.9626347193874115	-2.6671398854082047	13.60230472350419	12.379122335944023	4.727225350224294	0.46660954739493005	1.5781838836615223	11.824421088594239	17.60847141655371	12.422541128642294	11.229475578546621	5.275636721338732	1.4314081650077157	-1.3639736133389886	-5.373532240471506	-6.72645723401761	-10.356666350057719	-11.940483558565068	-15.137690594348715	-14.527923914242876	-9.082062999491255	-7.285752409791338	-12.824618081870685	-8.352121911187135	-5.248052633171397	-8.0054683876745	-3.199110859284534	-1.6600668666598266
chr3R:16126074-16127336	0.09207060567585561	-4.597681502367315	-2.717256176810197	-4.14561376440425	-1.5336408573911275	7.02701017315565	5.308170433106916	3.1116449905781733	3.1116449905781733	0.0	3.7977993268935117	13.370375353283704	16.094054806346872	11.371509769839198	4.474506152152512	1.776444539179568	3.7140610515033083	3.2538710982699692	0.6804443603060043	2.3218200024021876	3.298645747495847	-1.8187492745079774	-2.6273736948326327	-3.7974207830294517	-5.079711349879995	-6.972943774960163	-3.3168227655937605	-12.637312589288904	-10.891831529954365	-1.4313637641589874	-10.230663809406586	-5.797389020933191	2.230418279856905	0.0	0.0	0.0	0.0	0.0	0.0	0.0	0.0	0.0	0.0	0.0	0.0	0.7707522775142982	1.845766597580336	1.9800614733795974	6.172088636327441
chr3R:16150785-16151753	5.476598071249178	3.2948824902313087	3.563200835166661	1.4699777135444778	1.6712866636677912	-0.2105263209141679	0.9884928598239788	1.0668755590631576	0.32675222119505476	0.46660954739493005	5.247248679550242	4.246849545306514	7.660563819339155	6.198086109937749	2.1839685784770917	0.47712125471966244	0.3842533059311557	0.3842533059311557	1.9084850188786497	4.220124385554304	7.819519888815453	9.360827818421791	8.113144675918074	4.056501690724158	6.1306583143707805	6.815897572574686	8.96580350254929	10.383739298741146	6.814874180780181	0.6174908374233031	-4.826341211556008	-4.786521637425573	-2.0647558449388397	-1.5198163073493318	1.988794523484189	0.32510118717702996	4.817020307199651	23.157646286712733	7.392184907400714	8.563120569608039	14.702015536015105	16.671667509048913	12.945039444263463	8.099194136748883	-0.06698822164280649	-0.23225812240030216	-5.647696215687182	-10.345859240443971	-10.827250727980598
chr3R:16676574-16677572	0.14476694365000461	-0.4000062456870048	1.2404249367802571	1.0233385043488967	0.0	-1.9248915208427513	-0.8404960120009533	-0.13028893058797797	-2.02794425954716	0.9354222888908132	-1.550796420950758	-0.12668673996322327	-1.1123253194220508	-1.3043141380732142	1.8458333539919056	0.6867325911188109	-0.7359535705891888	0.4359239231164445	5.150793661863765	1.2118351976565962	7.134625287094678	3.7567687362204993	4.305719361282954	3.4313057373303884	-0.8961659116316406	1.1211366593401035	-5.217696087499138	-6.357403526396068	-7.815245687162626	-10.888919062152015	-3.3715123774903004	6.792381770319183	7.261709706378112	6.856015060794086	-1.609480607830202	-1.9105295747499418	0.37595951520812904	-3.768683557043304	-3.9189224238631524	-10.055285718914083	-9.480044049106533	-7.065705538955356	-8.476095587859499	5.494175461964899	5.882596342310759	5.7661459277154785	-0.20863450265139175	6.02274662964062	2.539550814549422
chr3R:17193131-17194369	14.094575652177218	1.7563068071459853	6.853505565146228	7.517049186930187	6.904486711078674	8.333679650623589	1.5636596944665342	3.30416479646588	-0.7556196428198356	0.0	-4.558990452479847	-2.998002017370047	-3.627505487186587	-6.7570590868875895	-1.1919504926927988	-4.817949744977131	-3.5670558476644088	-0.5050184077099936	-0.9059652567236041	0.11711381659341483	-1.911532977849885	1.0259302473215648	0.288769123076823	0.7369494428145491	0.8027405744114343	-0.1324460563010879	-0.4603335200776748	-2.3070806636951193	-1.0090417933995997	0.6338450518233111	-1.3022065927734716	0.21642325877221547	-3.072247537953147	-1.8887555363857522	-9.345434097181423	-6.942270776656395	-7.208619776497709	-1.6528887946203765	-3.743555841600815	-1.5040165661675615	0.0	-0.32675222119505476	-1.4313637641589874	2.170326612168649	0.9017934369980777	0.1423714444383139	1.9830021679203316	-1.2176709292354677	-0.5955745154639471
chr3R:17200311-17201563	-1.1919504926927988	-4.817949744977131	-3.5670558476644088	-0.5050184077099936	-0.9059652567236041	0.11711381659341483	-1.911532977849885	1.0259302473215648	0.288769123076823	0.7369494428145491	0.8027405744114343	-0.1324460563010879	-0.4603335200776748	-2.3070806636951193	-1.0090417933995997	0.6338450518233111	-1.3022065927734716	0.21642325877221547	-3.072247537953147	-1.8887555363857522	-9.345434097181423	-6.942270776656395	-7.208619776497709	-1.6528887946203765	-3.743555841600815	-1.5040165661675615	0.0	-0.32675222119505476	-1.4313637641589874	2.170326612168649	0.9017934369980777	0.1423714444383139	1.9830021679203316	-1.2176709292354677	-0.5955745154639471	-3.470409418020242	-4.185610407508124	0.11504130334269605	-0.9059652567236041	-0.5552050987676277	1.0668755590631576	-0.32675222119505476	0.8065359368777398	-1.2369422173662068	-0.4838418498044848	-2.438757204829818	-0.05074340988756521	-0.7215594904975984	-0.45683360279504587
chr3R:19180688-19181724	4.430601038708375	5.564722983571503	6.812324419573034	5.855436529808385	5.090671631720663	6.13431883038756	9.462664225694239	5.487513915800644	4.384380972168577	2.3472901998284565	1.3364355406271504	-0.025714105953633288	0.04759840440154023	-2.495032040609086	-1.2975535332848132	-0.4086158505541441	-4.179396301383634	-2.7217227289939143	-7.400734742928334	-3.750038837685294	1.743028296996727	5.645265129820359	7.378083286284325	8.719360708217454	7.358759391716055	5.217247129219936	2.915266191484841	2.5420479882635423	3.604555938460629	2.309746824881523	4.9340211112067	2.6132914075717344	4.276636665852659	1.623716097981586	4.161314762414602	1.3647633485951847	-1.1715171924002243	-0.7021769301766935	-1.7890983366645457	-2.6877959492947765	-4.667298130626329	-6.913508622216003	-4.897847678377938	-5.811129577921602	-5.715520536111327	-5.8128283570895585	-8.902121366107261	-9.6855100338631	-8.08080647602256
chr3R:19184457-19186155	5.487513915800644	4.384380972168577	2.3472901998284565	1.3364355406271504	-0.025714105953633288	0.04759840440154023	-2.495032040609086	-1.2975535332848132	-0.4086158505541441	-4.179396301383634	-2.7217227289939143	-7.400734742928334	-3.750038837685294	1.743028296996727	5.645265129820359	7.378083286284325	8.719360708217454	7.358759391716055	5.217247129219936	2.915266191484841	2.5420479882635423	3.604555938460629	2.309746824881523	4.9340211112067	2.6132914075717344	4.276636665852659	1.623716097981586	4.161314762414602	1.3647633485951847	-1.1715171924002243	-0.7021769301766935	-1.7890983366645457	-2.6877959492947765	-4.667298130626329	-6.913508622216003	-4.897847678377938	-5.811129577921602	-5.715520536111327	-5.8128283570895585	-8.902121366107261	-9.6855100338631	-8.08080647602256	-15.551848094880427	-19.637726382194742	-17.604932604854866	-11.164593617000097	-7.202391874758802	0.2614505271567006	0.8065359368777398
chr3R:20577948-20579514	5.065807970306806	5.000730269243401	3.7895064916314434	3.412640392078932	3.771142849741999	3.90556387554037	2.7565789951234017	0.29502987909596917	-1.0865488659570626	-3.4436506895168644	-4.732045521505946	-5.1728505399131315	-5.037073354110629	-2.8457116458872407	-1.3074007058902517	-2.2659056924816583	-2.0978858751161993	0.6409987327881731	-0.8457119955017671	-1.4637527426815689	1.592002929419508	0.7863005101096021	1.6138700947441524	4.300568510788124	4.391530274972443	-0.5871840453695247	-1.6475609003445995	-11.02467783629339	-10.99623988949224	-9.12666079839224	-11.925049705886467	-5.8621279956840135	-9.865529345681875	-10.493525894691459	-14.797746212545317	-2.1108300799319792	-4.941252502169563	-4.299446271811756	-1.7256597886472873	-0.25135143285923484	1.2725462618242758	-1.9484017795162492	-2.602101839268968	-6.477409189191631	-1.4913784040922755	-6.703711070646548	-2.8113892520806867	0.9884928598239788	0.0
chr3R:21071513-21072763	28.529363311985218	14.005521653017189	8.266679902749287	1.3182687278617096	5.401167140896214	7.123214502522264	7.744909327709094	0.1736674791438287	2.3882644820524592	6.136823973449451	2.057355255631578	8.505286568507394	6.805760884501205	6.783065990089727	3.807659671506302	5.298903506610502	2.0261220398218094	6.52648261343282	7.3787145291477385	2.9792574701500705	0.9059652567236041	-0.9059652567236041	5.4152939361163215	6.3593237556948905	6.928189121022536	11.25057734907697	10.687664525983422	7.646745097345667	0.3019354148787963	6.96068455296196	5.968404650957849	5.6044590085280275	4.650703521272885	1.476291322250725	0.27044191788563177	-4.707567985087076	-5.126783891481365	-2.1400198738726015	-3.181627233053237	5.5038821415866765	5.935628873956179	4.165584633434225	1.834949177086694	1.5383897502006558	-0.8866282175517963	-3.5019562629171506	-3.564580659548742	-7.626165345658621	-6.575954816631904
chr3R:21083512-21084762	6.928189121022536	11.25057734907697	10.687664525983422	7.646745097345667	0.3019354148787963	6.96068455296196	5.968404650957849	5.6044590085280275	4.650703521272885	1.476291322250725	0.27044191788563177	-4.707567985087076	-5.126783891481365	-2.1400198738726015	-3.181627233053237	5.5038821415866765	5.935628873956179	4.165584633434225	1.834949177086694	1.5383897502006558	-0.8866282175517963	-3.5019562629171506	-3.564580659548742	-7.626165345658621	-6.575954816631904	-6.915846921182863	-10.756609332447647	-4.74410624672755	9.217592924133822	3.6027383903800207	2.874705630814022	9.036664205238875	9.886106501361338	11.176537614670442	6.273849226993958	2.335056885875982	2.083569566692409	-0.6893790771499799	-2.1806497067866197	-3.475935792651093	-4.767979935728017	-0.7754328781564962	-2.530033175091028	-2.8521776008695547	-0.20766884052168627	-1.893854959754946	0.3343368925238312	-2.8727085977419278	-2.08916179891912
chr3R:21474970-21476134	0.9904045594542432	1.2662366674478867	1.2820092465562924	0.685021072838532	-2.21298817858839	-4.201870333606611	-5.441927201607661	1.359464726742079	-1.6175469938814233	-3.557012030754242	-1.9106074244582985	1.309140954652359	-0.03005875337534102	0.6852719030915234	0.07269167168510311	-0.5541911109662113	1.3821770810048504	-0.3842533059311557	-0.9884928598239788	3.242998968119826	5.812954647579335	5.881738283193007	-0.6750429899863309	-0.4632091607088972	-2.5773311076554357	-2.776706239004805	0.7524121033046751	0.8585981187465394	-0.15314929735432536	-0.5844153968664683	-1.3821770810048504	0.6252873828651146	0.0	1.9084850188786497	0.8568448006503339	0.0	0.24062334122190882	2.3896073453432467	9.254639779380723	15.89796035687088	16.987237013790224	15.810104721831785	16.324621901651106	8.806683504300368	6.597363440623528	1.7962862187539885	-1.387507572578734	-9.668875733826379	-8.654598166287434
chr3R:21509422-21510551	-1.7589738243875022	-0.14178143313803784	-3.8363674225516267	-6.652614770056874	-8.457884186144579	-7.98459077715966	-11.758861479913865	-12.586896334581324	-9.985112025847105	-9.04502876798495	-4.5715526900151175	-4.489328897005558	-2.2015765081576304	-5.51409277902901	-10.080517423631278	-8.023315847072144	-5.908171650597216	-6.188857591572003	-1.0668755590631576	-7.918386413940027	-15.317522803818772	-11.721696132488322	-11.809902340793343	-16.21618877138613	-19.290727981922295	-18.06280215387035	-13.257220172210568	-3.2728857884122076	-0.3842533059311557	10.096350868056241	17.332479386053674	19.50270908004808	28.18856570211707	22.26168218806391	13.115363677628388	11.094104327477197	10.89079923937936	3.7360869399710426	8.106928278094205	6.200572114008945	12.342948651407117	13.261722663646344	6.576891421897809	10.152784505489572	6.8320062827963595	4.237077236142017	2.23256344482783	-4.3705269070923585	-7.826381673365984
chr3R:22693793-22695022	-0.6252873828651145	-1.1242849780242945	-1.2400656565602315	-0.9884928598239788	-2.127449929147478	-5.873054336948915	-3.134346153310909	0.9790209469024396	-0.3861846181181559	-1.198756793898035	-1.0599632331942366	-3.2413913886679953	-1.3836034978805847	-2.309661094552232	1.0436763317093378	0.3614977692155433	0.9059652567236041	0.0	1.0668755590631576	0.0	7.145438580884997	3.0401377525803905	0.7359535705891888	2.6362935771654796	6.731837093772524	-0.3842533059311557	1.3891769388899318	11.34894393563357	0.6652598529503844	3.65960118483716	9.514603143928719	1.2780642861172016	0.7359535705891888	1.4637527426815686	0.7359535705891888	10.052797593320474	22.119028528543137	11.585917732456684	0.9884928598239788	15.35204845182351	22.174772004230878	17.255146112719295	17.481000438517214	9.348656101550963	3.1375580671749383	3.849345231620793	1.1836358798685103	0.39439868163764963	0.7359535705891888
chr3R:23081262-23083146	0.672102957563083	0.5692575919064119	0.33471723060526704	1.7539357689560469	2.132741991087161	2.6034972380706156	0.2677040493041963	1.2020413823987384	0.7286877652537914	-2.047072772638075	-1.0031014584862945	-2.6452896117082743	-1.5909568602805417	0.0	-0.1425565069056	-2.166118100521016	-0.7398562012107508	0.0	0.9794577124501769	1.2610741830328953	4.255280215522867	0.5160691555074405	1.5355410180882183	1.240485739824651	1.663669298713206	1.1362239956684417	3.7550187690366648	4.508721996171986	4.2963898867109265	3.738817147019138	4.466729877242714	4.28040639468934	3.795716401455539	3.466779334067947	3.117586347933411	1.3458299088896666	5.2158671985497636	1.5567987161120072	0.47746299581021734	5.778578371629994	2.9572093643058786	4.314458800111436	5.845964458174311	9.289884001944257	7.6026681774908065	8.498345363885559	0.3624383129107807	7.4894063864665075	3.684526459448778
chr3R:23749512-23751034	-4.6132399745445465	-0.47712125471966244	-1.0668755590631576	5.204259837595841	0.0	0.0	0.0	0.0	0.0	0.0	0.0	0.0	0.0	0.0	0.0	0.0	0.0	-0.47712125471966244	-6.935289834672765	0.18105088102972228	5.35368107874686	10.104913108099238	6.142869654322074	4.606755839317037	5.237581073444974	1.1416133483953088	0.47712125471966244	0.7359535705891888	3.921212212002805	10.649202062786015	8.716371521221468	0.7359535705891888	9.595111595089474	2.964573865369475	0.47712125471966244	6.214735640223829	7.910626382282186	8.188284193767828	4.59479464037908	2.984977031346847	-0.1826148626765881	-2.3965768197928177	-3.818065612360846	-4.110259879371898	-2.692849199401418	-4.096044871929748	-11.636507692953094	-3.9431194761359545	0.0
chr3R:25046529-25048417	-9.682063619871752	-10.724110068618154	-9.724159404309475	-8.023345685273966	-14.502905371108248	-12.97467659095614	-16.17732519574313	-14.81116625203252	-11.52063392271996	-11.372675008290729	-9.069062251493126	-12.22078203154289	-17.67641595212287	-17.587285440216355	-13.238543367285265	-17.380473798581917	-9.905528988176087	0.32675222119505476	-2.3286248352848276	-4.253984936246561	-11.081886916970406	-6.84353762986277	-4.392305369435672	-2.936763446745902	-2.9906272946740633	-0.5234384870639825	-1.529598428483218	-3.5887173929797695	-3.9855397473797316	0.919397504684129	0.0	0.4095603756802117	2.211651722600319	-0.2887691230768229	2.532405238475601	3.524182117307366	6.039653602734748	6.828077166691664	4.637968431522841	4.648483629059205	2.6188201015617527	3.529469810724584	2.0699017701404587	3.3895454945428987	4.672798124579983	2.9780831530471215	6.420187073141988	2.973747706500482	0.0
chr3R:25683003-25684241	20.162328661891674	20.196590649308344	16.76908717463496	10.235741776673922	8.658295589176664	9.643128389402381	7.5578458037842555	4.880384556478878	2.869666258349491	3.137140328693808	-0.5483517971241718	1.7312946433678342	0.9412762859593229	-1.6747051296075313	-3.8733860495768826	-5.1985385142756915	-6.002416432748583	-5.492618902166456	-5.238356320047027	3.834396024904392	2.7071561237878945	2.9495465762063047	1.5025430265878261	3.702374588233466	3.341216968897358	2.42784829702201	5.0550270811895786	0.9390459174656928	1.4621515718576839	0.09779282836594361	-1.4238147872852178	0.7126661820224166	-1.9362642523270992	-0.9933616066868863	-2.2724391168136453	-4.259072810731987	-6.142513764301034	-4.559302165154364	-2.9487912093030455	-5.413289419187266	-2.85452684004467	-10.524679112664783	-11.495244270559427	-7.945513991481751	-10.361884217768122	-8.171321197991505	-8.550838707403217	-2.462190411915838	-2.5520164296904553
chr3R:25688010-25689751	-0.5483517971241718	1.7312946433678342	0.9412762859593229	-1.6747051296075313	-3.8733860495768826	-5.1985385142756915	-6.002416432748583	-5.492618902166456	-5.238356320047027	3.834396024904392	2.7071561237878945	2.9495465762063047	1.5025430265878261	3.702374588233466	3.341216968897358	2.42784829702201	5.0550270811895786	0.9390459174656928	1.4621515718576839	0.09779282836594361	-1.4238147872852178	0.7126661820224166	-1.9362642523270992	-0.9933616066868863	-2.2724391168136453	-4.259072810731987	-6.142513764301034	-4.559302165154364	-2.9487912093030455	-5.413289419187266	-2.85452684004467	-10.524679112664783	-11.495244270559427	-7.945513991481751	-10.361884217768122	-8.171321197991505	-8.550838707403217	-2.462190411915838	-2.5520164296904553	-8.216891655218047	-9.367337493478	-8.8332147445752	-8.552969604279493	-6.519741723821472	-11.809780375623804	-7.258365334105231	4.540207262925486	12.754677059665642	5.27617799986926
chr3R:25870692-25871860	-4.801957448838152	7.60695838910247	4.468253630377541	1.980000808074581	-0.9734303169882175	-6.878541765306992	1.09904636732023	1.7671833684548004	2.266576896864661	-3.7222855568651614	-5.003912260681564	-2.6557739904738704	12.229293252866126	12.528273948254713	5.622784436246902	2.651016969415291	-2.3526157114226796	-2.4057918752971457	-1.830642234528157	-3.513740648922234	12.552013798718104	19.589847997009336	47.949116822868326	53.97229207499827	48.86797782994423	21.072284545474595	16.99352859854145	13.152729514640159	7.0661210934214	3.0365843897448377	-6.5281031831564	-19.566392895261423	-32.85123472225558	-46.29609598077627	-30.034321457560686	-26.58786309455433	-20.638852931473192	-4.027854575895655	-1.9769857196479577	-1.3836034978805847	-10.073667191943606	-3.9519369699204634	3.0214767189493097	-0.8719282568057409	-0.6753370160420804	-9.591821960340546	-13.785162818809347	-19.19676483465062	-23.85609103509521
chr3R:26033375-26034746	1.8389217836419411	0.32687338866277565	2.9569641496028165	2.7040331919070106	3.1651401539073043	-1.597888911731707	2.6666315485740486	6.6478254373664765	9.197346475304734	6.750012785749514	2.800666101877301	3.600493758656936	6.380419198215356	6.808477085099195	9.59466124011731	7.3666779384906205	7.322329065686767	2.6154154843322095	4.115988676970222	3.940996940212397	6.587813888577064	5.1995416308518045	2.970145848535718	0.9832537178267733	-0.5198939151191452	-1.1672009443347164	-0.6494829534232724	0.25370995773219984	1.3078139002223752	-0.8673946119247413	-2.5967389379675665	-0.47479582163044937	-3.0686615024479256	-1.286102661188474	-2.3880271164370583	-1.9141417120852178	-2.5127168981555794	-5.306196111395468	-4.639587721640037	-7.149355297318463	-2.5410016657611276	1.9469380192369792	2.245453447015175	0.07285837394240054	-2.861434272641703	-2.272516819858602	4.833334334885821	4.827093830538862	2.343921813975141
chr3R:26882515-26883923	1.3821770810048504	1.1735567295533953	2.7702828508963173	0.41798196871995347	4.45364943032939	2.3882468070007934	0.47712125471966244	-0.18200558857365615	2.4005401147366054	2.2777639790528315	2.015079295012392	-0.17163505157824832	1.2889824846194067	1.1290918362401954	0.47712125471966244	0.32675222119505476	0.8010565648775955	-4.142493692961035	-0.10986931114599689	-1.7521628084336167	-2.6293607400783183	1.1133345948796047	-2.8900912210313887	-1.9515060318447783	0.05869359708938556	-2.1447084529366345	-4.430175514324788	-2.27153949025547	-2.776538679625684	-0.7002320460654032	-1.7592497017774844	-3.775254972353779	-0.7359535705891888	0.0	-0.4845551912985923	2.421983199548782	0.7359535705891888	1.9084850188786497	1.779649924302759	2.6941715505530244	-0.9884928598239788	2.1741979578468538	8.881061775855805	7.605114333697818	7.1151238812610105	5.785696221894277	6.4151618778602595	7.7136440428176885	2.551176218413397
chr3R:27018982-27020203	0.0	1.0248683428403567	-0.35634346102921866	3.6692317811667032	0.6731648119482586	0.9792721391316549	3.877971026434897	0.08319454522042043	-0.9884928598239788	0.9884928598239788	0.22770060053427232	1.765045581361126	0.2614505271567006	-0.3842533059311557	0.3842533059311557	5.324198134991711	1.9908803431525133	5.202742693900789	4.58748610399578	4.522471761291857	3.266628947134102	4.564940956641655	3.3958225149751127	3.2989130180852766	1.2297120145169194	0.8268563444145033	-0.1968041420399681	-0.8029449389220774	1.3787580925151621	-2.236206535768674	-2.2175293316880156	-3.1587511819944956	-1.9629134665871997	0.0	-0.4459724419917112	-3.254340399088103	-4.072767212687116	0.1155572591029427	-3.4864873175613393	-1.8719615585114593	-2.0399242505274597	-0.2649609543357558	-0.32675222119505476	0.7359535705891888	0.7359535705891888	1.057280587312165	1.9818654906907396	2.793564002018489	1.2842439790423155
chr3R:27041501-27043251	1.9818654906907396	2.793564002018489	1.2842439790423155	1.0954071981759788	1.4019407318002706	1.9161560801600441	-0.5552050987676277	3.450070926019602	3.9113146993544303	2.1535944478094757	8.671402475716032	7.9245672591944905	3.7757813498072794	0.32675222119505476	1.4700822753787206	7.859804969498134	6.00117246037445	3.625849049004732	13.556680091688058	9.294118876168389	7.372432748288447	10.034374144448467	6.809376242126119	7.518869145000832	8.394279296591062	4.742048777996533	0.7359535705891888	2.1103174211004725	4.170737367621485	3.9692104261424928	2.4444241203011807	-2.786509849764301	-2.101681498142228	-0.7086108224022718	-2.5595124767438167	-1.3821770810048504	-6.491102323832881	-13.370562142424992	-7.330707594685108	-8.330576318473202	-14.619728840955474	-4.232439036821135	-7.087032293943356	-9.094242935971172	0.32675222119505476	-1.2780642861172016	-1.0466924622419154	-5.065102110785209	-6.852390363762324
chr3R:27420098-27421588	1.5016006525044663	-0.11930251449979568	3.1567693808022477	0.7388735348821501	0.06073907769438268	0.7441011720374798	1.157028680067261	-2.264852463552234	-3.100346167011292	-5.325885252720799	-5.892789769228381	-5.66643228133615	-6.328190961342637	-2.6487038891815073	-1.3700518866087263	-1.9964908786936886	0.0	-0.7174817428959887	-2.510846372170784	-0.07768811657101156	0.7953235719989745	-0.2306245493921307	-1.9642984727935342	2.0496187516477464	1.9460544669282525	4.753720052147995	3.367215861297847	3.6072766550101814	5.624744062427127	4.26627114511319	3.3112051342174826	3.2600413720745474	1.9961410364467218	-1.1110090209113634	-1.8331667216275371	-3.8780851180618026	-4.960046502514243	-6.972439019568688	-4.152820703366365	-8.912255118626051	-7.4560889904861325	-6.45428391021132	-4.407103300878987	1.4313637641589874	-0.5050184077099936	-4.957183934387411	-3.1771444501259856	-0.48723974652184643	-0.7875892944361567
chr3R:27570152-27571764	0.0	0.0	0.0	0.0	1.8226612087617338	6.207539758760857	8.166449292123973	5.601626880751308	5.855440299801585	4.601509678809279	3.8251665184748593	3.9796322098018986	1.7574664225076952	2.736570067220983	-0.1905958715993012	0.12345630712922841	-1.1195798962451204	-3.636419980697771	-3.661544991181993	-5.105283392134872	-3.279272368294221	-1.1577397598338817	5.205211524445725	2.936521105183307	1.767927724052722	0.9991748016680262	0.5696341059805567	1.891813561654843	-0.6542314502127641	0.7655527689498733	-1.4070526945451793	-5.678975535468381	-1.5666624494350934	-4.6895649123929095	-3.3119799140584	-4.998086674884501	-7.248487480313213	-3.9736858968338247	-1.4426764120228188	-3.406572350245606	-1.9158649366422307	-2.833404905947573	-4.356851072657171	-1.3790584067240925	1.1559095236863737	-0.12730186446133945	-0.32675222119505476	-3.001479538499564	2.9368563625310378
chr3R:27878939-27880817	0.0	0.0	0.0	0.0	0.0	-3.7088206429780977	-0.7357890626869555	3.1532554676341067	3.098878344142466	3.440036602075246	0.0	-0.2958330142165859	3.00583442034634	4.932665080555147	5.3209461116969194	0.6867325911188109	0.0	3.2955606266994106	5.9442077195251395	4.206046143935163	8.964095308485803	3.499979018857231	3.742731644790564	0.17662740040074293	0.0	0.9884928598239788	0.6252873828651146	1.4637527426815686	0.47712125471966244	0.7359535705891888	0.0	1.92524100029391	4.120996546686595	3.6311319408036913	1.4313637641589874	0.0	4.808849102504304	13.457743971464586	10.45375269457468	6.612553384788798	9.681956502406651	4.768689594756395	6.382025854196905	5.959103605959015	2.9720624767956445	1.1402482150925257	-1.7024390227522326	-2.153707087128169	-1.744167174571426
chr4:86679-88402	-1.9330516924433963	-0.4547195741423293	-1.4637527426815689	0.0	0.0	0.0	0.0	0.0	1.537197078528956	0.9884928598239788	0.0	0.0	2.0628055570570996	3.8622104928819727	0.0	1.3821770810048504	-0.9884928598239788	-0.5050184077099936	0.0	0.0	0.0	0.0	0.0	0.0	0.0	0.0	3.0643670870356483	0.0	0.47712125471966244	0.0	5.763854314031679	11.220149636936707	8.321857345788471	0.9884928598239788	5.81110559139501	3.4525620940576753	5.505280019982004	7.504085441640076	13.516929917587504	1.1737218734474009	0.0	4.004103488598686	2.4589972098463106	0.0	0.0	0.0	17.605781470053767	8.722126216095177	26.352516538956873
chr4:232935-234094	3.768982878817368	-0.19916529609750633	4.846299615505709	0.4041630978552235	5.128433965453218	4.026673073882121	5.821250533527605	5.289092988049796	0.4724541239367261	0.6358459603999882	4.838994325055149	1.9238189168559865	1.1968205028200558	2.503085542172134	1.0937648402098439	-1.363170818309168	-3.675947131075847	-2.3508673485599956	-3.8900267392636816	-2.689936250805805	-4.008995389796248	-4.680685782336573	-11.174168421934509	-8.616559682581293	-5.667991104270389	-3.8814745118779066	-0.47712125471966244	-0.15476836551837433	-7.015621266883583	-3.6175636322510214	-4.995456293109766	-6.551461656701179	-6.981812107350687	-4.299557134121443	-6.82439879706972	-1.749231110610253	-1.777252055225254	-0.6643398008192601	0.5397100834933587	-4.442130167577232	0.691528896704295	1.0013574816991053	1.4141355120143906	3.0276974959663936	3.9112877243924973	2.3286248352848276	4.805357709634127	5.8205016515996535	6.95874198589405
chrX:365554-366337	1.727664731333008	0.4133971444265578	-1.5890181314432472	-3.605645986267509	-5.763575772868764	-7.074770050455679	-6.470670334955077	-4.787132187823304	-4.025590841345827	-3.335658463149561	-6.204367486271451	-5.315704201854264	-5.02546265135626	-4.34093252425707	-1.000910226002865	0.0	0.0	0.0	0.0	0.0	0.0	0.0	0.0	0.0	0.0	0.0	-0.9305404960880069	1.2427325505483613	3.3023094812063283	4.224166076525402	3.2878223888277063	3.4577229244207324	4.655677301187456	-0.8457119955017671	5.556355796691175	7.214930081848797	8.046101204947643	7.721315813844171	7.21818159424143	8.306549595223089	9.109255177778776	6.241277648664311	4.3847027490158705	2.3842286383564453	4.948192616732608	6.930347956952624	5.465625296195923	2.1165582831176377	2.8594870272829893
chrX:521886-523077	1.1745374412855578	0.550495952131359	1.1801443852293758	1.730970776999219	-1.417059514257353	-1.5834730143345925	-3.10546685063044	-3.796994953687449	-5.372782100258785	-5.164797112258538	-5.3475594212557365	-4.981572933064895	-5.332243470367281	0.2243748970807127	-0.2672976617670412	0.9059652567236041	-1.4677336579008509	-0.4557888860878551	-0.6673282951193023	-2.556461542766686	-2.548251827891644	-4.37963182469758	-1.9225344129673299	-2.616468309218756	-3.108617799249811	-4.780039143383123	-1.0421790870559455	1.6362072363062081	-0.8552616185057378	-1.235744678489604	-0.17707364604006776	3.8766321976681	8.175505257392729	6.944380470689986	6.049707512460284	2.6383113988975415	4.880712446036142	8.830289660397064	11.221180205890471	2.44198848208433	4.4483253141677	5.9544304164230875	4.569639016265577	6.6361298736480245	5.810911699621476	2.4159562064900575	1.9357862695724135	2.1659858180783655	1.6759261239913341
chrX:656153-657368	-0.1815996564317961	-1.6219150077550868	-0.19916529609750633	1.8381371327387233	0.9377701123262863	2.498336991628845	-0.29786239378734114	0.9568070777091172	1.0035477854366492	3.6400152406185855	2.757152602948996	4.284789549746958	5.30995167337157	5.543822695882786	5.388689080879802	5.46284398494896	7.369486972760969	8.831416656752037	0.6403331027025662	1.1868722786020023	0.0	-1.2748537263102608	-0.4916341827454513	0.5954368996252744	-0.32462778664845576	0.536049381248703	3.082447277086656	0.5285918559797005	0.8226317832671096	4.196369849259413	0.9127472615404884	1.4444045626603808	-1.3868316950097648	0.9697451847726717	2.4940762793879063	0.2970833565050148	1.0438715964118237	-2.820025977717158	0.6942634784268896	0.04015054861311922	-1.7500800078005008	-1.0668755590631576	-0.5983530143245649	-2.842883884153592	-1.6150654969153675	-0.36881486400395286	-1.0017122122472584	2.3286248352848276	-0.32675222119505476
chrX:1375549-1377393	-0.38319417736057715	-0.050917485899110146	-0.2791738896551379	-0.9241195966363535	5.024332791838948	0.0	0.32675222119505476	-0.1079434712782199	-1.7821463766665202	0.4167144284306194	-1.0781173109379274	0.19132543123731488	0.38165497330202336	0.9337712719577167	1.0668755590631576	0.2226557903379214	-0.3081539433537366	1.8583375759545946	1.2164211582084004	0.35380432394164	1.4685469989975246	0.23533722913836047	0.2614505271567006	0.9884928598239788	0.0	2.2821549411583373	8.26476739627241	10.30139589518707	7.363161015941583	3.1759573425394	5.943147574647855	2.855183115503832	7.632946812777274	3.7038466567505894	4.467859858729048	4.646359335657466	1.528462609514428	1.9933180865247535	2.106908769151131	3.097475229897925	3.207261964061066	3.8425035854866403	4.115746679604596	4.041891273450356	2.234448532539536	2.2157061538623006	-0.11958146561922121	3.473438827838901	3.6099986249127958
chrX:1785081-1786196	8.411118000472262	2.550019235350617	6.636645501390134	5.49858676090564	6.524393957289354	5.841429977979981	5.545984235387894	2.8560176127076664	1.839605838613602	-0.5243882843298551	-1.1620189199401203	1.024759254887777	0.9245678377879082	0.3932828712144701	0.7190573177703611	0.5101349336012597	-0.7100554370545781	-1.6162669838506283	-2.071789811061089	-0.7901133706062459	-3.457104318011873	-1.9040807192600455	-1.8484644959412628	-1.0427572884634975	0.6225442656849792	-3.7445713246341428	-7.5739877232367405	-7.474724138183019	-2.051494358270699	-4.387332154918244	-2.2815519641314888	-3.376713077878239	-5.548077407150144	-4.21548728772634	-3.6867566953348447	-1.7135056278484437	7.159709041343549	9.209282751424094	6.0635619540492325	8.60614652911184	9.758402133655455	8.717257352801337	14.339928291088771	15.998829103857624	12.303844879669377	10.442010188338253	6.140298060155175	0.20610690122962472	-1.6132007368453563
chrX:2158821-2159942	0.6631894294139723	0.10819881231919372	-1.1567233912430692	-1.9877112930254677	-4.135386466074048	-7.270877038262207	-6.69793530388158	-8.77067792219764	-8.364687226479086	-12.23620509729865	-12.896130522672815	-11.13948803076622	-15.054412392706965	-7.678015019131224	-9.137452610692703	-2.5552567458910005	4.5123384053793645	-0.9508258081146038	-0.7352194953073392	-5.551792747676753	-6.345963985715661	12.41050460454472	25.27443023461192	33.45192338544848	22.775371113597647	25.661212444048918	19.818649054646883	24.903936823634393	18.589152942646496	15.300612105318462	14.710763020196545	11.860056218711852	12.505911324674289	7.868591420460662	6.901687023911694	6.203261529840363	3.8500443427357176	-0.050956533274509656	-1.7623737922378373	-5.680911964968322	-3.7630027567534636	-4.7173335271370584	-5.530895542272448	-3.105120212179731	-8.990671874955144	-7.883831553148877	-8.803700004223485	-9.187234863242745	-9.240576978398348
chrX:4005253-4006457	0.21548593061972224	1.6060417188119391	-1.3588683295586843	-0.11659373793584736	-1.933136295904434	-4.118474473270398	-1.1349228078128444	-2.290249503094886	0.6252873828651146	-1.9084850188786497	-3.3156442453055255	-1.400377740842973	1.244869872472814	-1.72954811871417	0.9969595573255997	1.3598565958898747	1.7202851485054578	2.0408182592807793	1.0037204083025884	1.6525945075586288	4.79941886086523	6.968574647284792	-0.7359535705891888	3.1635675677280215	9.93249809099439	3.924637133516764	7.591018710006441	6.11174834217722	10.528046608534314	6.1020691146459045	8.359122399742294	5.567412627991286	4.936083440663968	4.741578792848198	4.664244819699674	3.130079799030222	4.046024494160581	8.177863824931823	3.408329654131034	0.3842533059311557	3.31494075174741	4.4506908072946025	6.027943403032366	4.063176683618556	3.840305390697946	0.021998406328121185	-0.14152671712418596	0.7556196428198356	-0.23220417679495023
chrX:4542015-4543058	-2.5838388381338238	-4.002249139539467	-2.1172800461351713	0.1736674791438287	-2.3286248352848276	-0.9884928598239788	0.0	0.32675222119505476	1.6525945075586288	4.599982768555308	6.9191998338201754	5.378469840755074	1.9605523250565686	3.176408379164537	2.2496080359839925	0.6305827875578988	1.3723012065654179	0.0	0.8191888961101653	-1.254814146077519	1.0259302473215648	-1.8083920906181905	-3.6456957035057456	-6.0951092041212975	-3.0464910636520433	-1.3408811315933145	-3.062691795905282	-2.0404172783228414	-3.1736511222758774	-3.0147721650114896	-1.1298996827847003	-0.150070504691243	-0.5833511215911275	2.5470409729309225	-1.1329522843457016	-2.1361093371192346	-1.12425283128421	0.8009663814585787	2.566243892813913	0.28972707936814057	4.738237563107141	12.646710374044405	13.867318643775832	7.515880164832245	17.948699644837223	13.45305940909434	9.074605567489174	12.547433231810986	10.999205485787797
chrX:4592401-4593458	9.330443301812416	5.436997433127975	5.5418802284547795	2.7876808840695686	9.077747447164512	12.336130141311322	10.470470359403981	5.767253197061984	4.401693258302455	2.4543490426143824	1.6651436755172626	1.122783330168274	-1.2636406770002429	-1.1880309103388726	-1.8087446031428829	-2.64673827605216	-2.8502653969302036	-7.318242118232316	-9.716433136761829	-5.328156384881198	-0.26700043158198916	0.4579032583635546	-1.7758636439663635	-4.210314725067062	-1.6759886362554544	-1.656512378297806	-4.757129382866834	-3.936401336156937	-8.077061603954629	-10.789801417337529	-8.748024986494107	-11.665449503837587	-15.929562012125142	-15.790146688029733	-22.48586101292704	-14.460464330431163	-1.4637527426815689	-0.47712125471966244	-2.615306279857278	-0.26145052715670036	-5.04420377222028	-6.023210569789683	-0.9407772141172349	0.6252873828651146	-1.654507166568443	-3.5936714015598743	-1.6647668477502808	-1.9530781444760812	-1.0464660522230171
chrX:4823114-4824328	-2.8180212011118013	-2.305246129738112	-2.8058841903923994	-1.2319657927137535	-0.9059652567236041	5.493295193451939	3.5821257177997055	4.626259299360355	2.88209536510317	1.3821770810048504	1.4637527426815686	0.37107205997171755	3.4171747372548205	2.2065956426320588	5.427645525132153	3.248906733229063	2.868834723681793	4.101945010293198	1.897604259904281	0.6688365081901083	3.573322791717258	5.132607956490936	3.6446246281865737	6.317616936961727	5.2476482103116595	4.132538002910197	4.511276680702245	4.791987262178949	3.423393103102989	-0.9884928598239788	1.8137895810312992	2.6016295640487006	0.9670162803285552	3.2269296637376113	2.822840874951076	2.547904612822495	2.5134276896362775	1.5224346760716454	2.4836628183140377	2.516649548588187	0.13906948780066558	1.9516659161978542	1.4806024136320513	2.0426715089406096	3.527834509535304	2.113941274703111	2.918437271596312	6.448167729439958	2.462337293567076
chrX:5206251-5207646	0.9884928598239788	0.2774970825825791	3.307843635288625	1.0668755590631576	4.728813046341283	4.5594022829053245	2.365170891693313	3.711426423346137	1.6612334157773805	1.7712800271743756	0.27511625691083413	0.5050476883409762	0.6666469817901984	0.9884928598239788	-0.4227555306216593	-1.8502872346786396	-2.9385396922277893	-3.054184562050248	-6.717879114681979	-3.9550089641702684	-5.9133863152161865	-5.5379213394980376	-0.9884928598239788	-0.7359535705891888	-0.3842533059311557	-3.6529141220381622	-2.70092328778517	-1.170041379908726	0.47712125471966244	1.4637527426815686	1.4637527426815686	0.9190857878727454	-0.6064508288109548	0.0	1.4274736494863933	-0.8628158646556385	-0.2406233412219088	0.6172381522614051	-0.3907644586909239	0.8337117047211184	0.5587005154689895	0.0	-0.32675222119505476	-0.9404020628356496	1.7508256322519138	1.0466924622419154	0.47712125471966244	0.0	-1.13288344046034
chrX:5566693-5568061	7.004809424805786	7.336573278090641	5.405754658763248	-0.46791191267512355	-0.059360151002913454	-0.4470431684429885	-1.562830727830078	-0.6293064545644426	0.28645957724688276	-0.9805135184152073	-2.9546461779944435	-0.7822180224527991	-0.22614829484053428	1.2712341827237772	1.7327035741758199	2.483097107397023	-0.3418737016928977	0.47271691143287853	-2.6476920885448627	-2.2681080274726155	-3.368628111839031	-6.748044711245918	-8.971211676258283	-8.206004422374523	-7.556639996268143	-1.9769857196479577	-0.3842533059311557	-6.327110234333275	-6.868572209265062	-2.117555324013168	-0.2375273844037124	-0.3842533059311557	-1.1737218734474009	4.676526958980845	6.672752557633871	10.278654809594016	5.597878841669299	5.885894345512209	9.492021049587859	6.783748149991379	8.421735782646927	3.823976293951929	5.985469244444421	2.286921133151937	1.624114000009808	0.20480118701514224	-0.4345376864004697	-1.5877818052558785	-2.992025767193421
chrX:5796697-5798819	-0.7359535705891888	0.9207074752827707	1.3787580925151621	3.4546022086233124	2.3359039180838064	0.288769123076823	0.18946256670265715	4.365585350335576	2.0905578453770626	1.5914876501123962	5.692547659375058	3.06144938831162	5.929096687767467	0.9527115521825327	1.0668755590631576	5.281193509462433	9.519765456853033	6.555974578283591	1.3630324514383023	7.432506195330054	3.9131031413686768	2.687242389661286	3.847667413541384	7.069393974148889	3.7490658827722942	0.32675222119505476	1.798807977874082	6.583212488284639	5.855765126330327	6.767475121388547	6.258169809539658	8.433515914699692	6.567398253294167	10.1131825574048	14.90591350496851	8.21363455023009	7.504220846581974	3.828594468428476	0.39019258981053845	1.3417879313531824	-2.3244039462634363	0.515960590107979	1.6420305061792517	6.15444054943936	1.389171354651783	-0.44506500262298276	-2.6331143853184704	-3.936466467066953	-6.644759208654546
chrX:5931959-5932808	-8.608265643863923	-7.819902513624811	-7.603662646799443	-8.499865751151352	-10.771469376761477	-12.679385481532464	-16.72859090032254	-14.703074440272477	-11.942305801533596	-4.337320356700658	3.9410633882902872	4.6374872156585685	3.9083934264143836	6.296516385031796	4.856557397604117	1.6143225371840955	1.9293210127259623	3.928540477623997	3.3729476705982226	4.327844839972087	4.439095384264127	3.6903377288028842	2.8655573825252394	2.203604548117281	2.950744893486144	3.9613613217551316	1.945959209851699	2.635745286468872	7.24104889946064	11.12053857363074	12.416051766472721	8.302461656422818	6.955942286468615	5.054182019295025	6.9915254547529635	4.299421402586345	2.2217038369556654	2.4770773589442063	3.803869040584432	1.7660884975143274	1.536155819386512	1.2976930438285312	1.3555720446739263	0.12752904712928684	1.6337661484806476	-1.9015516271077553	-2.2769659142668024	-3.771392306162607	-5.144256542012176
chrX:6424566-6426864	2.3198679877345607	4.782726433911753	3.097089337613298	2.0822821447021598	1.0882289291326788	2.4903419690753923	0.7865242580636319	1.0164766903664944	1.7672535564346894	1.1884863132050942	-0.11244811976939359	1.4613387144779497	-1.617662779932867	-1.0668755590631576	-1.2780642861172016	-3.434234521713763	-1.2773310954088068	-1.3394965078064107	-4.509470988459562	-4.218243715847219	-1.275554451240393	0.0	-5.034181056165502	-5.514782061174497	-1.8760225724655515	-8.434203680268604	-1.170041379908726	-5.332357844743679	-2.9977628305015895	0.9884928598239788	0.0	0.3842533059311557	0.0	-1.0668755590631576	-3.193435260640233	-5.8584806875432625	-0.872213254138352	-2.423269901826516	-2.733575736586398	0.3842533059311557	0.0	-1.4637527426815689	0.0	0.32675222119505476	0.0	-0.5942089910093095	0.6155924310630458	0.14280065354848362	1.054671187498413
chrX:6635320-6636607	-5.809214404268312	-5.50426681295578	-8.659462307341142	-15.500981855196693	-15.906272066807238	-16.998655767061372	-11.36866284405076	-8.041269665645054	-5.735301092180294	-0.35829220358427993	0.987892536997469	0.44916199971973325	-4.700994885402598	-4.342022135503271	-4.505498451090455	-6.315537476383165	-3.153304855756745	-0.20074587793084753	-0.6598278550144413	1.5222453615472862	3.6064133985866698	4.59112416858218	0.5529276505241463	-1.313785291951718	-0.9116076041199401	-2.4512976120926244	1.0917878612354959	0.3411449834230643	1.4219261291294216	-0.8529418557269076	3.4737079031441	1.0791763349299635	0.0	0.13733759950417013	1.5464056991812807	1.459176986447098	5.769600449155222	4.677442175691014	4.543704548224056	7.693170522127092	0.0	6.227076486100076	10.45717418405216	15.189945246480946	13.442995915122944	13.204815054038379	7.2572836699266405	6.992824944776859	5.44066842927248
chrX:7793511-7794598	0.8807275879539905	3.512935502736564	5.734561535899215	0.0	0.0	4.221792267084069	9.343145706118495	10.78492894395077	12.684694484425396	8.95861337823834	1.8738140686470386	5.408797514234682	5.35170452628971	4.131717738393906	11.125166170279304	3.9024964280452226	3.2353343348529267	9.233522750422832	11.154405143899169	8.056428218996722	7.641852524549037	7.657508013602325	8.382964377579258	1.568095614860008	7.911164266296721	6.47974501744356	6.0578648972915525	8.541980386345148	3.160858134176094	4.995659614679517	7.769221753524731	7.677877996384407	10.676336868404231	12.99152535997268	9.78206673308159	9.028617066840821	11.411031238448192	8.291167028591305	8.077363601405718	8.90850946824396	8.327126668726478	5.8655871755882005	5.212688305431173	4.710840785453217	3.9359960670552354	2.305728176952823	3.5764462905269454	2.4440580580494187	0.8923533602385096
chrX:7827818-7829188	-13.043529355303146	-8.95456140569211	-9.275725609234197	-10.90711733432288	-20.705277046261557	-22.600202272060706	-23.236252826196964	-4.2964774333077225	-1.2065770789420323	-3.7608230860676954	1.0421790870559458	7.129394739231123	3.0906148878222046	3.921837245589765	-4.148090683325588	-4.021820041908327	-2.1429766192074484	-2.2235252238079144	0.24393972387073098	0.1704128717606174	-0.8455333323592205	14.989703277200798	9.145660920425994	9.25189604168007	2.907554340570627	1.8255118015855318	1.9584461820246495	-0.3916434916954857	-0.41248128072149903	0.7850335843530007	-2.774934631236092	-0.47712125471966244	-8.394328177011436	-6.288674567093451	-6.273948629611454	-6.183760141687549	4.953590811281176	21.256423951900757	27.016917270933448	12.106474793475217	5.484190540528316	11.578927490242675	12.077513948160703	12.349282016134906	8.99306593792107	5.345895715017288	3.2448127473673147	1.7120367234911502	3.1049773560803304
chrX:7982067-7982994	-3.715724037633348	-5.753479917520036	-3.4298536485306172	-0.5356174012635122	8.767734206382244	4.687750035592897	3.7588736338126907	1.6860370213914038	1.4273361532160027	-2.694160989958512	-4.264373983336303	-7.890581139136154	-7.6959903893037644	-7.981366045114013	-2.1382266932154015	-0.9911859763035589	-2.002180902518119	0.30951352455395104	1.3621645449573065	3.239742879292518	3.5265543056348343	2.4141440723305814	1.7423930953518227	3.8604115590880546	4.236869599567862	5.667980893772993	6.684929837489806	7.447597436022421	2.661420549426325	-0.0423073326225807	-4.300451747318709	-5.677925356958292	-12.666787732139298	-20.048410010484	-28.9468276532804	-26.463780944237726	-9.880967077875857	-1.3821770810048504	-5.795607115911551	-6.233814990858489	-0.7357890626869555	1.3821770810048504	-1.956394194808557	-2.1164965468460735	-0.6252873828651145	-5.923068387721656	-1.9611344203993557	21.29776360241011	19.079577992489792
chrX:9047149-9049041	-17.836222945892796	-11.691165969746033	-9.522326029740857	-13.332435153187207	-18.53733038404913	-20.963356914381606	-25.460287962173748	-13.326879093326253	-0.06059927439427761	-1.6801886797937808	-2.863639302481805	-7.246037786920265	-5.1964913902734375	0.0	9.709540005782596	16.710333647337816	19.578701897856003	17.16958469325032	13.741047119337525	7.0302136228564365	6.072691220809328	2.7052483563097334	1.2137141723261962	-6.326679090229954	-10.183126790021202	-14.783097180983457	-13.611097136620856	-13.747553201191115	-12.71677322199421	-13.891923839650103	-7.528615149037454	-5.93307434485924	-0.32675222119505476	0.0	-0.6252873828651145	-1.4637527426815689	-2.2054678939254435	-6.858903669712778	-2.325448249803084	-1.6682503332628427	-3.492054178045493	-5.809854420551235	-8.375979187706106	-6.988120658978267	-11.331663714943456	-11.77318019834741	-2.01232258233567	-2.1535944478094757	-0.2432821031769318
chrX:9448131-9449780	4.649798004583758	1.4313637641589874	7.066426019303926	7.905505619704963	1.0668755590631576	1.1118959155158696	2.574641849780977	3.09653461522445	3.385370094237232	0.0	0.0	-0.8931594859276883	0.07188511036972983	-0.6763754433137212	-4.837030741974719	-8.299313351472415	-4.387709903434428	-0.5552050987676277	-4.108530308662735	-6.6614325356823265	-1.6806839062132066	-0.3842533059311557	-3.22564546129671	-3.508798688250286	-6.37759704862094	-10.139056785764046	-7.4196806716583925	-0.47712125471966244	-6.544700837333501	-8.954863066222387	-0.3842533059311557	-0.47712125471966244	0.47712125471966244	0.0	0.0	0.0	-0.47712125471966244	-0.47712125471966244	-3.1327938190726976	-1.6009523051266996	-0.9884928598239788	-1.8399160083056418	0.07707399794267998	0.9468836426811867	1.3613103007929492	0.0	2.329934115896598	2.7378823315269805	-0.47712125471966244
chrX:9500738-9501849	9.807003676378852	16.88489430444124	22.657234677770546	21.055123927527415	22.637839840706814	20.01967812331978	15.331166145402703	22.6270804389542	23.603971197226567	22.513213818630955	12.95095271254597	12.224948912637046	15.500159783792142	12.917830091339162	12.217064544219749	8.6954451960977	6.377694800437572	4.520976572358601	2.085714175300105	-0.21565668118947412	-2.1575481766051623	-3.2744010456170787	-5.447732843246752	-4.814780158488591	-8.021410481889086	-9.175913263626414	-9.621388647823832	-10.38757599265841	-12.42929128327588	-11.530463323054859	-13.177452009671436	-12.150196977875979	-9.376854611740383	-11.821418013705811	-18.475703274794107	-16.79409858619532	-21.24593928296805	-22.4204360383048	-19.451799280929723	-15.61390342719102	-19.163963452428966	-18.507005526370072	-16.020612854975937	-4.145167202688244	-14.51372432503589	-15.71824857202867	-9.611527579306093	8.866350226585375	10.524140040077082
chrX:10674650-10676576	2.615306279857278	13.201343929547019	7.361804322210375	1.0668755590631576	0.47712125471966244	12.285356999637068	19.682086031016922	8.96375419288125	14.033197613774378	5.580012319627265	6.985114893483881	0.999146880960222	0.765085273880759	0.5222006689173377	-0.9139000564200302	-3.5687245631714286	-6.206244602478683	-4.309516829877007	-2.234925837411766	-5.071744085163	-11.55488290145091	-7.605216143892851	-0.8881232239143072	-0.8881232239143072	-3.0565089650018455	-7.356305912089291	-10.341578401489585	-9.121475992949074	-1.0668755590631576	11.774440078979861	25.934887635260655	22.69381119101853	19.884573779666837	11.365819462710718	11.631287477810337	12.233213206338027	7.417125517538393	2.0418698248040186	4.265388753450858	0.2334200563920153	-1.0970796683631558	-6.05235048070416	-6.056730312913478	-5.825701369532357	-1.7182984347281167	-7.831485148276396	-8.59164787102823	0.0	-11.010056626796535
chrX:11038956-11040316	-1.8981752702577102	-2.531319281191105	-2.140991889343348	1.5456255814899598	0.0	0.0	0.0	0.0	0.0	0.0	0.0	0.0	0.0	0.0	0.0	0.0	0.0	-1.6859806109337396	-6.588636302184585	-5.564491148469051	-5.852259563809807	-8.061328498381714	-8.315142781270287	-12.470330148812216	-11.374713801803614	-1.958719868764778	-10.95431934445579	-5.722723972765274	1.0668755590631576	1.9769857196479577	6.704284761289413	37.217106793423405	44.47415744476864	46.029639273136134	30.14855916737335	16.179248508507758	18.833023638942244	10.69779652964048	10.810676973363256	12.010327974109982	13.538118303745584	6.820233140114786	3.551285867337118	2.4650276182796858	-0.1226840188017648	1.6145411029418155	2.0204058370550526	-2.8676305041087216	-3.9245557386873915
chrX:11695653-11696480	0.0	0.0	0.0	0.0	0.0	0.0	0.0	0.0	0.0	0.0	24.58819360222683	69.91060439818428	11.850677386815379	1.4637527426815686	0.7359535705891888	18.996871829048168	46.24700350501239	19.257029957599293	20.386780731764592	29.035427623819643	31.164347568749882	19.485476724328553	24.1145308943613	14.723237449196466	18.835548981621	19.59155444265673	10.889432540009809	10.45113492762319	8.232713549196129	6.533817790253923	2.6963441638937353	0.5530627681584741	-2.0150809785752877	-3.947502208924005	-3.5542512768165118	-2.5212096609609733	-0.7259323812796494	-3.6621044442368746	-3.0246868447003505	-4.771126746173688	-5.438181973719972	-6.552119715415277	-6.088340108105232	-10.865356551660405	-12.126634784719256	-10.165613982657966	-4.779733455202093	0.288769123076823	0.0
chrX:11910909-11912027	1.1831164160025536	1.9508484278458391	2.293221464706343	1.1713958636962265	0.40561767893938766	0.8329927547367008	3.566636590442874	6.361039800422518	-0.28273532516762456	3.8530613674485323	1.4426645317243807	2.5711541797148887	3.6250185921650036	0.8191888961101653	1.0355439926721395	-1.2068417461300824	0.03748235867361442	-1.4253860250722197	-0.046230345172711004	1.3671939808276767	1.9793365382287138	0.7882036276245338	0.15799304053342758	-2.8086028569114543	-2.1164965468460735	-2.250554961392283	-1.9259560568658711	-0.3383587562364834	-1.4811611780499143	-2.617951574270597	-1.5572071599831467	-0.4709597647125933	1.4313637641589874	4.260103734679549	3.5416628094280997	3.298862052862241	4.122136880928134	1.697308029269969	3.1842549982690826	2.1397212802648458	0.28616298114813177	-2.7679306160664376	-4.766932629050001	-3.3668087358724086	-2.380809980557041	3.327708963189683	4.725760824869332	-0.6252873828651145	4.4346842962690625
chrX:11916849-11918260	3.6250185921650036	0.8191888961101653	1.0355439926721395	-1.2068417461300824	0.03748235867361442	-1.4253860250722197	-0.046230345172711004	1.3671939808276767	1.9793365382287138	0.7882036276245338	0.15799304053342758	-2.8086028569114543	-2.1164965468460735	-2.250554961392283	-1.9259560568658711	-0.3383587562364834	-1.4811611780499143	-2.617951574270597	-1.5572071599831467	-0.4709597647125933	1.4313637641589874	4.260103734679549	3.5416628094280997	3.298862052862241	4.122136880928134	1.697308029269969	3.1842549982690826	2.1397212802648458	0.28616298114813177	-2.7679306160664376	-4.766932629050001	-3.3668087358724086	-2.380809980557041	3.327708963189683	4.725760824869332	-0.6252873828651145	4.4346842962690625	0.5253526955035177	2.5623565718308874	-1.9750764296526606	-2.7561233845871835	-0.7518288599771161	8.972992239391033	14.061349096769755	8.760786346261137	8.214628942716885	5.356730513532772	-2.175164534729386	0.610703685866515
chrX:12550888-12552274	-11.660986621218473	-13.930008429841996	-15.151274778339324	-19.98128612154552	-5.766008756547501	-15.022009043302765	-14.703317511978412	-20.083671148380997	-22.369267372103394	-23.62600982668102	-13.598714709887211	-1.4721141516477239	-3.210161552136581	2.597303781799284	3.065079952611804	3.046264199382311	3.5243794784932088	3.8490387721634125	-1.0591600215864023	0.8628818733024339	0.23297767014622156	0.8156098494722199	4.784029327252159	2.127449929147478	-1.4637527426815689	3.653387015437692	7.790693916397704	6.211297508101486	5.985722568079769	0.5448557317530444	2.4048570223904133	1.978798154135576	-0.2242876860827831	1.5872752022418277	-2.891002947332052	-2.0881191455468193	-0.4106637993540619	-0.0980354559068838	-0.6225810317896585	-0.7208591484725064	-1.5043862156169925	-3.274275400107038	-4.175181832897599	-5.126641550215543	-1.4787494158918897	-12.271553384797642	-14.617483484477546	-7.587365397307656	-10.67890945067599
chrX:12580313-12581361	11.30884178312202	11.997463562001238	5.7610746361870975	5.205772582039137	8.06266584197893	5.403205213799715	5.317003492511609	5.1882766311859925	1.1368079379862492	4.85704322849867	4.39638147148699	6.893981554312799	6.04513873677356	4.74137796082982	2.8049041897210802	0.41376467022022384	-6.919716369881791	-2.9685972848874758	-4.672971553735749	-0.2843416167308035	1.0862810052080947	-2.8709149533057086	2.176521694716786	-1.4705369179789929	-2.066781265983012	-2.2843413504051022	-0.30295428725626583	-0.7151354175903651	-5.606008676998502	-8.036795941215635	-7.307499038577244	-12.255124873144727	-11.474397030305761	-13.912668974469016	-15.4601113225179	-4.23901917585285	-5.232045878087858	-1.5938333525688562	-1.6673709264150296	-6.294350340578896	-6.930215852713627	-8.614570503659193	-7.1263999370864015	-9.680393889908409	-25.927152979743806	-20.494179768577844	4.191322231626424	14.085268921410014	13.34400782259045
chrX:13229353-13230720	-1.2787393670063825	8.076288667225478	8.271207558323649	9.897441191604706	7.33144707610763	4.591531655032608	21.25987017276316	15.564313940243618	26.002363004717942	19.999755357182433	22.99142522231171	9.927289828494509	10.65327844899723	5.8272851635913305	5.313762428322546	-0.03565365104626164	-2.6119579804189064	-4.69284338013867	-7.571525055559662	-8.374652936412987	-20.227683205030097	-21.629808319604827	-20.554735732485682	-9.899762140433907	4.969854325097517	5.392565974361288	1.444876973972825	2.9196219924743665	0.8351325147627555	1.4721269132196326	-0.24129181623934756	-2.216031018927763	0.480368150291261	3.200832852542082	4.792102778922458	0.09621414592529666	0.0	0.5078491269978768	2.3117412961479795	1.4978396571576178	2.8709921131889473	-0.5502848262016019	0.6238779636917486	1.2962852643905025	0.3528718032828427	-1.6410617045319504	-2.5514833475853202	-0.3617856882053115	-0.12472489710517974
chrX:13506310-13507640	-14.267897394632769	-18.10366576115566	-11.0527940013008	0.3842533059311557	0.47712125471966244	0.0	0.0	-0.485433315689084	2.2592729369981233	1.3487495342138467	2.7432701536250996	0.4414123674337495	-0.47712125471966244	1.7685797944572463	2.9874788997670527	0.5050184077099935	0.8936083154540572	1.0147777115324785	-0.36022611570449264	1.3716881617941623	-0.47712125471966244	0.0	0.47712125471966244	4.17995072168931	1.5261724817428712	2.5234985524433395	5.311134685148645	2.253035586850145	1.0466924622419154	4.273436494144186	3.3989256234186773	3.639800333250112	-0.6252873828651145	0.9884928598239788	5.22838590009342	4.1119005594798415	6.307744513484886	4.444998050673749	-0.32675222119505476	3.1882269176689992	4.358844667134619	1.7222081316804418	3.341379363859408	2.650753490910691	6.5720861214403135	2.5614849817623777	1.4637527426815686	2.6486053961618503	2.472575590539234
chrX:13892157-13893052	-2.1819044003441417	0.4241640210823665	1.5914876501123962	-0.577969035551879	-0.5333904500816371	-0.6970307846078683	-0.3342423732497589	-1.5040165661675615	-2.5704227211471453	0.698279405387519	0.47522246110679167	-0.9884928598239788	-0.39794076800924244	0.24969199664111827	-1.3926175058433838	-4.504247834217448	-4.162132185952154	-3.610529703185584	-3.685135185074126	-1.9516659161978538	-8.198215820429644	-6.543603259442683	-3.562028509696525	-0.7359535705891888	0.47712125471966244	-3.197707002766022	-2.547942962150991	-1.7811541863714322	-1.107020222693908	-1.3182261006525524	-2.7488375165477965	-1.4338915213362906	0.1559742760354114	-1.4744595701501708	-1.0383595056670918	-2.9259224282531475	-0.6249290250773982	-4.174345745298201	-3.2749220515676503	-3.013148828740073	-4.778332879442466	-0.9884928598239788	-7.396389479465916	-7.312258824143241	-1.4637527426815689	-4.510444809218837	-3.716366883464255	1.0668755590631576	0.47712125471966244
chrX:14151650-14152865	-0.7357890626869555	0.0	0.0	0.6839185944313713	3.1354618372289327	4.694028534071625	3.734136049436442	0.7953235719989745	3.7863552652548345	4.104064434117466	6.352994022748332	3.9240657243330204	3.2116847026838284	0.9603903024607882	2.4954795176737625	-0.8341940706365132	1.4637527426815686	-0.9568070777091172	3.4781433140980527	4.631311779694162	4.147337094563205	3.8805616898688293	4.424417708721105	4.037235205592886	2.3061977980373967	4.172819108808976	2.799045354271235	0.0	0.32675222119505476	-1.684872899606169	11.284930534522182	20.79749383076525	20.222928210993913	14.97522528299107	8.052227963467258	4.845877236747257	1.4260897679820277	6.77775760730632	15.237849947810535	12.440247853339603	9.737109515048456	3.4014839751227193	3.3816210756482104	-0.789828865600684	-4.505722977520703	-5.610876904132408	-6.975200949633388	-7.534387500981114	-11.778032404453366
chrX:15032329-15033371	-1.5354668860438532	-1.0422403902612474	-4.223795987922831	-1.04053667419992	0.6924368277888863	0.3842533059311557	0.6252873828651146	0.6252873828651146	-0.26145052715670036	0.9884928598239788	11.891944303910089	16.33187519414924	18.025817309168662	13.902502369892568	2.9357962383059153	5.295957372068445	1.8997918107080582	8.184740263667942	9.074777572209971	9.301952582495916	10.780714710113868	5.853412164124191	6.234888066402016	2.3168939409543317	3.3221737013816557	-0.15192369804739342	-1.9521083138684325	-4.542464882930121	-9.26890295166222	-10.444188386292467	-9.827352487360189	-13.110977513701883	-10.576901261235854	-8.451878966536139	-4.4617651111901	-0.8146844934204033	-8.05047882804858	-6.0021771497669025	-2.9660611550837754	-2.549681772331298	-2.1585366231335987	-1.1677375663972744	-0.2406233412219088	-0.460994799068907	1.6094806078302024	2.210531961952443	3.6967973173363133	4.26835776708709	3.670505350498918
chrX:15363047-15363803	-0.7055358800280022	2.650635866428509	-0.943625974600454	0.3842533059311557	-0.09800044169469231	0.32552650846405956	0.0	0.0	0.0	1.0671537914022877	0.7942970830674831	0.7490429136284138	4.097744646691739	0.3516633754692448	-0.3842533059311557	-0.47712125471966244	0.3842533059311557	0.47712125471966244	3.019005906904004	4.346660939901634	3.9972930046209543	8.303506786888475	0.8768927084489612	0.47712125471966244	1.957186569427935	0.23011642421399073	0.5021994568686979	1.8477354585126708	2.4829697140594646	0.19734014251226834	0.7205728657447824	-1.4697414332439953	0.3107818390813693	-2.8077035638427805	3.0159133889320096	0.9884928598239788	-0.47712125471966244	1.114626193423025	2.2456250792842836	5.228332380682046	5.298581006036842	3.5765458303850264	0.9884928598239788	0.47712125471966244	4.192519115626999	5.693373592070595	3.311057527471726	5.509308987478143	0.20411886159734705
chrX:15629716-15630994	4.24991224831166	5.399298088788964	2.116706257786608	4.434655668887284	1.8894701787639794	-0.4446684112451268	-1.412265922060782	-4.281942987405625	-1.4352336597779294	-3.7891864373223982	-2.425347289129109	-5.136773106548207	-8.117479842378168	-9.818201824254265	-10.392473233246665	-10.476077497412712	-14.823947422835458	-15.40341662798629	-13.168117203193155	-9.793204124415436	-15.242823045943865	-23.58431629325592	-24.71658123114493	-1.5292878403451966	6.35060322358901	7.603025161784394	7.014104473497353	5.944449241263551	2.5284148381193923	2.247270362738008	1.7721950290737083	0.12161867248595906	6.461255426615875	6.1934530422692875	4.674487212333438	4.2969776482021755	4.491024347387125	11.303360693820773	12.90275528378959	13.768075059689298	5.07682257799088	3.2672530258360277	0.7858486101087911	0.808978835955696	-1.9097136885579533	-2.667732584767695	-11.627221485925217	-13.882042826767858	-13.696572115450367
chrX:15762583-15763883	1.684872899606169	4.885137119291879	7.804599543575566	8.199792500864179	9.66606519895005	4.8855492629099615	8.652970995199054	2.062775379244033	4.328903194589569	2.6594063271781296	3.3413741933488903	3.2095779729915574	1.3557236770387364	1.1722127013760344	0.8415854100365471	1.1860466260373814	0.1490511039888455	1.818741205307133	0.441818328701712	4.80974574033425	1.8484928611596632	3.445977210935706	1.527690386774133	-0.5337100033388875	-3.841960272696487	-8.793531363668672	-13.583182227604597	-18.01183178712508	-25.424385349931676	-28.131063518363742	-24.261127943990832	-19.69580230775761	-3.313677367473104	-1.4382640944798948	-1.6103085816919431	1.7939554555380146	1.7187624769357126	12.715057067163666	10.391330800753906	3.9556459333148286	0.7905628829254815	-1.6159852952391784	1.2069731988704873	6.880855490848688	2.56079278658492	5.925517957973955	5.3520798275155945	3.633873695545372	1.6780678908638191
chrX:15880798-15882158	3.3559410237772305	1.5328543222820317	0.7657413476179405	-2.557571954896376	-3.9099846797721547	-9.063654539923325	-9.782976580379808	-8.098142622392034	-1.6467100873867386	-1.350150969429128	2.1456549334725974	2.4100731491627494	2.8674604831428425	0.9116993654336014	-4.954592450778451	-6.937006135704976	-7.686058640666606	-0.1671671605174824	-2.284406462535091	0.47729592513109564	1.1038024255463805	1.030569824714931	0.0	0.5648880245587111	-0.09099059922423852	7.975808703225313	6.275377829675301	5.982769404446701	1.7865243396487658	6.0735341416732815	2.44280342628624	4.078516303689123	1.9213219506994113	0.06661785290643571	1.3640615513198784	-2.2367608643364583	-2.1144533762865447	-1.6090586917445977	-3.722211668455688	-2.884764440789931	-1.6313809856555894	-3.630693550218545	-2.9234143334875653	-3.260887724478819	-0.29421680638172115	1.7353885231012183	-0.9884928598239788	0.09420947528084396	4.60632751145333
chrX:16211721-16213127	-6.842393238866108	-13.022413256427344	-11.153037604815541	-18.25534946974769	-11.102348247002924	-15.09117116053861	-9.402695970719071	4.944284966737396	8.790934899042332	6.145203429737896	6.707404363574063	3.032171216820975	-2.2929842993393827	-1.6242647850125476	-10.186865288712374	-2.2727385256948196	-4.586780570001512	-0.19275593828313245	2.1431420587081784	-1.5122186090770011	-4.005140724695242	0.4864851665755696	-0.04072004576799204	6.058412679192534	6.824516061673265	6.592598185302328	4.851320731752604	3.100613557076952	0.39665264332718625	-2.504907878028355	-6.2362214942865055	-8.780744293674838	-17.118346512472925	-12.821327941909244	-10.498674387044568	-8.050662200917266	0.1736674791438287	-6.052943138178403	2.811746841667176	5.677414574941451	1.1706805828987632	-1.1957762471969584	3.338226713311989	11.606889623116599	9.029065295704221	8.744180008260546	12.670911010586932	10.743743877457138	8.811250546657691
chrX:16274561-16275777	-10.254761257682128	-3.8873224270350155	-25.30642551541693	-11.577589229778434	0.2614505271567006	-3.8065014341665115	-4.068652398672516	-0.6358905132291256	-2.1603296510025833	0.0	3.5985051254758886	4.815859322390557	5.301584907129806	8.400799984887637	3.6914039907464886	-0.19969583729433074	-2.58600716423364	-6.41840851720186	-5.430226963423813	2.406157326661173	2.425792944662414	0.0	0.0	0.0	0.0	0.0	0.0	0.0	0.0	0.0	0.0	0.0	0.0	0.0	0.0	0.0	0.0	0.0	-2.1981322876141087	12.277963385914596	26.331436178636586	27.482966635127017	25.68425152943432	14.390934321410885	10.958012973226069	3.6509296815328525	-0.5250010616692024	-4.87815478685893	-9.237680445215222
chrX:16502927-16504774	1.8565250149655819	-14.105656311878114	-4.662962566670957	-0.3842533059311557	0.47712125471966244	0.0	0.3842533059311557	0.3842533059311557	0.16648333133729992	0.06721302543721096	0.32675222119505476	0.7359535705891888	2.6652348266458348	2.244793423922727	9.926901641496423	10.4018347018874	-7.2174960602480125	-8.232434291637446	-1.4557826512229928	0.0	0.0	0.0	-0.6252873828651145	-1.0387471800977965	-2.478388246464444	-0.36572451588885185	2.088963997549204	0.4448262731057025	0.030844490294000708	-1.3339016281938783	-3.3492401769229656	-4.326927152692648	-1.6077040563599025	-3.397666888719448	0.7359535705891888	-1.276817688021055	-4.478282591861492	0.3842533059311557	0.47712125471966244	-4.517983338955448	-4.101031307762061	-1.9084850188786497	-1.021641598728586	-2.1857152873620853	-3.77900061173555	0.13246235047038896	0.0	-0.47712125471966244	0.0
chrX:16531847-16533269	24.655330197644894	43.136445824145305	20.07308411227186	28.39165887043501	25.68551277150566	22.53237226128896	15.92848061900546	7.521720868569075	1.6165925140452126	-5.431334605309471	-8.044163692352262	-8.037420271912627	1.4094932332530576	2.8555890743176837	2.9484377495805485	0.4059731898628232	-2.8077300473602755	-1.2867578594816957	-7.768900853099057	-16.607948217093593	-14.999944085525163	-11.821161440874478	-3.8655696892749076	1.8292355121907125	4.694247064871821	4.156548957216193	13.206586190004206	13.505489306660094	8.698483417470197	4.63436777075203	0.5340340202647772	1.4293446532647183	1.5346645750716996	-2.1345748401456817	-1.9101446850381822	-7.412647939984986	-7.848896443453489	-10.371252449893161	-4.235284043663151	-3.5161034846671475	-7.087611237137807	-5.541943345201053	-2.281764472741421	-4.98277486575997	-6.764340290417802	-7.577592468987966	-2.214240644547585	6.806854570435478	11.778127301926151
chrX:19461627-19462601	-10.222954355439384	-6.224947735860534	-0.12947044783891842	-11.842509607133566	-12.128404589023594	-13.041856424560663	-10.120937416714364	-8.447597355677898	-9.997522785108579	5.138836939161837	3.3473342589331954	5.628232174859426	9.651001767558629	6.519998393792572	5.125656245562088	2.2854218903150816	1.2465382043595554	3.5725138327004924	-1.3983911752702187	-2.34777917168211	-4.063211894823739	-3.926979671990612	-0.9890479964055582	-1.5994011573935007	0.3812328703460145	0.2681868350367416	0.395028166532821	-0.08207428479829805	-1.2959519248008295	-1.108867938801997	0.5471249639484079	-2.817338756668771	-3.4178698906824834	-3.7808919719909033	-2.262273430358357	-0.6252873828651145	-0.2887691230768229	1.083576782132307	-1.3301582178309554	-3.9610396509241257	-2.827878966063809	-2.730596452016179	-3.6555455631372284	-2.7065516775511984	-3.252916471730113	-1.5426808571097232	-2.558070797108135	-3.013227391716296	-1.0297280185771769
chrX:19491992-19493241	-1.4677626983864827	-0.9138652989484388	-1.4801862375241477	0.8646548651105505	3.0985435322346535	1.363352036831873	3.714878757650326	2.706694820577112	2.6731385723849073	2.208165023123962	3.5691148399399206	0.8304674412690141	3.9245371430085316	0.5563552506671237	5.886193184545062	2.4025253657135512	2.5915203650013594	3.2517582238392095	-0.07314776442113871	1.3717480919355982	1.5917032011886447	1.4952132644201317	3.094382376302797	4.046080448416997	0.11881403252133305	0.18946256670265715	4.97016946667826	7.085670775937412	8.963141258897783	6.2908288442358575	7.429379949280007	4.0052320466463645	0.23448323539889263	-5.3203494139570635	-6.1815225331959125	-13.853098842491034	-5.921914436091799	15.386915861445837	16.286037904839606	16.08130928525509	7.920977094163599	6.863714347242095	2.5732829740350422	6.295630945118698	2.968431613545028	1.4952132644201317	1.997883890632963	3.508810066132623	3.6456957035057456
chrX:19520421-19521369	-7.868953036639177	-11.754355097102433	-12.066676815868417	-13.866456820343592	-6.334476630460906	-6.963342521620524	-10.59747105454875	0.1618178771108296	4.304423045912911	17.815226710304504	14.909347464298438	21.79757068900657	12.34742267873332	0.3842533059311557	7.385531279182514	14.297957353364932	12.162948446942773	14.087539338919369	11.045879052180492	12.202393832165491	7.520412393672408	2.996717639094012	3.8695421405355277	3.463067008419207	5.966062660872481	1.789761973274932	0.9196794691398422	-3.3201576739133998	-4.895449785916002	-6.764073741844718	-6.066669647392287	-8.03832296306597	-16.747901403485876	-14.546560507852833	-16.059055788890465	-14.978223404745332	-20.640348608565002	-23.778018793513635	-25.71624853070212	-11.612323803662681	0.0	-1.5914876501123962	-7.871402858311067	-11.653640197290374	0.9783409050774027	2.860230722491065	1.4035913089418006	-0.28972707936814085	-3.364503951365197
chrX:21852891-21854094	10.367228070247398	1.087937603989098	0.47712125471966244	-1.8493628127330979	3.2720470146788507	1.2822683090761038	-0.15236821434192335	-2.0337743326629494	-2.009531927086483	-1.7565421419238025	-6.025227670155695	-6.259494537646664	-0.32867254487501096	-2.8897130825551707	0.0	0.2614505271567006	-2.588521420871411	-4.729950067431088	-1.4913784040922755	-1.4787494158918897	-1.5704190432189342	-2.636997900239592	-2.6732324123151003	-9.46301277960572	-6.358396234760549	-7.025928152810813	-2.023126312890935	-2.165458402961021	-2.1589988735008263	0.0	0.0	0.0	0.0	0.0	0.0	0.0	0.0	0.0	0.0	0.0	0.0	0.0	0.0	0.0	0.0	0.7359535705891888	1.9084850188786497	11.362166623157288	8.252633953343425
[truncated: 151 more columns]
