# Supplementary material for: Convergence of topological domain boundaries, insulators, and polytene interbands revealed by high-resolution mapping of chromatin contacts in the early Drosophila melanogaster embryo
Source: eLife. 2017 Nov 17;6:e29550. doi: 10.7554/eLife.29550 (PMC5739541; doi:10.7554/eLife.29550)
Supplement: Supplementary file 2. [file elife-29550-supp2.zip › ChIP_data_fig3/MBE_XL52_H2AZ_index6-c14_InpC_500k10k130_peaks_w100_b500.txt]

chr2L:10716-11733	0	0	0	0	0	0	0	0	0	0	0	0	0	0	0	0	0	0	0	0	0	0	0	0	0	0	0	0	0	0	0	0	0	0	0	0	0	0	0	0	0	0	0	0	0	0	0	0	0
chr2L:113225-114424	-0.37098667678888	1.1939387804147819	0.32018560075543717	-0.12408685724765907	0.7069294769474692	0.07481796653064664	4.675382175530052	2.9512471231667976	9.233014004483898	12.080357038077448	9.835596262990917	6.634823581975883	5.069815052932902	6.674794495025668	-0.16000589969411544	0.4547195741423294	-1.9563976305089277	-3.226419324534496	-4.367783599068256	-0.5801054635639582	-0.393115943093641	0.8515673009344947	-2.534984060161506	0.2614505271567006	1.388752253448813	-1.0990952844699733	3.4243294003392135	1.3143008496017192	1.9601783318418151	-2.0087405621709027	-3.2965750299028516	-3.821835705944049	-1.3912823486446788	-2.796956675459594	-1.3851990166435546	-0.13045356992014925	-3.524383242558138	-0.8584344149345161	-0.11931067373464703	-1.1495366762343502	-0.6044393452309226	-2.946531518648129	-1.7779359916589463	-2.708298376616146	-3.7356805564974005	-2.9510574703885077	-2.253251255748297	-2.215050006324264	1.021979976098207
chr2L:133031-134117	-0.6044393452309226	-2.946531518648129	-1.7779359916589463	-2.708298376616146	-3.7356805564974005	-2.9510574703885077	-2.253251255748297	-2.215050006324264	1.021979976098207	3.134840217575625	3.4032810078530695	4.071115004007954	-1.275040877761037	1.2188875033451634	-1.5524512494380298	0.6699316496634301	-2.9832441215112597	0.34541791414185063	1.8043063622805677	2.055538359891168	4.82721012817062	0.9108087471303778	-0.417504549564557	5.939498580483286	20.1920892904676	22.549951160630144	21.002985767491307	11.24768623083477	8.138750471053148	10.198116915388036	8.034351057299537	2.333804602010913	-1.1647680880650118	-4.9880642851934756	-7.62986312148789	-7.611812617540401	-9.972957605250874	-9.603840606197124	-3.7627128261881317	8.539127387772147	5.455587700770808	0.1598364876355947	-1.9534947623878847	-8.11893558111282	-7.816266287632137	-9.526352447474704	-12.92773030005524	-7.021063396573897	-8.999213790439786
chr2L:211009-213819	-0.32675222119505476	0.0	4.846844412008019	3.6801027289342927	4.110117511251296	7.37933478712763	3.669994430907956	5.385944289871079	1.2597571028495211	3.5796815889524534	2.7511078310436208	1.6051187572952976	1.0668755590631576	1.0668755590631576	0.16711877743474865	8.511316879785596	9.807256237668442	5.183658333880861	8.517942010632074	5.648833496852782	4.072506963598892	0.7301931835318509	2.8980003008420834	0.12580810293692404	0.2787408440440073	2.2653721615438545	-0.9253340925497531	-1.3882927393939333	-0.7359535705891888	-0.2240774644457132	0.7359535705891888	0.48270525311591445	1.7852197928690399	-1.3323508290265325	0.020901050466756634	-1.9919491999730181	-4.254393925283097	-7.203232920873335	-7.680105724443375	-6.350522935074645	0.40759060765813954	0.0	-0.6252873828651145	1.922924649580727	2.0123225823356705	23.296751447284105	33.45269376017286	35.77483620163551	29.067606511650602
chr2L:293527-294750	0.0	-1.2728611075149725	-13.175121103131694	-6.098080259117864	-7.193282198912869	-21.745281186748542	-12.915807340121768	-2.389607345343247	0.0	-2.3286248352848276	0.0	-0.32675222119505476	0.0	2.8462223217539444	4.349324879876226	9.299241467465889	24.69590846614162	21.678236166755827	29.835249415118227	22.68964331293123	12.776269131530299	13.858796772075888	7.207458422063159	0.4524933614107842	1.5935596424960181	2.9966906532329656	4.817772599954255	2.3211107492992715	0.4359239231164445	2.6278148960846126	4.567207565625956	-0.12103732160965751	0.288769123076823	0.0	2.3286248352848276	-0.3842533059311557	0.9568070777091172	0.1559742760354114	8.15671268205163	3.3724885932558495	9.233488253782495	8.232865855661725	5.523676300165881	3.2129002612671687	1.622010104610111	-1.5628733765821603	-0.5750529778068305	0.5985162579857993	1.6806839062132066
chr2L:541361-542680	5.581172242577899	7.471909997847231	8.906780057202834	7.6478123690172515	1.684872899606169	2.023199109623517	3.1584723442781013	4.042843822234211	3.1116668475861973	4.471277517780201	2.0630298654242427	3.4679705443141273	2.94439140520118	-0.26145052715670036	2.5437212007026666	2.6781291257495807	3.869677975885931	4.494394192213653	1.885225948303227	0.5086281733494482	0.0959900466312361	-1.0170392588061532	0.1994860242418286	-5.47531454617192	-7.758029000186251	-7.197965906951304	-7.2901139621607545	-1.4141355120143915	-1.0466924622419154	-0.6252873828651145	-5.064467894065693	-8.382714698799365	-7.6357209368742	-7.019475532594558	-6.065408475981182	-9.26714810759549	-4.056793638730706	-12.745052159737863	-13.332488344919556	-7.620141055176923	-2.7943075779141706	-0.9814959810706616	-1.4539922934670313	-3.8223612045914703	-2.6036150651343792	-2.4532489738990098	-0.2406233412219088	-0.598002268201828	-3.0738112880347135
chr2L:1517311-1518358	4.360089051812191	4.477064429110113	5.36040626441987	5.114804948906671	3.814909315172611	-0.06813785905149913	-1.6598995052626004	-1.853115818336957	-1.536416569463339	-2.6248705785752606	-6.086183512132059	-5.198406940674866	-4.925961327826882	-4.12095995112608	-8.355349945960041	-0.7080463471877108	0.45914139784711255	-0.2887691230768229	-1.4606048817514812	-4.980794773956873	-3.759389363902066	-6.634619680665535	-5.498109433761258	-3.9644245235273243	-0.8881232239143072	-0.8205849227432542	-3.679466555416587	-3.09163468881938	-2.359618395270868	-0.020524211976402	-2.003323857751187	1.6337611059752737	-2.3270409931291725	-0.3138672871785121	0.052569432351496394	-0.9665351881478034	-0.03152777286138637	-1.5152222521705527	1.7081914442671136	3.446211337016704	6.815088327337121	0.6626382535252381	0.0	3.4983829340916546	-0.3984974842738312	1.7869331054237323	2.5331041537909895	2.4687180042735446	-0.9059652567236041
chr2L:1724804-1725948	-0.9884928598239788	1.0466924622419154	-1.442718625193378	-2.2248021302805503	-2.59964619126971	-2.721288374083146	-1.768231438861902	-1.370112365693289	-1.1107612064171013	1.2819810456050587	0.0	0.0	0.0	0.0	0.0	0.0	0.0	0.0	0.0	0.0	0.0	0.0	0.0	2.6268851803521347	4.310756401824208	9.743542342591512	4.733083314153504	11.335041064561306	8.469812970510333	10.390406852404743	4.273099770964078	5.304711052440749	6.8373164091011125	2.4322934849182642	0.46660954739493005	6.411699707422253	7.185526737353349	0.0	2.0888142266354475	11.260140892234656	10.488903115080833	13.423222227523048	10.321339004466836	9.744088490177262	6.588090320626059	3.005428341825351	4.12515386913617	0.11405195995283289	1.2981752541211813
chr2L:2575135-2576471	0.0	-0.47712125471966244	-0.47712125471966244	0.3842533059311557	0.6427383714294621	-0.03968681378873942	0.5045867213081315	0.0	-0.30046069586428814	0.0	-0.3842533059311557	-0.47712125471966244	-0.3842533059311557	1.9330516924433967	0.30893315349466166	1.6606889769390898	2.637451070747821	1.1451916048326531	2.4000123940783284	-0.28349877730603745	1.1249318154383212	0.05842741531249606	-0.5019847563975255	-1.6124501613579323	-0.5929109746022403	0.0	-1.0948570982095023	0.31888810951347485	0.2614505271567006	-0.9884928598239788	0.47712125471966244	0.9884928598239788	0.0	2.604837771905982	2.578189191071822	7.779877175028067	1.3020713725970021	3.0784220841591483	7.066736487564153	5.528571335824036	1.0668755590631576	-0.3842533059311557	0.3842533059311557	5.63638966893148	6.486325544003221	8.574920054281172	8.035987843098596	13.847723623679782	7.5848842706600434
chr2L:2577748-2579416	-0.03968681378873942	0.5045867213081315	0.0	-0.30046069586428814	0.0	-0.3842533059311557	-0.47712125471966244	-0.3842533059311557	1.9330516924433967	0.30893315349466166	1.6606889769390898	2.637451070747821	1.1451916048326531	2.4000123940783284	-0.28349877730603745	1.1249318154383212	0.05842741531249606	-0.5019847563975255	-1.6124501613579323	-0.5929109746022403	0.0	-1.0948570982095023	0.31888810951347485	0.2614505271567006	-0.9884928598239788	0.47712125471966244	0.9884928598239788	0.0	2.604837771905982	2.578189191071822	7.779877175028067	1.3020713725970021	3.0784220841591483	7.066736487564153	5.528571335824036	1.0668755590631576	-0.3842533059311557	0.3842533059311557	5.63638966893148	6.486325544003221	8.574920054281172	8.035987843098596	13.847723623679782	7.5848842706600434	2.836548834660592	8.19715141301981	9.25983179234216	5.8366063086409605	6.0272838478083415
chr2L:2746374-2747556	-3.1068278992377536	-2.728740622850163	-1.9434555856175717	-4.342022135503271	0.21052632091416779	-3.20465775817598	-5.0258034438631825	-0.19916529609750633	-3.982125079959627	-4.246812150708008	0.21304108935244795	-0.17034909143698326	0.0	-2.1589988735008263	-2.499845840699701	2.3979747477990703	1.5444107236455067	-0.3842533059311557	-0.47712125471966244	1.9084850188786497	2.987503145636515	0.2908713347592363	-0.38100049476924586	0.0	2.8277623123028444	-0.6500485400342133	0.47712125471966244	0.965527604125798	-3.3189709673237724	-0.944937942567579	-1.8679940677903581	1.3229532710056917	0.8146844934204033	-2.22540244439979	-2.9706955577747545	-0.5961516463894011	-1.714261454317762	-0.5812363876919739	-1.4444045626603805	0.29329226409088593	-3.100613557076952	0.16125860883478288	-0.1316987860573225	-1.7184251577299934	0.03452329749886171	-0.5149800420566527	0.0	0.0	0.32675222119505476
chr2L:2768285-2769309	0.03452329749886171	-0.5149800420566527	0.0	0.0	0.32675222119505476	0.0	0.288769123076823	0.3842533059311557	0.7359535705891888	1.4637527426815686	1.9084850188786497	2.7418644723031713	13.11298128492396	26.627348584551232	36.53035145797469	24.984272054407178	19.520182259209175	17.656476122025623	15.363947823702807	13.8211027340298	10.823668067220035	11.160444568017507	11.008979106968777	7.228008507518773	5.482192011420269	7.608946477747943	8.259785067849108	7.554775313722344	6.551747896412451	3.97747025185129	2.590520480691268	4.057785958128209	1.1868722786020023	1.2573935450114642	0.8129472606330461	1.3731305014031	-0.27298635970503526	-2.53770733964939	-3.503841827856744	-8.247830463601515	-14.84822356510625	-18.703658662010472	-15.850391990439208	-6.983241362561192	14.257515833268153	12.495409293486553	5.429671152348461	8.71103264979466	6.690361690693022
chr2L:2855945-2857065	9.670190559760355	10.351029405188912	5.878362637203643	0.9221705566124206	2.471163293631016	11.958978512937486	12.575147774232782	10.59626706218501	13.34480152036655	6.082771392182841	5.5048634812461055	5.376264294309368	0.07213249334642603	-0.6749710120430955	0.10866045395243296	0.32588163787990426	-1.1453211027163466	-3.8806752954788184	-3.3243417653891467	1.0311491412181149	0.8881232239143072	1.9825203043029993	6.644584946692823	7.203995799977353	6.915404792931245	3.4797843014625283	-2.542170191118737	-2.5101561257134395	-4.309271037955693	-4.735674195668586	-9.165662010218425	-9.1095717012694	-5.9416982458430505	-3.2958715238931835	-3.86090898538994	-4.28624549922601	-4.577492976234516	-5.2401403964315065	-3.7172287147408105	-5.423828732360861	-7.758265023970558	-7.247007885768327	-11.439654094790571	-10.230398587611015	-9.69140994990448	-8.744598635990123	-6.960047636800933	-7.594117495453648	-1.126031419905469
chr2L:4227674-4229008	2.8713739971924817	-0.28369644097753793	0.3441192623699654	-0.43123011472507905	3.3123906538326904	5.492858042670588	7.343000931345183	8.652055127808556	0.0	0.0	0.0	0.0	2.7449477894470333	0.8704498571218005	1.6979609250729193	5.359820393496586	5.937273743920289	9.767505857029812	7.522138097153833	6.908121365116041	6.73996801868915	17.14056303302936	17.13280193171895	13.273064222538478	6.229444737642612	9.356534892032967	8.254821893867659	3.322864055748075	4.01592065479229	5.491260835858257	2.8473575221545953	2.423043991306459	3.899892941681857	4.900348087424275	6.9381856750414235	3.9905050142393086	2.723294643186256	3.916765238437763	1.3935458874614515	4.110318784394989	2.3387826516693733	6.504830880151769	10.6967094041779	12.234416401141562	12.746820824419807	13.383877604373941	16.526103139451532	17.594239167066956	14.647432305477073
chr2L:4457113-4458274	-5.056546449275364	-9.555328206744722	-11.640056832028653	-14.76883034452323	-17.04237644355838	-11.394354988345457	-1.8723803976876439	0.3842533059311557	0.6252873828651146	-6.767182636896883	-4.610130574651038	-2.7285928155171044	-3.061989454580219	-5.4338914664668545	-5.831625054541246	-5.292283484397175	-1.1166386930519974	0.3842533059311557	-0.3842533059311557	-1.4155559089962386	-3.1625203861563795	-3.1920990307222428	-1.4227263237492027	-2.651052152264939	-0.8720550121232833	1.3818740643635852	1.4877083541051315	0.5461807351831428	-0.5703447660690747	-1.677767975002442	-0.5371106826518169	1.056387145289688	-0.979483883601869	-0.1151744488190977	-0.19111454962912203	-1.9431069349378005	0.3842533059311557	0.5810988475050405	-2.485024731961072	-1.4220121595124833	-5.007690810022045	-2.5038817104121813	-6.199509550457558	-3.0542067143702374	-2.188082499992193	-1.170041379908726	-1.176184659109863	-0.9211925873168783	0.47712125471966244
chr2L:4682805-4684451	-0.32980627867486345	-0.2983589883994458	1.848043095957001	-1.2332568388482268	2.4886934238338676	-0.6253205285814245	0.9884928598239788	1.3891769388899318	5.188905232196312	5.454284530589636	7.5429292336170155	10.032949003838326	7.23735231569042	5.237750615078699	4.4704124671877885	4.260140469340548	4.500520320336554	0.5992668990160563	1.905568742391026	2.4685466076148423	2.174510449871009	2.4474382092756377	1.6937769559403213	0.46182604959118634	-1.5344927133565536	-0.32080256195941753	-2.8186825170650973	-1.930681474855352	0.9762211911464729	1.6264936589112464	0.34612803620392335	-0.5231585466187085	-0.6409819590149156	-0.4964534365541139	-1.5082512429446029	-1.807283645285028	-3.8710499890213454	-3.1167130700348493	-7.290695422370687	-7.387989982172296	-9.886804590537471	-10.347683117986884	-12.487211913201888	-10.670429291933576	-6.4498028647476655	-14.828942883277826	-10.32696994797692	-8.75770987012383	-9.782244275249408
chr2L:4966271-4967583	-16.162873549678825	-3.7058535818318417	-9.97905086146348	-8.316939435070044	4.181224537580663	0.0	0.0	0.0	0.0	0.0	0.0	0.0	0.0	0.0	-2.534984060161506	-3.1116449905781733	0.7359535705891888	-0.47712125471966244	5.553864357002609	8.193417163372677	7.782253174902732	12.518044802198704	2.7422118086850276	11.784800247063513	11.437827198200228	12.836714112084499	0.32675222119505476	4.266766702730524	14.891742129001504	2.947005175605207	0.0	21.653663428939126	16.142252903363737	13.363238336332621	16.240571743339327	20.491933075647008	21.98531035877808	18.53746098924867	8.905415894493643	11.700771582666958	8.067359351049154	5.519181195797226	1.8658310253658612	1.1225597524727793	0.2831810961124469	4.410052033549216	5.647130906238419	0.0	-0.7179794433140771
chr2L:5050880-5052010	-2.75526277719491	3.9720149973653136	7.635035597642767	0.10611627156504881	1.5583365492391525	-2.436428703617033	-3.0682874919528165	1.7975688308665956	4.9375957941870015	5.723290640247352	0.0	7.9169900044533765	0.9109157038956294	2.010563487942257	1.4051301846017314	-1.1130633948554804	-2.1017571426780353	-4.932346884081401	-4.935294755360357	13.352755465618094	14.695569586849167	25.119751659667703	36.56069424568019	24.113506705282795	26.809375014192668	21.236952143402156	16.813683602656408	12.081768156491894	8.995754380764618	8.64008822709274	5.5814399849009995	2.6409922121034275	-0.27374690898910087	-3.649472528506964	-4.136650513764753	-1.393598182664896	-2.251342619781541	-0.23310478507196386	-0.4418451197991461	-2.7637480568489066	2.586430426956221	1.8757574258556837	3.119037118399411	1.4584027128817956	1.1801527310989155	1.90678586639507	2.297086258579345	3.0972094653707254	0.8820334042859493
chr2L:5273822-5275700	-2.2141653248025857	-7.9107512236670425	-7.193085913437892	-4.148532413922323	-3.947086419314257	-6.741893416100278	-6.472563707915091	-8.752188090520363	-3.8298504154224586	0.46660954739493005	-0.9059652567236041	-0.2406233412219088	-5.631340304733744	-4.373335987782691	-1.289337620463382	-2.7037934813953677	-1.216649259263145	-4.915063340105523	-3.6673194510792353	-5.344035665976598	-4.485325135059414	-3.371742790707822	-4.399637660961213	-1.663512557038787	-3.645778722972334	-3.1827837990022814	-10.417284571240325	-5.859407103999369	-2.3788234710719953	0.6489937632395198	0.6319730464766251	-0.934865583902865	-0.5644900872493631	-2.709124683740626	-2.1819044003441417	3.5114700630622635	6.340132773221023	0.22432243947821665	0.0	6.507243719003039	18.791532417097493	7.858173149815005	7.528846407957263	13.35556754629013	14.49003587698936	15.628359817403705	15.044390647087388	13.218515240344896	13.235482274951966
chr2L:5972823-5973902	-15.526924520903888	-17.07498486635143	-10.526262710263152	-7.867320320796292	-8.565317489709237	-1.54562558148996	-5.732846243178424	-4.72553850780157	-0.6749706209112999	-4.112336204262821	-3.1395014467407396	-1.8282852993109102	-1.9723925738388715	-5.3435818445844365	-5.010788560942107	-0.8736655247448865	0.0	-0.2887691230768229	-0.5552050987676277	-0.3842533059311557	0.9711318172944562	2.138146248325448	1.2562610343823994	4.116414304090061	5.102221892147864	2.0433670330979687	2.641434724860478	1.860965148870515	0.9837605195082327	0.5468583063900168	-2.912747064808865	-0.28829559310550396	-0.08757351519942069	-0.40856525931211984	-0.5727259101718111	0.32675222119505476	-2.6219934369779003	-0.5736873089350709	-2.2627168574644965	-4.052498203557415	-2.9321368801533008	-5.01747352569011	1.5781838836615223	13.425705629339998	22.55833436342602	23.113643052138965	23.297620264707625	17.875892378445037	8.686849068682061
chr2L:5983810-5986044	1.2562610343823994	4.116414304090061	5.102221892147864	2.0433670330979687	2.641434724860478	1.860965148870515	0.9837605195082327	0.5468583063900168	-2.912747064808865	-0.28829559310550396	-0.08757351519942069	-0.40856525931211984	-0.5727259101718111	0.32675222119505476	-2.6219934369779003	-0.5736873089350709	-2.2627168574644965	-4.052498203557415	-2.9321368801533008	-5.01747352569011	1.5781838836615223	13.425705629339998	22.55833436342602	23.113643052138965	23.297620264707625	17.875892378445037	8.686849068682061	4.4561337902882965	-4.2890221699292885	-9.347949992528545	-11.12041169086454	0.7730566422162692	12.89285743307452	13.940803528411708	9.187641569817128	8.165502759906312	5.333179026816007	4.235256636108216	0.28214426824485705	0.6605213774957117	2.1832734189685987	2.896372361456706	2.0885928001221314	-0.10964131185110519	0.9029423389343565	-0.9721892970563077	1.6711341614359745	0.2176219862127791	-1.3167545110052952
chr2L:6375025-6377684	46.907213839426234	48.6157927167172	52.373306967749706	40.585252184593294	29.581749879188777	17.332296694851152	13.542654031643256	7.133604017060351	8.813642140946241	4.147391092398733	2.090705857309173	0.3125723971774349	-2.0441015535852394	-1.2825766385716872	-3.5819096750167634	-4.2589165421900255	-5.90984459988867	-8.423048160400764	-5.44561341722028	-16.36628184146717	-16.296299084284236	-19.59926583822554	-16.60921300435091	-35.580964256160996	-32.77100261444232	-8.875486732084623	-16.57073055654851	0.8515824070729341	11.953203345521116	1.3836034978805847	13.263773573888846	19.64385745918633	14.235031556357931	21.158197302050393	13.051250301165416	13.901075451730021	6.906507583285463	15.373131766856877	15.056555683860838	15.022526637280295	10.392391031830762	8.765869422410402	3.4577508214666173	0.5783344902683744	3.5576621849105297	6.685197277054223	5.539458823291644	0.21609887389853638	-1.6081431383944467
chr2L:6926619-6927723	-5.899866834381145	0.0	0.0	0.0	0.0	0.0	0.0	0.0	0.0	0.0	0.0	0.0	-0.32675222119505476	-2.5997866064530712	-1.5507031101958657	0.14194831081070794	0.9884928598239788	0.0	0.6992410207988732	0.1856957910266153	3.225565983617218	0.8050397902141798	0.7359535705891888	0.32675222119505476	0.0	1.8292355121907125	6.701409808654108	7.743938277186811	1.0466924622419154	1.4637527426815686	2.981702902749888	10.528427840448257	2.6732324123151003	1.4637527426815686	0.7359535705891888	3.8362608028584866	0.3842533059311557	1.0668755590631576	8.817533634790454	16.40471999681848	15.88384083451958	4.981706117684168	0.7359535705891888	2.3286248352848276	14.208142492342901	9.486391412352033	0.0	11.035252969307232	16.249878471866612
chr2L:6966565-6967932	-10.221004082649817	-21.18364105415915	-30.660614454162168	-26.35765990680024	-1.654507166568443	0.0	-8.28947108837131	-3.470651957385013	1.0935785949006047	2.0013285088618433	0.18105088102972228	6.711250316998527	8.709929973595013	16.655932613190373	13.9356286275638	16.92426109255246	9.872083375557931	10.132618917484999	8.355895082561226	5.45215580612799	0.4292155351682914	-0.9059652567236041	6.287214489975667	11.793281454446491	3.2675034094272637	17.910160922006973	24.979873802642086	12.94393601695796	22.163940075214878	20.707953105039373	16.55708308426722	21.809362009229535	24.78597855369654	24.847817643300516	21.273453889577247	18.707296607531656	9.503314281096822	8.753548162667476	2.2568049228159506	0.8943081633634723	-2.5789687383499023	-5.8097212205363675	-8.181895860348181	-10.805724527212238	-10.707536071621663	-11.453874463243512	-10.3974081146781	-3.9610396509241257	-5.6275926583275275
chr2L:7825318-7826472	8.28416879882813	5.184418091424682	5.150026689893205	4.2113695177419554	3.8037610647026945	1.195928937643759	0.7435095702436683	0.0966594458318373	1.4376035584835858	-0.3876804805053625	-1.818256124881563	-4.498308513890664	-7.578607727584667	-6.304540610389683	-6.414633887460651	-1.6611613005066117	18.795336296811357	21.66649368458994	24.580524904104806	20.889989593009204	16.40247180606776	16.231315980154545	11.459515904595602	5.578366617943808	5.883730503341131	5.511361231495473	2.3896929942503324	2.0138294946563593	1.8814411414941854	3.1089229217293783	2.15844940996809	0.7201772269961335	0.2315522023812788	0.01694666560968868	-2.7929409047577574	-7.894173421960753	-9.36007684030621	-9.934613369060688	-10.645211500219814	-5.504398398898639	-6.83318084498308	-16.19273550432127	-13.238875436627545	-8.072123460142192	-13.40051509907228	-14.00962945295844	-12.003288573205387	-14.536267896325061	-18.71054375984607
chr2L:7831586-7833195	-6.304540610389683	-6.414633887460651	-1.6611613005066117	18.795336296811357	21.66649368458994	24.580524904104806	20.889989593009204	16.40247180606776	16.231315980154545	11.459515904595602	5.578366617943808	5.883730503341131	5.511361231495473	2.3896929942503324	2.0138294946563593	1.8814411414941854	3.1089229217293783	2.15844940996809	0.7201772269961335	0.2315522023812788	0.01694666560968868	-2.7929409047577574	-7.894173421960753	-9.36007684030621	-9.934613369060688	-10.645211500219814	-5.504398398898639	-6.83318084498308	-16.19273550432127	-13.238875436627545	-8.072123460142192	-13.40051509907228	-14.00962945295844	-12.003288573205387	-14.536267896325061	-18.71054375984607	-13.586948124563625	-3.2084574009860596	5.050610303422278	6.06179834416722	2.5349840601615057	6.596091897600428	12.70151978961977	12.24740930561857	9.558313753197577	1.7499173922800324	2.247489738243008	1.0647793133057395	3.0562718740507075
chr2L:7884708-7885580	9.083414419089353	8.007666444508745	8.754519395000878	1.5631672611452232	-0.3893487198707884	4.763899446965229	5.334393726381518	6.150515233004557	7.710414667711351	1.5666111581196178	3.2884429610691774	1.6806166071819242	2.7905312335841925	2.113296935516787	1.9689651549597216	-1.3821770810048504	-0.1810508810297222	2.3624237947124067	1.7712570329470638	2.582310689031601	1.0243191252740744	2.64563222647285	6.6776775181513255	5.653585498078457	4.407969308323635	-0.018447242024506028	-2.571493429975733	-3.8876150194565735	-4.970252191612937	-7.315750175830663	-5.529514422880816	-0.5050184077099936	-8.070520567600752	-8.946767925636479	-7.391273305594299	-8.293739679637381	-7.025965938870225	-8.502760122043979	-4.699938008419466	1.4637527426815686	-0.5552050987676277	-1.1452541738477693	1.4103425473033504	0.8881232239143072	2.9518799676343144	4.331732027192974	3.184279260690546	6.526191131791648	5.328602076272933
chr2L:8029437-8030404	0.0	0.0	0.0	0.0	0.0	0.0	0.0	0.0	0.0	0.0	7.615323375357962	28.07889677889575	19.165311965926293	32.78271473954928	21.502372174484492	12.600857682357084	12.589354186218888	9.849476413321344	10.264143046990558	4.676261143389691	1.0847757510394234	-3.2534981892391843	-2.7330028926563097	-11.67218806864436	-11.627922188473589	-12.561908219464517	-9.503872518912216	-7.47037917127445	-6.314714674769721	1.0083128477858925	1.5689266375352098	6.008804987551835	12.625460513354259	7.793796702715144	4.607250937105027	-9.330392107915303	-12.202759745655902	-18.2545453619442	-13.5102943189646	-3.2448756998136856	10.89079923937936	3.7803037110164723	1.6914121239099256	0.5552050987676277	0.0	4.372300687362792	4.94198359967501	5.849049208576402	7.393249027965958
chr2L:8041569-8042787	-12.561908219464517	-9.503872518912216	-7.47037917127445	-6.314714674769721	1.0083128477858925	1.5689266375352098	6.008804987551835	12.625460513354259	7.793796702715144	4.607250937105027	-9.330392107915303	-12.202759745655902	-18.2545453619442	-13.5102943189646	-3.2448756998136856	10.89079923937936	3.7803037110164723	1.6914121239099256	0.5552050987676277	0.0	4.372300687362792	4.94198359967501	5.849049208576402	7.393249027965958	5.588285001440858	4.269656542340291	14.807105371948202	10.072845915372257	2.566311675042282	-1.8596065830020378	-9.202836341183588	-7.791091007804613	-8.568577612590149	-8.326965779208962	-16.74480555168319	-17.262470189105848	-12.23952658057164	-14.394817524256288	-7.6022267731026005	2.886611360915354	-0.5048518960330852	0.7571085608749885	3.992862318795815	5.071690155646648	5.443498670501506	0.0	0.0	0.0	0.0
chr2L:8363294-8364552	6.1197968603863115	4.027252449195368	3.384060624911478	2.3409161989414664	-0.750483909980665	-3.993566834689558	-8.794676397711394	-8.371203872709836	-12.174508108517923	-13.257031921169316	-17.656761729782307	-25.185512774520493	-23.013544152586558	-27.122311463726295	-5.46089302280745	-9.619324550079694	-1.7233073424398317	-0.3842533059311557	-1.0845071722675648	-7.14528857861466	-6.0686268510784975	-2.438606069565839	-2.863458045118546	-3.153922969810806	-5.024818295993634	-1.8532296171815374	-2.788901366999211	-2.950624492343095	-3.7316299020598582	-5.296579562891142	-8.963287494356976	-6.570249404949956	-4.539477242396115	-1.967221329436397	-2.483485465169503	-5.07106586253875	-0.9253507860254717	-0.47712125471966244	-4.987073722210401	-5.689387477491071	0.05869386681558555	-1.7284952816153298	-0.9905388751672123	-0.58136289059981	3.587024721285314	-0.21793219871346864	-0.32675222119505476	3.620597048042479	-0.30016048127727024
chr2L:8509092-8510136	0.0	0.0	0.0	0.0	0.0	-3.5104935256304954	0.8962571763062308	0.32454363319990315	2.9177322108411134	0.46096774478162655	13.186192599558693	27.274546964129897	28.961323371995	29.620012192791922	17.688427084073066	19.21209379413285	20.275187642109348	7.955714719127069	14.820098624592465	11.524550430118632	15.384649863228931	11.503095073692977	12.727586703926683	4.3403490247064465	1.4419376150024263	-2.5777162428931706	-2.4423035074462045	-1.5826745582737027	-6.974821133140315	-5.020097723474834	-8.197210091667293	-9.369136301092162	-12.16772440202796	-19.813750713692937	-24.61576154154796	-15.861335945085107	-25.674755528801057	-22.103424698769324	-2.534553518899802	10.520645044368694	9.148859263892499	3.205745805737448	7.0976064334749545	5.144185707348579	8.898401150900028	5.82863571869373	11.839876094371728	21.604825423983794	6.876511572474091
chr2L:8512108-8513020	0.8962571763062308	0.32454363319990315	2.9177322108411134	0.46096774478162655	13.186192599558693	27.274546964129897	28.961323371995	29.620012192791922	17.688427084073066	19.21209379413285	20.275187642109348	7.955714719127069	14.820098624592465	11.524550430118632	15.384649863228931	11.503095073692977	12.727586703926683	4.3403490247064465	1.4419376150024263	-2.5777162428931706	-2.4423035074462045	-1.5826745582737027	-6.974821133140315	-5.020097723474834	-8.197210091667293	-9.369136301092162	-12.16772440202796	-19.813750713692937	-24.61576154154796	-15.861335945085107	-25.674755528801057	-22.103424698769324	-2.534553518899802	10.520645044368694	9.148859263892499	3.205745805737448	7.0976064334749545	5.144185707348579	8.898401150900028	5.82863571869373	11.839876094371728	21.604825423983794	6.876511572474091	8.82535230318132	3.876199468873462	2.1978363640050818	1.9355205939332778	1.2777295398063053	-1.0829218812618473
chr2L:9708747-9709830	-13.095488802444496	-11.100089938310107	-8.553231211704887	-6.912483306522475	0.32675222119505476	-3.9159148262179055	-7.312932688884616	-3.905290282596934	-7.698113155665369	-5.156000871468465	0.9648536905119721	-11.17932845180178	-9.276798730102643	-1.4807113414687347	-8.392219072107551	-6.213297137482627	-7.40615215910529	-0.2105263209141679	-0.7359535705891888	-1.3821770810048504	1.096439221839007	-0.5824501369079591	-2.4689693553324203	-0.39734068960651336	0.5346537949190744	0.8000802557966666	0.9164794500562365	-0.47712125471966244	0.3842533059311557	1.3346532042087658	4.266642702680126	-0.8331037697083299	4.457231843049033	3.325353359970018	3.2104939380154547	4.510406223420588	5.621488087550042	1.7685797944572463	2.5701486613493376	3.5181874953941144	1.9580378494397204	0.2225078742669018	0.929898399102074	1.2334025563797193	2.9618652558609337	0.47712125471966244	-0.5552050987676277	0.32675222119505476	1.154415024542271
chr2L:9895680-9897391	-5.227967173353741	-1.7115341193933067	0.0	-7.432707521548639	-6.348135213015384	3.5431581705954045	1.0362199795409535	0.32675222119505476	-0.12030794209542073	1.9721050419103172	0.0	1.885210904955993	1.4532380401181537	0.32675222119505476	-0.6252873828651145	0.794386000598117	0.284170564496375	4.25355454690032	-2.259982999975834	0.47712125471966244	0.47712125471966244	0.16564503683859236	4.331086957667959	4.45344507907393	2.5033172587230967	2.5197321360890585	-0.6790941107861987	3.8515995055843892	1.4571640772950463	1.4563801869914204	2.6439917507181834	1.9541141653155767	3.196717972660355	-1.572147778441128	0.6444874306900835	-5.793496925180785	-4.099509937841864	-2.056393375032635	-3.0961357179211197	-0.9884928598239788	-2.3117777270032884	-4.736826578884507	-0.5050184077099936	-0.32675222119505476	-0.47712125471966244	0.0	-2.400839343781277	-1.8492502492664602	-4.178794053269984
chr2L:9964423-9965615	15.102043203126764	5.344425075198388	3.6886195230910133	-2.106964475705373	-4.970056888639203	-8.549009270961822	-10.855416689350056	-10.588663163610715	-5.795539912082991	8.225459826566844	7.0620726979437185	8.054739418667472	7.805472653064234	9.535816579149058	6.601282258248984	17.484808520244027	14.81241414356769	14.438598748960949	15.056344579642014	8.6606104608532	5.197099297983853	4.896613847466632	3.0360378804801527	2.836359559569596	2.3945809613084093	-0.5681636727174793	0.1506000507196043	-0.5029935038082729	-2.0423232077859526	-4.003063378224936	-5.698029751319028	-2.670316305455201	-3.6259529067132155	-3.244212574673457	-3.854952090940966	-3.676361311139915	-2.3406917056768273	-4.936466608488468	-5.08287882091728	-3.590839003524297	-5.955951098200716	-6.530986324421661	-5.5492890359665585	-5.439969700773247	-5.207091382635076	-6.72753132138919	-5.632319947747109	-6.740226178528851	6.301713769986823
chr2L:9967368-9968682	-10.855416689350056	-10.588663163610715	-5.795539912082991	8.225459826566844	7.0620726979437185	8.054739418667472	7.805472653064234	9.535816579149058	6.601282258248984	17.484808520244027	14.81241414356769	14.438598748960949	15.056344579642014	8.6606104608532	5.197099297983853	4.896613847466632	3.0360378804801527	2.836359559569596	2.3945809613084093	-0.5681636727174793	0.1506000507196043	-0.5029935038082729	-2.0423232077859526	-4.003063378224936	-5.698029751319028	-2.670316305455201	-3.6259529067132155	-3.244212574673457	-3.854952090940966	-3.676361311139915	-2.3406917056768273	-4.936466608488468	-5.08287882091728	-3.590839003524297	-5.955951098200716	-6.530986324421661	-5.5492890359665585	-5.439969700773247	-5.207091382635076	-6.72753132138919	-5.632319947747109	-6.740226178528851	6.301713769986823	8.314338822939938	15.528737869222963	17.46460786415984	17.226019830557618	10.325782578756453	12.900228567672082
chr2L:10200754-10202437	-0.8991324325811205	1.227661155580287	2.1489936397300315	2.033256954326681	-0.12984400215673694	-1.2923869375890096	-4.678865108691803	-8.83678046535075	-7.246379470368111	-5.9374785148892935	-6.9635708940253265	-8.094073053967271	0.0	0.0	0.0	0.0	0.0	0.0	0.0	0.0	0.0	0.0	0.0	0.0	0.0	0.0	-5.433439709590141	-1.3361085670423096	-0.47712125471966244	-1.1105051745947512	0.6762939136477789	-0.32867254487501096	0.7121701346881192	2.106484346307365	4.013390581003731	2.7285928155171044	1.0752722563038328	6.657846630659928	5.453756817419884	0.5552050987676277	6.690098863231269	5.069508440307208	10.005612348335136	9.333135823823458	8.218954603358114	8.46337471622353	6.869322931049996	-0.5982874332953674	1.8691860119179453
chr2L:10221367-10222561	5.069508440307208	10.005612348335136	9.333135823823458	8.218954603358114	8.46337471622353	6.869322931049996	-0.5982874332953674	1.8691860119179453	-0.8306338155442856	1.5254292979851372	2.520518934427999	0.7906137876558695	0.3842533059311557	-1.0668755590631576	4.481262646947111	8.673322812931424	1.8738140686470386	4.971893263556855	6.981867293298838	0.9034043916225996	9.034248608052522	11.365706153931448	3.659841877777891	12.131741490936971	11.64311712670939	7.719724199368645	6.308841397893883	4.897122342810094	5.174040801588481	-2.3286248352848276	2.7285928155171044	5.069508440307208	8.827757928504626	7.908772683249749	6.749551371654555	8.481416288494117	8.60662202921577	2.8454870291344108	3.099483525220618	1.6103526801384602	1.1270009564347832	1.7221230781715269	-0.2548131414396564	-1.38387362040335	-3.249785321433589	-5.605150933934618	-8.032109319407455	-4.0842655928789355	-7.544750463177566
chr2L:10233359-10234690	11.64311712670939	7.719724199368645	6.308841397893883	4.897122342810094	5.174040801588481	-2.3286248352848276	2.7285928155171044	5.069508440307208	8.827757928504626	7.908772683249749	6.749551371654555	8.481416288494117	8.60662202921577	2.8454870291344108	3.099483525220618	1.6103526801384602	1.1270009564347832	1.7221230781715269	-0.2548131414396564	-1.38387362040335	-3.249785321433589	-5.605150933934618	-8.032109319407455	-4.0842655928789355	-7.544750463177566	-4.427223151423064	-0.5552050987676277	-6.784948285495598	-13.089859315459542	-10.268157959573822	-5.941526563354928	-14.699374748805605	-11.50597851010309	-11.806335026877298	-1.9995294472755656	-5.353072780606708	11.999760099060092	29.17217561589779	12.301085826121904	7.269512529395046	2.560873542085755	4.174940658254871	5.606648714831063	8.095792417485226	15.2778588190461	10.252354048121635	4.929285977686441	1.968250981180858	3.757011058381621
chr2L:10240382-10242317	3.099483525220618	1.6103526801384602	1.1270009564347832	1.7221230781715269	-0.2548131414396564	-1.38387362040335	-3.249785321433589	-5.605150933934618	-8.032109319407455	-4.0842655928789355	-7.544750463177566	-4.427223151423064	-0.5552050987676277	-6.784948285495598	-13.089859315459542	-10.268157959573822	-5.941526563354928	-14.699374748805605	-11.50597851010309	-11.806335026877298	-1.9995294472755656	-5.353072780606708	11.999760099060092	29.17217561589779	12.301085826121904	7.269512529395046	2.560873542085755	4.174940658254871	5.606648714831063	8.095792417485226	15.2778588190461	10.252354048121635	4.929285977686441	1.968250981180858	3.757011058381621	2.962337824825468	0.3943670505771443	-1.1315780295358764	3.514446625982797	2.4051429817003562	3.0808661882360133	2.1834997080366296	3.95080497549041	17.594952996301103	11.798641455929172	13.26087246970176	9.650052908731064	5.760192957492111	1.561329023370908
chr2L:10408528-10410884	18.94344179177751	13.877885057660464	8.195054867468944	1.4161092484826785	-9.678486881449505	-13.685357306302048	-22.24051167935291	-24.74491290301816	-10.190085028072907	-0.8530110715546187	-0.533220467264901	0.9702411722726142	4.195687611013221	0.978758958221509	-0.2880695603475373	-3.7627039157461875	13.655317770375888	16.761755418360945	8.64313851517138	9.34511573470952	13.10480683431133	9.135041460748708	7.542758026095935	3.838127526688221	-3.369439369179006	-9.506165165307698	-11.625903776875035	-13.769840946915958	-9.028710222641639	-6.058517271526501	-3.845198626242855	-21.656939566748346	-21.375505033512276	-15.255488313363553	-9.862222215280987	-0.2406233412219088	1.3598565958898747	4.703709422421544	7.452507494788618	4.478715636131211	0.3220277630990542	-1.632530083079832	-0.9178365431727041	10.793110741302762	9.312086828371614	6.14746480789238	2.820357863212791	2.925394288422897	1.4987578698176265
chr2L:10437804-10438697	1.0020133934471376	8.426621369733656	9.37262346471268	8.081528647497178	20.711983543734185	15.327144784974141	8.866010387872413	6.735515557896247	3.5965904473186496	2.145153101539346	-1.8649391888549143	-6.999610212710912	-11.32611289533664	-15.766176196130242	-16.195271761722022	-15.798554050832013	-5.04171827957163	-15.188667000156103	-4.530332560064482	-0.5090736114307801	3.4918946965642883	13.14845573950645	7.664361993922537	7.474471446802052	-0.8912869682193075	-0.9696096293234762	-2.077743522056653	-0.8097316386735297	-1.170041379908726	-7.865904643225518	-6.295101109532709	-5.689045727708262	-4.98196055202855	1.2780642861172016	0.47712125471966244	2.413934905000176	5.7005368016620315	4.722755746089744	1.0860521173431976	0.6265504208211692	-2.2679419347729572	5.514517605810887	20.069214575508024	20.04194568215688	20.624692603799943	15.224219218042382	12.414909234295276	6.465964185880878	0.20667145623575803
chr2L:10847250-10848682	-1.5677185830430334	-0.9193975046841285	0.5201848168976573	0.09006670612889991	-0.49965150365589966	-0.9097354372926553	1.5604217590790803	0.24062334122190882	-0.0910509903672913	1.7956121238339333	2.297742078644632	1.343063614951246	1.0668755590631576	-1.3821770810048504	0.0	0.32675222119505476	0.0	5.934729222794522	7.921104321246745	10.899128009038085	12.029720864096666	-0.502582320872773	0.3842533059311557	1.4082625953104067	4.322583457593302	-0.7359535705891888	-0.2887691230768229	4.503314750765315	4.095137373907853	0.0	8.320513181553409	7.4533355373767485	5.002547959398783	10.047847118696678	2.1373678739160127	0.6252873828651146	0.39298175886151293	4.223459510606536	5.046602589541299	1.9782039291191584	3.8477662405771214	2.049983065775392	1.3584260185278514	-1.8922894859589912	-3.1314509618762285	-0.7732061054536897	-2.822262704157099	-4.645386107058024	-13.743470521828755
chr2L:10857076-10858271	12.029720864096666	-0.502582320872773	0.3842533059311557	1.4082625953104067	4.322583457593302	-0.7359535705891888	-0.2887691230768229	4.503314750765315	4.095137373907853	0.0	8.320513181553409	7.4533355373767485	5.002547959398783	10.047847118696678	2.1373678739160127	0.6252873828651146	0.39298175886151293	4.223459510606536	5.046602589541299	1.9782039291191584	3.8477662405771214	2.049983065775392	1.3584260185278514	-1.8922894859589912	-3.1314509618762285	-0.7732061054536897	-2.822262704157099	-4.645386107058024	-13.743470521828755	-12.221053642447073	-10.398268450468935	-10.011723191801751	-9.084220481619107	-2.7285928155171044	0.0	-5.442458688849475	-11.287990314204915	-7.086516341222018	-6.714650582035047	-5.758506573330234	-4.769470538511605	0.0	-2.3286248352848276	0.7359535705891888	0.0	1.9084850188786497	0.0	0.9884928598239788	0.0
chr2L:11002363-11003946	0.0	0.0	0.0	0.0	0.0	0.0	0.0	0.0	2.859062991599078	2.600722668102656	0.0	1.9084850188786497	0.3842533059311557	0.0	11.383333177131798	20.60955823110546	1.4637527426815686	12.022632956299038	11.546529711265759	11.006502921147442	10.826372863371045	7.04396312924403	0.5552050987676277	1.1633781131982996	1.4124415063295581	14.40573929181942	7.529171294969381	21.293385871351273	9.627294965331023	1.0668755590631576	8.712412920054035	8.819243067238624	13.920352318342733	20.18847290033506	18.502414018119524	10.669649994278993	8.415147596245133	13.289252323477282	16.341692936600396	13.13008003679978	7.101535182346859	7.290231153924404	3.489745114013745	1.3005060229621086	-1.49662751958714	-2.4185001733983866	-8.70916597385379	-2.1928683822009774	-5.409096581095523
chr2L:11276783-11277987	1.9084850188786497	2.1712194005323924	8.551406665739835	7.289079412846676	8.109327097713875	5.107813496220142	3.4098173838178516	4.177341567432463	2.8584064205266526	0.6025013259654013	0.0	3.3494952265910074	-0.32651831375204526	4.1476577102319565	1.3619769005657743	1.4698204222539224	-1.2927326027567183	0.2828638718927344	-1.5927168301266688	-5.000783254185736	-6.749176660485151	-9.142355089072144	-8.094626920406489	-7.427582363891704	-6.116593624480096	-6.6326655498957905	-0.5050184077099936	0.22407746444571308	-6.735726899722058	-3.069066349038892	-0.6885478938600468	-2.6623115934049593	-0.8065359368777398	0.6252873828651146	-0.7875892944361567	5.404281933351794	3.678528072204307	3.8653232641611024	3.0930410293912964	1.5089503736854388	2.7332586817846316	3.440010439288847	0.2614505271567006	0.46660954739493005	0.8703134497311962	7.115705887344236	0.9450606679583593	0.6816519536376183	6.419708901603494
chr2L:13394120-13395213	4.4363524957833	3.4233783896037044	1.7824472683949415	0.5654146689021431	4.930927182206387	5.431578878422773	-0.6025013259654013	0.6386086207048118	2.719017787714541	2.1994379294645383	0.919397504684129	3.7105471504378826	2.163384860054151	3.087264668221677	4.133628161786938	2.687076007340087	2.4495692303550607	-0.8503189880895061	-5.169390537682384	-5.550511247409098	-3.3918703874308083	-2.834966888231048	1.3821770810048504	1.3821770810048504	-0.8065359368777398	-0.3842533059311557	0.7359535705891888	1.3821770810048504	5.859668849494979	5.026410912096192	-0.4568860413361698	5.066943573054179	5.647544667861117	4.502703019542878	1.7613955839080826	-1.3374410248181252	-1.6069148004623617	-0.8000838769306484	0.8305829311353758	2.4538296475273174	0.9911236283488665	-2.0256544665882728	-3.951942020936912	-2.519606520343507	-0.16716437361020547	10.519413485577541	9.361131076260756	14.283026697880883	10.78597942354942
chr2L:16329536-16330802	2.958621314555353	10.771713015774486	0.0	2.925802119013066	-0.5994904298314722	4.658089647801649	8.314896487687033	4.079487089152832	0.7956461664192541	-4.999733876617117	-2.392564735351872	-8.278586073486466	-11.870151785775944	-12.259846821361162	-8.379243960071342	-5.0462107056171766	-6.875007480646209	0.8146844934204033	15.40346271161587	49.49549393986263	61.633560933645484	48.80877329146	18.747270417194006	20.774871130645856	16.092498123662047	12.018417904954793	10.567480138554703	8.122992912317843	4.594712223893417	1.3832229071833289	-3.319326903440298	-4.594655537320769	-4.5889108893267405	-3.0040308776768243	-6.7566631420727825	-10.479769043536814	-12.680456180058963	-9.315407269819797	-11.620831329260074	-10.145219125196347	-8.8842378448986	5.891757242949401	8.845894570129595	3.0330449150441336	2.122888587988549	-3.333352724625658	-2.7358941665236487	10.083584484414912	11.877278830191717
chr2L:16506006-16507362	-2.1201292201561386	-1.4039931449911307	-0.051271080937496175	-3.707207506703778	-0.6832943707556417	-1.355950101946804	-2.536045307105702	-0.42179608662516666	-1.1989158649347496	-1.8677876956424782	0.019554681455890784	-2.8628735986335627	1.1653900327665747	-0.4116330769580413	1.1627894324535035	1.396739639292217	1.2033868862266899	2.290153419267494	-0.0696670241619545	0.7938522118116174	0.08286393307032615	-0.05381592099600855	-0.8112521649598141	-0.8830725258850587	-2.245000539433168	-0.29119128346723855	-1.8497282044418644	-1.0446849724319491	-1.8350508565705905	-1.9051726102892033	0.29631454585395256	-2.373761675106294	-2.0087063749483196	-3.0853252383668415	-1.9877099399196825	-1.1426257817116168	-0.045094837204342875	-0.5542105248089615	0.9895548971256272	2.118728076917549	1.9645338732607414	-0.8978909930112372	-0.4083584824976087	-1.1067879395020512	-4.054691005429147	-3.8835501023811276	-2.2445530482210443	-5.962653292082414	-6.9228577427761975
chr2L:18442136-18443413	-0.2887691230768229	-0.9884928598239788	-1.044315688471499	-5.386667652331707	-3.8732151147966496	-1.798807977874082	0.7359535705891888	0.0	1.4637527426815686	0.47712125471966244	0.0	0.5234384870639827	1.2616200944934157	0.6137297135733525	0.2614505271567006	0.7059348247629398	-1.2111032000727442	-0.774630408176149	1.1304272459563622	0.0	-0.2762359471809862	0.11286929007565473	1.0965142442813336	0.32675222119505476	3.2276191341854026	0.8499599248297253	7.436431904592459	1.9910055817379466	0.9059652567236041	-0.7357890626869555	7.538237508856543	6.011556813280545	2.3347103229241584	0.0	0.0	0.0	0.0	0.0	0.0	0.0	0.0	1.8663314046375516	4.2679715689982745	0.49738210790773923	4.528012907538738	2.6834898795137216	0.9700028093259427	3.656472353017209	3.1166150480759236
chr2L:18444385-18445689	-3.8732151147966496	-1.798807977874082	0.7359535705891888	0.0	1.4637527426815686	0.47712125471966244	0.0	0.5234384870639827	1.2616200944934157	0.6137297135733525	0.2614505271567006	0.7059348247629398	-1.2111032000727442	-0.774630408176149	1.1304272459563622	0.0	-0.2762359471809862	0.11286929007565473	1.0965142442813336	0.32675222119505476	3.2276191341854026	0.8499599248297253	7.436431904592459	1.9910055817379466	0.9059652567236041	-0.7357890626869555	7.538237508856543	6.011556813280545	2.3347103229241584	0.0	0.0	0.0	0.0	0.0	0.0	0.0	0.0	1.8663314046375516	4.2679715689982745	0.49738210790773923	4.528012907538738	2.6834898795137216	0.9700028093259427	3.656472353017209	3.1166150480759236	2.368935212125648	3.2158088035361065	0.5546593429223581	1.732127435038469
chr2L:18706318-18707628	-1.296463075293641	0.21168763966847998	0.0	0.9568070777091172	1.3821770810048504	-0.32675222119505476	0.5552050987676277	5.447606885527533	1.6712873300153581	12.757094163136511	10.194185741575552	5.294794887004612	6.059726927294756	-0.355161630000432	5.79888925151572	4.207351338955393	3.7965005045059703	5.041334470246147	4.2582579316695135	0.6104588052244581	11.586673845283906	26.907193301025437	22.833901911669404	26.085488704611304	17.73055011560954	15.805565516014326	12.44905998241257	2.479135165572947	2.9453808747240053	7.036656637999303	5.590116257343789	7.097890188378309	4.911823813877475	3.8850192717786896	0.9060945406086846	-2.4668607922668766	-8.847502622147104	-9.200272241102253	-6.268404146204853	-12.841089602165114	-12.198187855293813	-12.059637468290553	-4.368728442489544	5.1083414409365036	-0.5312696577580187	1.0619631304277366	-2.7915840243096293	-4.289007442484036	-5.251090563981528
chr2L:19447224-19449384	-2.286344802996625	-6.254938317223778	0.27482272280677394	-1.3821770810048504	3.475613117362645	3.2823285499445976	5.568157516369622	8.741171134031642	9.11366474400066	7.873853072372216	6.2288424543938365	1.0608544799413113	1.603289178123485	0.03191918668577617	1.6117618776534615	1.7629420985756332	1.9272124245924576	1.0203761053703304	4.011966917011031	-0.34674485363077934	3.3993285153787967	0.30198177027996753	1.346435101065065	0.07538718170205806	-1.4468803028920152	-0.5635859993478055	-2.6544213374449566	-1.88582591829305	-1.5259764817452581	-0.8414566547387019	-2.4758407694646527	-0.14049438969392813	-2.0953323061474847	-1.9630489884615026	0.7201097848526454	-2.073414214189836	-2.4825125703814583	0.5585791485342438	-1.1874760464602638	0.7097090025197995	5.730427745447895	9.695341688008005	5.817029132514681	5.211076081255653	3.1080233387934495	-1.6233043438883303	-2.2652255784690443	-4.1878115294330245	-5.970031862894457
chr2L:20750136-20751076	-3.0036474034600777	-2.692008027859111	-6.194988552121709	-5.940602823998282	-3.6016723184263073	-4.552366831477216	-6.043830596479737	-6.03761492596897	-5.0696143010912715	-2.9330079009278074	-3.7228026185814214	-0.2887691230768229	-3.677182808021968	-2.3279747354613805	-1.9713573750144955	0.0	-2.215713427745225	-2.4424038896461595	-1.2776685079124857	-1.771251623052853	-0.8034889899738007	-0.33638265285675933	0.0	0.20324011556530755	-3.259650935716184	-3.041903323589222	-0.07970729665598049	-1.3606914568591073	5.022575036269817	1.1745580606360733	1.656261086750295	-2.5849325123157665	-0.6364735535051143	4.522535567156915	1.8878125152177572	-0.42921553516829136	1.2019616787345506	-0.8237756866618539	0.5722315223304937	5.652992104200204	2.8835384295167854	1.3821770810048504	0.24062334122190882	3.317737472987579	8.681920444188933	9.679040124366074	3.103343312245156	8.524145713108124	12.595186867888762
chr2L:21164966-21166483	25.354370283760574	13.21942654830365	13.383234938846178	12.559734541406275	6.265090284535237	4.77697152919112	6.646956665070611	1.1416133483953088	0.32675222119505476	2.2254024443997906	12.346410685827852	11.138248175795328	11.891964263526917	8.77838275518497	7.023662873996019	5.84655453801304	3.3643524345711553	0.2129825001527305	0.07033643639448472	1.5929739331367827	2.789042823056979	2.4501040760047417	1.818586794756214	4.055435956102201	1.743740279993575	0.5813628905998097	1.3094713468388375	1.4334949480420902	3.0346774713959217	0.21843533346926916	-1.1311983867180502	0.6800136033467933	1.8846559698870797	-1.2048957693008349	0.7551405333273089	1.5334578491845765	1.1178885215406242	2.491177002708175	-0.05666052820001384	-0.9075682337124317	-0.3578246642968231	1.4078890920379663	4.023117697121835	1.569860350699335	2.3109704736891685	2.087893970466162	3.62644062351175	0.503207203315124	0.33940989591398396
chr2L:21626403-21628344	22.619967524244775	7.623710434774948	9.486391412352033	17.251185739464663	13.923078404674744	15.465896471865046	11.938229336904648	10.33847735497861	7.424317563232082	7.002337052277225	3.517699001511532	5.390765612111818	3.6666143675257556	0.0	0.6656845140987142	1.3362863281607684	1.5502244719966747	3.718194573356705	0.6111640100958852	-0.2508347502817745	0.3418046629664438	-1.0781173109379274	-2.9075120889271657	-4.066793267769871	-3.1222960960351527	-5.149410143511598	-3.4808314672481444	-2.9195765870872044	0.0	-3.269094565075773	-4.400539352962528	-4.960462594065798	-7.097173834880082	-8.978301227991949	-12.721803238114518	-14.85011521560924	-10.4475150428265	-14.310041253032534	-9.275964904952975	-11.94774017589226	-3.697216476751618	-3.9913704171972877	-4.400266210891378	0.0	0.0	0.0	0.0	0.0	0.0
chr2L:21677684-21681475	-0.32675222119505476	1.7712800271743756	2.059667779860695	-0.6225442656849791	5.867551343499092	8.85585180660742	20.945466925881533	9.431896937746787	11.558729650954557	7.711667012307448	8.647336132962673	10.803581420986498	18.766170008718923	15.862451963568695	14.71397092222449	15.489970516929814	6.256843702346378	14.662127583925587	12.404906406963192	16.237552144124194	12.17271492283296	11.957042267121967	3.763014496834835	8.007601636709998	7.530369854975066	6.229176624476616	2.5989773281037767	3.1442402347849754	0.5592155402109446	-0.7320529123714673	-3.13059489499684	-6.767421177332915	-9.480186333506266	-12.951672621824608	-12.607942472864599	-13.286909546703765	-19.392361101090795	-6.12394789859867	-14.258651840061427	-4.426631919318293	-0.9568070777091172	-19.161818514679076	-22.672024072078912	-11.091580544326883	0.9568070777091172	-12.015481188489705	-6.990245237620568	-0.32675222119505476	-11.62023498612862
chr2L:22151466-22152731	0.6430342667485626	-2.0729318932697804	-1.6272518356689172	-0.5095825800615446	-1.6831607367074628	-2.411313596121809	-0.47025553156378685	-2.099541775725429	1.373812516516205	0.6329927857013578	1.4526848258996605	4.639856479600953	0.9187417306631951	1.8772002609885101	4.196246024012467	3.9780962995660194	0.2121692212327661	-4.176731466982704	-7.248053941626951	-6.100036331425383	-6.1088517338066675	-9.082509712399903	-10.387705175753418	-11.604473269545393	-6.177030468223726	-2.450235293133974	-5.25570531689998	-1.3252224725448258	2.031931071352908	-0.15947195483577237	-0.8873228561671364	2.2196392049379523	2.0030427791904275	1.1108100885021337	0.16107330149364735	2.0549193228979203	-0.8331037697083299	-1.8996185933960172	-0.9591312608573317	-3.8713775707499085	-0.5559456398542242	4.9945953843178845	14.518534464840005	4.534842526888545	12.063735921743525	9.859408787948706	9.11502076458751	4.991233866289993	3.498343695522117
chr2L:22246705-22247934	-7.6724497849193165	-8.784216132147723	-9.12792979356892	-8.076622617121199	-10.506608610726602	-7.342742185731905	-3.134873361775346	-3.58674426838574	-2.047602354059029	3.829783748897243	0.0	0.0	0.0	0.0	0.0	0.0	0.0	0.0	0.0	0.0	-9.25983179234216	-1.7404861925003958	1.7975377914461244	-0.5842495326403826	-1.5002879843898174	-0.0676196358852675	-0.05455388423920434	0.19132543123731488	-1.593852217262337	-0.7592260575375567	-2.12354879418708	0.27095762670373613	0.7734481710019527	0.8994464551170399	3.626521461724101	-1.4086921317980698	-0.19916529609750633	3.82501820006062	5.211748550315127	4.577068410225814	1.884036559429202	-0.2794620411872109	0.30687526077229726	1.2184942462303703	1.893463791688278	2.639948471892431	3.2900274189463365	5.283444157346289	5.835454776022254
chr2L:22427222-22429568	-3.3792334288805415	-3.17379549212863	-1.5906707975797865	6.961331997276774	3.477030445811796	0.0	0.0	0.0	0.0	0.0	7.068195086699253	1.0216415987285858	0.0	2.2254024443997906	1.4952132644201317	1.275554451240393	9.48744294196201	1.6744618218526375	0.0	0.0	0.0	1.0668755590631576	0.0	0.0	7.0058799795649875	21.93922876226255	18.620553389122982	13.631738435864385	3.781395870370817	4.925658181841871	5.943133102956906	2.5614849817623777	-1.0567300944651044	-1.0160067427573143	-3.3394605009780123	-8.0495334156997	-2.7628940677563256	-6.196777792063343	-1.8555503240393192	-2.588521420871411	-3.3083626916377105	0.0	-2.86324754266168	-2.2733835212830313	-2.130480271755654	-1.9084850188786497	-0.6120858962486534	-1.833602559937723	0.6618081422320732
chr2R:1969237-1970318	-6.567806943047068	-12.868339462804444	-14.566826189186193	-11.786000692739353	-11.333493023346755	-7.544991278269613	-4.460708803976317	-5.337684279245635	-6.184090036008128	-7.074077448494428	4.757415628027039	4.011676220396464	5.879519994458008	7.545162075299393	1.4485788271100257	-0.056527051797184875	-2.6566148749121155	-1.3394965078064107	-4.73761189619847	-12.982219392337353	-9.20873194508436	-7.469435440305356	-4.703989043510501	6.660556819724133	9.407105128090778	2.8820335848173047	1.4532313193539859	0.025491661522850314	3.830046226663999	3.28198565764063	1.0058937895336577	0.9274377444153412	0.14908477852237823	1.092979293367265	1.4772783029821275	-0.4088247278586016	1.2059450312777031	2.125838397062932	3.5008694364476876	1.5116766948223566	-0.38894791660417566	0.5280975074504868	1.621303294867677	0.7770515156220942	-0.7357890626869555	1.6806839062132066	0.9568070777091172	0.7692033833894432	6.263090141264122
chr2R:2528936-2530218	5.90543826614999	3.881146212936524	1.2432119831282338	0.17501023172254715	-1.642276933250182	-2.646958996695944	-2.806454009641349	-1.9546630390991473	-0.6494669854294157	-0.7365715366581556	-1.242147181358731	-4.729177049538724	-6.189439122710275	-2.3860992987444285	-7.35808704975782	-0.32675222119505476	0.0	-1.021641598728586	-8.909434524796113	-7.868132530095324	-4.188805926784515	-5.998373424257527	-5.751658266463363	-9.166611765099388	-10.288430381084957	-3.708943287703765	-2.797149961414088	-0.32675222119505476	-6.258923140686538	-7.867270220297621	-3.6806515430939357	-1.9828887099248604	-4.310259280543424	-1.510216617493052	-5.16542968493688	-10.13712054181661	-7.703085835341313	-10.05494729391044	-10.682478941836878	0.3778866797062691	-1.1638759896523383	1.1737218734474009	-1.4363284770870206	0.12894662557861775	0.0	7.722565918872041	18.403491459535513	29.259906992477354	27.62675008866975
chr2R:3366335-3367720	-6.351163402157538	-5.4740736793337215	-11.7810517266592	-9.185985572828146	-15.05092343725628	-17.85131243356274	-15.70797836101353	-22.35380888399241	-18.337764596690963	-10.419645663142706	-15.026625835282601	-11.463676324713331	-13.445451686255657	0.0	0.0	0.0	0.0	0.0	0.0	0.0	0.0	-3.2775277696871	0.6210232608323278	2.8049394530612677	15.8279186998736	29.07282926802601	22.13453440458775	20.939807003204564	13.124181481335311	0.8411255941997078	3.6843790293898264	-0.24252927282185116	-0.3493526172025798	3.227454117141376	-0.8050815260472065	1.073795987071122	0.08116598297471256	0.39417938318767615	10.236327404201727	5.715994085760024	3.64513764099444	5.776370064898482	4.321380016193405	1.188984855244645	-3.1479096101997164	-8.110478929475041	-8.235461766567505	-8.96268267089379	-11.278141168183446
chr2R:3369040-3370299	-15.70797836101353	-22.35380888399241	-18.337764596690963	-10.419645663142706	-15.026625835282601	-11.463676324713331	-13.445451686255657	0.0	0.0	0.0	0.0	0.0	0.0	0.0	0.0	-3.2775277696871	0.6210232608323278	2.8049394530612677	15.8279186998736	29.07282926802601	22.13453440458775	20.939807003204564	13.124181481335311	0.8411255941997078	3.6843790293898264	-0.24252927282185116	-0.3493526172025798	3.227454117141376	-0.8050815260472065	1.073795987071122	0.08116598297471256	0.39417938318767615	10.236327404201727	5.715994085760024	3.64513764099444	5.776370064898482	4.321380016193405	1.188984855244645	-3.1479096101997164	-8.110478929475041	-8.235461766567505	-8.96268267089379	-11.278141168183446	-6.09755045838362	-18.192830677790845	3.8167114958385517	18.797307853841946	20.362821790781002	10.533514817072604
chr2R:3807033-3808741	0.0	0.0	0.0	0.0	0.0	0.0	0.0	0.0	0.0	3.686672085701364	3.895217693899894	-0.3842533059311557	1.0668755590631576	3.512004796455893	6.456332949397057	3.497408277709743	3.841325865915672	1.1251296734861467	1.4671523596775915	-0.5903800569826143	-2.6767713452700748	-0.12283961435197435	0.0	0.9884928598239788	-0.9884928598239788	-1.239852673813556	0.1838081142448516	0.0	-0.47712125471966244	0.0	3.4558536304628507	4.063278849100616	1.8124486625187257	4.546956190208852	7.44274445220136	5.086423480170332	5.681334419088726	4.3672794869390374	3.6126506461670256	2.5704510312877176	5.29694363415165	5.886305611017933	-0.3842533059311557	0.0	1.4637527426815686	1.0668755590631576	10.005813922366201	16.546580757798267	17.484031087716822
chr2R:4839120-4840037	5.4961318126461896	12.001843213276636	4.9029845423256875	1.9330516924433967	3.682563881878524	2.443835547042677	3.8672745922139207	-0.9509843487370995	-4.4419671904594304	-6.703398618150321	-8.661368409358476	-2.433427550577153	4.678137249035158	5.516041303690585	5.8893496030024926	3.310225897880665	-0.1706980493469519	-4.876782186200838	-8.214630544048456	-8.436712504595853	-14.487034387657234	-6.895633573463114	-18.635269223911664	-20.31534588803695	-17.0852624399561	-6.079347369575738	9.187690961517378	14.623762047790189	14.595472159058609	15.2573137335327	12.057026408904132	12.838037039308144	6.416824510155659	7.270351444535503	1.5256158552092285	1.5486998694489333	2.1148894066722477	-0.8797530693134228	-2.15322897974879	-7.067026599475055	-8.487796444774304	-7.507517349000179	-5.185615902758851	1.9318012675641778	-0.7408167947941127	2.5133963811764066	-1.2994664175175838	1.53172278343657	3.360151934106723
chr2R:5002264-5003437	6.865898571974231	8.843884891502	2.9827036655335597	1.6744618218526375	6.893974307397144	7.22879811550348	1.7345287976228647	5.080982034688711	7.462715259210663	8.242843808736119	5.365816114113196	8.228888143447637	9.139265778710387	4.2356302710841165	-0.4106493675885908	1.6123760359923944	5.1382053173469595	8.496353477295328	1.3821770810048504	2.650393772701884	1.5365180309255688	1.6373360114532634	3.3821271205168064	11.3301905233166	7.442147945616183	7.673989362659042	6.533996837424922	8.192993354396632	6.67597475675262	5.462151159404362	7.151315997996294	6.397746284057931	4.5911231137420545	4.701917789752034	4.053403337124372	2.76744294329902	2.3619043551508523	0.9872941443426005	-3.3748346135881713	-4.603672574952315	-6.628445458003182	-5.770421410772075	-5.315818686058904	-4.43028545476198	-2.1908907254213563	-1.2137779237531614	2.5838076694077405	6.174951776864962	6.995915441131164
chr2R:5186261-5187421	-1.548925164638522	-4.172346777797296	-0.9833334848089614	1.3943705929232013	-0.7637822784523075	-2.9405545580138193	1.8268649746042178	10.51732842410753	14.658341668944523	12.837142042011836	8.739507199680757	11.660615332013048	12.32564336346543	3.890905376382884	8.943234397230832	5.492013825112036	5.595406230794278	4.386917564140023	1.4509755911248299	1.4142940131421988	0.3571132109099616	-1.9163656492689334	-0.6368821921611582	-5.047046990893736	-5.973275739555703	-11.255779235874353	-5.78921881972707	-0.7875892944361567	-1.152257945546506	-6.0882810725757865	-3.9722996816049383	-3.963103268277843	-2.89504755835702	-1.0195383855128737	-6.395855653885571	-3.4914349383091907	-3.5658404719613017	-2.7929268243879664	-9.74902020661263	-8.805561643627149	-6.693253493937485	-6.506093330839425	-0.8065359368777398	-4.770688130865943	-5.031475887083967	-2.8068274638183124	-3.0804756040442074	-8.2957770179011	-4.79036222180421
chr2R:5474704-5476099	-16.12798682765078	-4.642609527352816	-18.100907714112058	-21.877532077397326	-19.47110736891282	-26.55339607438715	-13.074917653092378	-19.69549566050161	-7.884710181512186	-0.8065359368777398	0.9059652567236041	-0.2887691230768229	1.0466924622419154	10.655653897375515	19.56841518659669	5.2150436068373835	13.336252806947822	5.385079673021631	3.2897801360401653	2.239967010972046	2.854894091163166	4.420912313514563	0.7821963531202857	1.1704880063449907	-0.8970034113664695	-1.0354174850652473	-2.338495151381566	-4.14538060397632	1.3530079183022206	-2.990499939466195	-5.480853117147107	0.6252873828651146	0.0	0.288769123076823	0.0	0.7490429136284138	12.747494395227054	10.325502846873121	16.172905029312364	9.646718306944273	11.431399250881295	12.26340462481018	8.173196449890888	3.1669174739301686	3.265060835786675	4.1873108163494654	6.039293917746789	7.796533822945847	3.1539229698108073
chr2R:5575547-5576738	0.0	-0.2936562427477623	-0.5211747351577102	0.0	-0.32675222119505476	0.3842533059311557	1.4201378318711255	2.8843915767799784	3.0683425852630215	6.183890959074667	1.1988016946252926	0.9342551665583563	-0.6309342684706833	2.498048369638254	1.4599690773045066	1.0682925439417832	-1.1737218734474009	0.0	-0.3842533059311557	0.9268434293280481	1.8019713193534868	4.910983050023653	4.383681006276679	-0.4666095473949303	3.100209226887036	4.254914972822969	-0.2713509848147906	1.2476199916354016	1.146516292592931	3.0576063313571313	2.956702175270499	-0.14184530861296119	0.21715479440190416	-1.6403304309546418	0.043648252242353434	0.13463002624209136	0.7359535705891888	1.2780642861172016	-3.090962492006113	-1.4994813860467464	-0.27738857308500253	-0.12161867248595881	-0.26145052715670036	-1.0668755590631576	0.47361638658811406	3.2023691809850736	5.223010768506824	5.823863949956525	1.2813406034374712
chr2R:5994894-5996409	9.359894828985286	8.52129555472557	4.746729351442517	6.332162899528674	5.672163261816916	2.647633073506949	5.521192273558006	7.512735202640326	6.255229673230818	3.615910847698402	0.0822947538329905	-1.7094083472135457	-3.9758222978168063	-7.624368712717808	-11.712202302272093	-10.532446149644997	-13.410129055275586	-16.99176011397496	-22.218339141440577	-3.898009024706271	5.204010995492298	2.6397609090433516	3.8504976736228915	5.5726138084941015	4.844717500535621	4.220305294455341	1.8583789668917223	-3.4919177613429246	-4.314352831358378	-11.988758092459948	-13.467858087969633	-14.333708118049042	-10.819731507386587	-11.16814106005899	-28.7783626752709	-19.643299337038155	-23.892353992772755	-7.774699816272114	0.9273105325959284	-0.48016143438803205	1.4797833948392844	1.265823779684819	5.160858975212893	14.273153420436689	13.492284652592641	1.4025450068403398	6.356806931570589	7.437795893178821	7.275657513927577
chr2R:6368994-6370432	9.82213309184547	7.554867996353109	-0.06961727950709673	4.987841619587369	11.36099602214354	9.458928707466708	1.6453038260344375	-5.310377933542893	-6.842249751245408	-11.112278743098997	-10.016392222679144	-30.450029553149907	-27.38642835785447	-5.053689543002424	-1.5266364489807052	3.0936569529984506	5.88773862741815	6.253946143848806	-0.09105343985926605	1.4026431653344948	0.41960698044271094	2.5704510312877176	3.7134823477745416	4.025881430482573	2.4647925897612506	2.3534518368625195	-0.1416060681241613	1.2063628280109033	2.9327254602373096	-0.09080431289762882	0.0	3.4797213164434346	3.5312715831032513	3.787893309514645	7.684590957983155	0.6867325911188109	1.925250237852636	5.7521377283094886	3.6281671365190653	6.204776301452409	9.984622298012612	2.436999939154053	-1.1737218734474009	0.6252873828651146	1.9779115218250933	5.416281267620392	5.493994737502637	6.065067469842803	6.192028496967708
chr2R:6407046-6407938	7.885866487018188	14.69571387784819	8.105077673850364	7.441573712639347	2.7853610807154987	-3.037621841694005	-2.243403348505636	-2.762685952846235	0.5511011468531491	-3.324802768980353	-10.288560692020251	-12.694448639346644	-10.824276661623532	-12.47424381586879	-16.904835814147898	-9.315009587646479	-0.2406233412219088	-5.466479551288029	-12.215874146542077	-12.074130721926318	-11.852933742855582	2.7052576135811606	2.7005157403000033	1.548034617167939	-2.668643140513739	-1.0527290394500528	-2.805077642115256	-3.87632359385316	1.2422328991809408	-1.6233734596109548	-2.581851469075858	3.8984916397084803	0.5175566055586893	3.93502561284498	3.089393570283776	1.0071530935935828	7.150980057956825	11.311148114448734	7.361726811558256	10.65788566151293	3.956095195010421	6.217012355384973	4.584707187079464	0.9210998735674037	0.4552698025072365	-3.5827761876542783	-0.2505990395692239	-1.265124160346269	-0.2702853046366358
chr2R:6502871-6503861	-0.6086191566711467	5.511441565204414	-0.8807275879539905	-1.3821770810048504	0.6252873828651146	0.9648536905119721	11.444864688344953	10.238232173385688	12.45198205291561	6.83127732525376	6.100046407573815	2.790953970518009	-1.532759169284975	-4.002663937433744	-6.852727570547519	-9.449074372880219	-4.796909324288042	0.3842533059311557	0.0	-1.4637527426815689	-1.5310997621156073	-9.353923850062593	-3.680163176355356	0.0	0.3842533059311557	-3.3197522140682216	-5.401677846229506	-0.8732285292336139	-4.093939638710158	-0.32675222119505476	-5.402648053176523	-10.744030742274466	-11.572702077853593	-3.874979071670755	-6.493897144389879	-1.7202177029269943	-8.378721758711553	-3.914795382742734	-5.937273743920288	-1.302332378606218	-1.922069307103161	1.53812370105574	0.0	0.0	0.0	0.0	0.0	0.0	0.0
chr2R:6580434-6581851	3.4907659238020106	4.324746189091126	1.9009103931292406	-1.4519317025821106	-3.7382557958976963	-5.793149082578651	5.02022207378597	4.892581517384963	7.422726156306913	2.17923818857943	0.6656886021234963	-4.03539444004063	-8.698511242488408	-13.363236004759194	-12.865461553727597	-12.887522344525628	-9.9473948677544	-15.47986296663677	-10.248573332931699	-12.413025565279629	-12.854686921562916	-4.534717344319636	-13.67856492804744	-5.311807542775114	-5.089071677915985	-15.05717723879656	-13.990433114104391	-18.134188058443524	-6.169664208735686	-15.036429549401642	-11.580962314648923	0.0	2.208525135744663	9.068690420553144	0.0	0.0	0.0	0.0	0.0	0.0	0.0	0.0	0.0	0.0	0.0	0.0	0.0	0.0	1.7229276980435555
chr2R:6707181-6708752	1.9084850188786497	1.4637527426815686	-0.9321414640781854	-2.4215392344105986	0.5461807351831428	-0.5330345361219886	-0.46226952496459633	0.06954292290800139	1.0668755590631576	-2.3286248352848276	0.20197442852421257	7.931073006947599	3.917057557861786	5.4438200033232	4.824920764344334	3.0959727799961434	5.5332666312267715	3.8571877079657755	3.641077630800525	2.892752594415502	-0.11203162943120143	-1.8117301619328345	-3.9024220711551276	-2.3631490899403893	0.48314147079399405	-0.4666095473949303	-2.347600204620904	0.7980248560975034	3.080255756392047	2.205410766074713	1.8822431464483258	1.6943808365327107	3.4272317058213626	1.3067410120366885	3.1142605470691653	3.1706542126847332	1.8643317079949955	6.039007324827086	4.443108282783679	0.9714484411535675	3.5196065269282997	-0.628603762783755	4.347599080849025	2.7722761342059195	1.9568983070359405	-0.8444538012064404	-3.984404445255899	-6.110483812052793	-4.279155997369741
chr2R:7746153-7748605	-0.6363847785642045	-2.371733827917386	-4.132113346437987	-7.484664053895757	-12.335917655873379	-10.541202392749454	-7.52602459870253	-4.023691755473728	-0.6252873828651145	0.0	0.5050184077099935	0.3537298372835533	0.6940268933877286	3.6222509613335516	3.238230979333135	1.6233018754349446	4.360244828606981	2.4761274231287946	1.4740232639915614	-1.0318289662363493	-0.9407508744249041	0.6842910603926496	-0.2979603955507202	0.3842533059311557	0.5552050987676277	-0.32675222119505476	0.36524608165550093	-1.6115651348321465	-1.3109039108220584	0.5690073984084769	-1.8848642467632222	-2.3276124901304063	-2.603485076104547	5.175353781420852	14.660209524153245	17.619906372805982	13.164747638675856	9.347255231246525	6.718278544411791	3.307155538887639	4.139428947834751	-0.5200090066138661	-0.355161630000432	-1.9240603054765637	-1.7351425145087107	2.842442846022551	0.6429753368964872	-2.8263903921844222	-1.3519990364058025
chr2R:7780715-7783644	5.521959635241585	-0.6413928293617357	-1.4904018116803148	-0.49017032857832454	1.1060643360558244	-0.025646762076755238	-0.9884928598239788	0.0	0.288769123076823	5.003247618077075	3.5500320977347104	3.483321128111907	4.017732906983765	-0.3456568448574442	-2.5463582642194535	-7.260644384979442	-9.536665126460361	-15.938646665362139	-8.090917555440686	4.456926551759163	17.065994506452363	18.686008438411342	16.27684187629787	13.059589309518678	10.155620767977632	5.880996299980507	4.641376538484136	6.651307666847803	2.6431875642551796	1.7169813434303365	1.0152172875477796	0.11194831607164164	-1.3601666244147455	0.5186449972587549	0.10227582063601409	1.1784627333960676	3.748541935322731	5.818441576541914	5.291046204436702	5.310556212816479	3.38468613479585	2.5921856771298644	3.4095602716160083	0.9488124706104887	5.003467917067045	2.8550241786424717	0.6992410207988732	6.3691058565611085	4.948166428840949
chr2R:8086628-8088265	-14.55250017402834	-16.517244102323296	-8.92825776849442	-1.2780642861172016	1.7494350818224855	15.70537372144942	21.247359943038763	19.83025431662751	18.16230227795174	2.1677726413203837	12.599698116089064	17.700265306672758	17.03694949732056	14.490711002638257	2.817869719865359	2.6802236318729786	-1.6201192457861708	-4.5994673886008925	-9.12867341549093	-13.913560738998898	-14.741746090952526	-18.845492875934983	-21.553115323489955	-15.81870443667686	-29.270309871835085	-29.081947641837004	-30.842576127820205	-7.833044284367206	7.5690321757775	14.237638275340595	5.718399349411198	4.640912916210389	-1.9342423343658022	-3.1479096101997164	-5.994260510849998	-15.711907731305097	-20.2842592196676	-25.229974036424707	-16.7156023161332	0.04763417929888711	-3.827971598916806	0.6386086207048118	-0.01866746480353682	-0.3869702158770304	-0.5985230607285866	-2.8385189636786854	-1.5924803748183434	-3.144092392696618	2.643357310942405
chr2R:8161258-8162501	1.0668755590631576	1.736646115363729	2.8205026799787647	0.7038194848343154	3.9080590316743926	-0.4930977569894871	-0.7056402795551012	-0.5703447660690747	-3.0720585800433766	-0.32675222119505476	-1.2951628432032916	-0.4100407009143285	0.3859428053225251	-0.32675222119505476	0.45236576368325615	-1.9434380920929695	-0.3842533059311557	0.0	-2.1363700104003236	0.0	1.529398526415932	-1.0601886281431825	0.9657096820419181	-0.07169432430221455	-0.24568807415419647	-0.7022986451199963	-1.2111567459901307	-1.6894599419041674	-2.830844773939754	-6.265270651127842	-4.976449126878875	-3.2047254219974564	-4.414704186474268	-2.0710449892831524	-2.8723944869233327	-0.8350547390442932	-4.486847169685227	-1.2087717914475307	-1.4084483079882577	-1.0731675538991992	-1.5043076796242603	-4.171729276967965	-4.413272383840066	-4.23348138018755	-0.922525731476909	0.5050184077099935	-1.0668755590631576	-0.42178219511705034	0.11711381659341483
chr2R:8316446-8317691	0.8828122941325283	0.4456222612049694	-0.024118165769020476	-4.246209069474437	-0.9122682380888665	-0.9627577340605774	0.090311779608893	0.11255226894009757	-2.7830854344746685	-1.4466257720564104	-4.178445679620709	-4.399936621267926	-4.460777395752393	-1.5340575172162836	-4.759976003777225	0.9759660979290792	-1.7202851485054578	0.9412607156628617	0.37898600297798046	-0.09728178242953733	1.087358409574202	1.4685848954838892	0.7806857605700009	0.5733005938677671	0.46098096479180967	-2.2232490214285487	-1.2118855729103335	0.47213531573701273	0.28001379199666326	0.2762172175917864	-1.0484155071527212	-0.7591113259586278	0.7046316282754014	1.9085904270757255	-0.15928901062123849	-0.2903966963028097	-3.510230253388107	-4.544179299199286	-5.560080595015884	-6.995474775583347	-7.3990104276324	-7.040192550099506	-5.528316790551161	-3.528987372503203	-4.3876782599551225	-3.9472851383741134	-2.8478433703284893	-1.1285198054705525	-2.6637844443061685
chr2R:8757628-8759313	0.0	0.0	0.0	0.0	0.0	0.0	0.0	0.0	0.0	1.340147500478241	-0.7490429136284136	0.6327177291815959	3.537286701154003	1.6806839062132066	0.47712125471966244	0.0	9.07346552842266	9.47260022168085	0.9568070777091172	4.410542430541989	10.11101652006842	7.174551925932644	10.789187715710984	9.999595349862775	1.6927352453282947	8.129565280190597	6.071167901169141	7.038970548401431	6.815690457065935	2.2691212993301275	1.684872899606169	0.0	0.0	1.8027107223228733	10.340650974560711	8.588604422571741	9.136324182406737	2.7668969448255316	11.778895150270092	2.94656837718914	12.457765969284278	8.09006610257108	14.937732312730482	11.67817819677227	14.058050310172481	1.7656446379364785	1.5684952380216675	4.577539489572691	2.945371672850967
chr2R:9578809-9580000	0.3842533059311557	8.153803965628748	11.417229194942445	12.166191284791037	7.21872397601153	10.554998279288574	1.4737249660132001	1.5456255814899598	5.1894367549403775	6.304072967536766	5.680352315544824	3.713873661869669	5.688948296193166	0.9884928598239788	1.4637527426815686	3.023234683551182	6.523399830567758	11.100102091014548	0.23647017700345258	2.170326612168649	7.125496778925582	4.298691504930099	7.517344503561707	0.5813628905998097	4.490442719717965	2.7499303835915403	5.832613398234817	6.570277824235104	2.9903908871231644	1.8069652555483386	5.8497000563658865	6.47347217942945	5.767199200486618	3.980417720299719	1.8925935969780694	5.1505596857622	5.3906351768388845	0.9670162803285552	2.71703359733242	0.9972554008446257	3.7118128696267783	7.1403163902352915	1.5822108906017813	3.007860173737946	3.592561476998615	3.9363689243144786	1.684872899606169	-0.6195964372125651	0.0
chr2R:10102346-10103971	-1.7430068596988104	1.7644887562950988	1.265608589300804	0.8222528342812809	-2.205078024700087	-9.450557740724081	-13.816533770982858	-14.229992274450677	-9.028126033255909	-9.79885383660288	-19.794183474648438	-19.20366292365189	-3.6183851656548636	-15.381705770801714	-21.253988597587902	-30.44698527139632	-31.866702864593123	-25.825714951499158	-6.045673139529742	1.1737218734474009	1.0466924622419154	2.7285928155171044	13.290638445542488	18.945396056439325	25.57022078262932	26.77328551944261	18.773515539846592	0.9898357204560454	-0.355161630000432	4.34016022221943	2.0996228761966513	1.9697363302524207	1.4625830593884563	-0.5445561252072377	-1.0049664124919084	-1.5456700947374649	0.26742173320195267	-4.651230653782897	-2.9461677224689264	-4.038146264656753	-3.0245013813304102	-7.463055250068703	-10.194340154865023	-12.762158768789073	-6.013612991548158	-8.986961222771816	-11.766154124748969	-10.390406852404743	-7.6089637979775215
chr2R:11203593-11205257	-1.9379277478404204	-6.021284383807067	-5.659456305517958	-3.6513504493169466	-5.1402225998460125	-2.828935132068728	-3.9502828911058527	-2.688006458487568	-2.881360773398778	-1.8649137607738595	-1.3617568433226954	-2.5838264651087766	0.2323100658280018	1.1474225045393078	-1.3530079183022206	-2.1056866106985113	-3.5272867855512575	-2.445248477663984	-0.2349591783152747	-2.4437633262312652	-1.445180273305789	-4.220346084639646	-3.7877972145197005	-2.4365859574633544	-2.1964177459713925	-2.8233753494857905	-1.873814068647039	-5.199036855447253	-5.25955588571146	-1.930830747986832	-2.7149905247691235	-2.7285928155171044	-0.4951420217912413	-4.003670135096589	-3.340149043181039	-2.585501491478718	-4.202388386848457	-0.5543485277474116	-1.931172197799093	-2.1056713699398886	-2.4519239582451084	-2.983159633267784	-2.901173119487679	-2.4247115840405686	1.6245178218540142	0.9818998123088725	-0.32675222119505476	-0.7183432030669151	5.4699067764189415
chr2R:11751823-11753076	2.03176647558373	-1.5659406674729703	-1.9085250080328515	-5.2751917598107445	-4.763283862633277	-5.157582039233384	-3.3479027875043	1.5718305533592043	4.646572891869827	0.19916529609750638	4.03378259865627	-0.9935734833923113	-4.3464062847180145	-3.989008619641164	-7.122062502681705	12.787615965276231	28.721517710325784	25.994073412594012	20.60630871283252	12.564354603906695	5.653961855009853	14.295245887076517	20.34849152206117	16.471210445330925	15.214700866555843	12.293862578005466	12.999133125516144	8.900649116761697	7.426203316207219	4.664229395212425	5.821745756982698	5.000020855520819	6.116706352140393	5.12953586828909	8.00427221961323	4.351162098554089	3.2720470146788507	4.463995270865272	2.243054339362024	0.5507391299437728	0.22540846864699685	1.1783407003372235	0.3615099004752897	0.0	-1.2201699296724342	-1.5470449303797806	-0.7378033365363635	-0.2700043061902104	0.6241088792057113
chr2R:11993109-11994306	-4.499884479213539	-6.931127596278395	-3.868584200872643	0.0	-2.5407815321807066	-6.165570842078986	-4.13935910031506	-3.351299137495753	-7.095945132115813	-4.836264786021732	-2.7124701149576382	-2.033458850880477	-0.3185280430882709	-0.3185280430882709	-0.47712125471966244	0.0	0.0	1.2496572079740351	1.5574092908930728	4.008170689439295	-0.4666095473949303	2.4462014169717543	2.5346491431509515	5.682978122375596	4.854944052452911	0.7570036519265175	2.9662839425164798	6.652563746518749	8.696526010867927	9.511572204431369	4.34493374382574	5.631689158620923	3.8010521443886676	2.985314903438221	4.7261333730493105	3.426457744214411	0.07163945013839652	-0.7359535705891888	2.4763262259472665	2.6246585365543282	4.360177029814939	1.3731305014031	2.483958197270535	-0.29828886315804254	1.8548654773706212	0.818772398804408	1.684872899606169	-1.4637527426815689	2.269895254823723
chr2R:12457255-12458781	0.0	-0.32675222119505476	0.0	3.111284241442565	1.6924535143836437	0.9884928598239788	1.4637527426815686	0.0	3.4802351048410025	0.9059652567236041	8.278595885879373	19.61074469564552	19.111592402725222	5.4530811968714765	11.970335271253449	5.503300327893182	8.297156086517111	3.0392458833445617	5.326408630460732	1.7941083948201277	1.703957374343491	-1.1822969383709336	-0.6513790356206038	0.029066215327046802	0.5552050987676277	-1.012066476169976	-1.5476803382823852	1.0766991594783935	-2.3450628965789218	1.922924649580727	-1.3016103973422015	-5.707326833175902	-4.010190140924072	-6.408162146663948	-5.931966657560542	-4.603587900566329	-7.943935921167977	0.5552050987676277	-0.32675222119505476	1.4637527426815686	1.0668755590631576	0.0	0.0	0.0	0.0	0.0	0.0	0.0	0.0
chr2R:12473471-12474385	-4.010190140924072	-6.408162146663948	-5.931966657560542	-4.603587900566329	-7.943935921167977	0.5552050987676277	-0.32675222119505476	1.4637527426815686	1.0668755590631576	0.0	0.0	0.0	0.0	0.0	0.0	0.0	0.0	0.0	-1.9084850188786497	4.259274776769911	6.1820823873238915	8.27689457029894	9.664387189308457	4.524840927364921	0.903167625836738	4.376995670885538	1.7459467035998828	5.072438144413965	1.9656412585281047	0.6383073482902311	3.3955899503258076	3.099001527548344	6.513178859842448	5.151673027764656	9.743452738439839	10.278601877389383	8.15758648686791	9.18991901371117	15.33694490021244	12.449932141572114	0.24062334122190882	8.343534589084806	8.201459596841033	8.342860054584499	10.395451385862405	5.6908300247459005	0.19030220856251806	1.1159577050034344	-1.3439921537955088
chr2R:12755579-12757147	2.0517099674870427	1.0147777115324785	3.468311558333249	3.1019483819543026	0.9034043916225996	0.0	3.6520507255025625	4.432312062084983	1.96753864146494	5.7583180375178955	3.086249943047174	3.375211010957761	4.006567954569947	1.7742884765127251	-0.5274959970198055	-0.07050993485926059	1.5123420262983345	-1.095732785193468	-3.252916471730113	-6.351830998985245	-4.833763011263837	0.0303139563384704	-4.157094562733311	-9.13113024886799	-5.846053573753495	0.8604795082567086	4.681202545028039	8.774631741271268	3.5345217924164922	7.7153626917197915	4.395960694359655	6.192614103968055	6.3964376202210405	-0.4106493675885908	4.130230427911315	11.098559371123798	6.425201203803493	2.8388006888282096	4.862715505604373	1.8992908996698152	2.0926525304994703	3.3367465182330425	4.211675144172319	3.7606508637638485	1.9588578202265776	1.1723357530453997	-3.3064716113162573	0.2736441116068163	-2.3013908311290074
chr2R:13300240-13301427	3.7332764657742747	5.159013826785518	2.8776970356852525	1.6047265059207925	1.7243569725193968	0.4240180041318091	1.283753241519576	1.8827486093677512	1.2243935119901799	0.2850624501555843	-3.2285742553553924	-2.3095203573854794	0.4561779478050524	0.70382210009209	1.9294677241367924	-1.9439309901777746	-3.5571176447817345	-1.5094885217518292	-3.224556501599305	-6.672962155582195	-6.291576135100513	-9.269299642719936	-14.044483272861804	-5.342600990676958	-4.551153124643906	-3.8362608028584866	-6.476948974753018	-10.67145020149517	-7.678703606450561	-7.927665588370828	-4.719970258284386	-4.4791212330698595	-1.5043076796242603	-0.9884928598239788	-1.021641598728586	-0.5205330188193124	-1.049018985757142	0.0	-0.974618295342443	-2.9488739040773773	-0.34237679531309656	-0.3842533059311557	-0.946075484042156	-7.133128719764059	-3.2877796072358256	-2.7144320786234375	0.0	0.0	-0.47712125471966244
chr2R:13433447-13434656	3.7071631430183136	3.372601811557221	3.578415183711588	-0.29585567912216093	1.2862710881592097	-0.8111481480313889	4.711753877434022	9.351925053621255	6.722597891550251	5.638917288941816	5.79139720775731	2.2454037710900083	-0.8065247170254266	3.907211693752803	5.95774056605546	-0.7544082936574625	-0.5346537949190732	-5.074910591176079	-5.2147681173206495	2.756512367093772	2.420247178394086	1.4647991369574564	0.28041013732046227	-0.3051898759160771	-6.788662599171517	-7.389020444536022	-7.9773149035136575	-7.458260819014157	-4.390387519756815	-5.753761129844901	0.08244168037433366	-9.395631164485321	-14.584922377907919	-14.078735932298995	-14.84828283449034	-8.848234825160285	-12.135215868162474	7.714328464318548	14.342667669811913	14.19883353684955	8.6022578299721	5.04668533681069	3.633408590610423	1.6716544530982878	1.8891460202264032	3.1641022815892237	11.926724469172216	11.677637855679832	5.209058510690674
chr2R:13442829-13443722	2.756512367093772	2.420247178394086	1.4647991369574564	0.28041013732046227	-0.3051898759160771	-6.788662599171517	-7.389020444536022	-7.9773149035136575	-7.458260819014157	-4.390387519756815	-5.753761129844901	0.08244168037433366	-9.395631164485321	-14.584922377907919	-14.078735932298995	-14.84828283449034	-8.848234825160285	-12.135215868162474	7.714328464318548	14.342667669811913	14.19883353684955	8.6022578299721	5.04668533681069	3.633408590610423	1.6716544530982878	1.8891460202264032	3.1641022815892237	11.926724469172216	11.677637855679832	5.209058510690674	-0.7357890626869555	6.411865931830095	5.809929913894079	9.229610065120724	10.927435900984785	3.8004857574238455	3.8887288531988977	6.131378576485923	5.062906862053789	4.180648640924305	1.839372894982582	-3.1477163952032274	-4.373490796024003	-9.91715209491409	-9.829819535487879	-9.845201794851686	-10.127289969830368	-1.8660878224216937	-12.186375877511711
chr2R:13490004-13491137	5.0036712915761905	4.2837203704624685	0.5936088222773763	-1.9087203909810833	-1.0245661436039142	-6.262850435548441	-4.895642706525978	-1.730803619205595	-1.0358975210101469	0.20544624472782033	-0.7188954563319354	2.8600836086836057	1.4198538287354392	0.0	-0.4666095473949303	1.1695543493014715	3.4110865522666627	-1.0191159455366026	0.2331796516123477	-1.200650206866461	-3.417785594781414	-2.2049204794269723	-3.4295713002967005	-3.496715159789006	6.526760063335374	5.480243414948743	6.156672456053832	4.708690078775576	1.1379455107148302	-2.30470252949128	-3.751674670200017	-1.8037988895969987	2.227454251320778	2.7250066036197254	13.348429141690575	13.360747702538882	5.041812571674854	7.476755839644833	2.8280082293860405	1.4363203313114161	3.291250950404001	4.915242189854628	9.320500811650865	12.822269540688659	6.096659005740711	5.58119166450281	6.443659821870786	4.201174816420642	-0.3723650595281946
chr2R:14033747-14034740	23.947958458294796	18.301904570476093	19.93519325864305	15.990824353871549	12.854791679166938	8.840879378597455	6.8323043206490786	6.505652607855951	1.9640534800913672	2.259713791373023	2.5491334974170448	2.1399454822822617	2.661689795322169	1.6065193714170898	0.3687174339864288	-0.19403005311687804	0.23736518497352463	-2.1342745904037486	-1.908118522777148	-3.9353725378271305	-8.437515916605037	-6.820660946435811	-8.108164458438237	-7.620646065731248	-7.754750117941773	-9.25753953895209	-14.573739823798437	-13.445099540341259	-14.418334574060108	-15.947530435020349	-14.12396558118587	-7.230171281765751	0.0	0.0	0.0	0.0	0.0	0.0	0.0	-13.86044104431853	-7.638674034638539	0.3511434199808828	-4.701558730086848	-2.247907790549438	-0.8686847109178577	0.8350547390442947	0.0	1.5637854059907081	2.233652331243973
chr2R:14334525-14335574	10.362287921619062	6.92107838737044	9.067704712339392	5.090159262332011	2.6024256462627497	0.49158529946659413	-1.5635382220029763	-1.319056410768025	-0.3522280967171093	0.15133060542865398	-1.3899229818964607	-0.3364708122778675	-1.579529773118717	-1.5951908186379984	1.2019497735814177	0.0	-3.207406168161305	-1.1932188850221273	-7.266368899016485	-5.371684505741112	-5.761638086113579	-7.191347050166823	-10.619271694961684	-9.691921771484115	-9.457306784788301	-10.319474264363127	-6.081716836951866	-12.19386854334697	-10.825509709619043	4.636148836452854	8.997310628406181	16.442672593113922	14.719393788152479	21.157284413121797	22.475440696095085	16.093621759224042	10.351835830070849	13.743316156751646	15.011412126605249	11.939944847046212	7.418226440097654	-1.5877979207888444	-7.367577940567402	-12.508505980774574	-13.300422597843465	-11.007618152256239	-3.1519871425156767	-2.5073023813812347	-4.240863061044128
chr2R:14515859-14516889	0.0	-0.9568070777091172	0.0	0.0	0.0	0.0	0.0	-2.615306279857278	-7.368645895511593	1.9084850188786497	0.32675222119505476	-0.9884928598239788	0.4217821951170504	3.6203628499147156	6.35797924306932	9.21994562896446	7.247577011548084	5.974185058094615	3.118038448260352	3.2345021953130257	2.7565409108729524	0.8289514251392883	-0.10335624515098193	-0.6455980956296778	3.377061656640675	5.2686747646420615	0.0	-0.9884928598239788	0.0	0.0	0.0	0.0	0.0	0.0	1.2780642861172016	0.0	0.0	0.0	0.0	0.0	0.0	0.0	0.0	0.32675222119505476	-0.36126033106866595	5.75800093739047	10.743926649746884	8.50863134660921	4.464670870949938
chr2R:14645314-14646343	-6.53668866539153	-10.772986379390177	-17.828264819070053	-29.334490095979564	-39.41362337082263	-34.824858541910956	-15.270677244160861	-10.396158056634816	-9.087694259394462	-2.4990301448925463	-2.464199541390746	0.3842533059311557	0.7359535705891888	0.710844112941198	0.0693210929445556	3.3680607612260403	3.336538854612945	1.9084850188786497	0.12737916738169391	1.6545995470898924	-0.38475646163427885	-0.6396204838059465	0.9183633997096696	-0.6634368794151526	1.056924013552856	0.3842533059311557	-0.32675222119505476	-3.2801625800254297	-3.211804566880798	-1.4640319182341424	-0.6252873828651145	-1.684872899606169	-0.3842533059311557	0.0	-0.8457119955017671	0.2509650946855619	2.427121684032794	4.58727212235134	0.6055436202118026	0.0	0.47712125471966244	-2.1387664993934776	-1.4131370783738266	-1.1938783305225433	-1.8616158305144999	-3.6121023808749064	-3.756747909705412	0.5461807351831428	3.2875811594179183
chr2R:15329935-15331277	0.24412168852817495	-7.906311080613991	-11.009707294334003	-13.997058742049195	-16.590777664022983	-10.303014512529808	-10.366458458279572	-11.726351776593372	-4.432317330593094	3.0411583224956042	2.528834980246037	-0.5050184077099936	5.852128416545937	16.222945804614014	13.168955772900429	11.014138097759881	11.64595555774402	13.358845263285072	8.763518965170727	1.2780642861172016	2.585982453459025	4.369646688437915	6.020703840411889	4.610877877180922	0.5775931254549738	-3.581000728931256	-5.087402186275824	-3.3748798633578616	-6.489083768962739	-1.8760225724655515	-1.9366985454978822	-7.460975594187388	-8.883588044518945	-8.207920889881136	-8.6880783413505	-16.005587563158574	-18.659668883964027	-21.538501739552004	-17.315487829493474	-8.232757378561121	-3.6254169286503752	0.32675222119505476	-6.8985321378199185	-18.181249425232224	-11.66031014079766	-4.361427071902442	0.8112377238607549	-0.9111580020144034	-2.472192793737686
chr2R:15334334-15336664	3.0411583224956042	2.528834980246037	-0.5050184077099936	5.852128416545937	16.222945804614014	13.168955772900429	11.014138097759881	11.64595555774402	13.358845263285072	8.763518965170727	1.2780642861172016	2.585982453459025	4.369646688437915	6.020703840411889	4.610877877180922	0.5775931254549738	-3.581000728931256	-5.087402186275824	-3.3748798633578616	-6.489083768962739	-1.8760225724655515	-1.9366985454978822	-7.460975594187388	-8.883588044518945	-8.207920889881136	-8.6880783413505	-16.005587563158574	-18.659668883964027	-21.538501739552004	-17.315487829493474	-8.232757378561121	-3.6254169286503752	0.32675222119505476	-6.8985321378199185	-18.181249425232224	-11.66031014079766	-4.361427071902442	0.8112377238607549	-0.9111580020144034	-2.472192793737686	-3.3618503754124145	-6.404683186894106	-7.1192761706458505	-0.9348677777774073	-0.6383073482902312	-12.581492602103644	-10.37948583885038	-13.845963441247827	-5.779513257930025
chr2R:16149353-16150083	-3.892908793525849	-7.177863369672055	-1.3179459507017353	-3.87940650090521	-4.04584882213039	-6.034285267323386	-4.400652495177432	0.3842533059311557	1.4604476739467427	-1.1842219655657569	0.454677025323566	1.8917054949837795	-0.03053795390957733	0.15354761948104886	-0.9870700994347652	-2.1150055884810586	-1.9333683605771472	-3.033127632502802	0.0	-5.760968800197517	-3.566716027963005	-3.3523244800092686	-2.1500892943576893	-5.676466307871562	-0.8936083154540573	0.9091834924345943	-1.6935276916242337	-0.21908375543902545	0.7016946198194882	-1.1810682334247542	0.865647062357687	0.029098819028689514	5.174760706022796	0.7110538848045859	1.5631672611452232	3.025698143935769	7.064355248445926	6.934469587146382	2.012912320338302	5.298581006036842	9.068305541092622	11.618045357052614	9.981763105761724	15.478782826554966	13.939458708519597	8.648734896379962	11.542168010593494	9.96358753199489	1.0710166376574632
chr2R:16151208-16152921	-4.04584882213039	-6.034285267323386	-4.400652495177432	0.3842533059311557	1.4604476739467427	-1.1842219655657569	0.454677025323566	1.8917054949837795	-0.03053795390957733	0.15354761948104886	-0.9870700994347652	-2.1150055884810586	-1.9333683605771472	-3.033127632502802	0.0	-5.760968800197517	-3.566716027963005	-3.3523244800092686	-2.1500892943576893	-5.676466307871562	-0.8936083154540573	0.9091834924345943	-1.6935276916242337	-0.21908375543902545	0.7016946198194882	-1.1810682334247542	0.865647062357687	0.029098819028689514	5.174760706022796	0.7110538848045859	1.5631672611452232	3.025698143935769	7.064355248445926	6.934469587146382	2.012912320338302	5.298581006036842	9.068305541092622	11.618045357052614	9.981763105761724	15.478782826554966	13.939458708519597	8.648734896379962	11.542168010593494	9.96358753199489	1.0710166376574632	1.4084525648550477	1.3456868443421048	5.467460928588425	0.6248742378019824
chr2R:16425885-16427061	4.138060381055575	1.1176451270287886	-1.0668755590631576	1.0668755590631576	-0.05355935992829219	4.171997664507374	4.0179542390440375	6.287514773861674	1.2117858773499315	1.1988016946252926	1.7826079114960032	3.6020544215231363	2.7153040288775254	4.407716703759059	2.8266316497028106	2.784998301892502	0.3399133280130585	-0.40056596819008916	0.5313487585404655	0.41098582251374394	1.0776578544626019	4.938592336804173	3.057762145136095	2.484027183456119	-0.1294849657441434	1.8209763243848374	1.2277378305938738	2.6449670415981177	1.9044935710491568	-0.06932047124102679	0.7779749514478989	2.5206455155788197	2.396191054438929	1.3905204795962776	-3.4243787365521112	-2.702978084699026	-0.79348173710424	-0.37400434820253653	-1.8215277684568358	1.6422014869843864	-2.598098266296557	-4.4047672122330255	-2.2065956426320597	-4.27136195384448	-0.7789134453809596	0.47712125471966244	0.0	0.24960237240555377	-2.326233413392253
chr2R:16508115-16509128	0.27298635970503604	-2.515714178305188	-3.2229422519920807	-2.49031258052329	-1.6905702922309944	-3.8799238891173315	-4.824439841151828	-3.677171157580831	-8.539094246658728	-8.413167336094583	-12.05414482275212	-11.88577588958549	-10.323746571875267	-2.8696559836553748	-4.903348349402921	-15.255737872773889	-18.302901931963262	-10.506974799628475	-17.67403595065169	-10.037068516240861	-2.587528481624646	-18.073204444855097	-20.670587673193772	-1.7363837146557404	-11.662279447058523	-8.881398184179284	-7.647627220029898	-6.324762135503421	-6.98107438795194	-2.3661970017179175	-13.74720114303986	-10.936450708358295	-15.478551778142403	-7.852580399439546	-0.9884928598239788	-0.26145052715670036	0.288769123076823	0.0	0.32675222119505476	0.0	0.3842533059311557	4.75532548898015	22.229198899875737	9.696036236835551	8.13689501251033	14.289405033753903	17.626098809385628	15.693505399773777	6.157555879793261
chr2R:16882692-16884020	-0.5908673399683053	-6.475974220532714	-5.337913413380127	-8.119959585449871	-4.711170583730495	-5.139995333244575	-5.475492632605644	-4.628111230450207	-2.338504232109612	-1.0668755590631576	-0.6252873828651145	0.9884928598239788	1.2754773552292804	6.349344400364669	6.973523230156844	3.8698085274226157	5.310324244721049	1.2916079427029765	2.3513567136610543	4.913393762132791	2.6171513459681157	1.4110803713173323	-0.6558328778704742	0.6149268398578654	-1.8370594582367585	-0.769203383389443	1.1932161417510008	0.25475645483892384	0.21801693888657456	-5.41701111342312	-7.708712602025471	-5.17253882695162	-4.285596981861187	-2.60669606581586	-1.802132364652014	2.171040484456099	0.1631857762191184	-0.6816519536376183	-7.435381548926211	-6.706435686285379	-6.060090467977901	-4.592754267874756	-5.997920537262917	1.0599632331942366	-0.749839860273744	1.7557126806444476	0.8526405704718831	5.002274761086835	2.4025253657135512
chr2R:17181186-17182339	-2.737902894485246	-4.298931945320681	-7.3158998756616604	-1.7268160106159098	-1.0421790870559455	0.47712125471966244	0.7359535705891888	0.0	-0.47712125471966244	0.0	2.765644799181018	1.494407705427427	-1.927338575060818	-6.853708357307163	-6.199924172657573	-9.186224780014573	-3.3451723153792865	1.4313637641589874	16.548393353202048	6.463635279931968	14.790158772096467	4.639350268664918	7.293318436501659	7.943439800303431	7.037533745511672	8.338079506004823	0.7357890626869555	1.7741504718638414	6.054853138669134	1.5022269290607766	0.3842533059311557	1.922924649580727	0.9884928598239788	3.5283925082501657	4.957452879780203	1.7747899969308505	6.121523593970703	2.1456549334725974	2.514438339606349	3.562334539193257	-0.2681854859691827	1.3043607439444191	4.464335099307448	14.954158317990425	11.036068589007158	6.486138503874954	2.5144953980494047	1.1637041463285238	-0.10646949316576118
chr2R:17223765-17224991	17.710888218360136	11.387258872693623	5.65445116248294	5.122957281087031	-1.9844178001029353	-6.0337505068669275	-9.496433285314493	-11.783762330882272	-8.816005363466996	-15.680061043468957	-24.911112431365684	-17.976820617554353	-6.7423125932093475	-19.442137434076457	-16.2275815766667	-11.271335040147445	-0.04205860982287342	1.5151987739621942	1.1375451409476853	6.329844511401512	17.402402799413863	23.094416378927264	16.65834648223681	15.946745476427791	15.547172602142817	7.241114464165037	12.847522475772877	9.212159442748225	13.693235772256198	9.72698972001689	7.922764786851771	3.2508520803262937	4.042681548777402	5.56522933704301	6.816602807318834	5.466246441878499	3.929605628546172	7.227702498201026	6.025312080396027	2.255727248991019	0.25483865352641805	-2.4457088320033185	-3.5415171960805063	-9.102275253326402	-12.030303240373506	-11.42387606102972	-6.259508695775276	-5.841239430774803	-8.38545816530354
chr2R:17228395-17229601	-15.680061043468957	-24.911112431365684	-17.976820617554353	-6.7423125932093475	-19.442137434076457	-16.2275815766667	-11.271335040147445	-0.04205860982287342	1.5151987739621942	1.1375451409476853	6.329844511401512	17.402402799413863	23.094416378927264	16.65834648223681	15.946745476427791	15.547172602142817	7.241114464165037	12.847522475772877	9.212159442748225	13.693235772256198	9.72698972001689	7.922764786851771	3.2508520803262937	4.042681548777402	5.56522933704301	6.816602807318834	5.466246441878499	3.929605628546172	7.227702498201026	6.025312080396027	2.255727248991019	0.25483865352641805	-2.4457088320033185	-3.5415171960805063	-9.102275253326402	-12.030303240373506	-11.42387606102972	-6.259508695775276	-5.841239430774803	-8.38545816530354	-1.7202851485054578	-7.061580607250653	-11.467054021887456	-3.7359679401652195	10.595432845332931	14.141717059555077	17.554145159971057	15.89824767118907	11.489720316233155
chr2R:17602655-17604604	-0.5219753406049237	0.09511128844180675	1.0121820356078892	1.3404940892153778	-0.7357890626869555	1.5080365129226616	-2.672610569381009	-0.964442071743506	0.8786207047607875	-1.953791939062658	3.4185429555637126	15.882684041854645	11.618752898861127	6.425718732397395	8.372827125255377	3.2783352762274798	4.166925345753944	1.5256566570589718	2.8698096580389887	-0.41798196871995336	-0.32675222119505476	-2.389607345343247	6.5446263765787664	14.143256901215565	8.792882869575019	6.398226768952496	4.118707963940431	1.333254457548438	-0.24417649869289584	-5.656904450766654	-9.456635340549228	-12.599749733878719	-15.107821393094582	-7.627766702815046	-14.204707588350566	-14.178966004909986	-16.30448243425532	-36.11478854931836	-31.88464892278093	-27.8024837530379	-2.874607717975254	-2.3839766294642537	-2.996690653232967	-1.470142058846043	-4.848959401837802	-4.839336417707413	9.028494950228275	3.9414069756968475	1.654507166568443
chr2R:18219233-18220435	-0.37107205997171755	0.0	1.472005443037668	3.0113603562475957	3.69168334018677	4.554680277257403	0.30886589263625247	2.5144903282407327	-3.680875057512958	-1.0575219922327947	-0.8973601161007357	-3.303806963833541	0.6746333518860627	2.3450814881024478	0.3551616300004318	1.0668755590631576	3.2911068077297667	2.933423645625374	0.6252873828651146	0.32675222119505476	0.7359535705891888	3.98186744305462	6.416244561065016	15.401344584560558	19.602856298019105	22.961185890720447	18.29695140166363	14.449419203776898	11.911457860317576	10.723665057969466	5.472673852531774	3.899783268381733	3.046504075002879	7.633803884437522	12.481680098317634	10.26370602408299	7.993614241981856	9.969580525119982	5.626820498760828	6.379182246868055	4.482551184002334	1.8775340123075828	2.004268560846511	1.5050372875288427	1.4314152828532267	0.4158614242645602	-1.494051948349921	-4.340346845298582	-2.4435975309032156
chr2R:18494684-18495748	-7.228055973476101	-3.278998569236803	0.0	-0.7875892944361567	-7.537707492049741	-4.577105840700269	-0.2105263209141679	-10.2539424907975	-11.797078984817178	-4.01727200419761	-1.6410866309542578	3.305174274324061	11.673984839132103	11.36206453027609	15.095671240739975	13.632420726877966	8.229827537160865	1.505176261902099	-0.1191702217926061	-4.382904864359513	-1.4618520039503982	-1.504432023731453	-7.825956915468446	0.347607097618013	-6.857598975460154	-2.8218909041645968	-10.892329518054277	-12.53982999773884	-13.22236743099721	-15.967600287486523	-17.672547883045493	-23.682023803451106	-3.4387622345290656	-13.866565335508662	-5.909438590394606	-0.32675222119505476	-0.9059652567236041	-0.9884928598239788	-2.4537869585385423	-6.143349294074906	-2.259982999975834	-1.0668755590631576	-5.382806556326751	-2.6623115934049593	-1.4637527426815689	0.288769123076823	2.141147737696108	0.0	0.0
chr2R:18527788-18529092	15.165942066505464	10.918371404411305	9.150790424386885	5.895203815653361	5.615070969840581	3.8650447818735407	10.010044788545846	24.549417166644645	13.041810827995633	9.353518369339746	13.820933928757869	14.456702952729579	15.066829324050108	16.529885324561597	16.50125213330507	13.174355685482544	9.500102821714536	4.086797622917192	5.9854105740179415	7.418546012598046	1.2107386373351479	1.6555144633192589	0.2815846332070909	-2.3301537460906077	-2.612067166970451	-2.9440277804955803	-10.806008436670005	-12.427684469923744	-20.99730871118905	-24.074736528915714	-24.522078840707916	-18.682032777704517	-6.369537292512008	-0.669938361987582	0.24068052306551221	-0.6230156414714223	4.039848158991956	18.936048150193415	16.201896346262533	17.280107322066094	7.090293543686598	0.11912680586622561	-5.790545376276325	-10.649011679755311	-13.816880129928917	-14.832581944109288	-11.518896833528146	-3.75405405879726	0.0
chr2R:18688611-18689909	1.4455960207801133	-0.031486316253905945	1.9364231614866043	0.7455238146360097	1.9120257042370223	2.6417882688831757	0.5667259048251884	-0.2406233412219088	5.118295766689598	5.7705757420777255	-1.0668755590631576	1.684872899606169	0.3842533059311557	5.033237721213463	6.894274517918513	4.692529684302995	5.055568956063924	1.0712992471878855	0.8491726332720496	0.5979417420979842	-1.041562685491579	1.0466184647186654	0.9115938246939521	1.0668755590631576	-0.27546297677879955	-0.2899857612809667	-0.27031361225986755	2.228845345950388	-2.1265304769678575	-3.6500972311029254	-1.4357053600244543	-0.8913593513565173	-0.918332009057667	-1.539531302789424	-4.164882700519041	-0.5053128117350189	-1.046496682949422	-0.34190851119967575	-0.6816519536376183	-1.087850084212704	-1.5065194707249412	-3.245933431873697	-2.686362134739529	-0.11959307392140764	-0.3534115751040294	0.0	-0.26145052715670036	0.45773304765476996	-0.9117451920612267
chr2R:18690898-18693337	1.9120257042370223	2.6417882688831757	0.5667259048251884	-0.2406233412219088	5.118295766689598	5.7705757420777255	-1.0668755590631576	1.684872899606169	0.3842533059311557	5.033237721213463	6.894274517918513	4.692529684302995	5.055568956063924	1.0712992471878855	0.8491726332720496	0.5979417420979842	-1.041562685491579	1.0466184647186654	0.9115938246939521	1.0668755590631576	-0.27546297677879955	-0.2899857612809667	-0.27031361225986755	2.228845345950388	-2.1265304769678575	-3.6500972311029254	-1.4357053600244543	-0.8913593513565173	-0.918332009057667	-1.539531302789424	-4.164882700519041	-0.5053128117350189	-1.046496682949422	-0.34190851119967575	-0.6816519536376183	-1.087850084212704	-1.5065194707249412	-3.245933431873697	-2.686362134739529	-0.11959307392140764	-0.3534115751040294	0.0	-0.26145052715670036	0.45773304765476996	-0.9117451920612267	0.9029352136317238	1.104495514868511	-0.5654146689021436	1.7226975485699034
chr2R:18741885-18743740	5.174428062023611	5.233617562559096	0.8431536801000223	-6.096337916968313	-14.263763537893544	-15.64846896766132	11.128040535917352	25.63066999344714	22.798508317190784	20.970859585638763	12.688229733989525	5.260736255556015	1.967221329436397	8.976631751834338	10.443275334436855	10.35583255341415	9.126057213273995	9.693684184270289	7.572133320811784	4.157387967944776	3.5591863151701717	-0.48675824417295765	2.1483944021476207	-1.0572487908251635	-0.2764591321173117	-0.724124522086106	0.7427845136403515	0.4152829855014131	-0.07127744264878998	2.9271107158364202	5.792517089603693	4.8589825345950555	2.0342773136098544	3.39724991182618	2.31638546509567	0.552862257838932	0.546461762395263	-0.9684030141022514	1.8854098707154492	3.2504113037529727	1.6882484825462594	0.4292155351682914	6.272448548299651	7.514791241149995	5.025761313236296	5.8130284746355585	4.397851277022575	5.699171026661482	4.211636542678976
chr2R:18821662-18823754	2.4094434088297856	-3.558908231068473	-5.620984744986598	-7.5077737438603185	-8.440790372979434	-3.232631774829927	-2.0987047757717914	-5.830788501662677	-10.794791428926306	-8.952316894316173	6.780221848983215	15.29397686452444	15.673758805217838	7.686154927436647	4.24754722364535	2.1648740131131254	2.443304802289941	1.8790348202157474	0.10435617115255266	-1.1060643360558249	-2.206787402863158	-4.365262119078396	-4.880223882110238	-5.075508474952998	2.3539778806119127	3.6623411288358434	3.549565026898708	3.445616026036847	2.1866091533148	2.9862335924926224	1.4863450788254184	3.8935048940888852	4.639074474875316	1.1137672823701152	1.8872508075337517	-0.09461343509352055	1.9265828068285205	0.8408331009358018	-0.2520257523966098	-0.05157156621211111	0.8971999677904197	1.9538689094467474	-0.8560187452792569	-0.9304759715254034	3.058485086124731	2.972187939739123	0.7778961606145033	-0.8823744498754297	-2.338815430412227
chr2R:18960410-18961605	2.4062076079831627	3.1252362871438737	1.678072851931914	2.773864584185255	1.0470180767216046	1.5475579336223595	2.957725309469666	2.717946959965374	3.348114392949628	1.8443022279520163	2.6270064052811137	3.4251673886741116	3.4106442752989223	2.4863138439883046	2.318223377473623	1.7292892106669413	-0.2540130645619879	0.9929593156405786	0.8542370896867274	0.9520403816044838	0.37350876579714065	0.08260857301481922	-0.2781127705689119	0.0	-3.015276004979085	-4.02633676146009	-5.0292062766450325	-4.335244234993364	-5.531799448251914	-5.292175768868354	-6.878456343446499	-13.09712728399473	-9.048060991407347	-9.973764681719501	-4.266892587410281	-12.890261065284124	-17.769059049914375	-12.326830121335078	-9.173786312947719	-6.367141905327111	-7.887198600674611	-1.401963978027855	-12.649451369831548	-14.3724879530098	-1.1805310270026945	9.822674513034256	12.458947593157028	26.047004360940328	25.929207306954254
chr2R:19931562-19933336	9.813753994886453	7.163695901312886	4.439815188196323	8.204617215823452	12.577849159547888	13.857846963541265	13.394739608824011	12.533600172459764	8.815003820056635	7.5469276164668475	4.005076153394691	2.17575413602861	2.689686291490971	0.21515553275115995	-1.7317109473517789	-1.9139049283407676	-2.545642088674212	-0.2827552712052906	-2.4484306532984212	-1.450327677290535	-2.8414488806766824	-2.0458389206426224	-1.7456307834416196	-2.4882543716552576	-3.8451566042981966	-1.9651577029325458	-6.59379037091346	-7.589603964804338	-7.280382183713631	-6.589138946011478	-7.262555839285536	-9.055316048878067	-12.286765787395131	-13.795857563045582	-7.172853543662375	-9.194044048892685	-5.893619887870729	-10.86022114065732	-12.288580866635273	-7.2608418147614415	-6.380396753551984	-4.701831861672225	-7.522993279121411	-5.847094790186357	-2.0101751033318993	-5.954484150315031	-6.375965786903903	-5.931111925440109	-8.499368231110047
chr2R:19945621-19947494	-7.280382183713631	-6.589138946011478	-7.262555839285536	-9.055316048878067	-12.286765787395131	-13.795857563045582	-7.172853543662375	-9.194044048892685	-5.893619887870729	-10.86022114065732	-12.288580866635273	-7.2608418147614415	-6.380396753551984	-4.701831861672225	-7.522993279121411	-5.847094790186357	-2.0101751033318993	-5.954484150315031	-6.375965786903903	-5.931111925440109	-8.499368231110047	-8.472453068814946	-6.371213766145265	-10.489425708756775	-9.623304507446381	-13.632303755567863	-9.864093446467834	-8.886847190246083	-2.732773039887888	-6.3656387071495635	-7.080642870332206	-8.875734535032834	5.652033406024834	6.447699091260601	4.411740565359478	0.5093557209759878	-1.642336495485383	-3.6037434873993175	-7.260050483876909	-9.450896449268804	-9.0919580554028	-7.970925640111976	4.6668553108473665	16.98497661467379	18.991273339117317	6.87098594597087	1.9084850188786497	1.2020190086592508	4.50658463490117
chr2R:19948112-19949296	-13.795857563045582	-7.172853543662375	-9.194044048892685	-5.893619887870729	-10.86022114065732	-12.288580866635273	-7.2608418147614415	-6.380396753551984	-4.701831861672225	-7.522993279121411	-5.847094790186357	-2.0101751033318993	-5.954484150315031	-6.375965786903903	-5.931111925440109	-8.499368231110047	-8.472453068814946	-6.371213766145265	-10.489425708756775	-9.623304507446381	-13.632303755567863	-9.864093446467834	-8.886847190246083	-2.732773039887888	-6.3656387071495635	-7.080642870332206	-8.875734535032834	5.652033406024834	6.447699091260601	4.411740565359478	0.5093557209759878	-1.642336495485383	-3.6037434873993175	-7.260050483876909	-9.450896449268804	-9.0919580554028	-7.970925640111976	4.6668553108473665	16.98497661467379	18.991273339117317	6.87098594597087	1.9084850188786497	1.2020190086592508	4.50658463490117	1.660242884391533	0.23976042781964824	-0.05147085991596887	-0.6849180492957314	1.9465880605911736
chr2R:20063610-20064916	-3.468041598367328	-3.725864988368265	-8.00512317960089	-7.548340399974509	-6.499241048201513	-10.388912181951532	-12.815548909003672	-9.231275371589351	-11.66979998819623	-8.739306821277667	-9.396710067639356	-10.207550870793938	-6.000644504065865	-8.741233647278964	-4.286462796169018	-3.0304988610967847	-0.6816519536376183	1.829955769733835	-0.4372044606594164	-0.17498318040870142	-6.378814928109874	-14.900329434199257	-19.12140049491457	-21.895493637515873	-8.515328468499668	-9.413482035250693	-1.7345287976228647	-0.6252873828651145	-5.667537417803718	-3.597141533244641	-0.714253540683701	-1.0596149194935087	1.6647668477502808	0.1683104709151678	0.3006475171497982	1.9974567693168384	1.899213828064001	2.523306557050232	4.165195469170138	2.654503592074049	4.211582843255901	5.490533310476316	6.7388436619186	0.0	0.0	0.0	0.0	0.0	0.0
chr2R:20552406-20554503	-4.465718597313167	-5.734551994420953	-1.087636782058556	1.1737218734474009	-1.4313637641589874	0.16546830069772273	1.0447075261394523	-0.2887691230768229	1.1737218734474009	2.248331584511609	1.6737020916675762	5.527062566632523	1.5026511184272295	1.0638281576422768	-0.36126033106866595	-0.5301420776538256	3.220277998129943	-0.41465683907877776	1.3821770810048504	0.4826172737803944	-0.6715853857648988	0.4731672970695168	1.4146304076597893	4.59685270045748	2.1330695531719033	3.6764047804730957	4.610425494883748	5.198389088892198	2.3486680065256307	5.0887698179917615	4.117659943545327	5.292283484397174	3.412304288697504	1.4850623706776775	-1.936699774837584	-3.1485510097105487	-0.20795375231998975	-0.2349935677707824	0.0	-7.4560889904861325	-1.7345287976228647	-3.9197565355558	-2.687954030497979	-2.134193511072778	-1.9852313186341652	0.3842533059311557	-1.4637527426815689	-0.3842533059311557	0.09449071587415873
chr2R:20790350-20791791	-2.8344189676725446	-4.096946269290907	-1.3251975975443728	-1.8640451469288388	-0.8331037697083299	-2.6373851786553706	-0.4281826412323518	4.205944814007354	2.9892321606513645	-0.6252873828651145	5.944667285817279	12.537429551393709	17.130484705321944	12.937857530107738	11.719092307800153	5.813472996507447	5.045121090216463	3.0353878994418126	2.5728392244420135	3.7893495846398157	1.6850333923080205	1.2301534612115654	2.140193620004365	0.9744775117022956	-0.6764525689772077	-2.090613869314944	-2.043171988873028	-1.4810854289483466	-2.6753241827248138	-9.358052925718624	-10.051788853916733	-11.979101198254106	-17.768297635620875	-11.924348357036138	2.0742857392545506	6.575939149895231	9.7947238877039	8.839539050588632	6.212775002230158	2.063496727154346	-2.0966192131315133	-6.358421054689789	-9.392071032933824	-11.488533754000498	-14.98790851851716	-9.48583936161823	-6.135609212369149	9.707656056036749	0.9913635211678324
chr2R:20855498-20857049	-9.570931519531804	-3.8307914748605167	-4.311241613028333	-1.6931978020400773	-0.126398763906829	-1.2638932613106397	-1.9769857196479577	0.1324460563010881	2.1320494868249122	4.922981295254332	6.410680219139366	6.631193504333997	0.9711260328021266	1.1467688335751995	1.6570652317129049	0.4888908514399325	0.42225798754943306	1.7488221033742957	3.048269585858868	0.5377263404311703	-0.6412298157420772	-0.6857719775357332	0.12994526414880395	1.5917322282951465	0.6677398848338713	-1.5664273974307672	-0.40149214776949377	-2.655200038653127	-3.8718431513815443	-5.859817507294209	-4.69604028110361	-6.49818974204177	-7.714276095139466	-9.185196751443122	-10.590103829786887	-7.93831734631756	-13.026597912640115	-10.040593571128875	-9.303234319492871	-7.00182577493434	-5.411295851959237	-4.50893809917356	7.3525959305626305	6.421825459471961	7.33943733272084	4.422923653608364	4.02559679108623	5.3684886709143065	5.980181783690125
chr3L:229862-230993	12.190119594456272	3.6392508000102484	5.5679163924004005	5.209613015760614	3.525153095171985	2.9258218969101186	-1.719079636772527	-1.3278612181376908	-5.582592581717728	-3.3065479282551613	8.401853125172071	12.96332910294561	9.326979465944293	9.990381123109607	5.181606816222455	4.435081141950222	7.722943911342624	5.578681816370776	9.5244893035484	7.955364147183524	9.984430738010538	9.77256856855285	5.079310109786438	0.0	0.32927963615263195	-4.881754698975942	-2.567010257105084	-7.432790132875182	-5.924371687600316	-8.72277369247102	-9.216759036540816	-5.632325813185553	-3.642736957685696	-14.33998994664107	-16.786163051855535	-21.61416953088177	-25.30046916404129	-21.498431392404903	-11.900379785189903	-2.8385189636786854	-4.803983087105518	3.465226971852053	14.306032314995432	17.132201810292784	16.133488484366154	14.301023031524725	8.952028751099482	2.873613899477062	8.096037423198823
chr3L:1647655-1648679	2.8286803167567744	-2.446711078932131	-3.663848231207174	-7.79620558246184	-4.524827455744833	-4.4134256008359385	-6.234242917142165	-6.455016530533492	-9.988874547007894	-4.993956517532441	6.378216619023475	16.326566798172525	12.710307569149439	12.657645659454307	11.685196376595234	9.245090376123674	10.25281542237801	7.616313921039709	7.5102703815433065	3.412573326831319	5.022063608409523	-0.944336999370174	2.5896067461751686	-0.06622932989123309	0.02555778783057604	-0.26164510579465944	-0.39613396421005026	1.6271164013773622	-0.9685011464965045	-0.38602353495656394	-2.5819187846250555	-5.543484412111731	-8.087104961076305	-10.382359039947247	-6.662746454277571	-2.9344745978050963	-15.379170327037137	-11.084907480838291	-18.85467421389571	-10.461444078969262	-13.485043559570387	-0.9589252183005444	5.7741116575199705	3.1902353808008193	8.170877738928905	2.091172211468286	1.8111210170333003	-0.6907603259602165	-4.318177125262178
chr3L:1667067-1668208	-10.461444078969262	-13.485043559570387	-0.9589252183005444	5.7741116575199705	3.1902353808008193	8.170877738928905	2.091172211468286	1.8111210170333003	-0.6907603259602165	-4.318177125262178	-5.16483386122045	-5.730609488536148	-4.449607389374909	-9.255966704482116	-8.996337760918678	-10.75106300846936	-11.106719631085408	-15.459524271320495	-20.848064786573875	-16.820637916574963	-21.623587908106714	-22.2493840958968	-10.46613113222337	0.0	1.0474034514751487	0.9059652567236041	0.0	3.927121845181157	12.015916211467568	2.3927543539590883	8.97422927456606	4.956182157347239	10.708698817815106	1.2348935209369403	3.4316581352527726	-0.1434025553319325	2.429630936835765	0.5863849202973079	-0.12253200199864335	-2.1009770198738007	-3.7189106476219633	-3.573301759010158	-1.067809349054866	-3.229280956703117	5.337820129076124	0.5217662500604513	12.825688855258301	14.20130365845469	20.961175613007843
chr3L:2587766-2589045	0.7403142971641276	2.0084567623051983	1.514992187496485	-2.1957919348494888	-4.0857589873244	-6.12942786804275	-3.9048101665334434	-4.036078468752981	0.288769123076823	0.6252873828651146	-2.872809629939919	-2.5847759445892975	-2.886490474165529	-0.8936083154540573	-3.697083254489397	-3.9291313902872194	-6.462648480930072	-5.279254583406509	-2.180244965607744	-0.6816519536376183	-0.4359239231164445	-2.8206745180629293	-0.42942420790098773	-1.2780642861172016	-2.3842674904748176	-4.419814990335816	-6.215539561068181	-5.507442207574419	-3.2825685120962045	-2.6818311687469616	0.8807275879539905	-5.155261796892931	-4.27473170680162	-1.3226248729434937	11.88096771162001	5.450426232332828	11.09992866370159	17.057299992150806	16.222816229355065	16.10939078984647	15.950705984088	12.519861556081699	3.3537570543802837	7.420493277267585	7.546390741245425	8.538209137236567	5.5405310951744084	9.226850044352556	2.8725343131455063
chr3L:2640705-2641770	16.254945943013873	13.524346631220427	25.031088112019045	22.186813207151186	26.389156719334242	21.027767118198792	16.81680838381884	10.31617851806287	10.625043793773175	6.74043306440124	3.014082798567764	2.3448941712241385	-3.1684508431766805	-6.872953741116994	-8.924333045214752	-13.575041231868916	-15.969421737502524	-10.967186432764112	-8.979393012855516	-6.40558549061554	3.949753733787769	2.8507793220337367	-2.2173875272699197	-2.2927367826004033	-8.261233701286622	-9.985437166806257	-10.3755098671221	-9.942767479602054	-4.914962007564415	-6.40113183978231	-11.133787042875271	-1.9605523250565684	-7.76578045305783	-9.82420347207387	-9.296305409318336	-10.151056187243315	-2.3712597414675574	-9.707656056036749	-6.915873904207032	-7.276340084415158	-10.506974799628475	-9.464898600032623	-11.500918168088315	-5.687733971589951	-7.719859439107276	-7.290178501356043	0.32675222119505476	-0.9059652567236041	-1.2728611075149725
chr3L:2766954-2768665	9.658061261585734	3.182434798608509	1.3120223027252604	6.543967642890536	8.481599923648599	9.671567054551378	11.31487816927405	12.303301553577075	1.002218800574404	3.720740569099554	3.474580541129164	6.461986626793694	2.9902690441515283	-0.20078713120243288	-3.6408388869610486	-3.5691013592304697	-1.698482940459567	-0.22023560294690828	1.4637527426815686	0.6610055706295627	-1.7316208704193188	-1.9588578202265772	-1.9291506229929494	-3.136643539103766	-4.215198357715888	-3.1080845768019545	-3.2416117574152294	-2.1763487719854213	-3.016590209191238	-1.478619666676047	-1.0627591813376547	-2.2973586609618186	-2.1166572317637518	-0.33697638427096877	-0.7653197841939183	-0.44628324850104695	-1.378759733375892	-3.07897304970589	-1.5449944796685506	-0.8595275905666044	-0.9793004794488391	-3.8762313773253867	-5.866652301543656	-5.196082211904032	-9.441120227028652	-9.410308238348478	-10.5115705302897	-6.7826428535127095	-0.3842533059311557
chr3L:3194844-3197252	14.405070267769354	9.47700886263556	4.288857771187442	-3.477703433789822	-14.002704255925748	-19.249981997435683	-22.359731857824773	-3.314739296705015	5.894289635473788	9.201392190888697	25.98513106194949	29.770167578823163	28.41618560165107	26.82466898041242	19.681741309915445	17.02072705270112	12.212835560522928	9.097360507898433	7.845375272122099	2.184784049388174	1.3559821615562968	-0.7094731993696924	-1.9285807941277868	-8.855448922078768	-9.597483515292545	-12.140079314728734	-9.067186507462774	-15.950490962544022	-20.521843496820722	-18.487883998388945	-7.251009737470352	-2.143652165568463	-3.5487629621048282	-6.3451295915157875	-3.2760350700490792	1.0065361055190598	0.6512041433254843	-1.2975252721976993	-0.547445045694833	-8.468914650788099	-10.985931805562533	-1.0394732819845565	6.477317101440992	10.173810130949859	9.024768606810781	2.7757120256659187	2.292984299339382	4.130739454841442	0.550143676018006
chr3L:3220662-3222158	7.6514343438357955	17.252181387363084	8.294647157570987	16.167298448277684	13.794584047938477	10.062228732166474	10.942733287130052	11.003375512543323	10.306432244263664	5.884392469332703	0.38977844357203645	-2.3285262090467476	-4.333721768604623	-6.2316270661886906	-8.551142925062994	-7.435456549224057	-6.304314739558131	5.476671873740908	9.493435116160127	15.570900727995006	9.500539041152516	6.070281314157356	5.494729265548092	4.7679520035344645	-0.07707484952579108	-2.865005481767289	-3.2218255523171155	-5.8006811860186245	-8.42605497600218	-6.255074146911716	-10.202858441639309	-10.739144234174141	-11.099891604200524	-13.045211046592042	-18.151856628969163	-18.665239153136366	-11.902841367807305	-12.132181230397844	-18.02352298791596	-21.859859107536924	-14.278961157185556	-14.463795554031382	-9.56351454432113	-26.75391159473331	-8.72137554514816	2.6010709653197357	0.8065359368777398	5.19648845764888	6.9217195019320945
chr3L:3907850-3908904	5.924398982737064	3.9242035438340768	4.55777149900717	3.503465234615012	2.5054568128553223	1.7425830677488614	2.7923925433997625	-0.85677568231143	-0.8961659116316406	-2.0455756175168247	-2.6964648560354485	-4.306329693090684	-4.658795035465643	-5.51906168701141	-0.7357890626869555	0.0	-0.864576137305775	-5.002842735434945	-4.016869833826976	-1.3371176605838015	-2.4830379909778784	0.8109735637846825	-1.3771640782566252	-0.9670162803285552	-2.8473404508212625	-4.27825387638631	-3.1603582015156517	-4.493122231384496	-6.045515937868794	-4.477148649944478	-11.281085023769863	-7.404703305099344	-8.16555696718849	-11.53143228861306	-12.116065242419719	-9.333887312114442	-12.318307433049682	-9.191008122042525	-3.966571859965465	-0.7359535705891888	0.0	-4.895271553687676	-0.898325699107578	-0.7359535705891888	2.810375974138009	4.723258274649014	1.844827418961548	3.777200118651738	5.94883017968514
chr3L:4281145-4282377	-2.6727317464079445	-4.409080867191608	-5.2811990933373325	-3.3619705280550893	-1.3282450762028082	-1.8640494330083959	-1.0493586777696438	-4.542312670158925	-3.410222789178459	-7.436816941680447	-4.749521511696685	-10.699181294569872	-8.477258421707859	-0.18946256670265693	-9.18444178678757	-11.324600294416697	-4.758118981859631	0.024287286192183503	-3.6868741622461365	-6.769517807363336	-12.11712700643056	-13.45195797550018	-10.657421343087641	7.9776677978816455	23.575023446474905	16.928920521353533	11.885702631634054	9.474558086464658	5.387763096265845	3.0425684407547413	5.275287245607079	0.0	1.8713239378194853	4.577254820662509	3.8155962476208836	7.209641647951954	1.3029487314388961	-6.122490229665997	-13.327710893715912	-19.726611666497746	-22.994741418474906	-17.184746609567583	-18.668294122756652	-6.479824837795376	-12.661636679274476	-4.467651326261983	-0.12469706362901306	9.90120358795703	13.463154047562428
chr3L:5356255-5357116	-0.32675222119505476	1.967221329436397	1.220084313160552	5.3367918396042775	4.222553464266581	3.6552847013956318	4.334411553239367	2.6188394378785995	0.0	0.46465859958291406	-0.10197213801976528	0.5695772186449731	-0.6225021518452367	-1.780151512181528	-0.769065939511141	-2.720008981634626	0.6252873828651146	-2.8001446086040067	-4.179233294330072	-5.153119145571863	-5.996808857801437	-2.7022079514783304	-7.249581036874453	-1.114132540829845	0.0	-1.0668755590631576	-1.4783271558310225	-1.4343772907258332	0.0	-2.3286248352848276	-3.092536091637988	-1.9434555856175717	0.07962246665635077	-1.4568914712577583	0.4359239231164445	0.47712125471966244	1.4637527426815686	0.0	0.47712125471966244	4.9704246434391175	6.078988885080836	5.619092163446467	0.3842533059311557	1.0668755590631576	2.357756426829297	4.629005469527551	11.336956856576242	11.345564404395553	8.225822886324215
chr3L:5923206-5925092	-3.198825316638397	-4.593836507032248	-3.873794197092901	-4.03680532265156	-0.08414483073248277	-1.2407833879874608	-2.399240651804963	-2.6507352656833407	-2.198711790538827	-1.2787393670063825	-4.202735033111621	-4.730420325349172	-3.080930733263318	1.2153403348059149	-1.8700254104677434	-3.0184819947052115	-1.0712195032428007	-2.2697304285355595	-4.147425136715118	-1.6003423933533654	-0.6869033885539373	0.4981573657169619	0.827066793284096	0.0	-0.5050184077099936	1.1008679539811876	7.050419974976812	4.201715566831699	7.577427023831836	7.300033760871381	2.8142162649185845	3.4001273239679835	0.4617786418743088	-1.4183341114984604	-0.6845217356821115	1.1463383902419109	4.436938612053855	-1.9684881625655302	-2.8357115853359236	2.9229386067038803	8.531011589706415	3.772422941938671	2.46465540869835	1.2094994736394367	-3.3734310414384385	-5.436656495994084	-3.063440638254731	-6.247470475676982	-3.604278618917697
chr3L:7233040-7234288	-1.0668755590631576	-1.6361684927680704	-2.838002758279867	0.2684601927870059	2.808369037262879	1.003996020386242	0.47712125471966244	-0.9884928598239788	0.10165738000822672	2.7683467225057266	0.3073596725751182	0.9884928598239788	-0.2887691230768229	1.304293468460815	1.979619579320356	1.0009102260028648	0.8881232239143072	1.7634205974188524	1.8834399987253208	0.0	0.0	3.267114632662933	3.3328249032276083	4.663546856230586	9.907226431837948	6.409920050891217	2.4619594663424227	3.1655522876319386	5.79448887371648	4.095070219868879	-0.3842533059311557	3.8208163253927143	8.086069205545678	4.517567806494112	7.365105450134411	2.951775343815592	3.7649862179824938	0.6143429443286205	2.466986961235111	1.3622615327324217	1.1472945040744071	0.24062334122190882	-1.0723021308053313	-3.5132768298156662	0.7065032887974199	-1.4836035729822854	-6.292320961078428	-4.9804946722590735	-2.3963695124805224
chr3L:8118186-8119390	4.525350723756645	2.7575242349142783	2.742088289078453	-0.6990296438643445	4.820650809856925	0.2887781318041245	2.032410644335134	0.21807818973958037	-1.3665854553249859	2.0499544613652545	-0.6160219930367291	1.0219737119378214	-0.8321033009686092	-0.33121722610291376	1.3387223884755264	-0.38947135828477464	1.0668755590631576	0.0	2.5652738142085627	5.139589508991629	0.0	4.4620660468106985	8.207895173593755	7.590892105787808	6.6068266694394175	5.842432150269025	6.86638613788133	4.30188186252703	0.9830112955542847	-0.4260300883802091	-3.503924539285516	-0.5953429522977413	-1.0054944003856658	-1.0466924622419154	3.5915338715072695	8.173107160938589	9.873713953738145	12.866354952533788	11.590665103259614	7.34733011244938	9.50953256526022	6.582858408011282	7.5475462411365575	4.630501647800369	7.845729333256224	4.584854533128719	4.33322685809293	3.5848181999223354	3.598528725310382
chr3L:8161911-8162871	5.536047891914368	-0.7927187557348881	-3.818754439138045	-8.272064439553661	-8.495811871920964	-7.985365732603465	2.020778594396459	6.61867615916833	1.5796151518883677	0.7015191559369959	-4.164981294819193	-3.422936422038788	-3.3925014882312285	-1.3558897333820326	-0.6354539703560524	-6.655881803544179	-4.380176425912389	-5.453134995903484	-4.216393893879671	2.1512261244597246	1.0513525427210582	8.765356821816491	5.262061575950401	2.5499279289407197	2.3319069949789344	2.34007489681598	0.23050333674518475	-4.900415931797094	-3.6101526817220253	-2.596812974064435	-2.8861788590649082	-0.4650246212100868	-7.254280820371985	-14.969410329150687	-9.945033377092635	-10.44676772926686	-9.980741978362003	-7.020946128433203	-7.391972509830976	5.946320120746161	5.278675108367662	4.00900711521189	0.9918202987856397	-1.2737853385268565	3.7711512854793554	5.333319843730465	4.742808140573561	4.4493481769350245	3.9700760572303446
chr3L:8337330-8338649	-1.6298371808166985	-2.2163688813744193	-2.1136991123090723	-3.0570775792669638	-6.388443602315218	-5.196502875593827	3.9146909810673964	3.192335199270098	0.35226195537685295	-1.4719692565647513	-5.216867262726499	-1.4571640772950465	14.617414717983307	14.733538355795734	7.546746406706736	8.980263197408888	4.300467283958816	4.254555470728196	2.8686196088278737	-2.428250991690247	4.963181059853731	2.47906718731297	2.585490530372843	-1.9843901127999035	-2.4365562631571276	-7.620722161384431	-7.632025714572289	-14.908874048163145	-7.853187501695819	-12.442660233597595	-1.0526892180415188	1.7582257920291335	0.6596138909843595	-1.410528458730135	-9.627465814540706	-11.285679718924936	-13.722071271892545	-13.818082770463663	-12.763066436086826	-17.495306455828203	-17.94368640436377	-22.752896593005985	-20.932557496483565	-2.885531985597583	10.12954001905426	23.60544630155662	19.13624066228709	6.456691857199232	16.85065381862725
chr3L:8594401-8595953	1.2905424689451477	3.094669713681678	1.350509732495505	1.8720967556118489	2.6485358355538073	2.4391625667862376	2.792926887350876	3.1581999423743112	4.233644168895426	1.7957491263685756	1.9983637481389205	1.3935925243645537	2.2158081686103475	0.8882632560759154	4.123977145064049	2.6166288126338886	-0.7906137876558699	0.0	1.7782318259905678	6.110247904268852	2.200135302095254	6.496629400837787	6.155506152583536	10.881961402584116	8.408810336933756	5.345128376995555	5.96295045902863	4.7401766505857506	6.271788512022581	3.2457284582194217	0.04806986768059108	-1.7023996051207306	0.21389089561451463	-0.7954577907579319	-4.54742795249949	-2.816836422630507	-2.8297581036988317	-0.3174792021990947	0.5050184077099935	-0.10773081724754471	-1.883865186630839	-1.6978721337067832	-0.2493683897743059	-2.6808044625322083	-0.7225683409969323	-2.379759765454009	-1.3673820908289	-5.99096097029025	-9.525530531812953
chr3L:8983274-8984919	0.5921681641464761	2.270996608745501	0.5552050987676277	1.7395049274384922	0.9142861670105114	0.9403146267840891	1.8080263004339747	-0.5630527574422091	-0.8313430908301999	-4.03153403325441	-2.4680577800264554	-3.8852037052770787	-0.2406233412219088	0.0	-3.3372236323566806	0.21506134719000733	-0.07326405943356906	-1.701380572662199	-3.819495161463523	-4.844517523981712	-4.964355921394693	-0.6172100126980299	-1.785104937190352	-0.28369644097753793	0.37133488777398577	0.5552050987676277	-1.4637527426815689	6.465503531625681	6.659202263715214	5.838262075276966	14.939449993667186	12.989807217147831	13.847951439319136	8.627901692896389	16.36621868603112	16.01744079065534	16.876967249211816	13.834907312989241	15.705608170730663	9.95361216595862	14.039797750585912	10.168672341912746	8.911054000488761	9.343093322261744	6.1101146125756935	2.8517266081958264	2.921612368952291	2.120247388456115	1.6427987351726048
chr3L:9377184-9378276	1.9273248162114929	5.428909880193702	5.379096631658622	4.86523701859163	4.247311194240988	6.578066748104769	2.5269445810645625	2.040798121852448	4.3748356293857364	3.8709556852152165	5.2691044808915075	2.375585142846598	6.308705983664211	8.96442178011762	10.497713628015644	8.522017940953335	8.501934400647611	7.103745530925929	5.264745175321904	2.4181631248526236	6.326749979540003	5.184217302115041	7.839974080130035	6.186635209707789	3.8049589912187978	3.640932675863994	0.42599126468368154	0.9542528043577531	-0.1713655173615348	0.4441180237665104	1.9129405990161552	0.26044739989558946	-0.8757498155587068	-0.08696783923020128	-0.01817068044785936	-1.5384963846077002	-4.211174847799322	-5.585889093772535	-6.156162946941898	-3.6147140711313908	-8.131843622660819	-14.06866889769407	-16.200895367894336	-18.011195383280157	-15.03481491088355	-15.45163754649303	-8.287012276844289	-9.475992667627047	-3.933274613265076
chr3L:9421349-9422918	-0.503350809406816	-5.967044117478223	-6.127495934578127	-4.711558948375345	-0.8457119955017671	0.288769123076823	-0.7359535705891888	-2.125236374215908	-1.463451751883673	0.6235230798875795	-0.7616287921636021	2.9385396922277898	6.808269675888174	8.97177261292104	7.151627360375098	0.0	0.0	0.0	4.120602450786786	8.503466104914152	6.920106625336966	8.168125344889114	1.2135589037426568	-1.0253807211439325	-6.0274415395126635	-6.334416587487539	-2.7785706690288494	-5.667783777051748	-4.421865747470665	-1.0440204027870896	0.0	0.0	0.0	0.0	-2.01989491730279	-7.591841168826911	-6.455788020996385	-6.397490687721842	-11.399164457904972	-9.599766931975386	-8.004674492719316	-3.3961297307013076	2.9891301090903957	5.268287573150366	4.095272675867967	5.986879249292905	1.138259157961791	-1.9571837538596597	-1.5781838836615223
chr3L:9468731-9469877	0.7359535705891888	0.5552050987676277	-0.7357890626869555	3.5758121581691364	5.374204189882448	2.4310161170597557	1.6447274787387443	-5.385142176317233	-3.20779919895267	8.60998589084745	20.204089343804604	17.253223936834164	0.0	2.259982999975834	5.0462107056171766	11.705559317840557	12.559734541406275	13.520600069083939	9.184607300780202	5.2447439975267764	7.79220042877802	8.508232968645997	12.52457270137492	5.980441740795249	4.1346751668105055	-4.5049096347575235	-5.962950459028632	-9.55714490617912	-11.739906640524346	-7.818107070364177	-16.199074074796048	-17.784938266869922	-18.453620387976702	-21.106570534627274	-1.3647885481713355	2.963513664353849	5.25425625206008	0.0	0.0	-1.559854192314796	-5.473111170395937	-1.5864405398510628	-1.0747075090448615	-1.3077609981660676	13.168865125258861	19.663926051040686	26.076071633252766	16.259466529671162	8.232667849600466
chr3L:9502572-9504733	-22.32028579087899	-29.319437178456855	-28.014122731957976	-19.888592891048997	-6.26573126767325	0.46309530423116435	-2.463923858193185	2.019633519064509	1.6415830344289242	10.191292547439081	5.116253613909137	2.500651821046039	-4.182780421444336	-7.579164442107119	-10.183757548126207	-5.831756172680934	-1.4787494158918897	0.0	1.684872899606169	-0.3842533059311557	1.2813406034374712	5.251217798019968	4.232479871826292	9.396498812629796	9.137458073710352	9.658314009022396	3.241655225953699	4.762690210082704	6.724142173093383	4.327057130225391	-0.739133396650793	1.9428532736124082	-3.1777345096875913	-4.062170827596989	0.3297405388524784	2.972178208825783	3.1116449905781733	13.154677044452889	28.479212048971878	28.888937856760798	23.91651091994065	23.888770470334432	8.46504839464895	7.657429028873466	10.353726839738405	11.59820619918834	5.682715698545424	-0.9330078480702793	-5.486212040369322
chr3L:9796327-9797435	-0.2887691230768229	1.4565076095746725	5.399893506250389	2.5468704408875285	1.243225535861345	1.5277937093321492	-2.1281005731175235	0.3680785626977227	-2.521442801311917	-0.38894791660417566	1.7022214210852469	1.6255022546785667	0.0	-0.32675222119505476	1.0899459929323194	-0.4069813352270333	2.824501804011881	1.2958714957272943	3.1672153639662435	1.5336566294839815	2.800770230391804	3.1793137937922835	5.330814972050286	6.040931047712631	3.785653760742539	0.2614505271567006	2.105157744863585	3.637434570597972	7.77892325120249	6.278309229254142	1.4772115779074046	5.398414652776118	5.125177276297309	4.246128704589485	0.6893915254436865	2.2185952318776114	4.4433370657905185	3.0717740775042857	2.3868823883970296	0.6854114053522086	0.023090644278416943	0.38396149825292963	-2.167281321879722	-1.2253532283842299	3.541361628996825	0.20496423784337345	-2.3286248352848276	0.9884928598239788	4.360744692126315
chr3L:9862464-9863947	0.47712125471966244	1.0668755590631576	0.7357890626869555	17.055343398210695	12.39852179210026	20.606994163290622	18.73176572145419	14.197718803396048	8.029731341676925	11.60699731770826	13.280544646549732	17.28345252390018	18.24652480495508	17.329084241513886	12.93877895750121	5.969482091826821	3.7002381123574777	2.570891907179082	0.5830087224989068	-0.4066679280736476	-3.59314200097167	-4.008561531879845	-3.6621359422749253	-3.772817601667336	-8.848485095492823	-9.864109091756626	-10.773401881204888	-13.404732202974914	-18.49293376011194	-14.249928475999747	-15.832361829167125	-6.915980661826926	-14.031568825102717	-10.396333934246313	-4.485623995934166	-19.162202577382732	0.0	3.690310345962899	6.175084040453726	3.8156060124919002	-0.6383073482902312	-0.47712125471966244	5.272732728575717	25.196562228646023	32.298684877235736	23.448487340791026	16.351461761107274	12.400406334066174	10.18717425657162
chr3L:10888105-10889697	1.9131257818000138	0.9787874284629681	0.6493106193045826	-2.324379419351399	-6.1198754932364805	-7.355336529378294	-5.21780259606948	0.7405849767053546	-1.4182440770083546	-3.6260010121505934	-2.358510998789225	-1.937485446768411	-3.182619333675215	-1.3016166698136762	-7.266918644382032	-8.478577750252562	-5.859150483444679	-6.578816676957384	-5.63795871759553	-2.7285928155171044	0.47712125471966244	0.0	-0.9884928598239788	-1.1737218734474009	-0.9884928598239788	-1.1737218734474009	0.7359535705891888	0.6252873828651146	0.9884928598239788	0.0	3.5989512030699586	7.192178001761047	8.85190458530137	5.929066659131616	3.3741447935654616	-1.071904210206708	8.37215592423301	11.429037674624341	6.6749636773892975	8.61776382457368	9.034721844242062	8.964676218762783	10.026572759416075	4.035808116900786	8.737869539978936	6.964614041341598	11.669849871162285	8.272056336855263	4.484284648719846
chr3L:11686108-11687040	-1.2481190672748017	0.5993658339618453	-1.8588651892849861	-2.782233090672556	-3.610213000979695	-6.35067533668582	-5.383451427293342	-10.51908011164116	-20.627986526181115	-15.815662491906537	-13.704531580670924	-5.550835802794386	-6.210805743802707	-6.242075093261057	-5.610068557886995	-6.081807612402261	-14.83719142737477	-5.922779510470407	-7.7408282818616065	-9.805983280939364	-9.79584613654453	-9.653222323409942	-6.803485019671707	0.0	1.4637527426815686	-6.951454475257437	-11.813761367075639	-11.046084552109187	-6.426484481433225	-4.720816215095367	-1.597888911731707	-0.30260197260952487	-0.5217662500604511	0.7447480871432796	-1.7509408334268064	1.1834014402011797	-0.9219542596485816	-0.3842533059311557	-0.7183432030669151	-1.1962181789875859	-0.7875317382829148	0.08022510777559513	0.30749305485896583	-2.088814226635448	0.0	0.32675222119505476	-0.17201126480348022	2.672530802262782	1.7610781415603645
chr3L:11816344-11817607	10.04198461470988	15.382770732406758	16.869236215975036	7.093579173536632	3.5567066465265986	14.295009384653955	13.052811138835477	7.153851186955912	11.614043682040524	12.049138159783526	10.45693017181739	10.09007301463018	7.940143019082286	12.422118850312888	8.739389921212567	3.503360211474917	0.2767417183793433	-2.940413259514846	-2.680324166358979	-5.3847642039029555	-7.198710699687201	-6.723820956235365	-5.258995382794814	-12.987135852145576	-15.653322174434416	-4.871672973263282	-5.721157231839238	-16.358490675173464	-20.689441632727288	-18.88620071612726	-17.13712373932822	-13.419130476480843	-3.943641817502481	1.087636782058556	17.45498281172524	22.119999909941196	17.86821211433719	11.276384362989885	2.915827632205617	-0.676503711911244	-2.5814495206077623	3.993164978354811	2.5643568592440062	0.9929499464872704	-1.06441188877937	1.2634507009229343	6.914901813297298	8.54475354670948	9.30062466678429
chr3L:11820049-11821127	11.614043682040524	12.049138159783526	10.45693017181739	10.09007301463018	7.940143019082286	12.422118850312888	8.739389921212567	3.503360211474917	0.2767417183793433	-2.940413259514846	-2.680324166358979	-5.3847642039029555	-7.198710699687201	-6.723820956235365	-5.258995382794814	-12.987135852145576	-15.653322174434416	-4.871672973263282	-5.721157231839238	-16.358490675173464	-20.689441632727288	-18.88620071612726	-17.13712373932822	-13.419130476480843	-3.943641817502481	1.087636782058556	17.45498281172524	22.119999909941196	17.86821211433719	11.276384362989885	2.915827632205617	-0.676503711911244	-2.5814495206077623	3.993164978354811	2.5643568592440062	0.9929499464872704	-1.06441188877937	1.2634507009229343	6.914901813297298	8.54475354670948	9.30062466678429	7.444815287016678	1.077875869447507	1.3119373797210243	2.981259644330134	2.825221260072508	7.876361923226757	4.54086166953589	2.969330198712976
chr3L:12511774-12513600	1.2803576884007672	-0.8626970255228179	-3.4450925027226793	-1.09156882326176	-2.413034342798438	-1.5741660565395421	5.009227803050633	12.987627247306227	11.79613928877761	9.889709782925852	8.906390601512086	8.489961252398537	6.123857587586432	1.6970285802192668	4.522092946050322	2.8764176624082487	1.480439178547489	2.724260477311082	1.7311176382955373	3.7324409817990136	4.454439504486423	1.8955352451389347	1.5180857922225677	0.39483801613306674	0.9764352622981893	0.6625687428541107	-0.8918946060470209	-0.6390445203212585	-1.2361563656725914	-2.214644293458728	-1.2158945640411112	-3.701943830884476	-2.396671131874759	5.19359810821593	7.48460148414743	6.223839616995161	5.8202616292202505	8.141810106271949	1.0583960769297445	3.337343271482421	4.251911252726077	2.119598297423922	2.9198877669245173	0.3904092488760716	0.8926850447274537	0.42977377494685476	4.173917090609298	2.9807835392909054	2.913629492690247
chr3L:13016833-13018210	-9.617006793980284	-8.784696799928406	-7.334095234258651	-12.758568117542488	-2.2691212993301275	-2.7029201605472504	-8.948441367988412	-2.615306279857278	-0.9884928598239788	-0.2887691230768229	-0.47712125471966244	-0.47712125471966244	0.0	-0.3842533059311557	0.3537298372835533	0.3323389408434672	2.627521944985428	4.186428461324242	-0.7359535705891888	0.3842533059311557	1.6721488845449761	5.144443507214808	8.6818701077214	0.288769123076823	1.6967020202427816	3.502859355417799	5.650713047943728	5.960292482508205	0.9884928598239788	-0.47712125471966244	4.917482931593316	7.496927650097736	8.660900743481829	13.581485786454868	4.4519363896445805	0.9884928598239788	1.8027107223228733	9.012530541478341	13.64023491806877	12.030132927054346	2.653424731121464	3.712526597536662	6.762224736960759	6.651763981681879	3.906677436783771	0.15600425511520188	-2.4587029233213054	-5.7531400081894155	-2.5639754304387075
chr3L:13036075-13037385	12.030132927054346	2.653424731121464	3.712526597536662	6.762224736960759	6.651763981681879	3.906677436783771	0.15600425511520188	-2.4587029233213054	-5.7531400081894155	-2.5639754304387075	-2.3369400152956685	0.5552050987676277	-4.234769136327356	-7.739828311184899	-1.6398944687416999	-3.63101562949663	-1.1448870952583252	-6.567824358631025	-3.5482388910207097	1.0597490895998085	2.7318091536993396	0.0	-0.7953235719989749	1.920956753230557	-1.3515857557758015	3.4980501734636067	3.1849772158269327	9.947394867754403	23.160918660846935	15.055701000565055	16.095726006932235	22.212382272448767	17.50469649738541	10.1988428561609	8.308782050083984	6.192456002382672	6.362224523084074	5.584092032611661	1.5075978345409873	1.6163226153015284	-5.85650386618433	-2.600208033503154	-8.032896405862008	-2.563026241495813	-8.061120700212635	-1.4984208528260747	5.593256471666392	8.360831343943545	6.789487738223676
chr3L:13371591-13372750	0.9759660979290792	1.4596826525174038	-0.2552528968994852	0.5531775260541832	1.4001787390967768	1.2153403348059149	-2.1411477376961074	-7.881704423993419	-9.803282137957321	-2.7222354831651874	-4.931318372540108	-1.4637527426815689	-5.979192180477808	-14.738031159065086	-7.929154438120671	-5.533950750579349	-7.822396065923835	0.6867325911188109	-1.3821770810048504	0.0	0.0	1.5945249141605926	6.197752603155297	0.4414123674337495	0.9884928598239788	-0.3893487198707884	4.79428747802417	1.8087768333719727	5.739747081051783	4.466837941835951	4.371187356820831	4.516833750411342	2.400114063236414	1.1014254241385097	0.7264057985209469	0.8626229605682982	-0.355161630000432	0.32675222119505476	1.0767440689867966	1.0466924622419154	0.0	5.731295730867175	13.30148280448938	5.1823384023457395	18.951423523476613	10.979921462362439	5.921649989003449	0.8456177147920378	-3.33721795635297
chr3L:14962302-14963554	-0.08623855646255352	1.4975107806966512	1.4409742389303486	1.4637527426815686	0.3842533059311557	2.35834939305314	-1.6128123079011039	3.322116878638936	2.50009120302993	0.0	-0.47712125471966244	-1.1735567295533955	0.760640093821455	1.2049203278518885	0.8881232239143072	2.049983065775392	3.7649347708814407	4.5439005589546655	0.7359535705891888	0.32675222119505476	2.020480468674985	2.467596685187201	1.5356818186483685	1.3588360740722127	2.309622259940755	1.9096452215819297	3.261086524638688	1.1535175700737104	1.4192063708376903	0.3440557672277934	0.8416713548553072	2.059772622126397	-0.5722315223304937	-0.47712125471966244	0.7359535705891888	3.4175319727842974	2.7043759898608983	1.6914121239099256	7.0538794921618795	0.919397504684129	3.9773390668398614	1.164919899636283	0.19869270423637217	-1.508221618971881	-5.841115946614729	-9.81611355350317	-10.781478844069873	-13.342336744070046	-0.3378827511570093
chr3L:14965523-14966556	3.322116878638936	2.50009120302993	0.0	-0.47712125471966244	-1.1735567295533955	0.760640093821455	1.2049203278518885	0.8881232239143072	2.049983065775392	3.7649347708814407	4.5439005589546655	0.7359535705891888	0.32675222119505476	2.020480468674985	2.467596685187201	1.5356818186483685	1.3588360740722127	2.309622259940755	1.9096452215819297	3.261086524638688	1.1535175700737104	1.4192063708376903	0.3440557672277934	0.8416713548553072	2.059772622126397	-0.5722315223304937	-0.47712125471966244	0.7359535705891888	3.4175319727842974	2.7043759898608983	1.6914121239099256	7.0538794921618795	0.919397504684129	3.9773390668398614	1.164919899636283	0.19869270423637217	-1.508221618971881	-5.841115946614729	-9.81611355350317	-10.781478844069873	-13.342336744070046	-0.3378827511570093	2.1124957099034747	6.266061623072873	13.032820330141394	7.0320923684365635	6.404576348473415	17.657200637626612	22.174486547484914
chr3L:16602421-16603594	-2.8211538400802247	-3.157706978738956	-2.0363224490162977	-2.1881910694971567	-2.751746845719449	0.2614505271567006	1.4637527426815686	0.15545197755555648	0.3493186417531801	8.649530978687412	15.84939482465033	13.905703678020735	13.371765236403492	8.368560457476303	3.6986534431099822	1.3965112821427614	2.3791395972729825	-0.4965327407743262	-2.978973460282586	-4.77535165885089	-5.371927612949681	-7.036268392533356	-8.81316105544075	-11.705416656536093	-0.6957709380144035	-2.7060145155376016	-7.4405736181442945	-4.399606154600619	-2.406994189910567	-1.0220376435096514	-0.14682466503761032	-1.087636782058556	1.170041379908726	8.04738611819105	17.298542946094837	18.120625605520814	18.46547906891494	7.715878975046878	8.204949682833607	0.520553964093208	0.7980132886449492	-3.154914574310149	-4.222202785522601	0.25739547311123584	-1.2977852436181274	2.707271356857614	-5.514242097708317	-4.824439841151828	-6.945955075868494
chr3L:16774445-16775573	-2.493420891963992	4.930331945023988	8.270272177965	5.9385428781184695	3.123961991423334	1.9812586767462672	6.865861112766896	10.212564883472648	7.137686782946052	7.492813700816266	2.774245394295878	-0.6712178415435524	-2.178833504661893	-2.7844465484277667	-2.3968622982027363	-2.6835915993073036	-5.89675960653105	-9.903398074956636	-7.441128410701699	-3.3467992505332993	-10.326482326052279	-10.847857671885395	3.6509883202385347	3.901438748874504	3.043629228858464	5.242122993984089	4.170878493738907	3.525780420717953	1.7164366982824382	0.5599746097441173	-0.7455597854990379	3.9779948359700628	1.4382640944798941	-0.2105263209141679	0.47400740005354464	2.3954880573489334	6.308107151308577	0.8563181254196539	5.299562122841135	6.119060065003098	4.017119789188433	4.700890450314817	2.5071758841429683	2.6534873276051716	0.49745562828578815	0.2362432307090989	-0.7492818604995186	-2.328844865661306	-1.948526093174605
chr3L:16778050-16779406	7.137686782946052	7.492813700816266	2.774245394295878	-0.6712178415435524	-2.178833504661893	-2.7844465484277667	-2.3968622982027363	-2.6835915993073036	-5.89675960653105	-9.903398074956636	-7.441128410701699	-3.3467992505332993	-10.326482326052279	-10.847857671885395	3.6509883202385347	3.901438748874504	3.043629228858464	5.242122993984089	4.170878493738907	3.525780420717953	1.7164366982824382	0.5599746097441173	-0.7455597854990379	3.9779948359700628	1.4382640944798941	-0.2105263209141679	0.47400740005354464	2.3954880573489334	6.308107151308577	0.8563181254196539	5.299562122841135	6.119060065003098	4.017119789188433	4.700890450314817	2.5071758841429683	2.6534873276051716	0.49745562828578815	0.2362432307090989	-0.7492818604995186	-2.328844865661306	-1.948526093174605	-2.635219379939978	-4.04125183834944	-2.8393080491272196	-1.951701965658351	-5.093045157642029	-5.625014459196664	-7.295425780280927	-6.622377606254659
chr3L:18581686-18582694	1.5359464690053315	2.539474567460887	2.4865415854214135	4.40445398395886	4.701396902990681	3.4016855807404065	3.5794407664649026	2.0070045666383423	5.14361408779102	4.653994238674195	2.9854287717498487	5.492253310070744	0.6267648488170143	2.5812801514949393	0.2673674493105602	1.9862204930215646	0.7359535705891888	0.3842533059311557	-0.3842533059311557	-0.47712125471966244	0.8000445486914659	2.573231566047102	5.6865195844912355	4.258565252125553	0.9884928598239788	1.920677598869101	0.7421278080019245	3.557540029965755	0.8752398927353685	1.819201483051779	1.3361026057351653	-0.14869112391160574	-2.175664849316979	-3.297207324534555	-3.952439860418963	-4.885262974599405	-2.9549786996171545	-5.098560036022135	-1.9229246495807275	0.0	0.9884928598239788	0.0	0.6100512300323014	4.076170885207114	2.8794811794637467	-0.9884928598239788	1.4637527426815686	4.541130648743414	6.2380358069762645
chr3L:18737471-18738788	1.1546673219221175	2.6334112840382624	1.3635324302682306	0.14377556739737113	-2.8587035263225617	-6.059923751197361	-9.519154657268283	-9.060355935903914	-10.967470999049853	-7.12924811281704	-7.682894696627779	-0.9884928598239788	-0.9884928598239788	-4.620467776756702	-17.309372739235638	-15.227618965703735	-11.043201865705184	-11.488861269413574	0.0	-11.843763545736289	-15.111617042845674	-9.16211996728726	-10.96518852417218	-1.9084850188786497	-5.073605569302936	-15.837920185369367	-3.4525620940576753	-11.668338217618937	-4.393637863430521	-1.876494094184632	-3.1846216175757043	-1.6806839062132066	0.0	1.3628769251882806	-0.47712125471966244	0.0	0.0	0.0	0.0	0.0	0.0	0.0	0.0	0.0	0.0	0.0	0.0	0.0	0.0
chr3L:18742987-18743818	-0.9884928598239788	-0.9884928598239788	-4.620467776756702	-17.309372739235638	-15.227618965703735	-11.043201865705184	-11.488861269413574	0.0	-11.843763545736289	-15.111617042845674	-9.16211996728726	-10.96518852417218	-1.9084850188786497	-5.073605569302936	-15.837920185369367	-3.4525620940576753	-11.668338217618937	-4.393637863430521	-1.876494094184632	-3.1846216175757043	-1.6806839062132066	0.0	1.3628769251882806	-0.47712125471966244	0.0	0.0	0.0	0.0	0.0	0.0	0.0	0.0	0.0	0.0	0.0	0.0	0.0	0.0	2.2592729369981233	8.016832195498841	10.08009323227916	8.598285774550575	4.969424242233892	0.47712125471966244	1.3821770810048504	3.278998569236803	9.634155058070181	10.278601877389383	5.2366530212247495
chr3L:18892216-18893248	10.372302045853532	13.907854634088412	9.339058164778274	8.85231484013208	3.597148606250137	1.8845828677591754	0.038767030705770894	-1.2950556204874022	-0.24817670889543197	-0.5552050987676277	-3.3603753467747532	-2.1016698496274557	1.4100199818446206	0.5511011468531491	3.3635071835007984	2.5664550177382273	3.44317527418789	2.0040660394118333	-0.44450933559129	0.4297040972673712	-1.0748311853443597	1.5781838836615223	-0.4106493675885908	1.6956507997022197	0.6240852306845753	2.761163283889525	1.588991274009967	0.8468608328144318	-0.6965547856205802	-2.81466192155208	-6.7975813152187925	-7.367283570305281	-10.392418288691141	-4.024860481788615	7.809670098319836	8.9624102324522	5.439753925771193	5.5311770546927574	11.504796157433399	7.085833729862428	7.446965084704258	5.815731495259421	8.97399811157852	16.360905341971677	8.012424100261104	10.427926612985368	5.50194147920408	0.47285381180305025	14.407834357222425
chr3L:19875105-19876295	3.931763315691139	5.897689234416204	6.249095647252325	9.953874962098167	7.396100071437801	5.467798443049038	7.704295960465453	3.6828909738562876	2.147884293478137	2.8331949960603557	13.69223595065655	7.502008534999561	6.18065919126125	0.7230855554724918	-3.413029619736436	-7.644970141363919	-13.809956971033927	-20.692793723697687	-29.748756005890012	-23.4366662153716	-39.30263854655001	-34.48125329541852	-12.440637122688766	-0.9884928598239788	-0.32675222119505476	-17.255504932051664	-14.45576826383411	-3.5429717065467385	-2.983252596984853	1.178842458685025	-5.345697383826804	-2.3440621811291633	-2.6458876051252287	0.5283297370113366	0.0	0.0	0.0	0.0	0.0	0.0	0.0	0.0	0.0	0.0	0.0	0.0	0.0	0.0	0.0
chr3L:20235702-20236880	6.571887283463667	6.210737449731955	7.422265485622168	4.302429301187493	4.221397108867214	4.073457008241617	3.6893191905304055	6.667156308182307	4.238670571972415	3.180584787760151	3.1920395468498945	4.394392814694377	3.774909773229116	4.566726913106801	4.503231891423423	5.702662011589313	4.602486509869673	3.8878211540924745	0.895575663157394	-2.7237769342553673	-6.5259638786424246	-6.921022634931917	-5.410433476646792	-2.6886894760466507	-4.081844658348798	-6.935541511545771	-3.8874841908251736	-3.8712785565327503	-2.5003507533684988	-5.8122207413310365	-5.517117692815158	-8.866340014303592	-9.104774356580313	-10.476132442706977	-9.698027075489422	-9.48105829798123	-13.771514158237885	-14.43702149140417	-13.230396248835119	-9.1035151824417	-6.26767385235343	0.0	0.0	0.0	0.0	0.0	0.0	0.0	0.0
chr3L:21126218-21127613	1.2790277701086092	1.1523843515278933	-0.7385148517280815	1.3984473901905556	-0.5377087354118523	1.2738413491794902	2.309309046335581	0.9249927412531331	-1.1320986595885318	0.7587229418218584	0.3356900733067509	1.688090888510618	-0.20904594138486088	-2.29058777915088	-4.214927379451277	-5.9699037441744585	-4.444601561691467	-1.9457577780145177	-0.20476224541537444	-3.874620771433462	-4.4341093373075084	-1.3528099822049917	-1.387940830299342	-3.9897488360466693	-6.347216670043337	-4.748101039344045	-3.4651964375157984	-2.778282942474926	-1.4700822753787204	0.10456205398768052	-5.040037407395047	-4.03498124585875	1.107834378419413	-1.9951889289567608	-0.8767511360334962	0.029263499427671306	-0.34636626249399494	-0.5909287510989277	-2.735908545281712	-6.356105183685887	-3.2619638562480393	-0.791032893722419	-0.5124529719751268	-2.206399491716452	-1.597133982318845	-3.190935293107557	-2.721288374083146	-1.6345598324149526	-0.3119124802720081
chr3L:21514255-21515162	-1.6973994859440307	-0.08248940258157252	-0.7061114144611169	-2.139084803582516	-5.040211820142626	-6.616848498976402	-7.5462389035898845	-11.11991458363065	-17.346581032537983	-14.803153508743733	-19.66012299252567	-8.844107238831628	-6.793187182289898	-6.773210695981176	-9.518306641035455	-11.169244991319921	-22.350287391598794	-30.834725712426675	-15.985847217878012	-21.810264482187346	-13.683558026855424	-6.705384879481414	-18.681870580432673	-1.9432443377832398	-17.69536004230162	-7.4587531291235685	12.347944540224114	26.241270779464053	21.135052487145753	18.101291761485918	13.005389887543226	13.76558080029183	13.866578311854369	12.72854577038741	13.04263409093723	9.494200276032107	12.589149896518117	9.547766513319916	10.870498193424574	7.349012584994001	3.264934010085487	6.52202259297517	9.217596000223168	4.945271221352393	6.8542221830453425	10.66989966982674	4.622053575816099	8.43053686068545	0.5080722520049872
chr3L:21520198-21521500	-6.793187182289898	-6.773210695981176	-9.518306641035455	-11.169244991319921	-22.350287391598794	-30.834725712426675	-15.985847217878012	-21.810264482187346	-13.683558026855424	-6.705384879481414	-18.681870580432673	-1.9432443377832398	-17.69536004230162	-7.4587531291235685	12.347944540224114	26.241270779464053	21.135052487145753	18.101291761485918	13.005389887543226	13.76558080029183	13.866578311854369	12.72854577038741	13.04263409093723	9.494200276032107	12.589149896518117	9.547766513319916	10.870498193424574	7.349012584994001	3.264934010085487	6.52202259297517	9.217596000223168	4.945271221352393	6.8542221830453425	10.66989966982674	4.622053575816099	8.43053686068545	0.5080722520049872	-1.0459198529572884	-3.3605913250931034	-5.392791840363205	-3.185151876980038	8.281101427693853	7.107496778863258	15.264721153678774	2.3790627957725685	3.0237136717302797	1.170041379908726	15.622119068419192	16.543222909346483
chr3L:22069337-22071081	-1.842141432894835	-2.9759976588209143	-1.2569466531843927	-1.1194469213804297	-1.5757040175044739	-5.255493000730074	-7.487392284210389	-7.058051493282599	-1.5984637911088007	-1.1743291227373496	-8.803151798339231	-8.406399686353977	-8.667028707089317	-2.689280945401839	-4.760815091181008	-0.9059652567236041	-1.4112246161388995	-3.6963918780270046	-1.6389681487649703	2.021125179143697	0.9884928598239788	0.0	0.0	-1.075535666472462	3.5304885221708067	1.8167588428063957	1.5250495399159165	0.5781519546899198	1.2089608120106723	1.0608179452365678	5.085157699240377	1.7675000630653541	0.685856279631053	1.8920525487348356	4.564924651584684	4.282479464939215	-0.07707399794267979	3.167269867296386	1.5946107179945699	2.378272848829813	3.216119911279317	3.4944175215762527	5.38453497583483	2.530344552044188	2.1889452199402775	2.8846595123133456	4.055236554526422	3.5077408146917377	1.6729186562953586
chr3L:23086259-23088897	-0.4693180592170089	1.4637527426815686	0.0	0.47712125471966244	0.0	0.8526405704718831	0.0	2.1252363742159086	1.256129227469748	2.4619594663424227	1.3016166698136762	0.338196321461518	-1.0357002264158681	4.414961491418606	11.843656639441754	8.04945309034936	11.201674693481223	3.6374410834075865	7.276326207111445	6.478672904412547	5.678513195651677	5.794175960568426	6.505211258484132	3.641051306778054	3.0100375327866833	2.750378550999504	3.7904253170648583	2.6612415067244326	3.946203532754411	2.052018075433787	0.5832768792414714	-0.5721986989102273	-2.1100422941506563	-4.7472169003753155	-8.412576692585183	-7.388825665492691	-7.41181867638805	-5.670293274032801	0.0	-5.20716695806724	-6.393844884089224	-7.779046351185904	-1.2780642861172016	-1.343153397137051	-3.7344259280927448	0.0	-1.215340334805915	-5.157279678134199	-4.061061725485324
chr3L:24028413-24029316	-7.1859212516526725	-1.684872899606169	-1.9084850188786497	-6.262063568298337	-8.071097581302416	0.0	0.0	-0.9207074752827707	-2.3286248352848276	0.0	-1.684872899606169	-2.4392823621169013	-3.166323877962542	0.9670162803285552	0.0	-0.7869235550701423	0.0	0.0	0.0	0.0	0.47712125471966244	1.5781838836615223	5.505280019982004	2.7285928155171044	0.0	3.8159604177388857	1.5022269290607766	11.3997957144943	0.0	7.376232966470199	18.079597360913763	24.57850557314135	10.736048539760251	10.111620588301303	12.358436731081934	6.743226531738419	4.301594438539729	3.064975382749839	0.8918558345302493	1.2399611406298663	1.4066058805030464	0.17834735463938925	3.2069439139723865	1.5895174868161641	1.4477250740740393	1.6631051461690445	0.4106493675885908	2.2175293316880156	1.0336616764137345
chr3R:538409-539926	2.1151274614597577	1.1856027693708817	2.116107283302155	0.0	7.237189984100002	10.420618858975102	14.257693080839683	13.927051941447305	5.608071238521375	10.461389978813468	7.2297045822235555	12.233139115166543	7.4896892802680775	8.703294441248705	3.1777674591097314	4.474063597179406	3.248112643741716	2.7027296810789925	1.5223952868594057	1.565447500048149	3.584471590433595	2.8262173591254878	0.47235581190942905	1.081809721135529	-1.2410245294472477	-0.9486953505649617	-3.4780168160532083	-4.641330012701937	-6.378665436971916	-7.051083224857821	-3.437764601503685	-2.3993862373202814	-2.106347678411919	-2.329565160046843	-3.9252167005857372	-0.9564148715051812	-3.2864241507185588	-6.5690567685307295	-3.923562628675699	-3.08185804030146	-0.46817012770790395	-0.8548638872494588	-0.9761204326292244	-3.057762145136094	-1.2822683090761038	-1.23671315661973	1.3921765163265465	4.732254884835405	2.8243501129019695
chr3R:1291162-1292419	-1.0668755590631576	-0.6252873828651145	-2.696865529045471	-2.5018120907770274	0.2340157585357906	1.8868499552258988	-0.46081782063424825	-0.6225442656849791	1.522582039174525	0.2620076431622543	4.529427703103988	2.068814826771129	0.0	2.3286248352848276	-1.0466924622419154	3.8362608028584866	8.321941510017306	5.933017503931002	10.779548346700798	13.148845832038427	12.299038557711757	16.711740315150966	14.931972372272016	18.154702409989714	9.499823105362067	9.415578950198134	7.1669865334621115	6.4239022875237595	1.6519436305215898	2.307059016043019	5.420349512747558	2.05614818068865	4.259153992180229	3.6757187461395047	5.047800147722575	1.492751490291685	0.1362631591170019	-0.25790110205282335	-1.120264521686123	-5.095467578984327	-5.284184852506534	-8.163763860360834	-5.996760004305374	-8.956890566887356	-19.396908727816715	-14.769699176612102	-15.11652867390206	-10.538195099626632	-7.015760320782832
chr3R:1422180-1423360	-20.407202831026712	-16.943288646811293	-8.772081552836113	1.4199062677447933	3.858646053612645	-0.3379649770371427	-1.760918911535165	-4.9972377330347815	-5.545246856623349	1.4313637641589874	-0.6816519536376183	3.8760078410455927	10.606559555065475	7.638408921884107	12.456436100370762	10.451945330182605	10.149812219697724	21.819413523733186	17.54647693029343	9.721869310855036	11.496562532151117	9.78541339691094	3.871606165212225	5.421607886112052	2.2921742682345787	-0.7594875187518242	-2.0082962981555923	-2.4726505660861258	-1.9330155216849552	-3.511266565418798	-8.691621450604519	-11.222726469962621	-14.946297318216994	-17.303320364150625	-14.52069405175584	-10.286185313665067	-10.714630285052205	-4.563380938904383	-3.651128381367277	-2.9648075919637042	-1.2192905476671736	-0.2406233412219088	0.32675222119505476	-3.972630657684957	-8.888308488076728	9.713167169685786	8.973220726923664	6.682993823766189	2.072626137161015
chr3R:1442006-1443175	-1.2192905476671736	-0.2406233412219088	0.32675222119505476	-3.972630657684957	-8.888308488076728	9.713167169685786	8.973220726923664	6.682993823766189	2.072626137161015	4.40125530641737	12.061604331046233	15.455183156762713	20.426313300410424	25.060748596852022	17.27105686153848	8.79359370907676	20.388153107311187	19.996883266979324	12.065871277171215	3.522187504515047	12.610678797743882	11.317566324144552	16.6352594311349	11.557747896950206	12.314159333888655	6.407602673762054	4.158249122186115	5.630302474167562	4.508255398133268	3.271237034892565	0.783554142108237	-0.36039710173057043	-4.07667422433124	-10.229918533146073	-11.393649742794764	-16.038379111455175	-13.49986378998075	-2.0098993249934445	-9.82816949821265	-23.069128455199685	-26.22128988749659	-25.49845949555539	-25.542600259371756	-13.132970591290308	0.0	-0.1637321011816039	-5.690335212056449	-8.35215412740549	-10.352811585073002
chr3R:1450894-1451855	19.996883266979324	12.065871277171215	3.522187504515047	12.610678797743882	11.317566324144552	16.6352594311349	11.557747896950206	12.314159333888655	6.407602673762054	4.158249122186115	5.630302474167562	4.508255398133268	3.271237034892565	0.783554142108237	-0.36039710173057043	-4.07667422433124	-10.229918533146073	-11.393649742794764	-16.038379111455175	-13.49986378998075	-2.0098993249934445	-9.82816949821265	-23.069128455199685	-26.22128988749659	-25.49845949555539	-25.542600259371756	-13.132970591290308	0.0	-0.1637321011816039	-5.690335212056449	-8.35215412740549	-10.352811585073002	-10.039217623801692	-7.129680615097282	5.745931898066054	9.315894068610135	6.833880791662661	3.520333821105036	-2.274426559084807	-3.317622245743364	-2.6120210074527805	0.2427921199745347	-1.7358556500488482	-2.2321482815742852	-15.145709915939038	-11.565985343312633	-11.877936199765362	-10.041229578112045	-15.336063454502494
chr3R:2902819-2904355	-2.44856280302743	-0.1406990479568721	-1.1168127727539092	-1.8803998849038173	0.31465731182660484	2.943596597624045	-0.16647833761559835	2.7298384392324864	2.0132822783508386	3.3317136331650574	2.9874875228176094	0.6498872709592004	0.0	0.389684868206513	-1.0801564671341493	2.109378544406287	0.1270221763330596	0.7841348399645692	-2.0633837328058293	-4.104576480533183	-4.890767495728625	2.177003172384584	7.048356331423357	8.471539775864285	5.351180527609943	6.330193350361886	6.9807530163278475	1.6726659186580606	6.779837511692792	4.401973712777823	7.015563202337922	5.781462245325764	2.8879856964477946	2.101950695448422	-0.3476588250069849	3.785163311915232	7.031741944466807	7.0850090718364624	5.546224392949035	1.743695692465778	4.620879909796377	5.673430682347398	5.977937448496311	7.3936241920735135	4.9524156206565975	9.339892557895643	13.10253264095865	10.595187047528963	0.8457119955017671
chr3R:2911894-2915130	-2.0633837328058293	-4.104576480533183	-4.890767495728625	2.177003172384584	7.048356331423357	8.471539775864285	5.351180527609943	6.330193350361886	6.9807530163278475	1.6726659186580606	6.779837511692792	4.401973712777823	7.015563202337922	5.781462245325764	2.8879856964477946	2.101950695448422	-0.3476588250069849	3.785163311915232	7.031741944466807	7.0850090718364624	5.546224392949035	1.743695692465778	4.620879909796377	5.673430682347398	5.977937448496311	7.3936241920735135	4.9524156206565975	9.339892557895643	13.10253264095865	10.595187047528963	0.8457119955017671	8.70929911288274	11.749563182863946	15.372914863191575	6.105342825598859	6.0437892265251865	11.933232739742012	9.903321936223925	13.251389737618247	9.155892923525911	1.1337709951695234	2.2590189216015064	4.577200076718967	6.493498630345483	1.8114887750764912	1.7095248879631941	1.489739635518928	1.6548510505161402	-0.1645482614775972
chr3R:3357198-3358652	8.107163416012812	3.8525952565940056	5.600168153659375	7.44718266602679	8.084256592169979	4.808920930498474	3.7893495846398157	2.7677109471775316	6.734867117219397	3.8099243859448317	1.874826951035073	4.93754894210464	3.042944561369545	2.9887430098760324	-1.7736871467233453	-0.7103705500790792	-0.5192482938002797	-0.44013535824043465	-1.1737218734474009	-0.8324482535580285	-3.2849744900503426	0.8521802888970901	0.70856189437791	5.355786934752387	1.6216404451321587	1.7530262612328962	-0.3956455853296457	0.17510803212838436	-2.511352942244209	-3.687409431079582	-7.66416839982661	-7.336600537213985	-6.413492133841615	-5.419273255086201	-7.426433593246931	-0.9207074752827707	-2.432974679379528	-0.9591312608573317	-3.412198396973716	-5.592340626186117	-7.41673319555781	-5.704017016561344	-1.0663436189201043	-5.114228415353384	-4.559845349522033	-6.388427714568128	-8.29388964016664	-1.2417203437958086	-3.9222583712097845
chr3R:4476915-4478013	-6.343736281685032	-4.893160477049043	0.47712125471966244	0.0	0.0	0.0	0.0	0.0	0.0	0.0	0.0	0.0	0.0	0.0	0.0	0.0	0.0	0.0	0.0	0.0	-6.36635563999708	8.1064024992645	7.4069611203699175	4.893694108865057	11.254672902365296	4.056793638730706	2.569376589652183	12.632680240922184	2.876582768587128	3.0643670870356483	14.569794488873972	8.229555159538082	12.307679263769932	8.62238316653387	7.276681150145326	14.339829274550075	13.49685959296597	6.401141683598331	11.993983351123958	6.94508129690595	6.335987520585838	7.582980261738271	3.1843906624523117	4.422010492637645	3.3169987557126333	3.5908388379565195	0.9884928598239788	6.052945974544202	3.829832507497479
chr3R:4830652-4832033	-10.003866802990382	-7.6478000217524045	-4.470911136646955	-6.275714730535047	-7.900197513871807	-3.0084553768860354	-0.5050184077099936	2.5349840601615057	-8.306116556899925	-12.989317738416789	-10.198795599873673	-11.479187821944485	-11.160660348067191	-15.020002291037688	-10.612430642718284	-1.774789996930851	-4.174575640555439	0.16711877743474865	2.2225022893351007	-1.4174514771501299	-1.1334767581424423	-2.2036045481172795	-1.8179706478960604	-1.9324177639804865	-2.152702179502856	0.0	0.8065359368777398	-0.4666095473949303	-2.6618871929669843	1.2874971366586316	0.6533397802400579	-3.8431204651214874	0.27637074003757595	-0.43164543668331573	-0.7349911457550486	1.7747899969308505	-0.571320832380594	-4.516664618049113	0.11875321975176696	-6.322066087040679	-5.034967117426229	-1.3473244509160707	-10.140281461007662	-1.8447911902644203	2.8110018566034953	-0.8236791214854913	-0.6610055706295627	1.470083736888542	2.767727107987818
chr3R:5225961-5226956	2.7965236947073193	-0.21423165336576278	3.2924943479344893	1.8846905489544996	-0.6252873828651145	-0.9059652567236041	4.653685483080804	8.263351214828683	11.599793666825972	12.307119614595763	10.058353579788188	9.687626234474648	5.302288337363325	4.436931109725249	4.925707079255477	2.8408137138552134	1.3174672929231261	-0.12045395988350635	1.6043581432665888	0.5982874332953676	3.5304175526205186	8.47270185767409	6.4452795311841085	8.31811415101711	8.860189824119455	15.016157916975207	9.675084165851816	11.490332663609157	9.979386239832648	8.430616191463079	4.361621495626405	8.05407294628312	5.534897761717782	9.096863521214948	3.3679113935803353	-0.2073978035635709	-0.3065006916752744	-2.442782973690295	-0.7524646610624018	-0.3406968869364643	-4.2144587662967625	-4.672916075266234	-7.389154381215533	-12.32112957826096	-13.937078518752584	-16.283247353726672	-13.046721236783107	-12.337412666936856	-4.253442241973985
chr3R:5386640-5387937	5.308807615448977	2.434120112082777	0.9264976261496999	-1.4996435060251885	3.6581982538942275	2.2548604677156505	-0.6992980892026026	-7.660686661440907	-10.542969144352524	-12.360789310027547	-5.706129981873403	14.141120604744115	12.45895832385872	2.7285928155171044	21.416792528333072	27.586831689755297	25.77178206880083	25.287412200439945	14.607745663177681	12.837083042875536	10.184907654290788	8.11005875988043	5.047237814264175	5.140869036434555	4.529646314365387	4.3541953493685615	2.8494895595961576	0.7313839797105849	-1.7919679441855934	-2.466310499170166	-5.4867844762182685	-4.363803145153294	-5.070962558975125	-4.525324713780779	-4.883340335241128	-4.680299249321231	-5.734236267430192	-6.490215874181816	-3.2644153079439504	0.27324296096840095	-9.361965391941222	-7.144403982728441	-7.1878044600591275	-2.39634907171292	-4.000793948076232	-8.763227134993038	-9.397243523358014	-5.45683385639439	-5.160392376709113
chr3R:5401152-5402466	-2.466310499170166	-5.4867844762182685	-4.363803145153294	-5.070962558975125	-4.525324713780779	-4.883340335241128	-4.680299249321231	-5.734236267430192	-6.490215874181816	-3.2644153079439504	0.27324296096840095	-9.361965391941222	-7.144403982728441	-7.1878044600591275	-2.39634907171292	-4.000793948076232	-8.763227134993038	-9.397243523358014	-5.45683385639439	-5.160392376709113	-7.663746544374942	-3.3360773376029718	-9.682888952467616	-7.549772811584017	-7.845343762611807	-9.750111537533353	-3.0146435758978942	-8.525171906512691	-4.953357702188777	-5.820304575727671	-1.4690023129833825	-4.56127065250408	-19.835286729116575	-14.65294772779967	-11.714840790796167	-5.643080713831006	-4.877416975575231	-9.941013022586255	-8.479807864440104	-6.355744273792516	-4.939798030706144	-10.025613127629951	-15.288113180542878	-6.2766434215104505	-8.961815543007683	-3.413066283379444	-14.33259677094034	-6.73984993230341	2.5506131223393687
chr3R:5603946-5605295	10.842652326285886	11.578587460418706	10.632522149614582	8.216759540284498	5.495003698782306	2.483562405555255	2.7159224814094634	6.891919285141355	3.318969775740824	2.5027758466026455	-1.32883213962339	-2.9956919782597624	-0.889746780847476	-4.8645718184120605	-9.915058901531909	-8.349730147636283	-8.116234678352047	-4.795588573898507	-5.091681388888298	-11.033659355166446	-10.47351220001099	-5.2891412112436615	0.0	-1.087636782058556	0.0	0.2762221757961814	9.921616891392906	16.919163943017562	13.722347482474309	8.119549909868864	8.25685226868548	8.42569419034508	5.6977202096755555	2.923737966947721	1.534827167088853	2.491523528014695	-1.152416548185839	-0.750211031197057	-1.7711493156555613	2.914732933087715	3.183021548231233	13.810637010972101	9.587195007317064	9.390384594770563	8.11000620588885	4.402323935105575	1.97813228425042	-1.9533454090839197	-3.877212500741173
chr3R:6682553-6683763	0.0	0.0	0.0	0.0	0.0	0.0	0.0	0.0	0.0	1.9800614733795974	3.3318559487185615	7.402758134033685	9.05506908647271	8.761441434274955	3.7672122794983594	3.0360378804801527	4.007886371487284	11.880352599360485	11.114561587267104	7.748880761227475	7.222633864928376	4.426558667177856	3.4356197325618565	0.4469174575069643	1.3769504425109778	-1.1786049100258806	-1.593852217262337	-1.519110286789241	-2.507040095098526	0.5671774380522723	-3.72496582725999	-1.654507166568443	-2.240972903111563	-2.7417874529200046	-0.3336449650374877	0.1494521451841354	-2.259982999975834	0.47729592513109564	-0.25032885723679843	-0.8768927084489615	2.262883364328539	2.371270220718422	1.8535759983954179	2.235709142195418	4.89360839905629	3.829812729096624	0.610703685866515	4.717157145095431	6.351554169088594
chr3R:7035615-7037334	1.1449270807090381	2.4768931624497226	1.0172604634895062	2.0948951138742813	-0.6800178750710162	1.4730059855566806	0.19512987724037192	-0.8807275879539905	-1.3768430568588477	1.814817546908313	4.0296434034612485	0.09105307189201707	-0.12110167582796424	-1.132710317933036	-0.687105920789336	1.340838032927983	-1.1064770844568605	-2.881369674294503	-4.777138521232842	-1.5921209427106136	-3.3894434518564958	-5.033934132986481	-6.912770736066253	-10.204963698848065	-8.97793763362269	-4.828517904255088	-1.0421790870559455	-7.978900177595223	-12.267429607740617	-10.582195626111623	-7.117597672307167	-10.175187034403821	-10.938738018010419	-24.717321026651668	-16.6709194364702	-17.293192300911343	-12.072898480967615	-19.938773118083876	-2.600722668102656	-1.0668755590631576	-1.9084850188786497	-5.910467922061643	-15.9045533196472	-5.365958373137861	-11.053343606337378	-3.129359140198285	0.0	0.0	-0.32675222119505476
chr3R:7040751-7042163	4.0296434034612485	0.09105307189201707	-0.12110167582796424	-1.132710317933036	-0.687105920789336	1.340838032927983	-1.1064770844568605	-2.881369674294503	-4.777138521232842	-1.5921209427106136	-3.3894434518564958	-5.033934132986481	-6.912770736066253	-10.204963698848065	-8.97793763362269	-4.828517904255088	-1.0421790870559455	-7.978900177595223	-12.267429607740617	-10.582195626111623	-7.117597672307167	-10.175187034403821	-10.938738018010419	-24.717321026651668	-16.6709194364702	-17.293192300911343	-12.072898480967615	-19.938773118083876	-2.600722668102656	-1.0668755590631576	-1.9084850188786497	-5.910467922061643	-15.9045533196472	-5.365958373137861	-11.053343606337378	-3.129359140198285	0.0	0.0	-0.32675222119505476	-11.094544966904134	-11.988046283799337	-1.3768430568588477	-2.989130109090395	-11.17092829885623	-2.1589988735008263	3.6290512175436604	2.4517487123645143	1.3120223027252604	4.836341430686157
chr3R:7048997-7050982	-1.0421790870559455	-7.978900177595223	-12.267429607740617	-10.582195626111623	-7.117597672307167	-10.175187034403821	-10.938738018010419	-24.717321026651668	-16.6709194364702	-17.293192300911343	-12.072898480967615	-19.938773118083876	-2.600722668102656	-1.0668755590631576	-1.9084850188786497	-5.910467922061643	-15.9045533196472	-5.365958373137861	-11.053343606337378	-3.129359140198285	0.0	0.0	-0.32675222119505476	-11.094544966904134	-11.988046283799337	-1.3768430568588477	-2.989130109090395	-11.17092829885623	-2.1589988735008263	3.6290512175436604	2.4517487123645143	1.3120223027252604	4.836341430686157	4.829500587405154	6.7754182863311945	0.0	6.11174834217722	3.928916931521309	20.260339048088078	19.171202916037892	2.8028731097920434	1.4637527426815686	0.9059652567236041	11.465538481798701	27.861020312242058	2.6995316240276117	23.622571699320666	26.002988807950015	17.905592943096227
chr3R:7640579-7641813	16.68630560501255	22.342468748483917	23.635881765881724	6.289665614605765	12.279578039937727	5.02250510233252	1.4248706657571537	1.4445877426813125	-4.3044656998013	-1.0485417074446672	-5.659434295999628	-3.5188573338833753	-6.366451268337366	-10.981976948738364	-2.5376537724420087	-6.8047686263577365	-5.050926706488789	2.053587605179096	1.20332128170476	0.0	3.730778709504621	9.21184668194685	4.947274145387326	8.592909333505286	5.474311885741463	3.1972401627997358	-0.7546674063475236	0.20367348440755131	-0.4713020891684692	1.403735900997821	2.8221542193281657	3.9892278218051667	11.353629606407383	18.727625592008184	16.2113599424835	13.137066418839554	13.926191047689992	11.396492568822563	5.167778216525344	3.805319872943863	0.8237905589493546	-0.017952030891295875	-1.3814767259486558	-1.329177620499737	-1.6450988738290504	11.349562830522753	16.205365174978585	12.621349484562751	10.72062974129399
chr3R:8207152-8208345	-1.3567655093380282	0.0	0.16711877743474865	-1.0210234464813004	-0.5969898904081319	0.32675222119505476	1.8822954892211285	0.6220561062287704	3.0165902091912367	3.3260613554715035	0.9620022009816404	0.8499712137916006	-0.34440896706632707	0.28058655582005054	-1.2399611406298654	-3.4977512326709426	-0.6918905349783199	0.457243836193992	-1.3821770810048504	-1.2780642861172016	-0.05167796040153565	0.35812782931583137	0.4423141652059929	0.8047022056441303	-1.294599202113669	-0.5069168403290193	0.4217457124335926	-1.2780642861172016	-1.684872899606169	-0.32675222119505476	2.5207117891930033	2.8991971310576017	6.091218203175207	-0.6500485400342133	1.979582162936518	5.255167212530963	5.892516577991456	7.963971618249023	7.714737305351812	15.214636182379765	12.355508453641026	8.129660357920201	9.892385297228127	8.78530427556381	8.203972777342258	3.981382498983711	-3.2895606597260185	-4.511966521018825	-11.481148020702095
chr3R:8257100-8258738	-8.62938495129301	-9.61160054053359	-3.1859715720840627	1.0737083675947718	3.5535540749525487	13.647472354137104	21.866924000359912	22.903980329155132	25.34318463407209	14.891684593394972	19.633680631648506	14.657905898201301	15.721400480839824	21.384738329583257	16.196298127056693	6.072527298062056	12.335829324596723	10.39373220850467	1.4842185285036666	10.939094277967358	8.308483997078222	10.469481101342046	5.9345233242347994	6.159250376718901	2.1193592150555403	-1.0725067342987524	-2.1751831900346374	-3.592601613409147	-2.943840947628165	-0.6965270944727862	0.6514773769840033	-0.5830571958739192	-0.7288090047042856	-1.6371144078319473	-2.132052388168785	-5.499149538358194	-6.99534180180657	-10.715131124094894	-11.435771056840224	-11.328135200115717	-14.044328443899046	0.48878124862474004	-1.8580209631683962	0.4241005527204063	-14.81952099046569	-19.070583669768965	-2.3041678518989417	-3.89917798858499	-9.075010249048939
chr3R:9209902-9211214	-3.324914021064566	-2.962913841421146	-4.200612328410002	-0.4359239231164445	-0.32675222119505476	-1.3969263470836353	-2.3708047630864417	-1.0845071722675648	-2.2727385256948196	-0.38143264178307207	-0.8105471912625122	0.9519999972986917	-0.10135316717708902	-1.0948570982095023	0.5354090459583443	1.1784627333960676	1.6937782335394078	1.053675508087418	2.609355174360252	2.552674458966763	-0.6566826764160207	-1.0294383443813069	-0.354794284289863	0.10943337087789187	0.5552050987676277	-0.998296635888917	-2.6147110702401646	0.0950548614205835	-2.2071354166633466	-1.2901298840098712	-0.4499913573746347	0.9271976853830552	-0.8712309974113638	-1.061789568423229	3.21978587966307	0.0	0.0	0.3544444847466381	0.7443497163042253	-0.8303377751134307	-3.6498019375825477	-1.1081955474953429	-2.7548542901732103	-0.9628718965908746	-3.968342443536686	0.3889479166041756	0.47712125471966244	1.0443156884714992	4.736761438819153
chr3R:9465270-9466422	3.1498768802668526	-1.13145241279038	1.9084850188786497	-4.072884592136681	-1.3074155038601019	0.17034909143698349	-1.684872899606169	0.47712125471966244	-0.32675222119505476	-0.32675222119505476	0.9884928598239788	0.9884928598239788	0.9743368538697978	4.551124087194124	5.2148829581544325	4.319789486348128	4.610415262973926	2.912433647859779	1.2496572079740351	0.6743596154704163	1.8049718192967532	2.896215132538508	1.178708338144877	1.1737218734474009	0.8097316386735293	0.6181368662270865	-0.9787667227889016	-0.24913198175893092	-0.3077188724446376	0.3933982495230332	-0.7624759038143865	1.002218800574404	-1.167831902670722	-0.6648882536726342	1.3775703198003906	0.47712125471966244	-0.5276934093934909	-2.3638539710193105	-1.8404509493703616	-2.0118549708410387	-1.3473307521935447	-0.3454179141418506	-1.5867481520002256	-1.3020713725970023	0.0	-4.307851823376832	-2.566455017738226	0.15544843784751103	2.1832232294032137
chr3R:9482930-9484373	0.47712125471966244	-0.5276934093934909	-2.3638539710193105	-1.8404509493703616	-2.0118549708410387	-1.3473307521935447	-0.3454179141418506	-1.5867481520002256	-1.3020713725970023	0.0	-4.307851823376832	-2.566455017738226	0.15544843784751103	2.1832232294032137	-0.32675222119505476	0.9884928598239788	0.3842533059311557	0.47712125471966244	0.1736674791438287	4.527698766354545	0.9978029751502935	2.329934115896598	0.8769792075980536	-0.03673737915921959	3.712389507998527	0.8612711450785876	0.12876937276796538	-0.2664224405259622	1.9699625370478677	2.4034613370821485	1.2382038668977193	0.7066526289112255	1.0668755590631576	-0.3842533059311557	1.306378598811669	6.970428679273533	3.2911068077297667	2.8348989563915996	1.6102152223321775	-1.5312645655784967	-1.8558223221797794	-2.736525135063359	-3.3123405115582623	4.542399238893559	-0.13648997644225533	5.112332183870352	8.882175025338652	1.3836034978805847	0.0
chr3R:9517121-9518041	0.0	0.6060298312333403	-0.05842765347130495	2.172354691994836	-0.8909251755411773	-3.6996663636018092	-7.833211715220928	-8.636359098391306	-0.3673406309489083	0.024656326317415544	2.928968231411968	15.085216032052246	3.1048330082692455	19.036093587148297	23.22002285166978	32.77877701006813	31.248101561839828	10.263872869484384	13.504594607648642	12.065875386766441	4.998392059304274	7.184352033854714	5.875686060177016	5.506891278542965	4.421865747470665	2.5586631320898117	1.1678319026707211	-1.963266143431054	-5.811288900583802	-5.798714190435792	-5.968986136109202	-7.079610768352709	-11.877278830191718	-13.844604084538714	-14.931643106257914	-19.175439526123327	-25.302927445857364	-8.67381931456518	-7.383055307280977	-2.177576564854214	8.222625661011747	13.323525586103127	16.412288579475536	20.29951804440937	14.512290804175853	14.727986148624478	11.043646425622601	4.313079954309062	4.535594274579706
chr3R:9794055-9795215	-1.9298235774269468	-0.5452079938751029	-0.5792664710489057	-0.6046811205293405	0.8578420879711437	-2.368030794783839	-4.4922925770273245	-3.434492341620646	-2.0158211992074713	-1.7641049329064495	-2.2015007851277	-1.6550570780689169	-1.3951480025232745	-3.4617345575813703	-3.5013136750902514	-3.8171713012858577	-3.690203428277635	-3.7219519026033865	-2.376076635796904	-1.852515982248291	-3.2738208910067503	-2.45308184744304	-0.47955616078199154	-1.6201425446063693	0.38021524166404286	3.034266895628275	1.477466934435092	-0.4201075915374009	2.9187040813237317	3.728407747402301	0.9660115377084235	1.476752542163936	-0.6123775905314072	-4.029946498061071	-7.452309727041549	-6.75174710459084	-5.366095279323773	-2.784275432878472	-3.275998585067036	-0.41007753353762005	3.307643596353092	0.22407746444571308	5.86200426457736	4.804265336641576	1.2498706309643315	4.341432058099278	6.156392457696739	8.408150336689449	6.043748929065972
chr3R:10632193-10633441	-0.3842533059311557	1.6611613005066113	0.08542939168541709	1.1535175700737104	0.3842533059311557	1.8496855644883345	3.0737961294270697	4.0976002339008435	4.3105477693396805	1.3394466820517819	0.9031307816834898	0.5106564001304231	-1.3962811641264024	1.608812249710121	-1.7152440494930532	0.33818680422465797	-0.9005629747841227	-0.7132536338329608	0.56911877959512	-3.2869014944831965	-1.104920829442077	-0.8692471391431942	-2.533486273847096	-3.5933189522006903	-2.6215380058216344	-0.47271691143287914	-0.5656195010510878	1.2780642861172016	-5.0050929002018965	-3.5943457566513155	-0.825840357182985	-2.318691351365685	-0.81684140367428	-0.781144479986424	-0.28273532516762456	2.1732235675433507	0.27796301668209095	2.067773692364584	4.242288054348137	4.5288778085298675	4.912357182714044	1.7553685593854955	0.3839139948943208	2.507005670369466	3.2832915856508347	4.684480271596352	-0.8368658169267619	4.5234189168423535	4.434869008621041
chr3R:10725721-10727532	-2.7022264221984194	-4.501925799965405	-5.5248604484057955	-3.737664305135147	-2.7170398807896414	-0.32675222119505476	-4.9381881094227795	-6.570995769773675	-7.008338984349931	-2.739437332734653	1.6049909883267481	-1.9586891613258226	-1.2813406034374712	1.0004410830480637	-4.194893257770612	-1.9684759114997832	-2.2603461933605224	0.0	-4.735508700744814	-6.47472575370338	-2.797149961414088	-3.2392855019711657	-1.5558886446357354	-2.812347947227954	-4.851252398864477	-6.105267615565492	-5.4987071460559385	-0.9826281922316868	0.0	-4.839353834052872	-3.192470469437019	-0.7359535705891888	-0.32675222119505476	-2.4803400440414247	2.3494698135642946	-0.3842533059311557	1.6420305061792517	1.1747276046052482	6.307413555129319	8.007516163374905	10.14250170767182	0.0	4.220777799395265	7.095942863879512	3.2530048621573897	7.762214161546164	6.090337507434656	-0.44141236743374945	8.025021402868012
chr3R:11035608-11036940	-1.9084850188786497	2.12151514686321	1.8237128797061175	3.5761867467828656	0.4292155351682914	2.3896073453432467	0.0	0.0	0.0	0.0	0.0	0.0	0.0	0.0	0.0	3.4090067874638823	4.959197698400032	6.055605539320138	7.640791806815384	9.152895968401042	13.299749803768728	8.14468315064068	7.865795206296889	6.381848133807659	3.698233518703462	9.525922957732318	11.42015933439399	8.746692108961394	8.536575897425813	4.895198563852304	9.352552691931761	6.834315444366308	6.499841482377583	10.589274027445567	8.0843616875977	5.189318730156043	7.7881601597581245	5.401300693281072	7.3423654414583215	5.745016600704009	7.507132156186732	6.575406035891756	5.082302552765231	4.102993890384343	-0.2887691230768229	3.5387878944779994	5.948481888735928	5.5778293083660815	-0.2406233412219088
chr3R:11070749-11072706	-14.054690411611487	-17.51118750173239	-13.310902642870053	8.236872419672968	9.171339185107362	13.68054418361174	12.688874167522728	11.892589177630951	13.586720364579083	14.313504528004106	12.27135723591218	12.265217676747147	11.085491322259319	7.493448915849647	7.6866606104327335	5.405617411133407	5.782597183227057	2.887320280961252	0.2483288464963742	-0.975445063591723	-1.2154376479617472	-5.190691707176507	-8.404522249788025	-9.830022050659487	-13.518900481235697	-12.78149586644246	-8.184720435080322	-3.8187915026334003	-5.720967897633114	8.850165474573279	12.962539108926702	11.74005537039266	9.900984324275248	6.2246565000285115	3.5164899006901775	0.9609354296452697	-1.1192290189298084	-0.3976120735507527	12.220881099009222	12.1836404696535	8.345676153718047	7.370748746390903	1.699814136491853	1.7651565772926217	-2.466974887480981	-5.42915985959859	-4.048309004929565	-8.359036526687717	-1.0224366415224984
chr3R:11095932-11098737	-0.7818516535680169	-1.7864263796558864	-6.286539028412075	-6.946610141833542	-16.060565025696345	-12.26997432115923	-12.464897019708546	-3.744918445101675	-6.167303049366561	-4.609220601898738	-10.712778547328453	2.7696455322950264	11.738810626781966	12.880499390112327	15.32514339090105	6.092297866037373	3.8300447556642405	1.272267686800831	1.9332835539147397	1.9465414831535044	6.322140732804165	6.749627122391752	11.354631139539624	4.936276989417995	4.109270577096854	3.723746743596813	2.382246513544687	2.198847862361626	3.22772809187345	0.876413183428786	0.780044730037902	-1.5310268109344833	0.5237669304877487	-5.23859430850929	-5.770738761170934	-8.056746658532528	-8.839098829271132	-7.881204661613765	-4.196423614990322	-14.817826768827157	-22.089585474791896	-23.708524114976598	-21.238825724857353	-24.320604100362317	-29.69338216273563	-12.033654921825697	4.689463963273425	8.822224579502338	14.538139757124487
chr3R:11156955-11158788	3.47763213185217	5.248982299702579	0.4448633658426397	-3.034876730919799	-7.245940863819079	-8.651338841782458	-20.061002059333223	-16.205269272157434	-15.535477663956774	-15.827415076525627	-4.144170949526956	-16.84793431405595	-17.629051197342374	-11.352548556868783	-11.517711872737998	-2.4324117783208785	-8.229198766448032	-7.4947710677948844	-0.2887691230768229	-1.0668755590631576	0.9059652567236041	0.24062334122190882	1.1737218734474009	2.7285928155171044	3.8873224270350164	22.59972994121143	20.48299332105578	25.201549130942393	23.062380002988384	16.264996941780904	8.982809497919215	8.700727151645678	15.734437238943924	7.760504505830798	16.59907689302926	14.434620343456489	9.062915963070143	10.759711310889466	12.290982420737514	11.180073880270184	5.90070175310942	7.5800862066223775	8.14134086941403	7.516823327815806	3.2993845636434562	5.6072082572334985	4.739357885774221	4.740262719480323	9.958520951123608
chr3R:11171870-11172921	8.982809497919215	8.700727151645678	15.734437238943924	7.760504505830798	16.59907689302926	14.434620343456489	9.062915963070143	10.759711310889466	12.290982420737514	11.180073880270184	5.90070175310942	7.5800862066223775	8.14134086941403	7.516823327815806	3.2993845636434562	5.6072082572334985	4.739357885774221	4.740262719480323	9.958520951123608	3.510825320662338	5.365283169814304	4.146943405482003	1.4950604810217871	1.6365618519289422	1.2082930535016638	0.6580234691134474	1.0550642289061505	1.3339968140799412	2.421983982726978	1.1743411114362206	0.34005156474629855	0.5134325870148945	-0.10465031252319873	1.0367131819396886	-3.1052176069549993	-1.64554868090824	-1.9552483366179196	-2.494469806156476	-2.4283029517160264	-0.8603305919856168	-0.9089444541467617	-5.402988499564995	-7.053611128404532	-8.327876436371696	-8.51090036418163	-8.166638099126653	-4.616309694840295	-2.194220236020646	-6.634807850747192
chr3R:11187460-11189586	0.5134325870148945	-0.10465031252319873	1.0367131819396886	-3.1052176069549993	-1.64554868090824	-1.9552483366179196	-2.494469806156476	-2.4283029517160264	-0.8603305919856168	-0.9089444541467617	-5.402988499564995	-7.053611128404532	-8.327876436371696	-8.51090036418163	-8.166638099126653	-4.616309694840295	-2.194220236020646	-6.634807850747192	-3.017731535807306	9.511365147233812	12.587080735026682	15.35641037810845	9.33720510120133	10.387191876737061	4.6071124719684455	4.206585739148948	2.5072043104769106	1.6185645050895612	-1.2991272373808807	-5.208161864381299	-7.379292674383123	-10.354561397231759	-14.768253366747066	-13.694254556595778	-7.56941473136563	-3.5522588764684193	-7.2256964588959445	-5.014189613275509	5.168318209860993	3.2262116918013666	2.7992776850760035	-0.06850766000775083	-3.2000482552128795	-1.85878012451223	22.87300922769758	24.245564136800038	23.64389942169228	20.66414265769612	16.955742845075882
chr3R:12908292-12910968	-7.960863924085396	-6.110121336136075	-5.66128668665558	-9.634272527180741	-13.233056017587645	-12.36686793483573	-13.449958911463796	-9.96402493041435	-7.612792848280747	-2.5362816036100644	-11.759860494006778	-11.887963363225985	-10.222062031543361	-12.607142583065363	-14.40439999262246	-10.376045625875228	1.3180634813829157	5.588703040004864	2.1062353088930648	-2.0830824974868927	-0.6336183312848491	-3.298139439653962	2.7285626823170506	12.840317058669472	10.62818088583767	5.236446805383421	8.74731684860776	3.230598230192626	5.203239361890677	1.8821773410399258	2.829451232157933	1.392723410184599	-0.5631066567571558	-2.7308849024564954	-1.3219993114577488	-0.2723258390365764	-2.515029215238511	-0.65284892586587	-4.352230460481435	-4.727245808830747	-5.1988444198719135	-6.983707530397202	-1.9122178807332113	1.9366985454978825	5.204929950931931	1.1972886476436857	4.327693549486333	8.723615578501125	7.503699305360648
chr3R:13907094-13908569	-2.014289999891378	-0.46650586889765167	3.8335470799241125	0.5766810647864095	0.0	0.0	0.0	0.0	0.0	0.0	0.0	0.0	0.0	0.0	0.0	0.0	0.0	0.0	4.005954039736725	9.017266879567932	11.509157020114941	13.438519443611563	11.07590976804004	8.806686376885843	11.44638409327131	10.336071196286182	9.719985638920067	11.228392828583411	7.6368465622066894	9.916877582760488	5.0654220192426775	2.8276311278390382	-3.227356921926581	-1.1778066408191314	-0.9185155823096195	-0.30290216687505844	-0.4923646527166158	4.405037441913723	5.135687777765666	2.365049978018281	4.703626716902045	1.2562780188363827	0.6852649933443392	1.5559791583093048	7.597299277168581	8.169820614966634	6.988676844797827	1.3866320834001742	1.9904695593128792
chr3R:14072993-14074850	-3.267114632662933	-0.7359535705891888	-13.38362866778344	-16.483981700354946	-0.5050184077099936	-1.6806839062132066	6.277410753369599	9.230498503580359	4.132853516157378	18.13211583520866	10.753945542007997	4.341533945976338	15.912325632683649	11.526159430423771	0.6610055706295627	0.8936083154540572	6.865625552108032	6.352180717080423	4.419331033537139	0.9059652567236041	0.6252873828651146	-1.1737218734474009	6.252208748152119	11.4926136501589	1.2780642861172016	0.0	14.72025142925944	9.074958947122264	9.751210228406	11.259830992210482	14.537894564403643	4.2480104875743905	5.465309781202573	4.838656431533829	7.150914698984314	4.274910515720697	4.840416756672264	6.055494634547209	9.274072589773128	6.185929113966723	5.594372301864454	6.980809453005636	5.157599257951684	-0.2105263209141679	-3.242540967189441	-5.8311207539282215	-3.106322019060559	5.634634284633383	8.843307461954488
chr3R:14920971-14921918	3.416762879286174	5.923569125224588	3.7357999168797424	4.962986781842892	2.6959932908192927	0.3261152139371148	-0.6823492009135298	-7.195267813022039	-9.881114333362168	-11.968540487971122	-9.977934755590072	-9.214743536595302	-1.3821770810048504	-1.7182984347281167	-12.032325423753868	-11.588461974231745	-6.119575872920278	-4.173529352549886	-5.4486503722426685	-1.2813406034374712	-2.662073520369696	-7.645858539981019	-3.140525221479021	-4.891315587006758	-6.598778650872833	-1.1130037992172948	-7.843954717263423	-7.622388144318599	-5.507826286265868	-2.5752383385023423	-6.7448820675084065	-5.51906168701141	-3.9997705695972017	-2.2923278609003184	-1.0668755590631576	0.0	-0.5204236353214442	-1.4036730221132534	-1.2998646395667792	3.3244086438576277	0.9337712719577167	5.573948378250773	3.6648261964474025	2.5470409729309225	5.56118697591536	8.148938236096855	8.217268634753749	2.868398228177065	4.8602534107267275
chr3R:15729091-15730222	6.036656363728759	5.218245975846031	6.510816277680361	5.482327115301693	0.6678705238617244	-3.213113578502142	-8.47272421338446	-8.189044997299028	-11.128050778887848	-5.49334636755386	-7.333869958252971	-9.238464151391035	-10.62329803008244	-14.257799113978432	-15.896747641925439	-8.521193859406996	9.546788971050209	7.304427191431328	5.056029385365154	1.4363591953661305	-0.5274747940221256	0.9626347193874115	-2.6671398854082047	13.60230472350419	12.379122335944023	4.727225350224294	0.46660954739493005	1.5781838836615223	11.824421088594239	17.60847141655371	12.422541128642294	11.229475578546621	5.275636721338732	1.4314081650077157	-1.3639736133389886	-5.373532240471506	-6.72645723401761	-10.356666350057719	-11.940483558565068	-15.137690594348715	-14.527923914242876	-9.082062999491255	-7.285752409791338	-12.824618081870685	-8.352121911187135	-5.248052633171397	-8.0054683876745	-3.199110859284534	-1.6600668666598266
chr3R:15882085-15883174	-2.8128964763913915	0.14749567946014586	-5.098831567834269	-2.5873516330416653	-0.6414626619700174	18.388549966061067	30.277916613016014	12.99609842691891	26.364925539765903	21.609225665123247	5.060403823375146	19.7999243015078	16.18657098321895	16.68041712008777	13.777315624774923	7.237749772972122	10.926335652619551	7.226657664040957	4.5213757896835425	-2.4895688789497292	-3.0655827108321407	-5.436834910503444	-3.7665624734338903	0.9884928598239788	-6.409659854182316	-14.22974846679923	-16.749709094288793	-9.973601270179646	-18.81575606940047	-10.021948854888887	3.59501309958233	5.618273378963736	0.8243412360868532	8.645968763957358	8.185201026188933	5.846794958170167	5.688307704666488	5.061832924051687	-0.09512563411638915	-1.1001735830425132	-4.560502330057979	-7.941444815208884	-8.565673747901846	-4.90993446308537	2.906323009277792	-0.8815928349531303	-5.0082175465157475	-10.718365665001885	-12.50294263170364
chr3R:16126077-16127434	0.09207060567585561	-4.597681502367315	-2.717256176810197	-4.14561376440425	-1.5336408573911275	7.02701017315565	5.308170433106916	3.1116449905781733	3.1116449905781733	0.0	3.7977993268935117	13.370375353283704	16.094054806346872	11.371509769839198	4.474506152152512	1.776444539179568	3.7140610515033083	3.2538710982699692	0.6804443603060043	2.3218200024021876	3.298645747495847	-1.8187492745079774	-2.6273736948326327	-3.7974207830294517	-5.079711349879995	-6.972943774960163	-3.3168227655937605	-12.637312589288904	-10.891831529954365	-1.4313637641589874	-10.230663809406586	-5.797389020933191	2.230418279856905	0.0	0.0	0.0	0.0	0.0	0.0	0.0	0.0	0.0	0.0	0.0	0.0	0.7707522775142982	1.845766597580336	1.9800614733795974	6.172088636327441
chr3R:16150668-16151781	5.476598071249178	3.2948824902313087	3.563200835166661	1.4699777135444778	1.6712866636677912	-0.2105263209141679	0.9884928598239788	1.0668755590631576	0.32675222119505476	0.46660954739493005	5.247248679550242	4.246849545306514	7.660563819339155	6.198086109937749	2.1839685784770917	0.47712125471966244	0.3842533059311557	0.3842533059311557	1.9084850188786497	4.220124385554304	7.819519888815453	9.360827818421791	8.113144675918074	4.056501690724158	6.1306583143707805	6.815897572574686	8.96580350254929	10.383739298741146	6.814874180780181	0.6174908374233031	-4.826341211556008	-4.786521637425573	-2.0647558449388397	-1.5198163073493318	1.988794523484189	0.32510118717702996	4.817020307199651	23.157646286712733	7.392184907400714	8.563120569608039	14.702015536015105	16.671667509048913	12.945039444263463	8.099194136748883	-0.06698822164280649	-0.23225812240030216	-5.647696215687182	-10.345859240443971	-10.827250727980598
chr3R:16676261-16677391	-0.07853130230030246	0.14476694365000461	-0.4000062456870048	1.2404249367802571	1.0233385043488967	0.0	-1.9248915208427513	-0.8404960120009533	-0.13028893058797797	-2.02794425954716	0.9354222888908132	-1.550796420950758	-0.12668673996322327	-1.1123253194220508	-1.3043141380732142	1.8458333539919056	0.6867325911188109	-0.7359535705891888	0.4359239231164445	5.150793661863765	1.2118351976565962	7.134625287094678	3.7567687362204993	4.305719361282954	3.4313057373303884	-0.8961659116316406	1.1211366593401035	-5.217696087499138	-6.357403526396068	-7.815245687162626	-10.888919062152015	-3.3715123774903004	6.792381770319183	7.261709706378112	6.856015060794086	-1.609480607830202	-1.9105295747499418	0.37595951520812904	-3.768683557043304	-3.9189224238631524	-10.055285718914083	-9.480044049106533	-7.065705538955356	-8.476095587859499	5.494175461964899	5.882596342310759	5.7661459277154785	-0.20863450265139175	6.02274662964062
chr3R:17193189-17194287	14.094575652177218	1.7563068071459853	6.853505565146228	7.517049186930187	6.904486711078674	8.333679650623589	1.5636596944665342	3.30416479646588	-0.7556196428198356	0.0	-4.558990452479847	-2.998002017370047	-3.627505487186587	-6.7570590868875895	-1.1919504926927988	-4.817949744977131	-3.5670558476644088	-0.5050184077099936	-0.9059652567236041	0.11711381659341483	-1.911532977849885	1.0259302473215648	0.288769123076823	0.7369494428145491	0.8027405744114343	-0.1324460563010879	-0.4603335200776748	-2.3070806636951193	-1.0090417933995997	0.6338450518233111	-1.3022065927734716	0.21642325877221547	-3.072247537953147	-1.8887555363857522	-9.345434097181423	-6.942270776656395	-7.208619776497709	-1.6528887946203765	-3.743555841600815	-1.5040165661675615	0.0	-0.32675222119505476	-1.4313637641589874	2.170326612168649	0.9017934369980777	0.1423714444383139	1.9830021679203316	-1.2176709292354677	-0.5955745154639471
chr3R:17200286-17201686	-1.1919504926927988	-4.817949744977131	-3.5670558476644088	-0.5050184077099936	-0.9059652567236041	0.11711381659341483	-1.911532977849885	1.0259302473215648	0.288769123076823	0.7369494428145491	0.8027405744114343	-0.1324460563010879	-0.4603335200776748	-2.3070806636951193	-1.0090417933995997	0.6338450518233111	-1.3022065927734716	0.21642325877221547	-3.072247537953147	-1.8887555363857522	-9.345434097181423	-6.942270776656395	-7.208619776497709	-1.6528887946203765	-3.743555841600815	-1.5040165661675615	0.0	-0.32675222119505476	-1.4313637641589874	2.170326612168649	0.9017934369980777	0.1423714444383139	1.9830021679203316	-1.2176709292354677	-0.5955745154639471	-3.470409418020242	-4.185610407508124	0.11504130334269605	-0.9059652567236041	-0.5552050987676277	1.0668755590631576	-0.32675222119505476	0.8065359368777398	-1.2369422173662068	-0.4838418498044848	-2.438757204829818	-0.05074340988756521	-0.7215594904975984	-0.45683360279504587
chr3R:17857722-17859361	5.514494515471077	5.839290239538726	0.8881232239143072	2.46034330959905	1.1141960050999702	0.5591907691058066	0.7504839099806654	1.3621716488021876	-0.48439097145072446	-0.5799120999595514	-1.7202561325501502	-2.357786486166232	-2.378272848829812	-1.7353626985013086	-0.03363188635396786	0.7933165457988192	-0.7359535705891888	-1.1586000686795346	2.965172224808521	3.2438109353531446	1.4438432384487503	1.0530003516895863	2.762882994219597	1.9379277478404204	5.115657641086931	1.3197504034470002	0.36079828323768526	0.3943641389303225	0.5756315718984268	2.277292504650865	-0.775842803164787	0.47712125471966244	-1.9769857196479577	-1.8593678447206412	-1.5235855629171835	1.4959994217278076	0.06293140703238648	0.0	0.8874803547657467	3.6467901253682276	2.265111574250747	0.0	4.563465938907516	6.064426607236639	11.586818407584898	8.644753044463023	8.804547128726666	3.2045232320412613	1.133339919929719
chr3R:17904301-17905016	21.677401534737548	12.452478798434903	10.9167201029347	5.895642975758583	3.025711863566616	-0.9607945822395696	-3.4149619386611674	-7.455693568082762	-12.272263134961804	-17.64497576181091	-15.516423849177132	-17.68171037548814	-9.577817065849818	-6.900886254052533	-3.755974658847657	-0.021235686759873727	2.1500867333759883	-2.0284555999502873	-4.622127426758279	-9.907554350205835	-13.74961849127355	-14.972654392013066	-16.12109679769039	-3.0334983336919925	-13.864179632470526	-22.921022041809717	-10.622183367311804	-10.233011795702502	0.9290309861449395	0.5242096264605997	-1.115515706694528	-1.4328489115221776	-0.35694453873286114	2.0699852465364534	1.773021931513015	1.6465238463945715	-1.122324085205365	-0.19875427323119926	-3.2647890991451405	-1.589191002483064	-1.5173941021919086	-2.0618339625471616	-3.954693599079472	-9.31623332600977	-8.461966211149583	-6.0418025457592215	-0.5050184077099936	-3.320059232784147	-2.132189324482799
chr3R:18244884-18246401	8.345744898858124	14.72894836339987	1.5843169673469322	2.647633073506949	11.304011667382731	17.885401406604025	12.129823525606287	3.169678081106114	2.6500976589995733	-1.1569122389168975	-1.9451336066509175	-4.447155547520689	-2.30490383831563	-1.96512250223311	6.114186760363303	8.911114727621722	5.524502876338873	5.911965827006549	1.1635564064096202	3.2943126705928174	-0.6233791879166282	0.08091838289723746	-2.518379354318539	2.2843851577185657	2.142134213283437	7.282837831851702	7.12368204492287	9.709579382646078	4.616455864928994	5.663292179791126	0.6975165395047866	4.5231592079208776	2.6511168095206896	1.7355235356534822	-2.5659553435514875	-6.688031963204575	-9.808283182098203	-12.05706020322288	-12.606403769120492	-14.29755358374118	-8.37132091251467	-6.40100924381261	-1.021641598728586	-0.7357890626869555	1.2369687272137193	1.1607771710312844	0.5963494648177945	0.5764238656556306	-4.052873128076785
chr3R:19180698-19181834	4.430601038708375	5.564722983571503	6.812324419573034	5.855436529808385	5.090671631720663	6.13431883038756	9.462664225694239	5.487513915800644	4.384380972168577	2.3472901998284565	1.3364355406271504	-0.025714105953633288	0.04759840440154023	-2.495032040609086	-1.2975535332848132	-0.4086158505541441	-4.179396301383634	-2.7217227289939143	-7.400734742928334	-3.750038837685294	1.743028296996727	5.645265129820359	7.378083286284325	8.719360708217454	7.358759391716055	5.217247129219936	2.915266191484841	2.5420479882635423	3.604555938460629	2.309746824881523	4.9340211112067	2.6132914075717344	4.276636665852659	1.623716097981586	4.161314762414602	1.3647633485951847	-1.1715171924002243	-0.7021769301766935	-1.7890983366645457	-2.6877959492947765	-4.667298130626329	-6.913508622216003	-4.897847678377938	-5.811129577921602	-5.715520536111327	-5.8128283570895585	-8.902121366107261	-9.6855100338631	-8.08080647602256
chr3R:19184775-19185786	4.384380972168577	2.3472901998284565	1.3364355406271504	-0.025714105953633288	0.04759840440154023	-2.495032040609086	-1.2975535332848132	-0.4086158505541441	-4.179396301383634	-2.7217227289939143	-7.400734742928334	-3.750038837685294	1.743028296996727	5.645265129820359	7.378083286284325	8.719360708217454	7.358759391716055	5.217247129219936	2.915266191484841	2.5420479882635423	3.604555938460629	2.309746824881523	4.9340211112067	2.6132914075717344	4.276636665852659	1.623716097981586	4.161314762414602	1.3647633485951847	-1.1715171924002243	-0.7021769301766935	-1.7890983366645457	-2.6877959492947765	-4.667298130626329	-6.913508622216003	-4.897847678377938	-5.811129577921602	-5.715520536111327	-5.8128283570895585	-8.902121366107261	-9.6855100338631	-8.08080647602256	-15.551848094880427	-19.637726382194742	-17.604932604854866	-11.164593617000097	-7.202391874758802	0.2614505271567006	0.8065359368777398	8.20903028443797
chr3R:19868496-19871144	-14.150610293403284	-13.204958621447046	-5.714218348749178	-6.777836943204148	-6.896024431183055	-8.768689202986401	-2.040798121852448	-6.836228528543177	-3.094275047049504	-0.42089311482881603	-0.7822497065974797	0.302302415767695	1.4329417110838014	-1.7547156730205384	-2.1175318794515112	0.05851597975293746	0.03923885817930211	-1.7160233536387708	-5.154942850878735	-3.340149043181039	-3.9708979580983605	-4.915839912345938	-3.4677984075768378	-6.532119004820039	-1.6865583723593303	-6.594847699551546	-3.7742867185066493	-3.413465285552094	-1.1118959155158696	0.30512919039847236	-3.481126802366206	-1.5617646737515405	-0.38611665592809713	-0.32675222119505476	0.0	0.288769123076823	-0.32675222119505476	1.0668755590631576	0.3842533059311557	1.1118959155158696	7.650213934077217	11.765117389049992	8.407089881541369	7.842347675733115	6.874894549529154	6.7053765779072245	8.828584095341828	5.470568185279633	4.720007778868956
chr3R:20460972-20461963	-16.38806771340341	-1.1582567948771416	-0.98174571187062	1.3836034978805847	2.4769017913341163	1.1096670455303024	-0.5552050987676277	1.1737218734474009	6.379682405375896	7.47354483533274	9.613195419407626	11.627809643269018	0.5325793640278282	0.0	2.8971063280919656	4.536987718388903	0.37107205997171755	0.3842533059311557	4.267649081921971	13.215804084559222	7.297250768492808	9.991562813301584	3.48762928746045	3.63370502579631	2.740267149307653	3.6168168593542975	-3.4165395503852847	-5.231649156902981	-6.1505152330045565	-8.806015532395012	-2.3358376903779603	-1.184584460397631	-2.023126312890935	-1.4310289473462419	-4.211972052440145	-4.048728391480497	-2.8570127010414965	-0.5991528409482914	-0.4447253067938503	-0.18946256670265693	-0.32675222119505476	-1.2048957693008349	2.385775546708764	-0.4545456882419626	-0.1810508810297222	3.0713233068897945	2.124618690358108	2.4185106506640235	5.413054686409084
chr3R:20693622-20694849	16.010681717565358	10.211033612373026	10.866614833982743	7.378392552065785	5.724145966950015	1.4362820044816205	1.7190314631735322	-0.5563440348859585	-1.8896456229857623	-2.4797989929280986	-4.499527700296591	-5.774289663638924	-10.208085764184395	-5.03296192282105	-13.304258272537126	-2.568532765931552	-9.31619636143246	-8.267934078384181	1.5022269290607766	0.0	-5.165339044394201	-8.954674054966688	-13.459019257464622	-15.13032866292173	-8.9541164985976	5.527292739526548	0.9396698935460946	1.9325489045477005	1.7407076077571686	3.483321128111907	4.3717789988588835	1.0099378001254522	0.288769123076823	1.0207429196409408	2.7959310404793483	4.0353080937883385	10.064014195158904	0.6610055706295627	4.088091043890682	10.293284228212341	13.920863410822701	6.648834940974953	8.1199710638034	9.45889241225214	8.048912861061583	7.993733838749816	5.560087459901842	4.647597273155535	3.1720226515604786
chr3R:21071519-21072582	28.529363311985218	14.005521653017189	8.266679902749287	1.3182687278617096	5.401167140896214	7.123214502522264	7.744909327709094	0.1736674791438287	2.3882644820524592	6.136823973449451	2.057355255631578	8.505286568507394	6.805760884501205	6.783065990089727	3.807659671506302	5.298903506610502	2.0261220398218094	6.52648261343282	7.3787145291477385	2.9792574701500705	0.9059652567236041	-0.9059652567236041	5.4152939361163215	6.3593237556948905	6.928189121022536	11.25057734907697	10.687664525983422	7.646745097345667	0.3019354148787963	6.96068455296196	5.968404650957849	5.6044590085280275	4.650703521272885	1.476291322250725	0.27044191788563177	-4.707567985087076	-5.126783891481365	-2.1400198738726015	-3.181627233053237	5.5038821415866765	5.935628873956179	4.165584633434225	1.834949177086694	1.5383897502006558	-0.8866282175517963	-3.5019562629171506	-3.564580659548742	-7.626165345658621	-6.575954816631904
chr3R:21083122-21084802	6.3593237556948905	6.928189121022536	11.25057734907697	10.687664525983422	7.646745097345667	0.3019354148787963	6.96068455296196	5.968404650957849	5.6044590085280275	4.650703521272885	1.476291322250725	0.27044191788563177	-4.707567985087076	-5.126783891481365	-2.1400198738726015	-3.181627233053237	5.5038821415866765	5.935628873956179	4.165584633434225	1.834949177086694	1.5383897502006558	-0.8866282175517963	-3.5019562629171506	-3.564580659548742	-7.626165345658621	-6.575954816631904	-6.915846921182863	-10.756609332447647	-4.74410624672755	9.217592924133822	3.6027383903800207	2.874705630814022	9.036664205238875	9.886106501361338	11.176537614670442	6.273849226993958	2.335056885875982	2.083569566692409	-0.6893790771499799	-2.1806497067866197	-3.475935792651093	-4.767979935728017	-0.7754328781564962	-2.530033175091028	-2.8521776008695547	-0.20766884052168627	-1.893854959754946	0.3343368925238312	-2.8727085977419278
chr3R:21085563-21086302	0.3019354148787963	6.96068455296196	5.968404650957849	5.6044590085280275	4.650703521272885	1.476291322250725	0.27044191788563177	-4.707567985087076	-5.126783891481365	-2.1400198738726015	-3.181627233053237	5.5038821415866765	5.935628873956179	4.165584633434225	1.834949177086694	1.5383897502006558	-0.8866282175517963	-3.5019562629171506	-3.564580659548742	-7.626165345658621	-6.575954816631904	-6.915846921182863	-10.756609332447647	-4.74410624672755	9.217592924133822	3.6027383903800207	2.874705630814022	9.036664205238875	9.886106501361338	11.176537614670442	6.273849226993958	2.335056885875982	2.083569566692409	-0.6893790771499799	-2.1806497067866197	-3.475935792651093	-4.767979935728017	-0.7754328781564962	-2.530033175091028	-2.8521776008695547	-0.20766884052168627	-1.893854959754946	0.3343368925238312	-2.8727085977419278	-2.08916179891912	-0.0822357186130225	-0.8177395647234055	0.0	-2.577366054610659
chr3R:21509299-21510719	-1.7589738243875022	-0.14178143313803784	-3.8363674225516267	-6.652614770056874	-8.457884186144579	-7.98459077715966	-11.758861479913865	-12.586896334581324	-9.985112025847105	-9.04502876798495	-4.5715526900151175	-4.489328897005558	-2.2015765081576304	-5.51409277902901	-10.080517423631278	-8.023315847072144	-5.908171650597216	-6.188857591572003	-1.0668755590631576	-7.918386413940027	-15.317522803818772	-11.721696132488322	-11.809902340793343	-16.21618877138613	-19.290727981922295	-18.06280215387035	-13.257220172210568	-3.2728857884122076	-0.3842533059311557	10.096350868056241	17.332479386053674	19.50270908004808	28.18856570211707	22.26168218806391	13.115363677628388	11.094104327477197	10.89079923937936	3.7360869399710426	8.106928278094205	6.200572114008945	12.342948651407117	13.261722663646344	6.576891421897809	10.152784505489572	6.8320062827963595	4.237077236142017	2.23256344482783	-4.3705269070923585	-7.826381673365984
chr3R:22693737-22694952	-0.6252873828651145	-1.1242849780242945	-1.2400656565602315	-0.9884928598239788	-2.127449929147478	-5.873054336948915	-3.134346153310909	0.9790209469024396	-0.3861846181181559	-1.198756793898035	-1.0599632331942366	-3.2413913886679953	-1.3836034978805847	-2.309661094552232	1.0436763317093378	0.3614977692155433	0.9059652567236041	0.0	1.0668755590631576	0.0	7.145438580884997	3.0401377525803905	0.7359535705891888	2.6362935771654796	6.731837093772524	-0.3842533059311557	1.3891769388899318	11.34894393563357	0.6652598529503844	3.65960118483716	9.514603143928719	1.2780642861172016	0.7359535705891888	1.4637527426815686	0.7359535705891888	10.052797593320474	22.119028528543137	11.585917732456684	0.9884928598239788	15.35204845182351	22.174772004230878	17.255146112719295	17.481000438517214	9.348656101550963	3.1375580671749383	3.849345231620793	1.1836358798685103	0.39439868163764963	0.7359535705891888
chr3R:23749578-23750875	-4.6132399745445465	-0.47712125471966244	-1.0668755590631576	5.204259837595841	0.0	0.0	0.0	0.0	0.0	0.0	0.0	0.0	0.0	0.0	0.0	0.0	0.0	-0.47712125471966244	-6.935289834672765	0.18105088102972228	5.35368107874686	10.104913108099238	6.142869654322074	4.606755839317037	5.237581073444974	1.1416133483953088	0.47712125471966244	0.7359535705891888	3.921212212002805	10.649202062786015	8.716371521221468	0.7359535705891888	9.595111595089474	2.964573865369475	0.47712125471966244	6.214735640223829	7.910626382282186	8.188284193767828	4.59479464037908	2.984977031346847	-0.1826148626765881	-2.3965768197928177	-3.818065612360846	-4.110259879371898	-2.692849199401418	-4.096044871929748	-11.636507692953094	-3.9431194761359545	0.0
chr3R:24429834-24431004	0.8331037697083299	4.261847784395949	4.232305265020168	1.5598084946258042	1.3473521060624796	-2.54832016952922	-1.49243255809209	-0.447072594610879	-2.7917722016813697	-1.684872899606169	0.0	0.0	1.4637527426815686	0.0	0.586385520523675	2.083621954351319	4.09987729531241	3.425198909875339	3.0831126209446515	-1.9589707981371463	0.6948035353948027	0.6226347818807576	-0.567893276217677	2.259982999975834	1.3838736204033506	2.074028050575848	4.035965065404423	-0.13669829097314462	2.8566058436874577	4.174182763238715	3.3628313884587895	2.3437735773421755	-0.31370971871362024	-0.22427142097997152	0.18814902803315608	-0.8881232239143072	-0.32759146945842527	1.0762937555906096	1.251293698979397	1.3115661062965098	-1.2505855836273245	4.557107670631012	2.9105645279332815	0.8303377751134301	-1.0668755590631576	0.20164550840183051	2.6811595175551735	0.0	2.1683730433104054
chr3R:24884624-24885718	-0.9193975046841285	2.9953752441460164	2.792926887350876	3.9137121853421526	3.6185476184705867	2.448259788184741	2.6270064052811137	0.9238735850228941	3.112900112837803	0.7359535705891888	0.0	2.3286248352848276	3.774687520905128	7.173626498225137	5.756832562604884	0.6383073482902311	5.726956875310608	4.609335473435873	4.756849545508794	6.9505997604619765	4.61377129209593	6.964923412866941	9.602930530855522	9.057057740369201	4.430346676847936	2.847616146575369	2.697592030277492	4.182355212144152	0.7894318076328176	1.0096142699757356	0.6030288294452715	0.24062334122190882	-1.2081277097026015	-0.6963274743623699	-0.3460224489990095	-0.6431766970855943	1.9698603947583317	6.066847160403435	18.7011953682778	17.046273338662008	15.949356119241774	10.739313763523183	6.247244309637862	0.7373389329409517	-0.40970128356775687	-1.3353937421044602	0.35910362865878376	-3.425623311133401	-5.351545466896263
chr3R:25046073-25048367	-11.765495568408717	-9.682063619871752	-10.724110068618154	-9.724159404309475	-8.023345685273966	-14.502905371108248	-12.97467659095614	-16.17732519574313	-14.81116625203252	-11.52063392271996	-11.372675008290729	-9.069062251493126	-12.22078203154289	-17.67641595212287	-17.587285440216355	-13.238543367285265	-17.380473798581917	-9.905528988176087	0.32675222119505476	-2.3286248352848276	-4.253984936246561	-11.081886916970406	-6.84353762986277	-4.392305369435672	-2.936763446745902	-2.9906272946740633	-0.5234384870639825	-1.529598428483218	-3.5887173929797695	-3.9855397473797316	0.919397504684129	0.0	0.4095603756802117	2.211651722600319	-0.2887691230768229	2.532405238475601	3.524182117307366	6.039653602734748	6.828077166691664	4.637968431522841	4.648483629059205	2.6188201015617527	3.529469810724584	2.0699017701404587	3.3895454945428987	4.672798124579983	2.9780831530471215	6.420187073141988	2.973747706500482
chr3R:25682938-25684239	7.677133785119048	20.162328661891674	20.196590649308344	16.76908717463496	10.235741776673922	8.658295589176664	9.643128389402381	7.5578458037842555	4.880384556478878	2.869666258349491	3.137140328693808	-0.5483517971241718	1.7312946433678342	0.9412762859593229	-1.6747051296075313	-3.8733860495768826	-5.1985385142756915	-6.002416432748583	-5.492618902166456	-5.238356320047027	3.834396024904392	2.7071561237878945	2.9495465762063047	1.5025430265878261	3.702374588233466	3.341216968897358	2.42784829702201	5.0550270811895786	0.9390459174656928	1.4621515718576839	0.09779282836594361	-1.4238147872852178	0.7126661820224166	-1.9362642523270992	-0.9933616066868863	-2.2724391168136453	-4.259072810731987	-6.142513764301034	-4.559302165154364	-2.9487912093030455	-5.413289419187266	-2.85452684004467	-10.524679112664783	-11.495244270559427	-7.945513991481751	-10.361884217768122	-8.171321197991505	-8.550838707403217	-2.462190411915838
chr3R:25688066-25689545	-0.5483517971241718	1.7312946433678342	0.9412762859593229	-1.6747051296075313	-3.8733860495768826	-5.1985385142756915	-6.002416432748583	-5.492618902166456	-5.238356320047027	3.834396024904392	2.7071561237878945	2.9495465762063047	1.5025430265878261	3.702374588233466	3.341216968897358	2.42784829702201	5.0550270811895786	0.9390459174656928	1.4621515718576839	0.09779282836594361	-1.4238147872852178	0.7126661820224166	-1.9362642523270992	-0.9933616066868863	-2.2724391168136453	-4.259072810731987	-6.142513764301034	-4.559302165154364	-2.9487912093030455	-5.413289419187266	-2.85452684004467	-10.524679112664783	-11.495244270559427	-7.945513991481751	-10.361884217768122	-8.171321197991505	-8.550838707403217	-2.462190411915838	-2.5520164296904553	-8.216891655218047	-9.367337493478	-8.8332147445752	-8.552969604279493	-6.519741723821472	-11.809780375623804	-7.258365334105231	4.540207262925486	12.754677059665642	5.27617799986926
chr3R:25867257-25868471	-3.996833143367063	-5.85952920445858	-5.1054010969830745	-7.6792986219624355	-3.4243787365521112	-4.148391903625103	-7.279623717189347	-4.801957448838152	7.60695838910247	4.468253630377541	1.980000808074581	-0.9734303169882175	-6.878541765306992	1.09904636732023	1.7671833684548004	2.266576896864661	-3.7222855568651614	-5.003912260681564	-2.6557739904738704	12.229293252866126	12.528273948254713	5.622784436246902	2.651016969415291	-2.3526157114226796	-2.4057918752971457	-1.830642234528157	-3.513740648922234	12.552013798718104	19.589847997009336	47.949116822868326	53.97229207499827	48.86797782994423	21.072284545474595	16.99352859854145	13.152729514640159	7.0661210934214	3.0365843897448377	-6.5281031831564	-19.566392895261423	-32.85123472225558	-46.29609598077627	-30.034321457560686	-26.58786309455433	-20.638852931473192	-4.027854575895655	-1.9769857196479577	-1.3836034978805847	-10.073667191943606	-3.9519369699204634
chr3R:25870752-25871927	-4.801957448838152	7.60695838910247	4.468253630377541	1.980000808074581	-0.9734303169882175	-6.878541765306992	1.09904636732023	1.7671833684548004	2.266576896864661	-3.7222855568651614	-5.003912260681564	-2.6557739904738704	12.229293252866126	12.528273948254713	5.622784436246902	2.651016969415291	-2.3526157114226796	-2.4057918752971457	-1.830642234528157	-3.513740648922234	12.552013798718104	19.589847997009336	47.949116822868326	53.97229207499827	48.86797782994423	21.072284545474595	16.99352859854145	13.152729514640159	7.0661210934214	3.0365843897448377	-6.5281031831564	-19.566392895261423	-32.85123472225558	-46.29609598077627	-30.034321457560686	-26.58786309455433	-20.638852931473192	-4.027854575895655	-1.9769857196479577	-1.3836034978805847	-10.073667191943606	-3.9519369699204634	3.0214767189493097	-0.8719282568057409	-0.6753370160420804	-9.591821960340546	-13.785162818809347	-19.19676483465062	-23.85609103509521
chr3R:26031814-26032792	2.5432540118976066	-1.7097440603609764	-1.1919504926927988	1.8389217836419411	0.32687338866277565	2.9569641496028165	2.7040331919070106	3.1651401539073043	-1.597888911731707	2.6666315485740486	6.6478254373664765	9.197346475304734	6.750012785749514	2.800666101877301	3.600493758656936	6.380419198215356	6.808477085099195	9.59466124011731	7.3666779384906205	7.322329065686767	2.6154154843322095	4.115988676970222	3.940996940212397	6.587813888577064	5.1995416308518045	2.970145848535718	0.9832537178267733	-0.5198939151191452	-1.1672009443347164	-0.6494829534232724	0.25370995773219984	1.3078139002223752	-0.8673946119247413	-2.5967389379675665	-0.47479582163044937	-3.0686615024479256	-1.286102661188474	-2.3880271164370583	-1.9141417120852178	-2.5127168981555794	-5.306196111395468	-4.639587721640037	-7.149355297318463	-2.5410016657611276	1.9469380192369792	2.245453447015175	0.07285837394240054	-2.861434272641703	-2.272516819858602
chr3R:26033236-26034715	1.8389217836419411	0.32687338866277565	2.9569641496028165	2.7040331919070106	3.1651401539073043	-1.597888911731707	2.6666315485740486	6.6478254373664765	9.197346475304734	6.750012785749514	2.800666101877301	3.600493758656936	6.380419198215356	6.808477085099195	9.59466124011731	7.3666779384906205	7.322329065686767	2.6154154843322095	4.115988676970222	3.940996940212397	6.587813888577064	5.1995416308518045	2.970145848535718	0.9832537178267733	-0.5198939151191452	-1.1672009443347164	-0.6494829534232724	0.25370995773219984	1.3078139002223752	-0.8673946119247413	-2.5967389379675665	-0.47479582163044937	-3.0686615024479256	-1.286102661188474	-2.3880271164370583	-1.9141417120852178	-2.5127168981555794	-5.306196111395468	-4.639587721640037	-7.149355297318463	-2.5410016657611276	1.9469380192369792	2.245453447015175	0.07285837394240054	-2.861434272641703	-2.272516819858602	4.833334334885821	4.827093830538862	2.343921813975141
chr3R:27019020-27020202	1.0248683428403567	-0.35634346102921866	3.6692317811667032	0.6731648119482586	0.9792721391316549	3.877971026434897	0.08319454522042043	-0.9884928598239788	0.9884928598239788	0.22770060053427232	1.765045581361126	0.2614505271567006	-0.3842533059311557	0.3842533059311557	5.324198134991711	1.9908803431525133	5.202742693900789	4.58748610399578	4.522471761291857	3.266628947134102	4.564940956641655	3.3958225149751127	3.2989130180852766	1.2297120145169194	0.8268563444145033	-0.1968041420399681	-0.8029449389220774	1.3787580925151621	-2.236206535768674	-2.2175293316880156	-3.1587511819944956	-1.9629134665871997	0.0	-0.4459724419917112	-3.254340399088103	-4.072767212687116	0.1155572591029427	-3.4864873175613393	-1.8719615585114593	-2.0399242505274597	-0.2649609543357558	-0.32675222119505476	0.7359535705891888	0.7359535705891888	1.057280587312165	1.9818654906907396	2.793564002018489	1.2842439790423155	1.0954071981759788
chr3R:27041568-27043327	1.9818654906907396	2.793564002018489	1.2842439790423155	1.0954071981759788	1.4019407318002706	1.9161560801600441	-0.5552050987676277	3.450070926019602	3.9113146993544303	2.1535944478094757	8.671402475716032	7.9245672591944905	3.7757813498072794	0.32675222119505476	1.4700822753787206	7.859804969498134	6.00117246037445	3.625849049004732	13.556680091688058	9.294118876168389	7.372432748288447	10.034374144448467	6.809376242126119	7.518869145000832	8.394279296591062	4.742048777996533	0.7359535705891888	2.1103174211004725	4.170737367621485	3.9692104261424928	2.4444241203011807	-2.786509849764301	-2.101681498142228	-0.7086108224022718	-2.5595124767438167	-1.3821770810048504	-6.491102323832881	-13.370562142424992	-7.330707594685108	-8.330576318473202	-14.619728840955474	-4.232439036821135	-7.087032293943356	-9.094242935971172	0.32675222119505476	-1.2780642861172016	-1.0466924622419154	-5.065102110785209	-6.852390363762324
chr3R:27420373-27421820	1.5016006525044663	-0.11930251449979568	3.1567693808022477	0.7388735348821501	0.06073907769438268	0.7441011720374798	1.157028680067261	-2.264852463552234	-3.100346167011292	-5.325885252720799	-5.892789769228381	-5.66643228133615	-6.328190961342637	-2.6487038891815073	-1.3700518866087263	-1.9964908786936886	0.0	-0.7174817428959887	-2.510846372170784	-0.07768811657101156	0.7953235719989745	-0.2306245493921307	-1.9642984727935342	2.0496187516477464	1.9460544669282525	4.753720052147995	3.367215861297847	3.6072766550101814	5.624744062427127	4.26627114511319	3.3112051342174826	3.2600413720745474	1.9961410364467218	-1.1110090209113634	-1.8331667216275371	-3.8780851180618026	-4.960046502514243	-6.972439019568688	-4.152820703366365	-8.912255118626051	-7.4560889904861325	-6.45428391021132	-4.407103300878987	1.4313637641589874	-0.5050184077099936	-4.957183934387411	-3.1771444501259856	-0.48723974652184643	-0.7875892944361567
chr3R:27570431-27571834	0.0	0.0	0.0	0.0	1.8226612087617338	6.207539758760857	8.166449292123973	5.601626880751308	5.855440299801585	4.601509678809279	3.8251665184748593	3.9796322098018986	1.7574664225076952	2.736570067220983	-0.1905958715993012	0.12345630712922841	-1.1195798962451204	-3.636419980697771	-3.661544991181993	-5.105283392134872	-3.279272368294221	-1.1577397598338817	5.205211524445725	2.936521105183307	1.767927724052722	0.9991748016680262	0.5696341059805567	1.891813561654843	-0.6542314502127641	0.7655527689498733	-1.4070526945451793	-5.678975535468381	-1.5666624494350934	-4.6895649123929095	-3.3119799140584	-4.998086674884501	-7.248487480313213	-3.9736858968338247	-1.4426764120228188	-3.406572350245606	-1.9158649366422307	-2.833404905947573	-4.356851072657171	-1.3790584067240925	1.1559095236863737	-0.12730186446133945	-0.32675222119505476	-3.001479538499564	2.9368563625310378
chr3R:27879100-27880809	0.0	0.0	0.0	0.0	-3.7088206429780977	-0.7357890626869555	3.1532554676341067	3.098878344142466	3.440036602075246	0.0	-0.2958330142165859	3.00583442034634	4.932665080555147	5.3209461116969194	0.6867325911188109	0.0	3.2955606266994106	5.9442077195251395	4.206046143935163	8.964095308485803	3.499979018857231	3.742731644790564	0.17662740040074293	0.0	0.9884928598239788	0.6252873828651146	1.4637527426815686	0.47712125471966244	0.7359535705891888	0.0	1.92524100029391	4.120996546686595	3.6311319408036913	1.4313637641589874	0.0	4.808849102504304	13.457743971464586	10.45375269457468	6.612553384788798	9.681956502406651	4.768689594756395	6.382025854196905	5.959103605959015	2.9720624767956445	1.1402482150925257	-1.7024390227522326	-2.153707087128169	-1.744167174571426	-1.6426751266920798
chr4:86344-88005	-0.7359535705891888	-1.9330516924433963	-0.4547195741423293	-1.4637527426815689	0.0	0.0	0.0	0.0	0.0	1.537197078528956	0.9884928598239788	0.0	0.0	2.0628055570570996	3.8622104928819727	0.0	1.3821770810048504	-0.9884928598239788	-0.5050184077099936	0.0	0.0	0.0	0.0	0.0	0.0	0.0	0.0	3.0643670870356483	0.0	0.47712125471966244	0.0	5.763854314031679	11.220149636936707	8.321857345788471	0.9884928598239788	5.81110559139501	3.4525620940576753	5.505280019982004	7.504085441640076	13.516929917587504	1.1737218734474009	0.0	4.004103488598686	2.4589972098463106	0.0	0.0	0.0	17.605781470053767	8.722126216095177
chr4:232887-234130	3.768982878817368	-0.19916529609750633	4.846299615505709	0.4041630978552235	5.128433965453218	4.026673073882121	5.821250533527605	5.289092988049796	0.4724541239367261	0.6358459603999882	4.838994325055149	1.9238189168559865	1.1968205028200558	2.503085542172134	1.0937648402098439	-1.363170818309168	-3.675947131075847	-2.3508673485599956	-3.8900267392636816	-2.689936250805805	-4.008995389796248	-4.680685782336573	-11.174168421934509	-8.616559682581293	-5.667991104270389	-3.8814745118779066	-0.47712125471966244	-0.15476836551837433	-7.015621266883583	-3.6175636322510214	-4.995456293109766	-6.551461656701179	-6.981812107350687	-4.299557134121443	-6.82439879706972	-1.749231110610253	-1.777252055225254	-0.6643398008192601	0.5397100834933587	-4.442130167577232	0.691528896704295	1.0013574816991053	1.4141355120143906	3.0276974959663936	3.9112877243924973	2.3286248352848276	4.805357709634127	5.8205016515996535	6.95874198589405
chr4:329898-331006	-2.1724279552418553	-4.648341624774356	-1.993593973190316	0.9448232280324235	-1.8242596055295903	0.9082822009559254	3.2930544859119117	2.857763311061369	0.10942717793621408	-1.7799221575266413	-1.4537874182623782	2.3249827965767205	-1.3923568445802041	-1.143618272891405	1.9561735546198837	-0.6948035353948026	2.2659914265242724	3.129996803043679	3.6693871292235563	2.3635436059454524	-0.5907678496456239	2.0715308380775506	1.7692267798253454	-0.9652942294281277	-1.631586046280439	-3.9756924574537282	-5.892651957554801	-4.832369470056291	-2.443224773911456	-7.232040901609391	-5.38692967913992	-6.376632979726046	-6.286672588121065	-6.578741420374659	-5.967572248227576	-7.350660654771606	-2.1630190627772334	-0.1528807416087846	-0.9884928598239788	-1.4737249660132001	-2.325159244164618	-0.6010621407397195	0.14818094178448596	1.4816719073685745	-0.6525082365271062	-1.8458554118323485	-3.4997489951526677	-1.805930471249312	-1.2105505683784248
chr4:670449-671583	3.6914039907464886	0.705003892469924	3.510205793327371	4.441279754432739	1.6212683248567412	2.766554006832274	2.3165968467800058	-0.2212844858705887	-2.081024620890593	-0.7681286371798972	0.534926780476787	-0.020593317248250646	-1.240928592847106	-3.1123513507313874	-5.651789352133497	-4.625730661330082	-9.455993156092187	-11.516445334953213	-6.7058083737232455	-9.588175288712808	-6.118726322135519	-10.169440326362546	-6.687124772288161	3.6904742075553614	7.8434281050647225	5.692902489066135	4.782726433911753	5.6618970826901105	6.882239978844248	6.2580324565151635	8.072195985425925	5.655326325919198	1.385345608454738	1.0420036105689412	2.1012634336027984	2.0123225823356705	1.0668755590631576	0.9854916893934756	2.7349688815616022	3.5224929276307932	0.24499085473622953	2.757415903839672	-1.2237571011800419	-1.3836034978805847	-1.4132704201996675	-0.09764696676099968	0.7390956661596731	-0.3148888647787244	-2.7977900713901582
chr4:1053854-1055234	4.229837387850529	4.581843796883082	7.866822137489352	2.3871911499207905	3.6327978284757316	3.4670835324954608	3.924584332294455	4.46387530446699	2.7324556179161723	1.8078538428170754	3.7751975924197922	1.3816822987588686	3.821890260209962	9.328166538496227	8.197266099962146	6.964970399830144	4.517971811021809	1.8074849733250782	0.9948679687689339	-2.6109616206302046	-4.662438512536309	-5.783688922759046	-4.703134494749135	-7.82875889921511	-1.7538753675387093	-5.033936432481683	-0.769203383389443	-3.711934939779312	-3.6922662690482606	-0.42872533692580056	-1.0638281576422768	0.8936083154540572	0.37380007311200253	-0.9785856351704505	2.2754288507254743	-1.270687422474567	-1.9393052062011502	-0.7447375055350494	-1.4270255829168836	-0.4359239231164445	0.8033028785247526	-4.157660179673556	-4.678037935275358	-1.463466996459378	-2.1684126071178387	-5.751136731803388	-11.890718374590723	-2.2004101929515643	-3.96948186270366
chr4:1145196-1145879	-0.6569312848502507	-0.48314147079399433	-4.374388834859845	-0.8838034207522496	-0.08911586438568975	-1.9503773940432036	1.002218800574404	-1.0668755590631576	1.0575118562454215	-1.4806135075530658	-1.1760514275446143	-2.292510582656177	-4.368584753795279	-3.753133752904404	-0.485433315689084	-1.378140395019188	-3.884908372303392	-0.8074614042196859	-3.5157539165961076	-1.2400940254342014	-3.547596806534704	3.6705825651043082	9.862145535208981	4.071190109270219	2.186825009421875	3.084103902990284	3.480216918893745	6.548424907141597	5.849091623463211	4.457676719279792	2.452348138309405	-1.2905744785105304	-0.5465117487316801	0.3807802995619615	-0.5335180237461826	-1.4813876291387138	-6.795490937324931	-5.9088984616173725	-5.524055267806458	-4.619707215508486	-2.6500259403671484	-5.663980957370356	0.2958330142165861	-4.2862460058380165	-3.7647333594074035	-4.159633575076806	-5.054905377439251	-1.8838391695790326	-0.7466685489814487
chrX:521842-523211	1.1745374412855578	0.550495952131359	1.1801443852293758	1.730970776999219	-1.417059514257353	-1.5834730143345925	-3.10546685063044	-3.796994953687449	-5.372782100258785	-5.164797112258538	-5.3475594212557365	-4.981572933064895	-5.332243470367281	0.2243748970807127	-0.2672976617670412	0.9059652567236041	-1.4677336579008509	-0.4557888860878551	-0.6673282951193023	-2.556461542766686	-2.548251827891644	-4.37963182469758	-1.9225344129673299	-2.616468309218756	-3.108617799249811	-4.780039143383123	-1.0421790870559455	1.6362072363062081	-0.8552616185057378	-1.235744678489604	-0.17707364604006776	3.8766321976681	8.175505257392729	6.944380470689986	6.049707512460284	2.6383113988975415	4.880712446036142	8.830289660397064	11.221180205890471	2.44198848208433	4.4483253141677	5.9544304164230875	4.569639016265577	6.6361298736480245	5.810911699621476	2.4159562064900575	1.9357862695724135	2.1659858180783655	1.6759261239913341
chrX:656108-657477	-0.1815996564317961	-1.6219150077550868	-0.19916529609750633	1.8381371327387233	0.9377701123262863	2.498336991628845	-0.29786239378734114	0.9568070777091172	1.0035477854366492	3.6400152406185855	2.757152602948996	4.284789549746958	5.30995167337157	5.543822695882786	5.388689080879802	5.46284398494896	7.369486972760969	8.831416656752037	0.6403331027025662	1.1868722786020023	0.0	-1.2748537263102608	-0.4916341827454513	0.5954368996252744	-0.32462778664845576	0.536049381248703	3.082447277086656	0.5285918559797005	0.8226317832671096	4.196369849259413	0.9127472615404884	1.4444045626603808	-1.3868316950097648	0.9697451847726717	2.4940762793879063	0.2970833565050148	1.0438715964118237	-2.820025977717158	0.6942634784268896	0.04015054861311922	-1.7500800078005008	-1.0668755590631576	-0.5983530143245649	-2.842883884153592	-1.6150654969153675	-0.36881486400395286	-1.0017122122472584	2.3286248352848276	-0.32675222119505476
chrX:1243670-1244480	0.3842533059311557	-5.067237827999859	-6.204735835452893	-5.103978704241842	-3.7673122340408454	-4.41025308776779	-7.222491173794459	-5.4103579219282425	-5.3517783292982966	-4.138689090364181	-6.605672087754182	-4.616252704671703	-2.121467692593403	-0.2887691230768229	-2.562404107516911	-5.059388299511211	-2.374100814771809	-3.192339053016	-1.967221329436397	-2.7532728765700827	-2.005455258401303	0.0	2.433721214104711	1.437619711941812	0.40759060765813954	3.679519021306529	3.6411395943649665	3.209331505218269	3.0890092977066566	2.220665933753403	2.0164229226597463	0.5337796847552407	-0.7151444383321177	5.6689991894581215	4.148649622776403	0.2575743971255318	2.157843207250243	-0.3475305327828926	0.08521793395679003	-1.2381316556575908	-6.660727340634587	-6.017768784006687	-7.963240516689779	-5.416907923368821	-1.552781525130937	0.3120182880485038	18.67191247241931	25.650858935552975	26.301923572672287
chrX:1374607-1376916	-0.9059652567236041	0.5912815657275372	-0.38319417736057715	-0.050917485899110146	-0.2791738896551379	-0.9241195966363535	5.024332791838948	0.0	0.32675222119505476	-0.1079434712782199	-1.7821463766665202	0.4167144284306194	-1.0781173109379274	0.19132543123731488	0.38165497330202336	0.9337712719577167	1.0668755590631576	0.2226557903379214	-0.3081539433537366	1.8583375759545946	1.2164211582084004	0.35380432394164	1.4685469989975246	0.23533722913836047	0.2614505271567006	0.9884928598239788	0.0	2.2821549411583373	8.26476739627241	10.30139589518707	7.363161015941583	3.1759573425394	5.943147574647855	2.855183115503832	7.632946812777274	3.7038466567505894	4.467859858729048	4.646359335657466	1.528462609514428	1.9933180865247535	2.106908769151131	3.097475229897925	3.207261964061066	3.8425035854866403	4.115746679604596	4.041891273450356	2.234448532539536	2.2157061538623006	-0.11958146561922121
chrX:1765443-1766481	-3.4735148936033107	-6.46508479050618	-0.24460310793559045	-6.223719651695119	-3.947676937969857	-2.377070805727828	1.082115475360511	-1.012066476169976	1.1646866314729802	1.3602890513737331	1.667082972451096	1.0710808753637655	0.5016325915144075	1.20906566724447	0.8146844934204033	0.7359535705891888	0.18414755479673983	5.4619385432849175	5.781131496646488	3.9481244613785127	1.1681110102422605	1.3235311468090143	5.384353175281982	8.218344343978185	3.799017612372186	1.8623249816212963	4.379708286444551	5.654900475725108	4.146088187918053	7.08124623450656	2.8165959515080714	3.420390792960348	4.2129171018302545	2.465215557499618	2.57759795664943	2.3387368674647697	4.285287734010593	6.193496299293381	2.094308047847403	8.898079071518024	8.411118000472262	2.550019235350617	6.636645501390134	5.49858676090564	6.524393957289354	5.841429977979981	5.545984235387894	2.8560176127076664	1.839605838613602
chrX:1785130-1786160	8.411118000472262	2.550019235350617	6.636645501390134	5.49858676090564	6.524393957289354	5.841429977979981	5.545984235387894	2.8560176127076664	1.839605838613602	-0.5243882843298551	-1.1620189199401203	1.024759254887777	0.9245678377879082	0.3932828712144701	0.7190573177703611	0.5101349336012597	-0.7100554370545781	-1.6162669838506283	-2.071789811061089	-0.7901133706062459	-3.457104318011873	-1.9040807192600455	-1.8484644959412628	-1.0427572884634975	0.6225442656849792	-3.7445713246341428	-7.5739877232367405	-7.474724138183019	-2.051494358270699	-4.387332154918244	-2.2815519641314888	-3.376713077878239	-5.548077407150144	-4.21548728772634	-3.6867566953348447	-1.7135056278484437	7.159709041343549	9.209282751424094	6.0635619540492325	8.60614652911184	9.758402133655455	8.717257352801337	14.339928291088771	15.998829103857624	12.303844879669377	10.442010188338253	6.140298060155175	0.20610690122962472	-1.6132007368453563
chrX:1956165-1957762	-1.6806839062132066	1.4112246161388995	14.08636959772843	18.162531585827402	14.814243375764198	20.565580606725433	14.993609966862756	14.86169899614644	12.519943608857494	12.884597094871115	6.854663551473034	8.138364810597336	9.787672879798702	12.957734167065462	10.336885079953962	8.249276902406141	8.222433099919051	6.32471036534353	5.138634022813189	1.375351048421359	1.9626814787623668	-0.07280507598910649	0.8847706305604766	-1.2705112935298895	3.461662255051115	-0.4766444955950647	4.331357660017771	4.492387939527752	3.8968292988863253	5.431033599769949	1.7711623608950657	-0.9201915744601342	-1.8357968186794755	-2.739703599389663	-2.2671670924591485	-0.9190468209016703	0.8156463557139114	-2.9915376410868637	-2.1391354453777267	-3.6392596547434977	-3.4141004714947996	-6.104769177089418	-3.912198110676919	-4.994496693408241	-6.587935766069873	-5.9170974280435535	-6.02869841826911	-5.718821086173052	-4.247602197315315
chrX:4005268-4006286	0.21548593061972224	1.6060417188119391	-1.3588683295586843	-0.11659373793584736	-1.933136295904434	-4.118474473270398	-1.1349228078128444	-2.290249503094886	0.6252873828651146	-1.9084850188786497	-3.3156442453055255	-1.400377740842973	1.244869872472814	-1.72954811871417	0.9969595573255997	1.3598565958898747	1.7202851485054578	2.0408182592807793	1.0037204083025884	1.6525945075586288	4.79941886086523	6.968574647284792	-0.7359535705891888	3.1635675677280215	9.93249809099439	3.924637133516764	7.591018710006441	6.11174834217722	10.528046608534314	6.1020691146459045	8.359122399742294	5.567412627991286	4.936083440663968	4.741578792848198	4.664244819699674	3.130079799030222	4.046024494160581	8.177863824931823	3.408329654131034	0.3842533059311557	3.31494075174741	4.4506908072946025	6.027943403032366	4.063176683618556	3.840305390697946	0.021998406328121185	-0.14152671712418596	0.7556196428198356	-0.23220417679495023
chrX:4542006-4543068	-2.5838388381338238	-4.002249139539467	-2.1172800461351713	0.1736674791438287	-2.3286248352848276	-0.9884928598239788	0.0	0.32675222119505476	1.6525945075586288	4.599982768555308	6.9191998338201754	5.378469840755074	1.9605523250565686	3.176408379164537	2.2496080359839925	0.6305827875578988	1.3723012065654179	0.0	0.8191888961101653	-1.254814146077519	1.0259302473215648	-1.8083920906181905	-3.6456957035057456	-6.0951092041212975	-3.0464910636520433	-1.3408811315933145	-3.062691795905282	-2.0404172783228414	-3.1736511222758774	-3.0147721650114896	-1.1298996827847003	-0.150070504691243	-0.5833511215911275	2.5470409729309225	-1.1329522843457016	-2.1361093371192346	-1.12425283128421	0.8009663814585787	2.566243892813913	0.28972707936814057	4.738237563107141	12.646710374044405	13.867318643775832	7.515880164832245	17.948699644837223	13.45305940909434	9.074605567489174	12.547433231810986	10.999205485787797
chrX:4592726-4593569	5.436997433127975	5.5418802284547795	2.7876808840695686	9.077747447164512	12.336130141311322	10.470470359403981	5.767253197061984	4.401693258302455	2.4543490426143824	1.6651436755172626	1.122783330168274	-1.2636406770002429	-1.1880309103388726	-1.8087446031428829	-2.64673827605216	-2.8502653969302036	-7.318242118232316	-9.716433136761829	-5.328156384881198	-0.26700043158198916	0.4579032583635546	-1.7758636439663635	-4.210314725067062	-1.6759886362554544	-1.656512378297806	-4.757129382866834	-3.936401336156937	-8.077061603954629	-10.789801417337529	-8.748024986494107	-11.665449503837587	-15.929562012125142	-15.790146688029733	-22.48586101292704	-14.460464330431163	-1.4637527426815689	-0.47712125471966244	-2.615306279857278	-0.26145052715670036	-5.04420377222028	-6.023210569789683	-0.9407772141172349	0.6252873828651146	-1.654507166568443	-3.5936714015598743	-1.6647668477502808	-1.9530781444760812	-1.0464660522230171	0.4359239231164445
chrX:4822898-4824093	0.0	-2.8180212011118013	-2.305246129738112	-2.8058841903923994	-1.2319657927137535	-0.9059652567236041	5.493295193451939	3.5821257177997055	4.626259299360355	2.88209536510317	1.3821770810048504	1.4637527426815686	0.37107205997171755	3.4171747372548205	2.2065956426320588	5.427645525132153	3.248906733229063	2.868834723681793	4.101945010293198	1.897604259904281	0.6688365081901083	3.573322791717258	5.132607956490936	3.6446246281865737	6.317616936961727	5.2476482103116595	4.132538002910197	4.511276680702245	4.791987262178949	3.423393103102989	-0.9884928598239788	1.8137895810312992	2.6016295640487006	0.9670162803285552	3.2269296637376113	2.822840874951076	2.547904612822495	2.5134276896362775	1.5224346760716454	2.4836628183140377	2.516649548588187	0.13906948780066558	1.9516659161978542	1.4806024136320513	2.0426715089406096	3.527834509535304	2.113941274703111	2.918437271596312	6.448167729439958
chrX:5206176-5207468	0.9884928598239788	0.2774970825825791	3.307843635288625	1.0668755590631576	4.728813046341283	4.5594022829053245	2.365170891693313	3.711426423346137	1.6612334157773805	1.7712800271743756	0.27511625691083413	0.5050476883409762	0.6666469817901984	0.9884928598239788	-0.4227555306216593	-1.8502872346786396	-2.9385396922277893	-3.054184562050248	-6.717879114681979	-3.9550089641702684	-5.9133863152161865	-5.5379213394980376	-0.9884928598239788	-0.7359535705891888	-0.3842533059311557	-3.6529141220381622	-2.70092328778517	-1.170041379908726	0.47712125471966244	1.4637527426815686	1.4637527426815686	0.9190857878727454	-0.6064508288109548	0.0	1.4274736494863933	-0.8628158646556385	-0.2406233412219088	0.6172381522614051	-0.3907644586909239	0.8337117047211184	0.5587005154689895	0.0	-0.32675222119505476	-0.9404020628356496	1.7508256322519138	1.0466924622419154	0.47712125471966244	0.0	-1.13288344046034
chrX:5566650-5567804	7.004809424805786	7.336573278090641	5.405754658763248	-0.46791191267512355	-0.059360151002913454	-0.4470431684429885	-1.562830727830078	-0.6293064545644426	0.28645957724688276	-0.9805135184152073	-2.9546461779944435	-0.7822180224527991	-0.22614829484053428	1.2712341827237772	1.7327035741758199	2.483097107397023	-0.3418737016928977	0.47271691143287853	-2.6476920885448627	-2.2681080274726155	-3.368628111839031	-6.748044711245918	-8.971211676258283	-8.206004422374523	-7.556639996268143	-1.9769857196479577	-0.3842533059311557	-6.327110234333275	-6.868572209265062	-2.117555324013168	-0.2375273844037124	-0.3842533059311557	-1.1737218734474009	4.676526958980845	6.672752557633871	10.278654809594016	5.597878841669299	5.885894345512209	9.492021049587859	6.783748149991379	8.421735782646927	3.823976293951929	5.985469244444421	2.286921133151937	1.624114000009808	0.20480118701514224	-0.4345376864004697	-1.5877818052558785	-2.992025767193421
chrX:5796588-5798777	-0.7359535705891888	0.9207074752827707	1.3787580925151621	3.4546022086233124	2.3359039180838064	0.288769123076823	0.18946256670265715	4.365585350335576	2.0905578453770626	1.5914876501123962	5.692547659375058	3.06144938831162	5.929096687767467	0.9527115521825327	1.0668755590631576	5.281193509462433	9.519765456853033	6.555974578283591	1.3630324514383023	7.432506195330054	3.9131031413686768	2.687242389661286	3.847667413541384	7.069393974148889	3.7490658827722942	0.32675222119505476	1.798807977874082	6.583212488284639	5.855765126330327	6.767475121388547	6.258169809539658	8.433515914699692	6.567398253294167	10.1131825574048	14.90591350496851	8.21363455023009	7.504220846581974	3.828594468428476	0.39019258981053845	1.3417879313531824	-2.3244039462634363	0.515960590107979	1.6420305061792517	6.15444054943936	1.389171354651783	-0.44506500262298276	-2.6331143853184704	-3.936466467066953	-6.644759208654546
chrX:5931654-5932598	-8.608265643863923	-7.819902513624811	-7.603662646799443	-8.499865751151352	-10.771469376761477	-12.679385481532464	-16.72859090032254	-14.703074440272477	-11.942305801533596	-4.337320356700658	3.9410633882902872	4.6374872156585685	3.9083934264143836	6.296516385031796	4.856557397604117	1.6143225371840955	1.9293210127259623	3.928540477623997	3.3729476705982226	4.327844839972087	4.439095384264127	3.6903377288028842	2.8655573825252394	2.203604548117281	2.950744893486144	3.9613613217551316	1.945959209851699	2.635745286468872	7.24104889946064	11.12053857363074	12.416051766472721	8.302461656422818	6.955942286468615	5.054182019295025	6.9915254547529635	4.299421402586345	2.2217038369556654	2.4770773589442063	3.803869040584432	1.7660884975143274	1.536155819386512	1.2976930438285312	1.3555720446739263	0.12752904712928684	1.6337661484806476	-1.9015516271077553	-2.2769659142668024	-3.771392306162607	-5.144256542012176
chrX:6167602-6169031	-14.27639696906067	-6.626140429151565	-0.9207074752827707	1.4467138598490805	12.78141777483677	13.520160417785295	24.272441971708027	19.53381690274122	16.583917862342716	11.759122768806316	9.760422723333468	10.470371244923768	7.645181424604354	6.389232307010852	2.3980578172284446	0.43119466523093913	1.5579710855559747	5.393931043287683	4.39479320748043	5.4220444379952175	10.604021065883208	8.395300504965906	3.1716264678051043	6.015375112767532	6.224780868057658	9.324288566776419	12.71091352098802	11.381435455916094	9.29715488314847	6.732070495149876	8.61076199844481	6.850281893702336	5.055110519697968	6.5452132717311935	5.486320143382035	5.701554133841395	6.880806560524729	6.184215282881129	6.529919298486288	6.469651681143591	7.630327051822372	1.5659934199398473	2.171447649509605	0.9924573170763554	0.9866184749426306	-0.20751265470388192	-2.9958765293451064	-4.886096599124827	-9.277178325118518
chrX:6424664-6426623	2.3198679877345607	4.782726433911753	3.097089337613298	2.0822821447021598	1.0882289291326788	2.4903419690753923	0.7865242580636319	1.0164766903664944	1.7672535564346894	1.1884863132050942	-0.11244811976939359	1.4613387144779497	-1.617662779932867	-1.0668755590631576	-1.2780642861172016	-3.434234521713763	-1.2773310954088068	-1.3394965078064107	-4.509470988459562	-4.218243715847219	-1.275554451240393	0.0	-5.034181056165502	-5.514782061174497	-1.8760225724655515	-8.434203680268604	-1.170041379908726	-5.332357844743679	-2.9977628305015895	0.9884928598239788	0.0	0.3842533059311557	0.0	-1.0668755590631576	-3.193435260640233	-5.8584806875432625	-0.872213254138352	-2.423269901826516	-2.733575736586398	0.3842533059311557	0.0	-1.4637527426815689	0.0	0.32675222119505476	0.0	-0.5942089910093095	0.6155924310630458	0.14280065354848362	1.054671187498413
chrX:6635368-6636471	-5.809214404268312	-5.50426681295578	-8.659462307341142	-15.500981855196693	-15.906272066807238	-16.998655767061372	-11.36866284405076	-8.041269665645054	-5.735301092180294	-0.35829220358427993	0.987892536997469	0.44916199971973325	-4.700994885402598	-4.342022135503271	-4.505498451090455	-6.315537476383165	-3.153304855756745	-0.20074587793084753	-0.6598278550144413	1.5222453615472862	3.6064133985866698	4.59112416858218	0.5529276505241463	-1.313785291951718	-0.9116076041199401	-2.4512976120926244	1.0917878612354959	0.3411449834230643	1.4219261291294216	-0.8529418557269076	3.4737079031441	1.0791763349299635	0.0	0.13733759950417013	1.5464056991812807	1.459176986447098	5.769600449155222	4.677442175691014	4.543704548224056	7.693170522127092	0.0	6.227076486100076	10.45717418405216	15.189945246480946	13.442995915122944	13.204815054038379	7.2572836699266405	6.992824944776859	5.44066842927248
chrX:7793502-7794501	0.8807275879539905	3.512935502736564	5.734561535899215	0.0	0.0	4.221792267084069	9.343145706118495	10.78492894395077	12.684694484425396	8.95861337823834	1.8738140686470386	5.408797514234682	5.35170452628971	4.131717738393906	11.125166170279304	3.9024964280452226	3.2353343348529267	9.233522750422832	11.154405143899169	8.056428218996722	7.641852524549037	7.657508013602325	8.382964377579258	1.568095614860008	7.911164266296721	6.47974501744356	6.0578648972915525	8.541980386345148	3.160858134176094	4.995659614679517	7.769221753524731	7.677877996384407	10.676336868404231	12.99152535997268	9.78206673308159	9.028617066840821	11.411031238448192	8.291167028591305	8.077363601405718	8.90850946824396	8.327126668726478	5.8655871755882005	5.212688305431173	4.710840785453217	3.9359960670552354	2.305728176952823	3.5764462905269454	2.4440580580494187	0.8923533602385096
chrX:7794572-7795421	5.734561535899215	0.0	0.0	4.221792267084069	9.343145706118495	10.78492894395077	12.684694484425396	8.95861337823834	1.8738140686470386	5.408797514234682	5.35170452628971	4.131717738393906	11.125166170279304	3.9024964280452226	3.2353343348529267	9.233522750422832	11.154405143899169	8.056428218996722	7.641852524549037	7.657508013602325	8.382964377579258	1.568095614860008	7.911164266296721	6.47974501744356	6.0578648972915525	8.541980386345148	3.160858134176094	4.995659614679517	7.769221753524731	7.677877996384407	10.676336868404231	12.99152535997268	9.78206673308159	9.028617066840821	11.411031238448192	8.291167028591305	8.077363601405718	8.90850946824396	8.327126668726478	5.8655871755882005	5.212688305431173	4.710840785453217	3.9359960670552354	2.305728176952823	3.5764462905269454	2.4440580580494187	0.8923533602385096	0.47988232290200916	-0.766361651055539
chrX:7827946-7828862	-13.043529355303146	-8.95456140569211	-9.275725609234197	-10.90711733432288	-20.705277046261557	-22.600202272060706	-23.236252826196964	-4.2964774333077225	-1.2065770789420323	-3.7608230860676954	1.0421790870559458	7.129394739231123	3.0906148878222046	3.921837245589765	-4.148090683325588	-4.021820041908327	-2.1429766192074484	-2.2235252238079144	0.24393972387073098	0.1704128717606174	-0.8455333323592205	14.989703277200798	9.145660920425994	9.25189604168007	2.907554340570627	1.8255118015855318	1.9584461820246495	-0.3916434916954857	-0.41248128072149903	0.7850335843530007	-2.774934631236092	-0.47712125471966244	-8.394328177011436	-6.288674567093451	-6.273948629611454	-6.183760141687549	4.953590811281176	21.256423951900757	27.016917270933448	12.106474793475217	5.484190540528316	11.578927490242675	12.077513948160703	12.349282016134906	8.99306593792107	5.345895715017288	3.2448127473673147	1.7120367234911502	3.1049773560803304
chrX:7982051-7982994	-3.715724037633348	-5.753479917520036	-3.4298536485306172	-0.5356174012635122	8.767734206382244	4.687750035592897	3.7588736338126907	1.6860370213914038	1.4273361532160027	-2.694160989958512	-4.264373983336303	-7.890581139136154	-7.6959903893037644	-7.981366045114013	-2.1382266932154015	-0.9911859763035589	-2.002180902518119	0.30951352455395104	1.3621645449573065	3.239742879292518	3.5265543056348343	2.4141440723305814	1.7423930953518227	3.8604115590880546	4.236869599567862	5.667980893772993	6.684929837489806	7.447597436022421	2.661420549426325	-0.0423073326225807	-4.300451747318709	-5.677925356958292	-12.666787732139298	-20.048410010484	-28.9468276532804	-26.463780944237726	-9.880967077875857	-1.3821770810048504	-5.795607115911551	-6.233814990858489	-0.7357890626869555	1.3821770810048504	-1.956394194808557	-2.1164965468460735	-0.6252873828651145	-5.923068387721656	-1.9611344203993557	21.29776360241011	19.079577992489792
chrX:9047012-9049060	-17.836222945892796	-11.691165969746033	-9.522326029740857	-13.332435153187207	-18.53733038404913	-20.963356914381606	-25.460287962173748	-13.326879093326253	-0.06059927439427761	-1.6801886797937808	-2.863639302481805	-7.246037786920265	-5.1964913902734375	0.0	9.709540005782596	16.710333647337816	19.578701897856003	17.16958469325032	13.741047119337525	7.0302136228564365	6.072691220809328	2.7052483563097334	1.2137141723261962	-6.326679090229954	-10.183126790021202	-14.783097180983457	-13.611097136620856	-13.747553201191115	-12.71677322199421	-13.891923839650103	-7.528615149037454	-5.93307434485924	-0.32675222119505476	0.0	-0.6252873828651145	-1.4637527426815689	-2.2054678939254435	-6.858903669712778	-2.325448249803084	-1.6682503332628427	-3.492054178045493	-5.809854420551235	-8.375979187706106	-6.988120658978267	-11.331663714943456	-11.77318019834741	-2.01232258233567	-2.1535944478094757	-0.2432821031769318
chrX:9448191-9449610	4.649798004583758	1.4313637641589874	7.066426019303926	7.905505619704963	1.0668755590631576	1.1118959155158696	2.574641849780977	3.09653461522445	3.385370094237232	0.0	0.0	-0.8931594859276883	0.07188511036972983	-0.6763754433137212	-4.837030741974719	-8.299313351472415	-4.387709903434428	-0.5552050987676277	-4.108530308662735	-6.6614325356823265	-1.6806839062132066	-0.3842533059311557	-3.22564546129671	-3.508798688250286	-6.37759704862094	-10.139056785764046	-7.4196806716583925	-0.47712125471966244	-6.544700837333501	-8.954863066222387	-0.3842533059311557	-0.47712125471966244	0.47712125471966244	0.0	0.0	0.0	-0.47712125471966244	-0.47712125471966244	-3.1327938190726976	-1.6009523051266996	-0.9884928598239788	-1.8399160083056418	0.07707399794267998	0.9468836426811867	1.3613103007929492	0.0	2.329934115896598	2.7378823315269805	-0.47712125471966244
chrX:9500771-9501970	9.807003676378852	16.88489430444124	22.657234677770546	21.055123927527415	22.637839840706814	20.01967812331978	15.331166145402703	22.6270804389542	23.603971197226567	22.513213818630955	12.95095271254597	12.224948912637046	15.500159783792142	12.917830091339162	12.217064544219749	8.6954451960977	6.377694800437572	4.520976572358601	2.085714175300105	-0.21565668118947412	-2.1575481766051623	-3.2744010456170787	-5.447732843246752	-4.814780158488591	-8.021410481889086	-9.175913263626414	-9.621388647823832	-10.38757599265841	-12.42929128327588	-11.530463323054859	-13.177452009671436	-12.150196977875979	-9.376854611740383	-11.821418013705811	-18.475703274794107	-16.79409858619532	-21.24593928296805	-22.4204360383048	-19.451799280929723	-15.61390342719102	-19.163963452428966	-18.507005526370072	-16.020612854975937	-4.145167202688244	-14.51372432503589	-15.71824857202867	-9.611527579306093	8.866350226585375	10.524140040077082
chrX:10674622-10676559	2.615306279857278	13.201343929547019	7.361804322210375	1.0668755590631576	0.47712125471966244	12.285356999637068	19.682086031016922	8.96375419288125	14.033197613774378	5.580012319627265	6.985114893483881	0.999146880960222	0.765085273880759	0.5222006689173377	-0.9139000564200302	-3.5687245631714286	-6.206244602478683	-4.309516829877007	-2.234925837411766	-5.071744085163	-11.55488290145091	-7.605216143892851	-0.8881232239143072	-0.8881232239143072	-3.0565089650018455	-7.356305912089291	-10.341578401489585	-9.121475992949074	-1.0668755590631576	11.774440078979861	25.934887635260655	22.69381119101853	19.884573779666837	11.365819462710718	11.631287477810337	12.233213206338027	7.417125517538393	2.0418698248040186	4.265388753450858	0.2334200563920153	-1.0970796683631558	-6.05235048070416	-6.056730312913478	-5.825701369532357	-1.7182984347281167	-7.831485148276396	-8.59164787102823	0.0	-11.010056626796535
chrX:11038774-11040399	-1.8981752702577102	-2.531319281191105	-2.140991889343348	1.5456255814899598	0.0	0.0	0.0	0.0	0.0	0.0	0.0	0.0	0.0	0.0	0.0	0.0	0.0	-1.6859806109337396	-6.588636302184585	-5.564491148469051	-5.852259563809807	-8.061328498381714	-8.315142781270287	-12.470330148812216	-11.374713801803614	-1.958719868764778	-10.95431934445579	-5.722723972765274	1.0668755590631576	1.9769857196479577	6.704284761289413	37.217106793423405	44.47415744476864	46.029639273136134	30.14855916737335	16.179248508507758	18.833023638942244	10.69779652964048	10.810676973363256	12.010327974109982	13.538118303745584	6.820233140114786	3.551285867337118	2.4650276182796858	-0.1226840188017648	1.6145411029418155	2.0204058370550526	-2.8676305041087216	-3.9245557386873915
chrX:11695382-11696435	0.0	0.0	0.0	0.0	0.0	0.0	0.0	0.0	0.0	0.0	0.0	24.58819360222683	69.91060439818428	11.850677386815379	1.4637527426815686	0.7359535705891888	18.996871829048168	46.24700350501239	19.257029957599293	20.386780731764592	29.035427623819643	31.164347568749882	19.485476724328553	24.1145308943613	14.723237449196466	18.835548981621	19.59155444265673	10.889432540009809	10.45113492762319	8.232713549196129	6.533817790253923	2.6963441638937353	0.5530627681584741	-2.0150809785752877	-3.947502208924005	-3.5542512768165118	-2.5212096609609733	-0.7259323812796494	-3.6621044442368746	-3.0246868447003505	-4.771126746173688	-5.438181973719972	-6.552119715415277	-6.088340108105232	-10.865356551660405	-12.126634784719256	-10.165613982657966	-4.779733455202093	0.288769123076823
chrX:12550599-12552196	-11.660986621218473	-13.930008429841996	-15.151274778339324	-19.98128612154552	-5.766008756547501	-15.022009043302765	-14.703317511978412	-20.083671148380997	-22.369267372103394	-23.62600982668102	-13.598714709887211	-1.4721141516477239	-3.210161552136581	2.597303781799284	3.065079952611804	3.046264199382311	3.5243794784932088	3.8490387721634125	-1.0591600215864023	0.8628818733024339	0.23297767014622156	0.8156098494722199	4.784029327252159	2.127449929147478	-1.4637527426815689	3.653387015437692	7.790693916397704	6.211297508101486	5.985722568079769	0.5448557317530444	2.4048570223904133	1.978798154135576	-0.2242876860827831	1.5872752022418277	-2.891002947332052	-2.0881191455468193	-0.4106637993540619	-0.0980354559068838	-0.6225810317896585	-0.7208591484725064	-1.5043862156169925	-3.274275400107038	-4.175181832897599	-5.126641550215543	-1.4787494158918897	-12.271553384797642	-14.617483484477546	-7.587365397307656	-10.67890945067599
chrX:12580107-12581176	11.30884178312202	11.997463562001238	5.7610746361870975	5.205772582039137	8.06266584197893	5.403205213799715	5.317003492511609	5.1882766311859925	1.1368079379862492	4.85704322849867	4.39638147148699	6.893981554312799	6.04513873677356	4.74137796082982	2.8049041897210802	0.41376467022022384	-6.919716369881791	-2.9685972848874758	-4.672971553735749	-0.2843416167308035	1.0862810052080947	-2.8709149533057086	2.176521694716786	-1.4705369179789929	-2.066781265983012	-2.2843413504051022	-0.30295428725626583	-0.7151354175903651	-5.606008676998502	-8.036795941215635	-7.307499038577244	-12.255124873144727	-11.474397030305761	-13.912668974469016	-15.4601113225179	-4.23901917585285	-5.232045878087858	-1.5938333525688562	-1.6673709264150296	-6.294350340578896	-6.930215852713627	-8.614570503659193	-7.1263999370864015	-9.680393889908409	-25.927152979743806	-20.494179768577844	4.191322231626424	14.085268921410014	13.34400782259045
chrX:13051547-13052776	-10.602497323542924	-15.394110556035042	-7.386336766738379	-13.059206901461652	-9.765404779175062	-20.94164591016363	-19.96244553439533	-8.66445405921738	-19.761891838534808	-6.363458118756401	7.299663537284538	5.626001094376055	8.158191593053873	8.382852131276723	4.042873021735543	5.980400078722138	5.528959349740751	5.993475804193137	4.050033892217429	2.2778382097768057	0.6288807205908107	1.2573428506769972	0.2519650722143988	0.2614505271567006	-0.2951714981899088	-2.2972890388720555	-0.8973202540444863	-1.0322198998284984	-1.365110957929627	-2.7856258666804026	-5.21981643696268	-4.020863481110052	-4.3061140524993675	-0.9059652567236041	0.8029531765933788	-4.361920138856364	-1.8892699121957173	-2.9226462136691267	-1.380793460803649	-3.044154285203153	-1.8628212005831066	-3.8770652054180186	1.8895285976245073	12.927542579348499	10.402664277472368	6.469486341795413	1.9978274561044034	-0.3893487198707884	3.6436793126519413
chrX:13224956-13226079	0.8146844934204033	0.7319694000779579	-1.089996452435574	0.9255876575823115	-4.024680586401369	-4.562947025985402	-5.079392473863147	-4.868329104992305	-3.257488654649353	-1.2787393670063825	8.076288667225478	8.271207558323649	9.897441191604706	7.33144707610763	4.591531655032608	21.25987017276316	15.564313940243618	26.002363004717942	19.999755357182433	22.99142522231171	9.927289828494509	10.65327844899723	5.8272851635913305	5.313762428322546	-0.03565365104626164	-2.6119579804189064	-4.69284338013867	-7.571525055559662	-8.374652936412987	-20.227683205030097	-21.629808319604827	-20.554735732485682	-9.899762140433907	4.969854325097517	5.392565974361288	1.444876973972825	2.9196219924743665	0.8351325147627555	1.4721269132196326	-0.24129181623934756	-2.216031018927763	0.480368150291261	3.200832852542082	4.792102778922458	0.09621414592529666	0.0	0.5078491269978768	2.3117412961479795	1.4978396571576178
chrX:13229400-13230588	-1.2787393670063825	8.076288667225478	8.271207558323649	9.897441191604706	7.33144707610763	4.591531655032608	21.25987017276316	15.564313940243618	26.002363004717942	19.999755357182433	22.99142522231171	9.927289828494509	10.65327844899723	5.8272851635913305	5.313762428322546	-0.03565365104626164	-2.6119579804189064	-4.69284338013867	-7.571525055559662	-8.374652936412987	-20.227683205030097	-21.629808319604827	-20.554735732485682	-9.899762140433907	4.969854325097517	5.392565974361288	1.444876973972825	2.9196219924743665	0.8351325147627555	1.4721269132196326	-0.24129181623934756	-2.216031018927763	0.480368150291261	3.200832852542082	4.792102778922458	0.09621414592529666	0.0	0.5078491269978768	2.3117412961479795	1.4978396571576178	2.8709921131889473	-0.5502848262016019	0.6238779636917486	1.2962852643905025	0.3528718032828427	-1.6410617045319504	-2.5514833475853202	-0.3617856882053115	-0.12472489710517974
chrX:13506296-13507592	-14.267897394632769	-18.10366576115566	-11.0527940013008	0.3842533059311557	0.47712125471966244	0.0	0.0	-0.485433315689084	2.2592729369981233	1.3487495342138467	2.7432701536250996	0.4414123674337495	-0.47712125471966244	1.7685797944572463	2.9874788997670527	0.5050184077099935	0.8936083154540572	1.0147777115324785	-0.36022611570449264	1.3716881617941623	-0.47712125471966244	0.0	0.47712125471966244	4.17995072168931	1.5261724817428712	2.5234985524433395	5.311134685148645	2.253035586850145	1.0466924622419154	4.273436494144186	3.3989256234186773	3.639800333250112	-0.6252873828651145	0.9884928598239788	5.22838590009342	4.1119005594798415	6.307744513484886	4.444998050673749	-0.32675222119505476	3.1882269176689992	4.358844667134619	1.7222081316804418	3.341379363859408	2.650753490910691	6.5720861214403135	2.5614849817623777	1.4637527426815686	2.6486053961618503	2.472575590539234
chrX:13891958-13893058	0.0	-2.1819044003441417	0.4241640210823665	1.5914876501123962	-0.577969035551879	-0.5333904500816371	-0.6970307846078683	-0.3342423732497589	-1.5040165661675615	-2.5704227211471453	0.698279405387519	0.47522246110679167	-0.9884928598239788	-0.39794076800924244	0.24969199664111827	-1.3926175058433838	-4.504247834217448	-4.162132185952154	-3.610529703185584	-3.685135185074126	-1.9516659161978538	-8.198215820429644	-6.543603259442683	-3.562028509696525	-0.7359535705891888	0.47712125471966244	-3.197707002766022	-2.547942962150991	-1.7811541863714322	-1.107020222693908	-1.3182261006525524	-2.7488375165477965	-1.4338915213362906	0.1559742760354114	-1.4744595701501708	-1.0383595056670918	-2.9259224282531475	-0.6249290250773982	-4.174345745298201	-3.2749220515676503	-3.013148828740073	-4.778332879442466	-0.9884928598239788	-7.396389479465916	-7.312258824143241	-1.4637527426815689	-4.510444809218837	-3.716366883464255	1.0668755590631576
chrX:14151684-14152910	-0.7357890626869555	0.0	0.0	0.6839185944313713	3.1354618372289327	4.694028534071625	3.734136049436442	0.7953235719989745	3.7863552652548345	4.104064434117466	6.352994022748332	3.9240657243330204	3.2116847026838284	0.9603903024607882	2.4954795176737625	-0.8341940706365132	1.4637527426815686	-0.9568070777091172	3.4781433140980527	4.631311779694162	4.147337094563205	3.8805616898688293	4.424417708721105	4.037235205592886	2.3061977980373967	4.172819108808976	2.799045354271235	0.0	0.32675222119505476	-1.684872899606169	11.284930534522182	20.79749383076525	20.222928210993913	14.97522528299107	8.052227963467258	4.845877236747257	1.4260897679820277	6.77775760730632	15.237849947810535	12.440247853339603	9.737109515048456	3.4014839751227193	3.3816210756482104	-0.789828865600684	-4.505722977520703	-5.610876904132408	-6.975200949633388	-7.534387500981114	-11.778032404453366
chrX:15032151-15033374	-1.5354668860438532	-1.0422403902612474	-4.223795987922831	-1.04053667419992	0.6924368277888863	0.3842533059311557	0.6252873828651146	0.6252873828651146	-0.26145052715670036	0.9884928598239788	11.891944303910089	16.33187519414924	18.025817309168662	13.902502369892568	2.9357962383059153	5.295957372068445	1.8997918107080582	8.184740263667942	9.074777572209971	9.301952582495916	10.780714710113868	5.853412164124191	6.234888066402016	2.3168939409543317	3.3221737013816557	-0.15192369804739342	-1.9521083138684325	-4.542464882930121	-9.26890295166222	-10.444188386292467	-9.827352487360189	-13.110977513701883	-10.576901261235854	-8.451878966536139	-4.4617651111901	-0.8146844934204033	-8.05047882804858	-6.0021771497669025	-2.9660611550837754	-2.549681772331298	-2.1585366231335987	-1.1677375663972744	-0.2406233412219088	-0.460994799068907	1.6094806078302024	2.210531961952443	3.6967973173363133	4.26835776708709	3.670505350498918
chrX:15362858-15363915	0.5280614552425037	-0.7055358800280022	2.650635866428509	-0.943625974600454	0.3842533059311557	-0.09800044169469231	0.32552650846405956	0.0	0.0	0.0	1.0671537914022877	0.7942970830674831	0.7490429136284138	4.097744646691739	0.3516633754692448	-0.3842533059311557	-0.47712125471966244	0.3842533059311557	0.47712125471966244	3.019005906904004	4.346660939901634	3.9972930046209543	8.303506786888475	0.8768927084489612	0.47712125471966244	1.957186569427935	0.23011642421399073	0.5021994568686979	1.8477354585126708	2.4829697140594646	0.19734014251226834	0.7205728657447824	-1.4697414332439953	0.3107818390813693	-2.8077035638427805	3.0159133889320096	0.9884928598239788	-0.47712125471966244	1.114626193423025	2.2456250792842836	5.228332380682046	5.298581006036842	3.5765458303850264	0.9884928598239788	0.47712125471966244	4.192519115626999	5.693373592070595	3.311057527471726	5.509308987478143
chrX:15629780-15631142	4.24991224831166	5.399298088788964	2.116706257786608	4.434655668887284	1.8894701787639794	-0.4446684112451268	-1.412265922060782	-4.281942987405625	-1.4352336597779294	-3.7891864373223982	-2.425347289129109	-5.136773106548207	-8.117479842378168	-9.818201824254265	-10.392473233246665	-10.476077497412712	-14.823947422835458	-15.40341662798629	-13.168117203193155	-9.793204124415436	-15.242823045943865	-23.58431629325592	-24.71658123114493	-1.5292878403451966	6.35060322358901	7.603025161784394	7.014104473497353	5.944449241263551	2.5284148381193923	2.247270362738008	1.7721950290737083	0.12161867248595906	6.461255426615875	6.1934530422692875	4.674487212333438	4.2969776482021755	4.491024347387125	11.303360693820773	12.90275528378959	13.768075059689298	5.07682257799088	3.2672530258360277	0.7858486101087911	0.808978835955696	-1.9097136885579533	-2.667732584767695	-11.627221485925217	-13.882042826767858	-13.696572115450367
chrX:15756011-15757014	0.9120128076372941	-1.0466924622419154	-0.9064139856468578	-0.5822875086906315	3.1123571401724117	1.3467368798206383	0.3776188735821824	2.6274581365395195	1.789092308977962	-0.8269004869601201	3.900809445912775	6.26773774550141	3.1519008804898556	1.684872899606169	4.885137119291879	7.804599543575566	8.199792500864179	9.66606519895005	4.8855492629099615	8.652970995199054	2.062775379244033	4.328903194589569	2.6594063271781296	3.3413741933488903	3.2095779729915574	1.3557236770387364	1.1722127013760344	0.8415854100365471	1.1860466260373814	0.1490511039888455	1.818741205307133	0.441818328701712	4.80974574033425	1.8484928611596632	3.445977210935706	1.527690386774133	-0.5337100033388875	-3.841960272696487	-8.793531363668672	-13.583182227604597	-18.01183178712508	-25.424385349931676	-28.131063518363742	-24.261127943990832	-19.69580230775761	-3.313677367473104	-1.4382640944798948	-1.6103085816919431	1.7939554555380146
chrX:15880893-15882467	3.3559410237772305	1.5328543222820317	0.7657413476179405	-2.557571954896376	-3.9099846797721547	-9.063654539923325	-9.782976580379808	-8.098142622392034	-1.6467100873867386	-1.350150969429128	2.1456549334725974	2.4100731491627494	2.8674604831428425	0.9116993654336014	-4.954592450778451	-6.937006135704976	-7.686058640666606	-0.1671671605174824	-2.284406462535091	0.47729592513109564	1.1038024255463805	1.030569824714931	0.0	0.5648880245587111	-0.09099059922423852	7.975808703225313	6.275377829675301	5.982769404446701	1.7865243396487658	6.0735341416732815	2.44280342628624	4.078516303689123	1.9213219506994113	0.06661785290643571	1.3640615513198784	-2.2367608643364583	-2.1144533762865447	-1.6090586917445977	-3.722211668455688	-2.884764440789931	-1.6313809856555894	-3.630693550218545	-2.9234143334875653	-3.260887724478819	-0.29421680638172115	1.7353885231012183	-0.9884928598239788	0.09420947528084396	4.60632751145333
chrX:16211754-16212812	-6.842393238866108	-13.022413256427344	-11.153037604815541	-18.25534946974769	-11.102348247002924	-15.09117116053861	-9.402695970719071	4.944284966737396	8.790934899042332	6.145203429737896	6.707404363574063	3.032171216820975	-2.2929842993393827	-1.6242647850125476	-10.186865288712374	-2.2727385256948196	-4.586780570001512	-0.19275593828313245	2.1431420587081784	-1.5122186090770011	-4.005140724695242	0.4864851665755696	-0.04072004576799204	6.058412679192534	6.824516061673265	6.592598185302328	4.851320731752604	3.100613557076952	0.39665264332718625	-2.504907878028355	-6.2362214942865055	-8.780744293674838	-17.118346512472925	-12.821327941909244	-10.498674387044568	-8.050662200917266	0.1736674791438287	-6.052943138178403	2.811746841667176	5.677414574941451	1.1706805828987632	-1.1957762471969584	3.338226713311989	11.606889623116599	9.029065295704221	8.744180008260546	12.670911010586932	10.743743877457138	8.811250546657691
chrX:16274587-16275703	-10.254761257682128	-3.8873224270350155	-25.30642551541693	-11.577589229778434	0.2614505271567006	-3.8065014341665115	-4.068652398672516	-0.6358905132291256	-2.1603296510025833	0.0	3.5985051254758886	4.815859322390557	5.301584907129806	8.400799984887637	3.6914039907464886	-0.19969583729433074	-2.58600716423364	-6.41840851720186	-5.430226963423813	2.406157326661173	2.425792944662414	0.0	0.0	0.0	0.0	0.0	0.0	0.0	0.0	0.0	0.0	0.0	0.0	0.0	0.0	0.0	0.0	0.0	-2.1981322876141087	12.277963385914596	26.331436178636586	27.482966635127017	25.68425152943432	14.390934321410885	10.958012973226069	3.6509296815328525	-0.5250010616692024	-4.87815478685893	-9.237680445215222
chrX:16502843-16504768	1.8565250149655819	-14.105656311878114	-4.662962566670957	-0.3842533059311557	0.47712125471966244	0.0	0.3842533059311557	0.3842533059311557	0.16648333133729992	0.06721302543721096	0.32675222119505476	0.7359535705891888	2.6652348266458348	2.244793423922727	9.926901641496423	10.4018347018874	-7.2174960602480125	-8.232434291637446	-1.4557826512229928	0.0	0.0	0.0	-0.6252873828651145	-1.0387471800977965	-2.478388246464444	-0.36572451588885185	2.088963997549204	0.4448262731057025	0.030844490294000708	-1.3339016281938783	-3.3492401769229656	-4.326927152692648	-1.6077040563599025	-3.397666888719448	0.7359535705891888	-1.276817688021055	-4.478282591861492	0.3842533059311557	0.47712125471966244	-4.517983338955448	-4.101031307762061	-1.9084850188786497	-1.021641598728586	-2.1857152873620853	-3.77900061173555	0.13246235047038896	0.0	-0.47712125471966244	0.0
chrX:16531930-16533169	24.655330197644894	43.136445824145305	20.07308411227186	28.39165887043501	25.68551277150566	22.53237226128896	15.92848061900546	7.521720868569075	1.6165925140452126	-5.431334605309471	-8.044163692352262	-8.037420271912627	1.4094932332530576	2.8555890743176837	2.9484377495805485	0.4059731898628232	-2.8077300473602755	-1.2867578594816957	-7.768900853099057	-16.607948217093593	-14.999944085525163	-11.821161440874478	-3.8655696892749076	1.8292355121907125	4.694247064871821	4.156548957216193	13.206586190004206	13.505489306660094	8.698483417470197	4.63436777075203	0.5340340202647772	1.4293446532647183	1.5346645750716996	-2.1345748401456817	-1.9101446850381822	-7.412647939984986	-7.848896443453489	-10.371252449893161	-4.235284043663151	-3.5161034846671475	-7.087611237137807	-5.541943345201053	-2.281764472741421	-4.98277486575997	-6.764340290417802	-7.577592468987966	-2.214240644547585	6.806854570435478	11.778127301926151
chrX:19461691-19462826	-10.222954355439384	-6.224947735860534	-0.12947044783891842	-11.842509607133566	-12.128404589023594	-13.041856424560663	-10.120937416714364	-8.447597355677898	-9.997522785108579	5.138836939161837	3.3473342589331954	5.628232174859426	9.651001767558629	6.519998393792572	5.125656245562088	2.2854218903150816	1.2465382043595554	3.5725138327004924	-1.3983911752702187	-2.34777917168211	-4.063211894823739	-3.926979671990612	-0.9890479964055582	-1.5994011573935007	0.3812328703460145	0.2681868350367416	0.395028166532821	-0.08207428479829805	-1.2959519248008295	-1.108867938801997	0.5471249639484079	-2.817338756668771	-3.4178698906824834	-3.7808919719909033	-2.262273430358357	-0.6252873828651145	-0.2887691230768229	1.083576782132307	-1.3301582178309554	-3.9610396509241257	-2.827878966063809	-2.730596452016179	-3.6555455631372284	-2.7065516775511984	-3.252916471730113	-1.5426808571097232	-2.558070797108135	-3.013227391716296	-1.0297280185771769
chrX:19491939-19493206	-1.4677626983864827	-0.9138652989484388	-1.4801862375241477	0.8646548651105505	3.0985435322346535	1.363352036831873	3.714878757650326	2.706694820577112	2.6731385723849073	2.208165023123962	3.5691148399399206	0.8304674412690141	3.9245371430085316	0.5563552506671237	5.886193184545062	2.4025253657135512	2.5915203650013594	3.2517582238392095	-0.07314776442113871	1.3717480919355982	1.5917032011886447	1.4952132644201317	3.094382376302797	4.046080448416997	0.11881403252133305	0.18946256670265715	4.97016946667826	7.085670775937412	8.963141258897783	6.2908288442358575	7.429379949280007	4.0052320466463645	0.23448323539889263	-5.3203494139570635	-6.1815225331959125	-13.853098842491034	-5.921914436091799	15.386915861445837	16.286037904839606	16.08130928525509	7.920977094163599	6.863714347242095	2.5732829740350422	6.295630945118698	2.968431613545028	1.4952132644201317	1.997883890632963	3.508810066132623	3.6456957035057456
chrX:21852986-21854139	10.367228070247398	1.087937603989098	0.47712125471966244	-1.8493628127330979	3.2720470146788507	1.2822683090761038	-0.15236821434192335	-2.0337743326629494	-2.009531927086483	-1.7565421419238025	-6.025227670155695	-6.259494537646664	-0.32867254487501096	-2.8897130825551707	0.0	0.2614505271567006	-2.588521420871411	-4.729950067431088	-1.4913784040922755	-1.4787494158918897	-1.5704190432189342	-2.636997900239592	-2.6732324123151003	-9.46301277960572	-6.358396234760549	-7.025928152810813	-2.023126312890935	-2.165458402961021	-2.1589988735008263	0.0	0.0	0.0	0.0	0.0	0.0	0.0	0.0	0.0	0.0	0.0	0.0	0.0	0.0	0.0	0.0	0.7359535705891888	1.9084850188786497	11.362166623157288	8.252633953343425
[truncated: 151 more columns]
