# Supplementary material for: Convergence of topological domain boundaries, insulators, and polytene interbands revealed by high-resolution mapping of chromatin contacts in the early Drosophila melanogaster embryo
Source: eLife. 2017 Nov 17;6:e29550. doi: 10.7554/eLife.29550 (PMC5739541; doi:10.7554/eLife.29550)
Supplement: Supplementary file 2. [file elife-29550-supp2.zip › ChIP_data_fig3/MBE_XL53_H3K18ac_index12-c11_InpC_500k10k130_peaks_w100_b500.txt]

chr2L:278572-280271	12.534686131079242	16.315988810501597	11.11260056061538	11.247042894653363	13.03634257355526	10.883767116638237	7.272978139094186	8.73748738256126	8.775246375641338	6.095549173786649	5.796097354372924	1.7908515925609376	1.1502267829001147	-0.7502798284190697	-1.7541936895590673	-1.4762481608705595	-3.692972206447922	-3.8076305738397282	-7.709342305193731	-12.266860242398437	-9.992593592841668	-17.36278051777763	-13.870557300538819	-23.911536446717076	-6.2291977613955325	-20.382029046689656	-28.326135185833525	-24.515804367007668	-21.510250472728448	-10.50011036363733	0.0	-1.2728611075149725	-13.175121103131694	-6.098080259117864	-7.193282198912869	-21.745281186748542	-12.915807340121768	-2.389607345343247	0.0	-2.3286248352848276	0.0	-0.32675222119505476	0.0	2.8462223217539444	4.349324879876226	9.299241467465889	24.69590846614162	21.678236166755827	29.835249415118227
chr2L:280421-282010	11.247042894653363	13.03634257355526	10.883767116638237	7.272978139094186	8.73748738256126	8.775246375641338	6.095549173786649	5.796097354372924	1.7908515925609376	1.1502267829001147	-0.7502798284190697	-1.7541936895590673	-1.4762481608705595	-3.692972206447922	-3.8076305738397282	-7.709342305193731	-12.266860242398437	-9.992593592841668	-17.36278051777763	-13.870557300538819	-23.911536446717076	-6.2291977613955325	-20.382029046689656	-28.326135185833525	-24.515804367007668	-21.510250472728448	-10.50011036363733	0.0	-1.2728611075149725	-13.175121103131694	-6.098080259117864	-7.193282198912869	-21.745281186748542	-12.915807340121768	-2.389607345343247	0.0	-2.3286248352848276	0.0	-0.32675222119505476	0.0	2.8462223217539444	4.349324879876226	9.299241467465889	24.69590846614162	21.678236166755827	29.835249415118227	22.68964331293123	12.776269131530299	13.858796772075888
chr2L:282368-283597	8.73748738256126	8.775246375641338	6.095549173786649	5.796097354372924	1.7908515925609376	1.1502267829001147	-0.7502798284190697	-1.7541936895590673	-1.4762481608705595	-3.692972206447922	-3.8076305738397282	-7.709342305193731	-12.266860242398437	-9.992593592841668	-17.36278051777763	-13.870557300538819	-23.911536446717076	-6.2291977613955325	-20.382029046689656	-28.326135185833525	-24.515804367007668	-21.510250472728448	-10.50011036363733	0.0	-1.2728611075149725	-13.175121103131694	-6.098080259117864	-7.193282198912869	-21.745281186748542	-12.915807340121768	-2.389607345343247	0.0	-2.3286248352848276	0.0	-0.32675222119505476	0.0	2.8462223217539444	4.349324879876226	9.299241467465889	24.69590846614162	21.678236166755827	29.835249415118227	22.68964331293123	12.776269131530299	13.858796772075888	7.207458422063159	0.4524933614107842	1.5935596424960181	2.9966906532329656
chr2L:870543-871573	-5.1759901281114145	4.20623899765598	7.756762596410534	6.35528105540811	5.034837012634327	0.7525822297106237	-2.1147046138535033	-7.856796464374681	-15.39497809457508	-22.203223701649893	-20.340284961694504	0.07147821308566336	3.578525334652231	11.446981361946676	12.050583084850837	8.074936886954555	10.497848277970899	7.788523019121647	8.559539135850267	3.835796513900097	2.2472908959422706	-3.2296466395323433	-2.6739138726224643	-6.184905886501277	-4.225543191458073	0.7188321326006513	0.05856031915404915	2.568882523526725	-1.2568342149486216	0.7799863043302593	1.8723215202791552	-3.245253038317354	-2.3739566985040725	-6.587329567636202	-3.3424884396717602	-2.329653717475057	-5.2067680440835735	-0.2681854859691827	-2.4797989929280986	-0.7077442727603775	0.6984668145482467	0.18956458884263475	-1.8872400920595551	-2.4856532127710644	-4.51993928999114	-6.897058631042249	-7.443322925486881	-11.673912410288029	-3.2911858751596856
chr2L:1074684-1076031	0.046099854304681324	1.7433393240059822	0.7249897682903885	0.288769123076823	-0.3842533059311557	-0.3842533059311557	-0.576462729064982	3.7863176286249525	7.961936626066396	1.5043076796242603	0.32675222119505476	3.2661312856204963	3.8942307921558426	5.997545883748453	4.361627585818757	7.740637173558476	5.840891720238427	3.903648509234413	7.144050446959799	4.497461058657449	4.865768393326286	1.3092072329649518	3.1920276390283155	4.0657880153577866	-0.3471871544457265	1.517431754070429	0.09178209016908162	1.3657454133324367	1.9199612966128763	0.19916529609750638	-1.9229246495807275	-1.2334025563797195	-1.6248832566950226	-2.0985031886363923	-1.0960233273784785	-2.843875439786809	-5.866311959294748	-2.638063278874742	-0.5605713682027345	-0.7869235550701423	0.288769123076823	-1.275554451240393	-0.9941887930083539	-1.5185503108145728	0.2741757243309323	-1.924804616881603	2.9625686936330644	2.167281321879722	-0.378206193944579
chr2L:1407537-1411051	1.5330732553817288	0.3893487198707885	0.44567862925099816	0.27606496128460095	1.066693408198797	2.310097436003703	2.7973032866066676	0.13733673652578354	-2.161733975764127	-1.2173006272345597	-0.947282982095507	-2.422309009339197	-1.4883600228976182	-4.38080239661672	-6.06825935104894	-4.990458096505263	-2.787021922390373	-2.9425448479186906	-0.2240774644457132	-2.255777573647819	-6.834132690393174	-4.330588602705687	-2.6716437514841918	-2.7761153151765225	-5.014870319554504	-7.972449524880117	-4.38945372260183	-3.6662783536377	-2.2371819739817025	-1.532490483662969	-3.031009266808572	-1.431512590948607	-0.736875567308499	-0.4075906076581398	-0.3842533059311557	1.152759917793467	3.170460400786653	0.6934438300804245	4.849761676029733	5.774395817511256	2.796194771303456	0.2349935677707824	2.9212926078806136	1.2024322866154675	3.17170179716336	2.3435889537122154	2.963947621503623	2.5109914309654697	0.360980444466201
chr2L:1411196-1414900	0.13733673652578354	-2.161733975764127	-1.2173006272345597	-0.947282982095507	-2.422309009339197	-1.4883600228976182	-4.38080239661672	-6.06825935104894	-4.990458096505263	-2.787021922390373	-2.9425448479186906	-0.2240774644457132	-2.255777573647819	-6.834132690393174	-4.330588602705687	-2.6716437514841918	-2.7761153151765225	-5.014870319554504	-7.972449524880117	-4.38945372260183	-3.6662783536377	-2.2371819739817025	-1.532490483662969	-3.031009266808572	-1.431512590948607	-0.736875567308499	-0.4075906076581398	-0.3842533059311557	1.152759917793467	3.170460400786653	0.6934438300804245	4.849761676029733	5.774395817511256	2.796194771303456	0.2349935677707824	2.9212926078806136	1.2024322866154675	3.17170179716336	2.3435889537122154	2.963947621503623	2.5109914309654697	0.360980444466201	0.12654773365247898	0.7387411481941433	-1.337558349229288	1.9995294472755651	-0.6705208384588284	1.5039921618719443	-1.4299963812117518
chr2L:1415118-1416427	-4.990458096505263	-2.787021922390373	-2.9425448479186906	-0.2240774644457132	-2.255777573647819	-6.834132690393174	-4.330588602705687	-2.6716437514841918	-2.7761153151765225	-5.014870319554504	-7.972449524880117	-4.38945372260183	-3.6662783536377	-2.2371819739817025	-1.532490483662969	-3.031009266808572	-1.431512590948607	-0.736875567308499	-0.4075906076581398	-0.3842533059311557	1.152759917793467	3.170460400786653	0.6934438300804245	4.849761676029733	5.774395817511256	2.796194771303456	0.2349935677707824	2.9212926078806136	1.2024322866154675	3.17170179716336	2.3435889537122154	2.963947621503623	2.5109914309654697	0.360980444466201	0.12654773365247898	0.7387411481941433	-1.337558349229288	1.9995294472755651	-0.6705208384588284	1.5039921618719443	-1.4299963812117518	-0.0933914999672346	-2.072433578503068	-1.6913133657574786	-1.9879058100589873	-3.4672955889931165	1.4305087419759774	-3.861495343308382	-1.7473624742179548
chr2L:1417236-1418517	-2.255777573647819	-6.834132690393174	-4.330588602705687	-2.6716437514841918	-2.7761153151765225	-5.014870319554504	-7.972449524880117	-4.38945372260183	-3.6662783536377	-2.2371819739817025	-1.532490483662969	-3.031009266808572	-1.431512590948607	-0.736875567308499	-0.4075906076581398	-0.3842533059311557	1.152759917793467	3.170460400786653	0.6934438300804245	4.849761676029733	5.774395817511256	2.796194771303456	0.2349935677707824	2.9212926078806136	1.2024322866154675	3.17170179716336	2.3435889537122154	2.963947621503623	2.5109914309654697	0.360980444466201	0.12654773365247898	0.7387411481941433	-1.337558349229288	1.9995294472755651	-0.6705208384588284	1.5039921618719443	-1.4299963812117518	-0.0933914999672346	-2.072433578503068	-1.6913133657574786	-1.9879058100589873	-3.4672955889931165	1.4305087419759774	-3.861495343308382	-1.7473624742179548	-2.4406620322619794	-2.0493536376292756	-0.8410298706976986	-4.187537000122064
chr2L:1418725-1420278	-2.6716437514841918	-2.7761153151765225	-5.014870319554504	-7.972449524880117	-4.38945372260183	-3.6662783536377	-2.2371819739817025	-1.532490483662969	-3.031009266808572	-1.431512590948607	-0.736875567308499	-0.4075906076581398	-0.3842533059311557	1.152759917793467	3.170460400786653	0.6934438300804245	4.849761676029733	5.774395817511256	2.796194771303456	0.2349935677707824	2.9212926078806136	1.2024322866154675	3.17170179716336	2.3435889537122154	2.963947621503623	2.5109914309654697	0.360980444466201	0.12654773365247898	0.7387411481941433	-1.337558349229288	1.9995294472755651	-0.6705208384588284	1.5039921618719443	-1.4299963812117518	-0.0933914999672346	-2.072433578503068	-1.6913133657574786	-1.9879058100589873	-3.4672955889931165	1.4305087419759774	-3.861495343308382	-1.7473624742179548	-2.4406620322619794	-2.0493536376292756	-0.8410298706976986	-4.187537000122064	-3.070059304279154	0.3271169780459206	-1.1511553435715165
chr2L:1420540-1421859	-4.38945372260183	-3.6662783536377	-2.2371819739817025	-1.532490483662969	-3.031009266808572	-1.431512590948607	-0.736875567308499	-0.4075906076581398	-0.3842533059311557	1.152759917793467	3.170460400786653	0.6934438300804245	4.849761676029733	5.774395817511256	2.796194771303456	0.2349935677707824	2.9212926078806136	1.2024322866154675	3.17170179716336	2.3435889537122154	2.963947621503623	2.5109914309654697	0.360980444466201	0.12654773365247898	0.7387411481941433	-1.337558349229288	1.9995294472755651	-0.6705208384588284	1.5039921618719443	-1.4299963812117518	-0.0933914999672346	-2.072433578503068	-1.6913133657574786	-1.9879058100589873	-3.4672955889931165	1.4305087419759774	-3.861495343308382	-1.7473624742179548	-2.4406620322619794	-2.0493536376292756	-0.8410298706976986	-4.187537000122064	-3.070059304279154	0.3271169780459206	-1.1511553435715165	-1.1416133483953086	-5.707497040063163	-4.169858011397644	-1.1721492737867747
chr2L:1516037-1517282	4.794677176979624	3.1901243603777663	4.360089051812191	4.477064429110113	5.36040626441987	5.114804948906671	3.814909315172611	-0.06813785905149913	-1.6598995052626004	-1.853115818336957	-1.536416569463339	-2.6248705785752606	-6.086183512132059	-5.198406940674866	-4.925961327826882	-4.12095995112608	-8.355349945960041	-0.7080463471877108	0.45914139784711255	-0.2887691230768229	-1.4606048817514812	-4.980794773956873	-3.759389363902066	-6.634619680665535	-5.498109433761258	-3.9644245235273243	-0.8881232239143072	-0.8205849227432542	-3.679466555416587	-3.09163468881938	-2.359618395270868	-0.020524211976402	-2.003323857751187	1.6337611059752737	-2.3270409931291725	-0.3138672871785121	0.052569432351496394	-0.9665351881478034	-0.03152777286138637	-1.5152222521705527	1.7081914442671136	3.446211337016704	6.815088327337121	0.6626382535252381	0.0	3.4983829340916546	-0.3984974842738312	1.7869331054237323	2.5331041537909895
chr2L:1518170-1520440	5.36040626441987	5.114804948906671	3.814909315172611	-0.06813785905149913	-1.6598995052626004	-1.853115818336957	-1.536416569463339	-2.6248705785752606	-6.086183512132059	-5.198406940674866	-4.925961327826882	-4.12095995112608	-8.355349945960041	-0.7080463471877108	0.45914139784711255	-0.2887691230768229	-1.4606048817514812	-4.980794773956873	-3.759389363902066	-6.634619680665535	-5.498109433761258	-3.9644245235273243	-0.8881232239143072	-0.8205849227432542	-3.679466555416587	-3.09163468881938	-2.359618395270868	-0.020524211976402	-2.003323857751187	1.6337611059752737	-2.3270409931291725	-0.3138672871785121	0.052569432351496394	-0.9665351881478034	-0.03152777286138637	-1.5152222521705527	1.7081914442671136	3.446211337016704	6.815088327337121	0.6626382535252381	0.0	3.4983829340916546	-0.3984974842738312	1.7869331054237323	2.5331041537909895	2.4687180042735446	-0.9059652567236041	0.7359535705891888	14.204918313291106
chr2L:2151726-2155563	0.0	0.0	0.0	0.0	0.0	0.0	0.0	0.0	0.0	0.0	0.0	0.0	0.0	0.0	0.0	0.0	0.32644126998982237	0.29329226409088593	0.9884928598239788	5.636674798774986	9.939717811186053	10.288571085549851	0.0	0.0	0.0	0.0	0.0	0.0	0.0	0.0	0.0	0.0	0.0	0.0	0.0	0.0	-2.062805557057099	6.487959073574703	20.768755111077155	17.227396138610903	17.371348968164728	13.725026584063377	11.595503555808307	-0.5552050987676277	1.3821770810048504	0.7359535705891888	1.9084850188786497	7.05560741252399	20.514544293359588
chr2L:2158050-2159328	0.0	0.0	0.0	0.32644126998982237	0.29329226409088593	0.9884928598239788	5.636674798774986	9.939717811186053	10.288571085549851	0.0	0.0	0.0	0.0	0.0	0.0	0.0	0.0	0.0	0.0	0.0	0.0	0.0	0.0	-2.062805557057099	6.487959073574703	20.768755111077155	17.227396138610903	17.371348968164728	13.725026584063377	11.595503555808307	-0.5552050987676277	1.3821770810048504	0.7359535705891888	1.9084850188786497	7.05560741252399	20.514544293359588	23.017982468924437	22.88818342661469	23.45270268638126	15.92301155725702	10.2672913546194	22.683778873565497	18.695775346376838	14.964922619041054	7.914460952674486	11.293035040036367	18.65402888825824	16.334848863553265	4.833414050287363
chr2L:2163955-2165137	0.0	0.0	0.0	0.0	0.0	0.0	0.0	0.0	0.0	0.0	0.0	0.0	-2.062805557057099	6.487959073574703	20.768755111077155	17.227396138610903	17.371348968164728	13.725026584063377	11.595503555808307	-0.5552050987676277	1.3821770810048504	0.7359535705891888	1.9084850188786497	7.05560741252399	20.514544293359588	23.017982468924437	22.88818342661469	23.45270268638126	15.92301155725702	10.2672913546194	22.683778873565497	18.695775346376838	14.964922619041054	7.914460952674486	11.293035040036367	18.65402888825824	16.334848863553265	4.833414050287363	11.965663793057029	12.619415703556323	14.047965933644425	15.028064560495993	12.194107362216071	10.692883231011361	6.851921701716684	5.761688530776739	5.457889773851742	2.9892128841430226	3.1555534282714195
chr2L:2575174-2577788	0.0	-0.47712125471966244	-0.47712125471966244	0.3842533059311557	0.6427383714294621	-0.03968681378873942	0.5045867213081315	0.0	-0.30046069586428814	0.0	-0.3842533059311557	-0.47712125471966244	-0.3842533059311557	1.9330516924433967	0.30893315349466166	1.6606889769390898	2.637451070747821	1.1451916048326531	2.4000123940783284	-0.28349877730603745	1.1249318154383212	0.05842741531249606	-0.5019847563975255	-1.6124501613579323	-0.5929109746022403	0.0	-1.0948570982095023	0.31888810951347485	0.2614505271567006	-0.9884928598239788	0.47712125471966244	0.9884928598239788	0.0	2.604837771905982	2.578189191071822	7.779877175028067	1.3020713725970021	3.0784220841591483	7.066736487564153	5.528571335824036	1.0668755590631576	-0.3842533059311557	0.3842533059311557	5.63638966893148	6.486325544003221	8.574920054281172	8.035987843098596	13.847723623679782	7.5848842706600434
chr2L:2750847-2753284	-4.246812150708008	0.21304108935244795	-0.17034909143698326	0.0	-2.1589988735008263	-2.499845840699701	2.3979747477990703	1.5444107236455067	-0.3842533059311557	-0.47712125471966244	1.9084850188786497	2.987503145636515	0.2908713347592363	-0.38100049476924586	0.0	2.8277623123028444	-0.6500485400342133	0.47712125471966244	0.965527604125798	-3.3189709673237724	-0.944937942567579	-1.8679940677903581	1.3229532710056917	0.8146844934204033	-2.22540244439979	-2.9706955577747545	-0.5961516463894011	-1.714261454317762	-0.5812363876919739	-1.4444045626603805	0.29329226409088593	-3.100613557076952	0.16125860883478288	-0.1316987860573225	-1.7184251577299934	0.03452329749886171	-0.5149800420566527	0.0	0.0	0.32675222119505476	0.0	0.288769123076823	0.3842533059311557	0.7359535705891888	1.4637527426815686	1.9084850188786497	2.7418644723031713	13.11298128492396	26.627348584551232
chr2L:2753477-2754749	-2.499845840699701	2.3979747477990703	1.5444107236455067	-0.3842533059311557	-0.47712125471966244	1.9084850188786497	2.987503145636515	0.2908713347592363	-0.38100049476924586	0.0	2.8277623123028444	-0.6500485400342133	0.47712125471966244	0.965527604125798	-3.3189709673237724	-0.944937942567579	-1.8679940677903581	1.3229532710056917	0.8146844934204033	-2.22540244439979	-2.9706955577747545	-0.5961516463894011	-1.714261454317762	-0.5812363876919739	-1.4444045626603805	0.29329226409088593	-3.100613557076952	0.16125860883478288	-0.1316987860573225	-1.7184251577299934	0.03452329749886171	-0.5149800420566527	0.0	0.0	0.32675222119505476	0.0	0.288769123076823	0.3842533059311557	0.7359535705891888	1.4637527426815686	1.9084850188786497	2.7418644723031713	13.11298128492396	26.627348584551232	36.53035145797469	24.984272054407178	19.520182259209175	17.656476122025623	15.363947823702807
chr2L:3079037-3080857	-0.7270004029481404	5.888805473557142	3.2770572303363874	8.694033676958428	10.410497595386879	8.633834603333653	4.341303397712412	-0.13189206701913195	-1.3051681553716254	-2.9188258070744957	-3.7648068155468755	-4.780199440811294	-4.025872660057773	-7.590540335097741	-12.467348989935612	-12.822540766023357	-10.872168125857486	-3.6323346395574885	-7.010041833503038	-8.348743349070562	-13.338106769990919	-10.20293921921338	4.056651653153489	5.60606764817526	10.367034282338839	9.470699800205958	3.0842529102861573	7.900375015801382	7.194062319139744	8.790732857849255	9.034350678630917	8.643488007813541	4.531804635504516	2.7605424007774806	1.4018529228522	1.8890803108377758	0.7597867137322168	-0.23093536351900737	-3.915974804388371	1.2648648517634062	12.406020685172699	17.85463953566837	17.57547803601027	15.787366648502854	13.33469480880997	10.45726914780481	8.839515813089974	4.6934215683479525	5.121597168810776
chr2L:3464502-3465922	-0.5952565499763846	0.3570543352727999	1.291517481190709	0.7194079470668077	-0.19985818276815703	-2.8397911370828526	0.02759163306867637	-3.32657450332461	1.2371427602945786	-3.100957456298238	-2.938317476406454	-2.4441216175530425	-1.4991224343170757	-4.581206910849882	-3.73397157135797	-3.5283303280309206	-2.91487547745345	3.1218736149357635	0.14090558452004323	-0.8087250263279164	-0.6962952923956666	-0.5565398264639547	-1.2019872137199528	-1.9298297825798594	-0.3842533059311557	1.346164657436895	0.4081047517406324	0.20476224541537458	-0.19916529609750633	1.244790341634679	-0.19263837197446806	1.2919151460885494	0.9584248050992142	-0.5584765577051806	0.25623846698191416	2.166983911349473	-0.5734239273362485	0.0	0.314674423733588	-0.13602246316360772	1.6508312020816038	0.6879325881277828	0.0	-0.9884928598239788	3.742455846641651	3.722032914303589	1.2780642861172016	2.3189604420648156	6.404635155758517
chr2L:3612250-3613526	-2.0990211908357486	-5.496777365110944	-2.7719864756629096	-1.3982695136608267	-2.7170507537725896	-1.8207965678362186	-3.003230531666642	-2.0381691455064033	-5.252094621732027	-4.118720793848573	-3.452324857587134	-2.3948297903213356	-0.29810953228629505	-1.1909795876982912	0.0	-2.337033064280522	-1.4799952535784575	0.324322741154941	-0.7241057360843675	-1.665399731620111	-1.192423499864208	-3.194853378180071	-1.575289079462669	-5.14858936153769	-0.6611051949848744	-2.744528649782478	-0.7130421672632792	0.5582313122048601	-2.5793453366844448	-1.330393318271565	-1.0512151750536414	-0.38038637606457154	-1.3513338011084146	-4.042182886691717	-1.3662048022479583	-4.476160087457102	-3.9565009007202754	0.39967192766106385	5.357915684886597	7.5807346266112825	6.374138959681063	6.96700228381623	4.947054580511888	1.202955954673876	1.5960499859942785	0.35741644578015164	1.5181721146902647	-2.670344716481232	-0.19916529609750633
chr2L:3821067-3822302	-3.265607383617989	5.220034654950522	6.676847392924385	4.304661357228983	5.995756261170648	7.6547132380523975	8.930488852785288	6.51005048391768	5.525875909774267	7.275089257496218	3.0936128660971187	3.9747077896291527	5.182237217629237	4.046914544660292	4.889957755784296	4.656192030094266	4.310625178137453	7.536847253363835	3.3998184143296855	3.614657761744762	1.2621170752839719	-0.5404576888527404	-3.8331777542418144	-2.8756866431680335	-2.450973858903979	-3.8077967664319567	-6.487113472596642	-4.0660794457880005	-6.094788717370904	-4.665592653879655	-4.263949072581581	3.4048825467336825	10.661749679885721	6.193769932986309	5.726795317446877	6.369520818177869	3.7127625687714247	7.923916676595091	2.841559183121075	12.567418837975364	2.7534497412703423	2.711858405314785	12.47922832563228	12.293888808232827	15.101008235225976	15.373705166205795	9.844061006269085	10.939181035798075	2.3103081837127113
chr2L:4029068-4030459	0.0	-2.7285928155171044	-3.8873224270350155	0.0	-3.937029612922994	-1.8823457430847679	-6.192957972698915	-2.853544181944009	-9.656344838927739	-9.354067379388809	-8.079972541616511	-13.057789785688982	-8.018415726323894	-8.649971554234057	-5.958282966358655	0.3842533059311557	-2.8569558578075522	-6.1987549927094685	-4.677372947895618	-4.908902765435809	-1.9084850188786497	-1.4637527426815689	1.9084850188786497	0.0	0.47712125471966244	1.1384197424192843	0.7220751651116454	1.041562685491579	4.388927749455824	0.7158051146113907	0.47712125471966244	0.3842533059311557	0.47712125471966244	1.9084850188786497	0.3842533059311557	0.0	0.9884928598239788	3.91928409126926	14.077523912310665	9.833692046593002	1.897604259904281	9.56725094513727	4.543889725743622	1.9719982406696892	13.108472099462313	1.5843169673469322	5.760220715705527	12.987585940930089	14.085637930927223
chr2L:4032040-4033189	-6.192957972698915	-2.853544181944009	-9.656344838927739	-9.354067379388809	-8.079972541616511	-13.057789785688982	-8.018415726323894	-8.649971554234057	-5.958282966358655	0.3842533059311557	-2.8569558578075522	-6.1987549927094685	-4.677372947895618	-4.908902765435809	-1.9084850188786497	-1.4637527426815689	1.9084850188786497	0.0	0.47712125471966244	1.1384197424192843	0.7220751651116454	1.041562685491579	4.388927749455824	0.7158051146113907	0.47712125471966244	0.3842533059311557	0.47712125471966244	1.9084850188786497	0.3842533059311557	0.0	0.9884928598239788	3.91928409126926	14.077523912310665	9.833692046593002	1.897604259904281	9.56725094513727	4.543889725743622	1.9719982406696892	13.108472099462313	1.5843169673469322	5.760220715705527	12.987585940930089	14.085637930927223	9.481251948745907	11.439280658561461	8.597601770938168	8.01442772270819	3.713873661869669	4.234141103464224
chr2L:4279112-4280740	3.4891299224524577	-1.3598565958898745	0.7157422309765814	-0.3672404563771828	0.38255795914569773	1.6085829250676278	1.8332046111711149	-0.32675222119505476	0.13565181939988405	-0.46247515710255943	-1.0601886281431825	-2.022464501551595	-1.3255357415176856	1.925282194656612	0.3359380764646929	0.0	1.0216415987285858	-2.3277422765215006	-2.5650485798140847	0.7163199146302645	-1.5167299007410777	0.3842533059311557	-0.5628189870538419	-2.9052733072614205	-0.5854191366563305	-0.3351104405458484	-2.586127893818094	-2.644803850045983	-0.9677195846008536	-0.24610620327688906	-1.2166341759621249	0.34155227077691647	-4.31294826775305	-1.3395419987461326	0.0	1.7040525797856432	0.574145859025853	2.406429937146746	0.7357890626869555	1.9084850188786497	-0.5552050987676277	4.795313037276514	6.3347558793810075	3.437652545793608	7.540749381202772	4.627557247039936	1.9708129430822858	5.233892584859721	3.6077352759581673
chr2L:4280807-4282573	-0.3672404563771828	0.38255795914569773	1.6085829250676278	1.8332046111711149	-0.32675222119505476	0.13565181939988405	-0.46247515710255943	-1.0601886281431825	-2.022464501551595	-1.3255357415176856	1.925282194656612	0.3359380764646929	0.0	1.0216415987285858	-2.3277422765215006	-2.5650485798140847	0.7163199146302645	-1.5167299007410777	0.3842533059311557	-0.5628189870538419	-2.9052733072614205	-0.5854191366563305	-0.3351104405458484	-2.586127893818094	-2.644803850045983	-0.9677195846008536	-0.24610620327688906	-1.2166341759621249	0.34155227077691647	-4.31294826775305	-1.3395419987461326	0.0	1.7040525797856432	0.574145859025853	2.406429937146746	0.7357890626869555	1.9084850188786497	-0.5552050987676277	4.795313037276514	6.3347558793810075	3.437652545793608	7.540749381202772	4.627557247039936	1.9708129430822858	5.233892584859721	3.6077352759581673	0.3842533059311557	1.0668755590631576	0.0
chr2L:4283946-4285308	-0.46247515710255943	-1.0601886281431825	-2.022464501551595	-1.3255357415176856	1.925282194656612	0.3359380764646929	0.0	1.0216415987285858	-2.3277422765215006	-2.5650485798140847	0.7163199146302645	-1.5167299007410777	0.3842533059311557	-0.5628189870538419	-2.9052733072614205	-0.5854191366563305	-0.3351104405458484	-2.586127893818094	-2.644803850045983	-0.9677195846008536	-0.24610620327688906	-1.2166341759621249	0.34155227077691647	-4.31294826775305	-1.3395419987461326	0.0	1.7040525797856432	0.574145859025853	2.406429937146746	0.7357890626869555	1.9084850188786497	-0.5552050987676277	4.795313037276514	6.3347558793810075	3.437652545793608	7.540749381202772	4.627557247039936	1.9708129430822858	5.233892584859721	3.6077352759581673	0.3842533059311557	1.0668755590631576	0.0	4.801253607581477	2.764681658291865	5.754747090865443	4.166930471076748	0.4050448245647988	-1.1840817313096657
chr2L:4684477-4687661	-1.2332568388482268	2.4886934238338676	-0.6253205285814245	0.9884928598239788	1.3891769388899318	5.188905232196312	5.454284530589636	7.5429292336170155	10.032949003838326	7.23735231569042	5.237750615078699	4.4704124671877885	4.260140469340548	4.500520320336554	0.5992668990160563	1.905568742391026	2.4685466076148423	2.174510449871009	2.4474382092756377	1.6937769559403213	0.46182604959118634	-1.5344927133565536	-0.32080256195941753	-2.8186825170650973	-1.930681474855352	0.9762211911464729	1.6264936589112464	0.34612803620392335	-0.5231585466187085	-0.6409819590149156	-0.4964534365541139	-1.5082512429446029	-1.807283645285028	-3.8710499890213454	-3.1167130700348493	-7.290695422370687	-7.387989982172296	-9.886804590537471	-10.347683117986884	-12.487211913201888	-10.670429291933576	-6.4498028647476655	-14.828942883277826	-10.32696994797692	-8.75770987012383	-9.782244275249408	-13.041561554164797	-11.375757524917477	-14.551920772965513
chr2L:4822551-4823849	-4.48268685502086	-3.4945101416098594	-8.316578190697824	-3.0703779166090523	0.0	-0.3842533059311557	-1.343153397137051	-5.653385962368714	-0.2105263209141679	-0.4722012633405769	-1.3242690919190763	-3.0554371095655752	-0.9952676385747966	-1.62620101006804	-0.07588822168858336	-1.9300283843138444	-0.7158051146113907	0.22432243947821665	-1.5977633573367	-3.3511197266653014	0.2537408590163086	-1.4817247491696377	-0.7275475737908184	0.0	-0.9292741784848739	-2.6476618116859543	-0.9670162803285552	-1.2130423370964032	-4.541024111804231	-1.0656570429748211	0.7359535705891888	1.5302650979667352	0.0	1.9084850188786497	3.7123849116564007	8.519198808132598	5.992134119691563	4.702562012677945	6.498232944421402	4.225516621327687	7.511052895059048	2.6143282947791993	2.3286248352848276	0.9884928598239788	4.990983911684146	27.89114225661842	17.416693242516352	24.920579726838405	20.010422020640604
chr2L:4824359-4826295	-3.0703779166090523	0.0	-0.3842533059311557	-1.343153397137051	-5.653385962368714	-0.2105263209141679	-0.4722012633405769	-1.3242690919190763	-3.0554371095655752	-0.9952676385747966	-1.62620101006804	-0.07588822168858336	-1.9300283843138444	-0.7158051146113907	0.22432243947821665	-1.5977633573367	-3.3511197266653014	0.2537408590163086	-1.4817247491696377	-0.7275475737908184	0.0	-0.9292741784848739	-2.6476618116859543	-0.9670162803285552	-1.2130423370964032	-4.541024111804231	-1.0656570429748211	0.7359535705891888	1.5302650979667352	0.0	1.9084850188786497	3.7123849116564007	8.519198808132598	5.992134119691563	4.702562012677945	6.498232944421402	4.225516621327687	7.511052895059048	2.6143282947791993	2.3286248352848276	0.9884928598239788	4.990983911684146	27.89114225661842	17.416693242516352	24.920579726838405	20.010422020640604	17.56812496023904	11.701524945767428	7.611361907078778
chr2L:4889621-4891042	11.915567936249417	7.4073771685515455	7.150373956356469	4.2014743892412865	2.449839851625333	-0.0659107900906091	-1.6148025078694903	-2.3633775941594215	-6.799635683708166	-8.61093272356255	-15.487494530361916	-18.201562848171722	-21.5575096007707	-26.75776520001947	-20.379772988500275	-18.302607779438148	-11.291997047296388	0.32675222119505476	-3.674182711287386	-9.012432573697154	-7.094443498070587	-6.590655296596158	-2.950203301401367	-5.275366696614456	-15.59482886205013	-14.637794731336935	-13.245048058892056	-2.0750540404820605	0.0	0.0	-1.551483065422515	-4.438083921140988	-2.1101471076916725	-0.19916529609750633	-3.852643483470313	-0.48478932623440407	0.12243110665909408	0.6252873828651146	1.3821770810048504	1.922924649580727	2.0957754079786546	-0.20150863185058077	0.3012871226811529	2.3049549435285837	-0.04359318414257677	0.0	0.0	1.9084850188786497	-0.6252873828651145
chr2L:4998733-5000433	1.43479923192381	-1.15078266930433	8.915055165160226	21.676331063605243	9.853063297705784	8.764544852668129	6.213297137482627	8.099981233243733	7.8231873176757905	9.525517914266556	3.326957224309918	1.8392711756938893	-2.5105869094465993	-4.127366852765132	13.921523534990492	16.472230584115987	13.755128135160799	15.048801917763793	11.80994956348006	8.7351340164303	5.097187982046001	8.581839568490706	6.340471730046212	5.547390228098715	3.615112241895721	0.6216734237399578	-0.5899832609569952	-3.2874849957565417	-7.615527912189104	-8.723268717346196	-10.664818616157952	-14.374737141512108	-17.97792559227724	-14.595917954224763	-10.131320440632441	-14.083740358870184	-17.834966523744328	-13.634029069632998	-5.684994078609403	-3.1748337400818527	-4.272376863817411	-4.029347065304792	-8.412537876523931	-8.618353611997644	-12.908431000227246	-12.710583180284345	10.34587296133089	6.698397816864012	8.74253519557082
chr2L:5202820-5204652	2.996299451222565	4.272270930403947	4.957147268169632	3.6618988573070284	0.7646732843225392	-1.499510546537768	-1.540402130579582	-2.123973370287279	-1.1446323513338477	-0.2105263209141679	-3.7656861078433326	-4.335062748436815	-4.964682918019452	-7.740957171014123	-6.074968087765678	-7.4930746438688836	-4.465556636026596	-0.32675222119505476	-1.5550366032949072	-4.624182681064609	-3.1035958697411727	-1.3821770810048504	-8.08729009657626	-11.342225253747877	-14.83306700731957	-12.20010391965969	-12.625637531079041	-2.6451328292852043	-1.0125888611440932	-0.9699739999703265	-4.138265213915287	-7.50053171927445	-12.07347887515983	-10.524107764035348	-12.512956752578464	-3.523721012853902	-2.293201462496589	-0.16125860883478269	-1.2994664175175838	-3.942883738482985	-1.9425650815616078	-2.319771529657234	0.0	0.47712125471966244	3.4654350931118376	0.0	0.0	0.0	0.288769123076823
chr2L:5277416-5279097	-8.752188090520363	-3.8298504154224586	0.46660954739493005	-0.9059652567236041	-0.2406233412219088	-5.631340304733744	-4.373335987782691	-1.289337620463382	-2.7037934813953677	-1.216649259263145	-4.915063340105523	-3.6673194510792353	-5.344035665976598	-4.485325135059414	-3.371742790707822	-4.399637660961213	-1.663512557038787	-3.645778722972334	-3.1827837990022814	-10.417284571240325	-5.859407103999369	-2.3788234710719953	0.6489937632395198	0.6319730464766251	-0.934865583902865	-0.5644900872493631	-2.709124683740626	-2.1819044003441417	3.5114700630622635	6.340132773221023	0.22432243947821665	0.0	6.507243719003039	18.791532417097493	7.858173149815005	7.528846407957263	13.35556754629013	14.49003587698936	15.628359817403705	15.044390647087388	13.218515240344896	13.235482274951966	8.822233603104813	11.339165089334205	13.087553203389193	2.651351975984537	3.449318853989017	10.57977681137816	6.872454319530891
chr2L:5280219-5281391	-4.373335987782691	-1.289337620463382	-2.7037934813953677	-1.216649259263145	-4.915063340105523	-3.6673194510792353	-5.344035665976598	-4.485325135059414	-3.371742790707822	-4.399637660961213	-1.663512557038787	-3.645778722972334	-3.1827837990022814	-10.417284571240325	-5.859407103999369	-2.3788234710719953	0.6489937632395198	0.6319730464766251	-0.934865583902865	-0.5644900872493631	-2.709124683740626	-2.1819044003441417	3.5114700630622635	6.340132773221023	0.22432243947821665	0.0	6.507243719003039	18.791532417097493	7.858173149815005	7.528846407957263	13.35556754629013	14.49003587698936	15.628359817403705	15.044390647087388	13.218515240344896	13.235482274951966	8.822233603104813	11.339165089334205	13.087553203389193	2.651351975984537	3.449318853989017	10.57977681137816	6.872454319530891	9.926700018618995	5.956763588958215	9.551292438843648	7.827937085713237	5.518909797629262	2.1253094247996365
chr2L:5547698-5549373	-2.277999784431015	-0.7490429136284136	-0.7016946198194888	-2.6273379755749704	0.9716890188427767	-1.8211858739253672	-1.1610002537705302	-0.678133708484532	-0.04115196398964511	-3.326221630251258	-1.712917134896569	-5.161465417169861	-4.658469995023055	-1.2789342399940287	-1.6577718203210279	-5.262822151094568	-3.5806637736015148	-1.8553732482313607	-0.3842533059311557	-0.8638360267166969	-3.447515301016289	-3.303833224816698	-1.3095569741594058	-6.249663671170069	-2.261199186928159	-2.224796368823077	-0.8551484209528776	-2.141608290443812	-0.9034043916225997	-0.9591312608573317	-1.5241834332417725	-1.7287857618188278	-0.23613341106444174	1.9084850188786497	-0.2887691230768229	0.47712125471966244	1.170041379908726	6.922139214128029	4.18876669968597	2.141147737696108	15.325419819968682	14.651332047559064	15.878645918253191	12.840317058669472	6.501879328219305	16.38018543322841	12.330214781580123	12.643854761982428	7.878673711749645
chr2L:5550919-5554285	-1.1610002537705302	-0.678133708484532	-0.04115196398964511	-3.326221630251258	-1.712917134896569	-5.161465417169861	-4.658469995023055	-1.2789342399940287	-1.6577718203210279	-5.262822151094568	-3.5806637736015148	-1.8553732482313607	-0.3842533059311557	-0.8638360267166969	-3.447515301016289	-3.303833224816698	-1.3095569741594058	-6.249663671170069	-2.261199186928159	-2.224796368823077	-0.8551484209528776	-2.141608290443812	-0.9034043916225997	-0.9591312608573317	-1.5241834332417725	-1.7287857618188278	-0.23613341106444174	1.9084850188786497	-0.2887691230768229	0.47712125471966244	1.170041379908726	6.922139214128029	4.18876669968597	2.141147737696108	15.325419819968682	14.651332047559064	15.878645918253191	12.840317058669472	6.501879328219305	16.38018543322841	12.330214781580123	12.643854761982428	7.878673711749645	2.147521354982278	-1.9425164891155886	-5.684849907986227	-7.575446408648744	5.378128524679829	9.709140663027835
chr2L:5634013-5635642	1.256894211292158	3.978970481859314	4.084657688388461	0.715063607785181	2.624790967377646	1.0737542303402512	1.696402162650402	1.8631573375101491	-1.186563940668505	-0.2931331179147163	-1.3191801071474918	-0.8938601964840525	-0.7067105853891824	0.6398385445045099	-0.19288285215483122	1.6422014869843864	-0.24323018053186835	-1.3906808383137401	-0.4002733439327976	-1.3226500866786914	1.4773494183279352	0.08037762851036247	1.8713238526866807	1.8487401843028977	-1.3821770810048504	0.3425022653281477	-4.912147875551773	-5.394769453167259	-6.3669237288050144	-4.695887923274706	-0.19916529609750633	-0.5552050987676277	-2.0751210811914094	-2.329600047435811	-1.002218800574404	0.307924733854413	0.7997450869251256	0.0	2.913662312477461	1.703820349903064	2.24163631518479	1.9952694785898704	-2.609608417572671	-2.357435426211661	-3.4053649078131856	-0.6816519536376183	-2.260723023719353	-6.000748832761888	-2.727551889094218
chr2L:5871801-5872711	0.0	0.2614505271567006	-11.043009674968813	-17.175242555423903	-10.19774994754644	-11.129920557010662	-5.749528968513954	-0.9884928598239788	0.0	-0.3842533059311557	-0.7359535705891888	0.288769123076823	-0.739133396650793	0.0	0.0	0.09105099036729138	0.0	0.0	0.0	0.0	0.0	0.0	0.0	0.0	0.0	0.0	4.019109855387004	0.0	0.47712125471966244	0.0	2.9854287717498487	9.007974603899813	12.972570452136061	11.626635379141696	2.0628055570570996	7.765212170499142	3.308607573132973	2.1016869935597007	1.8123674968148855	1.1223311197217736	-0.3842533059311557	0.24694247777801107	-1.0158725384259846	1.0668755590631576	-1.4637527426815689	2.3286248352848276	-1.4637527426815689	0.0	1.8300072262190066
chr2L:5892188-5893431	0.24694247777801107	-1.0158725384259846	1.0668755590631576	-1.4637527426815689	2.3286248352848276	-1.4637527426815689	0.0	1.8300072262190066	2.318182052169856	5.946969037806095	-0.2105263209141679	1.4637527426815686	-0.3842533059311557	1.4637527426815686	0.0	2.10395914437823	8.987838268604504	1.0083724769666107	0.9884928598239788	0.5050184077099935	4.76725993060184	8.936796882096843	5.462346413692029	1.46361289062603	6.73490114457797	0.1559742760354114	0.0	0.9884928598239788	7.367421528340595	10.02678727660695	4.451857875009221	10.254035073781338	5.674328723645415	9.771205438913377	8.905067659606178	6.1145760106302385	5.527587388426101	3.947212646819018	1.4248119087474826	-1.3151271865931067	-1.9897382159583485	-3.3685656685205814	-7.608012321677863	-8.791107696609076	-6.66308198622195	-1.3821770810048504	0.0	0.0	0.288769123076823
chr2L:6371268-6373422	0.36524608165550093	1.2175627557112398	1.9810132573947747	0.877767060281167	0.10621460694838125	9.023004613013414	3.8622104928819727	30.68423272009744	46.907213839426234	48.6157927167172	52.373306967749706	40.585252184593294	29.581749879188777	17.332296694851152	13.542654031643256	7.133604017060351	8.813642140946241	4.147391092398733	2.090705857309173	0.3125723971774349	-2.0441015535852394	-1.2825766385716872	-3.5819096750167634	-4.2589165421900255	-5.90984459988867	-8.423048160400764	-5.44561341722028	-16.36628184146717	-16.296299084284236	-19.59926583822554	-16.60921300435091	-35.580964256160996	-32.77100261444232	-8.875486732084623	-16.57073055654851	0.8515824070729341	11.953203345521116	1.3836034978805847	13.263773573888846	19.64385745918633	14.235031556357931	21.158197302050393	13.051250301165416	13.901075451730021	6.906507583285463	15.373131766856877	15.056555683860838	15.022526637280295	10.392391031830762
chr2L:6479658-6480475	0.0	0.0	0.0	0.0	0.0	0.0	0.0	0.0	0.0	0.0	0.0	0.0	0.0	-0.47712125471966244	0.0	0.0	0.0	0.0	0.0	0.0	0.0	0.0	0.0	0.0	0.0	0.0	0.0	0.0	0.0	0.0	0.0	17.437533416964083	108.94731709120548	120.8641085407597	63.098404544203035	26.221685287830475	14.73213797595702	2.283931493896462	12.65506804404042	5.297975976312028	11.100404337747692	6.663081986221949	9.204643162527379	3.2366047433281113	1.8154021343855717	-0.46468549038937496	-2.934045779220782	-0.9325618220134277	-7.339501264518471
chr2L:7006016-7007023	-13.132339445162945	-11.01338976188447	-0.0282552027534838	-1.9466716311980878	-4.674882988946086	-9.835465801446684	-11.961576923848972	-13.872589535139722	-8.396684530993076	-4.8580722154612275	-6.295173605015835	-10.822334114924015	-11.499695529081912	-20.37733601109614	-23.96994323736943	-18.36803693952429	-15.071107223033774	-8.466430879223008	-10.311874402906328	-9.294138515700734	-10.593773893886725	-11.566667386526731	-10.342194266974719	-2.6712117469324492	-0.856485889305324	6.96180124580549	6.442256552669189	-0.354790076403706	-7.765592196548756	-11.019804194086658	-10.435140632990738	2.486818568615163	14.41620453852352	20.43874814326445	29.759678883718244	36.029983086021595	34.19634502384606	29.27390807460522	31.08867801820099	23.122892171301352	19.340016329813725	16.170920040840336	13.29618559120612	10.965907831658681	5.765169146174127	2.3197211171893146	0.5542310259745721	-4.2654700626374025	-9.894226924481707
chr2L:7008665-7010200	-9.835465801446684	-11.961576923848972	-13.872589535139722	-8.396684530993076	-4.8580722154612275	-6.295173605015835	-10.822334114924015	-11.499695529081912	-20.37733601109614	-23.96994323736943	-18.36803693952429	-15.071107223033774	-8.466430879223008	-10.311874402906328	-9.294138515700734	-10.593773893886725	-11.566667386526731	-10.342194266974719	-2.6712117469324492	-0.856485889305324	6.96180124580549	6.442256552669189	-0.354790076403706	-7.765592196548756	-11.019804194086658	-10.435140632990738	2.486818568615163	14.41620453852352	20.43874814326445	29.759678883718244	36.029983086021595	34.19634502384606	29.27390807460522	31.08867801820099	23.122892171301352	19.340016329813725	16.170920040840336	13.29618559120612	10.965907831658681	5.765169146174127	2.3197211171893146	0.5542310259745721	-4.2654700626374025	-9.894226924481707	-12.355370455336812	-11.056760617471362	-10.484961482014285	-10.622272546131297	-15.496475030100727
chr2L:8142013-8143212	3.542152022841199	7.747272981975532	1.3912399352125009	0.9884928598239788	-0.32675222119505476	3.0284853119309445	9.808631208193715	10.761782445043277	8.087884758602856	6.455908431495997	1.8834067806682209	2.051099402070114	1.7704062865214771	2.6089583657216155	1.7097277001859927	0.32675222119505476	-0.2887691230768229	1.9084850188786497	0.32675222119505476	5.5893068896181575	10.622895309026779	12.610131790278627	4.76063629113099	4.930602858919812	4.284376832935211	7.911287447374694	5.264109249564226	8.493133905964692	6.973637976196464	6.0292711532857375	8.177566562127758	6.240369826145056	6.198329350971281	3.596883042421783	1.391526877668039	4.2649949218764895	6.756086582340516	5.2873285211748575	0.27482272280677394	3.320810487022618	4.5979342692157195	8.265973859271002	4.0119023486959025	-0.7633114619362145	6.439305619601894	1.1864248026089623	6.027899268310849	0.9663304669960324	2.9939172005298293
chr2L:8143395-8145309	1.3912399352125009	0.9884928598239788	-0.32675222119505476	3.0284853119309445	9.808631208193715	10.761782445043277	8.087884758602856	6.455908431495997	1.8834067806682209	2.051099402070114	1.7704062865214771	2.6089583657216155	1.7097277001859927	0.32675222119505476	-0.2887691230768229	1.9084850188786497	0.32675222119505476	5.5893068896181575	10.622895309026779	12.610131790278627	4.76063629113099	4.930602858919812	4.284376832935211	7.911287447374694	5.264109249564226	8.493133905964692	6.973637976196464	6.0292711532857375	8.177566562127758	6.240369826145056	6.198329350971281	3.596883042421783	1.391526877668039	4.2649949218764895	6.756086582340516	5.2873285211748575	0.27482272280677394	3.320810487022618	4.5979342692157195	8.265973859271002	4.0119023486959025	-0.7633114619362145	6.439305619601894	1.1864248026089623	6.027899268310849	0.9663304669960324	2.9939172005298293	7.434937883082518	6.854755496499758
chr2L:8145426-8147140	9.808631208193715	10.761782445043277	8.087884758602856	6.455908431495997	1.8834067806682209	2.051099402070114	1.7704062865214771	2.6089583657216155	1.7097277001859927	0.32675222119505476	-0.2887691230768229	1.9084850188786497	0.32675222119505476	5.5893068896181575	10.622895309026779	12.610131790278627	4.76063629113099	4.930602858919812	4.284376832935211	7.911287447374694	5.264109249564226	8.493133905964692	6.973637976196464	6.0292711532857375	8.177566562127758	6.240369826145056	6.198329350971281	3.596883042421783	1.391526877668039	4.2649949218764895	6.756086582340516	5.2873285211748575	0.27482272280677394	3.320810487022618	4.5979342692157195	8.265973859271002	4.0119023486959025	-0.7633114619362145	6.439305619601894	1.1864248026089623	6.027899268310849	0.9663304669960324	2.9939172005298293	7.434937883082518	6.854755496499758	11.12750718392218	12.802659511702043	5.358708104333091	4.4016453976553365
chr2L:8147507-8148608	2.051099402070114	1.7704062865214771	2.6089583657216155	1.7097277001859927	0.32675222119505476	-0.2887691230768229	1.9084850188786497	0.32675222119505476	5.5893068896181575	10.622895309026779	12.610131790278627	4.76063629113099	4.930602858919812	4.284376832935211	7.911287447374694	5.264109249564226	8.493133905964692	6.973637976196464	6.0292711532857375	8.177566562127758	6.240369826145056	6.198329350971281	3.596883042421783	1.391526877668039	4.2649949218764895	6.756086582340516	5.2873285211748575	0.27482272280677394	3.320810487022618	4.5979342692157195	8.265973859271002	4.0119023486959025	-0.7633114619362145	6.439305619601894	1.1864248026089623	6.027899268310849	0.9663304669960324	2.9939172005298293	7.434937883082518	6.854755496499758	11.12750718392218	12.802659511702043	5.358708104333091	4.4016453976553365	2.0545234863214623	0.8515139266299233	-4.083641825044406	-7.658256433673507	-9.299364262657877
chr2L:8385985-8388505	-0.21793219871346864	-0.32675222119505476	3.620597048042479	-0.30016048127727024	1.584489561501544	5.742891325035769	4.378536155565464	0.6533397802400579	4.4440120277119	1.2589441995288997	4.554734838445829	6.13431883038756	1.4153618150052405	0.288769123076823	1.94324433778324	9.001754932469124	13.141607007152162	14.108682945557565	11.349735797469123	7.6906042684448765	4.467287088968533	5.5349737222355575	4.614336045766087	5.260370249593469	6.667395285705088	5.386724563077887	5.097753546534644	6.672080978075564	4.435668605076849	4.645958657151467	1.3962811641264028	1.307566424135058	0.5011993269725608	0.9057896837844757	1.4435477698226789	2.6230410196138245	2.4536980419667436	-0.5552050987676277	1.6745341627216883	2.942855510353827	0.0	2.603589228349443	2.488597877345831	1.6787032921703928	-2.791281211222884	-9.39083605473777	-11.818717691691063	-12.707068787187564	-15.738692146570846
chr2L:9442470-9443589	-1.684872899606169	-5.101974582461243	-2.4309956539201236	-1.5403088635584168	0.0	0.0	0.0	0.0	-2.4986476595476588	-12.687580569264055	-9.967740870595042	-9.414995724657661	-1.9120257042370223	-0.9884928598239788	-1.0668755590631576	-0.3842533059311557	-0.47712125471966244	-1.9908688683516216	-0.30711707796638504	0.0	-3.201520705003585	-1.613159964497835	1.1288166787490144	0.3834477571785983	-1.1737218734474009	-0.3842533059311557	0.32675222119505476	-0.9857470339571879	-0.7186367884794467	-0.3010255563743431	-1.0561232251994266	-2.5631255119203025	0.7357890626869555	-2.3286248352848276	0.47712125471966244	-0.2887691230768229	0.3842533059311557	0.3842533059311557	2.365170891693313	5.062060002654818	0.6500485400342132	0.3842533059311557	1.3528435241215888	8.219778440025367	5.426896672474316	9.194375881378075	4.738442041654356	2.907329948899719	6.549862293423125
chr2L:9447055-9448060	-9.967740870595042	-9.414995724657661	-1.9120257042370223	-0.9884928598239788	-1.0668755590631576	-0.3842533059311557	-0.47712125471966244	-1.9908688683516216	-0.30711707796638504	0.0	-3.201520705003585	-1.613159964497835	1.1288166787490144	0.3834477571785983	-1.1737218734474009	-0.3842533059311557	0.32675222119505476	-0.9857470339571879	-0.7186367884794467	-0.3010255563743431	-1.0561232251994266	-2.5631255119203025	0.7357890626869555	-2.3286248352848276	0.47712125471966244	-0.2887691230768229	0.3842533059311557	0.3842533059311557	2.365170891693313	5.062060002654818	0.6500485400342132	0.3842533059311557	1.3528435241215888	8.219778440025367	5.426896672474316	9.194375881378075	4.738442041654356	2.907329948899719	6.549862293423125	6.583343264835487	5.314736840785525	0.9085772243244467	0.5582575783962771	1.0824153052119205	2.4941121486136986	0.6252873828651146	-0.7359535705891888	0.0	4.188949971321709
chr2L:9448242-9449210	-1.9120257042370223	-0.9884928598239788	-1.0668755590631576	-0.3842533059311557	-0.47712125471966244	-1.9908688683516216	-0.30711707796638504	0.0	-3.201520705003585	-1.613159964497835	1.1288166787490144	0.3834477571785983	-1.1737218734474009	-0.3842533059311557	0.32675222119505476	-0.9857470339571879	-0.7186367884794467	-0.3010255563743431	-1.0561232251994266	-2.5631255119203025	0.7357890626869555	-2.3286248352848276	0.47712125471966244	-0.2887691230768229	0.3842533059311557	0.3842533059311557	2.365170891693313	5.062060002654818	0.6500485400342132	0.3842533059311557	1.3528435241215888	8.219778440025367	5.426896672474316	9.194375881378075	4.738442041654356	2.907329948899719	6.549862293423125	6.583343264835487	5.314736840785525	0.9085772243244467	0.5582575783962771	1.0824153052119205	2.4941121486136986	0.6252873828651146	-0.7359535705891888	0.0	4.188949971321709	18.437800918588124	13.813555971147675
chr2L:9449403-9450904	-1.0668755590631576	-0.3842533059311557	-0.47712125471966244	-1.9908688683516216	-0.30711707796638504	0.0	-3.201520705003585	-1.613159964497835	1.1288166787490144	0.3834477571785983	-1.1737218734474009	-0.3842533059311557	0.32675222119505476	-0.9857470339571879	-0.7186367884794467	-0.3010255563743431	-1.0561232251994266	-2.5631255119203025	0.7357890626869555	-2.3286248352848276	0.47712125471966244	-0.2887691230768229	0.3842533059311557	0.3842533059311557	2.365170891693313	5.062060002654818	0.6500485400342132	0.3842533059311557	1.3528435241215888	8.219778440025367	5.426896672474316	9.194375881378075	4.738442041654356	2.907329948899719	6.549862293423125	6.583343264835487	5.314736840785525	0.9085772243244467	0.5582575783962771	1.0824153052119205	2.4941121486136986	0.6252873828651146	-0.7359535705891888	0.0	4.188949971321709	18.437800918588124	13.813555971147675	12.099943528131917	19.949623325260422
chr2L:9452107-9454642	-3.201520705003585	-1.613159964497835	1.1288166787490144	0.3834477571785983	-1.1737218734474009	-0.3842533059311557	0.32675222119505476	-0.9857470339571879	-0.7186367884794467	-0.3010255563743431	-1.0561232251994266	-2.5631255119203025	0.7357890626869555	-2.3286248352848276	0.47712125471966244	-0.2887691230768229	0.3842533059311557	0.3842533059311557	2.365170891693313	5.062060002654818	0.6500485400342132	0.3842533059311557	1.3528435241215888	8.219778440025367	5.426896672474316	9.194375881378075	4.738442041654356	2.907329948899719	6.549862293423125	6.583343264835487	5.314736840785525	0.9085772243244467	0.5582575783962771	1.0824153052119205	2.4941121486136986	0.6252873828651146	-0.7359535705891888	0.0	4.188949971321709	18.437800918588124	13.813555971147675	12.099943528131917	19.949623325260422	14.032494664893038	18.772052411193393	7.538111371700305	15.548455466014438	9.760713687913862	5.060390478962621
chr2L:9497272-9498148	-0.8461744874413317	-3.818738363496877	1.739448808464791	2.115477229817551	3.3581729250997965	7.311949576188606	8.600404899985426	6.992988946185946	2.6600022009928215	5.094247683613169	4.4649643444212925	-0.32675222119505476	2.3375941441436594	0.9443261321870656	-1.6234429146671552	2.067075272714544	10.004341951868131	13.964535230488117	3.5470467872697458	4.951045311719212	6.905292552863883	4.356695094910395	3.5776293865286215	4.993409368903723	-0.10466108500287212	2.5865031980701287	2.0840707995237264	1.8873783759205338	-0.21117971693176008	-9.087380691861682	-10.642848255009746	-18.468782003989435	-16.136035929380068	-20.519046446090435	-17.20170092255894	-4.6499692342079175	3.193354874348997	7.236141133169989	8.532870322529696	4.465601346428664	2.0628830543912	-2.3721058306553213	-0.7383527384890938	-3.439216500453863	-0.32675222119505476	-6.6319813842414685	-13.461559039684966	-9.714818520816257	0.0
chr2L:9982802-9983700	-4.936466608488468	-5.08287882091728	-3.590839003524297	-5.955951098200716	-6.530986324421661	-5.5492890359665585	-5.439969700773247	-5.207091382635076	-6.72753132138919	-5.632319947747109	-6.740226178528851	6.301713769986823	8.314338822939938	15.528737869222963	17.46460786415984	17.226019830557618	10.325782578756453	12.900228567672082	10.201530458955412	6.776872713569162	5.72076142369944	3.762844998120415	0.18072198645085483	-2.8413398244676142	-3.2781122309483997	-6.430929001193026	-4.294021335062586	-5.844701979774805	-3.19296327820302	-5.202955403628875	-7.151790456073289	-3.976389143224826	-5.541856515537941	-6.355402070618201	-5.830650317809561	-5.978625040006467	-9.078153337726622	-8.792761470177554	-9.118854824171217	-11.053609289527305	-14.720936787561916	-15.366497892579387	-17.832251178987146	-5.957861014225544	-0.036050663495053974	-3.509247784557812	-4.965872028948118	-3.7930958791239746	-6.781964301720371
chr2L:9985640-9990273	-5.439969700773247	-5.207091382635076	-6.72753132138919	-5.632319947747109	-6.740226178528851	6.301713769986823	8.314338822939938	15.528737869222963	17.46460786415984	17.226019830557618	10.325782578756453	12.900228567672082	10.201530458955412	6.776872713569162	5.72076142369944	3.762844998120415	0.18072198645085483	-2.8413398244676142	-3.2781122309483997	-6.430929001193026	-4.294021335062586	-5.844701979774805	-3.19296327820302	-5.202955403628875	-7.151790456073289	-3.976389143224826	-5.541856515537941	-6.355402070618201	-5.830650317809561	-5.978625040006467	-9.078153337726622	-8.792761470177554	-9.118854824171217	-11.053609289527305	-14.720936787561916	-15.366497892579387	-17.832251178987146	-5.957861014225544	-0.036050663495053974	-3.509247784557812	-4.965872028948118	-3.7930958791239746	-6.781964301720371	-3.2573876616125066	-0.4666095473949303	1.6806839062132066	3.1428267114340915	3.5378049688498514	7.371223665090334
chr2L:9990857-9994356	10.325782578756453	12.900228567672082	10.201530458955412	6.776872713569162	5.72076142369944	3.762844998120415	0.18072198645085483	-2.8413398244676142	-3.2781122309483997	-6.430929001193026	-4.294021335062586	-5.844701979774805	-3.19296327820302	-5.202955403628875	-7.151790456073289	-3.976389143224826	-5.541856515537941	-6.355402070618201	-5.830650317809561	-5.978625040006467	-9.078153337726622	-8.792761470177554	-9.118854824171217	-11.053609289527305	-14.720936787561916	-15.366497892579387	-17.832251178987146	-5.957861014225544	-0.036050663495053974	-3.509247784557812	-4.965872028948118	-3.7930958791239746	-6.781964301720371	-3.2573876616125066	-0.4666095473949303	1.6806839062132066	3.1428267114340915	3.5378049688498514	7.371223665090334	4.855516523645872	2.7941197439334844	-0.7288681465700533	-5.232867564332845	-7.488180879816485	-8.978853486550811	-8.518556118965071	-13.316918052195557	-2.2359973213894384	-7.152111247241758
chr2L:10056853-10058736	-0.6279517250664927	-7.140335022013463	-10.326857888420141	-13.738761787467814	-17.586382794788904	-8.44113598593378	5.9901538465083695	9.339425422450377	10.523279251260371	13.747235713006997	5.646501871539863	5.8577048543000165	1.955526080610021	1.8258425224131114	3.2121631914673685	-0.37620555366114655	-2.318947235552135	-4.625146554739438	-2.382933236846543	-1.9771555015580273	-2.2111136185005305	-4.126243046162616	-0.8097316386735297	-1.0668755590631576	-2.0958017614894935	-2.6921464144300664	-2.323336437800492	-2.4089139526345456	-2.344452641393289	-3.555217880870908	-2.9994893068304496	-3.684559949246426	-1.8000707076147637	-3.4544203967412823	-6.462659525532832	0.024716147631918674	1.5261250172585696	0.9884928598239788	-0.3842533059311557	-0.6025013259654013	0.9142985962534581	-0.628248327464556	-0.2751042920756612	-0.6910294564930665	-4.323355177651085	-6.229838619725082	-3.683473631444131	-6.3123922142258895	-6.668680689230277
chr2L:10058842-10060994	-17.586382794788904	-8.44113598593378	5.9901538465083695	9.339425422450377	10.523279251260371	13.747235713006997	5.646501871539863	5.8577048543000165	1.955526080610021	1.8258425224131114	3.2121631914673685	-0.37620555366114655	-2.318947235552135	-4.625146554739438	-2.382933236846543	-1.9771555015580273	-2.2111136185005305	-4.126243046162616	-0.8097316386735297	-1.0668755590631576	-2.0958017614894935	-2.6921464144300664	-2.323336437800492	-2.4089139526345456	-2.344452641393289	-3.555217880870908	-2.9994893068304496	-3.684559949246426	-1.8000707076147637	-3.4544203967412823	-6.462659525532832	0.024716147631918674	1.5261250172585696	0.9884928598239788	-0.3842533059311557	-0.6025013259654013	0.9142985962534581	-0.628248327464556	-0.2751042920756612	-0.6910294564930665	-4.323355177651085	-6.229838619725082	-3.683473631444131	-6.3123922142258895	-6.668680689230277	-4.610439691256356	-5.300413434783771	-7.175793293929058	-6.339377494024591
chr2L:10260054-10261176	3.0808661882360133	2.1834997080366296	3.95080497549041	17.594952996301103	11.798641455929172	13.26087246970176	9.650052908731064	5.760192957492111	1.561329023370908	-2.332462835859472	-8.77194112291772	-12.40692651501094	-13.62743920451685	-19.746439442358863	-9.58048643950907	-14.642314071868011	-17.328209124452798	-14.144151375994909	-8.606248609201295	-10.837681652160967	-17.68116428007833	-5.101887993715025	2.0917878638416623	3.440415544891726	2.3545905800780726	4.393106095490975	4.164981294819193	-6.468083433985352	-5.335982723758286	-9.939565797765948	-8.897011172286458	-3.7423314634855704	-13.137647130654331	0.5333465754487028	7.566653833840764	8.809504458906703	3.9463241174915322	7.61799474415666	1.0065518479297424	1.8707583049197938	2.333256623567403	-1.0307533684411077	5.631851843911269	2.671602123891962	7.2738350389025	15.258507970133541	8.486748784895564	15.52150842364725	8.688700477170753
chr2L:10265380-10266285	-8.77194112291772	-12.40692651501094	-13.62743920451685	-19.746439442358863	-9.58048643950907	-14.642314071868011	-17.328209124452798	-14.144151375994909	-8.606248609201295	-10.837681652160967	-17.68116428007833	-5.101887993715025	2.0917878638416623	3.440415544891726	2.3545905800780726	4.393106095490975	4.164981294819193	-6.468083433985352	-5.335982723758286	-9.939565797765948	-8.897011172286458	-3.7423314634855704	-13.137647130654331	0.5333465754487028	7.566653833840764	8.809504458906703	3.9463241174915322	7.61799474415666	1.0065518479297424	1.8707583049197938	2.333256623567403	-1.0307533684411077	5.631851843911269	2.671602123891962	7.2738350389025	15.258507970133541	8.486748784895564	15.52150842364725	8.688700477170753	4.101979612619887	-1.5813400320189235	-3.434448053914866	-2.947589726643921	-8.29303123341937	-10.787549288435379	-10.882868286342612	-11.153822177856425	-13.602387710911904	-2.500293772175146
chr2L:10398000-10400073	1.4607991004216487	-0.7949344434365183	-1.684997230950443	-0.19916529609750633	0.5552050987676277	-1.401963978027855	-2.072824186164106	-3.014884198390452	-5.050264873945385	-7.867200790104971	-10.16481062987699	-8.907386094438507	-4.42642311688697	-3.4084944837672837	-0.6252873828651145	0.5722315223304937	-4.657846160226922	20.29305876553903	31.874072359105433	24.760009447491473	22.861108998516315	18.94344179177751	13.877885057660464	8.195054867468944	1.4161092484826785	-9.678486881449505	-13.685357306302048	-22.24051167935291	-24.74491290301816	-10.190085028072907	-0.8530110715546187	-0.533220467264901	0.9702411722726142	4.195687611013221	0.978758958221509	-0.2880695603475373	-3.7627039157461875	13.655317770375888	16.761755418360945	8.64313851517138	9.34511573470952	13.10480683431133	9.135041460748708	7.542758026095935	3.838127526688221	-3.369439369179006	-9.506165165307698	-11.625903776875035	-13.769840946915958
chr2L:10840831-10841959	-6.915718779123481	-5.961644479267052	-5.1044248922817195	-5.774378290821377	-6.705573716974399	-4.090951908116844	2.3286248352848276	-0.3842533059311557	-0.32675222119505476	-0.9884928598239788	-0.4666095473949303	-0.1671187774347485	-1.365843592310307	-1.5677185830430334	-0.9193975046841285	0.5201848168976573	0.09006670612889991	-0.49965150365589966	-0.9097354372926553	1.5604217590790803	0.24062334122190882	-0.0910509903672913	1.7956121238339333	2.297742078644632	1.343063614951246	1.0668755590631576	-1.3821770810048504	0.0	0.32675222119505476	0.0	5.934729222794522	7.921104321246745	10.899128009038085	12.029720864096666	-0.502582320872773	0.3842533059311557	1.4082625953104067	4.322583457593302	-0.7359535705891888	-0.2887691230768229	4.503314750765315	4.095137373907853	0.0	8.320513181553409	7.4533355373767485	5.002547959398783	10.047847118696678	2.1373678739160127	0.6252873828651146
chr2L:10947786-10948242	1.9979824513357398	-0.7158051146113907	-0.6660384586790278	-0.8455180463308835	-3.1560028563734335	-3.7467440123323605	-1.8054788344415837	-1.929821226923846	-1.311937379721024	0.0	-3.482893071093105	-3.7996533363519065	0.2614505271567006	0.9884928598239788	1.4637527426815686	0.0	1.1817017356783992	4.79313520761201	0.34238068561561025	0.07531549454479014	0.2976898761751437	2.3728367229190277	0.7867935705818635	-0.6816069930958051	-0.9655276041257982	-0.6121508815106858	0.0794569599820025	-0.3842533059311557	0.0	0.0	0.2494765891578429	1.2150987085719072	-0.21349711255937287	4.179233294330072	2.18021165906723	0.4557054356963922	3.885337099350387	0.8543726188035139	1.601154526166128	-0.11307504788210558	1.405287982494218	0.9156732098863389	-0.8062736331600502	2.141147737696108	-0.4914639354193362	-0.8718208426537617	-0.11889079959507019	1.0353959358832867	0.09637822211643265
chr2L:11069583-11071098	1.040166182308976	-0.6177135442566394	1.6688675351642253	0.8038021663245145	0.5775401398480233	-0.15182860137821805	-0.4348256746380828	-0.3583502218386723	0.9579252726218739	0.7693001602458592	1.5906517534308773	1.0283588484611612	1.093379674624363	-1.569293440455506	1.4999895084910018	-2.538811824802502	-2.262525173175831	-3.98828213960067	-4.985598468251813	-5.00238308968333	-5.575746062042146	-6.467038196658838	-7.269519425065518	-4.85290563211733	-5.750265679661744	-4.919189120944227	-3.9812161548240006	-1.24344815496079	0.18105088102972228	-1.2780642861172016	-1.5927914884471903	-1.9331713952681089	-0.2680062628354247	-1.9005024892561828	0.10714373739032461	0.35190483318778526	-1.084916221572922	0.1648406681149163	1.6169066696147956	-0.27761221509986805	0.24393972387073098	1.2225800789271923	-1.0125888611440932	-0.44774575546762263	1.394430320019565	3.4189119009763513	2.7560682858361423	4.36094068384246	3.0575674117107434
chr2L:11071332-11072740	0.8038021663245145	0.5775401398480233	-0.15182860137821805	-0.4348256746380828	-0.3583502218386723	0.9579252726218739	0.7693001602458592	1.5906517534308773	1.0283588484611612	1.093379674624363	-1.569293440455506	1.4999895084910018	-2.538811824802502	-2.262525173175831	-3.98828213960067	-4.985598468251813	-5.00238308968333	-5.575746062042146	-6.467038196658838	-7.269519425065518	-4.85290563211733	-5.750265679661744	-4.919189120944227	-3.9812161548240006	-1.24344815496079	0.18105088102972228	-1.2780642861172016	-1.5927914884471903	-1.9331713952681089	-0.2680062628354247	-1.9005024892561828	0.10714373739032461	0.35190483318778526	-1.084916221572922	0.1648406681149163	1.6169066696147956	-0.27761221509986805	0.24393972387073098	1.2225800789271923	-1.0125888611440932	-0.44774575546762263	1.394430320019565	3.4189119009763513	2.7560682858361423	4.36094068384246	3.0575674117107434	0.9984152402988271	2.377100118450682	3.1002410269291727
chr2L:11073467-11075073	-0.3583502218386723	0.9579252726218739	0.7693001602458592	1.5906517534308773	1.0283588484611612	1.093379674624363	-1.569293440455506	1.4999895084910018	-2.538811824802502	-2.262525173175831	-3.98828213960067	-4.985598468251813	-5.00238308968333	-5.575746062042146	-6.467038196658838	-7.269519425065518	-4.85290563211733	-5.750265679661744	-4.919189120944227	-3.9812161548240006	-1.24344815496079	0.18105088102972228	-1.2780642861172016	-1.5927914884471903	-1.9331713952681089	-0.2680062628354247	-1.9005024892561828	0.10714373739032461	0.35190483318778526	-1.084916221572922	0.1648406681149163	1.6169066696147956	-0.27761221509986805	0.24393972387073098	1.2225800789271923	-1.0125888611440932	-0.44774575546762263	1.394430320019565	3.4189119009763513	2.7560682858361423	4.36094068384246	3.0575674117107434	0.9984152402988271	2.377100118450682	3.1002410269291727	2.1344852523866567	2.6586893112340304	2.1538388725130773	0.16177651911227683
chr2L:11484981-11485874	2.4652857933931385	6.107748854404307	4.908764562438002	3.987045764855821	1.994550752448947	2.284698424296737	-1.4211836621722256	-5.058131910516027	-5.742891325035769	-12.660992424440414	-10.254749635410485	-6.989701111126926	-5.942179816966025	-7.773436242297093	-4.208958995423679	-5.227846597799994	-4.578157104361857	-6.072652957715491	-3.514744600979092	-5.514166382475977	-3.4392163748346904	0.35226195537685295	1.0767440689867966	1.1737218734474009	2.2414439559356767	4.297056486337306	5.2977392963912955	9.354779419155802	14.119658124868268	12.215874146542077	10.01098095588776	7.428993566236706	5.833843865299822	4.372667369157753	1.795873909716348	-1.1614525587708904	-1.3377392035378544	3.4947873858486496	6.811529176777957	1.4454598205732998	-1.6946223918427243	-5.8350498882259325	-6.128444480633819	2.391250367157581	6.122285071606556	-0.5016325915144072	1.2477472321381393	0.12465120455795556	-0.07337648643609052
chr2L:11792108-11794116	-2.9309879699976196	-7.33208594886716	-11.267514139896099	-10.492274588025893	-2.1864442654251595	-6.488780049335815	-3.556478309741687	-4.414089876214924	-9.844544356492023	-9.815528469588752	-11.026210689151506	-2.8219109825717643	-13.166292682252237	-2.534984060161506	-0.9884928598239788	0.0	0.0	0.9884928598239788	-0.9059652567236041	-6.39944222081323	-7.80141253274537	-0.9798660544812998	-4.453445079073932	-3.669942935497091	0.7359535705891888	-2.1384289563408916	-8.795726991234588	-7.212213287702316	-6.4960975879151	0.3842533059311557	-1.4637527426815689	0.0	-0.9884928598239788	-1.558933294825098	-0.5410289296785515	0.7490429136284138	-1.1956774893271256	-1.2475289680029733	0.27863731449675705	0.0	0.0	-0.18112399010272304	0.5871840453695247	0.47712125471966244	0.47712125471966244	0.0	0.9884928598239788	2.9628244249657247	4.927019398610648
chr2L:13230044-13231651	4.084150924264401	1.4419376150024263	-0.9644869434617881	1.3211887672450924	-2.4947464597592175	11.53614781813687	16.415303088371353	17.119640912946764	15.640136083526864	15.176450540766673	8.2685371721928	5.588285001440858	3.1847090845015105	-0.5188694514803911	-2.191743405784963	-2.2699498487785776	-8.633792123663707	-7.813362523438387	-14.789207007425809	-10.012739386563194	-13.971456084284954	-14.775907650287527	-4.16278359238006	2.406157326661173	10.67677083828125	12.338575819868359	12.180622355731527	12.637106507940222	13.755395659215	15.130450640348062	14.856770955288374	9.486881078874303	5.295957372068445	2.5537754885520405	0.7255011243166045	1.002043993305449	-2.2569694755972636	-1.309358038160379	-3.9670243590596264	-3.785906541452315	-9.663923334860252	-7.115840847951366	-11.484565017270969	-22.60403301257982	-23.899198999827686	-26.067507535275357	-16.58880976899915	-4.590121624357325	2.4909389128635206
chr2L:13235067-13236653	8.2685371721928	5.588285001440858	3.1847090845015105	-0.5188694514803911	-2.191743405784963	-2.2699498487785776	-8.633792123663707	-7.813362523438387	-14.789207007425809	-10.012739386563194	-13.971456084284954	-14.775907650287527	-4.16278359238006	2.406157326661173	10.67677083828125	12.338575819868359	12.180622355731527	12.637106507940222	13.755395659215	15.130450640348062	14.856770955288374	9.486881078874303	5.295957372068445	2.5537754885520405	0.7255011243166045	1.002043993305449	-2.2569694755972636	-1.309358038160379	-3.9670243590596264	-3.785906541452315	-9.663923334860252	-7.115840847951366	-11.484565017270969	-22.60403301257982	-23.899198999827686	-26.067507535275357	-16.58880976899915	-4.590121624357325	2.4909389128635206	5.133244109382543	2.1772835646938797	7.596100597095886	4.546894977773286	2.856738342600244	0.31461518208240585	-2.0106070600383057	0.3502009787859033	-1.818008080687942	-5.944188057410303
chr2L:13889106-13890413	-2.5973037817992846	-0.7359535705891888	-3.047839382236282	-8.93976554805265	-9.868408787675644	-10.965747489091951	9.105378103468436	27.266275635687244	34.03844814761047	8.542819704080351	12.331981540558544	14.552267117970366	12.358586103989147	7.075419258064904	-1.6021135177893797	-5.174757781473176	-7.404227088846088	-13.543989792527732	-13.894174957207591	-21.394974198988272	-17.298977350728375	-23.250740426541945	-24.98085792604683	-19.02577534180546	-10.774788637445198	-11.932003919391319	-7.731709681748137	-4.762429095885194	0.5050184077099935	0.0	0.0	0.0	0.0	0.0	0.0	0.0	0.0	0.0	0.0	0.0	0.0	0.0	0.0	0.0	0.0	0.0	-6.074055759511549	5.184559966582457	8.828364906815981
chr2L:13902362-13904238	-7.731709681748137	-4.762429095885194	0.5050184077099935	0.0	0.0	0.0	0.0	0.0	0.0	0.0	0.0	0.0	0.0	0.0	0.0	0.0	0.0	0.0	0.0	0.0	-6.074055759511549	5.184559966582457	8.828364906815981	17.49504243113979	15.016605874599934	13.550165506957565	10.13879026388247	8.665306257171249	7.005564066142401	0.7007725716272126	1.2868303523443168	5.035712598269975	5.382894543278309	5.319140788211384	2.1131250967920354	1.2167021344460671	5.577106792462713	2.4239863481478765	1.9278797001628236	-0.8140663186742269	-1.9515883618167096	-2.3741727933729115	-1.3366260628309874	-0.6316629465930411	1.1737218734474009	-1.3821770810048504	-0.4666095473949303	1.556297901204152	1.4384876453837678
chr2L:14489424-14490368	-7.639671378011123	-8.754063891905957	-1.307566424135058	-0.6252873828651145	-1.0652839497589055	-4.927089479766452	-3.2737432904911277	-3.363826679632301	-2.4596970952098007	-1.010088617696067	-1.9769857196479577	0.47712125471966244	-0.9059652567236041	4.433380016130668	5.390956528505351	4.0549314656248345	9.281658738613716	1.7613168531982384	2.8388006888282096	16.457057884712036	12.805630752381319	9.220057789200812	5.740321095010879	3.8752998997193493	3.9637389689965556	0.932687090529852	-4.035808116900785	-5.946749226941581	-9.445424803856058	-3.0327763357007864	-4.110036882675587	-1.1737218734474009	-1.3821770810048504	-1.9687620712863652	-2.9816348465037263	-0.7359841279388455	0.06528725330663311	-0.39539239071495064	0.6071145878372002	-2.01232258233567	-3.5129458293624802	-0.7716709385344843	-0.9286394958160356	-0.2730722894093543	-8.412583080495518	-9.538285448494587	-4.890906004051239	-4.37620610905931	-1.975841875522851
chr2L:15145559-15146667	0.6252873828651146	3.0499441339701803	3.7573562389292343	4.93993520678885	14.44955632612163	9.458478010412492	14.545545548644887	9.641185780734045	10.003414729414173	6.687128749275867	5.3766686581244025	3.619017261175408	3.6800652301213495	2.7364945783881724	0.40546950038504453	0.32675222119505476	1.9723208914203911	2.182502726083026	3.0791135465677204	3.420720921510608	1.0081940706725707	-0.4045580331119144	0.40677030891881594	-5.5339841222948785	-7.833078106211205	-11.173835032375017	-11.561210851407978	-11.702678797982479	-13.219729024934495	-18.805502672846895	-10.480353234947914	-15.994542629441739	-12.441707965585573	-9.625190043420721	-19.986391503763716	-0.8121543501839552	5.623408441621895	2.42828515245485	2.488642376996933	-3.275501811336356	-3.6724741532147482	-9.9509686920657	-16.013545998268487	-6.740452693664241	-15.057798425395134	-5.443501491996605	-8.123254841413049	-0.8807275879539905	-3.143591484381787
chr2L:15310877-15311712	6.278414826387991	1.85678612592539	3.1523223037387766	1.9881366631698523	-0.1346795157446312	-0.9219921199833085	-5.942948920633781	-5.638279630022949	-8.682233856175959	-1.5360791354736247	-3.362514269822139	-8.625787133651636	-9.09429266113919	-13.360620943175615	-16.78966989444885	-21.953627462140915	-19.602332116561158	-14.515999090669633	-17.347749935159293	-23.95120057069352	-32.77122587678961	-29.798687856216553	-23.004624448418667	-1.4313637641589874	4.281355806722243	8.044331470786684	3.0334983336919925	16.737550995976864	23.513574401966032	17.001645608953854	15.654954922497426	12.469178276732396	6.831899035875783	10.100419715027453	9.336256083102489	8.947721641708052	5.276771448357684	7.052144418749271	6.376556716269228	5.909615134726991	0.8065359368777398	1.5122010987748575	3.44056327102103	4.278032834553474	7.9505313797287025	2.2316550095645016	1.0216415987285858	3.5859243361565762	3.068745791325724
chr2L:15325856-15327792	15.654954922497426	12.469178276732396	6.831899035875783	10.100419715027453	9.336256083102489	8.947721641708052	5.276771448357684	7.052144418749271	6.376556716269228	5.909615134726991	0.8065359368777398	1.5122010987748575	3.44056327102103	4.278032834553474	7.9505313797287025	2.2316550095645016	1.0216415987285858	3.5859243361565762	3.068745791325724	6.34833112912377	4.776320558060416	3.985334359028931	4.413719826476132	3.8295996572740765	4.160804467480877	-1.016716737417182	3.6906980629761668	0.7388735348821501	-0.20424120957664121	-0.9657132852842197	-2.6914043858803027	-0.40130189885732703	-1.4278600679624323	-0.42458423514104277	-0.44283689896018325	-1.7670867720094898	-0.8456472271648853	-1.12359060946877	-0.893580661317194	-1.604920385302019	-0.8858646726468443	-3.316286269833992	-2.479753248431751	-2.2063528853424748	-3.1441630181242504	-6.166492196205904	-6.48701994553635	-5.523741713502445	-4.181085509378785
chr2L:15478413-15479871	-1.5384906982860655	-0.4543574412256533	0.2641619105021279	-2.8769941459158432	-1.4783271558310225	-3.5719477499630465	-1.8080870079086158	-2.859786066193699	-3.05395112939055	-6.429894812477904	-6.748559439146495	-8.801836591470536	-6.457466809301889	-11.982820418285428	-9.25471803898036	-12.362334149254727	-11.18157429264959	-12.421851182117665	-13.197226174725587	-15.077378109873342	-8.005638560472923	-0.5552050987676277	2.3286248352848276	-2.062805557057099	-5.853137289577984	-3.8038038878620526	-2.6148624151798963	-3.6588400994303654	-3.408748342797631	-6.514218451674111	-7.314983408314781	-6.966131298978244	-7.684820207704483	-6.007507448849322	-6.472149201379149	-2.0840518049738312	0.32675222119505476	0.0	0.0	0.0	0.0	0.0	0.0	0.0	0.0	0.0	0.0	0.0	0.0
chr2L:15741257-15742888	0.0	0.0	0.0	0.0	0.0	0.0	0.0	0.0	0.0	0.0	0.0	0.0	0.0	0.0	0.0	0.0	0.0	0.0	0.0	0.0	0.0	0.0	0.0	0.0	0.0	0.0	0.0	0.0	0.0	0.0	0.0	0.0	0.0	0.0	0.0	0.0	0.0	0.0	0.0	0.0	0.0	0.0	0.0	0.0	0.0	0.0	0.0	0.0	0.0
chr2L:15742925-15744895	0.0	0.0	0.0	0.0	0.0	0.0	0.0	0.0	0.0	0.0	0.0	0.0	0.0	0.0	0.0	0.0	0.0	0.0	0.0	0.0	0.0	0.0	0.0	0.0	0.0	0.0	0.0	0.0	0.0	0.0	0.0	0.0	0.0	0.0	0.0	0.0	0.0	0.0	0.0	0.0	0.0	0.0	0.0	0.0	0.0	0.0	0.0	0.0	0.0
chr2L:15974427-15975831	-2.45308184744304	-2.2852311264166767	-1.6993433673162088	-4.76997911123151	-5.860968811462949	-3.6772357232874464	-1.3677250868007622	-1.6615184043404805	-3.790153470572629	-3.895052104964296	-6.083636902373962	-3.097413057918474	-5.239629595698257	-0.5721522541674613	-3.394617260446373	2.3286248352848276	-4.277436462995626	-6.562813124285758	-0.6712487485071684	-3.294778961213313	-2.259982999975834	-3.581936973184543	-3.926840299301214	-2.719521848902628	-0.7321532923177236	0.6816519536376183	-0.8065359368777398	-3.5919527292416285	-3.06270367359349	-1.2048957693008349	0.47712125471966244	-0.4603758713559484	1.1353557684905933	-0.9884928598239788	-1.537197078528956	-7.046050303864223	-6.600427510060891	-2.635336100983025	-1.9428532736124082	0.9884928598239788	0.0	0.40425267331151093	-1.309207232964952	4.137578742107598	1.9611344203993557	2.273827191390475	-0.6956400661479382	-0.22609775559669007	-1.837092020429751
chr2L:16404087-16406165	4.6661348028019	1.1663085350659894	-8.092149425493222	-7.614782317330288	-13.355177522114918	-4.846030215822713	-0.6252873828651145	1.009509943976246	3.613740655045148	0.0	2.006910784097247	3.5056566450919386	2.8342317276983926	0.8855099033226963	0.47712125471966244	4.9338672773131105	4.9237586358354495	4.011854793385565	5.3134977248479505	2.205293594113166	0.0	3.3486816618240294	3.6109148379632594	0.7665191667380177	0.5447436145415531	0.8783714605053454	-0.450714463662663	0.0	0.9884928598239788	-0.9884928598239788	-0.47712125471966244	-1.3821770810048504	-0.12553461654511164	0.5692575919064119	-0.026248662987020405	-0.4986143701943385	-1.9373760588382491	-2.5435974661718377	-2.412152679551548	-1.0753322857678569	0.3842533059311557	-0.9591312608573317	-3.814576907845702	-0.6196798365866706	1.630178547499951	0.3842533059311557	-0.3842533059311557	0.3842533059311557	0.0
chr2L:16406427-16407609	-13.355177522114918	-4.846030215822713	-0.6252873828651145	1.009509943976246	3.613740655045148	0.0	2.006910784097247	3.5056566450919386	2.8342317276983926	0.8855099033226963	0.47712125471966244	4.9338672773131105	4.9237586358354495	4.011854793385565	5.3134977248479505	2.205293594113166	0.0	3.3486816618240294	3.6109148379632594	0.7665191667380177	0.5447436145415531	0.8783714605053454	-0.450714463662663	0.0	0.9884928598239788	-0.9884928598239788	-0.47712125471966244	-1.3821770810048504	-0.12553461654511164	0.5692575919064119	-0.026248662987020405	-0.4986143701943385	-1.9373760588382491	-2.5435974661718377	-2.412152679551548	-1.0753322857678569	0.3842533059311557	-0.9591312608573317	-3.814576907845702	-0.6196798365866706	1.630178547499951	0.3842533059311557	-0.3842533059311557	0.3842533059311557	0.0	2.220936601208076	3.0636505439555166	4.065034234090625	-0.7875892944361567
chr2L:17221331-17223692	8.327646624473383	0.0	1.8015055645480096	6.895051946832236	6.038233570874988	10.443506459580876	8.375099259909966	2.3340619927835733	1.9084850188786497	4.843461114306631	7.933819083836128	8.737931987170832	9.75378525904318	6.351848368539333	3.2038457883107303	0.32510118717702996	0.3347444347701835	0.48540053680415907	0.13906948780066558	1.0795520784713608	-0.3131498113992712	0.0	-2.0696975936037147	-5.294877414277729	-6.994127625917607	-10.132006427408001	-7.461283657507951	-6.823369648323296	-6.5163732655032485	-6.8180175309876505	-6.800632349091909	-7.1751902662128835	-2.7067355546137297	-8.050232155491267	-0.6316629465930411	-4.911683152844442	-3.5572416873705377	-2.4395473809549557	-8.091844594925995	-5.846763365085688	-6.907352462097834	-6.947748606686972	-0.19916529609750633	-6.362813897958411	-4.54660154156765	0.3842533059311557	-6.014801764741441	-5.292596795771038	-4.222997681511378
chr2L:17738047-17739569	0.0	0.0	0.0	0.0	0.0	0.0	0.0	0.0	-3.0643670870356483	3.744773552898125	1.922014226361035	-0.5050184077099936	2.4575528534648243	3.2734602439254763	5.6518514322980415	3.1476562058946853	1.9366985454978825	-1.0165852859641784	-0.8887492214716554	-0.10324488139825555	0.1307603791375575	-0.8146844934204033	0.0	0.6225021518452362	0.2970833565050148	0.9884928598239788	-0.9884928598239788	0.6173067658815127	3.1934653016596335	6.65242095411596	1.6294306546074222	2.2696086721576654	2.3179875516156687	0.9450606679583593	3.8196884480081206	0.4292155351682914	1.99349378586943	-0.46656608303395036	1.4637527426815686	2.9771064675109393	6.332116070374516	0.24062334122190882	2.0567302008510477	5.627624905872757	5.087277447035925	1.3768430568588477	6.209691218989854	1.42811058310477	4.975264987444863
chr2L:17740797-17743252	0.0	0.0	0.0	-3.0643670870356483	3.744773552898125	1.922014226361035	-0.5050184077099936	2.4575528534648243	3.2734602439254763	5.6518514322980415	3.1476562058946853	1.9366985454978825	-1.0165852859641784	-0.8887492214716554	-0.10324488139825555	0.1307603791375575	-0.8146844934204033	0.0	0.6225021518452362	0.2970833565050148	0.9884928598239788	-0.9884928598239788	0.6173067658815127	3.1934653016596335	6.65242095411596	1.6294306546074222	2.2696086721576654	2.3179875516156687	0.9450606679583593	3.8196884480081206	0.4292155351682914	1.99349378586943	-0.46656608303395036	1.4637527426815686	2.9771064675109393	6.332116070374516	0.24062334122190882	2.0567302008510477	5.627624905872757	5.087277447035925	1.3768430568588477	6.209691218989854	1.42811058310477	4.975264987444863	2.867756135108092	3.6415470169259865	2.961970315359925	4.129812810744726	3.9841563428507345
chr2L:18110334-18111448	0.0	0.0	2.8516335876254817	5.431408145692061	8.161996692107543	6.4509923706012495	6.383813721667263	3.5589013774829668	4.5853411538723945	2.970993491020116	2.3918882084035995	4.126739446335552	2.277589506147288	-1.4787494158918897	3.4878401262853562	0.2634327876559578	-0.7359535705891888	5.597202505757505	5.6824763699502245	4.861772572961862	1.9127010845184913	3.7624276365273164	2.762756652666706	4.128212786513072	2.043502970317292	1.7649058058044431	1.1500579596001568	1.3821770810048504	0.0	0.8767833813030153	1.757534215191162	2.445861609504609	0.7761480007189928	0.0	4.083246744882017	7.035808198165722	3.754400902436971	5.5913311870517575	7.203473002978312	4.409894771659066	5.766791212471998	-0.3407298421671026	1.6727943294326215	-0.7057976635390647	0.5383885159257625	2.5628293160719333	-0.5136521528633214	0.0	-8.635171972010259
chr2L:18111638-18112734	5.431408145692061	8.161996692107543	6.4509923706012495	6.383813721667263	3.5589013774829668	4.5853411538723945	2.970993491020116	2.3918882084035995	4.126739446335552	2.277589506147288	-1.4787494158918897	3.4878401262853562	0.2634327876559578	-0.7359535705891888	5.597202505757505	5.6824763699502245	4.861772572961862	1.9127010845184913	3.7624276365273164	2.762756652666706	4.128212786513072	2.043502970317292	1.7649058058044431	1.1500579596001568	1.3821770810048504	0.0	0.8767833813030153	1.757534215191162	2.445861609504609	0.7761480007189928	0.0	4.083246744882017	7.035808198165722	3.754400902436971	5.5913311870517575	7.203473002978312	4.409894771659066	5.766791212471998	-0.3407298421671026	1.6727943294326215	-0.7057976635390647	0.5383885159257625	2.5628293160719333	-0.5136521528633214	0.0	-8.635171972010259	-7.096793944303953	-6.002183963722508	-9.327075934663858
chr2L:18136034-18137401	-5.718385080746627	-5.45624282268362	-4.785690687335126	-3.058597117966326	-2.5501438768678373	0.0	-2.7285928155171044	-2.543801111024578	-3.584947346730081	-4.977742458717347	-7.366823972973909	-3.5484774211006966	0.0	-0.3842533059311557	-4.819225102222107	-3.2997871886096384	-4.526071034152429	-3.7482222797387275	-4.364700517130596	-2.8949772688861537	-2.9877077903771285	-3.320059232784147	0.4359239231164445	-3.72176029611305	-1.4325228613478334	-2.0207273921143667	-0.6380172731361781	-0.32675222119505476	-0.6102070948826337	-1.6398944687416999	-1.1335080900884322	0.7233385724496424	-0.8395800012530046	0.32675222119505476	0.47712125471966244	-1.4842185285036666	0.5684640245221962	0.1736674791438287	-0.9884928598239788	0.0	-0.32675222119505476	-0.7359535705891888	2.5249465644509406	9.482098461756976	0.5552050987676277	6.961819983754452	5.990417888436636	5.736671675356231	5.772252209506452
chr2L:18597077-18598448	-3.849614548394603	-2.740494773521733	-5.25830638647386	-1.337558349229288	-5.964524473807429	-3.6291622153704934	-1.2821141808245302	0.6248742378019824	-0.3842533059311557	-0.6252873828651145	0.0	-0.47712125471966244	2.981702902749888	2.021138297996029	1.9605523250565686	7.618449531463605	1.6442676866019381	5.265973362001862	11.038199176704856	11.200311504450193	5.394948566864652	4.020939144052055	4.649092598613097	3.8322099283783966	6.630913057662139	4.230061548134179	4.283404493195535	3.7890193000648438	3.8936067385929003	1.2523369111130933	0.536049381248703	-0.31327898652121955	1.9300283843138433	-1.9084850188786497	0.5050184077099935	3.4338353802871673	5.100934295781732	2.991173637498152	3.794440240620197	2.3355300106321764	1.4393475835249254	-0.3496051160251471	0.6450198601859578	-2.710918159174214	0.2614505271567006	-3.655578611514108	-5.243532548085404	-0.8129278662103389	-2.179166123234725
chr2L:18599432-18600706	-5.964524473807429	-3.6291622153704934	-1.2821141808245302	0.6248742378019824	-0.3842533059311557	-0.6252873828651145	0.0	-0.47712125471966244	2.981702902749888	2.021138297996029	1.9605523250565686	7.618449531463605	1.6442676866019381	5.265973362001862	11.038199176704856	11.200311504450193	5.394948566864652	4.020939144052055	4.649092598613097	3.8322099283783966	6.630913057662139	4.230061548134179	4.283404493195535	3.7890193000648438	3.8936067385929003	1.2523369111130933	0.536049381248703	-0.31327898652121955	1.9300283843138433	-1.9084850188786497	0.5050184077099935	3.4338353802871673	5.100934295781732	2.991173637498152	3.794440240620197	2.3355300106321764	1.4393475835249254	-0.3496051160251471	0.6450198601859578	-2.710918159174214	0.2614505271567006	-3.655578611514108	-5.243532548085404	-0.8129278662103389	-2.179166123234725	-1.7830597772865697	-4.727611369970618	-6.7684219288308105	-6.5435049342958695
chr2L:18601534-18602914	-0.6252873828651145	0.0	-0.47712125471966244	2.981702902749888	2.021138297996029	1.9605523250565686	7.618449531463605	1.6442676866019381	5.265973362001862	11.038199176704856	11.200311504450193	5.394948566864652	4.020939144052055	4.649092598613097	3.8322099283783966	6.630913057662139	4.230061548134179	4.283404493195535	3.7890193000648438	3.8936067385929003	1.2523369111130933	0.536049381248703	-0.31327898652121955	1.9300283843138433	-1.9084850188786497	0.5050184077099935	3.4338353802871673	5.100934295781732	2.991173637498152	3.794440240620197	2.3355300106321764	1.4393475835249254	-0.3496051160251471	0.6450198601859578	-2.710918159174214	0.2614505271567006	-3.655578611514108	-5.243532548085404	-0.8129278662103389	-2.179166123234725	-1.7830597772865697	-4.727611369970618	-6.7684219288308105	-6.5435049342958695	-8.044575188308377	-5.167540495241684	-13.262519338534213	-15.943443964129967	-11.685059185073916
chr2L:19162855-19163816	1.3812273983262149	-2.095962370672814	0.8974888278853164	-1.062363336470943	13.141115848893273	21.310179985755592	19.435375370243854	10.86776258089454	4.634713087927586	3.687723155252053	5.496609882500264	2.06137443053302	1.0144304848947567	0.6609352419943016	0.7604207698576564	1.4984208528260752	0.22779220469501482	-0.16728803685369886	-0.6083213039882189	-1.7458219085200422	1.436278013752348	0.014696536859242857	1.4826562575713376	12.08134168340256	8.49408472038393	6.963651947466808	-0.8744070562780771	-5.6119735777715904	-7.040368430374027	7.930330425712704	4.671443010566975	4.7752999420931	-2.306983384657398	-5.103730444109777	-11.582154632760531	-21.25343475639099	-29.662448312692153	-33.1797814217024	-32.19619219565837	-9.833631585783323	-23.13977256268695	-25.544603834134474	-8.007015653236586	-0.2593483552875542	-8.295392619202724	3.1725831821293213	5.924826273127288	1.897344103288061	0.18684028028421748
chr2L:19322325-19323770	-3.508931590280244	-3.1847116482047535	-7.121151283572454	-7.33576094180156	-11.459188889428928	-11.23550195508855	-11.57850673123651	-8.368599308661347	-0.5552050987676277	0.6252873828651146	-0.3842533059311557	-0.3842533059311557	-0.6772483504217565	-3.2786618573350355	-0.6067426338636259	0.2614505271567006	0.9884928598239788	-2.0196584734665968	-4.281534793895788	-1.0048036686000343	-1.5739508314535509	-1.1737218734474009	0.3842533059311557	0.6252873828651146	0.0	0.5234384870639827	2.351517534421728	3.3758960976894805	6.529041412537353	6.410580240022875	5.553590686830167	7.193317413788019	1.967221329436397	0.0	2.8572293225029193	5.8273562024061425	3.5733668844005346	7.125839912658424	1.3180634813829157	2.3286248352848276	0.5033508094068161	3.8954629206312448	2.6288504206614633	4.723013702710432	5.689988386485388	1.2446391592131896	5.454896482218666	2.3601011025285126	-0.6252873828651145
chr2L:19338999-19340253	0.0	2.8572293225029193	5.8273562024061425	3.5733668844005346	7.125839912658424	1.3180634813829157	2.3286248352848276	0.5033508094068161	3.8954629206312448	2.6288504206614633	4.723013702710432	5.689988386485388	1.2446391592131896	5.454896482218666	2.3601011025285126	-0.6252873828651145	0.0	0.6252873828651146	3.784952709229683	5.223010768506824	7.735069075074129	6.690834612538839	5.034324123584964	-0.031951551752878754	-3.2558823023170915	-6.201361362239005	-3.259862472569871	-2.933279357873504	-0.9771204363760194	-0.2887691230768229	-3.104833008269244	-1.8781088626556055	-2.146395261621941	1.1957762471969597	0.32675222119505476	0.5552050987676277	0.15520617409546528	1.81888412640696	2.741092625795437	1.9368808064365675	0.2293235407050303	1.668626767958549	-0.9026360638039679	-0.23315675035395558	-0.3923148185803638	-1.9862850340683402	-2.541180729686652	-0.12443781825079876	-1.2178551868438732
chr2L:19341480-19342929	1.3180634813829157	2.3286248352848276	0.5033508094068161	3.8954629206312448	2.6288504206614633	4.723013702710432	5.689988386485388	1.2446391592131896	5.454896482218666	2.3601011025285126	-0.6252873828651145	0.0	0.6252873828651146	3.784952709229683	5.223010768506824	7.735069075074129	6.690834612538839	5.034324123584964	-0.031951551752878754	-3.2558823023170915	-6.201361362239005	-3.259862472569871	-2.933279357873504	-0.9771204363760194	-0.2887691230768229	-3.104833008269244	-1.8781088626556055	-2.146395261621941	1.1957762471969597	0.32675222119505476	0.5552050987676277	0.15520617409546528	1.81888412640696	2.741092625795437	1.9368808064365675	0.2293235407050303	1.668626767958549	-0.9026360638039679	-0.23315675035395558	-0.3923148185803638	-1.9862850340683402	-2.541180729686652	-0.12443781825079876	-1.2178551868438732	-1.1737218734474009	-0.7391401849026308	-0.7985696316500881	2.7611931904135822	-0.599030904144682
chr2L:19590556-19591843	-13.997128323232229	-15.744793747797267	-11.973012052055722	-3.7463771920731386	5.523350775595025	6.395038492032045	14.139325849982537	11.892776718493545	10.21084229836212	7.210525102650665	5.000350381768318	0.7082814175019551	1.6373881001444834	0.6177022632300735	3.232262049922015	4.299864196777078	6.7989577002464845	9.272845345303663	16.342735781383325	10.962630117196188	16.57635365557279	15.08023130459795	12.573853448652196	13.86464117535873	9.551714022651174	10.113738898253995	7.4338342690999335	4.396810442284662	2.5983513014666717	0.781418804263218	-0.9901649602231825	1.67523646136614	-2.277333764708362	-2.814019574876092	1.1186298844288314	-3.5246809433933888	-2.534553518899802	-4.532799637347985	-4.898679748891246	-4.610790884672272	-12.088205664479121	-12.929311268990315	-13.550482683564226	-19.486114534281146	-7.203664593351337	-23.014466396517577	-33.52944593891971	-25.181730088728955	-31.31957494113334
chr2L:19701052-19703253	-56.45655819993782	-67.95336869822022	-25.796370004548535	-0.47712125471966244	0.0	0.0	0.0	0.0	0.0	0.0	0.0	0.0	0.0	0.0	0.0	0.0	0.0	0.0	0.0	0.0	0.0	0.0	0.0	0.0	0.0	0.0	0.0	0.0	0.0	0.0	0.0	0.0	0.0	0.0	0.0	0.0	0.0	0.0	0.0	0.0	0.0	0.0	0.0	0.0	0.0	0.0	27.84097546158957	45.56557205024143	0.47712125471966244
chr2L:19712702-19715338	0.0	0.0	0.0	0.0	0.0	0.0	0.0	0.0	0.0	0.0	0.0	0.0	0.0	0.0	0.0	0.0	0.0	0.0	0.0	0.0	0.0	0.0	0.0	27.84097546158957	45.56557205024143	0.47712125471966244	25.175324718483576	20.86732992853808	13.386545533342526	16.764748303478388	1.3530079183022206	0.47712125471966244	1.4637527426815686	-2.3286248352848276	-0.9884928598239788	2.3286248352848276	0.3842533059311557	6.211731151779923	4.581516696158441	6.6251792924951936	2.2903614895816333	7.034699752405065	4.685358492130165	-0.33386632896478075	2.6732324123151003	7.846990505008885	9.669964999476996	3.053711974251749	0.7359535705891888
chr2L:19865443-19866597	-14.146330513664855	-7.650121676217061	-14.666066400711149	-11.652976328156413	-8.43605095427824	3.2242669747197583	5.1814659476858065	1.3785691314529913	0.0	-0.7359535705891888	0.0	9.292450849957829	17.113416353323966	1.4637527426815686	11.196284768168375	9.926146068882405	18.87122310188072	5.9880712383515915	-0.9884928598239788	1.684872899606169	3.1116449905781733	1.0668755590631576	12.225382138542537	7.476044014625823	12.268390397529584	8.548400412821087	8.728909645909228	6.674046512277769	-0.355161630000432	-0.3842533059311557	-0.32675222119505476	0.6252873828651146	1.1764316396481382	-0.05061414659985229	0.42056856485246746	1.3946609863601742	1.5144179190223226	-1.4808780612768844	0.0	-3.5608057849576253	-4.642216824379282	-5.283657599712989	-6.034852893299702	-11.991391442316358	-4.9956377646407715	-9.913852190471218	-12.04772500700115	-12.725450978242693	-1.774789996930851
chr2L:20495738-20496813	0.0	0.0	-3.1147464362760386	-3.2857376000973653	0.0	0.0	0.9977852080035299	-3.1564369189807313	0.0	0.0	0.0	15.27951230836454	0.0	0.0	0.0	0.0	-0.7490429136284136	-1.9428532736124082	0.0	0.0	-0.47712125471966244	0.0	-0.47712125471966244	0.0	5.075603736414523	5.1823384023457395	0.0	0.0	0.0	25.912446257646238	37.40274136280049	37.05635815450266	28.50140079499394	13.998118766967098	5.908507920206061	-2.7734000359894004	0.6981486700728314	1.5132123293612731	9.666125695356396	7.350307245890091	8.63154976719828	3.8691341396533985	6.715264806151718	0.865647062357687	4.88154771513267	2.743514585866193	-0.15355422125526652	-0.4986450382777199	-2.8407153402158296
chr2L:20766696-20768612	4.522535567156915	1.8878125152177572	-0.42921553516829136	1.2019616787345506	-0.8237756866618539	0.5722315223304937	5.652992104200204	2.8835384295167854	1.3821770810048504	0.24062334122190882	3.317737472987579	8.681920444188933	9.679040124366074	3.103343312245156	8.524145713108124	12.595186867888762	12.809059361277674	10.976234752574682	8.96767883783797	7.936712511908123	3.2456511227921063	0.48962586326614715	0.7367935954677309	-4.2166499743395685	-2.2744524830700237	-6.085275805183258	-5.782065653850779	-9.595843869637964	-6.926197860096631	-15.03476195687388	-16.196599241481202	-15.787528172665793	-22.34879705765255	-18.6642026372717	-14.231315753729707	-16.60138308340153	-2.1864442654251595	3.894841194486987	3.097413057918474	8.796210614855552	5.110084847309532	1.642580590349227	0.8160200583514203	-1.2119623109516127	-3.709943004978273	-6.893982389842956	-3.7151470960827937	1.9643506433110425	0.0
chr2L:20768693-20769877	-0.8237756866618539	0.5722315223304937	5.652992104200204	2.8835384295167854	1.3821770810048504	0.24062334122190882	3.317737472987579	8.681920444188933	9.679040124366074	3.103343312245156	8.524145713108124	12.595186867888762	12.809059361277674	10.976234752574682	8.96767883783797	7.936712511908123	3.2456511227921063	0.48962586326614715	0.7367935954677309	-4.2166499743395685	-2.2744524830700237	-6.085275805183258	-5.782065653850779	-9.595843869637964	-6.926197860096631	-15.03476195687388	-16.196599241481202	-15.787528172665793	-22.34879705765255	-18.6642026372717	-14.231315753729707	-16.60138308340153	-2.1864442654251595	3.894841194486987	3.097413057918474	8.796210614855552	5.110084847309532	1.642580590349227	0.8160200583514203	-1.2119623109516127	-3.709943004978273	-6.893982389842956	-3.7151470960827937	1.9643506433110425	0.0	0.0	0.0	0.0	0.0
chr2L:21101898-21103346	9.283438064030467	4.386787483991662	24.844146957709665	36.78953733144962	37.17947343112215	23.971063678017142	19.5595593466638	19.177404349461085	15.583747906494462	12.901266843720602	9.445424803856056	8.037143190391554	2.9168945546490535	0.34541791414185063	-1.7160233536387708	-2.730140022874862	-5.0606144585895745	-3.30292969290581	-3.6607599511244073	-4.172123742830772	-7.0604848079599725	-8.547446385752599	-4.296456973408161	-1.4637527426815689	-2.9938820097485492	-10.35206782463032	-8.739806575466034	-3.73593265166822	0.3842533059311557	0.0	-3.7002564426220905	-3.4916504234059134	-5.841550063701524	-5.680690253793712	-10.386650064605984	-2.7901261385917118	-5.586221043016315	-1.6338090340464346	-1.0466924622419154	-0.9059652567236041	1.253808069478986	0.7647087350270112	0.0	1.7816603323435563	6.2174081469079745	7.183914293649765	0.7754328781564965	4.870435224992161	7.292815156263682
chr2L:21160301-21163516	7.484847046240001	4.21852064440162	1.9428532736124082	4.893503059183957	5.1328472131811145	0.6816519536376183	4.824047473784849	23.357283110940596	11.511290442091827	25.354370283760574	13.21942654830365	13.383234938846178	12.559734541406275	6.265090284535237	4.77697152919112	6.646956665070611	1.1416133483953088	0.32675222119505476	2.2254024443997906	12.346410685827852	11.138248175795328	11.891964263526917	8.77838275518497	7.023662873996019	5.84655453801304	3.3643524345711553	0.2129825001527305	0.07033643639448472	1.5929739331367827	2.789042823056979	2.4501040760047417	1.818586794756214	4.055435956102201	1.743740279993575	0.5813628905998097	1.3094713468388375	1.4334949480420902	3.0346774713959217	0.21843533346926916	-1.1311983867180502	0.6800136033467933	1.8846559698870797	-1.2048957693008349	0.7551405333273089	1.5334578491845765	1.1178885215406242	2.491177002708175	-0.05666052820001384	-0.9075682337124317
chr2L:21163601-21166430	23.357283110940596	11.511290442091827	25.354370283760574	13.21942654830365	13.383234938846178	12.559734541406275	6.265090284535237	4.77697152919112	6.646956665070611	1.1416133483953088	0.32675222119505476	2.2254024443997906	12.346410685827852	11.138248175795328	11.891964263526917	8.77838275518497	7.023662873996019	5.84655453801304	3.3643524345711553	0.2129825001527305	0.07033643639448472	1.5929739331367827	2.789042823056979	2.4501040760047417	1.818586794756214	4.055435956102201	1.743740279993575	0.5813628905998097	1.3094713468388375	1.4334949480420902	3.0346774713959217	0.21843533346926916	-1.1311983867180502	0.6800136033467933	1.8846559698870797	-1.2048957693008349	0.7551405333273089	1.5334578491845765	1.1178885215406242	2.491177002708175	-0.05666052820001384	-0.9075682337124317	-0.3578246642968231	1.4078890920379663	4.023117697121835	1.569860350699335	2.3109704736891685	2.087893970466162	3.62644062351175
chr2L:21617460-21618822	0.0	0.0	0.0	0.0	0.0	0.0	-1.8376033076888343	2.618421226801419	2.0351435420324124	2.8962531222716597	1.129882139323136	1.3205513367551955	4.041311805323714	22.61148556091851	20.32104054445072	30.126912045996274	23.480533007278986	8.20137723542057	22.619967524244775	7.623710434774948	9.486391412352033	17.251185739464663	13.923078404674744	15.465896471865046	11.938229336904648	10.33847735497861	7.424317563232082	7.002337052277225	3.517699001511532	5.390765612111818	3.6666143675257556	0.0	0.6656845140987142	1.3362863281607684	1.5502244719966747	3.718194573356705	0.6111640100958852	-0.2508347502817745	0.3418046629664438	-1.0781173109379274	-2.9075120889271657	-4.066793267769871	-3.1222960960351527	-5.149410143511598	-3.4808314672481444	-2.9195765870872044	0.0	-3.269094565075773	-4.400539352962528
chr2L:21621732-21622910	2.8962531222716597	1.129882139323136	1.3205513367551955	4.041311805323714	22.61148556091851	20.32104054445072	30.126912045996274	23.480533007278986	8.20137723542057	22.619967524244775	7.623710434774948	9.486391412352033	17.251185739464663	13.923078404674744	15.465896471865046	11.938229336904648	10.33847735497861	7.424317563232082	7.002337052277225	3.517699001511532	5.390765612111818	3.6666143675257556	0.0	0.6656845140987142	1.3362863281607684	1.5502244719966747	3.718194573356705	0.6111640100958852	-0.2508347502817745	0.3418046629664438	-1.0781173109379274	-2.9075120889271657	-4.066793267769871	-3.1222960960351527	-5.149410143511598	-3.4808314672481444	-2.9195765870872044	0.0	-3.269094565075773	-4.400539352962528	-4.960462594065798	-7.097173834880082	-8.978301227991949	-12.721803238114518	-14.85011521560924	-10.4475150428265	-14.310041253032534	-9.275964904952975	-11.94774017589226
chr2L:22147429-22151534	3.1791090847287973	3.815602012677762	2.506211966586417	2.082049219620822	3.5592423688444055	3.05993857838121	1.5641330314371054	-1.3488546239054104	0.6430342667485626	-2.0729318932697804	-1.6272518356689172	-0.5095825800615446	-1.6831607367074628	-2.411313596121809	-0.47025553156378685	-2.099541775725429	1.373812516516205	0.6329927857013578	1.4526848258996605	4.639856479600953	0.9187417306631951	1.8772002609885101	4.196246024012467	3.9780962995660194	0.2121692212327661	-4.176731466982704	-7.248053941626951	-6.100036331425383	-6.1088517338066675	-9.082509712399903	-10.387705175753418	-11.604473269545393	-6.177030468223726	-2.450235293133974	-5.25570531689998	-1.3252224725448258	2.031931071352908	-0.15947195483577237	-0.8873228561671364	2.2196392049379523	2.0030427791904275	1.1108100885021337	0.16107330149364735	2.0549193228979203	-0.8331037697083299	-1.8996185933960172	-0.9591312608573317	-3.8713775707499085	-0.5559456398542242
chr2L:22153147-22154300	-1.6831607367074628	-2.411313596121809	-0.47025553156378685	-2.099541775725429	1.373812516516205	0.6329927857013578	1.4526848258996605	4.639856479600953	0.9187417306631951	1.8772002609885101	4.196246024012467	3.9780962995660194	0.2121692212327661	-4.176731466982704	-7.248053941626951	-6.100036331425383	-6.1088517338066675	-9.082509712399903	-10.387705175753418	-11.604473269545393	-6.177030468223726	-2.450235293133974	-5.25570531689998	-1.3252224725448258	2.031931071352908	-0.15947195483577237	-0.8873228561671364	2.2196392049379523	2.0030427791904275	1.1108100885021337	0.16107330149364735	2.0549193228979203	-0.8331037697083299	-1.8996185933960172	-0.9591312608573317	-3.8713775707499085	-0.5559456398542242	4.9945953843178845	14.518534464840005	4.534842526888545	12.063735921743525	9.859408787948706	9.11502076458751	4.991233866289993	3.498343695522117	1.4317254778947752	-0.4116225161637885	-3.0031725912024245	-3.556679114390248
chr2L:22744281-22745065	0.0	0.0	0.0	0.0	0.0	0.0	0.0	0.0	0.0	0.0	0.0	0.0	0.0	0.0	0.0	0.0	0.0	0.0	0.0	0.0	0.0	0.0	0.0	0.0	0.0	0.0	0.0	0.0	0.0	0.0	0.0	0.0	0.0	0.0	0.0	0.0	0.0	0.0	0.0	0.0	0.0	0.0	0.0	0.0	0.0	0.0	0.0	0.0	0.0
chr2R:287568-290031	-14.6342248654898	-19.490520288457542	-14.098577593161389	-19.59259675642003	-3.789379974362519	-4.336825857130296	-5.20296032007272	-1.5043076796242603	-1.160292054734504	0.0	0.0	0.0	0.0	0.0	0.0	0.0	0.0	-1.0668755590631576	0.0	0.0	0.0	0.0	6.501661438449364	0.0	10.027758766029942	17.366560923695875	12.00197032535869	11.344348360908256	7.326558923711736	6.786973690688308	3.222539229557633	6.998091848363991	2.634647205402535	5.351821891242009	1.4177531925802018	2.8049350517073597	-2.197725993625614	-1.323704543452797	-3.9731729462213075	-0.7490429136284136	-4.057121267536658	-2.5144383396063494	-3.4327887046473067	0.0	-0.6816069930958051	0.8308183264220641	-2.3218200024021876	0.15888194190533902	-1.1997793252520086
chr2R:1819699-1820937	5.5296619430813205	0.0	0.9828321101224208	2.5826931560583746	0.8303377751134301	0.7359535705891888	-0.8065359368777398	0.9139000564200301	8.077301996625973	0.565619501051088	4.824047473784849	6.930203822937896	1.6525945075586288	0.0	0.0	4.2058262346958015	11.597806307298566	3.938316378226138	5.699145614857824	3.5649828476478693	4.478834114982658	4.796369387466941	1.3598565958898747	0.9760447296533638	-0.749297401568139	0.7771011162726619	0.7432237000018631	-0.9332772557123737	-0.3842533059311557	-0.1171138165934149	-1.3213726721857786	0.1721962883226878	-0.2895533370680782	-0.6031137539260846	-6.628338241546235	-4.996321034006597	-7.603025161784394	-10.274075000629951	-8.223504849154086	-6.522331199703173	0.7416438079125628	0.0	0.0	0.0	0.0	0.0	0.0	0.0	0.0
chr2R:1823416-1828836	0.9139000564200301	8.077301996625973	0.565619501051088	4.824047473784849	6.930203822937896	1.6525945075586288	0.0	0.0	4.2058262346958015	11.597806307298566	3.938316378226138	5.699145614857824	3.5649828476478693	4.478834114982658	4.796369387466941	1.3598565958898747	0.9760447296533638	-0.749297401568139	0.7771011162726619	0.7432237000018631	-0.9332772557123737	-0.3842533059311557	-0.1171138165934149	-1.3213726721857786	0.1721962883226878	-0.2895533370680782	-0.6031137539260846	-6.628338241546235	-4.996321034006597	-7.603025161784394	-10.274075000629951	-8.223504849154086	-6.522331199703173	0.7416438079125628	0.0	0.0	0.0	0.0	0.0	0.0	0.0	0.0	0.0	0.0	0.0	0.0	0.0	0.0	-4.310368339256731
chr2R:2079764-2081652	-1.6828082403722735	3.8096894308746356	1.6444965415922486	1.7354616342606688	2.7041563966991893	-0.1984563905627454	-1.6650287551872978	-2.1474078425043706	2.2323175180770156	4.252286745047796	-2.887965831109824	-6.310291628190637	-13.451298013509406	-16.83461653132381	-13.437702607812945	-21.802455470858224	-20.74014730139002	-21.83571750188681	0.21052632091416779	3.475166456257575	1.3648945909498829	6.382073814258295	7.815539518552472	3.565268279532331	3.4300460145174925	5.939871226579797	7.553378522750674	7.983095173297009	2.569940757984135	0.7359535705891888	-0.1937000752174726	4.35014101328505	1.8791583318164151	-1.5830485578609028	-1.4027502512559968	-3.8170678251899037	0.3411449834230643	-6.2488397254651575	-10.72872018608306	-4.5714717015107915	-0.18631319661764656	1.3212519633793613	0.0	0.5480240754311843	-1.5829553999262052	-3.3027824182006063	-1.1184118902180915	-6.440007077214242	-3.1477903986211233
chr2R:2081796-2083946	2.7041563966991893	-0.1984563905627454	-1.6650287551872978	-2.1474078425043706	2.2323175180770156	4.252286745047796	-2.887965831109824	-6.310291628190637	-13.451298013509406	-16.83461653132381	-13.437702607812945	-21.802455470858224	-20.74014730139002	-21.83571750188681	0.21052632091416779	3.475166456257575	1.3648945909498829	6.382073814258295	7.815539518552472	3.565268279532331	3.4300460145174925	5.939871226579797	7.553378522750674	7.983095173297009	2.569940757984135	0.7359535705891888	-0.1937000752174726	4.35014101328505	1.8791583318164151	-1.5830485578609028	-1.4027502512559968	-3.8170678251899037	0.3411449834230643	-6.2488397254651575	-10.72872018608306	-4.5714717015107915	-0.18631319661764656	1.3212519633793613	0.0	0.5480240754311843	-1.5829553999262052	-3.3027824182006063	-1.1184118902180915	-6.440007077214242	-3.1477903986211233	-2.401995559518778	-0.9034043916225997	-0.32675222119505476	0.3842533059311557
chr2R:2084064-2086384	4.252286745047796	-2.887965831109824	-6.310291628190637	-13.451298013509406	-16.83461653132381	-13.437702607812945	-21.802455470858224	-20.74014730139002	-21.83571750188681	0.21052632091416779	3.475166456257575	1.3648945909498829	6.382073814258295	7.815539518552472	3.565268279532331	3.4300460145174925	5.939871226579797	7.553378522750674	7.983095173297009	2.569940757984135	0.7359535705891888	-0.1937000752174726	4.35014101328505	1.8791583318164151	-1.5830485578609028	-1.4027502512559968	-3.8170678251899037	0.3411449834230643	-6.2488397254651575	-10.72872018608306	-4.5714717015107915	-0.18631319661764656	1.3212519633793613	0.0	0.5480240754311843	-1.5829553999262052	-3.3027824182006063	-1.1184118902180915	-6.440007077214242	-3.1477903986211233	-2.401995559518778	-0.9034043916225997	-0.32675222119505476	0.3842533059311557	-0.5050184077099936	2.9360492721064495	5.397803793941788	9.860963676827502	4.721009047383585
chr2R:2088081-2089345	-21.83571750188681	0.21052632091416779	3.475166456257575	1.3648945909498829	6.382073814258295	7.815539518552472	3.565268279532331	3.4300460145174925	5.939871226579797	7.553378522750674	7.983095173297009	2.569940757984135	0.7359535705891888	-0.1937000752174726	4.35014101328505	1.8791583318164151	-1.5830485578609028	-1.4027502512559968	-3.8170678251899037	0.3411449834230643	-6.2488397254651575	-10.72872018608306	-4.5714717015107915	-0.18631319661764656	1.3212519633793613	0.0	0.5480240754311843	-1.5829553999262052	-3.3027824182006063	-1.1184118902180915	-6.440007077214242	-3.1477903986211233	-2.401995559518778	-0.9034043916225997	-0.32675222119505476	0.3842533059311557	-0.5050184077099936	2.9360492721064495	5.397803793941788	9.860963676827502	4.721009047383585	9.248353445825831	16.474747422118625	5.084600792362483	0.6252873828651146	4.669997713607915	16.03909434974891	14.87677858512959	16.988230644811374
chr2R:2401325-2403440	-1.5716959749885107	-3.337978499385158	0.0	-0.502582320872773	-4.2333387805727565	-0.2978321119437092	-1.149418733634906	-2.395486820531777	-4.172863155865012	-4.469624600600358	-5.768050566540821	-2.8085072046488535	-9.527543099908131	-5.274219740883164	-3.322589492408864	0.0	-0.5756503639343041	-1.4313637641589874	-1.994088911701105	-1.1416133483953086	0.0	-1.4153618150052405	-2.3667095177487805	0.0	0.0	-1.1113901339563375	1.1346115683708389	2.6900948874256727	1.6297903248601509	-0.47712125471966244	2.5614849817623777	2.4077478381173707	5.105365814306047	4.325378659894846	6.456691857199232	7.593047051514687	1.9781694560193235	2.7139940620671883	-0.8678506506318708	1.174465259667246	-0.10000069917920554	0.30365689269820123	2.1864442654251595	0.3582612510021721	1.5739508314535513	2.0616348342311044	0.0	1.4311889983018862	-0.42531630602035625
chr2R:2458809-2461283	2.2035627682896717	0.38697021587703057	1.8871148655862158	-0.12947044783891842	-0.0940891900775219	0.37712412216173863	0.6958698934233879	-0.29318041058511807	0.19186358645158416	-2.96323998330502	-2.0943793824515877	-1.3243305771013594	-1.949476954297946	-3.219799882596411	-0.07999794594489215	2.713104045322768	5.157438407557108	3.213088466788164	0.9595674807145531	2.8045764923672873	2.6017991047628923	0.6689457040470806	1.9703652191208971	0.06976625415562421	1.7500039158536929	4.369396487494863	2.3191927247973037	0.9059652567236041	0.08013034618679092	3.505681660996222	4.806256363055004	6.312332136989824	2.320028244836566	1.3930658646459986	-0.7408729880947215	-1.6136967791996757	-0.5036638361763989	-3.010331755458687	-0.09898204253740393	0.27482272280677394	0.5353107926715407	-2.2111136185005305	-0.19765189876617573	-0.31427967192490436	-0.6793847501311157	-3.7355870907868822	-3.583256001592639	-1.2506638366926077	3.43196582174062
chr2R:2461523-2464226	0.6958698934233879	-0.29318041058511807	0.19186358645158416	-2.96323998330502	-2.0943793824515877	-1.3243305771013594	-1.949476954297946	-3.219799882596411	-0.07999794594489215	2.713104045322768	5.157438407557108	3.213088466788164	0.9595674807145531	2.8045764923672873	2.6017991047628923	0.6689457040470806	1.9703652191208971	0.06976625415562421	1.7500039158536929	4.369396487494863	2.3191927247973037	0.9059652567236041	0.08013034618679092	3.505681660996222	4.806256363055004	6.312332136989824	2.320028244836566	1.3930658646459986	-0.7408729880947215	-1.6136967791996757	-0.5036638361763989	-3.010331755458687	-0.09898204253740393	0.27482272280677394	0.5353107926715407	-2.2111136185005305	-0.19765189876617573	-0.31427967192490436	-0.6793847501311157	-3.7355870907868822	-3.583256001592639	-1.2506638366926077	3.43196582174062	2.1399614389341277	2.133172346825298	3.3977536707846303	1.048541707444668	3.8027284350439743	1.8565551752307743
chr2R:2464414-2465830	-1.3243305771013594	-1.949476954297946	-3.219799882596411	-0.07999794594489215	2.713104045322768	5.157438407557108	3.213088466788164	0.9595674807145531	2.8045764923672873	2.6017991047628923	0.6689457040470806	1.9703652191208971	0.06976625415562421	1.7500039158536929	4.369396487494863	2.3191927247973037	0.9059652567236041	0.08013034618679092	3.505681660996222	4.806256363055004	6.312332136989824	2.320028244836566	1.3930658646459986	-0.7408729880947215	-1.6136967791996757	-0.5036638361763989	-3.010331755458687	-0.09898204253740393	0.27482272280677394	0.5353107926715407	-2.2111136185005305	-0.19765189876617573	-0.31427967192490436	-0.6793847501311157	-3.7355870907868822	-3.583256001592639	-1.2506638366926077	3.43196582174062	2.1399614389341277	2.133172346825298	3.3977536707846303	1.048541707444668	3.8027284350439743	1.8565551752307743	-1.0289657644078236	0.6176229476961201	-2.206546475804995	-0.8065359368777398	-0.3842533059311557
chr2R:2486130-2488197	-1.0289657644078236	0.6176229476961201	-2.206546475804995	-0.8065359368777398	-0.3842533059311557	-2.113712978791436	-3.8811699589722064	-4.220175048214036	-3.5451871353255973	-5.065807970306805	-4.284764121954462	-2.58760220477717	-2.0437475405631162	-4.091363967656967	-1.8288434033266698	-2.5418991390281103	-1.5914876501123962	-0.7359535705891888	-3.5089603808164793	-2.1891602724952666	0.288769123076823	-1.9252205335979073	-6.523370611790268	-3.3996641689259186	-7.150733066772593	-2.4863240201284067	-12.005311118794582	-7.877756320502545	-10.890567622814897	-4.378887058793061	0.0	0.0	-0.2887691230768229	-0.32675222119505476	0.0	0.9059652567236041	1.3799645212330498	1.71987459394738	1.0668755590631576	-0.5333311342892519	0.2517000748030366	1.939797358009053	-1.2402350226495706	1.5089304733773703	-4.708418812626911	-1.1166386930519974	-0.6689457040470808	-9.069180647113503	-3.3557263239782635
chr2R:2488219-2491330	-0.3842533059311557	-2.113712978791436	-3.8811699589722064	-4.220175048214036	-3.5451871353255973	-5.065807970306805	-4.284764121954462	-2.58760220477717	-2.0437475405631162	-4.091363967656967	-1.8288434033266698	-2.5418991390281103	-1.5914876501123962	-0.7359535705891888	-3.5089603808164793	-2.1891602724952666	0.288769123076823	-1.9252205335979073	-6.523370611790268	-3.3996641689259186	-7.150733066772593	-2.4863240201284067	-12.005311118794582	-7.877756320502545	-10.890567622814897	-4.378887058793061	0.0	0.0	-0.2887691230768229	-0.32675222119505476	0.0	0.9059652567236041	1.3799645212330498	1.71987459394738	1.0668755590631576	-0.5333311342892519	0.2517000748030366	1.939797358009053	-1.2402350226495706	1.5089304733773703	-4.708418812626911	-1.1166386930519974	-0.6689457040470808	-9.069180647113503	-3.3557263239782635	-5.642428863818848	1.4227011683479853	5.160991512367617	1.9033268274321733
chr2R:2498547-2499434	-2.4863240201284067	-12.005311118794582	-7.877756320502545	-10.890567622814897	-4.378887058793061	0.0	0.0	-0.2887691230768229	-0.32675222119505476	0.0	0.9059652567236041	1.3799645212330498	1.71987459394738	1.0668755590631576	-0.5333311342892519	0.2517000748030366	1.939797358009053	-1.2402350226495706	1.5089304733773703	-4.708418812626911	-1.1166386930519974	-0.6689457040470808	-9.069180647113503	-3.3557263239782635	-5.642428863818848	1.4227011683479853	5.160991512367617	1.9033268274321733	1.0668755590631576	-0.6352549213847304	-0.46110777299725403	3.795649951730591	6.536245327465382	0.8859409748451225	0.0	-0.7618815166581684	6.227905921865287	5.522234268182842	0.0	0.0	0.0	0.0	0.0	0.0	0.0	0.0	0.0	-1.615127853097758	4.74226713189669
chr2R:2699789-2701716	0.0	4.663615867678115	2.159638473101246	-1.9558760432568403	-6.11607962251501	-11.32271053253559	-12.105493001821076	-10.742431764538933	-9.969776354265935	-7.508577450401122	-9.034317025582478	-7.881700691803076	-2.7627035861989606	-10.900246785300363	-11.479702740501255	-9.131350859033233	-9.68532535763685	-2.170326612168649	-9.92001136261423	-7.499789700566424	0.0	-2.3286248352848276	0.0	-1.9769857196479577	0.3842533059311557	0.0	1.0668755590631576	0.8768927084489612	3.3945423082212587	2.3594018229923974	0.288769123076823	0.32675222119505476	1.9084850188786497	5.551229747412621	5.3668938068723335	14.32359293042962	14.417765320748913	15.633970598242945	6.9101219412001935	2.963947621503623	-0.8717255711043644	1.3282171938479694	-0.07414857274578612	0.2457594292768453	-0.16125860883478269	-0.770073675670465	0.9253366760200419	3.953553929898746	0.21419977174406002
chr2R:2701894-2704032	-6.11607962251501	-11.32271053253559	-12.105493001821076	-10.742431764538933	-9.969776354265935	-7.508577450401122	-9.034317025582478	-7.881700691803076	-2.7627035861989606	-10.900246785300363	-11.479702740501255	-9.131350859033233	-9.68532535763685	-2.170326612168649	-9.92001136261423	-7.499789700566424	0.0	-2.3286248352848276	0.0	-1.9769857196479577	0.3842533059311557	0.0	1.0668755590631576	0.8768927084489612	3.3945423082212587	2.3594018229923974	0.288769123076823	0.32675222119505476	1.9084850188786497	5.551229747412621	5.3668938068723335	14.32359293042962	14.417765320748913	15.633970598242945	6.9101219412001935	2.963947621503623	-0.8717255711043644	1.3282171938479694	-0.07414857274578612	0.2457594292768453	-0.16125860883478269	-0.770073675670465	0.9253366760200419	3.953553929898746	0.21419977174406002	1.0668755590631576	0.12283795928789151	0.7351975973333831	0.11438153729416432
chr2R:3373999-3377750	0.0	0.0	0.0	0.0	0.0	0.0	-3.2775277696871	0.6210232608323278	2.8049394530612677	15.8279186998736	29.07282926802601	22.13453440458775	20.939807003204564	13.124181481335311	0.8411255941997078	3.6843790293898264	-0.24252927282185116	-0.3493526172025798	3.227454117141376	-0.8050815260472065	1.073795987071122	0.08116598297471256	0.39417938318767615	10.236327404201727	5.715994085760024	3.64513764099444	5.776370064898482	4.321380016193405	1.188984855244645	-3.1479096101997164	-8.110478929475041	-8.235461766567505	-8.96268267089379	-11.278141168183446	-6.09755045838362	-18.192830677790845	3.8167114958385517	18.797307853841946	20.362821790781002	10.533514817072604	7.643367578340653	1.9153990928169347	6.500005027622392	1.4338915213362913	3.5991770907102567	4.034235069260416	6.710074260863194	5.726457360249695	3.074209113588639
chr2R:3378261-3379608	15.8279186998736	29.07282926802601	22.13453440458775	20.939807003204564	13.124181481335311	0.8411255941997078	3.6843790293898264	-0.24252927282185116	-0.3493526172025798	3.227454117141376	-0.8050815260472065	1.073795987071122	0.08116598297471256	0.39417938318767615	10.236327404201727	5.715994085760024	3.64513764099444	5.776370064898482	4.321380016193405	1.188984855244645	-3.1479096101997164	-8.110478929475041	-8.235461766567505	-8.96268267089379	-11.278141168183446	-6.09755045838362	-18.192830677790845	3.8167114958385517	18.797307853841946	20.362821790781002	10.533514817072604	7.643367578340653	1.9153990928169347	6.500005027622392	1.4338915213362913	3.5991770907102567	4.034235069260416	6.710074260863194	5.726457360249695	3.074209113588639	1.7950309324192368	-3.810357152717529	-4.233485520447574	-7.09512236610156	-5.9821753202820815	-0.6860508163027261	1.0363038600782468	-1.5713570773887096	-5.219275561105634
chr2R:3486136-3487355	1.7303725482962187	8.278437780244305	9.546306380309	9.97481807935009	12.898213949662821	3.7189941662548525	8.210169850634188	5.858131770895748	0.7875892944361568	7.727879872105787	7.403731357139433	10.603989502420939	13.430679687026899	12.988276483741119	8.314992297521995	11.09942220919827	4.5272751138901	8.066034695608234	6.918055937421466	7.1951479162455465	4.3888362280184845	4.086325087234131	3.7185401477873614	-0.4387689261465946	-0.29369239862858415	-1.945423634303609	-1.3929216597546625	-4.695779217624804	-5.7395687859522315	-4.3806619185234394	-5.225039624247296	-5.5694909835997635	-11.065679816744046	-8.657034473852566	-4.3975015788667555	-0.7900314431756507	0.8335087618515031	7.284453458480615	10.285145502644475	8.074687189414988	7.931154557561067	13.052213199310675	14.359111624516741	11.502987525436824	10.683243275909748	10.588656388900866	8.137440110322885	8.129473511846994	7.045643584211756
chr2R:3844761-3847149	1.1344084481488204	0.38505923778445694	-0.530564677025667	-1.3555374691222413	-0.47921428613131783	-1.9179926735386583	-1.1644014063203445	-3.847297076725949	-7.3422846098616485	-4.475085616069136	-6.151454251780221	-7.843666571541872	-8.024720903438732	-7.998596329528973	-8.129784490840457	-12.050984276995065	-8.141880307982989	-6.5092635471888	-4.283285648037366	4.659812873530329	17.628220141422542	22.55218043032948	16.06077022630642	18.81237487339938	16.375260361396798	11.459515904595602	10.315017563895303	5.64365866744819	4.936157846291406	5.973214943198068	3.0324880946188144	2.8316167256176428	-1.7971354510611095	-1.76288513709272	-0.1542856323555571	0.2550327347984114	3.0817317745087465	7.744277663411312	10.774281643725075	9.233600178837746	6.368175424551078	3.876753682431867	0.6527310126421587	1.9350710102956206	0.8744108312414818	-2.4450120183165054	-0.6190080203824393	-4.131983377138738	-3.4552708427075305
chr2R:3847606-3850233	-1.1644014063203445	-3.847297076725949	-7.3422846098616485	-4.475085616069136	-6.151454251780221	-7.843666571541872	-8.024720903438732	-7.998596329528973	-8.129784490840457	-12.050984276995065	-8.141880307982989	-6.5092635471888	-4.283285648037366	4.659812873530329	17.628220141422542	22.55218043032948	16.06077022630642	18.81237487339938	16.375260361396798	11.459515904595602	10.315017563895303	5.64365866744819	4.936157846291406	5.973214943198068	3.0324880946188144	2.8316167256176428	-1.7971354510611095	-1.76288513709272	-0.1542856323555571	0.2550327347984114	3.0817317745087465	7.744277663411312	10.774281643725075	9.233600178837746	6.368175424551078	3.876753682431867	0.6527310126421587	1.9350710102956206	0.8744108312414818	-2.4450120183165054	-0.6190080203824393	-4.131983377138738	-3.4552708427075305	-2.7906029640516214	-1.9249362576445967	7.9132570326232266	7.075405987685185	3.377300460037122	-2.9722703584184074
chr2R:4007551-4010960	29.069632923095043	21.739670245881108	20.5661333618662	1.3535241139557863	8.8827344130215	5.095966115825148	9.730014957009006	7.729492547153674	2.1076790777018823	0.4162267865976266	-0.6491982780828581	-2.406539401446966	-4.091921552669783	-6.833073268251109	-7.217934608399138	-10.614368288922163	-11.342980478518827	-9.494200276032107	-13.654606737472381	-14.206997871859746	-2.0583215256863627	0.8168414036742798	-2.8411483989467685	-0.42060519746910435	-0.8570558771294492	-0.42069395798134435	5.995706743918371	9.144367568786427	17.685212177230017	16.00950999685413	19.27228110088837	13.217244822953207	9.714543765820034	11.604467011059926	9.478421862078092	11.888334599585358	4.108667888984719	3.1556412095027637	2.997321991890836	6.501037632368903	5.612169588870048	1.7842150060083009	1.2466937134313223	0.4966978731207408	0.02713015689029232	-1.41815549901413	-4.436518297915576	-4.714860499616037	-4.544636106295205
chr2R:4015383-4019091	-10.614368288922163	-11.342980478518827	-9.494200276032107	-13.654606737472381	-14.206997871859746	-2.0583215256863627	0.8168414036742798	-2.8411483989467685	-0.42060519746910435	-0.8570558771294492	-0.42069395798134435	5.995706743918371	9.144367568786427	17.685212177230017	16.00950999685413	19.27228110088837	13.217244822953207	9.714543765820034	11.604467011059926	9.478421862078092	11.888334599585358	4.108667888984719	3.1556412095027637	2.997321991890836	6.501037632368903	5.612169588870048	1.7842150060083009	1.2466937134313223	0.4966978731207408	0.02713015689029232	-1.41815549901413	-4.436518297915576	-4.714860499616037	-4.544636106295205	-6.093682914087637	-0.6133374968821508	-9.680209006640599	-8.565941854422288	-10.179274037951028	-15.035871630991604	-10.174589834624953	-10.839767396542769	-4.600355674276042	3.714372303401641	4.206458297098681	1.8008153596136864	-1.3262553569255142	-3.8717677375903974	-7.032422106507426
chr2R:4118233-4119487	-0.32675222119505476	2.8233753494857905	4.765237666314431	2.6668269275848586	2.0608140869480054	-0.8919676005290786	0.0	0.5722315223304937	0.0	0.9884928598239788	0.2614505271567006	-0.3731686044276336	2.2093558645570006	3.7189647282001697	-0.7359535705891888	-0.47712125471966244	-1.1737218734474009	0.9059652567236041	0.8065359368777398	6.099282113554361	1.0794930590992082	3.64137302553074	5.994046903673097	7.322198197365482	6.151396157737086	4.00528717996619	2.712470114957639	1.8794854993956855	0.21715156387874834	-0.09677621438902537	-2.7868517893715326	-1.7087032182946953	-2.2053616790637998	-2.2632888069697144	0.45718125277724964	-1.779468090058009	-1.5721415294518208	-2.6904755406278245	0.7368085149856921	1.610930212035539	-0.8065359368777398	-1.002581496911385	0.3794904077357879	0.21145668906009957	2.289429582570745	5.733256421597699	2.5754340375626112	-0.2887691230768229	0.8065359368777398
chr2R:4121320-4122874	0.0	0.5722315223304937	0.0	0.9884928598239788	0.2614505271567006	-0.3731686044276336	2.2093558645570006	3.7189647282001697	-0.7359535705891888	-0.47712125471966244	-1.1737218734474009	0.9059652567236041	0.8065359368777398	6.099282113554361	1.0794930590992082	3.64137302553074	5.994046903673097	7.322198197365482	6.151396157737086	4.00528717996619	2.712470114957639	1.8794854993956855	0.21715156387874834	-0.09677621438902537	-2.7868517893715326	-1.7087032182946953	-2.2053616790637998	-2.2632888069697144	0.45718125277724964	-1.779468090058009	-1.5721415294518208	-2.6904755406278245	0.7368085149856921	1.610930212035539	-0.8065359368777398	-1.002581496911385	0.3794904077357879	0.21145668906009957	2.289429582570745	5.733256421597699	2.5754340375626112	-0.2887691230768229	0.8065359368777398	0.37107205997171755	10.889903267250983	3.7099743467399318	13.498704072095531	6.099795759466678	11.16272126184557
chr2R:4134220-4135258	-2.2053616790637998	-2.2632888069697144	0.45718125277724964	-1.779468090058009	-1.5721415294518208	-2.6904755406278245	0.7368085149856921	1.610930212035539	-0.8065359368777398	-1.002581496911385	0.3794904077357879	0.21145668906009957	2.289429582570745	5.733256421597699	2.5754340375626112	-0.2887691230768229	0.8065359368777398	0.37107205997171755	10.889903267250983	3.7099743467399318	13.498704072095531	6.099795759466678	11.16272126184557	18.470271767363325	9.600108309068165	4.3988406194072915	18.832289954393673	22.045172445692877	14.150732856825513	18.94618246512538	27.039163756072544	28.339757870987548	23.953835653643715	23.83473431469541	20.561076631401168	18.02799272238404	13.686407735505455	11.898248377719154	12.10995538848066	10.326437875530203	6.506831158439928	5.930222386337594	2.43586694843653	1.7174564949695326	1.6236950965948647	-0.6127368711951886	-2.133107070266618	-2.6665618385982057	-1.537459316928925
chr2R:4543586-4545016	0.44716766132683194	6.229676272255447	2.276330145996985	7.716261327283996	8.322370778466427	4.599225292674966	5.071248857126865	3.9120740454371017	6.461218676494648	2.7337454929662974	0.08030008345672995	-1.5857972890784986	-2.418848405169001	-2.0052031554785352	-5.953428320060966	-8.549733605506562	-8.0633211171815	8.67210720001267	1.179745271867466	8.568618402966376	14.83085330922259	13.943450187752003	8.050146406201137	6.6297789102019795	4.630903477331697	1.906601163200572	1.2728611075149725	0.4096268743733516	-2.6845387998839034	-3.401754220790565	-4.668914793474605	-3.862420300850935	-7.177830766842969	-11.268986092123573	-7.155193920232835	-8.103968875827599	-6.758429327396863	-10.490782931700771	-3.606562984853126	-1.3764286328740238	-4.517780916285562	-5.09958248569947	-7.886786831462476	3.6029143686588108	3.944046507903556	-1.0322347332685127	0.032082055409139706	-4.090801613197133	-11.451471864787665
chr2R:4545616-4546975	8.322370778466427	4.599225292674966	5.071248857126865	3.9120740454371017	6.461218676494648	2.7337454929662974	0.08030008345672995	-1.5857972890784986	-2.418848405169001	-2.0052031554785352	-5.953428320060966	-8.549733605506562	-8.0633211171815	8.67210720001267	1.179745271867466	8.568618402966376	14.83085330922259	13.943450187752003	8.050146406201137	6.6297789102019795	4.630903477331697	1.906601163200572	1.2728611075149725	0.4096268743733516	-2.6845387998839034	-3.401754220790565	-4.668914793474605	-3.862420300850935	-7.177830766842969	-11.268986092123573	-7.155193920232835	-8.103968875827599	-6.758429327396863	-10.490782931700771	-3.606562984853126	-1.3764286328740238	-4.517780916285562	-5.09958248569947	-7.886786831462476	3.6029143686588108	3.944046507903556	-1.0322347332685127	0.032082055409139706	-4.090801613197133	-11.451471864787665	-12.777595896002515	-19.87640984788692	-13.365382618466922	9.898509466463793
chr2R:4941660-4942782	-8.616340101949271	-9.641185780734041	-9.972159662599266	-7.876962159885749	-6.505140339703887	-14.014298808513745	8.453763077935532	15.184042332548762	13.072269902259926	9.503111862150517	3.4595000545591374	3.768400509191659	1.7427339455020183	2.241894899681077	1.783527534416065	-0.6327114228545709	-0.32542537384652653	-0.3951026987241705	1.434769908608586	0.9468836426811867	0.08300593434990505	-1.8835090527755516	4.477229233650919	4.260076957686344	3.4441046390433723	2.0873441994815765	1.000901753934152	0.5896879702109921	0.3739044618002758	2.0737851055440135	0.15728565329426064	-1.7139494146813674	-2.804283954480483	-3.349987607423408	-3.074796666712144	-5.268667160551627	-6.340624240897819	-8.444201166812835	-8.511466045167612	-5.025227281570836	0.5162392852303583	-5.6375274764136805	-6.242845267145561	-6.379397927717384	-1.922069307103161	-3.8304432473792414	-2.0201035136363905	0.0	0.288769123076823
chr2R:5293278-5295316	0.0	0.0	0.0	0.0	0.0	0.0	0.0	0.0	0.0	0.0	0.0	-1.684872899606169	-2.7285928155171044	0.3842533059311557	9.428086487260062	20.89585629988655	8.336084675053037	0.9884928598239788	14.468967273135757	12.468846272991584	1.9769857196479577	16.579407312901683	17.271522755670965	5.063775021356092	22.19775102646278	10.868167070243478	19.74233938862757	12.810150618937138	16.306428548145423	11.270741913939787	5.162327182535344	6.453641068684952	7.633858870651727	8.518253098166072	5.803613910464812	3.7207062271923945	-0.5733005938677672	-0.30744329737091464	-1.2958644586155106	-2.6221638262220823	-7.185034881057099	-6.836435564290742	-0.7026662228295751	0.7979835138031773	0.9059652567236041	-1.6931847574220837	-6.023923275330663	-6.12701512217131	-1.6181485997711642
chr2R:5864914-5866706	0.9609115391260601	4.46108693637005	5.041135597172318	4.2010732646687865	2.2956485333676047	0.9517559637601757	5.340100905052032	4.131691090331079	0.701168230524681	0.5146171570867977	-2.311767315670494	-1.9969147169882728	-0.38894791660417566	-1.170041379908726	-0.6418308007673913	-1.3343848487428691	0.2614505271567006	0.6252873828651146	2.2784376691250494	2.5857440836081795	1.6063391588799492	1.6749843987197495	1.3026797493190057	-2.263385921796446	-3.118818020277485	-5.980348412209219	-9.93454725504538	-8.183077645738386	-7.94619046853897	-5.347084235432769	-0.32675222119505476	-7.813927712213648	-2.57930669944693	1.5444361659797716	-0.09665944583183876	-0.611164010095887	-2.184120154015565	1.684872899606169	0.0	-0.32675222119505476	1.5280937151637	0.9342449822945017	3.1116449905781733	1.4223484209520463	1.5361674623468733	7.332115118508913	2.534074598142048	0.0	0.12686663134999643
chr2R:6375146-6376290	-5.053689543002424	-1.5266364489807052	3.0936569529984506	5.88773862741815	6.253946143848806	-0.09105343985926605	1.4026431653344948	0.41960698044271094	2.5704510312877176	3.7134823477745416	4.025881430482573	2.4647925897612506	2.3534518368625195	-0.1416060681241613	1.2063628280109033	2.9327254602373096	-0.09080431289762882	0.0	3.4797213164434346	3.5312715831032513	3.787893309514645	7.684590957983155	0.6867325911188109	1.925250237852636	5.7521377283094886	3.6281671365190653	6.204776301452409	9.984622298012612	2.436999939154053	-1.1737218734474009	0.6252873828651146	1.9779115218250933	5.416281267620392	5.493994737502637	6.065067469842803	6.192028496967708	2.049547751898596	4.267961800872036	3.3339718141901487	2.9744924926824616	3.387260031841448	4.232715497890363	2.8506280388652354	3.7056864037336306	4.626261128221823	0.08729694171547847	1.6631558406943754	-4.803281788022188	-3.0074777657821796
chr2R:6422909-6423763	3.8984916397084803	0.5175566055586893	3.93502561284498	3.089393570283776	1.0071530935935828	7.150980057956825	11.311148114448734	7.361726811558256	10.65788566151293	3.956095195010421	6.217012355384973	4.584707187079464	0.9210998735674037	0.4552698025072365	-3.5827761876542783	-0.2505990395692239	-1.265124160346269	-0.2702853046366358	-1.911236974087902	-0.9173737659944471	1.1290918362401954	0.8166184489481225	0.3518739771179334	0.22397353324393457	2.030348672842656	2.5734925757581175	-0.1211829453316194	-0.41207930478688093	0.616953206103515	1.0417363813545935	-0.699087471064433	-5.739634947828304	-3.430220376704668	-0.5337977323785378	-1.5246451090047606	-1.0879376039890982	-0.9504516123089959	0.39505874916275263	0.20476224541537458	1.2112972715282293	-1.4646745108044652	2.2786182679380844	-0.5357953570400448	0.17548407048913336	0.5999641464256721	-0.8349253933086473	-4.135358959954008	-10.136129426317328	-5.016591048781558
chr2R:6424209-6425573	3.089393570283776	1.0071530935935828	7.150980057956825	11.311148114448734	7.361726811558256	10.65788566151293	3.956095195010421	6.217012355384973	4.584707187079464	0.9210998735674037	0.4552698025072365	-3.5827761876542783	-0.2505990395692239	-1.265124160346269	-0.2702853046366358	-1.911236974087902	-0.9173737659944471	1.1290918362401954	0.8166184489481225	0.3518739771179334	0.22397353324393457	2.030348672842656	2.5734925757581175	-0.1211829453316194	-0.41207930478688093	0.616953206103515	1.0417363813545935	-0.699087471064433	-5.739634947828304	-3.430220376704668	-0.5337977323785378	-1.5246451090047606	-1.0879376039890982	-0.9504516123089959	0.39505874916275263	0.20476224541537458	1.2112972715282293	-1.4646745108044652	2.2786182679380844	-0.5357953570400448	0.17548407048913336	0.5999641464256721	-0.8349253933086473	-4.135358959954008	-10.136129426317328	-5.016591048781558	-1.4112246161388995	-1.8127261078946146	-11.179126893143076
chr2R:6466939-6470738	-0.4451024083255771	1.3270941265598053	0.23472881474486593	2.9992062387385987	-0.9031464515959144	1.9405920562746122	0.04223225291461134	-1.0008977602855487	1.9614711008993209	0.7072417113679476	10.980846807796727	10.471721940803027	6.26576567069525	17.13918123323305	16.355579678503567	15.331431585836588	12.734257077201175	4.530028105171291	0.24607329548236406	-1.00622139492332	-1.7921784342372522	-3.44317527418789	0.0	-0.39794076800924244	-1.0192369140151578	4.735452420471571	7.939450587802633	11.26031822112479	8.749590439189555	12.570994323365433	13.56008488640925	10.042780209320563	9.825562403237177	10.376572203532932	8.54156672357907	4.8990345295539	4.127366852765134	-2.2609509277062547	-3.9389970264299783	-3.996053119721563	-3.817062784455255	-3.5375519610322486	-5.303378741552976	-10.072160336078339	-15.44307380762021	-15.440320942181657	-12.258156478221562	-10.102986301074278	-9.116835878210795
chr2R:6471115-6473050	0.7072417113679476	10.980846807796727	10.471721940803027	6.26576567069525	17.13918123323305	16.355579678503567	15.331431585836588	12.734257077201175	4.530028105171291	0.24607329548236406	-1.00622139492332	-1.7921784342372522	-3.44317527418789	0.0	-0.39794076800924244	-1.0192369140151578	4.735452420471571	7.939450587802633	11.26031822112479	8.749590439189555	12.570994323365433	13.56008488640925	10.042780209320563	9.825562403237177	10.376572203532932	8.54156672357907	4.8990345295539	4.127366852765134	-2.2609509277062547	-3.9389970264299783	-3.996053119721563	-3.817062784455255	-3.5375519610322486	-5.303378741552976	-10.072160336078339	-15.44307380762021	-15.440320942181657	-12.258156478221562	-10.102986301074278	-9.116835878210795	-12.863202211419571	-7.555543098353226	-17.531791558619783	-14.516160925346492	-18.245366981935717	-18.26911283236178	-29.679976300555705	-20.98109300969799	-5.235887984573083
chr2R:6483779-6484974	8.54156672357907	4.8990345295539	4.127366852765134	-2.2609509277062547	-3.9389970264299783	-3.996053119721563	-3.817062784455255	-3.5375519610322486	-5.303378741552976	-10.072160336078339	-15.44307380762021	-15.440320942181657	-12.258156478221562	-10.102986301074278	-9.116835878210795	-12.863202211419571	-7.555543098353226	-17.531791558619783	-14.516160925346492	-18.245366981935717	-18.26911283236178	-29.679976300555705	-20.98109300969799	-5.235887984573083	-2.4906216965864574	0.32675222119505476	1.390737081542764	3.87123615587535	0.5552050987676277	5.712927726853306	5.540642850693478	10.63458615615294	6.388073737295834	0.3873148870498119	-0.6113294415612566	-3.074012789728726	-1.7473624742179548	0.6252873828651146	-0.6086191566711467	5.511441565204414	-0.8807275879539905	-1.3821770810048504	0.6252873828651146	0.9648536905119721	11.444864688344953	10.238232173385688	12.45198205291561	6.83127732525376	6.100046407573815
chr2R:6563092-6563964	0.0	0.0	0.0	-2.3155715604779465	0.0	0.0	0.0	0.47712125471966244	0.0	0.0	0.0	0.0	0.0	0.0	0.0	0.0	0.0	0.0	0.0	0.0	0.0	0.0	5.640335534471781	40.23458811543099	116.81640957419019	95.7934532726596	43.227603946400194	22.97445532041229	17.545565564095895	12.753565590282607	8.998301487947556	6.433796791435005	2.2254024443997906	1.1401978167226896	3.4907659238020106	4.324746189091126	1.9009103931292406	-1.4519317025821106	-3.7382557958976963	-5.793149082578651	5.02022207378597	4.892581517384963	7.422726156306913	2.17923818857943	0.6656886021234963	-4.03539444004063	-8.698511242488408	-13.363236004759194	-12.865461553727597
chr2R:7068089-7069929	2.7477342950072163	5.664666860351391	2.259982999975834	1.0668755590631576	2.6032789696109426	5.638747638518623	1.3530079183022206	-0.47712125471966244	3.267114632662933	31.923341002689718	28.632833733598783	18.10707268056654	3.4004788378875714	19.641897860091166	12.333988655922436	14.759362539772562	15.299208373037674	7.446732417048364	10.220969493413072	3.320858130302268	1.8121613477909697	-0.11688495993445909	1.4507623574823598	-1.0466924622419154	0.46660954739493005	-2.547739520118809	-5.9150056925089665	-4.323586489600501	-2.9932771612989724	-4.154758329060091	-2.4857965548664924	-4.609715483055683	-7.817985067599104	-9.860795949107551	-12.364284522162665	-13.221340697045306	-11.817494084592992	-19.40854429375241	-2.155921150721805	-0.9568070777091172	-14.066205023222485	-15.602841066789228	-1.3365333925463236	1.1245948600767726	-0.14280065354848312	2.125161189360998	0.46320916070889684	0.0	-0.7221628065226663
chr2R:7070717-7071653	5.638747638518623	1.3530079183022206	-0.47712125471966244	3.267114632662933	31.923341002689718	28.632833733598783	18.10707268056654	3.4004788378875714	19.641897860091166	12.333988655922436	14.759362539772562	15.299208373037674	7.446732417048364	10.220969493413072	3.320858130302268	1.8121613477909697	-0.11688495993445909	1.4507623574823598	-1.0466924622419154	0.46660954739493005	-2.547739520118809	-5.9150056925089665	-4.323586489600501	-2.9932771612989724	-4.154758329060091	-2.4857965548664924	-4.609715483055683	-7.817985067599104	-9.860795949107551	-12.364284522162665	-13.221340697045306	-11.817494084592992	-19.40854429375241	-2.155921150721805	-0.9568070777091172	-14.066205023222485	-15.602841066789228	-1.3365333925463236	1.1245948600767726	-0.14280065354848312	2.125161189360998	0.46320916070889684	0.0	-0.7221628065226663	1.4272848203841646	-0.04036672094020419	0.7975665951190493	0.7354590998884956	1.084507172267565
chr2R:7077640-7079026	3.320858130302268	1.8121613477909697	-0.11688495993445909	1.4507623574823598	-1.0466924622419154	0.46660954739493005	-2.547739520118809	-5.9150056925089665	-4.323586489600501	-2.9932771612989724	-4.154758329060091	-2.4857965548664924	-4.609715483055683	-7.817985067599104	-9.860795949107551	-12.364284522162665	-13.221340697045306	-11.817494084592992	-19.40854429375241	-2.155921150721805	-0.9568070777091172	-14.066205023222485	-15.602841066789228	-1.3365333925463236	1.1245948600767726	-0.14280065354848312	2.125161189360998	0.46320916070889684	0.0	-0.7221628065226663	1.4272848203841646	-0.04036672094020419	0.7975665951190493	0.7354590998884956	1.084507172267565	3.207740847689239	-1.1524762909077084	1.4637527426815686	-1.4473140673847598	-1.5755513284610834	-1.1743398761465214	2.084845808988668	-0.6267648488170149	0.47712125471966244	0.3842533059311557	0.0	1.8384355609363068	-1.0425236966071492	-0.846599963331769
chr2R:7079287-7081508	1.4507623574823598	-1.0466924622419154	0.46660954739493005	-2.547739520118809	-5.9150056925089665	-4.323586489600501	-2.9932771612989724	-4.154758329060091	-2.4857965548664924	-4.609715483055683	-7.817985067599104	-9.860795949107551	-12.364284522162665	-13.221340697045306	-11.817494084592992	-19.40854429375241	-2.155921150721805	-0.9568070777091172	-14.066205023222485	-15.602841066789228	-1.3365333925463236	1.1245948600767726	-0.14280065354848312	2.125161189360998	0.46320916070889684	0.0	-0.7221628065226663	1.4272848203841646	-0.04036672094020419	0.7975665951190493	0.7354590998884956	1.084507172267565	3.207740847689239	-1.1524762909077084	1.4637527426815686	-1.4473140673847598	-1.5755513284610834	-1.1743398761465214	2.084845808988668	-0.6267648488170149	0.47712125471966244	0.3842533059311557	0.0	1.8384355609363068	-1.0425236966071492	-0.846599963331769	0.20966410991427384	2.250745433422818	0.3842533059311557
chr2R:7085666-7086754	-13.221340697045306	-11.817494084592992	-19.40854429375241	-2.155921150721805	-0.9568070777091172	-14.066205023222485	-15.602841066789228	-1.3365333925463236	1.1245948600767726	-0.14280065354848312	2.125161189360998	0.46320916070889684	0.0	-0.7221628065226663	1.4272848203841646	-0.04036672094020419	0.7975665951190493	0.7354590998884956	1.084507172267565	3.207740847689239	-1.1524762909077084	1.4637527426815686	-1.4473140673847598	-1.5755513284610834	-1.1743398761465214	2.084845808988668	-0.6267648488170149	0.47712125471966244	0.3842533059311557	0.0	1.8384355609363068	-1.0425236966071492	-0.846599963331769	0.20966410991427384	2.250745433422818	0.3842533059311557	-0.5726935090453257	0.5388858599664725	0.2549213095631647	0.38644028008142983	1.7876125405974093	-1.5022269290607766	0.5722315223304937	-2.263093823226567	-1.9227802014895645	1.0072101081811302	-3.0388185834048267	-1.306378598811669	1.1146085577490268
chr2R:7125261-7126478	0.1736674791438287	1.8785125341020912	-1.698161772379209	-0.2240774644457132	0.7359535705891888	0.0	0.9884928598239788	8.746780257111899	16.961437000240124	19.17712228352865	10.502170995027411	8.719297777567164	4.632283681357397	2.400193796137429	-1.989783702929081	-2.426953342717197	-5.842875149980951	-2.403585756351571	-5.761427865568279	-6.505622252678673	-7.385196708070497	-5.683292998832992	-2.983461158491439	-1.597097310142741	-1.6806839062132066	5.122072634365157	7.101634418018636	5.826496028414632	8.905372061527805	3.128921920051625	3.5839641178462425	3.385075281199508	3.8466237376811043	6.459316611799764	-1.0707089749884082	1.7798424539043338	10.522429944711762	6.582166824488324	6.347991737954825	5.638510777727522	9.273587099576975	13.560785750622504	11.61917011779209	6.887895479661223	20.023140628352134	16.872513874013112	12.331927801553721	13.981458880436199	9.469844184909407
chr2R:7342098-7343450	-0.4259355016083419	-2.9135835407947233	6.663971693466742	8.175019764544459	1.9628363661218633	-2.3519079488713577	-7.195666699937442	-5.687277443567293	3.9710934874302795	0.4013018988573267	1.1737218734474009	-5.020757926675227	-10.60642890981534	8.995568856906237	6.419421168980836	8.22858274600014	9.914971451248954	8.805155134964286	8.829308922524849	2.8818080618390676	4.009965344105341	5.562889856932146	0.6345575836772076	0.0	0.0	0.0	0.0	0.0	-3.895372274048641	0.3477588432762462	1.7476927281577188	-1.2923869375890096	0.8339918868726757	1.748619450381466	-2.6433704441465036	-0.19797995152778394	-0.46847636853984953	-1.9269535331316576	-1.7665733594362947	-2.1492799274542436	-1.5041144185392694	-4.128236777909174	0.5161387175607159	-2.4928981050256094	-2.72430147733878	-2.254232936573581	-4.164716772817226	-2.8819204877914593	-2.9051596484829783
chr2R:7343702-7345280	8.175019764544459	1.9628363661218633	-2.3519079488713577	-7.195666699937442	-5.687277443567293	3.9710934874302795	0.4013018988573267	1.1737218734474009	-5.020757926675227	-10.60642890981534	8.995568856906237	6.419421168980836	8.22858274600014	9.914971451248954	8.805155134964286	8.829308922524849	2.8818080618390676	4.009965344105341	5.562889856932146	0.6345575836772076	0.0	0.0	0.0	0.0	0.0	-3.895372274048641	0.3477588432762462	1.7476927281577188	-1.2923869375890096	0.8339918868726757	1.748619450381466	-2.6433704441465036	-0.19797995152778394	-0.46847636853984953	-1.9269535331316576	-1.7665733594362947	-2.1492799274542436	-1.5041144185392694	-4.128236777909174	0.5161387175607159	-2.4928981050256094	-2.72430147733878	-2.254232936573581	-4.164716772817226	-2.8819204877914593	-2.9051596484829783	-1.0187035792142174	-0.3206834414453168	-0.0615723773666162
chr2R:7682212-7683288	-2.3678115892070952	-2.404208384947594	-1.645231180153673	-1.2057328385501553	-2.553393136915721	-3.576050797044728	-0.4014552121537673	-0.4663808185489961	1.6784951417219551	1.2998646395667794	0.6963805262958971	-0.019684813843793544	1.257901309395275	1.4313637641589874	-1.8792900437885869	0.9060148212826148	-0.7461793099378241	2.0357856799155085	0.06637961055984029	-1.0190444600159192	-3.4679705443141264	-4.940708521526202	1.5134718318201357	0.0	0.8819455811986521	-1.043115131234041	2.7761620479957863	1.3016166698136762	1.426124101543566	3.849488548105297	3.158966573828217	6.113840737773448	4.721625106553001	5.252199173707844	5.999731704547437	2.4420675445827866	2.293221464706343	1.4719692565647504	3.3071954717749996	1.2336196984422303	-0.9527115521825323	-0.46498740701090974	-1.7900375716253532	1.6422014869843864	-0.4302286062049197	-1.0116036152544414	-1.8794937993803094	0.959364142741939	-2.4263031021776977
chr2R:7869795-7870644	-10.048425792581051	-7.0725571973138965	-5.489075171649454	-6.022790324180332	-8.101910554093632	-8.805212366005675	-7.4051611806934	-8.05642821899672	-6.265907185903821	-8.245295558539777	-1.1737218734474009	-0.3842533059311557	-8.0380863357323	-6.259508695775276	-0.4343840840291213	-0.32675222119505476	-0.32675222119505476	-0.7359535705891888	-0.32675222119505476	0.3893487198707885	2.6088568099946934	4.577824460112886	1.9720558727053	2.7285928155171044	4.59479464037908	4.431048054088628	5.767224547912773	5.967615261727858	6.139319751129608	3.6135680048637977	5.2247408884118824	8.763298571110804	9.374067122857397	10.196296537762064	3.7227721945148646	8.381900901711992	6.983872617702728	5.582356823445548	8.337455476324871	-0.16271224059282327	-0.28957486902868546	1.460010858775542	2.0069960704142322	2.1252363742159086	1.7955228964452417	0.9588015750297293	3.0771144253548472	1.8317306115545788	0.45688604133616956
chr2R:8087558-8088503	-8.92825776849442	-1.2780642861172016	1.7494350818224855	15.70537372144942	21.247359943038763	19.83025431662751	18.16230227795174	2.1677726413203837	12.599698116089064	17.700265306672758	17.03694949732056	14.490711002638257	2.817869719865359	2.6802236318729786	-1.6201192457861708	-4.5994673886008925	-9.12867341549093	-13.913560738998898	-14.741746090952526	-18.845492875934983	-21.553115323489955	-15.81870443667686	-29.270309871835085	-29.081947641837004	-30.842576127820205	-7.833044284367206	7.5690321757775	14.237638275340595	5.718399349411198	4.640912916210389	-1.9342423343658022	-3.1479096101997164	-5.994260510849998	-15.711907731305097	-20.2842592196676	-25.229974036424707	-16.7156023161332	0.04763417929888711	-3.827971598916806	0.6386086207048118	-0.01866746480353682	-0.3869702158770304	-0.5985230607285866	-2.8385189636786854	-1.5924803748183434	-3.144092392696618	2.643357310942405	1.9886778659173066	6.544882643777099
chr2R:8094012-8096269	2.6802236318729786	-1.6201192457861708	-4.5994673886008925	-9.12867341549093	-13.913560738998898	-14.741746090952526	-18.845492875934983	-21.553115323489955	-15.81870443667686	-29.270309871835085	-29.081947641837004	-30.842576127820205	-7.833044284367206	7.5690321757775	14.237638275340595	5.718399349411198	4.640912916210389	-1.9342423343658022	-3.1479096101997164	-5.994260510849998	-15.711907731305097	-20.2842592196676	-25.229974036424707	-16.7156023161332	0.04763417929888711	-3.827971598916806	0.6386086207048118	-0.01866746480353682	-0.3869702158770304	-0.5985230607285866	-2.8385189636786854	-1.5924803748183434	-3.144092392696618	2.643357310942405	1.9886778659173066	6.544882643777099	19.095050963102313	18.884289960165862	22.75709201180008	14.758862486454218	7.835987426318611	-0.7539051602985256	-5.220433787523671	-11.320977461235472	-6.442876204096288	-1.3134497317136165	-0.6742956125476676	5.689063180731703	11.771063648504775
chr2R:8096858-8098748	-14.741746090952526	-18.845492875934983	-21.553115323489955	-15.81870443667686	-29.270309871835085	-29.081947641837004	-30.842576127820205	-7.833044284367206	7.5690321757775	14.237638275340595	5.718399349411198	4.640912916210389	-1.9342423343658022	-3.1479096101997164	-5.994260510849998	-15.711907731305097	-20.2842592196676	-25.229974036424707	-16.7156023161332	0.04763417929888711	-3.827971598916806	0.6386086207048118	-0.01866746480353682	-0.3869702158770304	-0.5985230607285866	-2.8385189636786854	-1.5924803748183434	-3.144092392696618	2.643357310942405	1.9886778659173066	6.544882643777099	19.095050963102313	18.884289960165862	22.75709201180008	14.758862486454218	7.835987426318611	-0.7539051602985256	-5.220433787523671	-11.320977461235472	-6.442876204096288	-1.3134497317136165	-0.6742956125476676	5.689063180731703	11.771063648504775	14.480250637426098	9.011641189503347	6.511937477251516	9.41032739888683	9.246803322199666
chr2R:8329825-8332658	0.47213531573701273	0.28001379199666326	0.2762172175917864	-1.0484155071527212	-0.7591113259586278	0.7046316282754014	1.9085904270757255	-0.15928901062123849	-0.2903966963028097	-3.510230253388107	-4.544179299199286	-5.560080595015884	-6.995474775583347	-7.3990104276324	-7.040192550099506	-5.528316790551161	-3.528987372503203	-4.3876782599551225	-3.9472851383741134	-2.8478433703284893	-1.1285198054705525	-2.6637844443061685	-2.5457367857773465	-0.18865815254138904	10.138810934675764	9.656061515519768	6.397723120582149	5.698238528070719	7.247993942215906	4.845840824851458	2.626761676519103	-3.2129002612671673	-4.037078122982296	-4.63258931284192	-6.120857615991673	-2.4328029996820746	5.073141856744301	-0.418945545250222	4.949042205672253	4.080937871933578	3.2335340929952165	1.0398733261310948	0.4333694895193577	-0.03346921734843254	2.014152951184756	3.3394668966070387	-1.7620325608723464	0.24684129331012078	-3.8376681655499127
chr2R:8341054-8342373	-0.18865815254138904	10.138810934675764	9.656061515519768	6.397723120582149	5.698238528070719	7.247993942215906	4.845840824851458	2.626761676519103	-3.2129002612671673	-4.037078122982296	-4.63258931284192	-6.120857615991673	-2.4328029996820746	5.073141856744301	-0.418945545250222	4.949042205672253	4.080937871933578	3.2335340929952165	1.0398733261310948	0.4333694895193577	-0.03346921734843254	2.014152951184756	3.3394668966070387	-1.7620325608723464	0.24684129331012078	-3.8376681655499127	-2.0928182363846295	1.0563008179165678	0.1816082853140066	-1.1766281587696714	2.3158425399668867	0.7072054665352984	-0.07992265307463525	-1.1011972483097157	-5.9119060416409415	-9.251973431486618	-12.135536551512905	-10.031379503168504	-9.50574113737604	-2.3802047892002247	8.35613871628416	11.251684080518174	10.557822144346904	4.236348472029525	8.549399778547771	8.952340732964258	4.124029506026647	0.9292741784848736	-0.5217118455914921
chr2R:8342591-8345686	6.397723120582149	5.698238528070719	7.247993942215906	4.845840824851458	2.626761676519103	-3.2129002612671673	-4.037078122982296	-4.63258931284192	-6.120857615991673	-2.4328029996820746	5.073141856744301	-0.418945545250222	4.949042205672253	4.080937871933578	3.2335340929952165	1.0398733261310948	0.4333694895193577	-0.03346921734843254	2.014152951184756	3.3394668966070387	-1.7620325608723464	0.24684129331012078	-3.8376681655499127	-2.0928182363846295	1.0563008179165678	0.1816082853140066	-1.1766281587696714	2.3158425399668867	0.7072054665352984	-0.07992265307463525	-1.1011972483097157	-5.9119060416409415	-9.251973431486618	-12.135536551512905	-10.031379503168504	-9.50574113737604	-2.3802047892002247	8.35613871628416	11.251684080518174	10.557822144346904	4.236348472029525	8.549399778547771	8.952340732964258	4.124029506026647	0.9292741784848736	-0.5217118455914921	-2.923451595484395	-3.6037434873993175	-5.166156031132845
chr2R:8416486-8418173	1.7204978158842454	0.9394763720234464	1.686654663503629	4.579694707077992	0.4292155351682914	2.168688586924414	0.0	0.0	0.47725674701523	1.2971219106202478	1.7572254038880923	3.2471310497872334	3.002272134868419	-0.43737103354016643	-0.34744711394982275	-1.2842839966715434	-0.20237433883306963	2.4358267512300604	-0.41885741734700827	-3.736090259783242	-4.731830177973161	-7.251067413418443	-7.723723706612291	-6.458663000365715	-0.5667259048251885	-5.478275543929621	-9.204643162527379	-3.4239028746654157	0.7359535705891888	-6.35060322358901	-7.232904013979568	-2.1864442654251595	-1.8719615585114593	-5.212952842092508	-4.490214669750521	-5.414630371479727	-4.296820361840147	0.12407515954955821	-1.654507166568443	-6.169245953292262	-5.800940139106364	-2.6910064945673504	-7.283115545148149	-9.51821897628069	-7.180775208598391	-4.321405796830904	-3.9630185948662664	0.0	0.0
chr2R:8418554-8420376	2.168688586924414	0.0	0.0	0.47725674701523	1.2971219106202478	1.7572254038880923	3.2471310497872334	3.002272134868419	-0.43737103354016643	-0.34744711394982275	-1.2842839966715434	-0.20237433883306963	2.4358267512300604	-0.41885741734700827	-3.736090259783242	-4.731830177973161	-7.251067413418443	-7.723723706612291	-6.458663000365715	-0.5667259048251885	-5.478275543929621	-9.204643162527379	-3.4239028746654157	0.7359535705891888	-6.35060322358901	-7.232904013979568	-2.1864442654251595	-1.8719615585114593	-5.212952842092508	-4.490214669750521	-5.414630371479727	-4.296820361840147	0.12407515954955821	-1.654507166568443	-6.169245953292262	-5.800940139106364	-2.6910064945673504	-7.283115545148149	-9.51821897628069	-7.180775208598391	-4.321405796830904	-3.9630185948662664	0.0	0.0	0.0	-8.313929677440303	-10.444718331603491	-9.669873802052468	-6.054044244945475
chr2R:8420443-8421852	0.47725674701523	1.2971219106202478	1.7572254038880923	3.2471310497872334	3.002272134868419	-0.43737103354016643	-0.34744711394982275	-1.2842839966715434	-0.20237433883306963	2.4358267512300604	-0.41885741734700827	-3.736090259783242	-4.731830177973161	-7.251067413418443	-7.723723706612291	-6.458663000365715	-0.5667259048251885	-5.478275543929621	-9.204643162527379	-3.4239028746654157	0.7359535705891888	-6.35060322358901	-7.232904013979568	-2.1864442654251595	-1.8719615585114593	-5.212952842092508	-4.490214669750521	-5.414630371479727	-4.296820361840147	0.12407515954955821	-1.654507166568443	-6.169245953292262	-5.800940139106364	-2.6910064945673504	-7.283115545148149	-9.51821897628069	-7.180775208598391	-4.321405796830904	-3.9630185948662664	0.0	0.0	0.0	-8.313929677440303	-10.444718331603491	-9.669873802052468	-6.054044244945475	-7.609209877008957	-11.335462989850086	-1.5583365492391525
chr2R:9082750-9084038	2.6081296774430505	5.246580430001426	8.880565453021141	9.039952388789176	12.257705773111185	8.876179384924235	6.318808947539547	5.566400085299035	3.9799549192418975	-1.420684487380939	-0.8338262312366537	-4.760742983284633	-1.9826904201997864	-3.0305438844323387	-3.2031132996485554	7.762618533673401	15.235566505888126	11.450104008379476	5.90770921146377	3.154576273587976	-4.7099904032678115	-7.177607380051794	-13.18037222025195	-12.530508863863574	-18.253349324029976	-20.636017666987005	-16.529255615749044	3.2321483355886143	8.39109535672792	14.676162049445606	10.152731476791136	11.083801660269375	8.369032313107322	6.114829301740173	2.0234488711282994	-0.029490327482514647	-2.6802567021188723	-5.388340690269168	-8.424757223052978	-7.378214834595388	-5.522533084647378	-12.274224696423499	-11.850149158941539	-13.435800820585838	-8.320372974844393	-11.187854777930843	-0.29003829461364034	8.22343729495903	16.874196791197154
chr2R:9332911-9337215	-4.427179667180323	-5.77796870418866	-6.9045540742190985	-11.657268733221212	-13.163502359016627	-20.572207343054853	-26.669661196079247	-29.687678487668926	-26.852135017831067	-16.56580178861928	-2.7285928155171044	-2.802873109792044	-16.822951075501226	-19.07223641742355	-29.61531682396087	-21.47219458088329	-2.5234985524433395	-2.1589988735008263	-11.768501425839906	-17.01017745144714	-8.483639494671031	-6.5461029889483004	0.0	0.0	0.0	0.0	0.0	0.0	3.5792397207429656	1.4904282910329278	1.8723803976876439	3.006498770386089	0.0	0.0	0.0	0.0	0.0	1.6806839062132066	10.30918392822615	11.52270761766005	28.116561224492784	37.65920300639331	26.995364661642785	34.21274483060907	15.748213128043096	34.419300632401225	21.699417805523794	18.56162095510977	16.53885156944107
chr2R:9441507-9443233	7.303125593860915	3.1936616521453005	-3.4723419814286385	-5.778904606479085	-7.912159074306846	10.358428926490129	6.42981975474972	12.22044548911909	14.133033455250445	9.438035637880938	7.457052877818452	11.914247642615582	14.251873054856091	12.310187702701027	10.596152068359212	8.919245450502176	9.02439400436735	5.2364496779492296	0.0	0.9568070777091172	4.56764630028744	7.660936043881157	7.414175782229888	10.491689554297798	8.804019155865255	7.876975567616804	1.5658319936619578	-0.9503630281336055	-5.819753459878611	-7.971642682272377	-11.86459874636904	-10.253485741472547	-8.069181010871482	-2.3286248352848276	1.2780642861172016	-5.65596645995546	-6.3274225145639535	-9.50633471551994	-7.864599834908354	0.21888064018945716	-8.262432015165261	-11.514037555100328	-5.1778856244413065	-12.189574381636252	-5.251495913999159	-7.646560005685488	-0.9761204326292244	-7.653584492475613	-8.277724499160534
chr2R:9479675-9480629	5.141894880245667	1.1299339514163393	0.8575780898740779	-6.031420323599026	-5.837878782593125	-10.114076219275253	-8.637124513438645	-7.006025369494663	0.3897570417189559	3.233770572126366	4.143935799963907	17.459558948149922	10.738145225075556	9.842851260031793	-0.7383335213659976	-2.2039311617688777	-7.451867291732062	-5.912358703524607	-13.09881435185087	-16.17908398414163	-15.649606794177435	-18.212660234872516	-24.09136745257546	-21.04783917726892	-4.567712876756874	-6.311138537855884	-8.805690879329761	-3.5022427283097404	-2.1715719513078207	-5.204492289287953	-1.7165098222040946	-3.126996457367778	3.5529334921714466	10.366354384749823	13.370724517798937	9.78188004712012	11.05987723570171	9.415511531083418	17.737019396776596	19.16599934222254	20.48990624592671	12.679081502995118	15.526977491611454	16.56644025972515	16.641374899553654	10.224616838469483	3.306247445868555	-2.2295557750156854	-5.277169763241295
chr2R:9854032-9855006	-0.9375958501357113	-1.4453630833115858	-0.5242096264605981	-0.852799745950775	-3.5203836981694567	-4.625546648519696	-2.8694295030773476	-0.36297728135091034	-3.6332291146379707	-6.516065892011316	-10.43160387184739	-14.587881215420387	-14.460487924599096	-8.79137889942539	-1.5583365492391525	-0.663923174034678	-5.732391372368018	1.0996650691862986	2.507418067427971	3.2228611990120317	4.36318570929726	4.840428434330859	4.040536599817176	0.8065359368777398	0.9884928598239788	0.7570830053457589	1.3443093472627647	1.678915045542555	-0.5982874332953674	-1.6433638667194703	-0.8436443462800796	-0.6602455729667863	-4.294767815215489	-2.3795002734364026	-1.0041331162124234	3.4829533874538634	2.892121616875398	3.293029589512264	5.977542229992399	3.7937532507238374	2.0017838265009966	-1.6590947237999072	-7.70847331030301	-11.639004381306833	-10.15503919495407	-9.458478010412492	-1.9605523250565684	-7.415333739788346	-9.874272590255565
chr2R:10315732-10317894	-0.32675222119505476	-3.838354272675495	-6.982911380235023	-4.386382426621058	0.6252873828651146	0.0	-2.283072883477031	-6.215278400024191	-6.901996662999401	-7.402231452784891	-9.439176090077773	-4.594368942673443	-9.675477109740925	-5.139970900339426	-8.331777726681201	-4.051917967217656	-6.960013886326855	-6.789210119979964	-5.462141764191855	0.0	-1.9084850188786497	0.0	-0.9884928598239788	-0.5788569767258711	-1.4669269185469507	-0.21207786994450836	-5.324885818696669	-3.4322591589665166	-3.2265725389218	-1.9019474162138053	-0.32675222119505476	-2.5781770963494104	-1.3354581666823264	0.0	0.0	0.0	0.0	0.0	0.0	0.0	0.0	0.0	1.8650812704192086	3.1732719748994067	3.1103950943860363	8.526862394793204	3.7803109688309315	8.534422355068669	5.599773001018342
chr2R:10318285-10319528	0.0	-2.283072883477031	-6.215278400024191	-6.901996662999401	-7.402231452784891	-9.439176090077773	-4.594368942673443	-9.675477109740925	-5.139970900339426	-8.331777726681201	-4.051917967217656	-6.960013886326855	-6.789210119979964	-5.462141764191855	0.0	-1.9084850188786497	0.0	-0.9884928598239788	-0.5788569767258711	-1.4669269185469507	-0.21207786994450836	-5.324885818696669	-3.4322591589665166	-3.2265725389218	-1.9019474162138053	-0.32675222119505476	-2.5781770963494104	-1.3354581666823264	0.0	0.0	0.0	0.0	0.0	0.0	0.0	0.0	0.0	1.8650812704192086	3.1732719748994067	3.1103950943860363	8.526862394793204	3.7803109688309315	8.534422355068669	5.599773001018342	10.158760772669467	1.152759917793467	2.27573125129075	7.582654866341893	2.0405239174251437
chr2R:10680036-10680696	1.7035883165666703	2.6733679281790343	-0.5344136915306799	-1.4382233748311708	-1.492792786376403	-3.542955850880206	0.2673674493105602	-2.329205659689728	-0.2896428552539798	1.1355531963110885	2.2895453934835186	0.5351438829242819	1.4187976868059613	0.021831009599669295	-0.03208205540913829	-0.02115993497837298	-1.076697745514295	-2.473416351822204	-5.7347629545274215	-1.0678577857095384	14.278508877384635	13.487785921768717	8.098221284910863	2.415097645983873	-2.545568153717263	-8.66099267185187	-8.764908347483747	-4.4559471478564365	2.2234944826750493	0.7168130532152993	1.4318110840375944	7.943357524649989	8.945441553631312	5.918132919356468	0.9636419398097922	1.8962418819108398	0.6025013259654013	0.1260310732114399	-3.378621860506343	-6.594207079685831	-5.846628803774289	-8.66523025769577	-10.86681381994302	-8.054753107946587	-3.420515673976359	-2.5762739033041115	-13.724283009616885	-9.991100733309036	-12.774582507039515
chr2R:11005084-11007036	0.6689457040470806	2.5725582528919206	-0.8001792435589558	-1.3120223027252602	0.0532066626989982	-0.6840748246713699	-1.5195604157558817	-4.6391950958929815	-2.5579788974899995	-0.3842533059311557	0.12222993377327172	-1.057400941064934	0.04359318414257659	-3.6508515978270406	-1.2451872092873852	-2.0286466497703546	-0.9884928598239788	-0.8512165514512635	-3.848796115747068	-0.6816519536376183	-4.184559319617389	-12.466840112767215	-12.230463251164002	-11.016345098318261	-11.178347851323364	-3.6648948847637577	-2.534984060161506	-8.841631199224938	-11.633983605788794	-2.6449670415981177	0.6252873828651146	0.0	-1.256129227469748	-4.011945768884655	0.2004613654134925	1.041562685491579	0.0	0.0	0.0	0.0	0.0	0.0	0.0	0.0	0.0	0.0	0.0	0.0	0.0
chr2R:11015259-11018457	-4.184559319617389	-12.466840112767215	-12.230463251164002	-11.016345098318261	-11.178347851323364	-3.6648948847637577	-2.534984060161506	-8.841631199224938	-11.633983605788794	-2.6449670415981177	0.6252873828651146	0.0	-1.256129227469748	-4.011945768884655	0.2004613654134925	1.041562685491579	0.0	0.0	0.0	0.0	0.0	0.0	0.0	0.0	0.0	0.0	0.0	0.0	0.0	1.1390861316305598	0.0	1.925250237852636	8.763156961164153	12.518655389330812	12.917567844604466	9.521570683453573	7.526646888021493	6.4890779073662035	7.7283237190602465	2.7587505105045453	5.923636065143258	3.773412630617438	1.8858935865212443	-0.6321251054872897	-4.103302546847093	-1.957759092197281	-1.6780190389605336	-4.275013092642202	-0.3842533059311557
chr2R:11018530-11022266	-8.841631199224938	-11.633983605788794	-2.6449670415981177	0.6252873828651146	0.0	-1.256129227469748	-4.011945768884655	0.2004613654134925	1.041562685491579	0.0	0.0	0.0	0.0	0.0	0.0	0.0	0.0	0.0	0.0	0.0	0.0	0.0	1.1390861316305598	0.0	1.925250237852636	8.763156961164153	12.518655389330812	12.917567844604466	9.521570683453573	7.526646888021493	6.4890779073662035	7.7283237190602465	2.7587505105045453	5.923636065143258	3.773412630617438	1.8858935865212443	-0.6321251054872897	-4.103302546847093	-1.957759092197281	-1.6780190389605336	-4.275013092642202	-0.3842533059311557	-1.9229246495807275	-3.166320844054665	-2.0027685766756016	0.9884928598239788	0.0	-0.3842533059311557	-3.934183569232694
chr2R:11586537-11589279	2.8700950632930877	-0.18946256670265693	5.287266015983698	4.351109194153962	3.834626727510625	5.931966657560542	8.60361118538638	0.7121263297071472	2.5915203650013594	8.190586163612615	10.56976905243295	13.238690548637372	0.5050184077099935	4.701396902990681	7.998774940981589	7.748654428586544	1.9084850188786497	3.566629930522865	13.90061556611948	11.663737993997513	16.400681865894928	16.409548999937755	13.32667430659326	13.444974849985652	11.394300703576349	9.37265742419763	7.314649974691109	8.194768458901596	9.726662030885628	7.806365318862354	3.102136127060176	6.449185065300557	6.212992329206106	5.921109358958568	4.823927155959538	3.5726820008952274	0.22872569941701582	-1.3001297638050688	-1.700453378079754	-3.2120336556721902	-4.893432320937308	-5.18717219255833	-8.48222718176612	-7.727879872105788	-11.805532293775375	-12.657561275454963	-16.346081725836672	-7.624661539931888	-9.580422164783556
chr2R:11753610-11755890	-4.763283862633277	-5.157582039233384	-3.3479027875043	1.5718305533592043	4.646572891869827	0.19916529609750638	4.03378259865627	-0.9935734833923113	-4.3464062847180145	-3.989008619641164	-7.122062502681705	12.787615965276231	28.721517710325784	25.994073412594012	20.60630871283252	12.564354603906695	5.653961855009853	14.295245887076517	20.34849152206117	16.471210445330925	15.214700866555843	12.293862578005466	12.999133125516144	8.900649116761697	7.426203316207219	4.664229395212425	5.821745756982698	5.000020855520819	6.116706352140393	5.12953586828909	8.00427221961323	4.351162098554089	3.2720470146788507	4.463995270865272	2.243054339362024	0.5507391299437728	0.22540846864699685	1.1783407003372235	0.3615099004752897	0.0	-1.2201699296724342	-1.5470449303797806	-0.7378033365363635	-0.2700043061902104	0.6241088792057113	-0.10046028373254115	-1.0029380606304965	-3.7257415096477224	-6.111914916017312
chr2R:11776344-11778065	-0.10046028373254115	-1.0029380606304965	-3.7257415096477224	-6.111914916017312	-7.43293917344142	-7.248230251200691	-9.67858358369492	-10.522484402710441	-6.263038889575462	-7.67914558376945	-10.432794251086698	-12.811873090211096	-14.300435927763298	-14.858090875415847	-15.397627463437422	-20.169204599606108	-15.894888922080018	-32.747950997771724	-20.37668892166807	0.7875892944361568	9.821600098447483	20.563351555628483	18.327319348616022	11.400376450587931	1.9330516924433967	1.3821770810048504	2.259982999975834	13.22998810603701	24.390466421498537	24.624588762080435	20.810625190876834	19.217991370783214	10.936589301633326	14.868978956915438	10.296297590687969	10.698488080408472	14.139521655975283	6.032766467914606	5.691092711991029	2.8569427185730163	-0.5874934094326748	-4.604964493918989	-9.49313368497756	-10.32777209980971	-10.74954685551016	-4.209077958165113	-10.478358449895646	-10.119660977544427	-9.117926914490361
chr2R:11779297-11782009	-9.67858358369492	-10.522484402710441	-6.263038889575462	-7.67914558376945	-10.432794251086698	-12.811873090211096	-14.300435927763298	-14.858090875415847	-15.397627463437422	-20.169204599606108	-15.894888922080018	-32.747950997771724	-20.37668892166807	0.7875892944361568	9.821600098447483	20.563351555628483	18.327319348616022	11.400376450587931	1.9330516924433967	1.3821770810048504	2.259982999975834	13.22998810603701	24.390466421498537	24.624588762080435	20.810625190876834	19.217991370783214	10.936589301633326	14.868978956915438	10.296297590687969	10.698488080408472	14.139521655975283	6.032766467914606	5.691092711991029	2.8569427185730163	-0.5874934094326748	-4.604964493918989	-9.49313368497756	-10.32777209980971	-10.74954685551016	-4.209077958165113	-10.478358449895646	-10.119660977544427	-9.117926914490361	-11.678768555132352	-11.901543520903761	-9.181414286928911	-7.368199066045632	-9.372361589744635	-13.711513574039385
chr2R:11785735-11787401	0.7875892944361568	9.821600098447483	20.563351555628483	18.327319348616022	11.400376450587931	1.9330516924433967	1.3821770810048504	2.259982999975834	13.22998810603701	24.390466421498537	24.624588762080435	20.810625190876834	19.217991370783214	10.936589301633326	14.868978956915438	10.296297590687969	10.698488080408472	14.139521655975283	6.032766467914606	5.691092711991029	2.8569427185730163	-0.5874934094326748	-4.604964493918989	-9.49313368497756	-10.32777209980971	-10.74954685551016	-4.209077958165113	-10.478358449895646	-10.119660977544427	-9.117926914490361	-11.678768555132352	-11.901543520903761	-9.181414286928911	-7.368199066045632	-9.372361589744635	-13.711513574039385	-9.887070797391592	-2.9301371105516036	-5.1286433494784065	-9.578074479962089	-15.856771857511495	-18.755853697590993	2.4358267512300604	4.886967634097945	11.177477045688393	10.535871264026573	17.147445735017023	10.631009542969379	6.477061012079634
chr2R:11897171-11898738	-1.0829436109262738	-2.049892432793462	-0.7052158687271554	-1.99002215473975	-2.7286648846447115	-5.508307004140197	-5.726002924543417	-7.275169518703361	-9.799759601805851	-9.213338531585133	-9.925656536780394	-16.332845079470516	-14.195987484965615	-13.773943630917662	-14.052613831754432	-21.877876592947445	-17.483180320382058	-22.153084314359226	-21.273161199308284	-16.19620827755542	-14.176772269789447	-0.8065359368777398	0.0	0.0	-0.9884928598239788	-0.47712125471966244	0.0	0.0	0.0	0.0	2.6102388134793184	5.808283754566771	6.119466029916032	4.762750199613064	5.288233055897176	9.310425953869904	5.216290062030071	9.112971071561581	7.704285833457729	8.782882139013298	14.13331488709149	8.378389870170075	10.303418029218303	8.405500245208419	8.081859564686953	6.083770840864102	6.351625802112943	4.511290990501412	1.798869285916732
chr2R:12182142-12183576	-7.924913718866894	-8.814866635984393	-7.832074877269492	-11.261298908681932	-11.822262508888565	-2.9805095025668695	-10.773911060986892	-8.805287509407195	-3.3082374888469976	-6.1528401284855265	-0.6383073482902312	-3.6140022127630282	-6.113959215566117	-2.7282618631502187	-2.9418966367165464	-0.47712125471966244	-0.31727217455187506	0.32788948909351584	0.05642074732641587	0.0	2.2691212993301275	5.372293885977977	5.566792741663586	-0.3454179141418506	3.600082109793348	6.767304036343496	4.159033462707051	6.824051264656626	3.0987801959893786	5.687553439138805	5.964736887844811	4.907198532791824	1.6612334157773805	6.552350003426521	8.38567147678672	6.605225306560468	5.60473497950504	9.043823821331216	11.767775788648954	7.779198201786022	12.62289363867326	15.266558728091734	16.871342583504113	4.786260491415696	3.212512130486815	9.27333603846005	11.549899719250659	9.22084053367652	4.221209332430004
chr2R:12671770-12672730	-0.12407515954955818	2.9426196870106662	4.014026417949035	5.716355329497983	1.7202851485054578	0.6124120569542285	2.584135844125963	5.458064531064623	2.687003560866047	4.728761968393127	2.5798464512480375	4.494111855555517	5.59447085628019	7.730866026302338	-1.2048957693008349	5.194442083511473	3.7128032449542663	0.3842533059311557	-0.6252873828651145	7.092364727546792	8.941345834850082	13.066353114024365	7.127723249370523	11.416598290355408	15.853957669893287	13.140159583152128	7.1039953538060026	6.9052827383810556	10.177280948245604	8.898874732857792	8.934305380016044	4.111008247757105	6.220370123886705	9.568075582292357	8.948618998077192	6.559152819870304	9.6685994980807	5.499946655346728	7.862865804047981	7.647628741413238	8.38063951336911	2.8762937092814025	3.114749322428413	3.3048401709001682	2.4015187989919955	1.8011240758896365	1.9849772727550707	-0.8598832074046795	-1.127297923485342
chr2R:13479914-13482160	-16.04940314985033	-19.89489478720651	-18.44008075837645	-28.378845150985825	-21.430265230592653	-31.590796444527435	-12.265586671376772	-6.85654635638018	-8.401128226527922	-13.166006459399698	-7.812690085551701	-0.8746364118243535	5.416096779285972	15.809632638464544	24.348813307164217	20.75493478420353	23.934548165417375	16.77239608183472	12.82164740226361	9.77392014515394	9.437841247872452	5.0036712915761905	4.2837203704624685	0.5936088222773763	-1.9087203909810833	-1.0245661436039142	-6.262850435548441	-4.895642706525978	-1.730803619205595	-1.0358975210101469	0.20544624472782033	-0.7188954563319354	2.8600836086836057	1.4198538287354392	0.0	-0.4666095473949303	1.1695543493014715	3.4110865522666627	-1.0191159455366026	0.2331796516123477	-1.200650206866461	-3.417785594781414	-2.2049204794269723	-3.4295713002967005	-3.496715159789006	6.526760063335374	5.480243414948743	6.156672456053832	4.708690078775576
chr2R:13687798-13689234	7.080529236507373	12.35055914241053	9.723316150630803	8.347905460667057	6.25542615160743	5.145835716818523	3.79491781832214	9.787834965164858	9.385924753071507	7.3817058583741595	3.759064482605551	0.08035611503378769	-1.9662836626029856	-1.5209349134257653	-3.2049917678489717	-2.945821444754359	-4.800063391584288	-8.941710237083447	-9.925568625202049	-12.039323479813516	-5.77376289087619	0.9740743295133881	7.040629914030968	4.88821577048561	9.966703809028871	3.6012564645327165	5.34653192404966	1.4934240017165485	1.4436227953338414	0.3084574188773195	-1.8852991929238678	-6.436801097619206	-6.230695768964431	-4.808566214885972	11.376248768184443	13.233368704391186	11.448190944725008	8.91074422370664	7.014134560330641	5.559201832852911	1.0638281576422768	1.574306360979512	0.5692948145336297	3.4105647030564703	3.259285462222609	2.6282814843023057	3.6802313247166167	1.1737218734474009	4.45552575872499
chr2R:13689576-13691409	6.25542615160743	5.145835716818523	3.79491781832214	9.787834965164858	9.385924753071507	7.3817058583741595	3.759064482605551	0.08035611503378769	-1.9662836626029856	-1.5209349134257653	-3.2049917678489717	-2.945821444754359	-4.800063391584288	-8.941710237083447	-9.925568625202049	-12.039323479813516	-5.77376289087619	0.9740743295133881	7.040629914030968	4.88821577048561	9.966703809028871	3.6012564645327165	5.34653192404966	1.4934240017165485	1.4436227953338414	0.3084574188773195	-1.8852991929238678	-6.436801097619206	-6.230695768964431	-4.808566214885972	11.376248768184443	13.233368704391186	11.448190944725008	8.91074422370664	7.014134560330641	5.559201832852911	1.0638281576422768	1.574306360979512	0.5692948145336297	3.4105647030564703	3.259285462222609	2.6282814843023057	3.6802313247166167	1.1737218734474009	4.45552575872499	2.9079438090761043	7.106279392309241	5.417054666985213	4.3418702670425
chr2R:14185516-14187780	-1.4255906094505	0.48608764453311426	1.0668755590631576	-0.2887691230768229	-0.6173067658815126	2.9841596495747056	4.128568254362723	5.478944488058542	3.4657081882676732	6.074985790167332	3.1818173842549013	4.286503102397259	2.254683107470962	2.4410994980768868	8.324752414408163	3.727384566946323	2.5969388585227433	0.31662295952257796	1.9585426855759858	1.9269538043392078	0.6450709752240779	2.8933019337722086	0.2196420210354834	2.7358197362713157	8.102165631131259	8.35965875540488	5.457962180369924	9.080473844953355	7.84129283063664	8.0351547666685	5.9781176745124265	4.415513575303181	4.7070813330663785	2.4653879775413166	-2.236636748302144	-3.3671361484387217	-8.042024223169864	-5.323803322643885	-3.073834375247471	-3.0219363270754926	-5.205459902145851	-5.188953370778353	-6.0464674476452185	-7.080193916672962	-9.156950883198537	-8.183073021232817	-7.015354151749607	-7.288363555873463	-4.978418337892204
chr2R:14190591-14192033	3.1818173842549013	4.286503102397259	2.254683107470962	2.4410994980768868	8.324752414408163	3.727384566946323	2.5969388585227433	0.31662295952257796	1.9585426855759858	1.9269538043392078	0.6450709752240779	2.8933019337722086	0.2196420210354834	2.7358197362713157	8.102165631131259	8.35965875540488	5.457962180369924	9.080473844953355	7.84129283063664	8.0351547666685	5.9781176745124265	4.415513575303181	4.7070813330663785	2.4653879775413166	-2.236636748302144	-3.3671361484387217	-8.042024223169864	-5.323803322643885	-3.073834375247471	-3.0219363270754926	-5.205459902145851	-5.188953370778353	-6.0464674476452185	-7.080193916672962	-9.156950883198537	-8.183073021232817	-7.015354151749607	-7.288363555873463	-4.978418337892204	-4.879853166536939	-8.181229633340326	-6.290973163060843	-4.1320337367155515	-6.6985387329379185	-10.470357754428441	-7.729058054021917	-6.371574835095167	-4.162829678807079	4.868647535367889
chr2R:14192708-14193441	8.324752414408163	3.727384566946323	2.5969388585227433	0.31662295952257796	1.9585426855759858	1.9269538043392078	0.6450709752240779	2.8933019337722086	0.2196420210354834	2.7358197362713157	8.102165631131259	8.35965875540488	5.457962180369924	9.080473844953355	7.84129283063664	8.0351547666685	5.9781176745124265	4.415513575303181	4.7070813330663785	2.4653879775413166	-2.236636748302144	-3.3671361484387217	-8.042024223169864	-5.323803322643885	-3.073834375247471	-3.0219363270754926	-5.205459902145851	-5.188953370778353	-6.0464674476452185	-7.080193916672962	-9.156950883198537	-8.183073021232817	-7.015354151749607	-7.288363555873463	-4.978418337892204	-4.879853166536939	-8.181229633340326	-6.290973163060843	-4.1320337367155515	-6.6985387329379185	-10.470357754428441	-7.729058054021917	-6.371574835095167	-4.162829678807079	4.868647535367889	2.8203752268728546	5.155725933352963	10.097124616511007	10.940698206747285
chr2R:14193728-14194817	2.5969388585227433	0.31662295952257796	1.9585426855759858	1.9269538043392078	0.6450709752240779	2.8933019337722086	0.2196420210354834	2.7358197362713157	8.102165631131259	8.35965875540488	5.457962180369924	9.080473844953355	7.84129283063664	8.0351547666685	5.9781176745124265	4.415513575303181	4.7070813330663785	2.4653879775413166	-2.236636748302144	-3.3671361484387217	-8.042024223169864	-5.323803322643885	-3.073834375247471	-3.0219363270754926	-5.205459902145851	-5.188953370778353	-6.0464674476452185	-7.080193916672962	-9.156950883198537	-8.183073021232817	-7.015354151749607	-7.288363555873463	-4.978418337892204	-4.879853166536939	-8.181229633340326	-6.290973163060843	-4.1320337367155515	-6.6985387329379185	-10.470357754428441	-7.729058054021917	-6.371574835095167	-4.162829678807079	4.868647535367889	2.8203752268728546	5.155725933352963	10.097124616511007	10.940698206747285	14.381036840316568	14.74261564296957
chr2R:14417859-14421320	-0.7158051146113907	-4.223770447428291	-7.6616521990528375	-0.7359535705891888	-6.5597156995591055	-7.144172250768802	-1.1817017356783996	-3.320059232784147	-4.649782252251137	-2.4490514794789386	-1.881922849021938	-3.400305737770981	-5.214000282919871	-5.6891155802294735	-4.864925728997871	-3.591268164361703	0.0	0.0	0.0	0.0	0.0	0.0	0.0	0.0	0.0	0.0	0.0	0.0	0.0	0.0	1.6516301303613414	1.2417203437958086	0.3842533059311557	4.432897307109408	9.823680960689986	6.265029590969967	9.089847808538567	6.840831968763122	6.944824567667854	10.688708718308485	6.429066307801243	4.111295305295475	9.79817401687176	3.4461916807838673	5.330732431428045	3.71771807984092	3.055925028531549	-1.617114471522462	-1.2592039633473264
chr2R:15159511-15160986	3.1116449905781733	4.908453312719506	8.30414376786266	8.03075936611462	7.800183540789212	6.610502633293257	-1.8776275673959582	-3.146469614551218	-3.394777926768674	-0.9157694278386627	0.0	1.0055190369395175	2.6664847819730366	3.239149381001545	7.090737375747188	5.537860595187803	6.171629208272698	2.8624145009716444	6.274707872379302	6.589579476638278	14.037682937323272	9.537389525588875	4.2405921533042	15.116586949791788	14.86257058005012	20.70407787928525	9.102535059915851	16.127781074259715	14.301603506200399	16.780164919502745	9.84412989946579	6.102312604741996	5.4972373113923005	7.754785839328483	4.652597558889136	1.415901543956476	-3.4099333935559084	-6.45696973385245	-11.54328153660308	-9.943655849254148	-12.293888241905146	-11.169530646898313	-11.111300804110364	-1.4208432846418393	-9.806457751182453	-11.411024848190609	-6.28504628157391	-5.036968911096304	-3.1763913449229215
chr2R:15549570-15552254	0.0	0.0	0.0	0.0	0.0	0.0	0.0	5.343568583033902	1.306378598811669	1.7144937855204327	3.7250277253670614	1.8432832687693674	2.8656152292207455	2.8353781048414364	0.6500485400342132	0.7359535705891888	0.7953235719989745	1.9991187703670532	-0.4693180592170089	0.0	3.6639050020436557	1.876483721897007	0.3842533059311557	2.2480114681587855	3.998695672095763	-0.47712125471966244	0.3842533059311557	5.001203070096298	12.424423628452947	3.1116449905781733	0.9884928598239788	4.71402833410907	5.792977130029744	4.480696964441831	1.7916921844378815	-1.5670785933883988	0.6252873828651146	0.7359535705891888	0.0	0.42836660860198955	2.5861278938180945	4.816471993354825	11.602530525317967	10.797777430554092	11.47526395967373	12.0103535385874	1.684872899606169	0.47712125471966244	5.413407382768418
chr2R:15556548-15557828	0.6500485400342132	0.7359535705891888	0.7953235719989745	1.9991187703670532	-0.4693180592170089	0.0	3.6639050020436557	1.876483721897007	0.3842533059311557	2.2480114681587855	3.998695672095763	-0.47712125471966244	0.3842533059311557	5.001203070096298	12.424423628452947	3.1116449905781733	0.9884928598239788	4.71402833410907	5.792977130029744	4.480696964441831	1.7916921844378815	-1.5670785933883988	0.6252873828651146	0.7359535705891888	0.0	0.42836660860198955	2.5861278938180945	4.816471993354825	11.602530525317967	10.797777430554092	11.47526395967373	12.0103535385874	1.684872899606169	0.47712125471966244	5.413407382768418	18.206722566440845	6.197449437795824	15.505373403976643	5.80236481852662	6.6500288747312695	4.726336519307866	4.0143345335701115	3.406179620190184	1.357696384471571	1.6717738278010026	2.8897960665084135	-2.5763039595244552	-0.6179299176850906	-2.3386329457804753
chr2R:15557892-15560609	0.7953235719989745	1.9991187703670532	-0.4693180592170089	0.0	3.6639050020436557	1.876483721897007	0.3842533059311557	2.2480114681587855	3.998695672095763	-0.47712125471966244	0.3842533059311557	5.001203070096298	12.424423628452947	3.1116449905781733	0.9884928598239788	4.71402833410907	5.792977130029744	4.480696964441831	1.7916921844378815	-1.5670785933883988	0.6252873828651146	0.7359535705891888	0.0	0.42836660860198955	2.5861278938180945	4.816471993354825	11.602530525317967	10.797777430554092	11.47526395967373	12.0103535385874	1.684872899606169	0.47712125471966244	5.413407382768418	18.206722566440845	6.197449437795824	15.505373403976643	5.80236481852662	6.6500288747312695	4.726336519307866	4.0143345335701115	3.406179620190184	1.357696384471571	1.6717738278010026	2.8897960665084135	-2.5763039595244552	-0.6179299176850906	-2.3386329457804753	-0.5966200917510417	0.03328438941650396
chr2R:15572735-15574108	1.684872899606169	0.47712125471966244	5.413407382768418	18.206722566440845	6.197449437795824	15.505373403976643	5.80236481852662	6.6500288747312695	4.726336519307866	4.0143345335701115	3.406179620190184	1.357696384471571	1.6717738278010026	2.8897960665084135	-2.5763039595244552	-0.6179299176850906	-2.3386329457804753	-0.5966200917510417	0.03328438941650396	0.0	-1.2415230428700683	-4.971271663740522	-5.801668105065115	-14.185285287683723	-16.976723731243087	-12.452534362645206	-4.950871300824425	-0.6252873828651145	-2.7285928155171044	0.32675222119505476	-3.4802351048410025	-3.5152416538732596	-7.005909398092954	-0.503350809406816	-1.5945249141605928	-7.402552373794849	-5.707832842366322	-12.915650588427383	-4.144080006492453	-5.072674664735304	-4.855239895192241	-3.82628185681404	-0.8408276726986355	0.0	0.6990874710644331	-5.875490169974169	-0.5301883600662005	-4.224464860424225	0.1630215058953173
chr2R:15574356-15576600	18.206722566440845	6.197449437795824	15.505373403976643	5.80236481852662	6.6500288747312695	4.726336519307866	4.0143345335701115	3.406179620190184	1.357696384471571	1.6717738278010026	2.8897960665084135	-2.5763039595244552	-0.6179299176850906	-2.3386329457804753	-0.5966200917510417	0.03328438941650396	0.0	-1.2415230428700683	-4.971271663740522	-5.801668105065115	-14.185285287683723	-16.976723731243087	-12.452534362645206	-4.950871300824425	-0.6252873828651145	-2.7285928155171044	0.32675222119505476	-3.4802351048410025	-3.5152416538732596	-7.005909398092954	-0.503350809406816	-1.5945249141605928	-7.402552373794849	-5.707832842366322	-12.915650588427383	-4.144080006492453	-5.072674664735304	-4.855239895192241	-3.82628185681404	-0.8408276726986355	0.0	0.6990874710644331	-5.875490169974169	-0.5301883600662005	-4.224464860424225	0.1630215058953173	3.1881228476392494	0.9759660979290792	4.235824376381711
chr2R:15865380-15866611	4.9402840364481655	6.304149598020877	9.18075376175448	3.829617520412759	16.244035417176427	4.1108568790922435	10.466453557388602	7.674762948628835	12.556313757509027	10.344314505932186	9.561022158390738	4.793022455890917	0.1324460563010881	4.133707406715277	2.559353810915628	1.6975250535729478	2.462814609279685	-3.1701535256897446	-2.2184818219959843	-2.101243518322043	-1.743255356287317	-1.0668755590631576	-2.552105355777759	-9.774715631288007	-7.596799281609751	-13.329642213507432	-1.9862204930215646	-12.450193486035065	-3.001479538499564	-0.32675222119505476	1.3821770810048504	-0.47712125471966244	1.7052652880938663	0.347658825006986	1.2889719201458885	0.9709193966205042	0.27629997452909716	-2.2969408167403427	-6.589276610263831	-1.5044379282623652	2.230444962429441	0.44684043526232126	2.400452057849907	0.8881897552172108	1.773148895678809	2.6961275413464825	-2.145632955462028	0.7491874214990805	-4.185277231564116
chr2R:15959259-15960030	1.400650011954279	0.0	-1.2495192698985365	-4.226761211414434	-4.75143044548672	-2.5163603422846017	-5.108145792220584	-3.7521370753858885	-9.099316760369666	-7.454648400564077	-2.6715632081668956	0.8223242070116956	-4.197178771650604	-0.47361638658811417	-2.6179002741929014	-1.2312270592890462	9.801870163349568	5.570612763716301	12.439025067068604	7.169881985320334	7.552365139778946	8.417992269788718	9.098777848022017	5.857938149447056	6.079642150664978	1.1114432293541658	-1.9114283233250864	-5.118979360103871	-2.8639948174579337	-2.1957919348494888	-4.420832501983828	-4.555418121809836	-3.031949676407067	-3.1080525819759206	-1.1737218734474009	-2.697630317633796	-3.442393709394687	-2.990499939466195	-4.310259280543424	-1.9747445703925988	2.583313463731013	5.4431387032871825	0.8638152839847117	2.905046471471315	-2.1073273392737892	-0.07614789586081408	-2.0754005319761157	-1.878289121087001	-6.187226204194974
chr2R:16149393-16150759	-3.892908793525849	-7.177863369672055	-1.3179459507017353	-3.87940650090521	-4.04584882213039	-6.034285267323386	-4.400652495177432	0.3842533059311557	1.4604476739467427	-1.1842219655657569	0.454677025323566	1.8917054949837795	-0.03053795390957733	0.15354761948104886	-0.9870700994347652	-2.1150055884810586	-1.9333683605771472	-3.033127632502802	0.0	-5.760968800197517	-3.566716027963005	-3.3523244800092686	-2.1500892943576893	-5.676466307871562	-0.8936083154540573	0.9091834924345943	-1.6935276916242337	-0.21908375543902545	0.7016946198194882	-1.1810682334247542	0.865647062357687	0.029098819028689514	5.174760706022796	0.7110538848045859	1.5631672611452232	3.025698143935769	7.064355248445926	6.934469587146382	2.012912320338302	5.298581006036842	9.068305541092622	11.618045357052614	9.981763105761724	15.478782826554966	13.939458708519597	8.648734896379962	11.542168010593494	9.96358753199489	1.0710166376574632
chr2R:16197336-16199162	1.4229395303940287	-0.5604934887949807	-3.4877684613890554	1.575436491741878	-11.397502970132981	-8.515453315941759	-0.7312167779856332	7.812264667104507	1.81334652596131	27.451400331684283	29.983135724258442	31.30092106489895	27.249339015543875	22.531785922091263	19.049089523693823	13.573650316851896	9.581125102901492	2.951040753530608	-0.9272190744758619	-4.87936819306661	-5.834799450278823	-6.7167361461809065	-8.845815446358346	-2.053314376799842	-5.606660620599771	-5.421536233049304	-6.970851321999161	-10.800574684852512	-9.631141758206578	-9.421747420584314	-2.456265379696618	3.313677367473104	-0.14064026204545457	-0.6324447757470605	-1.662325198217967	-5.3227993658141814	-7.34483920649235	-8.57814247710611	-2.5605596197531133	0.7914708030278007	3.4778655596296604	2.1573764603018937	1.1062819317531172	0.2377868282743005	2.2758719637614395	1.6233792657402046	0.10444507208812327	-0.23787595264560576	-6.099989656416373
chr2R:16199213-16200619	-11.397502970132981	-8.515453315941759	-0.7312167779856332	7.812264667104507	1.81334652596131	27.451400331684283	29.983135724258442	31.30092106489895	27.249339015543875	22.531785922091263	19.049089523693823	13.573650316851896	9.581125102901492	2.951040753530608	-0.9272190744758619	-4.87936819306661	-5.834799450278823	-6.7167361461809065	-8.845815446358346	-2.053314376799842	-5.606660620599771	-5.421536233049304	-6.970851321999161	-10.800574684852512	-9.631141758206578	-9.421747420584314	-2.456265379696618	3.313677367473104	-0.14064026204545457	-0.6324447757470605	-1.662325198217967	-5.3227993658141814	-7.34483920649235	-8.57814247710611	-2.5605596197531133	0.7914708030278007	3.4778655596296604	2.1573764603018937	1.1062819317531172	0.2377868282743005	2.2758719637614395	1.6233792657402046	0.10444507208812327	-0.23787595264560576	-6.099989656416373	-4.928987315691714	-8.836153707187597	-9.954797409587393	-12.70087319846915
chr2R:16212035-16214211	-2.456265379696618	3.313677367473104	-0.14064026204545457	-0.6324447757470605	-1.662325198217967	-5.3227993658141814	-7.34483920649235	-8.57814247710611	-2.5605596197531133	0.7914708030278007	3.4778655596296604	2.1573764603018937	1.1062819317531172	0.2377868282743005	2.2758719637614395	1.6233792657402046	0.10444507208812327	-0.23787595264560576	-6.099989656416373	-4.928987315691714	-8.836153707187597	-9.954797409587393	-12.70087319846915	-16.103862818742773	-12.04753913635474	1.318826140177895	8.115721285095551	9.014406422990978	12.627894363030462	4.899380112144874	8.337885931704434	6.611378947023817	5.055906540285627	6.233143921075741	2.6141374530086168	0.8768927084489612	3.726965837778504	-0.12845543600974685	0.8830027120463078	1.7272966640946643	1.9161700770827474	-3.119307809648503	-2.3095203573854794	-3.5639225043926834	-1.6249299218970856	-4.489445297763232	-0.6096487007544005	-7.661369275660678	-4.891879786461635
chr2R:16214417-16215866	-1.662325198217967	-5.3227993658141814	-7.34483920649235	-8.57814247710611	-2.5605596197531133	0.7914708030278007	3.4778655596296604	2.1573764603018937	1.1062819317531172	0.2377868282743005	2.2758719637614395	1.6233792657402046	0.10444507208812327	-0.23787595264560576	-6.099989656416373	-4.928987315691714	-8.836153707187597	-9.954797409587393	-12.70087319846915	-16.103862818742773	-12.04753913635474	1.318826140177895	8.115721285095551	9.014406422990978	12.627894363030462	4.899380112144874	8.337885931704434	6.611378947023817	5.055906540285627	6.233143921075741	2.6141374530086168	0.8768927084489612	3.726965837778504	-0.12845543600974685	0.8830027120463078	1.7272966640946643	1.9161700770827474	-3.119307809648503	-2.3095203573854794	-3.5639225043926834	-1.6249299218970856	-4.489445297763232	-0.6096487007544005	-7.661369275660678	-4.891879786461635	-6.345508993806979	-6.536632443458207	-5.263838095286609	-1.1023971870498288
chr2R:16424833-16425985	0.5775401398480233	4.219691351993844	4.138060381055575	1.1176451270287886	-1.0668755590631576	1.0668755590631576	-0.05355935992829219	4.171997664507374	4.0179542390440375	6.287514773861674	1.2117858773499315	1.1988016946252926	1.7826079114960032	3.6020544215231363	2.7153040288775254	4.407716703759059	2.8266316497028106	2.784998301892502	0.3399133280130585	-0.40056596819008916	0.5313487585404655	0.41098582251374394	1.0776578544626019	4.938592336804173	3.057762145136095	2.484027183456119	-0.1294849657441434	1.8209763243848374	1.2277378305938738	2.6449670415981177	1.9044935710491568	-0.06932047124102679	0.7779749514478989	2.5206455155788197	2.396191054438929	1.3905204795962776	-3.4243787365521112	-2.702978084699026	-0.79348173710424	-0.37400434820253653	-1.8215277684568358	1.6422014869843864	-2.598098266296557	-4.4047672122330255	-2.2065956426320597	-4.27136195384448	-0.7789134453809596	0.47712125471966244	0.0
chr2R:16427004-16428670	1.0668755590631576	-0.05355935992829219	4.171997664507374	4.0179542390440375	6.287514773861674	1.2117858773499315	1.1988016946252926	1.7826079114960032	3.6020544215231363	2.7153040288775254	4.407716703759059	2.8266316497028106	2.784998301892502	0.3399133280130585	-0.40056596819008916	0.5313487585404655	0.41098582251374394	1.0776578544626019	4.938592336804173	3.057762145136095	2.484027183456119	-0.1294849657441434	1.8209763243848374	1.2277378305938738	2.6449670415981177	1.9044935710491568	-0.06932047124102679	0.7779749514478989	2.5206455155788197	2.396191054438929	1.3905204795962776	-3.4243787365521112	-2.702978084699026	-0.79348173710424	-0.37400434820253653	-1.8215277684568358	1.6422014869843864	-2.598098266296557	-4.4047672122330255	-2.2065956426320597	-4.27136195384448	-0.7789134453809596	0.47712125471966244	0.0	0.24960237240555377	-2.326233413392253	-2.2209065736386764	-2.908057492949132	-1.1531761195359547
chr2R:16486601-16487773	-3.173669807737993	-6.155537137915965	-7.795636744085395	-10.980636854195945	-11.868843076912057	-10.302002074326749	12.165364519540075	13.806892159460142	18.309017801183803	21.62119322248071	10.061042768728969	11.593775387454555	9.922741672580432	8.165741999050299	4.472428351819256	3.9661209485858526	3.3507409848405643	4.961451707856785	2.2104581973885535	-0.5468200461322679	-4.624007504053368	-5.242087545541054	-7.489110972532803	-3.955909785768765	-7.6138321527247355	-7.456870967641492	-4.525692741374173	13.952221925764293	9.166383599855589	12.068910701552637	6.78259491729583	3.272946296583332	4.355076159145994	1.3168611709284948	0.04825496641218143	-0.3970321380912056	0.9059652567236041	-0.26145052715670036	1.874862225498574	3.213106574040214	3.6394117565346162	2.8711696260155204	1.423271437393129	0.27298635970503604	-2.515714178305188	-3.2229422519920807	-2.49031258052329	-1.6905702922309944	-3.8799238891173315
chr2R:16490491-16491773	13.806892159460142	18.309017801183803	21.62119322248071	10.061042768728969	11.593775387454555	9.922741672580432	8.165741999050299	4.472428351819256	3.9661209485858526	3.3507409848405643	4.961451707856785	2.2104581973885535	-0.5468200461322679	-4.624007504053368	-5.242087545541054	-7.489110972532803	-3.955909785768765	-7.6138321527247355	-7.456870967641492	-4.525692741374173	13.952221925764293	9.166383599855589	12.068910701552637	6.78259491729583	3.272946296583332	4.355076159145994	1.3168611709284948	0.04825496641218143	-0.3970321380912056	0.9059652567236041	-0.26145052715670036	1.874862225498574	3.213106574040214	3.6394117565346162	2.8711696260155204	1.423271437393129	0.27298635970503604	-2.515714178305188	-3.2229422519920807	-2.49031258052329	-1.6905702922309944	-3.8799238891173315	-4.824439841151828	-3.677171157580831	-8.539094246658728	-8.413167336094583	-12.05414482275212	-11.88577588958549	-10.323746571875267
chr2R:16933402-16935637	-6.689443116010179	-2.961278326574534	-1.684872899606169	0.0	0.0	0.0	10.913272876455881	21.333225979390566	4.324191047632094	1.0668755590631576	14.373835151667697	32.08084818562546	26.037308013878707	29.255157356162282	19.00222137760604	11.750742194759912	10.930615212582735	9.903093120423911	6.653008190463137	2.53573754395566	-0.044064397301906755	-0.11720778221563724	-0.43683895871513007	1.4313637641589874	0.40880532255527635	-3.305627277330988	-0.7725895491200615	-3.1393927486929853	3.4581209881408568	8.36064558686122	3.7391547729073356	3.608293650290208	-0.5625449218582855	8.22733754927914	8.676694793603895	6.461186328834962	3.706273645625877	-2.9150724578125033	-5.657240687638328	-10.598828152036008	-9.84196684111	-18.721775999070648	-24.548489570362815	-17.490803446804055	-6.790466732935279	2.9841366648852037	7.397514391888056	13.335760787905242	8.03013992993376
chr2R:16935666-16938205	0.0	10.913272876455881	21.333225979390566	4.324191047632094	1.0668755590631576	14.373835151667697	32.08084818562546	26.037308013878707	29.255157356162282	19.00222137760604	11.750742194759912	10.930615212582735	9.903093120423911	6.653008190463137	2.53573754395566	-0.044064397301906755	-0.11720778221563724	-0.43683895871513007	1.4313637641589874	0.40880532255527635	-3.305627277330988	-0.7725895491200615	-3.1393927486929853	3.4581209881408568	8.36064558686122	3.7391547729073356	3.608293650290208	-0.5625449218582855	8.22733754927914	8.676694793603895	6.461186328834962	3.706273645625877	-2.9150724578125033	-5.657240687638328	-10.598828152036008	-9.84196684111	-18.721775999070648	-24.548489570362815	-17.490803446804055	-6.790466732935279	2.9841366648852037	7.397514391888056	13.335760787905242	8.03013992993376	3.516007467118475	1.162474266630293	-1.0113593518790447	2.2120163541023983	-1.824092582591489
chr2R:16942639-16944699	2.53573754395566	-0.044064397301906755	-0.11720778221563724	-0.43683895871513007	1.4313637641589874	0.40880532255527635	-3.305627277330988	-0.7725895491200615	-3.1393927486929853	3.4581209881408568	8.36064558686122	3.7391547729073356	3.608293650290208	-0.5625449218582855	8.22733754927914	8.676694793603895	6.461186328834962	3.706273645625877	-2.9150724578125033	-5.657240687638328	-10.598828152036008	-9.84196684111	-18.721775999070648	-24.548489570362815	-17.490803446804055	-6.790466732935279	2.9841366648852037	7.397514391888056	13.335760787905242	8.03013992993376	3.516007467118475	1.162474266630293	-1.0113593518790447	2.2120163541023983	-1.824092582591489	-2.71668323702123	-7.567278937900022	-10.257419347961632	-9.462259901128046	-7.659064857719305	7.551810662766189	10.53607477046612	5.552947876020203	5.122810006679324	4.723384194395459	4.06345725525791	3.387473062203305	4.633236350310042	-0.46627673232224986
chr2R:17079426-17080402	-13.543675261229508	-4.152883634612223	2.1233246062921585	-0.4466713050019474	4.733098946064469	14.430741977960201	14.890066779682892	19.472823326228422	6.069175519318716	10.367401638917405	13.296781307709894	8.827717417179382	7.6452155346408714	2.1211752311774656	0.38601307198184703	-0.9049726123171995	-3.115827821370517	-3.207723108503248	-3.3980549343161113	-0.25994627197519626	0.0	0.0	0.0	0.0	-6.739574170679292	-7.459002925782441	-8.403124781646607	-8.098105219639615	-14.717849830443024	-6.007507448849322	-13.282073181546279	-16.656961665806765	-6.602715113541322	-0.2887691230768229	-1.6815480700077783	-13.437009431541362	-9.565006476554053	-1.7583075587467176	4.782107372594936	16.36674117338921	17.341240951634777	27.05024083018956	26.112467707234476	10.278548856969094	14.81257597573726	6.646470946823875	7.522152806488836	5.710795922907592	3.3448373887442644
chr2R:17080507-17082975	-0.4466713050019474	4.733098946064469	14.430741977960201	14.890066779682892	19.472823326228422	6.069175519318716	10.367401638917405	13.296781307709894	8.827717417179382	7.6452155346408714	2.1211752311774656	0.38601307198184703	-0.9049726123171995	-3.115827821370517	-3.207723108503248	-3.3980549343161113	-0.25994627197519626	0.0	0.0	0.0	0.0	-6.739574170679292	-7.459002925782441	-8.403124781646607	-8.098105219639615	-14.717849830443024	-6.007507448849322	-13.282073181546279	-16.656961665806765	-6.602715113541322	-0.2887691230768229	-1.6815480700077783	-13.437009431541362	-9.565006476554053	-1.7583075587467176	4.782107372594936	16.36674117338921	17.341240951634777	27.05024083018956	26.112467707234476	10.278548856969094	14.81257597573726	6.646470946823875	7.522152806488836	5.710795922907592	3.3448373887442644	-0.3501044022729236	-5.112470928518925	-11.411031238448189
chr2R:17137427-17138428	-1.4313637641589874	0.32675222119505476	0.9059652567236041	3.1791343411642923	6.227638476451176	8.26552119634945	6.186523801838339	6.660474323801786	5.630895423198376	4.3173372859993915	2.3001762473836695	2.792287784499842	2.0433426046588847	2.537757458203674	2.046621064779559	-0.04981702176277818	0.0	-1.0466924622419154	1.684872899606169	2.0263842005857162	5.618213947477329	6.327000457628627	5.7330188009496466	7.414374560713454	6.992370987679655	5.7800600294915325	1.2135387522774312	-0.9677517460495031	-1.3945007183755396	-3.832986060398562	-1.2515803077661507	-5.840448658024645	-9.555565996632279	-8.89954173290541	-11.765881829268533	-10.687727767869328	-7.887164202142124	-3.143591484381787	-3.739231688949138	-8.89241309566434	-9.23759783460653	-10.395216597262639	-10.827769885941338	-7.059030349289695	-7.287387671324979	-11.700292574252867	-5.698711978369971	-7.500152877481438	-5.239352808475443
chr2R:17168922-17170549	-2.907336430123448	-0.2507489161857258	0.06126528648380753	-0.32675222119505476	-2.047566507249647	-3.5176226488008235	0.7406896533804264	-0.18847300815124607	-2.3286248352848276	1.4637527426815686	-1.1684578575896332	0.9096987481051988	3.5098262024118014	2.188496899305899	0.0	0.3842533059311557	4.973476773998317	3.9063713887295184	3.370909595908926	1.3621716488021876	1.6181485997711635	3.7913547810648693	-0.5019847563975255	-0.6432506966154488	-1.779581698359364	-2.737902894485246	-4.298931945320681	-7.3158998756616604	-1.7268160106159098	-1.0421790870559455	0.47712125471966244	0.7359535705891888	0.0	-0.47712125471966244	0.0	2.765644799181018	1.494407705427427	-1.927338575060818	-6.853708357307163	-6.199924172657573	-9.186224780014573	-3.3451723153792865	1.4313637641589874	16.548393353202048	6.463635279931968	14.790158772096467	4.639350268664918	7.293318436501659	7.943439800303431
chr2R:17170684-17172019	-2.047566507249647	-3.5176226488008235	0.7406896533804264	-0.18847300815124607	-2.3286248352848276	1.4637527426815686	-1.1684578575896332	0.9096987481051988	3.5098262024118014	2.188496899305899	0.0	0.3842533059311557	4.973476773998317	3.9063713887295184	3.370909595908926	1.3621716488021876	1.6181485997711635	3.7913547810648693	-0.5019847563975255	-0.6432506966154488	-1.779581698359364	-2.737902894485246	-4.298931945320681	-7.3158998756616604	-1.7268160106159098	-1.0421790870559455	0.47712125471966244	0.7359535705891888	0.0	-0.47712125471966244	0.0	2.765644799181018	1.494407705427427	-1.927338575060818	-6.853708357307163	-6.199924172657573	-9.186224780014573	-3.3451723153792865	1.4313637641589874	16.548393353202048	6.463635279931968	14.790158772096467	4.639350268664918	7.293318436501659	7.943439800303431	7.037533745511672	8.338079506004823	0.7357890626869555	1.7741504718638414
chr2R:17247150-17249353	-5.841239430774803	-8.38545816530354	-1.7202851485054578	-7.061580607250653	-11.467054021887456	-3.7359679401652195	10.595432845332931	14.141717059555077	17.554145159971057	15.89824767118907	11.489720316233155	5.082916444606556	4.29988129836365	0.01397138797938927	-0.20775222588041373	-6.9409427497594915	-4.922756019602468	-10.097066352670584	-15.858197482730173	-14.486936345889484	-13.333509722135208	-16.4469376509487	-14.834711337442288	-17.746555477369746	-17.137148889256746	-26.16180577475103	-21.469694996689384	-14.38950041104775	1.4477763143210869	7.396984583251023	9.032880324934734	14.192767804636137	9.55853970611889	3.8020786815054235	10.464653656341081	12.38751058446076	9.561433500124982	9.55990284028569	11.5607452790194	9.739209198953064	7.397874732796372	2.184742304779618	6.51490420661876	4.687060619085791	5.012700531387785	2.8514685065568406	1.8115489102809477	2.870842386689875	-0.1217389654883079
chr2R:17253466-17254844	4.29988129836365	0.01397138797938927	-0.20775222588041373	-6.9409427497594915	-4.922756019602468	-10.097066352670584	-15.858197482730173	-14.486936345889484	-13.333509722135208	-16.4469376509487	-14.834711337442288	-17.746555477369746	-17.137148889256746	-26.16180577475103	-21.469694996689384	-14.38950041104775	1.4477763143210869	7.396984583251023	9.032880324934734	14.192767804636137	9.55853970611889	3.8020786815054235	10.464653656341081	12.38751058446076	9.561433500124982	9.55990284028569	11.5607452790194	9.739209198953064	7.397874732796372	2.184742304779618	6.51490420661876	4.687060619085791	5.012700531387785	2.8514685065568406	1.8115489102809477	2.870842386689875	-0.1217389654883079	0.8575780898740779	-3.2067542933320854	-4.066190010887459	-1.7979354891278916	-2.7642068403506737	-3.311010082973421	-1.8952520950126772	-2.7811153648391134	0.5304954296800523	0.6680879563748974	-0.23377205147011199	-1.6689446247026913
chr2R:17431126-17433180	0.8065359368777398	1.2456036774209613	-0.9252371449722532	-2.1334686265321867	3.024451141926018	-3.7259454399270666	-7.186713289987257	-4.603504274421954	-6.133668316119348	-1.9556084688301072	-7.032821026326078	-7.494560407259175	-10.812383847307018	-13.634362624383348	-17.259536943297146	-23.110591775765364	-13.994132419572393	-2.128424435726139	0.6358459603999882	4.723741038702711	2.150259015102974	4.223374062289741	3.37069137798632	5.41367582626861	0.1860362412403951	3.7803653019305226	2.7535584045632766	3.1087803164411034	1.4841056809211093	3.5985051254758886	9.833944660952817	7.35317731432888	6.3323191681113435	6.404635155758517	6.947210259645109	6.237981628022633	5.149425935273602	-0.07904443512373695	-0.7817255069136774	-1.8882554294484057	-2.2527366425846704	-2.802873109792044	-0.7462819960523704	-2.997728820045844	-1.5469459409013928	-4.67518894231345	-2.97329066895564	-4.382212839886692	-7.993864435928575
chr2R:17433288-17434091	3.024451141926018	-3.7259454399270666	-7.186713289987257	-4.603504274421954	-6.133668316119348	-1.9556084688301072	-7.032821026326078	-7.494560407259175	-10.812383847307018	-13.634362624383348	-17.259536943297146	-23.110591775765364	-13.994132419572393	-2.128424435726139	0.6358459603999882	4.723741038702711	2.150259015102974	4.223374062289741	3.37069137798632	5.41367582626861	0.1860362412403951	3.7803653019305226	2.7535584045632766	3.1087803164411034	1.4841056809211093	3.5985051254758886	9.833944660952817	7.35317731432888	6.3323191681113435	6.404635155758517	6.947210259645109	6.237981628022633	5.149425935273602	-0.07904443512373695	-0.7817255069136774	-1.8882554294484057	-2.2527366425846704	-2.802873109792044	-0.7462819960523704	-2.997728820045844	-1.5469459409013928	-4.67518894231345	-2.97329066895564	-4.382212839886692	-7.993864435928575	-18.536003766267516	-16.948736086697618	-4.323355177651085	-3.5607222320861207
chr2R:17532052-17532903	-2.022574721496163	-1.0070660226630794	0.6252873828651146	-0.38028804668447885	1.381310702796915	2.288708525710831	2.049547751898596	-1.0789148398600512	11.313589049969748	13.715790909699754	14.2436957320535	10.805837782817884	-0.9059652567236041	1.5744741951716879	16.19262070461521	3.7044780186654136	7.258369304974479	15.433892692135728	14.285784125788844	15.601237087906213	10.343838903598407	13.810265499005311	11.67198346670625	14.913920108509453	13.491838888642384	10.367692499371719	8.031626354420586	4.793508692430296	8.09291062877198	3.522024346097953	0.6751007410811497	-2.9629835043178976	-0.6749697998363103	0.0	-0.17603416507200295	-2.504824736010509	-3.107618574009217	-4.0770545731705825	-1.7486738924413534	-3.535329286946081	-3.8920542884425857	-2.974882273765831	-10.040039754081034	-7.542482318707955	-2.821182165588869	13.608793014495587	17.563053440487714	17.5638363376419	11.743503406804983
chr2R:18577678-18580393	-3.066928749698525	1.2053167708659598	4.206314185002681	13.40583719466287	13.375748223658949	9.31776401181098	7.136969213758813	0.22014090163878852	-6.212593800674721	-8.028110147984215	-14.415150250667077	-12.40483314329452	-3.686707013594347	10.754636602544965	7.177230335581999	10.10075538372106	10.295889252588012	2.500129099131254	6.573965625783789	5.928522530356277	4.297095021829233	3.9557287424603653	3.7949740345054472	0.409361803256652	2.9608507525533576	4.905551733193708	4.099687942106115	6.563747601500526	4.774721579698783	1.1013342360524592	-2.0496383335300408	-4.634275606896832	-1.9838087078614268	-1.5437192433274791	-1.9137376451150574	-2.9839298916980606	-4.765512154329423	-2.3469341321873176	-4.356813740884728	-7.257535831817701	-7.74436953371085	-12.58508474067321	-6.647421261725405	0.6252873828651146	0.46660954739493005	-4.6247467305819105	-2.2700861570496538	0.5990309041446822	-4.6666235796342095
chr2R:18932667-18933678	2.242735038625509	-1.6655148037594742	-0.875931463743925	-1.3226382033669812	-0.16130308697746232	-1.9713573750144955	-4.2001578062385025	-4.834345300791661	-1.4965775255598557	0.8471903712231922	0.11620054665963778	0.3893487198707885	-0.2406233412219088	-0.39643351129764814	8.608020673179968	14.080812502240317	12.805210426369408	16.443135375699402	8.440653545587814	3.8832961036569293	5.85824272173548	8.153653297363881	6.43842775359215	7.157780655016035	7.1860324952703625	7.44508114540754	3.530412502147945	4.0859427320574335	3.4633109457067928	3.4387876807452433	5.9409284986084945	5.368221611391522	2.6264919362102908	2.4094618709171134	1.8165245916627901	1.319491780228358	1.0619631304277366	1.4598827244470982	1.0118120621011688	-1.7137918446687919	1.8319039104791204	1.0381984435318405	4.728630192898431	2.498048369638254	0.0	0.4953702769670191	0.7455786996038657	3.261407677579345	2.8672366612312685
chr2R:18933798-18935031	-0.875931463743925	-1.3226382033669812	-0.16130308697746232	-1.9713573750144955	-4.2001578062385025	-4.834345300791661	-1.4965775255598557	0.8471903712231922	0.11620054665963778	0.3893487198707885	-0.2406233412219088	-0.39643351129764814	8.608020673179968	14.080812502240317	12.805210426369408	16.443135375699402	8.440653545587814	3.8832961036569293	5.85824272173548	8.153653297363881	6.43842775359215	7.157780655016035	7.1860324952703625	7.44508114540754	3.530412502147945	4.0859427320574335	3.4633109457067928	3.4387876807452433	5.9409284986084945	5.368221611391522	2.6264919362102908	2.4094618709171134	1.8165245916627901	1.319491780228358	1.0619631304277366	1.4598827244470982	1.0118120621011688	-1.7137918446687919	1.8319039104791204	1.0381984435318405	4.728630192898431	2.498048369638254	0.0	0.4953702769670191	0.7455786996038657	3.261407677579345	2.8672366612312685	3.086033979919881	-0.17475763119921037
chr2R:18964205-18966277	3.348114392949628	1.8443022279520163	2.6270064052811137	3.4251673886741116	3.4106442752989223	2.4863138439883046	2.318223377473623	1.7292892106669413	-0.2540130645619879	0.9929593156405786	0.8542370896867274	0.9520403816044838	0.37350876579714065	0.08260857301481922	-0.2781127705689119	0.0	-3.015276004979085	-4.02633676146009	-5.0292062766450325	-4.335244234993364	-5.531799448251914	-5.292175768868354	-6.878456343446499	-13.09712728399473	-9.048060991407347	-9.973764681719501	-4.266892587410281	-12.890261065284124	-17.769059049914375	-12.326830121335078	-9.173786312947719	-6.367141905327111	-7.887198600674611	-1.401963978027855	-12.649451369831548	-14.3724879530098	-1.1805310270026945	9.822674513034256	12.458947593157028	26.047004360940328	25.929207306954254	24.047026227017007	16.263070479303675	9.557762331886593	6.101550621899443	4.845879555864423	3.949252997333422	9.341434004595348	9.281554562260272
chr2R:19094942-19096251	2.94656837718914	8.725774007212348	6.049338449004332	5.001705994752458	8.224140797891817	4.440100666362943	2.2291577311005937	-0.26222571829122193	-1.6045035326819672	-0.6531537481932002	-1.7565947820278776	0.0	-1.970398866156499	-6.53961863147603	-3.2035948643902232	-0.9759797350354121	0.09533766147681778	-0.38894791660417566	0.18475831479953111	-1.070312225747582	1.1782185351123888	-0.8114159121816789	-0.8916408203635118	-1.1211451915958406	-2.443242531743237	-0.9606731454343234	-0.7071386056381213	1.8723803976876439	2.036472134408389	-0.06536933149374284	1.7996960994224946	0.7778664309476482	2.134891139111319	-0.9525477551459195	-1.5755998448449131	0.911745192061227	1.112139206960498	2.325381402843572	4.462782583979145	2.1839685784770917	1.087636782058556	5.655568425891272	2.5597590062636506	2.714184790407429	5.212780738337579	2.529983586287431	0.0	1.4357146525914979	0.565177563499025
chr2R:19234349-19235912	-3.9524996084763346	-3.6835421233181007	-2.4165390509961338	-2.218490757230116	-2.128854723009254	-2.635336100983025	0.0	-1.153517570073711	-4.450891183158564	-4.6347361449061495	-2.277422542716928	-1.276446572312658	-0.3842533059311557	0.0	0.5528921207664924	-0.4468404352623209	2.3286248352848276	1.039701579146399	1.6455757896058052	1.4651391162506124	3.149971357378484	0.0	6.147776027133398	4.4993024305129286	3.3865943216780594	2.9892883648957334	2.3971460268591644	2.4699670547475336	-0.5030219412183184	-0.9884928598239788	-1.1714571848981885	0.23345274530454482	2.3588303118370866	1.774644144229277	-1.6422014869843864	0.6252873828651146	0.3842533059311557	2.477857366214656	8.667230021252482	6.234734935415646	7.700269292295939	8.21439745966758	2.421983199548782	4.482662413112408	9.550607437233085	4.458125884121861	0.32675222119505476	1.9293648632383993	7.526719875234421
chr2R:19528060-19529305	5.451108636238162	7.621106905759788	6.1314956683347575	2.7469322234885265	0.6867325911188109	3.948669065585981	5.771954310900931	0.4359239231164445	3.7407074230530633	8.165092656560484	9.504133485796272	7.25185410392571	8.974298377392447	13.596910664924904	10.395516523467494	12.748266768430627	8.084922710079995	2.4113130290228026	7.399865264552406	3.5180668038219713	4.001610549293308	2.4510632348251287	2.6266842991712007	17.371714596762857	16.996590398395735	12.834276548988148	10.70358026248791	8.359311375106374	5.785599906296383	1.152905329904853	2.1560069589100754	0.5917812364141677	2.0091998861302773	-3.3598881807365366	-1.8132482846621354	-4.280157164235552	-1.6254013533005593	-1.9022397540163645	-0.39850850070960064	-3.6294319337714573	-7.826380874517439	-6.285068016065716	-7.975652185586458	-9.618358069706307	-11.619899288258264	-12.779156245561158	-12.09192473591497	-15.362509214660442	-11.927479982783307
chr2R:19530234-19533201	0.6867325911188109	3.948669065585981	5.771954310900931	0.4359239231164445	3.7407074230530633	8.165092656560484	9.504133485796272	7.25185410392571	8.974298377392447	13.596910664924904	10.395516523467494	12.748266768430627	8.084922710079995	2.4113130290228026	7.399865264552406	3.5180668038219713	4.001610549293308	2.4510632348251287	2.6266842991712007	17.371714596762857	16.996590398395735	12.834276548988148	10.70358026248791	8.359311375106374	5.785599906296383	1.152905329904853	2.1560069589100754	0.5917812364141677	2.0091998861302773	-3.3598881807365366	-1.8132482846621354	-4.280157164235552	-1.6254013533005593	-1.9022397540163645	-0.39850850070960064	-3.6294319337714573	-7.826380874517439	-6.285068016065716	-7.975652185586458	-9.618358069706307	-11.619899288258264	-12.779156245561158	-12.09192473591497	-15.362509214660442	-11.927479982783307	-5.731295730867177	-6.462088885933666	-12.326025909077892	-10.281069011580765
chr2R:19533472-19535150	9.504133485796272	7.25185410392571	8.974298377392447	13.596910664924904	10.395516523467494	12.748266768430627	8.084922710079995	2.4113130290228026	7.399865264552406	3.5180668038219713	4.001610549293308	2.4510632348251287	2.6266842991712007	17.371714596762857	16.996590398395735	12.834276548988148	10.70358026248791	8.359311375106374	5.785599906296383	1.152905329904853	2.1560069589100754	0.5917812364141677	2.0091998861302773	-3.3598881807365366	-1.8132482846621354	-4.280157164235552	-1.6254013533005593	-1.9022397540163645	-0.39850850070960064	-3.6294319337714573	-7.826380874517439	-6.285068016065716	-7.975652185586458	-9.618358069706307	-11.619899288258264	-12.779156245561158	-12.09192473591497	-15.362509214660442	-11.927479982783307	-5.731295730867177	-6.462088885933666	-12.326025909077892	-10.281069011580765	-15.4317054753193	-10.449945614848545	-0.5869496252668819	-1.7878460398706952	-0.9577996883940485	-0.15559505174122634
chr2R:20076111-20081281	-9.413482035250693	-1.7345287976228647	-0.6252873828651145	-5.667537417803718	-3.597141533244641	-0.714253540683701	-1.0596149194935087	1.6647668477502808	0.1683104709151678	0.3006475171497982	1.9974567693168384	1.899213828064001	2.523306557050232	4.165195469170138	2.654503592074049	4.211582843255901	5.490533310476316	6.7388436619186	0.0	0.0	0.0	0.0	0.0	0.0	0.0	0.0	0.0	0.0	0.0	0.0	0.0	0.0	4.305483294960735	10.193630308581039	11.681949593241315	9.326896186395595	11.052150391758374	10.484790975192942	7.453679337454993	4.969320516449336	1.756392351107267	2.745151206319602	23.75168896248209	20.64687261503403	17.587412450314275	15.750425130688042	12.373655345929071	11.593046156116463	12.226412707609438
chr2R:20161351-20162875	-0.9044638862997154	-1.3035592842446837	-0.6252873828651145	1.335161172486936	0.9690718214053688	0.9325618220134277	0.33125805844019773	0.14658689689959467	1.6109608192261204	1.6744519918853493	0.4292155351682914	-0.955995091775184	0.1736674791438287	0.3859428053225251	-0.7346132823742604	0.7574477474036688	1.8317120577720234	-0.2887691230768229	1.0668755590631576	0.21052632091416779	5.270542398230566	5.186914958896006	1.1737218734474009	1.4637527426815686	2.9810322802772404	6.042740346290596	5.162440901328662	7.873641459538717	10.968768113306073	12.92802708395919	1.4700822753787206	0.19916529609750638	3.8924069127538994	6.81354518933724	7.688729059419478	7.562262940458617	3.2604436600401114	7.849359219871588	8.315640325552156	6.594341737853477	0.9884928598239788	2.1159571989241295	8.507684562675028	9.353421206112646	12.981179038042562	12.291118963558935	9.57145080112557	9.693313232728533	10.256112890972085
chr2R:20549810-20553592	-2.6367838255843843	-4.454082547221393	-4.768175445726882	-8.019022139513751	-9.47472557547224	-4.465718597313167	-5.734551994420953	-1.087636782058556	1.1737218734474009	-1.4313637641589874	0.16546830069772273	1.0447075261394523	-0.2887691230768229	1.1737218734474009	2.248331584511609	1.6737020916675762	5.527062566632523	1.5026511184272295	1.0638281576422768	-0.36126033106866595	-0.5301420776538256	3.220277998129943	-0.41465683907877776	1.3821770810048504	0.4826172737803944	-0.6715853857648988	0.4731672970695168	1.4146304076597893	4.59685270045748	2.1330695531719033	3.6764047804730957	4.610425494883748	5.198389088892198	2.3486680065256307	5.0887698179917615	4.117659943545327	5.292283484397174	3.412304288697504	1.4850623706776775	-1.936699774837584	-3.1485510097105487	-0.20795375231998975	-0.2349935677707824	0.0	-7.4560889904861325	-1.7345287976228647	-3.9197565355558	-2.687954030497979	-2.134193511072778
chr2R:20553717-20556440	1.1737218734474009	-1.4313637641589874	0.16546830069772273	1.0447075261394523	-0.2887691230768229	1.1737218734474009	2.248331584511609	1.6737020916675762	5.527062566632523	1.5026511184272295	1.0638281576422768	-0.36126033106866595	-0.5301420776538256	3.220277998129943	-0.41465683907877776	1.3821770810048504	0.4826172737803944	-0.6715853857648988	0.4731672970695168	1.4146304076597893	4.59685270045748	2.1330695531719033	3.6764047804730957	4.610425494883748	5.198389088892198	2.3486680065256307	5.0887698179917615	4.117659943545327	5.292283484397174	3.412304288697504	1.4850623706776775	-1.936699774837584	-3.1485510097105487	-0.20795375231998975	-0.2349935677707824	0.0	-7.4560889904861325	-1.7345287976228647	-3.9197565355558	-2.687954030497979	-2.134193511072778	-1.9852313186341652	0.3842533059311557	-1.4637527426815689	-0.3842533059311557	0.09449071587415873	0.0957256756643934	-3.0967329392770586	-2.785974330187852
chr2R:20567344-20568486	4.117659943545327	5.292283484397174	3.412304288697504	1.4850623706776775	-1.936699774837584	-3.1485510097105487	-0.20795375231998975	-0.2349935677707824	0.0	-7.4560889904861325	-1.7345287976228647	-3.9197565355558	-2.687954030497979	-2.134193511072778	-1.9852313186341652	0.3842533059311557	-1.4637527426815689	-0.3842533059311557	0.09449071587415873	0.0957256756643934	-3.0967329392770586	-2.785974330187852	-7.709299417026055	-8.561346637544824	-15.967562361075338	-14.809333711618882	-9.45400977925996	0.7359535705891888	-0.7359535705891888	-5.45278645537476	-4.334243914112817	-3.880899650132252	-0.6025013259654013	-7.238045926005024	-7.373167592115743	-1.8076947155141894	-0.6430161836186105	0.0	0.0	0.0	0.0	0.0	0.0	0.0	0.0	0.0	0.0	0.0	0.0
chr2R:20894385-20895343	0.6159295242066838	-1.1634837366352035	-3.2170824076119606	-3.774005066884178	-3.967139914123493	-7.240898810731492	-8.380052590158321	-4.002243941089619	-1.0421790870559455	-11.997317657022025	-17.596353070101983	-15.64861187205409	-14.788241556630098	-12.174309351223965	-3.3126883389192354	-5.162601723299829	-7.388077229459801	-3.519044946929772	7.111931375101087	8.646527050754937	9.773353521811064	0.9493814453050561	-0.3126292770926375	-4.077622026363925	-8.947336762446493	-6.563916194625474	10.29566494980424	22.810516158398904	19.941706094687987	14.309803358279718	14.398727331151903	16.70017160568691	18.976092720563805	13.715469428030971	15.407446055163183	9.98076103044376	9.944061455310395	8.22258964352104	5.570370458738473	2.912438780374749	5.462724098137064	2.9732278455018117	5.257159940244066	4.856746416789785	1.9099985982954875	-0.2902104950703623	-0.36091323330056235	-2.2719126467664186	-0.11889880965028281
chr2R:21106249-21107031	8.489654897410539	8.384941415785297	7.56601671376966	0.0	2.593381162488202	3.288727934740474	0.7357890626869555	4.767336305226633	3.3350425063800397	2.8124224738914227	2.6749734482370555	2.78919090974583	2.646958996695944	-2.209257158744763	-1.79987776371112	-2.483718841139814	-1.3181191544392097	-2.104905338746384	-2.5957183309943797	-3.1506874350894654	-9.944120237957591	-6.592516663707871	-7.726646806751584	-9.342218631578364	-3.001479538499564	0.3842533059311557	-1.3821770810048504	-0.9059652567236041	-0.9884928598239788	10.235229261006893	22.83282461336793	27.022260396058325	19.151718647346215	11.771211116135897	10.168847472310574	2.116441118353181	-1.6171209671394664	-3.8958394954083095	-7.109777625806555	-4.356732078450034	-9.532138405661529	-9.449504739184931	-13.052938352539456	-8.979157884892356	0.9311338930988712	0.041267871859852215	-1.4402924331403253	-3.3842529521201206	-3.172858307603154
chr3L:739829-741829	-15.38026148888527	-13.298297086425023	-6.679410596700793	-10.791885222296546	-8.714077650841535	-20.198579360206665	-18.921352974274782	-4.717996246449377	-9.707290964426127	-12.207871290014452	-11.142410559830417	-12.848398268661557	-12.44194542917208	-12.733499419131322	-1.2048957693008349	-0.7359535705891888	-0.7357890626869555	0.7359535705891888	-0.6252873828651145	2.9218257456678716	1.5167299007410784	13.626435797066204	8.815209776226265	0.3842533059311557	1.0668755590631576	7.372532102331351	9.659385474092938	2.0628055570570996	9.258791499647936	8.92812958983727	12.16642428009599	0.288769123076823	2.047630034114463	2.077763279445647	1.3375287882285074	0.5096487367452901	-1.560774334236936	1.8456430537157185	0.8237216076705779	-1.8684173143396818	-3.6508235672935823	-6.56906273295357	-3.4846252457432216	2.506119850381316	2.2072668067120333	0.7073271912790621	10.219229704921288	22.04915465707159	26.947817011234104
chr3L:741985-744682	-8.714077650841535	-20.198579360206665	-18.921352974274782	-4.717996246449377	-9.707290964426127	-12.207871290014452	-11.142410559830417	-12.848398268661557	-12.44194542917208	-12.733499419131322	-1.2048957693008349	-0.7359535705891888	-0.7357890626869555	0.7359535705891888	-0.6252873828651145	2.9218257456678716	1.5167299007410784	13.626435797066204	8.815209776226265	0.3842533059311557	1.0668755590631576	7.372532102331351	9.659385474092938	2.0628055570570996	9.258791499647936	8.92812958983727	12.16642428009599	0.288769123076823	2.047630034114463	2.077763279445647	1.3375287882285074	0.5096487367452901	-1.560774334236936	1.8456430537157185	0.8237216076705779	-1.8684173143396818	-3.6508235672935823	-6.56906273295357	-3.4846252457432216	2.506119850381316	2.2072668067120333	0.7073271912790621	10.219229704921288	22.04915465707159	26.947817011234104	19.97469897408589	12.665229031284959	7.831982086022574	3.8232651757810925
chr3L:751527-753050	1.0668755590631576	7.372532102331351	9.659385474092938	2.0628055570570996	9.258791499647936	8.92812958983727	12.16642428009599	0.288769123076823	2.047630034114463	2.077763279445647	1.3375287882285074	0.5096487367452901	-1.560774334236936	1.8456430537157185	0.8237216076705779	-1.8684173143396818	-3.6508235672935823	-6.56906273295357	-3.4846252457432216	2.506119850381316	2.2072668067120333	0.7073271912790621	10.219229704921288	22.04915465707159	26.947817011234104	19.97469897408589	12.665229031284959	7.831982086022574	3.8232651757810925	1.802132364652016	3.8071375660408324	-0.6238779636917468	-0.20301290982445583	-0.05265521013746054	-0.2612496474444927	2.343995007791992	2.290153419267494	1.4234662987937459	2.6792734081017335	1.304013959541671	2.5646332123651856	1.362243138495084	0.144266854587848	-1.192682267188727	-2.0442222890656705	-2.859260303694228	-0.6609033395808418	-4.096467074172119	-6.5271947622113835
chr3L:755077-757382	0.288769123076823	2.047630034114463	2.077763279445647	1.3375287882285074	0.5096487367452901	-1.560774334236936	1.8456430537157185	0.8237216076705779	-1.8684173143396818	-3.6508235672935823	-6.56906273295357	-3.4846252457432216	2.506119850381316	2.2072668067120333	0.7073271912790621	10.219229704921288	22.04915465707159	26.947817011234104	19.97469897408589	12.665229031284959	7.831982086022574	3.8232651757810925	1.802132364652016	3.8071375660408324	-0.6238779636917468	-0.20301290982445583	-0.05265521013746054	-0.2612496474444927	2.343995007791992	2.290153419267494	1.4234662987937459	2.6792734081017335	1.304013959541671	2.5646332123651856	1.362243138495084	0.144266854587848	-1.192682267188727	-2.0442222890656705	-2.859260303694228	-0.6609033395808418	-4.096467074172119	-6.5271947622113835	-3.410222789178459	-1.7531713156932256	-1.0517844803939946	-0.13384992516343983	-1.6648710102132747	-0.19289169322587338	-1.180006796051941
chr3L:1537447-1539328	-4.089979718685717	-4.091309524418758	-9.23800170152975	-3.655771078930146	0.041198228205919174	0.17731635622833475	-0.4250482295925493	3.080918571794528	10.28763841064605	8.330641358533384	8.845672231421412	3.3017005563736874	-2.4713600194789977	-5.834914610983839	-9.90564352116649	-11.513961091626916	-5.362226540237854	-12.113127139821955	-8.821363722258814	6.118071137874766	10.296569756014053	5.681278831355172	3.745466937517906	-1.7386801954648883	-2.3138081480635155	-6.911068010568564	-13.748625560388573	-22.17223410594884	-17.598979690207244	-18.10874442063991	-6.131412852660054	8.730704093420538	13.175204510090694	13.56683861836015	8.020285777005329	0.7550614868482004	-1.7708483200800849	-2.8976857951012143	-1.2433138158554335	0.0	0.0	0.0	0.0	0.0	0.0	0.0	0.0	0.0	0.0
chr3L:1573492-1574266	19.242155812977458	12.628471115252971	15.437949888205393	12.82645418112989	9.727998106355612	7.595226370309839	3.4031432116332745	1.4696210850710425	3.6036992843667335	2.9235389033367425	-0.5011903477164583	-2.3843705649815834	-6.719359674964173	-8.716665824543469	-10.847135194522751	-13.178955006263324	-18.38379759996066	-17.2676872161324	-21.400492226031258	-20.181573875338433	-12.54409570249135	-19.61445673011127	-4.671784125736153	-2.9288596689428408	-10.366726640865256	-13.313203748513633	-16.355305915618704	-16.018351648945856	-5.419801226666191	8.97233808526654	10.05060572355678	7.716250166607029	7.494272642388911	8.908260905648872	9.327405131714379	5.089917748660694	1.7921794415219396	-9.018679193094	-11.837749871521677	-17.714362610973353	-20.111977013690126	-17.76850765970993	-15.83977159091721	-1.087636782058556	-7.257623695510072	-13.339539645944553	1.7494350818224855	8.402839582941942	14.533884606624197
chr3L:1628303-1629168	12.628425454176012	14.503112988878687	10.138311512017683	20.800976278266056	18.408003217523476	12.793531117549216	13.718692248000881	11.979834374890672	10.80236295345556	10.088463066918216	4.953388940145527	2.4495177195388376	3.5083763377710553	6.255521892522274	1.914454451961029	-0.8065359368777398	2.4310496663300283	9.623540415421763	11.567078673797663	13.229759251032528	7.755595227115073	0.38054047340964037	1.6147772418926163	0.12980306965024888	-0.09655776440223636	-1.0613693612910187	-0.5405571363573769	-0.6189918925030983	-1.0668755590631576	-1.2048957693008349	0.7158051146113907	20.08232635832401	24.904882041412804	19.656461528608688	16.99897861130114	11.441044746127808	7.768587456353357	5.6158261914375425	5.586399390145249	2.8286803167567744	-2.446711078932131	-3.663848231207174	-7.79620558246184	-4.524827455744833	-4.4134256008359385	-6.234242917142165	-6.455016530533492	-9.988874547007894	-4.993956517532441
chr3L:1643355-1644961	0.7158051146113907	20.08232635832401	24.904882041412804	19.656461528608688	16.99897861130114	11.441044746127808	7.768587456353357	5.6158261914375425	5.586399390145249	2.8286803167567744	-2.446711078932131	-3.663848231207174	-7.79620558246184	-4.524827455744833	-4.4134256008359385	-6.234242917142165	-6.455016530533492	-9.988874547007894	-4.993956517532441	6.378216619023475	16.326566798172525	12.710307569149439	12.657645659454307	11.685196376595234	9.245090376123674	10.25281542237801	7.616313921039709	7.5102703815433065	3.412573326831319	5.022063608409523	-0.944336999370174	2.5896067461751686	-0.06622932989123309	0.02555778783057604	-0.26164510579465944	-0.39613396421005026	1.6271164013773622	-0.9685011464965045	-0.38602353495656394	-2.5819187846250555	-5.543484412111731	-8.087104961076305	-10.382359039947247	-6.662746454277571	-2.9344745978050963	-15.379170327037137	-11.084907480838291	-18.85467421389571	-10.461444078969262
chr3L:1644989-1647370	19.656461528608688	16.99897861130114	11.441044746127808	7.768587456353357	5.6158261914375425	5.586399390145249	2.8286803167567744	-2.446711078932131	-3.663848231207174	-7.79620558246184	-4.524827455744833	-4.4134256008359385	-6.234242917142165	-6.455016530533492	-9.988874547007894	-4.993956517532441	6.378216619023475	16.326566798172525	12.710307569149439	12.657645659454307	11.685196376595234	9.245090376123674	10.25281542237801	7.616313921039709	7.5102703815433065	3.412573326831319	5.022063608409523	-0.944336999370174	2.5896067461751686	-0.06622932989123309	0.02555778783057604	-0.26164510579465944	-0.39613396421005026	1.6271164013773622	-0.9685011464965045	-0.38602353495656394	-2.5819187846250555	-5.543484412111731	-8.087104961076305	-10.382359039947247	-6.662746454277571	-2.9344745978050963	-15.379170327037137	-11.084907480838291	-18.85467421389571	-10.461444078969262	-13.485043559570387	-0.9589252183005444	5.7741116575199705
chr3L:1648857-1649938	-3.663848231207174	-7.79620558246184	-4.524827455744833	-4.4134256008359385	-6.234242917142165	-6.455016530533492	-9.988874547007894	-4.993956517532441	6.378216619023475	16.326566798172525	12.710307569149439	12.657645659454307	11.685196376595234	9.245090376123674	10.25281542237801	7.616313921039709	7.5102703815433065	3.412573326831319	5.022063608409523	-0.944336999370174	2.5896067461751686	-0.06622932989123309	0.02555778783057604	-0.26164510579465944	-0.39613396421005026	1.6271164013773622	-0.9685011464965045	-0.38602353495656394	-2.5819187846250555	-5.543484412111731	-8.087104961076305	-10.382359039947247	-6.662746454277571	-2.9344745978050963	-15.379170327037137	-11.084907480838291	-18.85467421389571	-10.461444078969262	-13.485043559570387	-0.9589252183005444	5.7741116575199705	3.1902353808008193	8.170877738928905	2.091172211468286	1.8111210170333003	-0.6907603259602165	-4.318177125262178	-5.16483386122045	-5.730609488536148
chr3L:1771463-1774566	-5.1360745323727945	-8.750090648456528	-7.25848058548268	-12.08703414982875	-9.869093213013944	-11.455498105140483	-10.467411082862462	-3.8277238543055128	-9.092622433826932	-10.14523052252494	-13.612564879888456	-13.008467212995699	-12.439191510106122	-11.460733503155296	0.8331037697083299	0.0	-2.2231996692860876	-7.163572495634725	-4.2079716193185925	3.5470467872697458	20.394690398202233	25.06033177775052	16.425252995024184	15.694577788532573	11.232860033333223	7.057700681757698	2.4118526392511894	0.4277703795521003	-2.3737315825489436	-3.7635955690810903	-4.738494185824042	-12.891718986312965	-16.837273724269895	-17.251990798351365	-16.77950665997819	-6.5616329148171	5.123731567185851	2.850891110988041	4.560460923757072	3.5949171969873905	2.4496730318293976	2.630335673285443	4.220708778286076	1.046387476415345	-1.2854743452774566	-5.74003473122185	-5.375146047701846	-3.546976117589626	-8.421953317424927
chr3L:2188843-2192496	-3.4532231956641892	-1.8340347978045795	-4.0296132162421365	-5.799631405103121	-5.87251633475003	-5.539622476736083	-7.323851867650432	-7.276661122007746	-7.011831547316022	-8.253843684773962	-9.205161035896833	-4.987551267808318	-7.638796396843298	-8.30509183072644	-8.288872107321149	-8.873426891323438	-6.179430439835358	-4.1359516252382	-0.2240774644457132	-1.380503773187067	-1.000043908522371	-1.6315117527492173	-0.3101652479911992	0.09827885823498175	-0.18161407892094933	1.0767440689867966	-2.7293653981254744	-0.19468171495382833	1.4087025447528805	0.9539099199760601	1.4913254767997979	-1.7661312985214406	2.2851705841831196	1.2470082520310262	1.72954811871417	-1.0466924622419154	1.170041379908726	0.9588247229513347	3.845473164170817	5.55334554221457	7.876888942501753	4.540265567567372	0.7726724134950568	2.1012508991265166	-3.2290372650970958	-0.5158178689587709	-4.026005736311902	-3.8002338401176363	-3.6186624093488815
chr3L:2192852-2194172	-7.011831547316022	-8.253843684773962	-9.205161035896833	-4.987551267808318	-7.638796396843298	-8.30509183072644	-8.288872107321149	-8.873426891323438	-6.179430439835358	-4.1359516252382	-0.2240774644457132	-1.380503773187067	-1.000043908522371	-1.6315117527492173	-0.3101652479911992	0.09827885823498175	-0.18161407892094933	1.0767440689867966	-2.7293653981254744	-0.19468171495382833	1.4087025447528805	0.9539099199760601	1.4913254767997979	-1.7661312985214406	2.2851705841831196	1.2470082520310262	1.72954811871417	-1.0466924622419154	1.170041379908726	0.9588247229513347	3.845473164170817	5.55334554221457	7.876888942501753	4.540265567567372	0.7726724134950568	2.1012508991265166	-3.2290372650970958	-0.5158178689587709	-4.026005736311902	-3.8002338401176363	-3.6186624093488815	-4.527656466709268	-6.885033453415035	-4.250241818682476	0.7061213738957899	-5.326636791065157	-2.995666858333555	-2.3531330318356454	-0.5271476390580232
chr3L:2195554-2197216	-8.288872107321149	-8.873426891323438	-6.179430439835358	-4.1359516252382	-0.2240774644457132	-1.380503773187067	-1.000043908522371	-1.6315117527492173	-0.3101652479911992	0.09827885823498175	-0.18161407892094933	1.0767440689867966	-2.7293653981254744	-0.19468171495382833	1.4087025447528805	0.9539099199760601	1.4913254767997979	-1.7661312985214406	2.2851705841831196	1.2470082520310262	1.72954811871417	-1.0466924622419154	1.170041379908726	0.9588247229513347	3.845473164170817	5.55334554221457	7.876888942501753	4.540265567567372	0.7726724134950568	2.1012508991265166	-3.2290372650970958	-0.5158178689587709	-4.026005736311902	-3.8002338401176363	-3.6186624093488815	-4.527656466709268	-6.885033453415035	-4.250241818682476	0.7061213738957899	-5.326636791065157	-2.995666858333555	-2.3531330318356454	-0.5271476390580232	1.0668755590631576	2.840080964497882	8.778786708877421	10.335157391714846	7.101270857538337	8.600835244255858
chr3L:2436553-2437816	-1.2563914119241701	-4.050842245210027	-4.235465578939323	4.203874557729008	10.686469153937093	8.579698876822656	3.3109169915004117	2.533167122218938	2.7216052282706023	2.301705130470697	1.9478848634894836	-0.5299818869918776	-1.2703991703369324	-0.934489232939332	-0.8783315609108896	1.634817353693658	4.095421177582148	3.3643524345711553	1.0682925439417832	3.2213196623976255	3.683941022034255	6.1717021292628065	5.600138211473483	5.744101858477537	4.785543236876401	3.204497215638411	5.647627822818977	5.016574126954815	4.493425333547585	3.2477913706835984	0.9111428505473289	1.0823967032281236	-0.08836925254962683	0.3137401723690409	-2.589602480112248	-6.807090125412228	-9.939161270527315	-14.981450095282156	-19.57212244059709	-27.494494221787537	-30.34257706835023	-27.982068628669932	-23.71573015632776	-22.508183387052036	-6.944945964874388	-1.4637527426815689	-0.17366747914382874	-1.9496977315875028	1.7552812448346224
chr3L:2482040-2483034	2.6052649540562594	-0.6155924310630463	4.858987128713735	5.187877869660135	0.6173067658815127	4.9206571916994	1.029002498067415	-0.07614377785389127	-6.681215878918604	-8.95941385332524	-15.16406901948627	-12.498214778560962	-8.19039624705316	-5.590363953567718	3.316611450974003	4.666291140854688	4.024130912948672	-2.7663661026209825	-1.8009547101589742	-4.818833144616935	-0.31385155847290075	-0.4359239231164445	-2.441942099931522	-5.839229030302679	-7.423098200327201	-10.723915591231453	-12.794293582516044	-22.673177232037098	-14.207735928578362	-22.329637237868987	-6.984646776741099	0.0	0.0	0.0	0.0	0.0	0.0	0.0	0.0	0.0	0.0	0.0	0.0	0.0	0.0	0.0	0.0	0.0	0.0
chr3L:2483374-2484924	4.858987128713735	5.187877869660135	0.6173067658815127	4.9206571916994	1.029002498067415	-0.07614377785389127	-6.681215878918604	-8.95941385332524	-15.16406901948627	-12.498214778560962	-8.19039624705316	-5.590363953567718	3.316611450974003	4.666291140854688	4.024130912948672	-2.7663661026209825	-1.8009547101589742	-4.818833144616935	-0.31385155847290075	-0.4359239231164445	-2.441942099931522	-5.839229030302679	-7.423098200327201	-10.723915591231453	-12.794293582516044	-22.673177232037098	-14.207735928578362	-22.329637237868987	-6.984646776741099	0.0	0.0	0.0	0.0	0.0	0.0	0.0	0.0	0.0	0.0	0.0	0.0	0.0	0.0	0.0	0.0	0.0	0.0	-2.1357982855304734	-2.056393375032635
chr3L:3303597-3304781	0.7959383412380004	0.18466709345565038	3.0452104445299057	1.0706114803859852	2.1882257744051388	3.1312045163306186	1.9265835807244815	0.0	0.5836485079445631	-0.9064612818758699	0.3736188777016388	2.356231660899739	-0.2105263209141679	-0.3739306815242072	-2.061725021974193	1.2538649310828613	0.6705587254334215	-3.530842621177363	-4.890529917142647	-6.938863016207052	-6.461416595554925	-2.9648584553304698	-5.268366340292674	-5.170946287594407	-2.950450923688436	-1.830190444423147	-5.607741060694934	-1.1819834097858617	-1.9808951572864855	-1.4688271124174686	-2.4737948554392477	-2.2632888069697144	-3.754249131184388	-6.598717053984822	-1.4682240783952976	-3.6317378807663925	-3.243768715898383	-6.357280694390943	-3.842503585486639	-0.13906948780066597	-0.5722315223304937	-2.750540099394503	-1.1067153634488192	-1.4313637641589874	-2.704597950996841	-3.4977512326709426	-0.5552050987676277	9.293156900519188	14.076844840798428
chr3L:3306644-3307473	1.9265835807244815	0.0	0.5836485079445631	-0.9064612818758699	0.3736188777016388	2.356231660899739	-0.2105263209141679	-0.3739306815242072	-2.061725021974193	1.2538649310828613	0.6705587254334215	-3.530842621177363	-4.890529917142647	-6.938863016207052	-6.461416595554925	-2.9648584553304698	-5.268366340292674	-5.170946287594407	-2.950450923688436	-1.830190444423147	-5.607741060694934	-1.1819834097858617	-1.9808951572864855	-1.4688271124174686	-2.4737948554392477	-2.2632888069697144	-3.754249131184388	-6.598717053984822	-1.4682240783952976	-3.6317378807663925	-3.243768715898383	-6.357280694390943	-3.842503585486639	-0.13906948780066597	-0.5722315223304937	-2.750540099394503	-1.1067153634488192	-1.4313637641589874	-2.704597950996841	-3.4977512326709426	-0.5552050987676277	9.293156900519188	14.076844840798428	9.451319922150686	8.290634587083243	9.197346475304734	8.980588568782974	5.575347513208899	8.663155193539874
chr3L:4176419-4177565	-4.510094355486615	-5.136321645377523	-8.535315810057764	-8.658309411145945	-9.21102964860193	-6.3693658723168625	-14.516210984569529	-16.835837604495733	-11.693321160396094	-13.661137703378598	-6.423719801593876	-15.826072358102088	-15.938432774540237	-8.821330006179089	-17.414995135754225	-10.52716197947322	-4.380366018045775	1.1093910451632572	3.8641597919959327	2.1603063213196245	6.654605697812902	-0.8666081128182723	-3.058645770218459	-9.664826314269115	-8.320845468932475	-6.617268468177367	12.800498730574274	17.90398204212634	20.55737777026768	12.499200067455472	11.338040096585093	11.342987812406326	14.16382500818747	8.771639177719656	8.75030884444737	10.720843468860263	8.555659857898045	13.385625602048695	4.766081882015481	5.219217797052633	8.652170378136532	11.432648297986226	13.996639782348263	6.402643246265819	6.782706146778346	12.333672946808596	9.605662093232974	7.710430385891668	8.150728661496691
chr3L:4188567-4190064	-6.617268468177367	12.800498730574274	17.90398204212634	20.55737777026768	12.499200067455472	11.338040096585093	11.342987812406326	14.16382500818747	8.771639177719656	8.75030884444737	10.720843468860263	8.555659857898045	13.385625602048695	4.766081882015481	5.219217797052633	8.652170378136532	11.432648297986226	13.996639782348263	6.402643246265819	6.782706146778346	12.333672946808596	9.605662093232974	7.710430385891668	8.150728661496691	4.426858302821142	5.2379123983739735	5.361765777514236	0.7922464645134891	-0.8662807721309513	-2.012250598371127	-2.082518716321498	-3.157888012736303	-5.832088789602813	-5.139146090102652	-8.767790670738943	-8.748438021957732	-7.082308025700994	-7.767364952234166	-8.099141054689524	-6.827853229051777	-8.808839159759648	-8.9543549403673	-6.169065024966068	-5.716756721638266	-10.0105192303327	1.2113900976590208	4.320578569076064	-0.5597250983119363	-4.513858755047003
chr3L:4281435-4286236	-2.6727317464079445	-4.409080867191608	-5.2811990933373325	-3.3619705280550893	-1.3282450762028082	-1.8640494330083959	-1.0493586777696438	-4.542312670158925	-3.410222789178459	-7.436816941680447	-4.749521511696685	-10.699181294569872	-8.477258421707859	-0.18946256670265693	-9.18444178678757	-11.324600294416697	-4.758118981859631	0.024287286192183503	-3.6868741622461365	-6.769517807363336	-12.11712700643056	-13.45195797550018	-10.657421343087641	7.9776677978816455	23.575023446474905	16.928920521353533	11.885702631634054	9.474558086464658	5.387763096265845	3.0425684407547413	5.275287245607079	0.0	1.8713239378194853	4.577254820662509	3.8155962476208836	7.209641647951954	1.3029487314388961	-6.122490229665997	-13.327710893715912	-19.726611666497746	-22.994741418474906	-17.184746609567583	-18.668294122756652	-6.479824837795376	-12.661636679274476	-4.467651326261983	-0.12469706362901306	9.90120358795703	13.463154047562428
chr3L:4397344-4398434	-0.0874624508583092	-3.5924048199023706	-1.595189793441833	-4.438666057687703	-6.146421543239513	-9.403790424219968	-7.371284955802322	-7.193725651108709	-2.608071096561071	-1.6806839062132066	-6.6229036056636685	-9.634306390118843	-4.552802010504462	-8.156866061855395	-12.625359062105451	-6.191379954161275	2.7285928155171044	0.7359535705891888	-1.575374810001575	-10.049737512620935	-8.766172580607433	-11.361568040440721	-6.504119888564435	-7.2175975925242595	-4.768815475539867	-1.0752722563038324	-3.9618781990389427	-1.3395598820183063	-0.5397100834933586	0.0	0.0	-4.312823756183076	-3.341342109988226	2.3629036643160455	-0.4459724419917112	16.490926252885114	21.19460943586365	20.320706073292225	5.048110459567516	2.8815288834816797	-3.21074144387369	7.155920949033297	8.347714642727851	1.937689469831628	-0.8699251022198302	2.176074717776552	0.1767271767682698	0.4923413713840685	-3.211523236559131
chr3L:4407004-4407917	-8.766172580607433	-11.361568040440721	-6.504119888564435	-7.2175975925242595	-4.768815475539867	-1.0752722563038324	-3.9618781990389427	-1.3395598820183063	-0.5397100834933586	0.0	0.0	-4.312823756183076	-3.341342109988226	2.3629036643160455	-0.4459724419917112	16.490926252885114	21.19460943586365	20.320706073292225	5.048110459567516	2.8815288834816797	-3.21074144387369	7.155920949033297	8.347714642727851	1.937689469831628	-0.8699251022198302	2.176074717776552	0.1767271767682698	0.4923413713840685	-3.211523236559131	-2.724795813353217	0.6685265683224402	-0.3440557672277932	0.47712125471966244	0.3842533059311557	-1.684872899606169	-0.2887691230768229	2.9885720793575765	5.9366552341374295	5.0413630707419115	6.642351045757846	4.3908162410528835	6.248835501458285	8.054289269446313	4.799547829388842	6.665453080660952	1.2009201994911318	3.6150233915909284	5.278027544487414	8.420483982827578
chr3L:4407936-4408949	-11.361568040440721	-6.504119888564435	-7.2175975925242595	-4.768815475539867	-1.0752722563038324	-3.9618781990389427	-1.3395598820183063	-0.5397100834933586	0.0	0.0	-4.312823756183076	-3.341342109988226	2.3629036643160455	-0.4459724419917112	16.490926252885114	21.19460943586365	20.320706073292225	5.048110459567516	2.8815288834816797	-3.21074144387369	7.155920949033297	8.347714642727851	1.937689469831628	-0.8699251022198302	2.176074717776552	0.1767271767682698	0.4923413713840685	-3.211523236559131	-2.724795813353217	0.6685265683224402	-0.3440557672277932	0.47712125471966244	0.3842533059311557	-1.684872899606169	-0.2887691230768229	2.9885720793575765	5.9366552341374295	5.0413630707419115	6.642351045757846	4.3908162410528835	6.248835501458285	8.054289269446313	4.799547829388842	6.665453080660952	1.2009201994911318	3.6150233915909284	5.278027544487414	8.420483982827578	7.988679063549153
chr3L:4457632-4458725	-5.131360883187617	-4.299605787977283	-6.229134874598449	-4.18894997132171	-0.26145052715670036	-2.374014238238969	0.0	18.92262897837503	21.006035497074897	19.262920497781263	5.612944073720069	2.947005175605207	12.955787064259646	14.016554599529568	9.784407946558668	5.811021677505317	7.4692411395377105	7.430274282955595	8.509417442020364	3.782174585918868	4.360994641589989	2.842288930596182	-1.4569599813829957	1.558904445581774	-3.323546792064223	0.14255650690559882	-4.042186216986831	-6.420145873486544	-4.270255587037278	-4.912665606271843	-3.2465280641799996	-3.4717764773010327	-5.425912425098928	-2.003323857751187	-11.820327604830224	-11.003449712283397	-12.67077953786627	-9.041014152616933	-5.729388748857242	-1.8415821347115096	-4.120019432387265	-0.24098050307966506	-0.3842533059311557	0.7359535705891888	1.4637527426815686	0.0	0.0	3.663135435875627	6.332116070374516
chr3L:4608694-4609839	1.4891666554198608	-3.004682719708485	0.25934835528755434	2.618677295133364	0.10594021513110195	0.0	-1.6347788587866485	-3.686700753947729	-0.8656391179416849	-2.091837340909429	-2.292876261559059	-2.6143282947791993	0.0	-3.013227391716296	-1.520645032478605	-3.128125753830657	0.0	0.32675222119505476	-1.2657512869518643	-3.228911697108006	0.5885433005127788	-1.3194406739879296	-1.4643982189243727	-2.059022389584735	0.0	-0.3842533059311557	-2.534984060161506	-2.0810907338376894	-0.9289912125025103	0.47712125471966244	-0.9884928598239788	-1.4313637641589874	-3.4746508844209494	0.22545119313852904	0.08579353008502619	0.3889479166041756	-2.340659457619992	-3.7165116953438266	-3.943171584275894	-3.2937862775059767	-1.4130365461867613	-3.8168845870217307	-0.9884928598239788	0.0	2.7285928155171044	0.6367718205520072	-1.2519823548111673	-0.2240774644457132	-0.5045632433296451
chr3L:4610318-4611042	2.618677295133364	0.10594021513110195	0.0	-1.6347788587866485	-3.686700753947729	-0.8656391179416849	-2.091837340909429	-2.292876261559059	-2.6143282947791993	0.0	-3.013227391716296	-1.520645032478605	-3.128125753830657	0.0	0.32675222119505476	-1.2657512869518643	-3.228911697108006	0.5885433005127788	-1.3194406739879296	-1.4643982189243727	-2.059022389584735	0.0	-0.3842533059311557	-2.534984060161506	-2.0810907338376894	-0.9289912125025103	0.47712125471966244	-0.9884928598239788	-1.4313637641589874	-3.4746508844209494	0.22545119313852904	0.08579353008502619	0.3889479166041756	-2.340659457619992	-3.7165116953438266	-3.943171584275894	-3.2937862775059767	-1.4130365461867613	-3.8168845870217307	-0.9884928598239788	0.0	2.7285928155171044	0.6367718205520072	-1.2519823548111673	-0.2240774644457132	-0.5045632433296451	0.5760679933349748	1.5639767680064058	0.0
chr3L:4635095-4636093	0.6252873828651146	5.344834958667181	3.7673738352907526	-1.0668755590631576	0.7359535705891888	0.3842533059311557	-0.2887691230768229	5.4735919214370234	11.132618329348913	3.719261494762052	14.607737965703976	10.094132492532724	9.391965159083998	9.654415989508845	3.405099109923024	4.331096008905471	3.506711281811732	3.6062495257277867	1.709676124726013	0.19141392629161214	-4.164549247509534	-0.6461910164107725	-1.9826233369106527	-1.4590924863666068	-1.200804510444098	-0.7262844422466019	-5.597881259911722	-6.5710403232822685	-5.853681744728395	-7.5375306367273645	-7.687727540030055	-3.064299042884238	-5.472696843992885	-7.551460094341252	-1.684872899606169	-0.26145052715670036	-6.4360761643521744	-5.616633438251119	-6.946864683096596	-8.277748272804079	-2.5434669739397986	0.0	-2.1159571989241295	-6.897669678012783	-3.099046587754847	0.6396204838059462	0.0	-0.7359535705891888	0.7359535705891888
chr3L:4643882-4645726	3.6062495257277867	1.709676124726013	0.19141392629161214	-4.164549247509534	-0.6461910164107725	-1.9826233369106527	-1.4590924863666068	-1.200804510444098	-0.7262844422466019	-5.597881259911722	-6.5710403232822685	-5.853681744728395	-7.5375306367273645	-7.687727540030055	-3.064299042884238	-5.472696843992885	-7.551460094341252	-1.684872899606169	-0.26145052715670036	-6.4360761643521744	-5.616633438251119	-6.946864683096596	-8.277748272804079	-2.5434669739397986	0.0	-2.1159571989241295	-6.897669678012783	-3.099046587754847	0.6396204838059462	0.0	-0.7359535705891888	0.7359535705891888	2.2488925290291952	3.080918571794528	5.72954193283628	3.816059219821444	4.0737793477343365	4.986258290551724	2.816560235041569	0.0	3.333921336754478	8.985245634557597	12.558022639217967	5.203163464766805	0.3842533059311557	0.3842533059311557	3.305174274324061	9.785123233533433	9.628714556787983
chr3L:4676232-4677364	-0.8922462173322664	4.721625106553001	9.955173860431824	11.00344514242984	2.561210663108491	-3.090353108768643	-10.96778591389445	-8.47777904926466	-12.061296007647979	-3.4917179201321367	-4.863103993555401	-12.69412178638567	-1.9920045138785203	-1.0624143663177528	-0.5552050987676277	-0.7574612041221589	-4.618464481612425	-2.518441767268054	1.506182075152664	-0.7121701346881182	1.2824495940016585	0.14277677466388472	-0.2887691230768229	0.0	-1.0668755590631576	-0.9884928598239788	0.47712125471966244	0.0	0.9884928598239788	0.47712125471966244	0.3842533059311557	1.4637527426815686	4.952155548267228	10.117464777799631	10.093733753966992	15.305683480425404	10.847820539467744	11.929064472542333	6.427512119165204	6.60654550334985	7.884438181639282	9.89055643670973	2.726121140332288	6.409283368122481	5.546650809363541	3.94205549061239	3.8154151091210338	2.7680505911278903	1.6981856472524974
chr3L:4695349-4697612	6.427512119165204	6.60654550334985	7.884438181639282	9.89055643670973	2.726121140332288	6.409283368122481	5.546650809363541	3.94205549061239	3.8154151091210338	2.7680505911278903	1.6981856472524974	-1.3375739090692715	-1.5005517413512026	-0.7521022093836032	-2.1801821199026703	-1.9330516924433963	0.3842533059311557	1.4313637641589874	1.705786146227237	-0.9558392851382359	1.3515857557758015	0.7550040893177009	-3.302054565807744	-1.9011204956006271	-1.9830698420564332	-4.073707849107929	-2.5660990827811365	-4.459053662372541	-3.138072176710962	-7.551193206496276	-5.9082294956913595	-1.531909866623139	-0.3842533059311557	0.3842533059311557	-1.0668755590631576	-0.8013669968258853	0.8249868680148664	-0.6252873828651145	0.8122468138921677	0.9470328988307417	0.8135564547726972	0.21812892403767248	-2.1807942435090406	-1.8275440097264932	-1.9597526022749843	-1.0668755590631576	-0.44133466724248005	-1.008631000838176	-1.4700822753787204
chr3L:4710220-4712006	-5.9082294956913595	-1.531909866623139	-0.3842533059311557	0.3842533059311557	-1.0668755590631576	-0.8013669968258853	0.8249868680148664	-0.6252873828651145	0.8122468138921677	0.9470328988307417	0.8135564547726972	0.21812892403767248	-2.1807942435090406	-1.8275440097264932	-1.9597526022749843	-1.0668755590631576	-0.44133466724248005	-1.008631000838176	-1.4700822753787204	0.2322041767949502	1.0132042951203877	3.897460544838796	0.5541779214331746	2.1385584637919437	0.5492953476646887	2.418767108072253	2.3499815955277645	0.33099512840665946	2.489459954259618	0.5030560747222096	3.126003979557992	0.800729237725961	1.3606088694995817	0.9761911316145334	-0.9761911316145345	1.42033873911062	1.3384271667255538	0.4181158197138543	0.72771218124097	0.130127822158324	0.3842533059311557	1.4637527426815686	3.10957440646935	7.222026511167554	1.8946878765620683	10.09335646819438	5.643025629573478	7.1011265995370625	6.2233015328881995
chr3L:4752461-4753723	0.9059652567236041	-1.7278512810212387	-1.8470027153347264	0.06172801198207965	-1.462614859403201	-6.378720843527782	-7.6943076212585	-7.150097735911266	-10.083362476179362	-3.5945869260890917	-0.5552050987676277	-2.3286248352848276	-1.3821770810048504	-3.244523641521305	-4.015071198407959	-0.9059652567236041	-1.3496567956565695	-1.6696439565425631	1.9084850188786497	-0.9884928598239788	-0.3842533059311557	1.9117968760016104	1.7361499869986523	-1.4637527426815689	2.8183156604043447	3.6354046989817257	4.247161860497206	5.068568554966506	2.9022152906176353	2.559644860391175	0.03919884398722636	0.28632418743010357	-0.6277894594976562	2.0404172783228423	2.1454912745543893	0.46660954739493005	0.9138652989484386	-1.9682482996770423	1.467667056296656	2.8718649941165957	-1.2749079373224015	2.3472793765787565	1.097641020539136	0.288769123076823	0.47712125471966244	0.6383073482902311	2.65531722374871	1.1758659519175672	5.434398972716344
chr3L:4754916-4757640	-6.378720843527782	-7.6943076212585	-7.150097735911266	-10.083362476179362	-3.5945869260890917	-0.5552050987676277	-2.3286248352848276	-1.3821770810048504	-3.244523641521305	-4.015071198407959	-0.9059652567236041	-1.3496567956565695	-1.6696439565425631	1.9084850188786497	-0.9884928598239788	-0.3842533059311557	1.9117968760016104	1.7361499869986523	-1.4637527426815689	2.8183156604043447	3.6354046989817257	4.247161860497206	5.068568554966506	2.9022152906176353	2.559644860391175	0.03919884398722636	0.28632418743010357	-0.6277894594976562	2.0404172783228423	2.1454912745543893	0.46660954739493005	0.9138652989484386	-1.9682482996770423	1.467667056296656	2.8718649941165957	-1.2749079373224015	2.3472793765787565	1.097641020539136	0.288769123076823	0.47712125471966244	0.6383073482902311	2.65531722374871	1.1758659519175672	5.434398972716344	2.3411047119627946	4.416267692810958	-0.2593341276563186	2.06784314521658	3.5261559698334954
chr3L:4860149-4861030	15.26816269896518	16.441355590655725	13.656714760439534	8.752358382399963	10.542229785752584	9.458432854284132	8.686856386577803	5.9513494303402705	6.194173286466624	4.9073801430687505	4.871963107972927	0.19672990096189616	-1.1285771576796584	-1.282445573343352	-1.5705221921060273	0.0	-5.066917635017596	-9.939839738306707	-8.405971080672145	-11.014833454313278	-14.210929969203221	-15.963140477832903	-15.652146932481836	-13.463622819381795	-18.843408529549208	-23.181037452412802	-24.860667865082196	-30.6862611606784	-17.5298184372787	0.7357890626869555	-5.7038506578885615	-5.70317066570252	1.9484017795162492	2.6264578138573103	0.07531634662747064	-0.13079358307300054	-4.517374363985742	-3.950024375633932	-4.006965341821044	-9.868640104131114	-3.748937428913953	-14.08367072558164	-19.426482901961084	-14.240421048292228	-16.34207023097031	-15.762808778366221	-11.563328826999468	0.0	-10.04182708980298
chr3L:5128682-5130734	0.5024303096386614	0.9568070777091172	-2.0822821447021598	-8.162035214269126	-2.9156969147121443	-2.017125472949985	-1.5906707975797865	0.0	-0.7359535705891888	-0.8768927084489615	0.03414774213294491	-2.1922207566704555	-4.12711497877495	-2.678657106145756	-2.601291577016282	1.9084850188786497	-0.47712125471966244	0.6252873828651146	-5.815540736727864	-4.411541561623121	-1.6391404946334198	0.4219046528503187	-0.7357890626869555	0.0	0.47712125471966244	-0.7359535705891888	0.0	-0.3842533059311557	0.0	0.42720626411911994	0.7359535705891888	2.3477767696269694	1.1357980648094343	0.0	0.249517093244843	1.9789609756414102	0.8819455811986521	-1.5680956148600083	-0.8247480736822003	-2.698759215507217	-2.9449768716853892	-1.8797508540580177	0.18105088102972228	-0.3842533059311557	-0.7359535705891888	-0.9884928598239788	-9.310267139460858	-15.540093090045605	-15.611458683733991
chr3L:5583401-5587726	10.486501412514194	5.368221611391522	4.685031307016614	2.3347835852030387	2.7234765276791575	-1.1536432441499376	-6.32252498120238	-4.707174320267235	-6.126147824850123	-2.5850832005038455	-2.4305333019702595	-6.029515905029521	-1.554100564123532	0.0	-6.224581213915884	-8.69619056104074	-3.9246780792822458	-1.009245515576683	-1.0810214795072992	-1.021641598728586	-0.8491782920962203	-0.28527079294746444	-4.091309524418758	-0.37881932592888273	0.6132096582809795	1.568095614860008	-0.4333694895193572	-4.033628619574086	0.6143848014114298	0.3842533059311557	0.8746419699877352	1.1372977321561082	0.5058980647178182	3.25561149119466	2.882462802135257	-0.5552050987676277	3.410909269098803	5.159762538661379	4.818819691160433	4.637657720557527	3.475547498896544	2.330400284703808	1.3493434207077604	4.4150976342089905	8.530830290240996	1.8942688496886164	0.18222014506595524	-4.118411235991202	3.4150529320319323
chr3L:5798861-5800133	7.212588673279219	17.006829082912457	21.2240458608552	16.968646789374997	2.5173634693337887	9.359469791895533	5.4029091448876585	4.362242549910965	2.8870917593443712	-2.8607834329004174	-5.035740045124083	-8.225575282951942	-7.869228815132307	-7.434930054319587	-8.210615858048236	-10.760718393554871	-18.504806484996188	-20.56012017357806	-20.179318008149636	-16.592534691110494	0.7359841279388456	8.287483488926021	5.0062019924623655	-1.3538800864192604	-9.070048214421977	-17.70695590673438	-17.062248245213407	-3.4100864549249557	-2.212359054464232	0.8069266669394751	-0.8221731133875213	6.3492365393890005	14.43413680118727	21.320266443897207	10.714186891640592	10.981721328620445	5.028624066236962	2.2814145327766124	3.89466109993899	2.5195514816196556	1.3372834113155372	1.9262357562745338	3.084703967585386	2.399104222154109	3.213141073317279	3.7468109165908405	1.5325552793931654	0.2782181340615106	-0.43716603896014344
chr3L:5800208-5801422	16.968646789374997	2.5173634693337887	9.359469791895533	5.4029091448876585	4.362242549910965	2.8870917593443712	-2.8607834329004174	-5.035740045124083	-8.225575282951942	-7.869228815132307	-7.434930054319587	-8.210615858048236	-10.760718393554871	-18.504806484996188	-20.56012017357806	-20.179318008149636	-16.592534691110494	0.7359841279388456	8.287483488926021	5.0062019924623655	-1.3538800864192604	-9.070048214421977	-17.70695590673438	-17.062248245213407	-3.4100864549249557	-2.212359054464232	0.8069266669394751	-0.8221731133875213	6.3492365393890005	14.43413680118727	21.320266443897207	10.714186891640592	10.981721328620445	5.028624066236962	2.2814145327766124	3.89466109993899	2.5195514816196556	1.3372834113155372	1.9262357562745338	3.084703967585386	2.399104222154109	3.213141073317279	3.7468109165908405	1.5325552793931654	0.2782181340615106	-0.43716603896014344	11.11923490776462	19.127647699574005	10.351579934838094
chr3L:5827702-5829251	0.6359467334320673	0.773798330633641	-0.11773397484986194	-4.151626491085922	-5.466202035014882	-8.823409058400403	-7.387823529483597	-8.64350478375886	-9.43403676967745	-11.905269340457917	-10.277141393440614	-5.746548530820715	-6.340072590636563	-11.462503080760687	-14.90394689346109	-17.99666988505865	-21.538268901791845	-24.529692735911475	-13.761996871873837	4.37303865649224	11.05778744824044	7.788551846489108	15.473086267159982	9.579823194432354	2.531494548744616	1.2138133719986735	1.6494896545697886	3.933172524896237	2.6760372704322766	-0.32675222119505476	0.027051098519931926	-0.8505920517051194	-0.054776401341314195	0.8389157804911578	-2.9427982438493974	-2.2364991787135122	-5.001116332663486	-0.894351842962914	-4.183943297828096	-4.792440095366526	-8.582099207396155	-8.007422742016276	-14.316647160983106	-12.304728720721565	-14.526922102298183	-11.332800680384095	-3.4530307130588462	-5.445532714122093	-6.377849282813533
chr3L:5829386-5830647	-4.151626491085922	-5.466202035014882	-8.823409058400403	-7.387823529483597	-8.64350478375886	-9.43403676967745	-11.905269340457917	-10.277141393440614	-5.746548530820715	-6.340072590636563	-11.462503080760687	-14.90394689346109	-17.99666988505865	-21.538268901791845	-24.529692735911475	-13.761996871873837	4.37303865649224	11.05778744824044	7.788551846489108	15.473086267159982	9.579823194432354	2.531494548744616	1.2138133719986735	1.6494896545697886	3.933172524896237	2.6760372704322766	-0.32675222119505476	0.027051098519931926	-0.8505920517051194	-0.054776401341314195	0.8389157804911578	-2.9427982438493974	-2.2364991787135122	-5.001116332663486	-0.894351842962914	-4.183943297828096	-4.792440095366526	-8.582099207396155	-8.007422742016276	-14.316647160983106	-12.304728720721565	-14.526922102298183	-11.332800680384095	-3.4530307130588462	-5.445532714122093	-6.377849282813533	-3.760952735077153	-14.537511909711569	-15.837303579870355
chr3L:5962041-5963803	1.2780642861172016	11.631173936906944	10.619031137095789	12.889416492310735	7.566229617595357	0.3361627469962795	3.052540462962742	-0.7431863022169881	0.7685803977152036	-1.9488636896767761	-5.083803321143384	-5.7021007922002145	-8.004996107809571	-1.056562715155972	0.959131260857332	-3.131120400174575	-3.563821586918919	-0.20280414236624442	-0.09927233669201403	-2.7862936025589367	-4.733242772774042	-1.9908411548473852	0.4919715806000635	-7.196626288407493	-11.195827196214568	-9.017815218032654	-10.00291188995407	2.4689809729653622	-0.3297344061654625	2.297786559234561	3.694158648343026	-1.1809009686288252	-0.05842741531249514	-1.1727253786194791	-0.4075906076581398	-0.03243803872529012	-0.3260301985630421	1.6860370213914038	1.0734953746525824	1.4637527426815686	1.5822108906017813	1.8578495803989215	2.1970700606178983	0.0	1.1737218734474009	4.22617735049487	4.313824618232066	1.944196222214359	3.506511917975329
chr3L:5963985-5966502	12.889416492310735	7.566229617595357	0.3361627469962795	3.052540462962742	-0.7431863022169881	0.7685803977152036	-1.9488636896767761	-5.083803321143384	-5.7021007922002145	-8.004996107809571	-1.056562715155972	0.959131260857332	-3.131120400174575	-3.563821586918919	-0.20280414236624442	-0.09927233669201403	-2.7862936025589367	-4.733242772774042	-1.9908411548473852	0.4919715806000635	-7.196626288407493	-11.195827196214568	-9.017815218032654	-10.00291188995407	2.4689809729653622	-0.3297344061654625	2.297786559234561	3.694158648343026	-1.1809009686288252	-0.05842741531249514	-1.1727253786194791	-0.4075906076581398	-0.03243803872529012	-0.3260301985630421	1.6860370213914038	1.0734953746525824	1.4637527426815686	1.5822108906017813	1.8578495803989215	2.1970700606178983	0.0	1.1737218734474009	4.22617735049487	4.313824618232066	1.944196222214359	3.506511917975329	3.5373831118912276	3.1164999102253708	4.422542263507317
chr3L:5971381-5972674	-0.09927233669201403	-2.7862936025589367	-4.733242772774042	-1.9908411548473852	0.4919715806000635	-7.196626288407493	-11.195827196214568	-9.017815218032654	-10.00291188995407	2.4689809729653622	-0.3297344061654625	2.297786559234561	3.694158648343026	-1.1809009686288252	-0.05842741531249514	-1.1727253786194791	-0.4075906076581398	-0.03243803872529012	-0.3260301985630421	1.6860370213914038	1.0734953746525824	1.4637527426815686	1.5822108906017813	1.8578495803989215	2.1970700606178983	0.0	1.1737218734474009	4.22617735049487	4.313824618232066	1.944196222214359	3.506511917975329	3.5373831118912276	3.1164999102253708	4.422542263507317	-3.0763978785855195	-3.3542553134725486	-7.529884627619174	-7.539961291595251	-5.053509438996367	-0.6383073482902312	-5.8086503411960475	-2.567471743327071	-3.013148828740073	-5.567756318386199	-3.762366520933349	0.8065359368777398	-1.9084850188786497	0.1411132404033194	2.30767485156616
chr3L:6746281-6747355	0.9059652567236041	0.0	7.281579490019087	16.78224177851546	14.429920091437031	12.386368587160101	9.58303147742122	9.406798624863693	7.972036331045859	4.380662648617108	8.993350021712507	9.757460825622804	3.623258119286982	4.933991921589811	4.36596315756877	6.29133453236507	3.5092321166612703	0.6225442656849792	0.461625836940538	0.5138559270402515	3.2308546167410763	3.3140951589686267	1.2024322866154675	1.185795871976504	1.6980532671776127	2.8118155734875994	4.575907087445822	1.9590021136928202	-0.44716766132683217	-0.030922577652535747	-3.04650407500288	-1.7197823615765082	-0.3895398139638157	-2.5467630165181565	-3.122501631859652	-4.709643592702241	-4.125303129800342	-3.1924411352567184	-3.0867382841841744	-5.554732268664652	-2.4566394442284323	-0.753847199336548	-0.5552050987676277	-0.5407263444517363	-0.1014008920055752	0.08633316932403516	2.6618257991838585	3.6231591804168657	1.2421471813587308
chr3L:7903206-7905008	0.6851108603236635	-0.502582320872773	1.1014254241385097	-2.8397911370828526	-1.5680956148600083	0.49577293591858485	0.2534284771247265	2.6656609392445723	-1.0482786225900635	2.076591819139638	-1.3504575161764891	-3.594546199372049	-3.79054427356205	-7.551519974503237	-5.677174798625362	-6.317398683003883	-1.0083724769666107	-6.713343351842102	-0.8538151719552017	0.7676429413629944	0.8874803547657467	-0.47712125471966244	-1.684872899606169	0.7960293544366156	-2.6628898325951638	-0.1967064974924725	-2.180493704387756	0.17071739487706789	-3.4725928802509207	-4.717033604867781	0.05355935992829297	-0.38731488704981193	-4.513770366305682	-0.2681854859691827	-4.920357670227481	-4.613547516434159	-0.3842533059311557	-0.32675222119505476	-2.736525135063359	-0.8337117047211186	0.32675222119505476	1.4637527426815686	0.9059652567236041	0.5552050987676277	0.32675222119505476	2.9077324852416284	2.9241440498635933	3.536936020478592	2.1610532278382286
chr3L:7980661-7981371	5.891279615801018	2.049038235586421	1.1991344711169354	0.6580903293813607	-0.03285304061050548	0.9884928598239788	-0.6840748246713699	-1.2717479740974131	-0.459910294803959	-0.9524976808884613	1.3836034978805847	1.711458010326208	1.4772115779074046	0.32675222119505476	2.302983291832443	3.1534831973063255	2.65693511440674	5.897400357861361	-1.8399160083056418	0.5443837967073946	0.8263491107961359	6.641462340138882	12.944838820393755	10.542454600068622	4.1119035866438445	1.1162399561821	1.8574845977360024	1.6431473369851952	0.9670162803285552	0.0	1.0510484491257246	2.8420103031923536	3.304806212306594	5.586615777826846	0.5936978917413135	3.5503581698603504	0.48854521526624156	1.684872899606169	-0.6768315632836875	3.138591620216503	1.4666889098637232	2.0539844636234674	1.8175250930799698	-0.3263738354540438	-1.8741382277669603	-3.8690208788289047	-3.0585610357194395	-2.5324279165799974	-0.8156098494722201
chr3L:8473344-8474320	0.38034379211866903	-1.4933634244249334	-1.374637367395497	-3.0487053738735916	-2.94122980096356	-2.1275985390726624	-4.1063418824904545	-6.779307891360853	-12.529199449245603	-10.8968784055165	-15.4500951462565	-22.59702003799975	-25.10516496619476	-40.33945615358048	-28.863554218139306	-30.565763941821746	-5.721657625653634	-0.9884928598239788	-1.0668755590631576	-0.9884928598239788	-6.014045032780874	-14.841306264193793	-4.104387588353669	0.3842533059311557	-5.431408145692061	-1.009910072449865	1.7248324269817097	0.18956458884263475	-0.9239904879267603	-1.5976925453896587	0.6166316525652706	-1.1439382641081284	-5.937462151175885	-6.567228497521396	-11.005712449045056	-2.4193883103567293	-17.462483242635706	-13.004110975522519	-12.328862935320572	-2.453671062870641	1.0421790870559458	1.3821770810048504	8.652731362762527	9.598658479718914	12.823309035003701	10.363646187435839	1.5741660565395421	6.091757280167883	0.9370934571249883
chr3L:8657537-8658411	11.709685834979641	6.590821121473772	8.560631493619614	7.497377875835213	1.4012330826534158	5.411164025250197	3.8205224319167703	4.126243046162613	4.929176494880791	3.4471466357484215	0.8501963183007727	0.05242028368986899	-2.147787059666932	-0.7151444383321177	-2.6215780586865622	-3.9471514077647614	-3.515848378960456	-8.40598261775069	-4.42519550179419	0.14111106207202612	2.1405081626638074	0.9568870052362031	-0.40947750083399465	-4.39825434060055	-8.802206268669927	-9.05658421718042	-10.803511466262144	2.4239010282120312	10.772720014004463	9.260761315691944	8.395368274899672	5.785425376717188	7.849736391708033	4.158653205915108	5.906446839231227	0.3287378001147353	-4.983761508816955	-8.011249505456565	-9.433718294558298	3.889161304831602	12.706413436927216	10.9218142665654	8.464350646927395	12.118871236071739	12.131881771723107	10.40855729155564	13.105401489006484	8.058326720091735	3.4525852450032306
chr3L:8661207-8663360	4.126243046162613	4.929176494880791	3.4471466357484215	0.8501963183007727	0.05242028368986899	-2.147787059666932	-0.7151444383321177	-2.6215780586865622	-3.9471514077647614	-3.515848378960456	-8.40598261775069	-4.42519550179419	0.14111106207202612	2.1405081626638074	0.9568870052362031	-0.40947750083399465	-4.39825434060055	-8.802206268669927	-9.05658421718042	-10.803511466262144	2.4239010282120312	10.772720014004463	9.260761315691944	8.395368274899672	5.785425376717188	7.849736391708033	4.158653205915108	5.906446839231227	0.3287378001147353	-4.983761508816955	-8.011249505456565	-9.433718294558298	3.889161304831602	12.706413436927216	10.9218142665654	8.464350646927395	12.118871236071739	12.131881771723107	10.40855729155564	13.105401489006484	8.058326720091735	3.4525852450032306	8.698870128271325	11.546975590037327	7.032878420446311	11.031818236478234	8.607780950760624	5.108767682142056	5.705563428297136
chr3L:9020382-9021473	-2.16752765183918	-6.8192803350577895	-8.713286858490568	-8.835048693320772	-1.4747228929254301	-6.163279210344769	-0.5552050987676277	-2.274437194872502	-1.6708955492150095	-3.647224407840004	-4.793965471156226	-6.838119703590907	-5.728141617238042	-10.073548584205424	-17.714991066403922	-12.096385689804137	-9.089423114001367	-2.4061573266611727	-0.8065359368777398	12.388104162114995	18.521340749627626	15.884152343277883	15.091304617074815	11.460726068010732	7.839854649419999	9.096162569719214	6.137589010424704	5.414217988709322	2.2856867983259446	-0.25197570489223503	-1.0321261062319615	-4.159763968761457	-9.89004754631643	-13.695815831503218	-18.36474360639236	-18.462833342220147	-12.335379569142466	-14.257693080839683	-8.808618217913967	-24.47541445446335	-20.45448401391905	-17.435832558342323	1.1140852554086287	20.189234410229094	20.160738833720924	16.591337287179876	7.234100781825743	5.567445658856959	2.447620907941712
chr3L:9360226-9361892	0.593836912860107	-0.6491548913989942	1.4637527426815686	0.0	5.015885193085975	5.004762996932171	8.552297628440266	7.002416284211323	5.158557455079379	4.258146881839321	2.6525106533284197	4.85167704608578	5.65396601379667	6.668176555818341	0.0	5.927628237719905	2.235671427812047	5.852791713187981	5.123906728119281	0.6252873828651146	2.376155689375205	3.429381442186686	5.594257796571874	5.374906644548954	2.033876868133111	3.163129045182517	6.240974808260609	8.590270728843798	5.307903816543495	6.682269285406243	6.049977170001926	6.326527318253212	7.128740882692367	7.52971023010603	1.9273248162114929	5.428909880193702	5.379096631658622	4.86523701859163	4.247311194240988	6.578066748104769	2.5269445810645625	2.040798121852448	4.3748356293857364	3.8709556852152165	5.2691044808915075	2.375585142846598	6.308705983664211	8.96442178011762	10.497713628015644
chr3L:9362094-9363503	5.015885193085975	5.004762996932171	8.552297628440266	7.002416284211323	5.158557455079379	4.258146881839321	2.6525106533284197	4.85167704608578	5.65396601379667	6.668176555818341	0.0	5.927628237719905	2.235671427812047	5.852791713187981	5.123906728119281	0.6252873828651146	2.376155689375205	3.429381442186686	5.594257796571874	5.374906644548954	2.033876868133111	3.163129045182517	6.240974808260609	8.590270728843798	5.307903816543495	6.682269285406243	6.049977170001926	6.326527318253212	7.128740882692367	7.52971023010603	1.9273248162114929	5.428909880193702	5.379096631658622	4.86523701859163	4.247311194240988	6.578066748104769	2.5269445810645625	2.040798121852448	4.3748356293857364	3.8709556852152165	5.2691044808915075	2.375585142846598	6.308705983664211	8.96442178011762	10.497713628015644	8.522017940953335	8.501934400647611	7.103745530925929	5.264745175321904
chr3L:9775493-9777252	4.7985726205275165	2.6657349963781596	2.3959496391354476	-1.0929929073929476	0.9809096413482343	0.0	-4.306353557675402	-3.438899917224899	-2.6043713682049003	-2.2282126780724405	-3.750315258326468	-2.557273249521784	-5.838892493295314	-3.212217764899484	-5.763005085352642	-7.4058636241492675	-5.813545249517367	-8.791531376512161	-5.5575153299338576	-11.179126893143076	-13.140049946810294	-10.408678667806253	-6.158370412282596	-5.7132269215059575	-17.04592724071105	-5.051253386010077	-1.6421765886844997	0.5552050987676277	-0.2887691230768229	0.0	-2.6168522058359263	-5.289448647840477	-4.431488864635698	-7.281564732700278	-7.544914873813239	-7.8502775302013115	0.0	-5.261646994986549	-13.593338919257427	-2.7194789564140747	0.47712125471966244	0.288769123076823	-0.2887691230768229	1.4565076095746725	5.399893506250389	2.5468704408875285	1.243225535861345	1.5277937093321492	-2.1281005731175235
chr3L:9777391-9778470	0.9809096413482343	0.0	-4.306353557675402	-3.438899917224899	-2.6043713682049003	-2.2282126780724405	-3.750315258326468	-2.557273249521784	-5.838892493295314	-3.212217764899484	-5.763005085352642	-7.4058636241492675	-5.813545249517367	-8.791531376512161	-5.5575153299338576	-11.179126893143076	-13.140049946810294	-10.408678667806253	-6.158370412282596	-5.7132269215059575	-17.04592724071105	-5.051253386010077	-1.6421765886844997	0.5552050987676277	-0.2887691230768229	0.0	-2.6168522058359263	-5.289448647840477	-4.431488864635698	-7.281564732700278	-7.544914873813239	-7.8502775302013115	0.0	-5.261646994986549	-13.593338919257427	-2.7194789564140747	0.47712125471966244	0.288769123076823	-0.2887691230768229	1.4565076095746725	5.399893506250389	2.5468704408875285	1.243225535861345	1.5277937093321492	-2.1281005731175235	0.3680785626977227	-2.521442801311917	-0.38894791660417566	1.7022214210852469
chr3L:9794692-9795927	-2.7194789564140747	0.47712125471966244	0.288769123076823	-0.2887691230768229	1.4565076095746725	5.399893506250389	2.5468704408875285	1.243225535861345	1.5277937093321492	-2.1281005731175235	0.3680785626977227	-2.521442801311917	-0.38894791660417566	1.7022214210852469	1.6255022546785667	0.0	-0.32675222119505476	1.0899459929323194	-0.4069813352270333	2.824501804011881	1.2958714957272943	3.1672153639662435	1.5336566294839815	2.800770230391804	3.1793137937922835	5.330814972050286	6.040931047712631	3.785653760742539	0.2614505271567006	2.105157744863585	3.637434570597972	7.77892325120249	6.278309229254142	1.4772115779074046	5.398414652776118	5.125177276297309	4.246128704589485	0.6893915254436865	2.2185952318776114	4.4433370657905185	3.0717740775042857	2.3868823883970296	0.6854114053522086	0.023090644278416943	0.38396149825292963	-2.167281321879722	-1.2253532283842299	3.541361628996825	0.20496423784337345
chr3L:9796727-9799872	1.4565076095746725	5.399893506250389	2.5468704408875285	1.243225535861345	1.5277937093321492	-2.1281005731175235	0.3680785626977227	-2.521442801311917	-0.38894791660417566	1.7022214210852469	1.6255022546785667	0.0	-0.32675222119505476	1.0899459929323194	-0.4069813352270333	2.824501804011881	1.2958714957272943	3.1672153639662435	1.5336566294839815	2.800770230391804	3.1793137937922835	5.330814972050286	6.040931047712631	3.785653760742539	0.2614505271567006	2.105157744863585	3.637434570597972	7.77892325120249	6.278309229254142	1.4772115779074046	5.398414652776118	5.125177276297309	4.246128704589485	0.6893915254436865	2.2185952318776114	4.4433370657905185	3.0717740775042857	2.3868823883970296	0.6854114053522086	0.023090644278416943	0.38396149825292963	-2.167281321879722	-1.2253532283842299	3.541361628996825	0.20496423784337345	-2.3286248352848276	0.9884928598239788	4.360744692126315	6.756523494818392
chr3L:10854300-10855868	-2.560492461967926	-3.002424509979461	-2.1161072833021546	0.5050184077099935	-1.2956156029513832	0.4333694895193577	1.4112246161388995	-0.3511434199808829	0.3842533059311557	1.4476620743564603	0.7273940556748907	-0.47712125471966244	-0.583162704726522	2.868705933869993	2.3155303483066025	-0.6120858962486534	-1.3324748907341926	-2.3680339728298216	-1.036884368385069	-0.9884928598239788	-0.9884928598239788	0.3842533059311557	1.4637527426815686	0.8807275879539905	3.5499874054406844	2.1525617457641175	2.229834813032701	1.3481204267489149	0.6816519536376183	0.6252873828651146	0.8341940706365135	-1.656359534259189	1.959752602274984	-0.3924423884569014	0.0761805273034738	-0.11372602618050198	1.0668755590631576	-0.7359535705891888	0.9884928598239788	-0.3842533059311557	1.9084850188786497	1.684872899606169	5.240130328684691	7.303125593860915	0.6383073482902311	0.47712125471966244	0.6025013259654013	5.231331025982778	7.833032508966835
chr3L:11228672-11230367	-0.9059652567236041	-1.1113901339563375	-5.332635114816744	-1.9030327627260104	0.0	-0.6406570638915879	-7.207239708048436	-5.368962881474529	-4.879603102097341	-2.7761153151765225	0.0	-0.7359535705891888	0.0	0.0	0.0	-0.32675222119505476	0.9527115521825327	1.3759786222711345	3.287701640301912	0.0	1.0466924622419154	-0.6252873828651145	0.32675222119505476	0.6252873828651146	1.087636782058556	20.163616000508235	24.659440562839833	29.495993752781136	29.198345386022762	17.984770276069124	7.7577404879043	2.6648005015305487	0.32159437122807916	-1.861741890911359	0.0	-12.544899624135988	-9.525679514663867	-6.73472150681648	-7.047127413050792	-11.316339881505606	-11.474501831860483	-1.0444904895526175	22.684704283966102	15.974584816243606	12.691086704502517	8.48857452219945	3.5102968819376144	-2.664344422171697	-2.4203212569907304
chr3L:11234884-11237816	0.0	0.0	0.0	-0.32675222119505476	0.9527115521825327	1.3759786222711345	3.287701640301912	0.0	1.0466924622419154	-0.6252873828651145	0.32675222119505476	0.6252873828651146	1.087636782058556	20.163616000508235	24.659440562839833	29.495993752781136	29.198345386022762	17.984770276069124	7.7577404879043	2.6648005015305487	0.32159437122807916	-1.861741890911359	0.0	-12.544899624135988	-9.525679514663867	-6.73472150681648	-7.047127413050792	-11.316339881505606	-11.474501831860483	-1.0444904895526175	22.684704283966102	15.974584816243606	12.691086704502517	8.48857452219945	3.5102968819376144	-2.664344422171697	-2.4203212569907304	-12.126868384573676	1.7870801875369329	7.988908714846393	7.946767392506724	-0.16803870912728885	-7.66176643784109	-14.248359341142708	-17.625659702404782	-14.121935911100408	-5.505060032472471	-3.2994144846163493	0.4359239231164445
chr3L:11683814-11685947	3.061421408772923	1.6696679801321195	4.073606514735791	1.4252302402892765	2.359165974112901	-1.2481190672748017	0.5993658339618453	-1.8588651892849861	-2.782233090672556	-3.610213000979695	-6.35067533668582	-5.383451427293342	-10.51908011164116	-20.627986526181115	-15.815662491906537	-13.704531580670924	-5.550835802794386	-6.210805743802707	-6.242075093261057	-5.610068557886995	-6.081807612402261	-14.83719142737477	-5.922779510470407	-7.7408282818616065	-9.805983280939364	-9.79584613654453	-9.653222323409942	-6.803485019671707	0.0	1.4637527426815686	-6.951454475257437	-11.813761367075639	-11.046084552109187	-6.426484481433225	-4.720816215095367	-1.597888911731707	-0.30260197260952487	-0.5217662500604511	0.7447480871432796	-1.7509408334268064	1.1834014402011797	-0.9219542596485816	-0.3842533059311557	-0.7183432030669151	-1.1962181789875859	-0.7875317382829148	0.08022510777559513	0.30749305485896583	-2.088814226635448
chr3L:13368295-13371614	-0.6252873828651145	0.0	0.0	-0.8463778262147704	2.6335732654854205	2.50995938653901	0.30687526077229726	0.9759660979290792	1.4596826525174038	-0.2552528968994852	0.5531775260541832	1.4001787390967768	1.2153403348059149	-2.1411477376961074	-7.881704423993419	-9.803282137957321	-2.7222354831651874	-4.931318372540108	-1.4637527426815689	-5.979192180477808	-14.738031159065086	-7.929154438120671	-5.533950750579349	-7.822396065923835	0.6867325911188109	-1.3821770810048504	0.0	0.0	1.5945249141605926	6.197752603155297	0.4414123674337495	0.9884928598239788	-0.3893487198707884	4.79428747802417	1.8087768333719727	5.739747081051783	4.466837941835951	4.371187356820831	4.516833750411342	2.400114063236414	1.1014254241385097	0.7264057985209469	0.8626229605682982	-0.355161630000432	0.32675222119505476	1.0767440689867966	1.0466924622419154	0.0	5.731295730867175
chr3L:13534962-13536591	5.761391113576807	9.471600399074166	4.686769534616764	0.31386728717851176	4.8580199696123145	7.027920839455894	7.345860897614332	2.7262713340331737	4.517603189691633	0.5561471327213343	-1.458066890300666	-6.162556156002679	-4.015527185966075	-7.12177281230014	-5.442759342357	-5.858651903077683	-5.989284853337099	-9.906018646924696	-8.250059583973316	-17.217961507965757	-14.055579669742587	-16.618749511734435	7.371680469582999	22.63426503414593	14.714979126664252	12.911366683519258	9.186878038557836	5.1447660806434445	5.281149223982171	1.8067314864032284	1.684872899606169	-2.0298022893465966	-3.884513120925574	-5.599310202608367	-4.75144305557234	-3.263865287514816	-4.081335695077332	-1.7365349138496764	-1.488481697334029	-6.695935475514536	-3.2645833576593897	-6.44949786699597	-7.589715537128177	4.098047364548179	6.653350474296698	9.770414563759232	5.999353710433674	2.0727272066963667	-2.153752056553006
chr3L:13827146-13830735	-1.3794612092521175	0.0	0.0	-1.4688271124174686	-3.0945424679485343	-0.25998108473639886	0.4624117879032145	-1.0668755590631576	-0.47712125471966244	-0.7073271912790632	-0.7741317783564632	-0.26145052715670036	-0.9059652567236041	0.3842533059311557	0.3338663289647811	2.271625506748534	2.1339649249480996	-0.9884928598239788	-0.33386632896478075	-3.151952460497249	-3.1128631206954247	-1.1824894461749604	-2.18853552913724	-1.919285271970362	-0.47712125471966244	-1.7115341193933067	-3.4125430430149253	-3.525672679538126	-2.3304002847038086	-1.2456036774209613	-3.325353359970018	-6.612425486623743	-0.6025013259654013	-2.0848989901572708	-9.785275855518757	-4.286166894765546	-8.282146382253616	-12.505440269264787	-22.772419101755933	-20.41891892735576	-41.32216896814168	-32.89259607664006	0.0	0.0	0.0	0.0	0.0	0.0	0.0
chr3L:13831833-13833856	-0.7073271912790632	-0.7741317783564632	-0.26145052715670036	-0.9059652567236041	0.3842533059311557	0.3338663289647811	2.271625506748534	2.1339649249480996	-0.9884928598239788	-0.33386632896478075	-3.151952460497249	-3.1128631206954247	-1.1824894461749604	-2.18853552913724	-1.919285271970362	-0.47712125471966244	-1.7115341193933067	-3.4125430430149253	-3.525672679538126	-2.3304002847038086	-1.2456036774209613	-3.325353359970018	-6.612425486623743	-0.6025013259654013	-2.0848989901572708	-9.785275855518757	-4.286166894765546	-8.282146382253616	-12.505440269264787	-22.772419101755933	-20.41891892735576	-41.32216896814168	-32.89259607664006	0.0	0.0	0.0	0.0	0.0	0.0	0.0	0.0	0.0	0.0	0.0	0.0	0.0	0.0	0.0	0.0
chr3L:14133451-14134499	1.7672535564346894	4.692747065751041	6.313427247927943	1.455135600943431	2.2258295715907415	7.094192837707548	5.066796601073907	10.32678818634843	9.471404620246014	9.167873016262151	11.235012659355975	9.373820836557863	3.697358214836329	-0.776527502829686	-4.8095013714249415	-7.148824876587923	-7.138104056830823	-6.6411767620448705	-6.102029840452888	-2.653505665590909	-8.004566708926035	-4.430322749480393	-1.2748537263102608	-0.661155087700355	-1.1292955288990856	-1.3204029359726843	-3.106118217767225	-4.971068247121489	-3.4398200360646087	-10.209695149838602	-9.505958511739921	-8.6127895392776	-15.729143822479788	-12.743107029472966	-11.921364057438531	-11.39591398474337	-15.465185850042657	-11.986171075264	-17.75027481248389	-11.708234762131655	-2.615306279857278	-0.6816519536376183	-5.573539026101697	-4.5632661232589005	8.546729427795709	19.404511936596695	18.72960230250641	16.670732576665237	13.089181478898285
chr3L:14148887-14149889	-8.6127895392776	-15.729143822479788	-12.743107029472966	-11.921364057438531	-11.39591398474337	-15.465185850042657	-11.986171075264	-17.75027481248389	-11.708234762131655	-2.615306279857278	-0.6816519536376183	-5.573539026101697	-4.5632661232589005	8.546729427795709	19.404511936596695	18.72960230250641	16.670732576665237	13.089181478898285	12.151807118701466	6.88951282237016	12.22282639881315	0.8946685290007839	3.871606165212225	4.9368788111091915	3.540842887220925	3.0058650056688103	1.6230138894293016	3.7731675603639	1.087636782058556	2.3226120938692194	0.4270395891893763	4.194737702773767	6.047679863436138	1.0611283400728413	0.0	5.02638043299044	5.8322386157870305	7.086931900323068	3.7893495846398157	3.4540992296738717	1.330202907625879	-0.04213276561061883	-5.24024927084126	-2.328870174356896	-4.6322232720799486	-5.686838510292408	-1.7444168756405873	-9.350011241535757	-5.014403379965824
chr3L:14166994-14168463	5.8322386157870305	7.086931900323068	3.7893495846398157	3.4540992296738717	1.330202907625879	-0.04213276561061883	-5.24024927084126	-2.328870174356896	-4.6322232720799486	-5.686838510292408	-1.7444168756405873	-9.350011241535757	-5.014403379965824	-6.768296140530911	-6.897710451552034	-7.547546241136558	-4.366557716263312	-1.466099955671508	-0.23354528657278995	-1.7867487059602032	-1.268166212986585	-0.25499118930382586	3.41996260418939	0.8394600139058687	4.065195976487886	4.1516249388170845	2.127449929147478	7.766297090674179	6.603879749216676	3.0325598991381018	1.22067536969982	-1.523991237855184	0.7527082123245649	1.4130971968264303	0.0	-0.8065359368777398	-0.050917485899110146	2.0633881068083593	-0.804564650570467	0.28972707936814057	2.30490383831563	2.8159656001790045	4.4865649945806485	0.5016643697361012	1.2827959249647134	3.974977321508529	0.8372630902038953	1.2388219108911271	3.188290179937751
chr3L:14267986-14271356	1.6027115102252134	-1.4794294255236704	-3.001487598503943	-0.242597189342038	-0.6837018708481739	-3.871929982792789	-5.678365781515473	0.14629900378875466	1.2180784168254373	0.0	-0.5642579355158854	3.3968231822763832	1.6579459730316628	2.6463418852740443	0.26831606368968214	-0.10631401399851224	-1.2377342823884274	-3.414025701948387	-1.1685272424603947	-5.231217130577704	-4.604097601660909	-6.268404146204853	-3.5507818658869548	0.0	-0.2406233412219088	5.448938222621655	2.865440537086994	2.833711579452162	3.8256645082421246	0.9678765041492533	0.3983413188592978	-0.3226485669889901	-1.2739230566692905	-3.8612766727053187	0.6525645849279893	-1.9659757942948484	-2.8621319748739333	0.0	-1.4673781557092158	0.7359535705891888	-1.8026704123018673	-4.540620595511864	-2.7987615807379145	-0.13781610906989789	-0.2956935507489387	-0.47712125471966244	-2.3387826516693724	-0.7028973207179383	-0.49473989026884746
chr3L:14398499-14400012	0.9884928598239788	-1.0668755590631576	-0.7359535705891888	-0.4666095473949303	3.871606165212225	2.426965205649586	2.524840476092576	-0.9884928598239788	2.4485628030274302	4.333666144470909	0.7183432030669149	3.549077206593574	2.8586018276082155	2.058282264639426	1.0440204027870896	0.47828760653007707	2.141301069983741	2.9902029621932678	0.8403490663464235	2.0823563431631187	6.566514623009894	2.859417961442264	3.382827698073578	2.141969285424687	5.2167417207281845	2.069770875974035	0.0	-1.0820294707016946	-0.7752073742834588	0.8252449767175383	1.2924530805390657	-1.5195604157558817	-2.882195942393911	-1.1324299914943174	1.0668755590631576	0.7359535705891888	-1.0668755590631576	0.0	2.8494323494462153	1.445634790465131	0.890008913683519	0.23126084568970795	0.6320937602090214	-0.1324460563010879	0.3842533059311557	0.3842533059311557	-0.034253791105862685	-1.570613158206717	-1.4817029150914776
chr3L:14400027-14400797	3.871606165212225	2.426965205649586	2.524840476092576	-0.9884928598239788	2.4485628030274302	4.333666144470909	0.7183432030669149	3.549077206593574	2.8586018276082155	2.058282264639426	1.0440204027870896	0.47828760653007707	2.141301069983741	2.9902029621932678	0.8403490663464235	2.0823563431631187	6.566514623009894	2.859417961442264	3.382827698073578	2.141969285424687	5.2167417207281845	2.069770875974035	0.0	-1.0820294707016946	-0.7752073742834588	0.8252449767175383	1.2924530805390657	-1.5195604157558817	-2.882195942393911	-1.1324299914943174	1.0668755590631576	0.7359535705891888	-1.0668755590631576	0.0	2.8494323494462153	1.445634790465131	0.890008913683519	0.23126084568970795	0.6320937602090214	-0.1324460563010879	0.3842533059311557	0.3842533059311557	-0.034253791105862685	-1.570613158206717	-1.4817029150914776	-3.6379670688386456	-1.7311879886390265	-3.215162464442053	-4.162581722110959
chr3L:14773853-14775097	6.935045303124587	6.376823658989391	0.7357890626869555	2.853544181944009	10.954080142780178	12.124893835960268	9.905059172764224	6.57476518714955	4.860513164429974	2.9537827974435977	1.8555503240393192	5.4920114518867615	3.42596998020495	6.405614506540216	5.430676206489009	5.345892513765242	5.970717249725679	2.6712117469324492	1.5022269290607766	6.631757772060133	8.859716983825557	8.161203626537654	9.29064132252455	4.248540654161881	5.43976453993948	2.3637718666160166	8.193279140459184	6.9253093340793965	6.463974370279011	4.731132641579984	4.9601573982402	-0.5716718693241921	-1.6600668666598266	-2.87099235010618	-2.503773141437371	-1.2552997568385644	0.4516814947328406	-0.06270320752798406	1.9687051941037244	-1.3498927546430302	-0.4905189922846668	-5.021339381137693	0.5731554275886124	-3.5416102808289285	-4.130072839619585	-11.488527648534617	-15.160643900613938	-12.882928317091535	-11.788785239239921
chr3L:14775256-14777017	2.853544181944009	10.954080142780178	12.124893835960268	9.905059172764224	6.57476518714955	4.860513164429974	2.9537827974435977	1.8555503240393192	5.4920114518867615	3.42596998020495	6.405614506540216	5.430676206489009	5.345892513765242	5.970717249725679	2.6712117469324492	1.5022269290607766	6.631757772060133	8.859716983825557	8.161203626537654	9.29064132252455	4.248540654161881	5.43976453993948	2.3637718666160166	8.193279140459184	6.9253093340793965	6.463974370279011	4.731132641579984	4.9601573982402	-0.5716718693241921	-1.6600668666598266	-2.87099235010618	-2.503773141437371	-1.2552997568385644	0.4516814947328406	-0.06270320752798406	1.9687051941037244	-1.3498927546430302	-0.4905189922846668	-5.021339381137693	0.5731554275886124	-3.5416102808289285	-4.130072839619585	-11.488527648534617	-15.160643900613938	-12.882928317091535	-11.788785239239921	3.572715418216366	-0.025602159001081762	0.2614505271567006
chr3L:14777263-14779660	6.57476518714955	4.860513164429974	2.9537827974435977	1.8555503240393192	5.4920114518867615	3.42596998020495	6.405614506540216	5.430676206489009	5.345892513765242	5.970717249725679	2.6712117469324492	1.5022269290607766	6.631757772060133	8.859716983825557	8.161203626537654	9.29064132252455	4.248540654161881	5.43976453993948	2.3637718666160166	8.193279140459184	6.9253093340793965	6.463974370279011	4.731132641579984	4.9601573982402	-0.5716718693241921	-1.6600668666598266	-2.87099235010618	-2.503773141437371	-1.2552997568385644	0.4516814947328406	-0.06270320752798406	1.9687051941037244	-1.3498927546430302	-0.4905189922846668	-5.021339381137693	0.5731554275886124	-3.5416102808289285	-4.130072839619585	-11.488527648534617	-15.160643900613938	-12.882928317091535	-11.788785239239921	3.572715418216366	-0.025602159001081762	0.2614505271567006	0.0	0.7357890626869555	-2.083175603889225	-7.6525756305501265
chr3L:14939337-14940874	-5.537124080826166	-2.695742100071958	-2.2011917995173422	-2.9381664645643557	-0.9884928598239788	0.0	-0.9640408492637469	-0.6409612098259844	-1.2456457738737787	-1.139429188468293	-0.7887688914010347	-3.2324461556163335	-4.43701893860166	-2.4492904756324676	0.0	0.9059652567236041	-4.006752249942025	-7.582010057204639	-4.014885263658294	-0.7359535705891888	0.0	-6.107776931190332	-4.695105265238579	-2.671886479105169	1.0611283400728413	0.6252873828651146	0.7789134453809591	-2.4880280402625043	0.393993229620534	-0.3441756480369319	-4.442656228302248	-5.373854476533741	1.2560006192103859	0.0	-0.9884928598239788	-0.7359535705891888	0.0	0.5552050987676277	-0.47712125471966244	2.716740028780125	3.8673497401020356	1.623462601201537	5.925239274983584	4.736120036209344	2.1864442654251595	-0.2240774644457132	-0.08623855646255352	1.4975107806966512	1.4409742389303486
chr3L:14960142-14962060	5.925239274983584	4.736120036209344	2.1864442654251595	-0.2240774644457132	-0.08623855646255352	1.4975107806966512	1.4409742389303486	1.4637527426815686	0.3842533059311557	2.35834939305314	-1.6128123079011039	3.322116878638936	2.50009120302993	0.0	-0.47712125471966244	-1.1735567295533955	0.760640093821455	1.2049203278518885	0.8881232239143072	2.049983065775392	3.7649347708814407	4.5439005589546655	0.7359535705891888	0.32675222119505476	2.020480468674985	2.467596685187201	1.5356818186483685	1.3588360740722127	2.309622259940755	1.9096452215819297	3.261086524638688	1.1535175700737104	1.4192063708376903	0.3440557672277934	0.8416713548553072	2.059772622126397	-0.5722315223304937	-0.47712125471966244	0.7359535705891888	3.4175319727842974	2.7043759898608983	1.6914121239099256	7.0538794921618795	0.919397504684129	3.9773390668398614	1.164919899636283	0.19869270423637217	-1.508221618971881	-5.841115946614729
chr3L:14964216-14965443	0.3842533059311557	2.35834939305314	-1.6128123079011039	3.322116878638936	2.50009120302993	0.0	-0.47712125471966244	-1.1735567295533955	0.760640093821455	1.2049203278518885	0.8881232239143072	2.049983065775392	3.7649347708814407	4.5439005589546655	0.7359535705891888	0.32675222119505476	2.020480468674985	2.467596685187201	1.5356818186483685	1.3588360740722127	2.309622259940755	1.9096452215819297	3.261086524638688	1.1535175700737104	1.4192063708376903	0.3440557672277934	0.8416713548553072	2.059772622126397	-0.5722315223304937	-0.47712125471966244	0.7359535705891888	3.4175319727842974	2.7043759898608983	1.6914121239099256	7.0538794921618795	0.919397504684129	3.9773390668398614	1.164919899636283	0.19869270423637217	-1.508221618971881	-5.841115946614729	-9.81611355350317	-10.781478844069873	-13.342336744070046	-0.3378827511570093	2.1124957099034747	6.266061623072873	13.032820330141394	7.0320923684365635
chr3L:14968291-14969480	0.760640093821455	1.2049203278518885	0.8881232239143072	2.049983065775392	3.7649347708814407	4.5439005589546655	0.7359535705891888	0.32675222119505476	2.020480468674985	2.467596685187201	1.5356818186483685	1.3588360740722127	2.309622259940755	1.9096452215819297	3.261086524638688	1.1535175700737104	1.4192063708376903	0.3440557672277934	0.8416713548553072	2.059772622126397	-0.5722315223304937	-0.47712125471966244	0.7359535705891888	3.4175319727842974	2.7043759898608983	1.6914121239099256	7.0538794921618795	0.919397504684129	3.9773390668398614	1.164919899636283	0.19869270423637217	-1.508221618971881	-5.841115946614729	-9.81611355350317	-10.781478844069873	-13.342336744070046	-0.3378827511570093	2.1124957099034747	6.266061623072873	13.032820330141394	7.0320923684365635	6.404576348473415	17.657200637626612	22.174486547484914	16.078360688162025	15.575417430938634	14.831688308212097	7.526899128032623	6.561041531314397
chr3L:15074400-15076215	-0.5552050987676277	0.2614505271567006	-0.9563040052816955	-2.04667018107632	1.3836034978805847	0.3425022653281477	-0.6291125538252068	0.0	-0.6252873828651145	0.32675222119505476	2.3286248352848276	-0.32675222119505476	0.0	3.4347994329049545	12.105612007300971	3.651461659857122	4.651787684369479	12.223395166504208	13.491797299119014	21.947037930155247	6.750211663078794	13.624925810342917	8.051277174805014	4.890827528813796	0.695892356894292	-3.8060412306348392	-0.8515084816702617	0.38728699041274156	-0.7581357314184544	3.8740462981576242	0.8878865556647211	-1.690374271623954	-6.844283075331429	-7.797888707761391	1.369649130172812	8.57080301764369	9.81130612763387	7.8333198963255875	4.592367237426773	1.4247165024824655	-1.4386355934498958	-1.9432131737272749	0.09945117102003419	-4.473711201699591	-3.1614364717786048	-2.853841083915031	0.0	-4.116414304090061	-4.278451179305813
chr3L:15499779-15501947	-1.1654319823121886	0.32675222119505476	-1.4682666780860463	-1.6721488845449763	-0.3842533059311557	-1.1815020054581278	-0.13463002624209205	1.4535354505248967	-0.7359535705891888	-0.9884928598239788	0.8315523130180141	0.1238826896439999	1.2497658559547116	0.8089643778226023	-1.992125049064595	-1.2991533537617577	-1.5354346527983458	-2.4827283401855196	-0.6858562796310529	1.3821770810048504	0.0	0.9884928598239788	0.32675222119505476	3.4241896584745843	3.928620760103385	7.6438865266943194	1.5822108906017813	0.4106493675885908	4.229933743513048	4.230683915583456	6.9941825165411595	3.0064990998139023	3.527708484536051	1.7711392178724867	0.90738038144074	1.4134597491235843	-0.17864889905684825	-1.012066476169976	-2.093657981817748	-2.4019449255012093	-2.769566565918865	-2.9169372328700764	0.22407746444571308	0.0	-0.7359535705891888	0.47712125471966244	-0.12045395988350635	2.6276739091450705	4.501447762576815
chr3L:15510514-15511663	0.32675222119505476	3.4241896584745843	3.928620760103385	7.6438865266943194	1.5822108906017813	0.4106493675885908	4.229933743513048	4.230683915583456	6.9941825165411595	3.0064990998139023	3.527708484536051	1.7711392178724867	0.90738038144074	1.4134597491235843	-0.17864889905684825	-1.012066476169976	-2.093657981817748	-2.4019449255012093	-2.769566565918865	-2.9169372328700764	0.22407746444571308	0.0	-0.7359535705891888	0.47712125471966244	-0.12045395988350635	2.6276739091450705	4.501447762576815	2.259982999975834	0.47712125471966244	1.844827418961548	4.2571369761433955	5.703769004993319	2.557929746895809	2.672530802262782	4.189313524398159	5.805751519788813	2.1514405457392947	0.8689336835517619	-1.3301837505997212	0.7672387470036383	1.0548795820203511	-0.9612636648032125	0.14264232588557033	-2.142647458716837	1.6385008382458581	-0.3552251679457091	1.172239367877996	-0.2639163295815334	1.6806839062132066
chr3L:16009277-16010332	-11.279005006800475	-20.921001344698503	-20.138976403109563	-12.05922498977798	12.927649953203517	9.99982075348705	20.72005460822385	14.267185475443005	16.287574365018017	15.3383595830551	15.467344420925059	15.195942968627335	12.442388286686336	8.494822579843746	4.594484408309261	1.18173219968958	-1.9411047543862938	-1.4955679147939636	-3.940766762416654	-4.934021496794523	-6.71650243913125	-2.5498013263881893	-5.924551155205489	-7.192206658127547	-11.953826932332905	-12.073293002879689	-13.727501193345214	-18.90143754699488	-22.389379710788546	-29.50334536561197	-21.037676135521192	-20.3739030399719	-8.264869907680994	-0.6816519536376183	2.648463661497752	1.6264089009255023	0.6334896394696905	0.49561479799064334	-1.0948187015950703	-4.983153393048388	-8.86620875382528	-10.348061639365197	-11.116436392948312	-11.068471718395553	-2.204094620345582	1.6501490402254106	2.940832809210137	1.3233149417245498	1.8053163889671995
chr3L:16011166-16012348	12.927649953203517	9.99982075348705	20.72005460822385	14.267185475443005	16.287574365018017	15.3383595830551	15.467344420925059	15.195942968627335	12.442388286686336	8.494822579843746	4.594484408309261	1.18173219968958	-1.9411047543862938	-1.4955679147939636	-3.940766762416654	-4.934021496794523	-6.71650243913125	-2.5498013263881893	-5.924551155205489	-7.192206658127547	-11.953826932332905	-12.073293002879689	-13.727501193345214	-18.90143754699488	-22.389379710788546	-29.50334536561197	-21.037676135521192	-20.3739030399719	-8.264869907680994	-0.6816519536376183	2.648463661497752	1.6264089009255023	0.6334896394696905	0.49561479799064334	-1.0948187015950703	-4.983153393048388	-8.86620875382528	-10.348061639365197	-11.116436392948312	-11.068471718395553	-2.204094620345582	1.6501490402254106	2.940832809210137	1.3233149417245498	1.8053163889671995	-2.979615168858311	-5.405253836646425	-7.790023671078814	-5.35985248878413
chr3L:16016424-16018283	4.594484408309261	1.18173219968958	-1.9411047543862938	-1.4955679147939636	-3.940766762416654	-4.934021496794523	-6.71650243913125	-2.5498013263881893	-5.924551155205489	-7.192206658127547	-11.953826932332905	-12.073293002879689	-13.727501193345214	-18.90143754699488	-22.389379710788546	-29.50334536561197	-21.037676135521192	-20.3739030399719	-8.264869907680994	-0.6816519536376183	2.648463661497752	1.6264089009255023	0.6334896394696905	0.49561479799064334	-1.0948187015950703	-4.983153393048388	-8.86620875382528	-10.348061639365197	-11.116436392948312	-11.068471718395553	-2.204094620345582	1.6501490402254106	2.940832809210137	1.3233149417245498	1.8053163889671995	-2.979615168858311	-5.405253836646425	-7.790023671078814	-5.35985248878413	-2.4439776078658966	0.21070289983532975	-4.3037625717901	-3.089274914175607	-5.749707355328419	-11.146544612263458	-11.972020750359832	-7.242243654048439	-6.963833530899188	-6.285823489630066
chr3L:16018617-16019804	-4.934021496794523	-6.71650243913125	-2.5498013263881893	-5.924551155205489	-7.192206658127547	-11.953826932332905	-12.073293002879689	-13.727501193345214	-18.90143754699488	-22.389379710788546	-29.50334536561197	-21.037676135521192	-20.3739030399719	-8.264869907680994	-0.6816519536376183	2.648463661497752	1.6264089009255023	0.6334896394696905	0.49561479799064334	-1.0948187015950703	-4.983153393048388	-8.86620875382528	-10.348061639365197	-11.116436392948312	-11.068471718395553	-2.204094620345582	1.6501490402254106	2.940832809210137	1.3233149417245498	1.8053163889671995	-2.979615168858311	-5.405253836646425	-7.790023671078814	-5.35985248878413	-2.4439776078658966	0.21070289983532975	-4.3037625717901	-3.089274914175607	-5.749707355328419	-11.146544612263458	-11.972020750359832	-7.242243654048439	-6.963833530899188	-6.285823489630066	-0.3842533059311557	-2.721176546160839	-12.813082378753627	-9.03671904168193	-3.564888150145605
chr3L:16040835-16043360	-0.3842533059311557	-2.721176546160839	-12.813082378753627	-9.03671904168193	-3.564888150145605	-5.989387668486833	-6.0657321396779516	-6.988910585321005	-4.541987333498651	-7.113837879892175	-5.176542286797282	-8.205423101713468	-4.63251228741738	-3.330018110753919	-0.28972707936814085	8.721907700076597	29.516705656760923	35.920286947750384	26.316991159019437	24.411099095276587	13.331952873472675	8.193033098172554	-4.149462026719785	-9.270113857595321	-20.84825514396239	-24.310233892027124	-15.723845005375102	-30.498957671688494	-16.69632837212806	2.1324144691310476	17.14893658653739	6.187668870702986	8.812448014413766	6.730756954822312	5.113271118517776	3.3336949634841	0.36875712345294664	1.4679433917965714	0.7697380030730763	-0.24394322044411307	0.45648833088540186	2.0462673229837134	7.01689669422971	3.211034840033142	2.905489012052168	0.4291696688838508	0.04090026739855756	-2.8006138528329365	-0.5302266709286746
chr3L:16105840-16107367	27.01283537634739	17.998412053424822	18.602562619095124	19.125722656899818	17.019216907308937	14.875200607578995	6.701316473604177	8.825787641128636	8.136177153302414	4.910052311322574	0.6596507739548918	-0.5926505940165921	0.034374303859193545	0.8487836296259127	-0.04126791803059125	-0.026012183854487825	1.3105638844814804	-0.37734649529572317	-1.59726788075908	-0.6823488959885214	-2.3514203757452483	2.5976972007164427	1.8727425618795468	1.7838293593572214	-0.6100211151669201	-1.8103068463757903	-1.6922542176450261	-2.433810378585642	-3.672790739125423	-3.954472094040924	-3.940345110739606	-2.18822577440514	-2.8955697421528566	0.5517359560853587	1.3513338011084146	1.953900067005932	-2.0863885229516335	-0.8105963308630283	-1.4173441213211428	-2.302943164887512	-3.1339814773340913	-5.073640129554589	-3.3223957192605518	-3.2198374135714394	-2.4453612363123085	-3.6385166618941054	-4.20997390752325	-8.051394197388941	-8.154243226869047
chr3L:16401525-16403758	0.5650377306078815	2.0767529612750724	3.389443451856496	-0.5358432340778476	1.0180318378758726	2.5911045163692963	5.200606713240484	5.446331997637484	6.611561655648397	5.846371396917124	5.509275004950656	4.499781218070784	6.68240526016532	5.4535700840708055	3.0165001393436763	4.3401733315835855	0.8863200633203413	3.3901233072456174	0.8149173547843386	1.1102944937637316	0.3936105744935026	-0.3373693734868075	-0.9431389782488059	-0.10962568408892696	-1.9279509280889975	-0.4647754165505365	-1.0958891037708254	-1.3847135825144197	0.15553434292359536	-1.0789706062113138	-1.1742213371544918	-1.814252970521732	-1.8075554552737876	-5.446342151683628	-6.666597991869972	-13.881469540092265	-17.104754392301334	-15.849945842012218	-17.9517156431993	-11.443869492194347	2.6011763741784892	6.97587887815041	7.912137606334849	3.236719671416751	-1.7266580420817803	-5.214966733919849	1.8635662115035476	10.280072806448137	5.150190322531455
chr3L:16405824-16408765	6.611561655648397	5.846371396917124	5.509275004950656	4.499781218070784	6.68240526016532	5.4535700840708055	3.0165001393436763	4.3401733315835855	0.8863200633203413	3.3901233072456174	0.8149173547843386	1.1102944937637316	0.3936105744935026	-0.3373693734868075	-0.9431389782488059	-0.10962568408892696	-1.9279509280889975	-0.4647754165505365	-1.0958891037708254	-1.3847135825144197	0.15553434292359536	-1.0789706062113138	-1.1742213371544918	-1.814252970521732	-1.8075554552737876	-5.446342151683628	-6.666597991869972	-13.881469540092265	-17.104754392301334	-15.849945842012218	-17.9517156431993	-11.443869492194347	2.6011763741784892	6.97587887815041	7.912137606334849	3.236719671416751	-1.7266580420817803	-5.214966733919849	1.8635662115035476	10.280072806448137	5.150190322531455	0.7593974304282775	-2.5290312743854133	-6.494030053906198	-4.5425123843474475	-12.114903795875412	-10.721166734878608	4.274100370621351	16.21991801184775
chr3L:16482652-16484262	7.897960750543031	5.881987031733631	6.788850573456961	5.725096106437904	9.087380691861682	9.926998476355557	3.433317267225716	8.495658849917463	3.8466696876300484	0.0	0.0	0.0	0.0	2.366214470474753	2.9669410375378598	4.667797570754538	6.168656584466446	6.054838014066735	8.392034781696847	4.518901280542434	2.1664123645322677	-1.4045301060201831	-3.6451615126997647	-3.9136812855447993	-3.31630891716907	2.300197377972844	3.433285353344137	3.10447859394333	1.7155900370013584	-0.33743505701584287	-0.27057519658514817	-3.08063065406149	-1.3194917802283606	-1.7016617983181928	1.2110394330107668	-2.3840224968197754	-1.6404667752674178	0.0	0.0	-0.8169152425649898	-4.221170993473126	-3.366326122897585	-3.432704042209664	1.0466924622419154	-2.103954432149124	-5.51766025699542	-4.623450617873812	-4.0057436317442185	-1.0066973874465057
chr3L:16763601-16766486	2.162418378770285	1.562795727813504	-0.9974559889895561	-2.736695703024325	-4.028445937250412	-9.214354277633031	-8.556633413969983	-10.133170608833519	-9.943022679404546	-11.248421978679305	-8.094157464779107	-14.243435003813698	-17.651224213750336	-15.216505995736092	-19.557720973428307	-16.92906008253891	-20.44355714889045	-32.765206040374956	-29.71388708655316	-21.246874753297906	-5.922763230025839	-2.493420891963992	4.930331945023988	8.270272177965	5.9385428781184695	3.123961991423334	1.9812586767462672	6.865861112766896	10.212564883472648	7.137686782946052	7.492813700816266	2.774245394295878	-0.6712178415435524	-2.178833504661893	-2.7844465484277667	-2.3968622982027363	-2.6835915993073036	-5.89675960653105	-9.903398074956636	-7.441128410701699	-3.3467992505332993	-10.326482326052279	-10.847857671885395	3.6509883202385347	3.901438748874504	3.043629228858464	5.242122993984089	4.170878493738907	3.525780420717953
chr3L:17409722-17412405	2.1475525372974253	4.132602891094765	4.888075335975976	7.41590765060752	2.0249220155762235	4.706905977329479	2.6920182305020774	1.5482112366979377	-3.3437897074345146	-5.003240610225586	-6.197113137312568	-7.830823887224443	-7.867424046498026	-13.143797002492626	-14.051399068060412	-11.521870186994983	-11.464495815928231	-9.026832591447867	-12.119693692855146	-10.452908850826786	-7.921812807383809	-13.206586542758115	-11.824007242823837	-11.10314055383111	-10.052408736820471	-8.594550464375581	2.1680196922571002	15.947513100438558	17.034344941932602	10.617572511748552	6.51139179167938	6.816136664488862	3.113338698006916	2.635691587723116	3.8481095355349675	3.187538625100787	-0.2406233412219088	0.3411449834230643	0.3226171987455033	-1.0780569208335262	0.7030090420758563	0.7838376262515055	-0.5012906106645333	-3.032788172003071	-2.0506571613119604	-2.5259204160364197	-4.0408727185632785	-1.6177349669986836	-3.1842398463738077
chr3L:17546154-17550585	2.07682595193349	0.4227657165218732	0.0	-0.13820413312375984	-0.5109588267912617	6.050720404344397	3.3540955240156882	-0.7359535705891888	1.5744741951716879	9.715271624606546	9.710303466817567	5.123866350630134	3.610361474640452	-0.3910079150300354	1.2670418878990384	-2.207356495112296	-3.108672053348561	-3.202476080815858	-6.192135344229479	-9.523770854832927	-10.312264211500123	-10.399392447130678	-1.2343585508555452	6.495724945931851	3.555145026480288	-2.6282796561369195	-4.603302399494315	-0.9586119241720026	-1.7321457241349796	0.0	0.0	0.0	0.0	0.0	0.0	0.0	0.0	0.0	0.0	0.0	0.9884928598239788	0.0	0.0	-2.8896935998817175	-0.5458206058709691	0.7350752397417999	-1.735739873193599	-2.2468058380601854	-7.315566153858491
chr3L:17642043-17643109	7.394699765392863	3.6467901253682276	0.1265296560394437	2.689593346042788	2.272560400448972	2.9353518544790718	3.9758690127792056	0.21824810971077307	1.3838736204033506	-0.02337315987317517	0.6503531576036035	-0.4271776007473981	-1.6175616881112125	0.2573970043428867	2.526768794278296	-0.06318025245188186	0.9819920421947447	0.36645301673832253	-1.194646247138325	-2.3391452497566325	0.27993474006150265	-2.9523055192466034	-4.5555240301208295	-2.902408521200445	-2.0180283435363244	-2.3286248352848276	-0.3546882200982164	-2.401708180896317	0.31210592231488377	0.39799486157175007	-0.3887461076840382	1.9846830587246163	0.22432243947821665	1.9723208914203911	1.6333473982836593	1.8666817524945925	4.446485856438692	0.09325683163294358	0.5044633595379466	-3.744174586686254	0.46692899019301065	-1.0762399366823194	-2.946948949129106	-4.419868422574987	-2.8373729902743996	-0.5517556197990399	1.9084850188786497	10.47422478473734	20.082796014902712
chr3L:17643755-17645144	2.689593346042788	2.272560400448972	2.9353518544790718	3.9758690127792056	0.21824810971077307	1.3838736204033506	-0.02337315987317517	0.6503531576036035	-0.4271776007473981	-1.6175616881112125	0.2573970043428867	2.526768794278296	-0.06318025245188186	0.9819920421947447	0.36645301673832253	-1.194646247138325	-2.3391452497566325	0.27993474006150265	-2.9523055192466034	-4.5555240301208295	-2.902408521200445	-2.0180283435363244	-2.3286248352848276	-0.3546882200982164	-2.401708180896317	0.31210592231488377	0.39799486157175007	-0.3887461076840382	1.9846830587246163	0.22432243947821665	1.9723208914203911	1.6333473982836593	1.8666817524945925	4.446485856438692	0.09325683163294358	0.5044633595379466	-3.744174586686254	0.46692899019301065	-1.0762399366823194	-2.946948949129106	-4.419868422574987	-2.8373729902743996	-0.5517556197990399	1.9084850188786497	10.47422478473734	20.082796014902712	17.88396270255611	17.61598578630532	16.288751816529174
chr3L:17646172-17647216	1.3838736204033506	-0.02337315987317517	0.6503531576036035	-0.4271776007473981	-1.6175616881112125	0.2573970043428867	2.526768794278296	-0.06318025245188186	0.9819920421947447	0.36645301673832253	-1.194646247138325	-2.3391452497566325	0.27993474006150265	-2.9523055192466034	-4.5555240301208295	-2.902408521200445	-2.0180283435363244	-2.3286248352848276	-0.3546882200982164	-2.401708180896317	0.31210592231488377	0.39799486157175007	-0.3887461076840382	1.9846830587246163	0.22432243947821665	1.9723208914203911	1.6333473982836593	1.8666817524945925	4.446485856438692	0.09325683163294358	0.5044633595379466	-3.744174586686254	0.46692899019301065	-1.0762399366823194	-2.946948949129106	-4.419868422574987	-2.8373729902743996	-0.5517556197990399	1.9084850188786497	10.47422478473734	20.082796014902712	17.88396270255611	17.61598578630532	16.288751816529174	13.470084444908977	9.358914025368744	14.522107227873851	11.391675038635638	12.483899808341318
chr3L:18127578-18128571	1.6535839643488601	4.673573645654031	1.8895285976245073	0.4359239231164445	-1.2408418352408965	-2.164707447636373	-1.1492414016051922	-1.8655075493553939	1.897604259904281	11.950760854549685	12.130980122464834	12.411012123460356	7.238848549319346	4.526998574882163	1.4154871174327812	0.27634427563392705	-2.829158016148103	-1.5718305533592054	-2.8261193855653257	-4.725967876717565	-3.4854718457142773	-5.85952625458054	-3.7646199174717916	-1.0912786175148979	-6.917840095023328	-4.684405571029575	-5.025475534206993	-8.112116572416161	-9.424655010811989	-6.08198548124669	-10.65910063386347	-9.807664965284935	-6.144128591749835	-3.829617520412759	0.0	-0.47712125471966244	-0.7359535705891888	0.7359535705891888	2.462842945041918	-0.983063356283494	0.27822707999391183	-1.3055991103877056	4.231876698174606	8.213640635035665	8.768804875265369	16.980080124285518	6.30340715668035	12.918226344369065	7.049800436339997
chr3L:18129945-18131641	-1.2408418352408965	-2.164707447636373	-1.1492414016051922	-1.8655075493553939	1.897604259904281	11.950760854549685	12.130980122464834	12.411012123460356	7.238848549319346	4.526998574882163	1.4154871174327812	0.27634427563392705	-2.829158016148103	-1.5718305533592054	-2.8261193855653257	-4.725967876717565	-3.4854718457142773	-5.85952625458054	-3.7646199174717916	-1.0912786175148979	-6.917840095023328	-4.684405571029575	-5.025475534206993	-8.112116572416161	-9.424655010811989	-6.08198548124669	-10.65910063386347	-9.807664965284935	-6.144128591749835	-3.829617520412759	0.0	-0.47712125471966244	-0.7359535705891888	0.7359535705891888	2.462842945041918	-0.983063356283494	0.27822707999391183	-1.3055991103877056	4.231876698174606	8.213640635035665	8.768804875265369	16.980080124285518	6.30340715668035	12.918226344369065	7.049800436339997	6.165593025051236	10.82064642747936	8.508362592533183	4.899388432189637
chr3L:18289730-18290930	-2.633649579496446	-4.6723555347257	-5.743318324947756	-2.033876868133111	-2.359065803868066	-2.132001333426658	-1.0737048356136178	-1.2825195240971863	-1.6424745416607955	0.3110215668936395	0.9601793827875326	0.024136782642628918	-1.3930658646459981	-2.8238215248408776	-4.567378900532554	-3.582937679559977	-5.537310766402855	-7.598449172302756	-3.333726589793803	-5.74809633256099	-1.3205513367551949	-1.2226364775775984	-3.511997974967027	-2.672142304171292	-0.5005079983084844	-1.742335235411338	0.0	0.0	0.3411449834230643	1.6849553380370401	1.4671068162757928	1.5937467330178896	1.42289999459051	-0.525765115291617	-0.2164232587722154	0.7267647731858277	0.5518098976240312	0.32675222119505476	1.2780642861172016	0.5605673106685375	-0.5325019857035381	0.8837948242458271	1.1358067754892245	-3.4887185545248007	-2.157898561191873	-5.996409551583608	-6.597338884926674	-8.415714977140532	-3.635334689490493
chr3L:18353336-18354216	1.5043862156169923	5.01921559982467	1.8723803976876439	2.848976105870416	6.904486711078674	0.24098050307966537	3.614352951959233	6.739574170679293	7.394001749228692	4.552510134314757	2.4794199255252782	4.262680074539119	3.514150687814108	4.928266026036137	1.866256994449178	2.407511761330099	0.9584458064545717	1.1768154586859574	0.5751898922845283	0.3223676928321657	-2.442783288354391	-1.6136967791996757	-0.7909174826469858	0.3117171364884608	-2.216263232275604	-4.684735760959615	-1.6188662644036296	-6.292512486093516	-5.634625009299469	-1.7899391233067354	-5.948062036687767	-1.3120223027252602	-1.9084850188786497	-1.7103848061567064	-4.020939144052055	-1.3978207651393055	2.007436756053761	-0.30215304220157174	-0.865647062357687	-0.050917485899110146	-3.0018527224468077	-3.868765292958818	-3.095736076237928	-0.890029653759812	-1.4145896082623184	0.0	0.3842533059311557	0.6867465907063058	-1.183289428852734
chr3L:18579054-18581827	0.0	0.0	0.0	-1.7202177029269943	-0.4142158335968964	1.5359464690053315	2.539474567460887	2.4865415854214135	4.40445398395886	4.701396902990681	3.4016855807404065	3.5794407664649026	2.0070045666383423	5.14361408779102	4.653994238674195	2.9854287717498487	5.492253310070744	0.6267648488170143	2.5812801514949393	0.2673674493105602	1.9862204930215646	0.7359535705891888	0.3842533059311557	-0.3842533059311557	-0.47712125471966244	0.8000445486914659	2.573231566047102	5.6865195844912355	4.258565252125553	0.9884928598239788	1.920677598869101	0.7421278080019245	3.557540029965755	0.8752398927353685	1.819201483051779	1.3361026057351653	-0.14869112391160574	-2.175664849316979	-3.297207324534555	-3.952439860418963	-4.885262974599405	-2.9549786996171545	-5.098560036022135	-1.9229246495807275	0.0	0.9884928598239788	0.0	0.6100512300323014	4.076170885207114
chr3L:18589049-18590532	1.9862204930215646	0.7359535705891888	0.3842533059311557	-0.3842533059311557	-0.47712125471966244	0.8000445486914659	2.573231566047102	5.6865195844912355	4.258565252125553	0.9884928598239788	1.920677598869101	0.7421278080019245	3.557540029965755	0.8752398927353685	1.819201483051779	1.3361026057351653	-0.14869112391160574	-2.175664849316979	-3.297207324534555	-3.952439860418963	-4.885262974599405	-2.9549786996171545	-5.098560036022135	-1.9229246495807275	0.0	0.9884928598239788	0.0	0.6100512300323014	4.076170885207114	2.8794811794637467	-0.9884928598239788	1.4637527426815686	4.541130648743414	6.2380358069762645	4.226356994287706	5.132422883266771	3.5154985180867495	2.2792462466387757	0.319591982137196	-0.7820208869961214	-0.2738313991725074	0.15490163351878722	-1.2876303654034333	-1.4408587321000017	-0.5863855205236747	1.4787494158918901	2.4246382274886846	-0.889746780847476	0.7359535705891888
chr3L:19035793-19037347	-14.406229222720839	-11.337141281304765	-8.198007623109387	-9.169452964261923	-5.256802329086151	-6.920535859765489	-1.9332068331720567	-5.1129768678152	-1.431837456337974	-3.836140074903715	-3.8357519283389054	-9.823738131094785	-10.005701868728226	-24.15042297499498	-21.020646263100154	-20.909043697172784	4.043338084599365	4.296917496524002	7.153754708286444	1.0549562903288852	0.14927657271186243	-7.513854001264537	-8.006210310030298	-12.14455206445278	-9.514880035794725	-11.724437707975879	-11.324850695352524	-8.216357510555053	-10.940382961328606	-0.2887691230768229	-9.5755000417456	-9.063984816608832	1.6525945075586288	-3.6208898943678087	-4.764748635276247	0.7359535705891888	-2.111462699888802	-2.5362061279076085	-1.9464695889053896	0.0	0.3842533059311557	-4.895656677085212	-4.105598861666118	-4.229947100044728	-7.262387721188323	-11.791060891792554	-10.37341831049246	-12.570097585803799	-1.4700822753787204
chr3L:19037804-19038628	-5.256802329086151	-6.920535859765489	-1.9332068331720567	-5.1129768678152	-1.431837456337974	-3.836140074903715	-3.8357519283389054	-9.823738131094785	-10.005701868728226	-24.15042297499498	-21.020646263100154	-20.909043697172784	4.043338084599365	4.296917496524002	7.153754708286444	1.0549562903288852	0.14927657271186243	-7.513854001264537	-8.006210310030298	-12.14455206445278	-9.514880035794725	-11.724437707975879	-11.324850695352524	-8.216357510555053	-10.940382961328606	-0.2887691230768229	-9.5755000417456	-9.063984816608832	1.6525945075586288	-3.6208898943678087	-4.764748635276247	0.7359535705891888	-2.111462699888802	-2.5362061279076085	-1.9464695889053896	0.0	0.3842533059311557	-4.895656677085212	-4.105598861666118	-4.229947100044728	-7.262387721188323	-11.791060891792554	-10.37341831049246	-12.570097585803799	-1.4700822753787204	-1.4637527426815689	0.0	-1.0668755590631576	-0.7359535705891888
chr3L:19075444-19076368	7.7991879412709055	4.430013626379697	4.027570447434911	1.4610411747064946	2.9038007384552715	-0.6071460235957227	-3.6745705073956705	-3.5346163861807	-3.1999401114698585	1.1737218734474009	3.5905489204623557	1.09793608361422	0.7357890626869555	0.0	2.853544181944009	8.719630974755447	5.102752844058032	1.72954811871417	3.8619128816200363	5.472646043121997	9.40740109072936	1.1919504926927986	0.8038221304753399	-3.590287173700464	-1.1350365509262275	-0.4911391630828654	2.4467784652688493	3.762733028160717	22.541014046475116	23.913211146997956	18.36421704162051	19.228948424063045	13.28117412146333	9.237691708162046	11.669528364395072	13.447189094232263	5.02884026397561	4.8561247609175595	4.3649602204242886	4.796892314456717	-0.5567253473259464	-0.42178219511705034	-4.315458133006347	-4.3757995121471644	-2.7037534088496495	-3.5692753033993214	-0.5626719316213119	-1.5928706408967488	-1.2094664753434574
chr3L:19548904-19549924	0.0	0.0	0.0	0.0	0.0	0.0	0.47712125471966244	0.47712125471966244	0.3842533059311557	0.3842533059311557	1.251293698979397	5.9392008709728294	2.3900422542586703	3.833159426416058	3.5835512713875364	4.914960451063605	5.524978032783653	3.4967468515400797	1.7962975890371429	0.9249909103163163	-0.15891671382976066	0.9078864773054824	12.776003949802327	26.440543645142974	25.388084045285332	25.15995665404712	9.830960884757191	10.958666132391679	12.296344385337628	14.20029267068157	5.304428708749709	12.37472383921509	4.10745938626204	6.7423125932093475	10.720229040259087	13.488091620940027	8.792519748846445	12.531783266232614	10.001247478009581	2.8421321470488228	6.399682696688292	8.721161638545318	8.915542030952585	4.6547380432006396	3.8693163401205695	3.3570006884681542	3.26169824850215	1.581117323238192	3.724009198409755
chr3L:19549974-19555335	0.0	0.0	0.0	0.0	0.47712125471966244	0.47712125471966244	0.3842533059311557	0.3842533059311557	1.251293698979397	5.9392008709728294	2.3900422542586703	3.833159426416058	3.5835512713875364	4.914960451063605	5.524978032783653	3.4967468515400797	1.7962975890371429	0.9249909103163163	-0.15891671382976066	0.9078864773054824	12.776003949802327	26.440543645142974	25.388084045285332	25.15995665404712	9.830960884757191	10.958666132391679	12.296344385337628	14.20029267068157	5.304428708749709	12.37472383921509	4.10745938626204	6.7423125932093475	10.720229040259087	13.488091620940027	8.792519748846445	12.531783266232614	10.001247478009581	2.8421321470488228	6.399682696688292	8.721161638545318	8.915542030952585	4.6547380432006396	3.8693163401205695	3.3570006884681542	3.26169824850215	1.581117323238192	3.724009198409755	4.1522998989666675	3.657721224519674
chr3L:19555618-19557539	3.5835512713875364	4.914960451063605	5.524978032783653	3.4967468515400797	1.7962975890371429	0.9249909103163163	-0.15891671382976066	0.9078864773054824	12.776003949802327	26.440543645142974	25.388084045285332	25.15995665404712	9.830960884757191	10.958666132391679	12.296344385337628	14.20029267068157	5.304428708749709	12.37472383921509	4.10745938626204	6.7423125932093475	10.720229040259087	13.488091620940027	8.792519748846445	12.531783266232614	10.001247478009581	2.8421321470488228	6.399682696688292	8.721161638545318	8.915542030952585	4.6547380432006396	3.8693163401205695	3.3570006884681542	3.26169824850215	1.581117323238192	3.724009198409755	4.1522998989666675	3.657721224519674	1.0487782070695417	-1.7345287976228647	2.988820755627022	3.5658778672591294	4.028891056092019	6.5867506466072685	4.137065620873254	4.9351847537965305	3.198579443546885	4.3433148008560405	2.8604750647848034	1.9635156869844992
chr3L:20254868-20256455	-13.230396248835119	-9.1035151824417	-6.26767385235343	0.0	0.0	0.0	0.0	0.0	0.0	0.0	0.0	0.0	0.0	-3.4797304274008187	-7.932332950679539	-6.883772156529683	-4.309137544965679	-1.1692681098934448	-1.2992503301620506	4.682741708796263	7.110550118001252	10.610402186582556	10.858399969835482	10.863067934816442	5.065300713060808	4.352349149091362	2.9469372092660566	4.061492026388795	1.4002232807370243	5.878918019750213	17.61052758752002	21.40809786312389	19.75299182072523	21.81434975925245	15.919083878452131	10.276037213054659	6.2649843797241145	4.82877086602118	7.5160828228422	3.0603951371763842	3.2832567393835976	4.034057614258658	4.240496661953876	2.624669751496508	0.6015371789012965	-5.8286009534924	-6.770132789656801	-3.848518026022905	-7.747686221710276
chr3L:20284070-20286222	-19.213363505459036	-11.708588606026252	0.4052260849427943	-3.653889600896002	-5.597965688119735	-2.5352918816303283	-1.3274543126663803	-1.4737446487446972	-2.6372800785510293	-2.0418101527063217	-3.0262609220966104	-0.3950281665328211	-3.086102191357704	0.7789134453809591	-1.2262537741110882	2.190699074352623	0.8093396531418781	-0.32675222119505476	-0.7359535705891888	0.0	0.8457119955017671	2.276419542683485	3.919944048759801	5.986921111779056	3.7990053341849648	-0.15117730789243075	0.288769123076823	2.6343213882462297	2.176353332483717	4.573442071811589	3.3607624099952416	5.617349337832967	3.6181503369480446	0.0	0.0	1.6668900451615751	1.3307100969424897	1.684872899606169	4.648037294079919	5.308616787211128	8.377092867667569	6.614080803179548	7.821694994753384	7.565661621799035	12.981937552092333	12.629058138804519	14.225584922229578	10.795497174490858	7.427582363891704
chr3L:20286312-20288507	-5.597965688119735	-2.5352918816303283	-1.3274543126663803	-1.4737446487446972	-2.6372800785510293	-2.0418101527063217	-3.0262609220966104	-0.3950281665328211	-3.086102191357704	0.7789134453809591	-1.2262537741110882	2.190699074352623	0.8093396531418781	-0.32675222119505476	-0.7359535705891888	0.0	0.8457119955017671	2.276419542683485	3.919944048759801	5.986921111779056	3.7990053341849648	-0.15117730789243075	0.288769123076823	2.6343213882462297	2.176353332483717	4.573442071811589	3.3607624099952416	5.617349337832967	3.6181503369480446	0.0	0.0	1.6668900451615751	1.3307100969424897	1.684872899606169	4.648037294079919	5.308616787211128	8.377092867667569	6.614080803179548	7.821694994753384	7.565661621799035	12.981937552092333	12.629058138804519	14.225584922229578	10.795497174490858	7.427582363891704	5.004257613966245	5.997422743468131	6.9310302679851725	6.667392000016279
chr3L:20392667-20399638	16.02221095595537	21.192485625410498	21.738187193164233	14.497000917487757	10.258224475966228	13.513433081527124	10.980957996459122	6.571393889318193	5.079567897098642	5.720914097147717	3.368671578769299	0.356340825511399	0.1302530687182984	-2.723334908564727	5.212967534854617	15.2027713841857	12.602788294298437	6.285046281573912	5.952683506910475	1.3703390793870693	-2.5112193972174244	-4.92524056440414	-7.035951266194299	-8.348040911495772	-1.1041098473102753	23.906430905552025	27.000569337071088	23.566647334638102	16.24534964176695	11.256756486102732	8.068574371168673	7.472781762864914	9.302239234437312	4.572595658912679	4.382679951658997	0.5392981208998562	4.774796706787897	2.150137734882445	-1.0447864192381942	-1.9845737089068567	-2.329319420413116	-1.9716545181885932	-5.721783533454631	-10.908331441504258	-8.38551605372258	-10.21756397938179	-11.842596642770497	-11.886021424053418	-12.857016575596042
chr3L:20508823-20510369	-5.781031383171968	-11.337597767180766	-11.886737588713736	-18.657667224467517	-14.298434724616003	-17.26787271902635	-14.471311330659148	-22.556907256133037	-27.270361165395165	-23.72159620314797	-8.654511287058167	-23.554479005179047	-22.18573745039068	-17.865605695360387	-21.456207082451638	-17.50926238907573	-3.455061967969428	1.4637527426815686	0.288769123076823	5.628850637783689	7.089456282344892	11.635924354349713	11.281923414412447	0.0	0.0	0.0	0.0	0.0	0.0	0.0	0.0	0.0	0.0	0.0	0.0	0.0	0.0	-1.2226364775775984	-1.043212012916232	-2.5309855567518156	-0.955876425737242	1.9236615936809558	11.969632547898144	5.6556206056727225	10.023889850896355	5.687553439138805	4.921249903911323	0.19798783203842382	-1.5331614873726833
chr3L:20510666-20512480	-14.298434724616003	-17.26787271902635	-14.471311330659148	-22.556907256133037	-27.270361165395165	-23.72159620314797	-8.654511287058167	-23.554479005179047	-22.18573745039068	-17.865605695360387	-21.456207082451638	-17.50926238907573	-3.455061967969428	1.4637527426815686	0.288769123076823	5.628850637783689	7.089456282344892	11.635924354349713	11.281923414412447	0.0	0.0	0.0	0.0	0.0	0.0	0.0	0.0	0.0	0.0	0.0	0.0	0.0	0.0	-1.2226364775775984	-1.043212012916232	-2.5309855567518156	-0.955876425737242	1.9236615936809558	11.969632547898144	5.6556206056727225	10.023889850896355	5.687553439138805	4.921249903911323	0.19798783203842382	-1.5331614873726833	-1.9520050997760987	-1.0674503321505984	-1.109955840004149	0.0
chr3L:20688335-20689429	-4.4140569520322295	-3.2910542557371856	-3.6629542236942685	-5.984260526682111	-1.2445602669577998	-2.4707512986558626	-0.13906948780066597	-1.3906800109394053	-1.1695938556118923	1.826014458789498	0.7149236728009095	-0.4582180989624409	-0.8004067368593802	2.532098378031544	0.25191308101646737	-1.0182821494561896	-5.20795244109561	-0.03703676424308102	-0.47552285547611145	-0.922482933122629	-1.452305074090175	-2.6492570718812276	-3.6782716387317618	-6.2132687873577765	-3.5217329524526466	-4.722403821976498	-1.0967789287459788	-1.5089304733773692	-0.4491619997197331	-2.894148776061032	-2.2867325285118354	0.0	0.2681854859691828	0.831350478864448	0.8293822946279163	3.1969014871164436	1.730973469226099	2.914187905922037	3.9208600012940873	2.4172165972717226	2.4360395539593878	-0.19642164050402483	3.2851109193985937	2.193244831672068	3.1164999102253708	4.449199731892106	4.4178456144595915	3.8813059023500696	2.58574254251835
chr3L:20690551-20691780	-2.4707512986558626	-0.13906948780066597	-1.3906800109394053	-1.1695938556118923	1.826014458789498	0.7149236728009095	-0.4582180989624409	-0.8004067368593802	2.532098378031544	0.25191308101646737	-1.0182821494561896	-5.20795244109561	-0.03703676424308102	-0.47552285547611145	-0.922482933122629	-1.452305074090175	-2.6492570718812276	-3.6782716387317618	-6.2132687873577765	-3.5217329524526466	-4.722403821976498	-1.0967789287459788	-1.5089304733773692	-0.4491619997197331	-2.894148776061032	-2.2867325285118354	0.0	0.2681854859691828	0.831350478864448	0.8293822946279163	3.1969014871164436	1.730973469226099	2.914187905922037	3.9208600012940873	2.4172165972717226	2.4360395539593878	-0.19642164050402483	3.2851109193985937	2.193244831672068	3.1164999102253708	4.449199731892106	4.4178456144595915	3.8813059023500696	2.58574254251835	1.1709720508499057	1.3671172712771755	1.4892316912266281	-0.7075654258352316	-0.9670162803285552
chr3L:20691897-20693120	-1.3906800109394053	-1.1695938556118923	1.826014458789498	0.7149236728009095	-0.4582180989624409	-0.8004067368593802	2.532098378031544	0.25191308101646737	-1.0182821494561896	-5.20795244109561	-0.03703676424308102	-0.47552285547611145	-0.922482933122629	-1.452305074090175	-2.6492570718812276	-3.6782716387317618	-6.2132687873577765	-3.5217329524526466	-4.722403821976498	-1.0967789287459788	-1.5089304733773692	-0.4491619997197331	-2.894148776061032	-2.2867325285118354	0.0	0.2681854859691828	0.831350478864448	0.8293822946279163	3.1969014871164436	1.730973469226099	2.914187905922037	3.9208600012940873	2.4172165972717226	2.4360395539593878	-0.19642164050402483	3.2851109193985937	2.193244831672068	3.1164999102253708	4.449199731892106	4.4178456144595915	3.8813059023500696	2.58574254251835	1.1709720508499057	1.3671172712771755	1.4892316912266281	-0.7075654258352316	-0.9670162803285552	1.8045121200660659	3.7077141767662005
chr3L:21058527-21060746	0.0	0.0	0.0	0.0	0.0	0.0	0.0	0.0	0.0	0.0	0.0	0.0	0.0	0.0	0.0	0.0	-2.8569558578075522	0.3174792021990947	-2.6199282139253293	-2.2951444196306703	2.07614289713653	-1.7924826107208622	2.772955085350169	8.460945166576867	22.357910830493356	16.695960581434203	32.45548386249799	27.1246411479299	21.61278770840655	8.062707480783573	1.9148397238196222	-4.238658553862676	4.923968617379274	8.221094580813567	0.4087732336795804	-5.537457646912439	-15.376876774173393	-12.441693462137943	10.536181895724296	14.587382375666436	12.258067410037976	11.429547236986359	10.687656922240322	14.463906627843853	4.5022091620119165	4.770677246736738	-0.2388733924999434	0.11150465572978854	-0.21631314268614787
chr3L:21137425-21141300	-1.387940830299342	-3.9897488360466693	-6.347216670043337	-4.748101039344045	-3.4651964375157984	-2.778282942474926	-1.4700822753787204	0.10456205398768052	-5.040037407395047	-4.03498124585875	1.107834378419413	-1.9951889289567608	-0.8767511360334962	0.029263499427671306	-0.34636626249399494	-0.5909287510989277	-2.735908545281712	-6.356105183685887	-3.2619638562480393	-0.791032893722419	-0.5124529719751268	-2.206399491716452	-1.597133982318845	-3.190935293107557	-2.721288374083146	-1.6345598324149526	-0.3119124802720081	-0.6049813713779955	-1.0466924622419154	2.3689761780658727	-0.6822696908450494	0.5350841092718933	-0.38765850692936704	-1.1407244938842476	-0.6564624635349278	0.17127227993998126	-0.6802353498920009	0.21067763342958307	-0.8358889139551462	-1.2058628001378644	0.3842533059311557	-0.9545034738832229	-0.625986360654597	-0.4150992390509021	2.3630416542303183	1.0747075090448637	0.20914501453742326	-1.0128592210876601	-2.916725207749955
chr3L:21481964-21483698	-1.1497910726201475	-2.1505198911805854	-5.403316487891098	-10.674672414814307	-8.840280295764165	-6.88788855121663	4.63407812192454	2.97930347991735	-0.07062638443049458	-1.9839434926028054	-4.226856969031565	-7.490321972372528	-13.670508680921982	-15.004894332624138	-9.834273275997415	3.689337464853123	9.301259887891705	3.099837617407255	0.6149803844782077	1.649868834061697	1.8650555780051334	1.611694351466329	-0.32675222119505476	3.432768520248949	8.35224418395108	6.840942222330937	8.824299583055533	12.534357896335925	2.903625588793902	1.458023884941057	0.43453768640047136	0.9767057247610837	0.1642091236232561	-0.20316204365322865	-1.5768536551231687	-3.2053885288973127	-1.58902281019159	-4.182780743662297	-1.6781136388016127	-3.1407839566371054	-4.0235067187612765	-4.52021885216966	-3.5956730800215646	-0.23102706836693862	2.2865301912985485	-2.1411477376961074	-0.5552050987676277	7.200190857838649	11.32519772081586
chr3L:21484096-21485913	-6.88788855121663	4.63407812192454	2.97930347991735	-0.07062638443049458	-1.9839434926028054	-4.226856969031565	-7.490321972372528	-13.670508680921982	-15.004894332624138	-9.834273275997415	3.689337464853123	9.301259887891705	3.099837617407255	0.6149803844782077	1.649868834061697	1.8650555780051334	1.611694351466329	-0.32675222119505476	3.432768520248949	8.35224418395108	6.840942222330937	8.824299583055533	12.534357896335925	2.903625588793902	1.458023884941057	0.43453768640047136	0.9767057247610837	0.1642091236232561	-0.20316204365322865	-1.5768536551231687	-3.2053885288973127	-1.58902281019159	-4.182780743662297	-1.6781136388016127	-3.1407839566371054	-4.0235067187612765	-4.52021885216966	-3.5956730800215646	-0.23102706836693862	2.2865301912985485	-2.1411477376961074	-0.5552050987676277	7.200190857838649	11.32519772081586	7.588649700451601	5.896069271166395	8.415439989680262	5.075612611965393	7.180375319816894
chr3L:21508129-21509345	7.180375319816894	11.228738516576906	10.16031067615952	8.573263378021899	6.485848721726631	5.242919989275594	3.8189282040429195	4.709841323798646	-0.1493059097663637	-1.998875742988863	-4.104337025419467	-3.3949283884286623	-1.6973994859440307	-0.08248940258157252	-0.7061114144611169	-2.139084803582516	-5.040211820142626	-6.616848498976402	-7.5462389035898845	-11.11991458363065	-17.346581032537983	-14.803153508743733	-19.66012299252567	-8.844107238831628	-6.793187182289898	-6.773210695981176	-9.518306641035455	-11.169244991319921	-22.350287391598794	-30.834725712426675	-15.985847217878012	-21.810264482187346	-13.683558026855424	-6.705384879481414	-18.681870580432673	-1.9432443377832398	-17.69536004230162	-7.4587531291235685	12.347944540224114	26.241270779464053	21.135052487145753	18.101291761485918	13.005389887543226	13.76558080029183	13.866578311854369	12.72854577038741	13.04263409093723	9.494200276032107	12.589149896518117
chr3L:21598650-21599712	19.448379096011305	16.317879114587846	14.752214239134004	13.668832840973215	5.387763096265845	1.2738962694373372	-1.9038280956405713	-3.1001845423354073	-1.759858276572848	-7.151574794164901	-10.562208236860286	-9.786182855332806	-12.28879974977584	-9.653119722050684	-10.89939660601159	-5.839984547483403	-0.2406233412219088	-0.26145052715670036	-7.073731996078397	-8.749576305092019	-7.411893708566989	-9.801056148680257	-11.238675273899043	-15.46965387791728	-15.445673515059942	-12.634719402322835	-18.247910840815848	-2.8210237773025924	-2.0563512659949	-5.512299373828348	-3.7170729756658707	-3.407937860029269	-5.4678054712402755	-0.8331037697083299	-1.3821770810048504	-1.6806839062132066	-3.6763506511676707	-5.951788219012083	8.174727413622175	7.248160735060996	4.298691504930099	5.038153073811439	8.331604620033723	5.5787236754981615	6.639026435340498	3.894673813200992	3.260922343424496	-0.7722327465620281	3.1960774713934965
chr3L:22057509-22059088	1.6606889769390898	0.6773948282107786	0.4633073339872348	-0.16853223013670413	1.7840054356963941	-0.15291467517953874	1.385543176679504	0.44405512276994275	-0.3934004378828495	0.7561756218421583	-1.0080292206340131	-1.1232603356870858	0.028375559195475096	-1.5877761392135872	-0.20989716028908945	-3.2652724404706284	-2.8388006888282096	-1.410206909484265	-2.568963833189632	0.034577966162650096	2.640509405098437	1.9127508378860996	2.608071096561071	-1.842141432894835	-2.9759976588209143	-1.2569466531843927	-1.1194469213804297	-1.5757040175044739	-5.255493000730074	-7.487392284210389	-7.058051493282599	-1.5984637911088007	-1.1743291227373496	-8.803151798339231	-8.406399686353977	-8.667028707089317	-2.689280945401839	-4.760815091181008	-0.9059652567236041	-1.4112246161388995	-3.6963918780270046	-1.6389681487649703	2.021125179143697	0.9884928598239788	0.0	0.0	-1.075535666472462	3.5304885221708067	1.8167588428063957
chr3L:22059295-22061495	-0.16853223013670413	1.7840054356963941	-0.15291467517953874	1.385543176679504	0.44405512276994275	-0.3934004378828495	0.7561756218421583	-1.0080292206340131	-1.1232603356870858	0.028375559195475096	-1.5877761392135872	-0.20989716028908945	-3.2652724404706284	-2.8388006888282096	-1.410206909484265	-2.568963833189632	0.034577966162650096	2.640509405098437	1.9127508378860996	2.608071096561071	-1.842141432894835	-2.9759976588209143	-1.2569466531843927	-1.1194469213804297	-1.5757040175044739	-5.255493000730074	-7.487392284210389	-7.058051493282599	-1.5984637911088007	-1.1743291227373496	-8.803151798339231	-8.406399686353977	-8.667028707089317	-2.689280945401839	-4.760815091181008	-0.9059652567236041	-1.4112246161388995	-3.6963918780270046	-1.6389681487649703	2.021125179143697	0.9884928598239788	0.0	0.0	-1.075535666472462	3.5304885221708067	1.8167588428063957	1.5250495399159165	0.5781519546899198	1.2089608120106723
chr3L:22061936-22063162	-0.3934004378828495	0.7561756218421583	-1.0080292206340131	-1.1232603356870858	0.028375559195475096	-1.5877761392135872	-0.20989716028908945	-3.2652724404706284	-2.8388006888282096	-1.410206909484265	-2.568963833189632	0.034577966162650096	2.640509405098437	1.9127508378860996	2.608071096561071	-1.842141432894835	-2.9759976588209143	-1.2569466531843927	-1.1194469213804297	-1.5757040175044739	-5.255493000730074	-7.487392284210389	-7.058051493282599	-1.5984637911088007	-1.1743291227373496	-8.803151798339231	-8.406399686353977	-8.667028707089317	-2.689280945401839	-4.760815091181008	-0.9059652567236041	-1.4112246161388995	-3.6963918780270046	-1.6389681487649703	2.021125179143697	0.9884928598239788	0.0	0.0	-1.075535666472462	3.5304885221708067	1.8167588428063957	1.5250495399159165	0.5781519546899198	1.2089608120106723	1.0608179452365678	5.085157699240377	1.7675000630653541	0.685856279631053	1.8920525487348356
chr3L:22063968-22065211	0.028375559195475096	-1.5877761392135872	-0.20989716028908945	-3.2652724404706284	-2.8388006888282096	-1.410206909484265	-2.568963833189632	0.034577966162650096	2.640509405098437	1.9127508378860996	2.608071096561071	-1.842141432894835	-2.9759976588209143	-1.2569466531843927	-1.1194469213804297	-1.5757040175044739	-5.255493000730074	-7.487392284210389	-7.058051493282599	-1.5984637911088007	-1.1743291227373496	-8.803151798339231	-8.406399686353977	-8.667028707089317	-2.689280945401839	-4.760815091181008	-0.9059652567236041	-1.4112246161388995	-3.6963918780270046	-1.6389681487649703	2.021125179143697	0.9884928598239788	0.0	0.0	-1.075535666472462	3.5304885221708067	1.8167588428063957	1.5250495399159165	0.5781519546899198	1.2089608120106723	1.0608179452365678	5.085157699240377	1.7675000630653541	0.685856279631053	1.8920525487348356	4.564924651584684	4.282479464939215	-0.07707399794267979	3.167269867296386
chr3L:22390476-22396104	0.9884928598239788	1.4700822753787206	3.2721471849889814	2.151561520017581	7.398091950588487	4.446895269065809	0.9884928598239788	1.9084850188786497	2.510573013702557	4.7736105656262104	4.532649260958277	5.106106312694769	3.7496480929055704	-0.10307903847289221	-0.9884928598239788	-1.0180318378758721	-2.4564970921306557	0.5130442744749322	0.14053560366752782	-0.6813859754679931	-2.3793623433819597	-0.7822585751594568	-6.772051713086161	-5.231217130577704	-0.3842533059311557	-0.6823442096091357	-2.9997035055557353	-0.6610055706295627	0.47076465656374733	0.0	1.547555441777249	7.43538154892621	0.7728105171935836	4.051326855508744	6.608397121711501	4.463950213977125	5.931522723461267	3.6728558218462073	2.493598072704731	2.5077295812149782	-0.892478828065966	2.4642245296277907	-1.6741837856647241	0.7882087584305985	0.5985042088181516	-0.1273791673816936	2.091728394182695	0.0	0.3842533059311557
chr3L:22396177-22398672	3.7496480929055704	-0.10307903847289221	-0.9884928598239788	-1.0180318378758721	-2.4564970921306557	0.5130442744749322	0.14053560366752782	-0.6813859754679931	-2.3793623433819597	-0.7822585751594568	-6.772051713086161	-5.231217130577704	-0.3842533059311557	-0.6823442096091357	-2.9997035055557353	-0.6610055706295627	0.47076465656374733	0.0	1.547555441777249	7.43538154892621	0.7728105171935836	4.051326855508744	6.608397121711501	4.463950213977125	5.931522723461267	3.6728558218462073	2.493598072704731	2.5077295812149782	-0.892478828065966	2.4642245296277907	-1.6741837856647241	0.7882087584305985	0.5985042088181516	-0.1273791673816936	2.091728394182695	0.0	0.3842533059311557	0.7252407316073417	2.7076545181784573	5.704874504753759	4.154707026019173	7.194342262743355	6.8014778064556625	9.722480208784196	1.6927352453282947	7.0494661853143725	1.5906582245369196	6.395515350299243	7.907641166964126
chr3L:22450021-22451322	-5.174321196591896	-11.437290051741968	-4.573034652555451	2.3896073453432467	5.565748642790123	22.62494095538619	26.260002272794427	26.21122376431384	24.085502010631565	12.68451363678313	13.892933380959692	12.126913827175454	5.627306085645177	4.577770936934465	5.0535561309665535	3.9252875873977104	3.513935319298431	3.194576202393011	2.899806524846873	2.9932734494380293	1.8885863726713465	2.318061049444663	1.1756395186947883	1.8482302426052315	2.052465892183112	-1.1721569025648257	-1.3336590785058677	-3.3981828816467807	-5.112642078929735	-6.089757404550898	-5.546728488458903	-3.950036532794902	-2.52620826694007	-1.306378598811669	-1.2538080694789855	-6.220301214041254	-4.20749835990686	-3.3812272654311766	-3.571497693545282	-1.6495855613488262	-0.16068432228610174	-0.1906396849042358	-1.1793843159454178	-1.5022269290607766	1.7214547359683818	2.6992000699605843	3.458341322335101	3.3175627582903138	4.749718650194927
chr3L:22871379-22872692	3.300787586944776	6.116237486273853	3.0310092668085726	4.004418400925294	3.2141183806493063	0.0	3.693373644817305	1.232919773123658	5.482573606563714	1.079486784980166	1.4727333124820898	1.5107517863307103	1.7684831128418126	2.9948654722128234	1.9265828068285205	0.09890496626838635	-1.0480352520677072	-4.138836876314999	-4.056079493169187	-4.07339597798436	0.36524608165550093	-4.7138873765265386	-5.171729435013607	-7.062276290078265	-2.4900216399206863	-2.9197921969740674	-0.7359535705891888	-8.153843011307709	-7.750143540193247	-5.774070392523715	-1.728975118753722	-0.6252873828651145	-0.4666095473949303	-4.427325251934886	-1.6472412181808007	-1.2217595346782386	0.19159394113518113	1.4229922198916571	-0.8303377751134307	2.1926584339517454	5.032124352412779	6.2209467630248385	10.080184489324587	6.570346016351699	6.372440717435481	0.41135700884019344	1.2363907752191154	7.798087709794038	9.738465972005683
chr3L:23997902-23999499	9.462941635886578	6.953474201297822	6.4088643320009435	6.324698747858732	5.643677182211706	3.2770781787163763	1.5490710174765494	1.7675000630653541	0.07188511036972983	-0.8031308031377227	-0.7561730291634101	-0.5846835888146276	0.7163664215850023	-0.26666639239298856	1.2097732360323603	-0.4176222886317552	-2.8630277398488393	-3.1274398711414237	-9.082062999491255	-10.37955265730447	-12.31593540961067	-15.809134949267976	-12.036726069008939	-7.954010822097741	0.0	-3.98632026286247	-2.7285928155171044	0.0	0.0	-2.3425889041682733	-2.3403659628099454	0.22407746444571308	-1.7685797944572461	0.0	-2.3412482454145658	0.18956458884263475	1.120760337436772	0.0	-0.9706617718669301	0.07603444573600501	1.302779615602324	1.4225743383903713	0.8874803547657467	-0.8710039121257922	2.2691212993301275	1.3417979513509417	-0.2727483335768747	-1.7422377150711585	-5.078506646143972
chr3R:51-2574	0	0	0	0	0	0	0	0	0	0	0	0	0	0	0	0	0	0	0	0	0	0	0	0	0	0	0	0	0	0	0	0	0	0	0	0	0	0	0	0	0	0	0	0	0	0	0	0	0
chr3R:48849-50449	0	0	0	102.93789205126404	77.43143274233549	96.70025897385158	30.347175920344448	21.581459099854662	16.041852434784744	2.527495220486036	11.773868828697918	8.48294596850034	8.440653545587814	6.73874267634285	1.3789112568992774	2.026863560729515	-4.261847784395951	-1.1874169641852226	0.2515255726010904	-0.7121263297071474	0.0	-9.445009068376052	-8.922591659513431	-8.314183364816802	-8.192090302496085	-6.767833097199135	-5.96814359343504	0.5552050987676277	-0.7357890626869555	-1.291607942702976	-1.0542106724600793	0.0	0.6919102729958372	-0.5396597917983952	-0.5931571095583589	0.8741547027334868	4.214746496994447	0.5993223932459909	-0.9884928598239788	0.9059652567236041	-2.6326997904636036	-1.0636934796285447	-1.001670451391369	1.1053494624626292	0.0	2.694246970523904	5.7779040122909375	1.2475289680029742	12.197615622509723
chr3R:172449-173618	-1.4940855140868423	-1.0593878578085547	-1.2950516554138778	-1.494051948349921	-2.446270232151797	-2.5848084578051993	-3.1711933109712467	-0.7072241749044279	0.15545647678750846	0.7495391332736779	0.0	2.049957243906024	1.2124474539954218	0.537535615317129	4.888669758372699	2.0919362666481423	1.7758189592549438	3.9285892153566953	0.730111116310081	-0.40376017707760065	4.063654056293659	4.268409522760872	3.2587852787341136	3.7982084660027984	5.253089815561184	1.0624444914048752	0.0	-7.401198288208454	-5.9836072804187665	-1.9465355138728253	0.10307903847289202	12.07855353801466	14.241755750488188	15.673213199723595	12.740979786987428	9.386650511279113	3.378751151799248	4.477066310710209	1.772717939408239	1.7839571891197958	1.8393935084100492	1.0377635829295118	-0.9605688383999956	-2.7238896669576698	-4.337932019364855	-1.2978978337131104	0.10611097045968858	0.9568070777091172	6.674425870915029
chr3R:175180-176240	-3.1711933109712467	-0.7072241749044279	0.15545647678750846	0.7495391332736779	0.0	2.049957243906024	1.2124474539954218	0.537535615317129	4.888669758372699	2.0919362666481423	1.7758189592549438	3.9285892153566953	0.730111116310081	-0.40376017707760065	4.063654056293659	4.268409522760872	3.2587852787341136	3.7982084660027984	5.253089815561184	1.0624444914048752	0.0	-7.401198288208454	-5.9836072804187665	-1.9465355138728253	0.10307903847289202	12.07855353801466	14.241755750488188	15.673213199723595	12.740979786987428	9.386650511279113	3.378751151799248	4.477066310710209	1.772717939408239	1.7839571891197958	1.8393935084100492	1.0377635829295118	-0.9605688383999956	-2.7238896669576698	-4.337932019364855	-1.2978978337131104	0.10611097045968858	0.9568070777091172	6.674425870915029	7.553362280981549	7.9288999882690865	8.18404309906681	6.361035830677555	5.47476541365432	3.977100007801729
chr3R:258960-261404	11.044078931346569	8.36807973694194	2.483933915539969	-0.5050184077099936	-5.031143920149037	-13.62912802960379	-6.773816493903235	-4.69439278068746	-7.095282005015724	0.23685661725686183	13.614729455202228	9.381426576509558	9.36335482229947	2.913916670441201	4.7509351796945944	10.847666986553113	9.28047317868544	10.928342495290208	7.260565456378928	4.193009900938655	1.4195456715774053	-0.7756935721587258	0.23634353208163594	-0.562201201311208	-0.6864289643924706	-6.409353947250236	-6.4620735969520275	-10.319133270974055	-15.332137259659234	-17.182271362332404	-7.382840616166558	-9.00388188742689	-9.704277444657606	-9.852774070079544	-0.18956458884263497	-1.2718735439589592	-1.2338863123401764	-0.32902743019439595	-2.2724645444641847	-4.720437487625018	-5.857536762679556	-0.7158051146113907	5.271848049999116	13.099832445103047	8.31538360404888	9.301962838272777	7.129548866435838	1.8052709750169444	-0.6558541829617227
chr3R:281963-284149	7.129548866435838	1.8052709750169444	-0.6558541829617227	2.880003266347856	5.108749249559681	5.932211560656775	0.0	0.0	0.0	0.0	0.0	0.0	0.0	1.3162168985821734	4.185374659368771	1.1096670455303024	6.258674644151521	4.303778947674177	6.045430102670127	1.4548969674018568	0.01833184261057506	-1.8069846800944718	-3.6004381897866957	-3.636428405042616	-1.9005063560400217	-0.9670162803285552	-3.8159604177388857	-3.549938807599428	-1.012928264306205	2.740629624790777	1.6856408850715203	0.8526405704718831	1.1025039742613163	2.9794759299785927	4.4990567345844745	2.885013785650563	2.3424557126248664	3.6050034712167562	1.5226129567907598	-1.3425607532156456	-6.644797046365709	-6.973639153287566	-9.698615375225717	-6.822725284051451	-9.04337269515516	-3.7870322181506673	-5.686954617859248	-0.23467219307274031	4.675750363429028
chr3R:284224-285621	5.932211560656775	0.0	0.0	0.0	0.0	0.0	0.0	0.0	1.3162168985821734	4.185374659368771	1.1096670455303024	6.258674644151521	4.303778947674177	6.045430102670127	1.4548969674018568	0.01833184261057506	-1.8069846800944718	-3.6004381897866957	-3.636428405042616	-1.9005063560400217	-0.9670162803285552	-3.8159604177388857	-3.549938807599428	-1.012928264306205	2.740629624790777	1.6856408850715203	0.8526405704718831	1.1025039742613163	2.9794759299785927	4.4990567345844745	2.885013785650563	2.3424557126248664	3.6050034712167562	1.5226129567907598	-1.3425607532156456	-6.644797046365709	-6.973639153287566	-9.698615375225717	-6.822725284051451	-9.04337269515516	-3.7870322181506673	-5.686954617859248	-0.23467219307274031	4.675750363429028	2.7208792528245445	-0.8671503576467227	-1.4409538854295656	-9.316520969940525	-6.687356235697886
chr3R:286719-288025	0.0	0.0	0.0	1.3162168985821734	4.185374659368771	1.1096670455303024	6.258674644151521	4.303778947674177	6.045430102670127	1.4548969674018568	0.01833184261057506	-1.8069846800944718	-3.6004381897866957	-3.636428405042616	-1.9005063560400217	-0.9670162803285552	-3.8159604177388857	-3.549938807599428	-1.012928264306205	2.740629624790777	1.6856408850715203	0.8526405704718831	1.1025039742613163	2.9794759299785927	4.4990567345844745	2.885013785650563	2.3424557126248664	3.6050034712167562	1.5226129567907598	-1.3425607532156456	-6.644797046365709	-6.973639153287566	-9.698615375225717	-6.822725284051451	-9.04337269515516	-3.7870322181506673	-5.686954617859248	-0.23467219307274031	4.675750363429028	2.7208792528245445	-0.8671503576467227	-1.4409538854295656	-9.316520969940525	-6.687356235697886	-9.774840883842703	-5.2424741023428965	-3.194111290355498	5.809721220536367	10.639219537123473
chr3R:459436-461315	-3.4517247843640937	-1.0129051030263674	9.611829136884138	3.457253912291514	3.1116449905781733	0.9670162803285552	8.201236673494051	3.3713274468632997	3.5375519610322486	5.808929212359669	3.218671608220675	3.7326123406082927	4.072171229545114	3.385076176694069	-1.152759917793467	0.1905663193002577	-0.09726358037333298	1.687260903642509	-0.12003737137067354	-0.4655930102228288	-0.8248380636237211	-1.4571640772950465	-5.597748235123369	-8.722384444991011	-3.51474519621146	-5.049102628294803	-2.2829508664707356	-2.999839999648524	-0.47712125471966244	0.0	-1.5914876501123962	2.2603461933605224	2.6806361545768125	5.553472725294684	5.677713280296501	4.068032213221874	1.3530079183022206	3.9774005985821024	5.330093112723844	5.801640739612973	5.982769404446701	6.085410459575707	4.698452209885269	4.14531245441086	2.0460783195336587	3.9138439306410624	-0.15863705539895545	-1.047539965336828	-2.936711473441382
chr3R:462129-463086	8.201236673494051	3.3713274468632997	3.5375519610322486	5.808929212359669	3.218671608220675	3.7326123406082927	4.072171229545114	3.385076176694069	-1.152759917793467	0.1905663193002577	-0.09726358037333298	1.687260903642509	-0.12003737137067354	-0.4655930102228288	-0.8248380636237211	-1.4571640772950465	-5.597748235123369	-8.722384444991011	-3.51474519621146	-5.049102628294803	-2.2829508664707356	-2.999839999648524	-0.47712125471966244	0.0	-1.5914876501123962	2.2603461933605224	2.6806361545768125	5.553472725294684	5.677713280296501	4.068032213221874	1.3530079183022206	3.9774005985821024	5.330093112723844	5.801640739612973	5.982769404446701	6.085410459575707	4.698452209885269	4.14531245441086	2.0460783195336587	3.9138439306410624	-0.15863705539895545	-1.047539965336828	-2.936711473441382	-3.613190440257142	-1.8132872922236425	-1.406844742362216	0.08107489975764023	0.0	-1.3912399352125009
chr3R:465880-470218	3.385076176694069	-1.152759917793467	0.1905663193002577	-0.09726358037333298	1.687260903642509	-0.12003737137067354	-0.4655930102228288	-0.8248380636237211	-1.4571640772950465	-5.597748235123369	-8.722384444991011	-3.51474519621146	-5.049102628294803	-2.2829508664707356	-2.999839999648524	-0.47712125471966244	0.0	-1.5914876501123962	2.2603461933605224	2.6806361545768125	5.553472725294684	5.677713280296501	4.068032213221874	1.3530079183022206	3.9774005985821024	5.330093112723844	5.801640739612973	5.982769404446701	6.085410459575707	4.698452209885269	4.14531245441086	2.0460783195336587	3.9138439306410624	-0.15863705539895545	-1.047539965336828	-2.936711473441382	-3.613190440257142	-1.8132872922236425	-1.406844742362216	0.08107489975764023	0.0	-1.3912399352125009	-8.358955557402853	-6.400497054451008	-3.2832204899438437	-2.4270808044098997	-0.3079247338544136	-3.0589062858916316	0.10773081724754507
chr3R:680239-681415	3.2818865891509392	0.565619501051088	1.5538846271505689	-2.7981996736623866	-0.20690754634709738	4.376376293129857	-0.20411886159734718	2.716163658965114	3.9215560048477505	1.3369056915711355	2.7321293121938406	-1.7857794028206349	0.21052632091416779	-1.9801415319026814	-3.0045483576294307	0.3793496550956303	8.963138224016847	9.220455930874316	16.482890521312733	16.96992523517707	19.468437740006593	14.190971718857748	11.940727087647586	4.040627316580668	2.3315033696482605	2.124302055252292	0.7940479438497913	-1.5812747458180247	-3.4503574808399673	-7.008988026571639	-10.258671317587932	-12.730519105266932	-13.486872923696017	-13.330107845356796	-7.4178180526784425	-0.26145052715670036	1.3821770810048504	6.20283909232741	7.737068505800378	8.088357955133556	6.972847204290911	3.0768559415180627	5.031076597460869	2.986670943920027	0.4719246313751906	1.1362663913991116	0.8376197363466634	1.2105505683784248	-1.018889875119475
chr3R:863512-864607	-3.655987250748649	-10.145822327226446	-6.6686139374963505	-2.0098993249934445	-12.008535719863414	-9.739271884393249	-14.52342094630696	-10.441740771327867	-10.914558432446126	-8.901202205421434	-19.063445317663223	-4.966975847414561	-6.167178636314052	-2.7418644723031713	-0.2369290422494049	-4.448684303806	-4.327445594460583	-1.4042416873289214	-1.697317462011037	-4.032909547090553	1.165512569592679	-2.002180902518119	-0.9337712719577163	-3.619986627524953	-6.571996883382018	-4.726906091377632	-2.3971752391834755	-2.774934631236092	-2.5412489161108804	0.11607202774573097	0.0	1.4637527426815686	0.0	0.0	0.0	0.0	0.0	-0.9884928598239788	-0.47712125471966244	0.0	0.0	0.0	-1.1737218734474009	-0.9884928598239788	-0.6252873828651145	3.0729649701038895	5.04846193335453	8.977975575269996	8.56658753518014
chr3R:865181-866702	-2.0098993249934445	-12.008535719863414	-9.739271884393249	-14.52342094630696	-10.441740771327867	-10.914558432446126	-8.901202205421434	-19.063445317663223	-4.966975847414561	-6.167178636314052	-2.7418644723031713	-0.2369290422494049	-4.448684303806	-4.327445594460583	-1.4042416873289214	-1.697317462011037	-4.032909547090553	1.165512569592679	-2.002180902518119	-0.9337712719577163	-3.619986627524953	-6.571996883382018	-4.726906091377632	-2.3971752391834755	-2.774934631236092	-2.5412489161108804	0.11607202774573097	0.0	1.4637527426815686	0.0	0.0	0.0	0.0	0.0	-0.9884928598239788	-0.47712125471966244	0.0	0.0	0.0	-1.1737218734474009	-0.9884928598239788	-0.6252873828651145	3.0729649701038895	5.04846193335453	8.977975575269996	8.56658753518014	0.32675222119505476	0.3842533059311557	4.195777879805444
chr3R:914795-915866	-6.592286964666715	4.499312727394427	6.69202444904582	0.31852804308827104	0.6740840921865113	-3.8667771428890854	-3.9308352879933506	-3.054689667702577	-2.368030794783839	-3.1846216175757043	-1.6337611059752737	-7.95646340039633	-7.55435510652735	-3.8666099669185963	-2.1038884355764536	0.0	0.0	0.0	0.0	0.0	0.0	0.0	0.0	0.0	0.0	0.0	0.0	0.0	-4.75590950515595	0.0	-4.762408636842893	-1.2787684141243443	0.6816519536376183	-1.7286475933637475	-3.462168657036587	2.3274544175617193	2.8576558446124705	8.536570998083693	5.758506573330235	4.456845010609605	2.558819054068541	4.059083883718805	0.7359535705891888	1.925250237852636	4.6342625645664235	5.5295015749828265	5.838699838095343	4.256418135101431	-0.6071413016536031
chr3R:934307-935513	4.456845010609605	2.558819054068541	4.059083883718805	0.7359535705891888	1.925250237852636	4.6342625645664235	5.5295015749828265	5.838699838095343	4.256418135101431	-0.6071413016536031	5.24596815291022	6.507400840393318	1.4326337768303654	0.0	-5.460189312273975	-3.4176709820995077	-1.3934004504097677	-1.3120223027252602	-3.2402047700000334	-1.530265097966735	0.0	0.0	0.0	0.0	0.0	0.0	0.0	0.0	0.0	0.0	-6.935289834672765	0.11973502808543257	-1.6872471069692019	-1.207874338224571	-4.429963327110163	-1.6659248104827586	2.1314123926024857	-0.33760734816291466	0.10456205398768052	0.08467628294079012	0.8776899544805173	2.6412669889959712	1.6806839062132066	-0.7033382568210276	-2.087007600474277	-0.2105263209141679	-1.2962450649133332	-0.6573685470170365	0.18105088102972228
chr3R:936065-936919	1.925250237852636	4.6342625645664235	5.5295015749828265	5.838699838095343	4.256418135101431	-0.6071413016536031	5.24596815291022	6.507400840393318	1.4326337768303654	0.0	-5.460189312273975	-3.4176709820995077	-1.3934004504097677	-1.3120223027252602	-3.2402047700000334	-1.530265097966735	0.0	0.0	0.0	0.0	0.0	0.0	0.0	0.0	0.0	0.0	-6.935289834672765	0.11973502808543257	-1.6872471069692019	-1.207874338224571	-4.429963327110163	-1.6659248104827586	2.1314123926024857	-0.33760734816291466	0.10456205398768052	0.08467628294079012	0.8776899544805173	2.6412669889959712	1.6806839062132066	-0.7033382568210276	-2.087007600474277	-0.2105263209141679	-1.2962450649133332	-0.6573685470170365	0.18105088102972228	-0.3842533059311557	1.3528435241215888	2.6014393392228627	3.1313545830548137
chr3R:1035889-1037087	1.3149504415101103	-3.4636437454785485	-2.855523901619532	-2.716486724668357	-4.392150544955392	-1.0638281576422768	0.9884928598239788	-3.785812283495655	-1.7722115531790854	-0.8791548266986816	-2.966836448192383	-0.11636182092070184	-1.9447622291347166	-4.512603221578403	-5.42132347505684	-4.372522709099457	-3.6820222050075606	-1.6024763869688816	-2.9161045183112653	-0.4676310425478697	-1.0668755590631576	-0.3546503345598342	-1.4842562474749224	1.0052013422911241	-0.503350809406816	-0.9059652567236041	0.7359535705891888	3.8266572819128077	5.561789973218856	3.762229217940036	6.256611792089152	3.7918682292299546	1.3740654100455731	1.0668755590631576	0.6383073482902311	0.4220719170992707	3.040834917265476	1.3821770810048504	0.6827202064713115	-0.6408104628791458	2.924876165513655	0.30255291764333986	1.0419564605871743	-0.6248499034466155	-5.395503726495559	-3.1733411556520057	-2.927009649502609	-0.2406233412219088	-8.81559580326292
chr3R:1038101-1039395	-1.0638281576422768	0.9884928598239788	-3.785812283495655	-1.7722115531790854	-0.8791548266986816	-2.966836448192383	-0.11636182092070184	-1.9447622291347166	-4.512603221578403	-5.42132347505684	-4.372522709099457	-3.6820222050075606	-1.6024763869688816	-2.9161045183112653	-0.4676310425478697	-1.0668755590631576	-0.3546503345598342	-1.4842562474749224	1.0052013422911241	-0.503350809406816	-0.9059652567236041	0.7359535705891888	3.8266572819128077	5.561789973218856	3.762229217940036	6.256611792089152	3.7918682292299546	1.3740654100455731	1.0668755590631576	0.6383073482902311	0.4220719170992707	3.040834917265476	1.3821770810048504	0.6827202064713115	-0.6408104628791458	2.924876165513655	0.30255291764333986	1.0419564605871743	-0.6248499034466155	-5.395503726495559	-3.1733411556520057	-2.927009649502609	-0.2406233412219088	-8.81559580326292	-16.867838536128627	-6.67387257536223	-8.300378160939571	-3.1654559978248087	-11.276760213380127
chr3R:1471717-1473202	-1.7358556500488482	-2.2321482815742852	-15.145709915939038	-11.565985343312633	-11.877936199765362	-10.041229578112045	-15.336063454502494	-12.307542752174665	-2.2051596035898453	-5.679540976338891	0.7359535705891888	18.497150798305945	30.864791767109534	27.842949143241995	18.94540807341922	17.71224055955651	13.596905702983642	9.394637087876148	1.674699202459402	-5.75870024146426	-12.425798554046446	-5.449615793041799	9.793675135173316	7.103547184908103	6.998774688711338	3.099483525220618	-0.3904149486317256	-1.255186884787189	-2.6423328757367766	-2.6909320102722734	-9.07738919550068	-8.375971293709814	-4.9809070241153375	-1.207316326791953	3.726534315881601	15.966021804424397	19.18712787218596	11.359105550503099	9.849918186771076	3.1165456674533685	-2.0683657008122815	-3.3094811480293234	-2.1024042231740965	-3.3647802342593924	-0.24517880602731876	-10.298471700255938	-6.132542401193245	-7.511077714511678	-3.676399430248123
chr3R:1484730-1485651	-0.3904149486317256	-1.255186884787189	-2.6423328757367766	-2.6909320102722734	-9.07738919550068	-8.375971293709814	-4.9809070241153375	-1.207316326791953	3.726534315881601	15.966021804424397	19.18712787218596	11.359105550503099	9.849918186771076	3.1165456674533685	-2.0683657008122815	-3.3094811480293234	-2.1024042231740965	-3.3647802342593924	-0.24517880602731876	-10.298471700255938	-6.132542401193245	-7.511077714511678	-3.676399430248123	-9.43751580154057	-15.839720389198007	-16.23734622759374	-12.545882672896909	-29.095709367801692	-19.335373889501398	-7.974840063737948	-7.387549028761558	5.09513260350674	21.959079312444278	27.769758755854234	29.907688505286156	25.14058133387499	13.182880544892122	16.440523961516625	16.825925748202163	11.835935547578977	13.092024961299817	8.486955880856515	7.001582913774714	6.236224253986712	0.986178161096891	-2.722820712245071	-4.598504076416683	-7.292866121379557	-6.920237479016918
chr3R:1496492-1497967	-9.43751580154057	-15.839720389198007	-16.23734622759374	-12.545882672896909	-29.095709367801692	-19.335373889501398	-7.974840063737948	-7.387549028761558	5.09513260350674	21.959079312444278	27.769758755854234	29.907688505286156	25.14058133387499	13.182880544892122	16.440523961516625	16.825925748202163	11.835935547578977	13.092024961299817	8.486955880856515	7.001582913774714	6.236224253986712	0.986178161096891	-2.722820712245071	-4.598504076416683	-7.292866121379557	-6.920237479016918	-8.546227543640319	-4.360757594340291	-7.528667612156792	-10.258497397627746	-13.726986762907268	-10.020345188885305	-14.94929551980736	-10.815026798297183	2.602302607788822	6.053950987096878	5.329389999619986	5.189204665100887	1.9335206543268417	3.2709234435545977	2.4151687273403164	5.4472137518888015	2.390894703712301	-0.7950325475735259	-3.534669297801833	-6.392802454331528	-8.820429369851421	-9.126442883752304	-6.939359329451086
chr3R:2227238-2228524	1.3016166698136762	18.57278557113379	20.609158786072342	21.899610457316562	25.246378942374573	21.350860450128707	13.860027466730667	20.37335778035806	18.6456636824581	15.914730058590376	17.00881994979605	12.161775963910499	7.77214253954524	7.538183581503502	7.179498834086925	6.446531416499233	2.850799434925259	1.4720533011821848	0.9763725899500113	0.6158905950684671	0.9958562835213762	-3.0618048892143723	-3.7488056666477463	-3.856718557377278	-5.954291827515707	-7.708583369131496	-12.664979148233215	-11.569564064555474	-20.947150270796683	-24.813475772773245	-21.40063940231556	-24.704227823686367	-12.8185248961449	-13.32881203090096	-3.7621690024694154	12.59614588985933	14.148965687619349	17.85426921065905	13.22375208941392	9.096195010372075	7.3580422595969015	-0.22939560124275402	-1.8723694906315946	-6.097688302731152	-4.160397536628454	2.7088500838279015	3.4545335358343583	0.144266854587848	0.06932047124102698
chr3R:2567674-2568613	7.306665354541238	4.694971082996251	6.987321953040417	5.505490158673247	2.889863806573348	-0.12045201286525187	1.232391195590212	-0.8288820123629248	-4.117130495273781	-2.7622011642769424	-2.2153222995555515	-3.9841331935304845	-0.9812849013681191	-4.97652334370188	-4.423286050320691	-6.920106625336964	-7.0791175275724845	-7.722052657094493	-10.148646537258477	-12.178334194405783	-12.210482543963197	-7.948787593266637	-20.234690158050967	-13.053975315577969	-9.526910021372208	-12.795260976806329	-13.582146276606585	-13.901771707744752	-10.625328839857316	-7.90388533949474	-3.7699260700920525	-5.920271714179309	-7.6427703804978755	-10.2696638719858	-1.9508484278458382	0.38573375212123046	1.9434555856175708	2.023038977613576	1.6595357330870095	6.246519431499068	2.889455888471493	4.6540223300085986	3.9652673692859945	0.21052632091416779	1.767086485902802	1.7093444634113937	1.0666396651073242	4.052450776789706	3.107271235643927
chr3R:2568671-2569827	6.987321953040417	5.505490158673247	2.889863806573348	-0.12045201286525187	1.232391195590212	-0.8288820123629248	-4.117130495273781	-2.7622011642769424	-2.2153222995555515	-3.9841331935304845	-0.9812849013681191	-4.97652334370188	-4.423286050320691	-6.920106625336964	-7.0791175275724845	-7.722052657094493	-10.148646537258477	-12.178334194405783	-12.210482543963197	-7.948787593266637	-20.234690158050967	-13.053975315577969	-9.526910021372208	-12.795260976806329	-13.582146276606585	-13.901771707744752	-10.625328839857316	-7.90388533949474	-3.7699260700920525	-5.920271714179309	-7.6427703804978755	-10.2696638719858	-1.9508484278458382	0.38573375212123046	1.9434555856175708	2.023038977613576	1.6595357330870095	6.246519431499068	2.889455888471493	4.6540223300085986	3.9652673692859945	0.21052632091416779	1.767086485902802	1.7093444634113937	1.0666396651073242	4.052450776789706	3.107271235643927	-1.2226364775775984	0.3795920046071121
chr3R:2570702-2572325	1.232391195590212	-0.8288820123629248	-4.117130495273781	-2.7622011642769424	-2.2153222995555515	-3.9841331935304845	-0.9812849013681191	-4.97652334370188	-4.423286050320691	-6.920106625336964	-7.0791175275724845	-7.722052657094493	-10.148646537258477	-12.178334194405783	-12.210482543963197	-7.948787593266637	-20.234690158050967	-13.053975315577969	-9.526910021372208	-12.795260976806329	-13.582146276606585	-13.901771707744752	-10.625328839857316	-7.90388533949474	-3.7699260700920525	-5.920271714179309	-7.6427703804978755	-10.2696638719858	-1.9508484278458382	0.38573375212123046	1.9434555856175708	2.023038977613576	1.6595357330870095	6.246519431499068	2.889455888471493	4.6540223300085986	3.9652673692859945	0.21052632091416779	1.767086485902802	1.7093444634113937	1.0666396651073242	4.052450776789706	3.107271235643927	-1.2226364775775984	0.3795920046071121	-3.140357202361049	-1.3637922877621362	0.9953512077276858	-1.0058009600137618
chr3R:2575105-2576236	-6.920106625336964	-7.0791175275724845	-7.722052657094493	-10.148646537258477	-12.178334194405783	-12.210482543963197	-7.948787593266637	-20.234690158050967	-13.053975315577969	-9.526910021372208	-12.795260976806329	-13.582146276606585	-13.901771707744752	-10.625328839857316	-7.90388533949474	-3.7699260700920525	-5.920271714179309	-7.6427703804978755	-10.2696638719858	-1.9508484278458382	0.38573375212123046	1.9434555856175708	2.023038977613576	1.6595357330870095	6.246519431499068	2.889455888471493	4.6540223300085986	3.9652673692859945	0.21052632091416779	1.767086485902802	1.7093444634113937	1.0666396651073242	4.052450776789706	3.107271235643927	-1.2226364775775984	0.3795920046071121	-3.140357202361049	-1.3637922877621362	0.9953512077276858	-1.0058009600137618	-0.6252873828651145	-1.3356318263708753	-2.263230978990982	0.0	1.1735567295533953	-0.9541698250313437	-0.6247085550122145	2.4915797699255364	0.5050184077099935
chr3R:2581501-2582805	-10.625328839857316	-7.90388533949474	-3.7699260700920525	-5.920271714179309	-7.6427703804978755	-10.2696638719858	-1.9508484278458382	0.38573375212123046	1.9434555856175708	2.023038977613576	1.6595357330870095	6.246519431499068	2.889455888471493	4.6540223300085986	3.9652673692859945	0.21052632091416779	1.767086485902802	1.7093444634113937	1.0666396651073242	4.052450776789706	3.107271235643927	-1.2226364775775984	0.3795920046071121	-3.140357202361049	-1.3637922877621362	0.9953512077276858	-1.0058009600137618	-0.6252873828651145	-1.3356318263708753	-2.263230978990982	0.0	1.1735567295533953	-0.9541698250313437	-0.6247085550122145	2.4915797699255364	0.5050184077099935	3.172772719376206	2.261476365639288	2.5624265579073	2.81646306865587	2.4352118954210313	2.493005727125369	0.7280145892514678	0.9509217485134626	0.9676510568749617	0.1515715850620499	-0.9960491555120451	0.4286136511440642	-1.2839453850559601
chr3R:2635321-2636466	-14.825514544961411	6.200867269782225	8.659462307341142	5.029412134188467	3.958980212782089	0.4395694124476677	6.436572011634237	2.3498798673353773	4.072147060536115	6.210735483137615	1.8976084336436312	0.8392834428001996	1.6313344837592594	-1.1458969134203723	-1.8351196129305836	-3.079855022867928	-7.303405730223332	-3.011411644803958	2.3864252548816838	3.7533685460060076	11.153231348080835	5.461516151784932	7.965489952835211	1.621939709406928	5.813519995736558	4.6013533827738256	3.356604949899413	-0.9568070777091172	0.1687317727032491	-3.5173758072658834	-2.70493730795769	-5.425417773152519	-6.3967085841231395	-6.918488782856713	-5.876186078187709	-2.802873109792044	-3.8362608028584866	-19.59217909787551	-22.70677874280777	-14.824213264912446	-11.597716417826213	-7.0970153048596964	0.5552050987676277	0.32675222119505476	1.0466924622419154	21.768256366955253	25.001655078890366	20.608642839345947	17.923694490401626
chr3R:2636723-2638277	5.029412134188467	3.958980212782089	0.4395694124476677	6.436572011634237	2.3498798673353773	4.072147060536115	6.210735483137615	1.8976084336436312	0.8392834428001996	1.6313344837592594	-1.1458969134203723	-1.8351196129305836	-3.079855022867928	-7.303405730223332	-3.011411644803958	2.3864252548816838	3.7533685460060076	11.153231348080835	5.461516151784932	7.965489952835211	1.621939709406928	5.813519995736558	4.6013533827738256	3.356604949899413	-0.9568070777091172	0.1687317727032491	-3.5173758072658834	-2.70493730795769	-5.425417773152519	-6.3967085841231395	-6.918488782856713	-5.876186078187709	-2.802873109792044	-3.8362608028584866	-19.59217909787551	-22.70677874280777	-14.824213264912446	-11.597716417826213	-7.0970153048596964	0.5552050987676277	0.32675222119505476	1.0466924622419154	21.768256366955253	25.001655078890366	20.608642839345947	17.923694490401626	12.34599522288824	7.7926810055284585	7.971801021976323
chr3R:2638487-2639677	6.436572011634237	2.3498798673353773	4.072147060536115	6.210735483137615	1.8976084336436312	0.8392834428001996	1.6313344837592594	-1.1458969134203723	-1.8351196129305836	-3.079855022867928	-7.303405730223332	-3.011411644803958	2.3864252548816838	3.7533685460060076	11.153231348080835	5.461516151784932	7.965489952835211	1.621939709406928	5.813519995736558	4.6013533827738256	3.356604949899413	-0.9568070777091172	0.1687317727032491	-3.5173758072658834	-2.70493730795769	-5.425417773152519	-6.3967085841231395	-6.918488782856713	-5.876186078187709	-2.802873109792044	-3.8362608028584866	-19.59217909787551	-22.70677874280777	-14.824213264912446	-11.597716417826213	-7.0970153048596964	0.5552050987676277	0.32675222119505476	1.0466924622419154	21.768256366955253	25.001655078890366	20.608642839345947	17.923694490401626	12.34599522288824	7.7926810055284585	7.971801021976323	5.326683748797583	0.9059652567236041	0.288769123076823
chr3R:2642406-2643669	-1.8351196129305836	-3.079855022867928	-7.303405730223332	-3.011411644803958	2.3864252548816838	3.7533685460060076	11.153231348080835	5.461516151784932	7.965489952835211	1.621939709406928	5.813519995736558	4.6013533827738256	3.356604949899413	-0.9568070777091172	0.1687317727032491	-3.5173758072658834	-2.70493730795769	-5.425417773152519	-6.3967085841231395	-6.918488782856713	-5.876186078187709	-2.802873109792044	-3.8362608028584866	-19.59217909787551	-22.70677874280777	-14.824213264912446	-11.597716417826213	-7.0970153048596964	0.5552050987676277	0.32675222119505476	1.0466924622419154	21.768256366955253	25.001655078890366	20.608642839345947	17.923694490401626	12.34599522288824	7.7926810055284585	7.971801021976323	5.326683748797583	0.9059652567236041	0.288769123076823	4.999686648246019	7.668375430446613	4.0340631521911	3.002596280034251	3.8130677580736156	4.427400249497752	-0.3010255563743431	0.4193295933985784
chr3R:2643908-2645225	-3.011411644803958	2.3864252548816838	3.7533685460060076	11.153231348080835	5.461516151784932	7.965489952835211	1.621939709406928	5.813519995736558	4.6013533827738256	3.356604949899413	-0.9568070777091172	0.1687317727032491	-3.5173758072658834	-2.70493730795769	-5.425417773152519	-6.3967085841231395	-6.918488782856713	-5.876186078187709	-2.802873109792044	-3.8362608028584866	-19.59217909787551	-22.70677874280777	-14.824213264912446	-11.597716417826213	-7.0970153048596964	0.5552050987676277	0.32675222119505476	1.0466924622419154	21.768256366955253	25.001655078890366	20.608642839345947	17.923694490401626	12.34599522288824	7.7926810055284585	7.971801021976323	5.326683748797583	0.9059652567236041	0.288769123076823	4.999686648246019	7.668375430446613	4.0340631521911	3.002596280034251	3.8130677580736156	4.427400249497752	-0.3010255563743431	0.4193295933985784	-3.2803900013211953	2.529717414630337	6.671406729170254
chr3R:2915095-2917200	6.330193350361886	6.9807530163278475	1.6726659186580606	6.779837511692792	4.401973712777823	7.015563202337922	5.781462245325764	2.8879856964477946	2.101950695448422	-0.3476588250069849	3.785163311915232	7.031741944466807	7.0850090718364624	5.546224392949035	1.743695692465778	4.620879909796377	5.673430682347398	5.977937448496311	7.3936241920735135	4.9524156206565975	9.339892557895643	13.10253264095865	10.595187047528963	0.8457119955017671	8.70929911288274	11.749563182863946	15.372914863191575	6.105342825598859	6.0437892265251865	11.933232739742012	9.903321936223925	13.251389737618247	9.155892923525911	1.1337709951695234	2.2590189216015064	4.577200076718967	6.493498630345483	1.8114887750764912	1.7095248879631941	1.489739635518928	1.6548510505161402	-0.1645482614775972	-0.2795753296109495	-4.0431000460778	-8.547361631538877	-7.4998263742657905	-6.638828726029718	-9.329059392370844	-10.751295120528187
chr3R:2930674-2932455	13.251389737618247	9.155892923525911	1.1337709951695234	2.2590189216015064	4.577200076718967	6.493498630345483	1.8114887750764912	1.7095248879631941	1.489739635518928	1.6548510505161402	-0.1645482614775972	-0.2795753296109495	-4.0431000460778	-8.547361631538877	-7.4998263742657905	-6.638828726029718	-9.329059392370844	-10.751295120528187	-12.786937471570077	-12.955291009343929	-18.554236514230194	-18.101163216016026	-11.080811292626217	-9.82332237362037	0.7341529530134303	6.893767142718528	9.01334934842668	6.877506388583062	1.7785033801448797	-2.76002572616673	-3.7793811705960105	-1.8506338439276842	-3.7719998650597355	-1.4155559089962386	-14.2079896818324	-16.914778726794747	-14.06964639276994	-37.41029203280223	-38.633820808722376	-16.2580455675857	-1.687579782996742	4.245450297313581	7.409025594380381	2.1997210317185267	11.41927961969497	3.8156550602035066	5.666104261200449	-0.9539002475373183	-4.277413845233242
chr3R:2935826-2938607	-0.1645482614775972	-0.2795753296109495	-4.0431000460778	-8.547361631538877	-7.4998263742657905	-6.638828726029718	-9.329059392370844	-10.751295120528187	-12.786937471570077	-12.955291009343929	-18.554236514230194	-18.101163216016026	-11.080811292626217	-9.82332237362037	0.7341529530134303	6.893767142718528	9.01334934842668	6.877506388583062	1.7785033801448797	-2.76002572616673	-3.7793811705960105	-1.8506338439276842	-3.7719998650597355	-1.4155559089962386	-14.2079896818324	-16.914778726794747	-14.06964639276994	-37.41029203280223	-38.633820808722376	-16.2580455675857	-1.687579782996742	4.245450297313581	7.409025594380381	2.1997210317185267	11.41927961969497	3.8156550602035066	5.666104261200449	-0.9539002475373183	-4.277413845233242	-6.495102726541699	-7.2032772502474876	0.9954228520296727	6.214708115945614	3.8152092971863896	1.1627586065255737	9.314641148611232	5.107438010302716	0.195598050631987	-3.217094852420828
chr3R:3356034-3358749	6.074640256248148	6.912583973631411	8.107163416012812	3.8525952565940056	5.600168153659375	7.44718266602679	8.084256592169979	4.808920930498474	3.7893495846398157	2.7677109471775316	6.734867117219397	3.8099243859448317	1.874826951035073	4.93754894210464	3.042944561369545	2.9887430098760324	-1.7736871467233453	-0.7103705500790792	-0.5192482938002797	-0.44013535824043465	-1.1737218734474009	-0.8324482535580285	-3.2849744900503426	0.8521802888970901	0.70856189437791	5.355786934752387	1.6216404451321587	1.7530262612328962	-0.3956455853296457	0.17510803212838436	-2.511352942244209	-3.687409431079582	-7.66416839982661	-7.336600537213985	-6.413492133841615	-5.419273255086201	-7.426433593246931	-0.9207074752827707	-2.432974679379528	-0.9591312608573317	-3.412198396973716	-5.592340626186117	-7.41673319555781	-5.704017016561344	-1.0663436189201043	-5.114228415353384	-4.559845349522033	-6.388427714568128	-8.29388964016664
chr3R:3359559-3361506	4.808920930498474	3.7893495846398157	2.7677109471775316	6.734867117219397	3.8099243859448317	1.874826951035073	4.93754894210464	3.042944561369545	2.9887430098760324	-1.7736871467233453	-0.7103705500790792	-0.5192482938002797	-0.44013535824043465	-1.1737218734474009	-0.8324482535580285	-3.2849744900503426	0.8521802888970901	0.70856189437791	5.355786934752387	1.6216404451321587	1.7530262612328962	-0.3956455853296457	0.17510803212838436	-2.511352942244209	-3.687409431079582	-7.66416839982661	-7.336600537213985	-6.413492133841615	-5.419273255086201	-7.426433593246931	-0.9207074752827707	-2.432974679379528	-0.9591312608573317	-3.412198396973716	-5.592340626186117	-7.41673319555781	-5.704017016561344	-1.0663436189201043	-5.114228415353384	-4.559845349522033	-6.388427714568128	-8.29388964016664	-1.2417203437958086	-3.9222583712097845	-2.8473649360467257	-2.433721214104711	-1.563771450278943	0.0	-2.3859696943574606
chr3R:3936967-3937977	0.9240346118070873	-0.2120610093764454	0.7359535705891888	-0.32675222119505476	-0.3842533059311557	-1.9084850188786497	-1.936433967911969	-0.20913522808277477	0.4057950394860978	0.32867254487501063	-0.2895981214764894	-3.3924470637436452	-2.5727335753697442	-2.0261809858973643	0.10456205398768052	-0.7359535705891888	0.260595514690911	1.0210234464813002	-1.5231435557350494	0.4713993995936024	-1.9073341489228084	0.7039395423058505	0.513899977198238	-0.6252873828651145	1.4637527426815686	1.967221329436397	6.334050979950948	2.943482074793794	10.115129492422904	4.6607361857753045	9.89989558853483	4.838012130014196	8.769072609361688	2.7067355546137297	0.9884928598239788	2.376270380737143	9.024916875859075	9.222033506377715	11.786108025225978	1.1737218734474009	0.7359535705891888	6.728656212721887	8.380036321074913	12.274600273958075	12.135237427438124	9.892882998339362	8.471198850862631	0.1871520263410188	-0.1264000181176634
chr3R:4133429-4134602	-2.7688570744228853	-5.938023030216248	-0.2762359471809862	-5.592116977922988	-5.876492051240523	-8.01914949965381	-9.78795200524994	-8.05318120793127	-2.0573552556315784	-0.2105263209141679	-5.090099859714021	-8.35184820909588	-7.231617664254515	-3.7275962269459644	-1.1351039308747026	14.772265314196094	14.776251019172893	10.662382263408144	6.127553066730704	-1.0622971032455386	-6.769461866897953	-7.765657638206019	-22.998466578310637	-15.416274061226028	-16.900477298310086	-1.2105505683784248	10.182493069183158	13.441698628788922	20.48637568534568	19.09822749265767	14.250394045881045	9.168698346391201	4.311638410619814	0.26588808857678864	1.274925663101955	0.49207835140215644	-1.1568013372877513	-3.5841674953228333	-7.451056852517147	-3.9876648331804585	0.9144595542438799	16.109918347375853	17.43763644606887	16.775263997488004	7.0820139789446825	5.124139720357415	3.881343976614842	0.07276244414990535	-0.827430147459753
chr3R:4522902-4524629	2.3274680813573716	2.1609869980105456	0.5552050987676277	2.287423169309121	1.661022988593031	1.4066789578504793	5.213322180258284	5.6481899512760005	4.686936794060836	15.296365867838471	10.092264301864041	8.699576753330431	10.707103104939874	10.142140584720375	9.301259887891705	9.176148313376153	2.428283858999439	0.3583317802510046	-3.3280791926077744	-9.205631599970774	-10.649754397530575	-12.625024755856053	-14.860479743372796	-15.63528338139788	-9.862061312038518	-12.466929193614089	-3.381305808153869	11.11951581703862	11.968582083485156	10.890038959645388	4.316039424117731	-3.8171713012858577	-5.905095618952003	-8.087079674847224	0.20538325990451917	7.763008529795657	7.112835269512629	6.896799571024693	1.8986668949194396	-6.204452881487264	-6.525040335790181	-10.804867828986099	-10.450118181386166	-2.0095826674614794	-1.3831650459648817	7.052942248637476	9.179131254140767	11.034811451226288	10.62388707812361
chr3R:4525202-4526208	1.4066789578504793	5.213322180258284	5.6481899512760005	4.686936794060836	15.296365867838471	10.092264301864041	8.699576753330431	10.707103104939874	10.142140584720375	9.301259887891705	9.176148313376153	2.428283858999439	0.3583317802510046	-3.3280791926077744	-9.205631599970774	-10.649754397530575	-12.625024755856053	-14.860479743372796	-15.63528338139788	-9.862061312038518	-12.466929193614089	-3.381305808153869	11.11951581703862	11.968582083485156	10.890038959645388	4.316039424117731	-3.8171713012858577	-5.905095618952003	-8.087079674847224	0.20538325990451917	7.763008529795657	7.112835269512629	6.896799571024693	1.8986668949194396	-6.204452881487264	-6.525040335790181	-10.804867828986099	-10.450118181386166	-2.0095826674614794	-1.3831650459648817	7.052942248637476	9.179131254140767	11.034811451226288	10.62388707812361	7.78602499830508	-0.9213872203413562	-5.902380115474363	-12.695255125301577	-13.80221031474808
chr3R:4527234-4530018	15.296365867838471	10.092264301864041	8.699576753330431	10.707103104939874	10.142140584720375	9.301259887891705	9.176148313376153	2.428283858999439	0.3583317802510046	-3.3280791926077744	-9.205631599970774	-10.649754397530575	-12.625024755856053	-14.860479743372796	-15.63528338139788	-9.862061312038518	-12.466929193614089	-3.381305808153869	11.11951581703862	11.968582083485156	10.890038959645388	4.316039424117731	-3.8171713012858577	-5.905095618952003	-8.087079674847224	0.20538325990451917	7.763008529795657	7.112835269512629	6.896799571024693	1.8986668949194396	-6.204452881487264	-6.525040335790181	-10.804867828986099	-10.450118181386166	-2.0095826674614794	-1.3831650459648817	7.052942248637476	9.179131254140767	11.034811451226288	10.62388707812361	7.78602499830508	-0.9213872203413562	-5.902380115474363	-12.695255125301577	-13.80221031474808	0.09996368838010204	6.404573615106358	-0.07441260246669865	0.32547235250150247
chr3R:4634798-4636480	2.4546760856708594	0.8310523724265076	0.4414123674337495	0.6252873828651146	0.8135523694506172	0.4447627705698765	2.6992000699605843	4.689389072410488	3.2634233431699737	0.32675222119505476	4.2377381918163755	6.16026344994584	1.6516921332982888	7.481541457887866	5.772186983758709	9.649421280489774	3.829617520412759	7.64780850841404	12.072798032005618	8.296944914722365	11.517683462496096	15.17192106987733	17.706724633867655	20.203222298716792	13.924999173454061	15.747158662539459	12.89525972729882	11.285148434137659	8.353403011327723	12.817674090493368	10.33331735621245	12.172728364440252	7.179578434345111	9.130437448675078	8.329582280333302	7.617578686539213	10.393002758204902	7.087373082325681	4.25549183479443	3.974549234389196	-0.12686246736449847	1.348994838210197	0.7543625098296195	-0.35446343783909245	-0.780410433798529	0.9913556519375515	-2.488254280406357	-1.0425642671874213	-3.918754754036045
chr3R:4682263-4685311	-0.551804580672356	-3.8299202629102034	0.30830688936937956	0.837426654454418	-0.23240575645943337	5.65904317948157	10.705354433054437	7.553666008317674	4.9105847819237125	2.9367118704561923	-0.5358432340778476	2.144454453951497	1.8904511198374154	2.9480084138221945	5.818882855971842	4.893982245036541	3.3720599172089796	-0.7882036276245336	-3.4409518799936136	-1.9430239776133733	-2.80681422519842	-7.043504799090275	-12.716651760729087	-26.17308243768581	-26.909671991714188	-22.275617702075607	-13.397451573198518	0.0	0.288769123076823	7.8307941262593	21.7688347920679	24.001812914134526	20.400100287061438	8.516746935260821	4.647805959885501	0.019624430847536657	12.551285402081898	19.125966085619172	10.347970426282386	9.62960357635699	5.789238164733016	2.5689578535705775	5.7667127232378	7.690510420333629	2.4052202441423227	4.540308306549477	0.4082103317785636	-3.078135548797221	-2.8657571579182726
chr3R:4848478-4851844	1.7747899969308505	-0.571320832380594	-4.516664618049113	0.11875321975176696	-6.322066087040679	-5.034967117426229	-1.3473244509160707	-10.140281461007662	-1.8447911902644203	2.8110018566034953	-0.8236791214854913	-0.6610055706295627	1.470083736888542	2.767727107987818	0.38054047340964037	9.804674998506727	11.31160726322316	2.5349840601615057	0.7357890626869555	14.105430112474606	14.676125882311268	8.215441325671282	6.548396484723738	1.1610439107987276	3.5881440867441077	20.100016771701583	13.683345726369474	10.690251788639163	15.013688945183905	9.513675463847306	9.699262727734851	3.1332348496743667	2.7074120352071107	2.3734866743062186	-1.6662633538807459	-2.0073159348559355	-3.160699106291675	-1.8412048425984726	-1.5474151936727185	-3.1332742220027185	-6.010327536291242	2.465493939058609	11.932499672963733	18.281228661962388	15.943966613922939	7.2855928696144465	5.374520075072436	5.413731402317399	5.695159580021634
chr3R:4852993-4855777	2.8110018566034953	-0.8236791214854913	-0.6610055706295627	1.470083736888542	2.767727107987818	0.38054047340964037	9.804674998506727	11.31160726322316	2.5349840601615057	0.7357890626869555	14.105430112474606	14.676125882311268	8.215441325671282	6.548396484723738	1.1610439107987276	3.5881440867441077	20.100016771701583	13.683345726369474	10.690251788639163	15.013688945183905	9.513675463847306	9.699262727734851	3.1332348496743667	2.7074120352071107	2.3734866743062186	-1.6662633538807459	-2.0073159348559355	-3.160699106291675	-1.8412048425984726	-1.5474151936727185	-3.1332742220027185	-6.010327536291242	2.465493939058609	11.932499672963733	18.281228661962388	15.943966613922939	7.2855928696144465	5.374520075072436	5.413731402317399	5.695159580021634	4.480807379324958	-0.12609624138683853	1.746869651029685	-2.557548687338504	-3.4094652461293657	-6.611847461401258	-5.084779354054902	-7.520011766120589	-1.0638281576422768
chr3R:4856100-4858307	11.31160726322316	2.5349840601615057	0.7357890626869555	14.105430112474606	14.676125882311268	8.215441325671282	6.548396484723738	1.1610439107987276	3.5881440867441077	20.100016771701583	13.683345726369474	10.690251788639163	15.013688945183905	9.513675463847306	9.699262727734851	3.1332348496743667	2.7074120352071107	2.3734866743062186	-1.6662633538807459	-2.0073159348559355	-3.160699106291675	-1.8412048425984726	-1.5474151936727185	-3.1332742220027185	-6.010327536291242	2.465493939058609	11.932499672963733	18.281228661962388	15.943966613922939	7.2855928696144465	5.374520075072436	5.413731402317399	5.695159580021634	4.480807379324958	-0.12609624138683853	1.746869651029685	-2.557548687338504	-3.4094652461293657	-6.611847461401258	-5.084779354054902	-7.520011766120589	-1.0638281576422768	-7.9959929817750295	-9.037624045131805	-13.262879219803725	-9.634095109295522	-12.410251051254184	10.350748618935816	12.236819978735202
chr3R:4859636-4863644	1.1610439107987276	3.5881440867441077	20.100016771701583	13.683345726369474	10.690251788639163	15.013688945183905	9.513675463847306	9.699262727734851	3.1332348496743667	2.7074120352071107	2.3734866743062186	-1.6662633538807459	-2.0073159348559355	-3.160699106291675	-1.8412048425984726	-1.5474151936727185	-3.1332742220027185	-6.010327536291242	2.465493939058609	11.932499672963733	18.281228661962388	15.943966613922939	7.2855928696144465	5.374520075072436	5.413731402317399	5.695159580021634	4.480807379324958	-0.12609624138683853	1.746869651029685	-2.557548687338504	-3.4094652461293657	-6.611847461401258	-5.084779354054902	-7.520011766120589	-1.0638281576422768	-7.9959929817750295	-9.037624045131805	-13.262879219803725	-9.634095109295522	-12.410251051254184	10.350748618935816	12.236819978735202	8.105679439098555	5.63204807890963	3.865644499886406	13.81735768239526	12.12356409392923	11.273180882569905	2.8760149286737295
chr3R:4864121-4865264	2.7074120352071107	2.3734866743062186	-1.6662633538807459	-2.0073159348559355	-3.160699106291675	-1.8412048425984726	-1.5474151936727185	-3.1332742220027185	-6.010327536291242	2.465493939058609	11.932499672963733	18.281228661962388	15.943966613922939	7.2855928696144465	5.374520075072436	5.413731402317399	5.695159580021634	4.480807379324958	-0.12609624138683853	1.746869651029685	-2.557548687338504	-3.4094652461293657	-6.611847461401258	-5.084779354054902	-7.520011766120589	-1.0638281576422768	-7.9959929817750295	-9.037624045131805	-13.262879219803725	-9.634095109295522	-12.410251051254184	10.350748618935816	12.236819978735202	8.105679439098555	5.63204807890963	3.865644499886406	13.81735768239526	12.12356409392923	11.273180882569905	2.8760149286737295	1.91532627439241	5.095764944754125	3.31433315600087	2.3632538329356043	-1.3725977114282613	-4.870729626865933	-8.804942790310518	-14.271915702786348	-15.593424852218803
chr3R:5221728-5224875	1.244342628284521	1.6871814247268992	-1.427061431565605	3.0585971179663254	2.3422062921605993	1.881666270468655	2.043026543467967	0.15158645614062508	2.7965236947073193	-0.21423165336576278	3.2924943479344893	1.8846905489544996	-0.6252873828651145	-0.9059652567236041	4.653685483080804	8.263351214828683	11.599793666825972	12.307119614595763	10.058353579788188	9.687626234474648	5.302288337363325	4.436931109725249	4.925707079255477	2.8408137138552134	1.3174672929231261	-0.12045395988350635	1.6043581432665888	0.5982874332953676	3.5304175526205186	8.47270185767409	6.4452795311841085	8.31811415101711	8.860189824119455	15.016157916975207	9.675084165851816	11.490332663609157	9.979386239832648	8.430616191463079	4.361621495626405	8.05407294628312	5.534897761717782	9.096863521214948	3.3679113935803353	-0.2073978035635709	-0.3065006916752744	-2.442782973690295	-0.7524646610624018	-0.3406968869364643	-4.2144587662967625
chr3R:5224903-5226095	2.043026543467967	0.15158645614062508	2.7965236947073193	-0.21423165336576278	3.2924943479344893	1.8846905489544996	-0.6252873828651145	-0.9059652567236041	4.653685483080804	8.263351214828683	11.599793666825972	12.307119614595763	10.058353579788188	9.687626234474648	5.302288337363325	4.436931109725249	4.925707079255477	2.8408137138552134	1.3174672929231261	-0.12045395988350635	1.6043581432665888	0.5982874332953676	3.5304175526205186	8.47270185767409	6.4452795311841085	8.31811415101711	8.860189824119455	15.016157916975207	9.675084165851816	11.490332663609157	9.979386239832648	8.430616191463079	4.361621495626405	8.05407294628312	5.534897761717782	9.096863521214948	3.3679113935803353	-0.2073978035635709	-0.3065006916752744	-2.442782973690295	-0.7524646610624018	-0.3406968869364643	-4.2144587662967625	-4.672916075266234	-7.389154381215533	-12.32112957826096	-13.937078518752584	-16.283247353726672	-13.046721236783107
chr3R:5418055-5419122	-11.714840790796167	-5.643080713831006	-4.877416975575231	-9.941013022586255	-8.479807864440104	-6.355744273792516	-4.939798030706144	-10.025613127629951	-15.288113180542878	-6.2766434215104505	-8.961815543007683	-3.413066283379444	-14.33259677094034	-6.73984993230341	2.5506131223393687	5.36802014611462	3.2285742553553924	1.537197078528956	1.6806839062132066	9.89144843615902	28.45770500242509	36.02156926906428	34.08739668488901	24.647009673281293	13.914188593682246	9.56796337228757	7.73189479353906	19.505788354661913	12.226205842840558	9.664231429243888	4.2194389358567115	-2.429319471642363	-3.7943114298368266	-7.217924333779148	-3.904535636116767	4.9751608171116555	7.015886116414135	8.6843350424278	8.632707876504485	3.6361730452998646	1.0475491843867222	1.2183539904552478	-0.112172141437911	10.957830455659145	12.32656809296887	14.783096055625283	9.81552513631735	2.7876808840695686	1.0037950373046036
chr3R:5420304-5422866	-8.479807864440104	-6.355744273792516	-4.939798030706144	-10.025613127629951	-15.288113180542878	-6.2766434215104505	-8.961815543007683	-3.413066283379444	-14.33259677094034	-6.73984993230341	2.5506131223393687	5.36802014611462	3.2285742553553924	1.537197078528956	1.6806839062132066	9.89144843615902	28.45770500242509	36.02156926906428	34.08739668488901	24.647009673281293	13.914188593682246	9.56796337228757	7.73189479353906	19.505788354661913	12.226205842840558	9.664231429243888	4.2194389358567115	-2.429319471642363	-3.7943114298368266	-7.217924333779148	-3.904535636116767	4.9751608171116555	7.015886116414135	8.6843350424278	8.632707876504485	3.6361730452998646	1.0475491843867222	1.2183539904552478	-0.112172141437911	10.957830455659145	12.32656809296887	14.783096055625283	9.81552513631735	2.7876808840695686	1.0037950373046036	-7.0944080500156295	-8.551829085406846	-13.670823074742128	-18.550689081427986
chr3R:5703664-5705038	-33.270728947210145	-45.03840882347557	-12.288782573782846	-1.4637527426815689	-1.4637527426815689	-0.9884928598239788	-0.47712125471966244	-1.9084850188786497	-0.47712125471966244	-8.288614913817847	-5.816632202903408	0.0	-0.32675222119505476	0.0	-0.47712125471966244	0.47712125471966244	0.0	-0.47712125471966244	-9.477959150563414	-7.328353781148187	-4.321042114017895	0.0	0.0	0.0	0.0	0.0	0.0	0.0	0.0	0.0	0.0	0.0	0.0	0.0	0.0	1.1448870952583254	0.0	0.0	0.0	0.0	0.0	0.0	0.0	0.0	0.0	0.8331037697083299	9.84796338733594	8.394998325915978	6.539940542300424
chr3R:6423580-6425858	7.3333049417486675	12.072609586869318	8.84048805158801	2.1316589317973063	5.41394629283591	0.5509549297293552	5.136584374525576	2.486318972317127	2.099541775725428	1.4158457460280363	-0.4135554805098699	0.3973637495998219	3.3843718727906897	1.597104648794001	0.0	1.8467590331001522	0.30983193220448074	1.6313529630093875	1.0292154766123782	1.178997365626145	-1.1584701651558722	0.534926780476787	0.05752376713799146	0.857354358745317	-0.5270893585171343	0.9884928598239788	-1.1760410755183455	1.1825652485079852	1.3214331485568815	-1.4318110840375942	-5.629882356795583	-4.342814625320645	-3.971093487430279	-1.0587944841826509	-0.32675222119505476	0.0	-0.26145052715670036	0.7072943980545997	1.1058054478078672	0.5170482140228462	-2.524869419599464	1.4861514337399133	-0.07984757239980744	-0.2887691230768229	1.9084850188786497	-0.4934951297427091	-4.249796350337894	2.64516155995066	1.385777240641076
chr3R:6426027-6427335	0.5509549297293552	5.136584374525576	2.486318972317127	2.099541775725428	1.4158457460280363	-0.4135554805098699	0.3973637495998219	3.3843718727906897	1.597104648794001	0.0	1.8467590331001522	0.30983193220448074	1.6313529630093875	1.0292154766123782	1.178997365626145	-1.1584701651558722	0.534926780476787	0.05752376713799146	0.857354358745317	-0.5270893585171343	0.9884928598239788	-1.1760410755183455	1.1825652485079852	1.3214331485568815	-1.4318110840375942	-5.629882356795583	-4.342814625320645	-3.971093487430279	-1.0587944841826509	-0.32675222119505476	0.0	-0.26145052715670036	0.7072943980545997	1.1058054478078672	0.5170482140228462	-2.524869419599464	1.4861514337399133	-0.07984757239980744	-0.2887691230768229	1.9084850188786497	-0.4934951297427091	-4.249796350337894	2.64516155995066	1.385777240641076	-0.9444045679914137	-6.701339670096057	-6.864679457850071	-5.952398405105659	-5.579728211996139
chr3R:6429637-6430695	3.3843718727906897	1.597104648794001	0.0	1.8467590331001522	0.30983193220448074	1.6313529630093875	1.0292154766123782	1.178997365626145	-1.1584701651558722	0.534926780476787	0.05752376713799146	0.857354358745317	-0.5270893585171343	0.9884928598239788	-1.1760410755183455	1.1825652485079852	1.3214331485568815	-1.4318110840375942	-5.629882356795583	-4.342814625320645	-3.971093487430279	-1.0587944841826509	-0.32675222119505476	0.0	-0.26145052715670036	0.7072943980545997	1.1058054478078672	0.5170482140228462	-2.524869419599464	1.4861514337399133	-0.07984757239980744	-0.2887691230768229	1.9084850188786497	-0.4934951297427091	-4.249796350337894	2.64516155995066	1.385777240641076	-0.9444045679914137	-6.701339670096057	-6.864679457850071	-5.952398405105659	-5.579728211996139	-1.0668755590631576	0.9884928598239788	0.3842533059311557	0.6252873828651146	0.3842533059311557	1.531099762115607	7.090631165058719
chr3R:6443963-6445348	-2.524869419599464	1.4861514337399133	-0.07984757239980744	-0.2887691230768229	1.9084850188786497	-0.4934951297427091	-4.249796350337894	2.64516155995066	1.385777240641076	-0.9444045679914137	-6.701339670096057	-6.864679457850071	-5.952398405105659	-5.579728211996139	-1.0668755590631576	0.9884928598239788	0.3842533059311557	0.6252873828651146	0.3842533059311557	1.531099762115607	7.090631165058719	4.277430330414328	4.343477190516204	5.203088773619518	3.3179709788706515	3.057600833445362	-0.5380222417164588	-1.4432557625906586	-0.16125860883478269	-1.9780026960931374	-4.419660652090346	-0.9258172772790767	1.8496460779992465	0.8981533388365815	0.1736674791438287	-1.6724592259473805	-2.9246589726951666	2.8856644017177144	2.0225093304849273	0.9059652567236041	1.0655036301881162	-1.5159613934000844	-0.6168020735091583	1.7734291754402656	1.341610390345899	-0.7183432030669151	-0.3842533059311557	0.5237558475350889	1.3335415660480185
[truncated: 115 more rows]
[truncated: 151 more columns]
