# Supplementary material for: Convergence of topological domain boundaries, insulators, and polytene interbands revealed by high-resolution mapping of chromatin contacts in the early Drosophila melanogaster embryo
Source: eLife. 2017 Nov 17;6:e29550. doi: 10.7554/eLife.29550 (PMC5739541; doi:10.7554/eLife.29550)
Supplement: Supplementary file 2. [file elife-29550-supp2.zip › ChIP_data_fig3/MBE_XL53_H3K18ac_index13-c13_InpC_500k10k130_peaks_w100_b500.txt]

chr2L:25683-28164	0	0	0	0	0	0	0	0	0	0	0	0	0	0	0	0	0	0	0	0	0	0	0	0	0	0	0	0	0	0	0	0	0	0	0	0	0	0	0	0	0	0	0	0	0	0	0	0	0
chr2L:28869-32153	0	0	0	0	0	0	0	0	0	0	0	0	0	0	0	0	0	0	0	0	0	0	0	0	0	0	0	0	0	0	0	0	0	0	0	0	0	0	0	0	0	0	0	0.0	0.0	0.0	0.0	0.0	0.0
chr2L:85949-87642	0.6252873828651146	0.1234585106606405	-0.37571028587632194	-0.5770132251949666	1.0668755590631576	-1.005007315023078	-1.0918598585894341	-1.6171780788615426	-1.2203464871054786	-7.195277795981695	-8.66814767748717	-7.297107654583067	-9.852585601582517	-9.19566536024166	-0.5511011468531489	-10.912109661278382	-6.316799296403277	-7.630511512341701	-5.806948982400738	-6.134842043084954	1.9956962876115079	1.6096773894190728	-1.5310997621156073	0.21370491804281566	-1.3998312778797593	0.21052632091416779	0.0	0.0	0.0	0.0	0.0	0.0	0.0	0.0	2.31855924553118	2.4395024984750777	5.304384385719038	5.02638043299044	0.0	4.170137748544422	5.092352829684798	5.009698760376772	5.119335979623608	3.893150931416411	4.364205393366389	1.9859162132446282	2.814915703390496	-1.5906707975797865	2.4022748057439633
chr2L:89141-91546	-1.6171780788615426	-1.2203464871054786	-7.195277795981695	-8.66814767748717	-7.297107654583067	-9.852585601582517	-9.19566536024166	-0.5511011468531489	-10.912109661278382	-6.316799296403277	-7.630511512341701	-5.806948982400738	-6.134842043084954	1.9956962876115079	1.6096773894190728	-1.5310997621156073	0.21370491804281566	-1.3998312778797593	0.21052632091416779	0.0	0.0	0.0	0.0	0.0	0.0	0.0	0.0	2.31855924553118	2.4395024984750777	5.304384385719038	5.02638043299044	0.0	4.170137748544422	5.092352829684798	5.009698760376772	5.119335979623608	3.893150931416411	4.364205393366389	1.9859162132446282	2.814915703390496	-1.5906707975797865	2.4022748057439633	0.9645389113959693	0.9931449300976852	0.0	-0.9059652567236041	0.19672432677588858	1.5808373746462783	-0.37098667678888
chr2L:92269-93917	-9.19566536024166	-0.5511011468531489	-10.912109661278382	-6.316799296403277	-7.630511512341701	-5.806948982400738	-6.134842043084954	1.9956962876115079	1.6096773894190728	-1.5310997621156073	0.21370491804281566	-1.3998312778797593	0.21052632091416779	0.0	0.0	0.0	0.0	0.0	0.0	0.0	0.0	2.31855924553118	2.4395024984750777	5.304384385719038	5.02638043299044	0.0	4.170137748544422	5.092352829684798	5.009698760376772	5.119335979623608	3.893150931416411	4.364205393366389	1.9859162132446282	2.814915703390496	-1.5906707975797865	2.4022748057439633	0.9645389113959693	0.9931449300976852	0.0	-0.9059652567236041	0.19672432677588858	1.5808373746462783	-0.37098667678888	1.1939387804147819	0.32018560075543717	-0.12408685724765907	0.7069294769474692	0.07481796653064664	4.675382175530052
chr2L:107505-108921	4.364205393366389	1.9859162132446282	2.814915703390496	-1.5906707975797865	2.4022748057439633	0.9645389113959693	0.9931449300976852	0.0	-0.9059652567236041	0.19672432677588858	1.5808373746462783	-0.37098667678888	1.1939387804147819	0.32018560075543717	-0.12408685724765907	0.7069294769474692	0.07481796653064664	4.675382175530052	2.9512471231667976	9.233014004483898	12.080357038077448	9.835596262990917	6.634823581975883	5.069815052932902	6.674794495025668	-0.16000589969411544	0.4547195741423294	-1.9563976305089277	-3.226419324534496	-4.367783599068256	-0.5801054635639582	-0.393115943093641	0.8515673009344947	-2.534984060161506	0.2614505271567006	1.388752253448813	-1.0990952844699733	3.4243294003392135	1.3143008496017192	1.9601783318418151	-2.0087405621709027	-3.2965750299028516	-3.821835705944049	-1.3912823486446788	-2.796956675459594	-1.3851990166435546	-0.13045356992014925	-3.524383242558138	-0.8584344149345161
chr2L:154362-157015	-1.9534947623878847	-8.11893558111282	-7.816266287632137	-9.526352447474704	-12.92773030005524	-7.021063396573897	-8.999213790439786	-8.689952731142819	-2.694016807113604	-0.32675222119505476	1.0540009413075297	1.2429995135576393	4.151626491085922	2.833987965845525	-1.3386085568272064	-1.7597683219924343	-5.206812108306998	-3.3211625042704003	-2.488810178636422	-0.4693180592170089	-2.7964610403723054	-1.7535626562214939	2.6901809807942847	8.425671152344602	5.1608933349465165	3.7481978878552753	7.475707425107868	6.417658731516848	5.618659613978807	7.281186710209645	0.1560082299879291	1.8887837031419563	1.7300049165136306	4.065080965415978	0.9250985761645854	4.016958566607805	-0.5652418945841998	-1.101068796429175	-2.0269831380403738	-6.319083337386441	-5.850938914664156	-6.969648549883923	-4.422227142949517	-5.428280415385094	0.10029296151355792	0.0	-0.4666095473949303	-0.27008222866819914	-1.455803957028115
chr2L:157733-161942	-8.689952731142819	-2.694016807113604	-0.32675222119505476	1.0540009413075297	1.2429995135576393	4.151626491085922	2.833987965845525	-1.3386085568272064	-1.7597683219924343	-5.206812108306998	-3.3211625042704003	-2.488810178636422	-0.4693180592170089	-2.7964610403723054	-1.7535626562214939	2.6901809807942847	8.425671152344602	5.1608933349465165	3.7481978878552753	7.475707425107868	6.417658731516848	5.618659613978807	7.281186710209645	0.1560082299879291	1.8887837031419563	1.7300049165136306	4.065080965415978	0.9250985761645854	4.016958566607805	-0.5652418945841998	-1.101068796429175	-2.0269831380403738	-6.319083337386441	-5.850938914664156	-6.969648549883923	-4.422227142949517	-5.428280415385094	0.10029296151355792	0.0	-0.4666095473949303	-0.27008222866819914	-1.455803957028115	1.0886444887808173	1.2128644292453494	1.1446323513338468	0.0	1.171228640609484	5.798165020688555	1.8034647419903833
chr2L:161969-167743	-1.7597683219924343	-5.206812108306998	-3.3211625042704003	-2.488810178636422	-0.4693180592170089	-2.7964610403723054	-1.7535626562214939	2.6901809807942847	8.425671152344602	5.1608933349465165	3.7481978878552753	7.475707425107868	6.417658731516848	5.618659613978807	7.281186710209645	0.1560082299879291	1.8887837031419563	1.7300049165136306	4.065080965415978	0.9250985761645854	4.016958566607805	-0.5652418945841998	-1.101068796429175	-2.0269831380403738	-6.319083337386441	-5.850938914664156	-6.969648549883923	-4.422227142949517	-5.428280415385094	0.10029296151355792	0.0	-0.4666095473949303	-0.27008222866819914	-1.455803957028115	1.0886444887808173	1.2128644292453494	1.1446323513338468	0.0	1.171228640609484	5.798165020688555	1.8034647419903833	3.733058623647281	7.506700627498594	7.583792044432328	9.98914051856836	5.414217988709322	0.47083453009306675	1.6489471537350044	1.2188413273576495
chr2L:219239-222209	9.807256237668442	5.183658333880861	8.517942010632074	5.648833496852782	4.072506963598892	0.7301931835318509	2.8980003008420834	0.12580810293692404	0.2787408440440073	2.2653721615438545	-0.9253340925497531	-1.3882927393939333	-0.7359535705891888	-0.2240774644457132	0.7359535705891888	0.48270525311591445	1.7852197928690399	-1.3323508290265325	0.020901050466756634	-1.9919491999730181	-4.254393925283097	-7.203232920873335	-7.680105724443375	-6.350522935074645	0.40759060765813954	0.0	-0.6252873828651145	1.922924649580727	2.0123225823356705	23.296751447284105	33.45269376017286	35.77483620163551	29.067606511650602	25.76139535271887	16.628783299167257	15.358338608178387	9.96816477535524	15.248673208534044	15.408703959292822	12.46121791774269	5.362482469249285	5.52357042340699	2.2750801911115	2.667747163548318	-1.8313956504410902	-3.9944956918352825	-3.8570618032624835	-2.2335999313119177	-3.703362048105192
chr2L:222342-225661	2.8980003008420834	0.12580810293692404	0.2787408440440073	2.2653721615438545	-0.9253340925497531	-1.3882927393939333	-0.7359535705891888	-0.2240774644457132	0.7359535705891888	0.48270525311591445	1.7852197928690399	-1.3323508290265325	0.020901050466756634	-1.9919491999730181	-4.254393925283097	-7.203232920873335	-7.680105724443375	-6.350522935074645	0.40759060765813954	0.0	-0.6252873828651145	1.922924649580727	2.0123225823356705	23.296751447284105	33.45269376017286	35.77483620163551	29.067606511650602	25.76139535271887	16.628783299167257	15.358338608178387	9.96816477535524	15.248673208534044	15.408703959292822	12.46121791774269	5.362482469249285	5.52357042340699	2.2750801911115	2.667747163548318	-1.8313956504410902	-3.9944956918352825	-3.8570618032624835	-2.2335999313119177	-3.703362048105192	-1.225833462172965	-4.466442886892499	-4.5631458837635455	-2.9349839392464356	-6.597552589494394	-3.138507019097888
chr2L:247780-252471	-9.38365377017472	-9.289741037971346	-4.734189557897541	-8.637271953890297	-1.5704190432189342	-4.887904104512318	-9.288294282281667	-9.28452906149709	-7.375233612209485	-7.472206421128439	-7.791666814485827	-6.9263239999842305	3.1774627365615653	3.0064863476345103	1.556518899258384	3.842221803809573	-1.6910793405625417	-0.2970833565050143	-10.388468855951494	-5.620595361692786	12.564175025876681	9.254423794895677	6.513212343627371	2.8767206751019	0.9877963972343207	2.0017614787715137	0.6002440076944856	1.7923750469699609	-0.07089383708611127	-0.4971471528791606	-1.331911875238711	-4.433663210351916	-11.769598623504708	-16.04239310938902	-19.758623721857234	-15.891592469815293	-15.795790154621047	-13.378348072220739	-8.845660708160832	-27.716416113520214	-12.335142481344906	-19.25062678269007	-19.41244153661537	-11.80291166468998	-10.539445303918427	-0.32675222119505476	-1.6154407595203946	-1.6310099090721502	-1.2202113830661714
chr2L:269495-272634	-11.80291166468998	-10.539445303918427	-0.32675222119505476	-1.6154407595203946	-1.6310099090721502	-1.2202113830661714	1.0668755590631576	-2.2890987262375684	2.123869746574087	2.9787924784078506	0.2614505271567006	0.32675222119505476	1.0668755590631576	4.378578807885098	30.31310251969751	20.151384099663208	24.703708186880746	21.638307273121836	20.73710758609797	12.534686131079242	16.315988810501597	11.11260056061538	11.247042894653363	13.03634257355526	10.883767116638237	7.272978139094186	8.73748738256126	8.775246375641338	6.095549173786649	5.796097354372924	1.7908515925609376	1.1502267829001147	-0.7502798284190697	-1.7541936895590673	-1.4762481608705595	-3.692972206447922	-3.8076305738397282	-7.709342305193731	-12.266860242398437	-9.992593592841668	-17.36278051777763	-13.870557300538819	-23.911536446717076	-6.2291977613955325	-20.382029046689656	-28.326135185833525	-24.515804367007668	-21.510250472728448	-10.50011036363733
chr2L:276838-285318	20.151384099663208	24.703708186880746	21.638307273121836	20.73710758609797	12.534686131079242	16.315988810501597	11.11260056061538	11.247042894653363	13.03634257355526	10.883767116638237	7.272978139094186	8.73748738256126	8.775246375641338	6.095549173786649	5.796097354372924	1.7908515925609376	1.1502267829001147	-0.7502798284190697	-1.7541936895590673	-1.4762481608705595	-3.692972206447922	-3.8076305738397282	-7.709342305193731	-12.266860242398437	-9.992593592841668	-17.36278051777763	-13.870557300538819	-23.911536446717076	-6.2291977613955325	-20.382029046689656	-28.326135185833525	-24.515804367007668	-21.510250472728448	-10.50011036363733	0.0	-1.2728611075149725	-13.175121103131694	-6.098080259117864	-7.193282198912869	-21.745281186748542	-12.915807340121768	-2.389607345343247	0.0	-2.3286248352848276	0.0	-0.32675222119505476	0.0	2.8462223217539444	4.349324879876226
chr2L:355386-357983	-10.258454272001284	-0.2887691230768229	3.1520367839705417	5.305509723758461	3.635334689490492	3.613047764120481	-1.0194951448784686	3.4658337048671077	2.43943195733311	0.9185609794301849	-0.2406233412219088	1.7510990161475428	1.5605711576015462	-0.27482272280677383	1.8659611154587232	1.0527895000619816	1.8334362411624698	6.035409524048203	2.3492997237762787	0.6252873828651146	0.7698079610324814	11.532970251982615	3.3912514538374774	13.455853133084622	15.422201683864706	7.0340838189762485	11.525760884911055	10.053805024968849	9.757242323693808	7.072726640120004	8.293298534146599	4.847937449345549	4.375024039265485	1.1726032533173723	2.0159378629407727	1.466864829745973	2.4429390466284366	0.053008129104581275	0.3116300888927336	-1.1455754846363722	-0.5291351124009448	-1.3821770810048504	-0.5722315223304937	1.22305050405289	2.443662615441325	2.3839066105248445	2.2259864556733757	2.5641878607430257	-0.21824404820295873
chr2L:602500-603516	11.722586164657793	11.550610661344408	8.57686775509223	7.38089595964043	2.500702035013766	-1.451607734579744	-6.657540058308732	-6.007763489041227	-9.18383500426036	-6.5030491394442445	-10.017398705349347	-11.07704977262765	-11.573528947614992	-7.996956545700537	-6.851316353731581	-2.2514505497298725	-1.6281988129123546	-4.437085885893482	-5.13274245411152	-11.83770813238384	-14.75232371807022	-8.979009650182903	-6.172566790693698	1.0614981187194437	6.557082115798182	1.7062581335367424	1.7578385843325381	-4.290679612277298	-3.428609937556282	-12.320214228468538	-15.136283931045353	4.937433967450254	14.596976945679954	9.15380001758419	7.527570809095122	7.668765691427935	1.727721318702209	0.3697060965013928	-1.8252582504322235	-6.647190059124991	-9.232476377385764	-13.23613278157005	-16.83770302113504	-15.501935704093597	3.4249469842500373	1.29047292013746	1.3708775317073392	-0.6198491005811044	-3.994884005647601
chr2L:870074-871923	-6.171456631272707	-5.1759901281114145	4.20623899765598	7.756762596410534	6.35528105540811	5.034837012634327	0.7525822297106237	-2.1147046138535033	-7.856796464374681	-15.39497809457508	-22.203223701649893	-20.340284961694504	0.07147821308566336	3.578525334652231	11.446981361946676	12.050583084850837	8.074936886954555	10.497848277970899	7.788523019121647	8.559539135850267	3.835796513900097	2.2472908959422706	-3.2296466395323433	-2.6739138726224643	-6.184905886501277	-4.225543191458073	0.7188321326006513	0.05856031915404915	2.568882523526725	-1.2568342149486216	0.7799863043302593	1.8723215202791552	-3.245253038317354	-2.3739566985040725	-6.587329567636202	-3.3424884396717602	-2.329653717475057	-5.2067680440835735	-0.2681854859691827	-2.4797989929280986	-0.7077442727603775	0.6984668145482467	0.18956458884263475	-1.8872400920595551	-2.4856532127710644	-4.51993928999114	-6.897058631042249	-7.443322925486881	-11.673912410288029
chr2L:1063234-1066262	0.24062334122190882	8.747615871312936	10.5134638591278	6.462726504396156	4.589257275258608	-0.35761470711971743	-4.974217313523713	-7.341678231793977	-13.83150398690295	-6.700005523837081	-12.000729497109935	-1.087636782058556	-11.698905125547409	-6.527755738195723	-0.7359535705891888	0.3842533059311557	0.0	-3.8457996353494184	-5.2102553738568265	-2.2044471364002667	-0.3842533059311557	-3.385017182045202	-5.613177262491291	0.046099854304681324	1.7433393240059822	0.7249897682903885	0.288769123076823	-0.3842533059311557	-0.3842533059311557	-0.576462729064982	3.7863176286249525	7.961936626066396	1.5043076796242603	0.32675222119505476	3.2661312856204963	3.8942307921558426	5.997545883748453	4.361627585818757	7.740637173558476	5.840891720238427	3.903648509234413	7.144050446959799	4.497461058657449	4.865768393326286	1.3092072329649518	3.1920276390283155	4.0657880153577866	-0.3471871544457265	1.517431754070429
chr2L:1066377-1068303	-4.974217313523713	-7.341678231793977	-13.83150398690295	-6.700005523837081	-12.000729497109935	-1.087636782058556	-11.698905125547409	-6.527755738195723	-0.7359535705891888	0.3842533059311557	0.0	-3.8457996353494184	-5.2102553738568265	-2.2044471364002667	-0.3842533059311557	-3.385017182045202	-5.613177262491291	0.046099854304681324	1.7433393240059822	0.7249897682903885	0.288769123076823	-0.3842533059311557	-0.3842533059311557	-0.576462729064982	3.7863176286249525	7.961936626066396	1.5043076796242603	0.32675222119505476	3.2661312856204963	3.8942307921558426	5.997545883748453	4.361627585818757	7.740637173558476	5.840891720238427	3.903648509234413	7.144050446959799	4.497461058657449	4.865768393326286	1.3092072329649518	3.1920276390283155	4.0657880153577866	-0.3471871544457265	1.517431754070429	0.09178209016908162	1.3657454133324367	1.9199612966128763	0.19916529609750638	-1.9229246495807275	-1.2334025563797195
chr2L:1068620-1070887	-1.087636782058556	-11.698905125547409	-6.527755738195723	-0.7359535705891888	0.3842533059311557	0.0	-3.8457996353494184	-5.2102553738568265	-2.2044471364002667	-0.3842533059311557	-3.385017182045202	-5.613177262491291	0.046099854304681324	1.7433393240059822	0.7249897682903885	0.288769123076823	-0.3842533059311557	-0.3842533059311557	-0.576462729064982	3.7863176286249525	7.961936626066396	1.5043076796242603	0.32675222119505476	3.2661312856204963	3.8942307921558426	5.997545883748453	4.361627585818757	7.740637173558476	5.840891720238427	3.903648509234413	7.144050446959799	4.497461058657449	4.865768393326286	1.3092072329649518	3.1920276390283155	4.0657880153577866	-0.3471871544457265	1.517431754070429	0.09178209016908162	1.3657454133324367	1.9199612966128763	0.19916529609750638	-1.9229246495807275	-1.2334025563797195	-1.6248832566950226	-2.0985031886363923	-1.0960233273784785	-2.843875439786809	-5.866311959294748
chr2L:1074936-1076477	0.046099854304681324	1.7433393240059822	0.7249897682903885	0.288769123076823	-0.3842533059311557	-0.3842533059311557	-0.576462729064982	3.7863176286249525	7.961936626066396	1.5043076796242603	0.32675222119505476	3.2661312856204963	3.8942307921558426	5.997545883748453	4.361627585818757	7.740637173558476	5.840891720238427	3.903648509234413	7.144050446959799	4.497461058657449	4.865768393326286	1.3092072329649518	3.1920276390283155	4.0657880153577866	-0.3471871544457265	1.517431754070429	0.09178209016908162	1.3657454133324367	1.9199612966128763	0.19916529609750638	-1.9229246495807275	-1.2334025563797195	-1.6248832566950226	-2.0985031886363923	-1.0960233273784785	-2.843875439786809	-5.866311959294748	-2.638063278874742	-0.5605713682027345	-0.7869235550701423	0.288769123076823	-1.275554451240393	-0.9941887930083539	-1.5185503108145728	0.2741757243309323	-1.924804616881603	2.9625686936330644	2.167281321879722	-0.378206193944579
chr2L:1119869-1121232	0.89615097297159	1.3821770810048504	1.4888463877884142	-1.065646251395034	0.7844368232277281	-3.596121320909149	-3.3744361433986363	-7.427624200404806	-7.204541781553828	-17.880552030307822	-15.305137595992237	-17.769039004365276	-7.132682042362906	-17.606852852875193	-10.406886016094864	-13.090063348729851	10.509785445409618	28.23639473656168	20.97969349982715	15.70255416244564	10.48678432189821	3.6355345539206274	0.7355627234788961	9.720394273448306	9.537756990850923	7.449152272782386	3.200915739198653	-3.23229363123308	-6.096265503002216	-12.417397775167665	-14.851499383045981	-13.176566306259277	-14.424679004944158	-7.977677963241424	0.32675222119505476	-2.0751210811914094	-7.301319921468151	-0.8146844934204033	-4.330506528428438	-5.27290361187832	-1.0466924622419154	-4.22621620473723	-4.183943297828096	-3.9381197622835407	-1.4093736668590624	-4.727611369970618	-0.42921553516829136	-2.267327663748873	-3.2734602439254763
chr2L:1128081-1129184	28.23639473656168	20.97969349982715	15.70255416244564	10.48678432189821	3.6355345539206274	0.7355627234788961	9.720394273448306	9.537756990850923	7.449152272782386	3.200915739198653	-3.23229363123308	-6.096265503002216	-12.417397775167665	-14.851499383045981	-13.176566306259277	-14.424679004944158	-7.977677963241424	0.32675222119505476	-2.0751210811914094	-7.301319921468151	-0.8146844934204033	-4.330506528428438	-5.27290361187832	-1.0466924622419154	-4.22621620473723	-4.183943297828096	-3.9381197622835407	-1.4093736668590624	-4.727611369970618	-0.42921553516829136	-2.267327663748873	-3.2734602439254763	-1.8159021331233145	-1.6983667673409564	-4.347890976371777	-4.283404493195533	-3.4123042886975035	-3.2946918930316995	-0.6383073482902312	0.32675222119505476	0.6252873828651146	-0.6252873828651145	1.6002530583951198	2.322935447397517	0.0	1.4637527426815686	0.0	3.477030445811796	12.867633313738063
chr2L:1405749-1411204	0.28776676755785013	0.5669996297220963	-1.8915705281179835	2.2646017874002693	1.5330732553817288	0.3893487198707885	0.44567862925099816	0.27606496128460095	1.066693408198797	2.310097436003703	2.7973032866066676	0.13733673652578354	-2.161733975764127	-1.2173006272345597	-0.947282982095507	-2.422309009339197	-1.4883600228976182	-4.38080239661672	-6.06825935104894	-4.990458096505263	-2.787021922390373	-2.9425448479186906	-0.2240774644457132	-2.255777573647819	-6.834132690393174	-4.330588602705687	-2.6716437514841918	-2.7761153151765225	-5.014870319554504	-7.972449524880117	-4.38945372260183	-3.6662783536377	-2.2371819739817025	-1.532490483662969	-3.031009266808572	-1.431512590948607	-0.736875567308499	-0.4075906076581398	-0.3842533059311557	1.152759917793467	3.170460400786653	0.6934438300804245	4.849761676029733	5.774395817511256	2.796194771303456	0.2349935677707824	2.9212926078806136	1.2024322866154675	3.17170179716336
chr2L:1411538-1414984	-2.161733975764127	-1.2173006272345597	-0.947282982095507	-2.422309009339197	-1.4883600228976182	-4.38080239661672	-6.06825935104894	-4.990458096505263	-2.787021922390373	-2.9425448479186906	-0.2240774644457132	-2.255777573647819	-6.834132690393174	-4.330588602705687	-2.6716437514841918	-2.7761153151765225	-5.014870319554504	-7.972449524880117	-4.38945372260183	-3.6662783536377	-2.2371819739817025	-1.532490483662969	-3.031009266808572	-1.431512590948607	-0.736875567308499	-0.4075906076581398	-0.3842533059311557	1.152759917793467	3.170460400786653	0.6934438300804245	4.849761676029733	5.774395817511256	2.796194771303456	0.2349935677707824	2.9212926078806136	1.2024322866154675	3.17170179716336	2.3435889537122154	2.963947621503623	2.5109914309654697	0.360980444466201	0.12654773365247898	0.7387411481941433	-1.337558349229288	1.9995294472755651	-0.6705208384588284	1.5039921618719443	-1.4299963812117518	-0.0933914999672346
chr2L:1415097-1420408	-4.990458096505263	-2.787021922390373	-2.9425448479186906	-0.2240774644457132	-2.255777573647819	-6.834132690393174	-4.330588602705687	-2.6716437514841918	-2.7761153151765225	-5.014870319554504	-7.972449524880117	-4.38945372260183	-3.6662783536377	-2.2371819739817025	-1.532490483662969	-3.031009266808572	-1.431512590948607	-0.736875567308499	-0.4075906076581398	-0.3842533059311557	1.152759917793467	3.170460400786653	0.6934438300804245	4.849761676029733	5.774395817511256	2.796194771303456	0.2349935677707824	2.9212926078806136	1.2024322866154675	3.17170179716336	2.3435889537122154	2.963947621503623	2.5109914309654697	0.360980444466201	0.12654773365247898	0.7387411481941433	-1.337558349229288	1.9995294472755651	-0.6705208384588284	1.5039921618719443	-1.4299963812117518	-0.0933914999672346	-2.072433578503068	-1.6913133657574786	-1.9879058100589873	-3.4672955889931165	1.4305087419759774	-3.861495343308382	-1.7473624742179548
chr2L:1420636-1421811	-4.38945372260183	-3.6662783536377	-2.2371819739817025	-1.532490483662969	-3.031009266808572	-1.431512590948607	-0.736875567308499	-0.4075906076581398	-0.3842533059311557	1.152759917793467	3.170460400786653	0.6934438300804245	4.849761676029733	5.774395817511256	2.796194771303456	0.2349935677707824	2.9212926078806136	1.2024322866154675	3.17170179716336	2.3435889537122154	2.963947621503623	2.5109914309654697	0.360980444466201	0.12654773365247898	0.7387411481941433	-1.337558349229288	1.9995294472755651	-0.6705208384588284	1.5039921618719443	-1.4299963812117518	-0.0933914999672346	-2.072433578503068	-1.6913133657574786	-1.9879058100589873	-3.4672955889931165	1.4305087419759774	-3.861495343308382	-1.7473624742179548	-2.4406620322619794	-2.0493536376292756	-0.8410298706976986	-4.187537000122064	-3.070059304279154	0.3271169780459206	-1.1511553435715165	-1.1416133483953086	-5.707497040063163	-4.169858011397644	-1.1721492737867747
chr2L:1518149-1522078	5.36040626441987	5.114804948906671	3.814909315172611	-0.06813785905149913	-1.6598995052626004	-1.853115818336957	-1.536416569463339	-2.6248705785752606	-6.086183512132059	-5.198406940674866	-4.925961327826882	-4.12095995112608	-8.355349945960041	-0.7080463471877108	0.45914139784711255	-0.2887691230768229	-1.4606048817514812	-4.980794773956873	-3.759389363902066	-6.634619680665535	-5.498109433761258	-3.9644245235273243	-0.8881232239143072	-0.8205849227432542	-3.679466555416587	-3.09163468881938	-2.359618395270868	-0.020524211976402	-2.003323857751187	1.6337611059752737	-2.3270409931291725	-0.3138672871785121	0.052569432351496394	-0.9665351881478034	-0.03152777286138637	-1.5152222521705527	1.7081914442671136	3.446211337016704	6.815088327337121	0.6626382535252381	0.0	3.4983829340916546	-0.3984974842738312	1.7869331054237323	2.5331041537909895	2.4687180042735446	-0.9059652567236041	0.7359535705891888	14.204918313291106
chr2L:1524144-1525295	-8.355349945960041	-0.7080463471877108	0.45914139784711255	-0.2887691230768229	-1.4606048817514812	-4.980794773956873	-3.759389363902066	-6.634619680665535	-5.498109433761258	-3.9644245235273243	-0.8881232239143072	-0.8205849227432542	-3.679466555416587	-3.09163468881938	-2.359618395270868	-0.020524211976402	-2.003323857751187	1.6337611059752737	-2.3270409931291725	-0.3138672871785121	0.052569432351496394	-0.9665351881478034	-0.03152777286138637	-1.5152222521705527	1.7081914442671136	3.446211337016704	6.815088327337121	0.6626382535252381	0.0	3.4983829340916546	-0.3984974842738312	1.7869331054237323	2.5331041537909895	2.4687180042735446	-0.9059652567236041	0.7359535705891888	14.204918313291106	32.78640038594387	29.49758923705557	21.577674443477186	18.704892025641264	13.398519441214226	12.873967276855124	6.511327450584169	9.192260178839794	4.183559571526406	2.904832703917311	-3.0542693240423007	-7.661272325543784
chr2L:1885068-1886117	-1.4637527426815689	1.4637527426815686	-1.9084850188786497	0.3842533059311557	-0.5917971542956303	-0.9097354372926553	0.9884928598239788	0.6252873828651146	0.3842533059311557	2.4042211982497816	2.7449477894470333	4.651638520162189	-0.9884928598239788	0.9884928598239788	0.47712125471966244	1.9084850188786497	8.251736663841973	10.715157209145705	7.241993555010112	0.0	2.4989103979315646	2.1615517914333977	1.0668755590631576	-0.32675222119505476	1.967221329436397	1.5725967436246273	4.064518413432151	7.047070949852653	0.6336183312848491	0.32675222119505476	0.0	1.3420392373845556	2.73543947579193	0.42144711750780905	2.062600563660089	1.5447381529385087	-0.19761749500117765	-3.3888979560912933	-4.116515141629741	-1.1523062560820883	0.441818328701712	-0.9884928598239788	-0.3842533059311557	-2.688582385442725	-4.515985758012746	-1.077210743057919	-1.1884343453845914	-0.32675222119505476	-0.3842533059311557
chr2L:2037289-2039167	-3.1647422290809843	-7.723302909372168	-6.9408734629859286	-8.835699481807334	-9.09186931295093	-2.721611659348656	-10.676310063900022	-5.761376003130036	-8.460164692708029	-8.802833195648207	-10.643315330317847	-3.6145022723176425	-7.189873272921478	-1.3124749025112545	0.32675222119505476	-3.3215914319614934	-4.687993911637342	-3.652050725502561	-5.068180590829742	-4.032319379685149	-3.768943144936667	-7.202727945908289	-5.309382893161574	-2.8834509112612325	0.0	-5.72020971601615	-9.407682219007786	-3.8198869646289753	-3.58413405014654	-3.248804976686717	-4.79657033937018	-4.732516064543725	-1.256129227469748	-0.3842533059311557	0.0	0.6252873828651146	0.07340936160861833	1.3741561108332456	-2.0414558291568614	-1.5702515793730876	-5.086717581771562	-5.894139428344642	-3.817997389649792	-1.7689298078685871	-0.9096143673879019	-0.3617856882053115	3.7234869273148727	3.823451488256947	4.128060124846668
chr2L:2146288-2148377	-0.3842533059311557	-9.798206372795148	-6.983291877955108	-8.828787094361017	-3.789379974362519	-1.3768430568588477	-15.153669530356883	-5.848919155474167	5.423749134741096	0.0	0.0	0.0	0.0	0.0	0.0	0.0	0.0	0.0	0.0	0.0	0.0	0.0	0.0	0.0	0.0	0.0	0.0	0.32644126998982237	0.29329226409088593	0.9884928598239788	5.636674798774986	9.939717811186053	10.288571085549851	0.0	0.0	0.0	0.0	0.0	0.0	0.0	0.0	0.0	0.0	0.0	0.0	0.0	0.0	-2.062805557057099	6.487959073574703
chr2L:2163652-2164904	0.0	0.0	0.0	0.0	0.0	0.0	0.0	0.0	0.0	0.0	0.0	0.0	-2.062805557057099	6.487959073574703	20.768755111077155	17.227396138610903	17.371348968164728	13.725026584063377	11.595503555808307	-0.5552050987676277	1.3821770810048504	0.7359535705891888	1.9084850188786497	7.05560741252399	20.514544293359588	23.017982468924437	22.88818342661469	23.45270268638126	15.92301155725702	10.2672913546194	22.683778873565497	18.695775346376838	14.964922619041054	7.914460952674486	11.293035040036367	18.65402888825824	16.334848863553265	4.833414050287363	11.965663793057029	12.619415703556323	14.047965933644425	15.028064560495993	12.194107362216071	10.692883231011361	6.851921701716684	5.761688530776739	5.457889773851742	2.9892128841430226	3.1555534282714195
chr2L:2165489-2166592	0.0	0.0	0.0	0.0	0.0	0.0	0.0	0.0	0.0	-2.062805557057099	6.487959073574703	20.768755111077155	17.227396138610903	17.371348968164728	13.725026584063377	11.595503555808307	-0.5552050987676277	1.3821770810048504	0.7359535705891888	1.9084850188786497	7.05560741252399	20.514544293359588	23.017982468924437	22.88818342661469	23.45270268638126	15.92301155725702	10.2672913546194	22.683778873565497	18.695775346376838	14.964922619041054	7.914460952674486	11.293035040036367	18.65402888825824	16.334848863553265	4.833414050287363	11.965663793057029	12.619415703556323	14.047965933644425	15.028064560495993	12.194107362216071	10.692883231011361	6.851921701716684	5.761688530776739	5.457889773851742	2.9892128841430226	3.1555534282714195	1.1704441661914207	2.7925121986262833	3.86434087504099
chr2L:2167101-2168859	0.0	0.0	0.0	0.0	0.0	-2.062805557057099	6.487959073574703	20.768755111077155	17.227396138610903	17.371348968164728	13.725026584063377	11.595503555808307	-0.5552050987676277	1.3821770810048504	0.7359535705891888	1.9084850188786497	7.05560741252399	20.514544293359588	23.017982468924437	22.88818342661469	23.45270268638126	15.92301155725702	10.2672913546194	22.683778873565497	18.695775346376838	14.964922619041054	7.914460952674486	11.293035040036367	18.65402888825824	16.334848863553265	4.833414050287363	11.965663793057029	12.619415703556323	14.047965933644425	15.028064560495993	12.194107362216071	10.692883231011361	6.851921701716684	5.761688530776739	5.457889773851742	2.9892128841430226	3.1555534282714195	1.1704441661914207	2.7925121986262833	3.86434087504099	1.5769006716309169	-1.1137645578667867	-3.7436343558520018	-8.285014378686027
chr2L:2216628-2218063	6.766062625227025	5.132918388261988	0.0	-1.1705303410688386	-5.613651903771291	-2.67526620977409	-3.1962853078142093	-5.6578273073283265	-6.397715420305156	-4.941086871219117	-0.3952372768686424	-6.864273022610379	-4.8121271934364565	-0.18946256670265693	1.835931848726939	1.2478595975585691	-0.28058655582004854	2.67855399538341	3.3645560611781375	3.448251114353429	2.415829061120031	3.5493302041030583	3.1379364542946706	-0.25977947464683865	6.739794865435872	12.200971882432574	13.332851068292086	8.990384310291915	7.659543306261178	3.868732698234963	4.404207139730035	1.523908455391773	7.648666113007819	0.963254035651036	0.44927164702443967	0.47465522530312104	-4.871021157556657	-6.805469181800974	-7.419076612538422	-8.74686237343808	-6.630966475013859	-10.947302725236895	-5.609806661006801	-19.459316958155	-17.99405681386126	-12.731729962441273	-8.599556589133702	-18.671781000304314	-28.911198657605755
chr2L:2365036-2367150	0.0	0.0	0.47712125471966244	0.0	0.47712125471966244	0.7359535705891888	0.0	0.32675222119505476	4.284789549746958	7.833169240124881	8.559214911777218	7.04259488118125	7.663065351339539	8.899950100741082	3.605674310799649	1.9084850188786497	0.0	3.1853685394679445	8.62398670893278	4.2748739466504215	10.544563273846661	4.745326105820407	9.763418344885064	14.314361015734256	14.296308730222325	7.584071419214895	8.93800776708322	9.961610527318484	7.462568199514635	-0.37107205997171755	3.9647586348903734	4.065554478877612	2.9060480162661855	3.89313984835244	0.17960423508197096	0.9511032122711743	-0.4969897131424179	-0.7721192807655561	-3.175837102237826	-3.1282898769803706	-3.656647382822174	-0.296237057586274	-1.3225336059632578	0.22407746444571308	0.0	-0.44567862925099716	0.12230069101661226	0.02753611668572018	-0.36313023138043055
chr2L:2454714-2456439	5.170521986583591	3.6423803834412034	5.03445284553992	3.712526597536662	5.191386062385921	4.710404684925075	8.0758105885594	5.3047627113458535	3.9209725544337313	4.436278849349507	4.686235002892371	5.53058175062169	3.3565378047740033	3.2475738136437737	6.286405513944673	5.284690130789063	1.0729870160935244	1.0668755590631576	-0.7359535705891888	1.0668755590631576	1.9088805432207399	5.962424677562941	11.621388232866844	11.052682602314375	7.309858083053743	7.87440013524442	5.947008350458644	0.24033340120117877	-0.31691453298419825	-3.282740607218058	-1.9586415063511409	-1.977393653838767	5.848469609369855	3.863508329406594	6.080591513737672	4.054653146423527	3.4240836252687026	0.22488188917602248	1.548042205265168	-0.3823635559935533	0.36253937042629036	-0.34589265505957645	-0.3043224377144623	0.2503288572367976	-1.3130085044834625	0.6033633922476075	-1.130334879678248	0.021060182248137837	-2.8332205977543934
chr2L:2491896-2493890	0.36573657001472254	-0.9059652567236041	-1.3442289741692468	-4.554270082761845	-2.0868866484449518	-1.626049850060953	2.2864657931835635	-0.49468696534698003	-3.019569336343054	-3.403826483379523	-1.613101285004003	-7.927033530491399	-2.783647562448772	-4.561255938871889	-2.710167699226121	-0.9092766169667622	3.5399391715316146	-1.4702983749191507	2.805420394905048	3.088864146398715	3.7052442718138456	-0.09101300477074113	-5.5179839166575215	-6.277203400055273	-11.659923008972896	-17.936990993616668	-10.361639568990181	-9.25266720020376	-9.064066326166762	-11.94311347326241	-7.808948982100705	-1.7432372552883841	4.315435909843304	0.06318025245188211	0.9813818468312179	-2.910536427084899	3.8473822154269914	1.6946062101347579	-0.5033948872500084	1.9992507020980939	0.0	2.1387892374372095	1.7336063256550682	2.6033315358922815	3.392105960273767	0.9383106597503169	3.5843420682960585	-0.07314857876258274	-1.0808427342230533
chr2L:2575498-2576688	0.0	-0.47712125471966244	-0.47712125471966244	0.3842533059311557	0.6427383714294621	-0.03968681378873942	0.5045867213081315	0.0	-0.30046069586428814	0.0	-0.3842533059311557	-0.47712125471966244	-0.3842533059311557	1.9330516924433967	0.30893315349466166	1.6606889769390898	2.637451070747821	1.1451916048326531	2.4000123940783284	-0.28349877730603745	1.1249318154383212	0.05842741531249606	-0.5019847563975255	-1.6124501613579323	-0.5929109746022403	0.0	-1.0948570982095023	0.31888810951347485	0.2614505271567006	-0.9884928598239788	0.47712125471966244	0.9884928598239788	0.0	2.604837771905982	2.578189191071822	7.779877175028067	1.3020713725970021	3.0784220841591483	7.066736487564153	5.528571335824036	1.0668755590631576	-0.3842533059311557	0.3842533059311557	5.63638966893148	6.486325544003221	8.574920054281172	8.035987843098596	13.847723623679782	7.5848842706600434
chr2L:2578047-2580491	0.5045867213081315	0.0	-0.30046069586428814	0.0	-0.3842533059311557	-0.47712125471966244	-0.3842533059311557	1.9330516924433967	0.30893315349466166	1.6606889769390898	2.637451070747821	1.1451916048326531	2.4000123940783284	-0.28349877730603745	1.1249318154383212	0.05842741531249606	-0.5019847563975255	-1.6124501613579323	-0.5929109746022403	0.0	-1.0948570982095023	0.31888810951347485	0.2614505271567006	-0.9884928598239788	0.47712125471966244	0.9884928598239788	0.0	2.604837771905982	2.578189191071822	7.779877175028067	1.3020713725970021	3.0784220841591483	7.066736487564153	5.528571335824036	1.0668755590631576	-0.3842533059311557	0.3842533059311557	5.63638966893148	6.486325544003221	8.574920054281172	8.035987843098596	13.847723623679782	7.5848842706600434	2.836548834660592	8.19715141301981	9.25983179234216	5.8366063086409605	6.0272838478083415	1.9023363181203155
chr2L:2749165-2750751	-5.0258034438631825	-0.19916529609750633	-3.982125079959627	-4.246812150708008	0.21304108935244795	-0.17034909143698326	0.0	-2.1589988735008263	-2.499845840699701	2.3979747477990703	1.5444107236455067	-0.3842533059311557	-0.47712125471966244	1.9084850188786497	2.987503145636515	0.2908713347592363	-0.38100049476924586	0.0	2.8277623123028444	-0.6500485400342133	0.47712125471966244	0.965527604125798	-3.3189709673237724	-0.944937942567579	-1.8679940677903581	1.3229532710056917	0.8146844934204033	-2.22540244439979	-2.9706955577747545	-0.5961516463894011	-1.714261454317762	-0.5812363876919739	-1.4444045626603805	0.29329226409088593	-3.100613557076952	0.16125860883478288	-0.1316987860573225	-1.7184251577299934	0.03452329749886171	-0.5149800420566527	0.0	0.0	0.32675222119505476	0.0	0.288769123076823	0.3842533059311557	0.7359535705891888	1.4637527426815686	1.9084850188786497
chr2L:2750832-2753379	-4.246812150708008	0.21304108935244795	-0.17034909143698326	0.0	-2.1589988735008263	-2.499845840699701	2.3979747477990703	1.5444107236455067	-0.3842533059311557	-0.47712125471966244	1.9084850188786497	2.987503145636515	0.2908713347592363	-0.38100049476924586	0.0	2.8277623123028444	-0.6500485400342133	0.47712125471966244	0.965527604125798	-3.3189709673237724	-0.944937942567579	-1.8679940677903581	1.3229532710056917	0.8146844934204033	-2.22540244439979	-2.9706955577747545	-0.5961516463894011	-1.714261454317762	-0.5812363876919739	-1.4444045626603805	0.29329226409088593	-3.100613557076952	0.16125860883478288	-0.1316987860573225	-1.7184251577299934	0.03452329749886171	-0.5149800420566527	0.0	0.0	0.32675222119505476	0.0	0.288769123076823	0.3842533059311557	0.7359535705891888	1.4637527426815686	1.9084850188786497	2.7418644723031713	13.11298128492396	26.627348584551232
chr2L:2753507-2755611	2.3979747477990703	1.5444107236455067	-0.3842533059311557	-0.47712125471966244	1.9084850188786497	2.987503145636515	0.2908713347592363	-0.38100049476924586	0.0	2.8277623123028444	-0.6500485400342133	0.47712125471966244	0.965527604125798	-3.3189709673237724	-0.944937942567579	-1.8679940677903581	1.3229532710056917	0.8146844934204033	-2.22540244439979	-2.9706955577747545	-0.5961516463894011	-1.714261454317762	-0.5812363876919739	-1.4444045626603805	0.29329226409088593	-3.100613557076952	0.16125860883478288	-0.1316987860573225	-1.7184251577299934	0.03452329749886171	-0.5149800420566527	0.0	0.0	0.32675222119505476	0.0	0.288769123076823	0.3842533059311557	0.7359535705891888	1.4637527426815686	1.9084850188786497	2.7418644723031713	13.11298128492396	26.627348584551232	36.53035145797469	24.984272054407178	19.520182259209175	17.656476122025623	15.363947823702807	13.8211027340298
chr2L:2759214-2760596	0.47712125471966244	0.965527604125798	-3.3189709673237724	-0.944937942567579	-1.8679940677903581	1.3229532710056917	0.8146844934204033	-2.22540244439979	-2.9706955577747545	-0.5961516463894011	-1.714261454317762	-0.5812363876919739	-1.4444045626603805	0.29329226409088593	-3.100613557076952	0.16125860883478288	-0.1316987860573225	-1.7184251577299934	0.03452329749886171	-0.5149800420566527	0.0	0.0	0.32675222119505476	0.0	0.288769123076823	0.3842533059311557	0.7359535705891888	1.4637527426815686	1.9084850188786497	2.7418644723031713	13.11298128492396	26.627348584551232	36.53035145797469	24.984272054407178	19.520182259209175	17.656476122025623	15.363947823702807	13.8211027340298	10.823668067220035	11.160444568017507	11.008979106968777	7.228008507518773	5.482192011420269	7.608946477747943	8.259785067849108	7.554775313722344	6.551747896412451	3.97747025185129	2.590520480691268
chr2L:2873401-2874718	-4.28624549922601	-4.577492976234516	-5.2401403964315065	-3.7172287147408105	-5.423828732360861	-7.758265023970558	-7.247007885768327	-11.439654094790571	-10.230398587611015	-9.69140994990448	-8.744598635990123	-6.960047636800933	-7.594117495453648	-1.126031419905469	0.1942483424366544	-6.0810599900556435	-3.7755057761856943	-4.068364712464455	-4.3887017105573225	-3.2240055837743684	-0.32930221547762883	-1.5738942126499833	-0.5135367004545422	4.755284620432324	9.40976972271886	2.1067466847079688	6.192205116105723	5.8404485662373915	9.453520613411245	10.633276879222413	6.134520891632547	3.6067832692802204	3.065557088416058	0.2963536532887422	3.988548440619626	4.369396487494863	7.384509526258311	2.911292333291266	0.6252873828651146	4.761892344771336	5.464652832828945	5.608915144852891	5.235865890738022	2.6806921572924542	1.381991665495167	-3.5077185392942836	-3.5155149496993143	-8.92037508781574	-6.066932629676425
chr2L:2885153-2886721	9.40976972271886	2.1067466847079688	6.192205116105723	5.8404485662373915	9.453520613411245	10.633276879222413	6.134520891632547	3.6067832692802204	3.065557088416058	0.2963536532887422	3.988548440619626	4.369396487494863	7.384509526258311	2.911292333291266	0.6252873828651146	4.761892344771336	5.464652832828945	5.608915144852891	5.235865890738022	2.6806921572924542	1.381991665495167	-3.5077185392942836	-3.5155149496993143	-8.92037508781574	-6.066932629676425	-15.235949116845644	-15.425972684618644	-10.968970838431694	-11.924160549495666	-11.3460156904489	-27.34442720663529	-23.666466484608762	-14.065070750495567	0.0	-1.684872899606169	-14.540669384970727	-22.658566067732433	-10.713297799441811	-18.656017331877724	-20.88401167758233	-25.726494045228172	-6.994062952559679	9.69741803397103	8.875539173929498	2.3286248352848276	1.1737218734474009	4.016459169599046	25.265293596973883	24.443014611073526
chr2L:2986916-2988854	6.608868029634795	4.897832292491016	0.32675222119505476	3.1116449905781733	6.381940891235241	8.674064690842556	6.1290108436066815	8.393551767226882	5.959355165638467	5.380946197310924	10.170123150819272	8.742442393920118	5.144174029548211	6.725318621175825	0.48543331568908393	6.7669157295548485	4.583106928269584	8.57049808017592	6.385596419627639	13.325538515651877	17.720737820991765	2.4825729943334123	3.306582997357962	13.842997902247228	9.707888553294392	6.607950263723961	4.346451506574808	-0.3424151375101599	-1.219901597239787	-5.437110227342447	-5.944327552414882	-5.367419319534968	0.24062334122190882	0.7359535705891888	0.08642639165624173	-6.115792752738044	-1.3902172680209464	-0.8531344678985772	1.8835090527755496	-0.12407515954955818	1.1737218734474009	4.505516356521738	8.153166828683691	3.581304256326695	8.291776248015683	11.883169095420474	13.935051095022022	6.815116845223371	5.820202913470674
chr2L:2992469-2993815	8.742442393920118	5.144174029548211	6.725318621175825	0.48543331568908393	6.7669157295548485	4.583106928269584	8.57049808017592	6.385596419627639	13.325538515651877	17.720737820991765	2.4825729943334123	3.306582997357962	13.842997902247228	9.707888553294392	6.607950263723961	4.346451506574808	-0.3424151375101599	-1.219901597239787	-5.437110227342447	-5.944327552414882	-5.367419319534968	0.24062334122190882	0.7359535705891888	0.08642639165624173	-6.115792752738044	-1.3902172680209464	-0.8531344678985772	1.8835090527755496	-0.12407515954955818	1.1737218734474009	4.505516356521738	8.153166828683691	3.581304256326695	8.291776248015683	11.883169095420474	13.935051095022022	6.815116845223371	5.820202913470674	5.028064911695346	5.945810436058722	2.97160336956335	2.0222621063722332	-1.3103785832791663	-1.3659212744611355	-4.136647888157258	-3.375176773501459	-2.5347807458138134	-3.6969340389162784	-2.3211107492992715
chr2L:2999107-3000365	6.607950263723961	4.346451506574808	-0.3424151375101599	-1.219901597239787	-5.437110227342447	-5.944327552414882	-5.367419319534968	0.24062334122190882	0.7359535705891888	0.08642639165624173	-6.115792752738044	-1.3902172680209464	-0.8531344678985772	1.8835090527755496	-0.12407515954955818	1.1737218734474009	4.505516356521738	8.153166828683691	3.581304256326695	8.291776248015683	11.883169095420474	13.935051095022022	6.815116845223371	5.820202913470674	5.028064911695346	5.945810436058722	2.97160336956335	2.0222621063722332	-1.3103785832791663	-1.3659212744611355	-4.136647888157258	-3.375176773501459	-2.5347807458138134	-3.6969340389162784	-2.3211107492992715	-7.643115589581198	-4.065218360757716	-1.8006848107524722	0.5886181431702715	-5.79310232305563	-7.267252290117917	3.2062616146686724	8.76044619160668	4.558461010114861	2.2336589495366974	-0.736145006628226	-1.417059514257353	2.2452870472498843	3.2398169260525442
chr2L:3079856-3080895	5.888805473557142	3.2770572303363874	8.694033676958428	10.410497595386879	8.633834603333653	4.341303397712412	-0.13189206701913195	-1.3051681553716254	-2.9188258070744957	-3.7648068155468755	-4.780199440811294	-4.025872660057773	-7.590540335097741	-12.467348989935612	-12.822540766023357	-10.872168125857486	-3.6323346395574885	-7.010041833503038	-8.348743349070562	-13.338106769990919	-10.20293921921338	4.056651653153489	5.60606764817526	10.367034282338839	9.470699800205958	3.0842529102861573	7.900375015801382	7.194062319139744	8.790732857849255	9.034350678630917	8.643488007813541	4.531804635504516	2.7605424007774806	1.4018529228522	1.8890803108377758	0.7597867137322168	-0.23093536351900737	-3.915974804388371	1.2648648517634062	12.406020685172699	17.85463953566837	17.57547803601027	15.787366648502854	13.33469480880997	10.45726914780481	8.839515813089974	4.6934215683479525	5.121597168810776	0.5063996348730647
chr2L:3159915-3160890	-4.251824811796403	-2.3457244927575918	2.347806783226195	0.05181556329032951	-0.47712125471966244	0.3739443795420937	1.5427741455452784	2.1632503507515115	0.9775682541590355	-0.6613277125919024	-3.3931047896183237	0.69658705982571	-1.6330658349288605	-1.2048957693008349	-0.645814540547961	-1.0820623642257503	0.7698079610324814	-0.47712125471966244	0.3842533059311557	-0.5656195010510878	0.0	3.361923976837715	3.885337099350387	-0.4106493675885908	2.527403155181734	2.9771064675109393	1.0668755590631576	0.3842533059311557	5.292736241697454	8.676147566876429	6.969675199149923	3.982014177183847	0.532526066585721	-3.463310945706792	-8.85369165437638	-17.41699207952636	-17.76460751278257	-15.775870582911658	-3.1258888878573217	-17.119925820759825	-10.253228093174501	-1.4637527426815689	-3.2163412765416175	-3.9442394158188994	-2.7303534942661347	-7.826428085057248	-6.312566347484919	-6.92929164721082	0.6252873828651146
chr2L:3163505-3164492	0.9775682541590355	-0.6613277125919024	-3.3931047896183237	0.69658705982571	-1.6330658349288605	-1.2048957693008349	-0.645814540547961	-1.0820623642257503	0.7698079610324814	-0.47712125471966244	0.3842533059311557	-0.5656195010510878	0.0	3.361923976837715	3.885337099350387	-0.4106493675885908	2.527403155181734	2.9771064675109393	1.0668755590631576	0.3842533059311557	5.292736241697454	8.676147566876429	6.969675199149923	3.982014177183847	0.532526066585721	-3.463310945706792	-8.85369165437638	-17.41699207952636	-17.76460751278257	-15.775870582911658	-3.1258888878573217	-17.119925820759825	-10.253228093174501	-1.4637527426815689	-3.2163412765416175	-3.9442394158188994	-2.7303534942661347	-7.826428085057248	-6.312566347484919	-6.92929164721082	0.6252873828651146	1.1737218734474009	-0.2887691230768229	0.0	-5.7643497299388775	-8.121419727401198	-5.143731855982187	-0.6816069930958051	-0.9884928598239788
chr2L:3464848-3467132	-0.5952565499763846	0.3570543352727999	1.291517481190709	0.7194079470668077	-0.19985818276815703	-2.8397911370828526	0.02759163306867637	-3.32657450332461	1.2371427602945786	-3.100957456298238	-2.938317476406454	-2.4441216175530425	-1.4991224343170757	-4.581206910849882	-3.73397157135797	-3.5283303280309206	-2.91487547745345	3.1218736149357635	0.14090558452004323	-0.8087250263279164	-0.6962952923956666	-0.5565398264639547	-1.2019872137199528	-1.9298297825798594	-0.3842533059311557	1.346164657436895	0.4081047517406324	0.20476224541537458	-0.19916529609750633	1.244790341634679	-0.19263837197446806	1.2919151460885494	0.9584248050992142	-0.5584765577051806	0.25623846698191416	2.166983911349473	-0.5734239273362485	0.0	0.314674423733588	-0.13602246316360772	1.6508312020816038	0.6879325881277828	0.0	-0.9884928598239788	3.742455846641651	3.722032914303589	1.2780642861172016	2.3189604420648156	6.404635155758517
chr2L:3529593-3530439	-8.214377328489508	-9.26759387404039	6.596420022785281	14.217962077138239	9.285888548103951	5.957621536702641	1.1190135894640119	1.3071673513797966	2.216817173305734	-1.1563196252600403	-0.7221862668622312	-0.9867591741110621	-1.8434493980934983	-2.6552484618179375	-1.0334519095785322	-2.4868863205405844	-0.980444375393605	2.259982999975834	1.7036036592763888	3.167269867296386	1.5037271197692543	-0.5728879780480683	-2.1693779590161335	3.736900743006202	1.3309435075485785	2.357892612551762	0.3071083686291748	0.8807275879539905	-1.5776652409381444	0.7695798653412302	0.1774381932515066	2.0318200539878633	1.2687935242363844	2.0053295783284257	2.5879604382273373	4.7060107822731245	0.7059348247629398	2.233990498893676	4.4488022658513176	3.4988760393315936	4.990510353950828	0.1964692173705344	-0.25618422339126723	-0.9549174024861219	-0.5001162533715396	-1.8086924530549047	0.8807275879539905	-2.6855185392892107	-3.639714236348765
chr2L:3607091-3608191	1.9626646954555675	0.5803932278358044	-0.01995306786235163	0.9531255914524293	1.0976750544522835	2.092444143549722	-2.4088225348043144	-2.7709927364210376	-3.194649436990784	-3.1432628709145076	-2.0990211908357486	-5.496777365110944	-2.7719864756629096	-1.3982695136608267	-2.7170507537725896	-1.8207965678362186	-3.003230531666642	-2.0381691455064033	-5.252094621732027	-4.118720793848573	-3.452324857587134	-2.3948297903213356	-0.29810953228629505	-1.1909795876982912	0.0	-2.337033064280522	-1.4799952535784575	0.324322741154941	-0.7241057360843675	-1.665399731620111	-1.192423499864208	-3.194853378180071	-1.575289079462669	-5.14858936153769	-0.6611051949848744	-2.744528649782478	-0.7130421672632792	0.5582313122048601	-2.5793453366844448	-1.330393318271565	-1.0512151750536414	-0.38038637606457154	-1.3513338011084146	-4.042182886691717	-1.3662048022479583	-4.476160087457102	-3.9565009007202754	0.39967192766106385	5.357915684886597
chr2L:3609561-3610781	2.092444143549722	-2.4088225348043144	-2.7709927364210376	-3.194649436990784	-3.1432628709145076	-2.0990211908357486	-5.496777365110944	-2.7719864756629096	-1.3982695136608267	-2.7170507537725896	-1.8207965678362186	-3.003230531666642	-2.0381691455064033	-5.252094621732027	-4.118720793848573	-3.452324857587134	-2.3948297903213356	-0.29810953228629505	-1.1909795876982912	0.0	-2.337033064280522	-1.4799952535784575	0.324322741154941	-0.7241057360843675	-1.665399731620111	-1.192423499864208	-3.194853378180071	-1.575289079462669	-5.14858936153769	-0.6611051949848744	-2.744528649782478	-0.7130421672632792	0.5582313122048601	-2.5793453366844448	-1.330393318271565	-1.0512151750536414	-0.38038637606457154	-1.3513338011084146	-4.042182886691717	-1.3662048022479583	-4.476160087457102	-3.9565009007202754	0.39967192766106385	5.357915684886597	7.5807346266112825	6.374138959681063	6.96700228381623	4.947054580511888	1.202955954673876
chr2L:3611984-3615128	-3.1432628709145076	-2.0990211908357486	-5.496777365110944	-2.7719864756629096	-1.3982695136608267	-2.7170507537725896	-1.8207965678362186	-3.003230531666642	-2.0381691455064033	-5.252094621732027	-4.118720793848573	-3.452324857587134	-2.3948297903213356	-0.29810953228629505	-1.1909795876982912	0.0	-2.337033064280522	-1.4799952535784575	0.324322741154941	-0.7241057360843675	-1.665399731620111	-1.192423499864208	-3.194853378180071	-1.575289079462669	-5.14858936153769	-0.6611051949848744	-2.744528649782478	-0.7130421672632792	0.5582313122048601	-2.5793453366844448	-1.330393318271565	-1.0512151750536414	-0.38038637606457154	-1.3513338011084146	-4.042182886691717	-1.3662048022479583	-4.476160087457102	-3.9565009007202754	0.39967192766106385	5.357915684886597	7.5807346266112825	6.374138959681063	6.96700228381623	4.947054580511888	1.202955954673876	1.5960499859942785	0.35741644578015164	1.5181721146902647	-2.670344716481232
chr2L:3615434-3616868	-3.003230531666642	-2.0381691455064033	-5.252094621732027	-4.118720793848573	-3.452324857587134	-2.3948297903213356	-0.29810953228629505	-1.1909795876982912	0.0	-2.337033064280522	-1.4799952535784575	0.324322741154941	-0.7241057360843675	-1.665399731620111	-1.192423499864208	-3.194853378180071	-1.575289079462669	-5.14858936153769	-0.6611051949848744	-2.744528649782478	-0.7130421672632792	0.5582313122048601	-2.5793453366844448	-1.330393318271565	-1.0512151750536414	-0.38038637606457154	-1.3513338011084146	-4.042182886691717	-1.3662048022479583	-4.476160087457102	-3.9565009007202754	0.39967192766106385	5.357915684886597	7.5807346266112825	6.374138959681063	6.96700228381623	4.947054580511888	1.202955954673876	1.5960499859942785	0.35741644578015164	1.5181721146902647	-2.670344716481232	-0.19916529609750633	-0.9106560163177616	-0.46138476794514566	4.449429773943951	-1.4378112151268925	3.7406559930726413	1.9514724580711518
chr2L:3818518-3819706	-5.26748391371067	-6.537116815229816	-8.273677844995177	-4.5175810094503515	-2.7702828508963173	-3.265607383617989	5.220034654950522	6.676847392924385	4.304661357228983	5.995756261170648	7.6547132380523975	8.930488852785288	6.51005048391768	5.525875909774267	7.275089257496218	3.0936128660971187	3.9747077896291527	5.182237217629237	4.046914544660292	4.889957755784296	4.656192030094266	4.310625178137453	7.536847253363835	3.3998184143296855	3.614657761744762	1.2621170752839719	-0.5404576888527404	-3.8331777542418144	-2.8756866431680335	-2.450973858903979	-3.8077967664319567	-6.487113472596642	-4.0660794457880005	-6.094788717370904	-4.665592653879655	-4.263949072581581	3.4048825467336825	10.661749679885721	6.193769932986309	5.726795317446877	6.369520818177869	3.7127625687714247	7.923916676595091	2.841559183121075	12.567418837975364	2.7534497412703423	2.711858405314785	12.47922832563228	12.293888808232827
chr2L:3820096-3821903	-4.5175810094503515	-2.7702828508963173	-3.265607383617989	5.220034654950522	6.676847392924385	4.304661357228983	5.995756261170648	7.6547132380523975	8.930488852785288	6.51005048391768	5.525875909774267	7.275089257496218	3.0936128660971187	3.9747077896291527	5.182237217629237	4.046914544660292	4.889957755784296	4.656192030094266	4.310625178137453	7.536847253363835	3.3998184143296855	3.614657761744762	1.2621170752839719	-0.5404576888527404	-3.8331777542418144	-2.8756866431680335	-2.450973858903979	-3.8077967664319567	-6.487113472596642	-4.0660794457880005	-6.094788717370904	-4.665592653879655	-4.263949072581581	3.4048825467336825	10.661749679885721	6.193769932986309	5.726795317446877	6.369520818177869	3.7127625687714247	7.923916676595091	2.841559183121075	12.567418837975364	2.7534497412703423	2.711858405314785	12.47922832563228	12.293888808232827	15.101008235225976	15.373705166205795	9.844061006269085
chr2L:4031000-4036122	-3.937029612922994	-1.8823457430847679	-6.192957972698915	-2.853544181944009	-9.656344838927739	-9.354067379388809	-8.079972541616511	-13.057789785688982	-8.018415726323894	-8.649971554234057	-5.958282966358655	0.3842533059311557	-2.8569558578075522	-6.1987549927094685	-4.677372947895618	-4.908902765435809	-1.9084850188786497	-1.4637527426815689	1.9084850188786497	0.0	0.47712125471966244	1.1384197424192843	0.7220751651116454	1.041562685491579	4.388927749455824	0.7158051146113907	0.47712125471966244	0.3842533059311557	0.47712125471966244	1.9084850188786497	0.3842533059311557	0.0	0.9884928598239788	3.91928409126926	14.077523912310665	9.833692046593002	1.897604259904281	9.56725094513727	4.543889725743622	1.9719982406696892	13.108472099462313	1.5843169673469322	5.760220715705527	12.987585940930089	14.085637930927223	9.481251948745907	11.439280658561461	8.597601770938168	8.01442772270819
chr2L:4037041-4038561	-2.8569558578075522	-6.1987549927094685	-4.677372947895618	-4.908902765435809	-1.9084850188786497	-1.4637527426815689	1.9084850188786497	0.0	0.47712125471966244	1.1384197424192843	0.7220751651116454	1.041562685491579	4.388927749455824	0.7158051146113907	0.47712125471966244	0.3842533059311557	0.47712125471966244	1.9084850188786497	0.3842533059311557	0.0	0.9884928598239788	3.91928409126926	14.077523912310665	9.833692046593002	1.897604259904281	9.56725094513727	4.543889725743622	1.9719982406696892	13.108472099462313	1.5843169673469322	5.760220715705527	12.987585940930089	14.085637930927223	9.481251948745907	11.439280658561461	8.597601770938168	8.01442772270819	3.713873661869669	4.234141103464224	1.34989275464303	2.9332167913703047	0.6246644021244121	-1.9887945234841897	-0.31425239059413074	0.9040734929870965	-0.2887691230768229	0.0	-2.3472793765787574	-0.4492426995563272
chr2L:4052313-4053706	5.760220715705527	12.987585940930089	14.085637930927223	9.481251948745907	11.439280658561461	8.597601770938168	8.01442772270819	3.713873661869669	4.234141103464224	1.34989275464303	2.9332167913703047	0.6246644021244121	-1.9887945234841897	-0.31425239059413074	0.9040734929870965	-0.2887691230768229	0.0	-2.3472793765787574	-0.4492426995563272	0.11973502808543257	-1.6374679803531047	-1.6144764313645592	-1.1562408244584579	-2.0096055093131358	-1.3821770810048504	-1.1156196660628015	-3.9114031588128286	-1.659723104328513	-6.0272838478083415	-2.416332445518067	-4.355278846282322	-0.38894791660417566	-8.174699898099774	-1.7802035475970306	0.32675222119505476	-1.1737218734474009	4.30805306195116	6.016750111117186	4.771766428235956	1.3375583492292882	1.0587944841826504	-7.095636290710237	-2.22169779585805	-0.8171758434523992	-1.422733123566253	0.0	-3.960502308313817	-8.397717411999214	-5.7295900689881165
chr2L:4054765-4055988	8.597601770938168	8.01442772270819	3.713873661869669	4.234141103464224	1.34989275464303	2.9332167913703047	0.6246644021244121	-1.9887945234841897	-0.31425239059413074	0.9040734929870965	-0.2887691230768229	0.0	-2.3472793765787574	-0.4492426995563272	0.11973502808543257	-1.6374679803531047	-1.6144764313645592	-1.1562408244584579	-2.0096055093131358	-1.3821770810048504	-1.1156196660628015	-3.9114031588128286	-1.659723104328513	-6.0272838478083415	-2.416332445518067	-4.355278846282322	-0.38894791660417566	-8.174699898099774	-1.7802035475970306	0.32675222119505476	-1.1737218734474009	4.30805306195116	6.016750111117186	4.771766428235956	1.3375583492292882	1.0587944841826504	-7.095636290710237	-2.22169779585805	-0.8171758434523992	-1.422733123566253	0.0	-3.960502308313817	-8.397717411999214	-5.7295900689881165	-0.12407515954955818	-3.0274915152515898	-8.099488451794572	-1.152759917793467	-0.8511120575222731
chr2L:4278740-4280243	3.2577880875372203	3.4891299224524577	-1.3598565958898745	0.7157422309765814	-0.3672404563771828	0.38255795914569773	1.6085829250676278	1.8332046111711149	-0.32675222119505476	0.13565181939988405	-0.46247515710255943	-1.0601886281431825	-2.022464501551595	-1.3255357415176856	1.925282194656612	0.3359380764646929	0.0	1.0216415987285858	-2.3277422765215006	-2.5650485798140847	0.7163199146302645	-1.5167299007410777	0.3842533059311557	-0.5628189870538419	-2.9052733072614205	-0.5854191366563305	-0.3351104405458484	-2.586127893818094	-2.644803850045983	-0.9677195846008536	-0.24610620327688906	-1.2166341759621249	0.34155227077691647	-4.31294826775305	-1.3395419987461326	0.0	1.7040525797856432	0.574145859025853	2.406429937146746	0.7357890626869555	1.9084850188786497	-0.5552050987676277	4.795313037276514	6.3347558793810075	3.437652545793608	7.540749381202772	4.627557247039936	1.9708129430822858	5.233892584859721
chr2L:4281083-4286294	0.38255795914569773	1.6085829250676278	1.8332046111711149	-0.32675222119505476	0.13565181939988405	-0.46247515710255943	-1.0601886281431825	-2.022464501551595	-1.3255357415176856	1.925282194656612	0.3359380764646929	0.0	1.0216415987285858	-2.3277422765215006	-2.5650485798140847	0.7163199146302645	-1.5167299007410777	0.3842533059311557	-0.5628189870538419	-2.9052733072614205	-0.5854191366563305	-0.3351104405458484	-2.586127893818094	-2.644803850045983	-0.9677195846008536	-0.24610620327688906	-1.2166341759621249	0.34155227077691647	-4.31294826775305	-1.3395419987461326	0.0	1.7040525797856432	0.574145859025853	2.406429937146746	0.7357890626869555	1.9084850188786497	-0.5552050987676277	4.795313037276514	6.3347558793810075	3.437652545793608	7.540749381202772	4.627557247039936	1.9708129430822858	5.233892584859721	3.6077352759581673	0.3842533059311557	1.0668755590631576	0.0	4.801253607581477
chr2L:4354958-4356082	6.270227336592402	2.82052651434484	8.522169092382818	7.299913564179716	8.734298198503298	4.964445634758213	1.9170911212628028	-0.3320015152402638	-2.0372543224055595	-1.078490669728377	-2.6651997211231175	-1.6428871044708286	-0.8065359368777398	0.409385483217486	-0.15671655651516855	1.0392856960174568	0.288769123076823	1.3821770810048504	1.0587944841826504	6.804569821599075	8.277570913255538	6.161018994586048	1.8738140686470386	7.783868848466085	5.606073298086495	10.372148871202398	6.7497152002019645	2.31398174597751	3.7498829427912197	6.261462114696247	7.022241619638526	5.46554143408125	3.807016915305098	-0.26175288782406836	-1.926200739449019	-1.6976294513344354	0.40475673137651386	-0.08819025234799617	-2.544555970658228	-3.3555408759946266	-0.9615971444471627	-1.9741089107813663	-0.2537404998368067	-5.223938431022863	-4.246777867273175	-3.6911411209044966	-1.8337033325560972	-3.5656588880413596	-2.733106040355172
chr2L:4361892-4363872	-0.15671655651516855	1.0392856960174568	0.288769123076823	1.3821770810048504	1.0587944841826504	6.804569821599075	8.277570913255538	6.161018994586048	1.8738140686470386	7.783868848466085	5.606073298086495	10.372148871202398	6.7497152002019645	2.31398174597751	3.7498829427912197	6.261462114696247	7.022241619638526	5.46554143408125	3.807016915305098	-0.26175288782406836	-1.926200739449019	-1.6976294513344354	0.40475673137651386	-0.08819025234799617	-2.544555970658228	-3.3555408759946266	-0.9615971444471627	-1.9741089107813663	-0.2537404998368067	-5.223938431022863	-4.246777867273175	-3.6911411209044966	-1.8337033325560972	-3.5656588880413596	-2.733106040355172	-6.828245689296287	-1.6866568111463025	-3.4290730173556736	-5.83595825491782	-6.712945939336086	-11.191218874813602	-3.089231458252305	-5.531379462789046	-4.179233294330072	-0.39497496890762923	0.11225193490188871	0.49963676887146646	1.0436763317093378	0.09061844461757058
chr2L:4363925-4366859	1.0587944841826504	6.804569821599075	8.277570913255538	6.161018994586048	1.8738140686470386	7.783868848466085	5.606073298086495	10.372148871202398	6.7497152002019645	2.31398174597751	3.7498829427912197	6.261462114696247	7.022241619638526	5.46554143408125	3.807016915305098	-0.26175288782406836	-1.926200739449019	-1.6976294513344354	0.40475673137651386	-0.08819025234799617	-2.544555970658228	-3.3555408759946266	-0.9615971444471627	-1.9741089107813663	-0.2537404998368067	-5.223938431022863	-4.246777867273175	-3.6911411209044966	-1.8337033325560972	-3.5656588880413596	-2.733106040355172	-6.828245689296287	-1.6866568111463025	-3.4290730173556736	-5.83595825491782	-6.712945939336086	-11.191218874813602	-3.089231458252305	-5.531379462789046	-4.179233294330072	-0.39497496890762923	0.11225193490188871	0.49963676887146646	1.0436763317093378	0.09061844461757058	0.9624359912678083	1.4053557143218953	3.272828164256194	0.652177707501888
chr2L:4367021-4368413	10.372148871202398	6.7497152002019645	2.31398174597751	3.7498829427912197	6.261462114696247	7.022241619638526	5.46554143408125	3.807016915305098	-0.26175288782406836	-1.926200739449019	-1.6976294513344354	0.40475673137651386	-0.08819025234799617	-2.544555970658228	-3.3555408759946266	-0.9615971444471627	-1.9741089107813663	-0.2537404998368067	-5.223938431022863	-4.246777867273175	-3.6911411209044966	-1.8337033325560972	-3.5656588880413596	-2.733106040355172	-6.828245689296287	-1.6866568111463025	-3.4290730173556736	-5.83595825491782	-6.712945939336086	-11.191218874813602	-3.089231458252305	-5.531379462789046	-4.179233294330072	-0.39497496890762923	0.11225193490188871	0.49963676887146646	1.0436763317093378	0.09061844461757058	0.9624359912678083	1.4053557143218953	3.272828164256194	0.652177707501888	-0.32675222119505476	-0.9884928598239788	2.4862431938094196	4.951690286803364	4.588239433355712	0.9059652567236041	4.169667564145264
chr2L:4370244-4371717	5.46554143408125	3.807016915305098	-0.26175288782406836	-1.926200739449019	-1.6976294513344354	0.40475673137651386	-0.08819025234799617	-2.544555970658228	-3.3555408759946266	-0.9615971444471627	-1.9741089107813663	-0.2537404998368067	-5.223938431022863	-4.246777867273175	-3.6911411209044966	-1.8337033325560972	-3.5656588880413596	-2.733106040355172	-6.828245689296287	-1.6866568111463025	-3.4290730173556736	-5.83595825491782	-6.712945939336086	-11.191218874813602	-3.089231458252305	-5.531379462789046	-4.179233294330072	-0.39497496890762923	0.11225193490188871	0.49963676887146646	1.0436763317093378	0.09061844461757058	0.9624359912678083	1.4053557143218953	3.272828164256194	0.652177707501888	-0.32675222119505476	-0.9884928598239788	2.4862431938094196	4.951690286803364	4.588239433355712	0.9059652567236041	4.169667564145264	4.318734467926996	3.4715793730381983	-2.1823335872201195	-9.978595665534211	-18.352193979330856	-24.067598337468507
chr2L:4684971-4685828	2.4886934238338676	-0.6253205285814245	0.9884928598239788	1.3891769388899318	5.188905232196312	5.454284530589636	7.5429292336170155	10.032949003838326	7.23735231569042	5.237750615078699	4.4704124671877885	4.260140469340548	4.500520320336554	0.5992668990160563	1.905568742391026	2.4685466076148423	2.174510449871009	2.4474382092756377	1.6937769559403213	0.46182604959118634	-1.5344927133565536	-0.32080256195941753	-2.8186825170650973	-1.930681474855352	0.9762211911464729	1.6264936589112464	0.34612803620392335	-0.5231585466187085	-0.6409819590149156	-0.4964534365541139	-1.5082512429446029	-1.807283645285028	-3.8710499890213454	-3.1167130700348493	-7.290695422370687	-7.387989982172296	-9.886804590537471	-10.347683117986884	-12.487211913201888	-10.670429291933576	-6.4498028647476655	-14.828942883277826	-10.32696994797692	-8.75770987012383	-9.782244275249408	-13.041561554164797	-11.375757524917477	-14.551920772965513	-15.92994556545688
chr2L:4812418-4813496	0.0	-0.5922039584866372	-0.9510696399763895	-0.4005092602070916	1.6148265781794697	-0.0590317747678153	-2.4352085265623478	-2.8256532892291717	-5.540035422541314	-1.970398866156499	0.4294242079009884	0.9884928598239788	0.19672432677588858	0.10523563339370051	0.5134945978048435	0.8737091084181327	-1.3916578184368082	-1.559894147865699	-1.7301211454636234	-0.7426198654202812	-4.976713172465486	-4.48268685502086	-3.4945101416098594	-8.316578190697824	-3.0703779166090523	0.0	-0.3842533059311557	-1.343153397137051	-5.653385962368714	-0.2105263209141679	-0.4722012633405769	-1.3242690919190763	-3.0554371095655752	-0.9952676385747966	-1.62620101006804	-0.07588822168858336	-1.9300283843138444	-0.7158051146113907	0.22432243947821665	-1.5977633573367	-3.3511197266653014	0.2537408590163086	-1.4817247491696377	-0.7275475737908184	0.0	-0.9292741784848739	-2.6476618116859543	-0.9670162803285552	-1.2130423370964032
chr2L:4821413-4823869	-1.7301211454636234	-0.7426198654202812	-4.976713172465486	-4.48268685502086	-3.4945101416098594	-8.316578190697824	-3.0703779166090523	0.0	-0.3842533059311557	-1.343153397137051	-5.653385962368714	-0.2105263209141679	-0.4722012633405769	-1.3242690919190763	-3.0554371095655752	-0.9952676385747966	-1.62620101006804	-0.07588822168858336	-1.9300283843138444	-0.7158051146113907	0.22432243947821665	-1.5977633573367	-3.3511197266653014	0.2537408590163086	-1.4817247491696377	-0.7275475737908184	0.0	-0.9292741784848739	-2.6476618116859543	-0.9670162803285552	-1.2130423370964032	-4.541024111804231	-1.0656570429748211	0.7359535705891888	1.5302650979667352	0.0	1.9084850188786497	3.7123849116564007	8.519198808132598	5.992134119691563	4.702562012677945	6.498232944421402	4.225516621327687	7.511052895059048	2.6143282947791993	2.3286248352848276	0.9884928598239788	4.990983911684146	27.89114225661842
chr2L:4824028-4825972	-3.0703779166090523	0.0	-0.3842533059311557	-1.343153397137051	-5.653385962368714	-0.2105263209141679	-0.4722012633405769	-1.3242690919190763	-3.0554371095655752	-0.9952676385747966	-1.62620101006804	-0.07588822168858336	-1.9300283843138444	-0.7158051146113907	0.22432243947821665	-1.5977633573367	-3.3511197266653014	0.2537408590163086	-1.4817247491696377	-0.7275475737908184	0.0	-0.9292741784848739	-2.6476618116859543	-0.9670162803285552	-1.2130423370964032	-4.541024111804231	-1.0656570429748211	0.7359535705891888	1.5302650979667352	0.0	1.9084850188786497	3.7123849116564007	8.519198808132598	5.992134119691563	4.702562012677945	6.498232944421402	4.225516621327687	7.511052895059048	2.6143282947791993	2.3286248352848276	0.9884928598239788	4.990983911684146	27.89114225661842	17.416693242516352	24.920579726838405	20.010422020640604	17.56812496023904	11.701524945767428	7.611361907078778
chr2L:4837080-4839358	-1.0656570429748211	0.7359535705891888	1.5302650979667352	0.0	1.9084850188786497	3.7123849116564007	8.519198808132598	5.992134119691563	4.702562012677945	6.498232944421402	4.225516621327687	7.511052895059048	2.6143282947791993	2.3286248352848276	0.9884928598239788	4.990983911684146	27.89114225661842	17.416693242516352	24.920579726838405	20.010422020640604	17.56812496023904	11.701524945767428	7.611361907078778	7.369756633998218	6.719330870225753	3.936401336156937	9.760758674283014	8.428145018724717	2.8171246808538832	1.2417203437958086	3.8994180671214402	2.3842111940076616	2.236882831030616	0.5017550452224704	-1.8400692275507045	-1.7350653860695981	-3.7273301677224637	-4.4214536670343625	-7.402333709703855	-11.723639768674524	-14.908895388195877	-11.82002882956483	-12.628597468190971	-21.601566933328122	-16.718387052965642	-10.782970740539607	-11.13439298120756	-11.401899287396654	-7.373639693317823
chr2L:4889565-4891898	11.915567936249417	7.4073771685515455	7.150373956356469	4.2014743892412865	2.449839851625333	-0.0659107900906091	-1.6148025078694903	-2.3633775941594215	-6.799635683708166	-8.61093272356255	-15.487494530361916	-18.201562848171722	-21.5575096007707	-26.75776520001947	-20.379772988500275	-18.302607779438148	-11.291997047296388	0.32675222119505476	-3.674182711287386	-9.012432573697154	-7.094443498070587	-6.590655296596158	-2.950203301401367	-5.275366696614456	-15.59482886205013	-14.637794731336935	-13.245048058892056	-2.0750540404820605	0.0	0.0	-1.551483065422515	-4.438083921140988	-2.1101471076916725	-0.19916529609750633	-3.852643483470313	-0.48478932623440407	0.12243110665909408	0.6252873828651146	1.3821770810048504	1.922924649580727	2.0957754079786546	-0.20150863185058077	0.3012871226811529	2.3049549435285837	-0.04359318414257677	0.0	0.0	1.9084850188786497	-0.6252873828651145
chr2L:4892101-4893942	-0.0659107900906091	-1.6148025078694903	-2.3633775941594215	-6.799635683708166	-8.61093272356255	-15.487494530361916	-18.201562848171722	-21.5575096007707	-26.75776520001947	-20.379772988500275	-18.302607779438148	-11.291997047296388	0.32675222119505476	-3.674182711287386	-9.012432573697154	-7.094443498070587	-6.590655296596158	-2.950203301401367	-5.275366696614456	-15.59482886205013	-14.637794731336935	-13.245048058892056	-2.0750540404820605	0.0	0.0	-1.551483065422515	-4.438083921140988	-2.1101471076916725	-0.19916529609750633	-3.852643483470313	-0.48478932623440407	0.12243110665909408	0.6252873828651146	1.3821770810048504	1.922924649580727	2.0957754079786546	-0.20150863185058077	0.3012871226811529	2.3049549435285837	-0.04359318414257677	0.0	0.0	1.9084850188786497	-0.6252873828651145	2.223437234463799	3.5032041120273405	5.041147378163899	4.101979612619887	1.3334897121381457
chr2L:4999003-5000569	-1.15078266930433	8.915055165160226	21.676331063605243	9.853063297705784	8.764544852668129	6.213297137482627	8.099981233243733	7.8231873176757905	9.525517914266556	3.326957224309918	1.8392711756938893	-2.5105869094465993	-4.127366852765132	13.921523534990492	16.472230584115987	13.755128135160799	15.048801917763793	11.80994956348006	8.7351340164303	5.097187982046001	8.581839568490706	6.340471730046212	5.547390228098715	3.615112241895721	0.6216734237399578	-0.5899832609569952	-3.2874849957565417	-7.615527912189104	-8.723268717346196	-10.664818616157952	-14.374737141512108	-17.97792559227724	-14.595917954224763	-10.131320440632441	-14.083740358870184	-17.834966523744328	-13.634029069632998	-5.684994078609403	-3.1748337400818527	-4.272376863817411	-4.029347065304792	-8.412537876523931	-8.618353611997644	-12.908431000227246	-12.710583180284345	10.34587296133089	6.698397816864012	8.74253519557082	3.381430572594536
chr2L:5042435-5043913	-16.310432952033793	-11.279901017918775	-14.2107500020604	-9.401896641269238	-22.720976945296787	-26.070112127220867	-18.700559874091148	-16.10226219143942	-11.961431310964725	-3.1689985999293655	-3.1248622325984714	-9.077278355494036	-4.525639312430429	-0.9059652567236041	-4.39496586565999	-4.562373866012263	-7.360553120981845	-2.75526277719491	3.9720149973653136	7.635035597642767	0.10611627156504881	1.5583365492391525	-2.436428703617033	-3.0682874919528165	1.7975688308665956	4.9375957941870015	5.723290640247352	0.0	7.9169900044533765	0.9109157038956294	2.010563487942257	1.4051301846017314	-1.1130633948554804	-2.1017571426780353	-4.932346884081401	-4.935294755360357	13.352755465618094	14.695569586849167	25.119751659667703	36.56069424568019	24.113506705282795	26.809375014192668	21.236952143402156	16.813683602656408	12.081768156491894	8.995754380764618	8.64008822709274	5.5814399849009995	2.6409922121034275
chr2L:5052394-5053885	0.10611627156504881	1.5583365492391525	-2.436428703617033	-3.0682874919528165	1.7975688308665956	4.9375957941870015	5.723290640247352	0.0	7.9169900044533765	0.9109157038956294	2.010563487942257	1.4051301846017314	-1.1130633948554804	-2.1017571426780353	-4.932346884081401	-4.935294755360357	13.352755465618094	14.695569586849167	25.119751659667703	36.56069424568019	24.113506705282795	26.809375014192668	21.236952143402156	16.813683602656408	12.081768156491894	8.995754380764618	8.64008822709274	5.5814399849009995	2.6409922121034275	-0.27374690898910087	-3.649472528506964	-4.136650513764753	-1.393598182664896	-2.251342619781541	-0.23310478507196386	-0.4418451197991461	-2.7637480568489066	2.586430426956221	1.8757574258556837	3.119037118399411	1.4584027128817956	1.1801527310989155	1.90678586639507	2.297086258579345	3.0972094653707254	0.8820334042859493	2.672912829538208	-1.037376417201309	0.8803616328802949
chr2L:5200160-5202445	-0.29434721070262143	-0.22934734318454403	1.4854681089930142	1.0651605886329993	1.3097986738753673	2.996299451222565	4.272270930403947	4.957147268169632	3.6618988573070284	0.7646732843225392	-1.499510546537768	-1.540402130579582	-2.123973370287279	-1.1446323513338477	-0.2105263209141679	-3.7656861078433326	-4.335062748436815	-4.964682918019452	-7.740957171014123	-6.074968087765678	-7.4930746438688836	-4.465556636026596	-0.32675222119505476	-1.5550366032949072	-4.624182681064609	-3.1035958697411727	-1.3821770810048504	-8.08729009657626	-11.342225253747877	-14.83306700731957	-12.20010391965969	-12.625637531079041	-2.6451328292852043	-1.0125888611440932	-0.9699739999703265	-4.138265213915287	-7.50053171927445	-12.07347887515983	-10.524107764035348	-12.512956752578464	-3.523721012853902	-2.293201462496589	-0.16125860883478269	-1.2994664175175838	-3.942883738482985	-1.9425650815616078	-2.319771529657234	0.0	0.47712125471966244
chr2L:5236191-5237318	15.089798399542136	16.02791751930798	14.114582870871338	12.096993306745178	11.891172222744528	10.698473231689402	11.931218995338646	8.264358802688651	5.17210237396189	4.490715825534834	-0.2406233412219088	3.1807696322026247	4.373231277526356	4.172601118594077	3.9099885708809516	0.9353550295374884	0.4039618085870259	-4.294520956712379	-3.3614202407822384	0.8333008505196542	1.29211504427431	2.214445854212265	-0.9912347807733202	1.0341277635571045	-0.5827545049196428	0.10900047760315866	-0.09130462865560908	-1.5146165528295281	-4.905356523194107	-2.0169787533133383	-4.553547423000558	-2.7619816969882263	-5.7949228934742045	-1.2886349926701792	2.5532757321758623	-0.01850576502513536	0.8887161110779879	0.6757739444378639	0.3343033438767249	-0.9215842681030584	2.2886833623205027	1.7543428273759178	2.971376287301744	-1.2253715494392667	-0.26916917330467466	0.7108738189564668	0.5772511702463846	7.10856354600877	6.106831608156153
chr2L:5237598-5239162	12.096993306745178	11.891172222744528	10.698473231689402	11.931218995338646	8.264358802688651	5.17210237396189	4.490715825534834	-0.2406233412219088	3.1807696322026247	4.373231277526356	4.172601118594077	3.9099885708809516	0.9353550295374884	0.4039618085870259	-4.294520956712379	-3.3614202407822384	0.8333008505196542	1.29211504427431	2.214445854212265	-0.9912347807733202	1.0341277635571045	-0.5827545049196428	0.10900047760315866	-0.09130462865560908	-1.5146165528295281	-4.905356523194107	-2.0169787533133383	-4.553547423000558	-2.7619816969882263	-5.7949228934742045	-1.2886349926701792	2.5532757321758623	-0.01850576502513536	0.8887161110779879	0.6757739444378639	0.3343033438767249	-0.9215842681030584	2.2886833623205027	1.7543428273759178	2.971376287301744	-1.2253715494392667	-0.26916917330467466	0.7108738189564668	0.5772511702463846	7.10856354600877	6.106831608156153	8.015686313547079	6.325870497713436	3.937931435112305
chr2L:5277449-5280569	-8.752188090520363	-3.8298504154224586	0.46660954739493005	-0.9059652567236041	-0.2406233412219088	-5.631340304733744	-4.373335987782691	-1.289337620463382	-2.7037934813953677	-1.216649259263145	-4.915063340105523	-3.6673194510792353	-5.344035665976598	-4.485325135059414	-3.371742790707822	-4.399637660961213	-1.663512557038787	-3.645778722972334	-3.1827837990022814	-10.417284571240325	-5.859407103999369	-2.3788234710719953	0.6489937632395198	0.6319730464766251	-0.934865583902865	-0.5644900872493631	-2.709124683740626	-2.1819044003441417	3.5114700630622635	6.340132773221023	0.22432243947821665	0.0	6.507243719003039	18.791532417097493	7.858173149815005	7.528846407957263	13.35556754629013	14.49003587698936	15.628359817403705	15.044390647087388	13.218515240344896	13.235482274951966	8.822233603104813	11.339165089334205	13.087553203389193	2.651351975984537	3.449318853989017	10.57977681137816	6.872454319530891
chr2L:5324492-5327684	9.5795133918238	3.689509536919404	2.86240993708892	-2.3047150305103066	-1.8628592175521705	-7.954588941124967	-8.184978619052341	-1.2578555613052294	-2.287743701304585	-0.7504699364377134	16.94187017741887	14.836161231121615	10.964803406890473	11.579722736346454	7.182898158382124	6.673411163813774	1.8157085332700824	1.1070906697504461	-3.3530205802973296	-1.3572236210393933	-4.706053187603697	-3.9480133058769455	-2.496463227584433	-3.490176183528995	-1.0648103115007428	-1.31826872786171	-3.1725666967022628	-6.375242293993262	-5.482641271493618	-2.438857004756604	3.293779043006947	2.45804607352062	0.48897335151659815	1.9084850188786497	-1.0668755590631576	-0.036159813529441774	-0.5849806345591825	1.8380542130376964	1.430897167707017	0.08348357817270881	-1.148267667487403	-0.8595984108468443	-3.485137489232394	-3.151267486038908	-1.9162598865965064	-6.778932208757456	-4.241541245708226	-0.07531549454479002	-2.5902241357083926
chr2L:5541129-5543549	3.472114580126404	1.5443452046208663	0.244462645455602	-1.5308772793327798	1.4612953510163642	0.7191653253283166	0.38303622237464596	1.4431543474115518	-0.8891972516106023	0.30886589263625247	1.096718024796227	-1.9177557595277828	-1.7638575694844874	-2.277999784431015	-0.7490429136284136	-0.7016946198194888	-2.6273379755749704	0.9716890188427767	-1.8211858739253672	-1.1610002537705302	-0.678133708484532	-0.04115196398964511	-3.326221630251258	-1.712917134896569	-5.161465417169861	-4.658469995023055	-1.2789342399940287	-1.6577718203210279	-5.262822151094568	-3.5806637736015148	-1.8553732482313607	-0.3842533059311557	-0.8638360267166969	-3.447515301016289	-3.303833224816698	-1.3095569741594058	-6.249663671170069	-2.261199186928159	-2.224796368823077	-0.8551484209528776	-2.141608290443812	-0.9034043916225997	-0.9591312608573317	-1.5241834332417725	-1.7287857618188278	-0.23613341106444174	1.9084850188786497	-0.2887691230768229	0.47712125471966244
chr2L:5788593-5790696	0.0	-0.4666095473949303	-1.809752667406666	2.539550814549422	4.167176927624692	3.4160498770408814	3.635436603315342	2.8210034804500275	1.4904282910329278	2.601228252941037	2.749409979089974	6.626531412572717	5.939157840260554	4.453590435986543	0.2374598427880581	-1.9288289725304861	-4.566965122733247	-6.521638108318226	-6.012204621075035	-3.0970893376132973	-1.684872899606169	-1.8087768333719727	-4.294515671199485	-2.0350630411913437	-3.428404083667922	-4.17446728612914	-3.4937920536919727	-1.4476620743564608	-3.180079675788517	-4.87577065485298	-4.178451639942057	-5.123144019046788	-2.141380411213023	-4.00398443398391	-2.220849885902292	-2.1239945312179795	-1.2312278425147318	0.6380172731361782	-0.330269917127831	1.1559692314597079	2.077743522056654	4.494847014938758	4.365585350335576	2.310691167672551	3.0796455332433994	2.200135302095254	3.455440098133699	4.979881757621861	5.590412417123301
chr2L:5871087-5872640	-3.4802351048410025	0.0	0.2614505271567006	-11.043009674968813	-17.175242555423903	-10.19774994754644	-11.129920557010662	-5.749528968513954	-0.9884928598239788	0.0	-0.3842533059311557	-0.7359535705891888	0.288769123076823	-0.739133396650793	0.0	0.0	0.09105099036729138	0.0	0.0	0.0	0.0	0.0	0.0	0.0	0.0	0.0	0.0	4.019109855387004	0.0	0.47712125471966244	0.0	2.9854287717498487	9.007974603899813	12.972570452136061	11.626635379141696	2.0628055570570996	7.765212170499142	3.308607573132973	2.1016869935597007	1.8123674968148855	1.1223311197217736	-0.3842533059311557	0.24694247777801107	-1.0158725384259846	1.0668755590631576	-1.4637527426815689	2.3286248352848276	-1.4637527426815689	0.0
chr2L:5878362-5879741	0.0	0.0	0.09105099036729138	0.0	0.0	0.0	0.0	0.0	0.0	0.0	0.0	0.0	0.0	4.019109855387004	0.0	0.47712125471966244	0.0	2.9854287717498487	9.007974603899813	12.972570452136061	11.626635379141696	2.0628055570570996	7.765212170499142	3.308607573132973	2.1016869935597007	1.8123674968148855	1.1223311197217736	-0.3842533059311557	0.24694247777801107	-1.0158725384259846	1.0668755590631576	-1.4637527426815689	2.3286248352848276	-1.4637527426815689	0.0	1.8300072262190066	2.318182052169856	5.946969037806095	-0.2105263209141679	1.4637527426815686	-0.3842533059311557	1.4637527426815686	0.0	2.10395914437823	8.987838268604504	1.0083724769666107	0.9884928598239788	0.5050184077099935	4.76725993060184
chr2L:5892154-5893677	0.24694247777801107	-1.0158725384259846	1.0668755590631576	-1.4637527426815689	2.3286248352848276	-1.4637527426815689	0.0	1.8300072262190066	2.318182052169856	5.946969037806095	-0.2105263209141679	1.4637527426815686	-0.3842533059311557	1.4637527426815686	0.0	2.10395914437823	8.987838268604504	1.0083724769666107	0.9884928598239788	0.5050184077099935	4.76725993060184	8.936796882096843	5.462346413692029	1.46361289062603	6.73490114457797	0.1559742760354114	0.0	0.9884928598239788	7.367421528340595	10.02678727660695	4.451857875009221	10.254035073781338	5.674328723645415	9.771205438913377	8.905067659606178	6.1145760106302385	5.527587388426101	3.947212646819018	1.4248119087474826	-1.3151271865931067	-1.9897382159583485	-3.3685656685205814	-7.608012321677863	-8.791107696609076	-6.66308198622195	-1.3821770810048504	0.0	0.0	0.288769123076823
chr2L:5979584-5982537	-5.010788560942107	-0.8736655247448865	0.0	-0.2887691230768229	-0.5552050987676277	-0.3842533059311557	0.9711318172944562	2.138146248325448	1.2562610343823994	4.116414304090061	5.102221892147864	2.0433670330979687	2.641434724860478	1.860965148870515	0.9837605195082327	0.5468583063900168	-2.912747064808865	-0.28829559310550396	-0.08757351519942069	-0.40856525931211984	-0.5727259101718111	0.32675222119505476	-2.6219934369779003	-0.5736873089350709	-2.2627168574644965	-4.052498203557415	-2.9321368801533008	-5.01747352569011	1.5781838836615223	13.425705629339998	22.55833436342602	23.113643052138965	23.297620264707625	17.875892378445037	8.686849068682061	4.4561337902882965	-4.2890221699292885	-9.347949992528545	-11.12041169086454	0.7730566422162692	12.89285743307452	13.940803528411708	9.187641569817128	8.165502759906312	5.333179026816007	4.235256636108216	0.28214426824485705	0.6605213774957117	2.1832734189685987
chr2L:5982636-5983737	0.9711318172944562	2.138146248325448	1.2562610343823994	4.116414304090061	5.102221892147864	2.0433670330979687	2.641434724860478	1.860965148870515	0.9837605195082327	0.5468583063900168	-2.912747064808865	-0.28829559310550396	-0.08757351519942069	-0.40856525931211984	-0.5727259101718111	0.32675222119505476	-2.6219934369779003	-0.5736873089350709	-2.2627168574644965	-4.052498203557415	-2.9321368801533008	-5.01747352569011	1.5781838836615223	13.425705629339998	22.55833436342602	23.113643052138965	23.297620264707625	17.875892378445037	8.686849068682061	4.4561337902882965	-4.2890221699292885	-9.347949992528545	-11.12041169086454	0.7730566422162692	12.89285743307452	13.940803528411708	9.187641569817128	8.165502759906312	5.333179026816007	4.235256636108216	0.28214426824485705	0.6605213774957117	2.1832734189685987	2.896372361456706	2.0885928001221314	-0.10964131185110519	0.9029423389343565	-0.9721892970563077	1.6711341614359745
chr2L:5983851-5985364	1.2562610343823994	4.116414304090061	5.102221892147864	2.0433670330979687	2.641434724860478	1.860965148870515	0.9837605195082327	0.5468583063900168	-2.912747064808865	-0.28829559310550396	-0.08757351519942069	-0.40856525931211984	-0.5727259101718111	0.32675222119505476	-2.6219934369779003	-0.5736873089350709	-2.2627168574644965	-4.052498203557415	-2.9321368801533008	-5.01747352569011	1.5781838836615223	13.425705629339998	22.55833436342602	23.113643052138965	23.297620264707625	17.875892378445037	8.686849068682061	4.4561337902882965	-4.2890221699292885	-9.347949992528545	-11.12041169086454	0.7730566422162692	12.89285743307452	13.940803528411708	9.187641569817128	8.165502759906312	5.333179026816007	4.235256636108216	0.28214426824485705	0.6605213774957117	2.1832734189685987	2.896372361456706	2.0885928001221314	-0.10964131185110519	0.9029423389343565	-0.9721892970563077	1.6711341614359745	0.2176219862127791	-1.3167545110052952
chr2L:5997746-5999563	-4.2890221699292885	-9.347949992528545	-11.12041169086454	0.7730566422162692	12.89285743307452	13.940803528411708	9.187641569817128	8.165502759906312	5.333179026816007	4.235256636108216	0.28214426824485705	0.6605213774957117	2.1832734189685987	2.896372361456706	2.0885928001221314	-0.10964131185110519	0.9029423389343565	-0.9721892970563077	1.6711341614359745	0.2176219862127791	-1.3167545110052952	1.2896491595009696	-1.3632004050758013	-0.36800581460624376	1.8947005481038692	-1.8087235424887744	0.1589022780982281	2.3834063566691195	3.128781882702008	2.1227713894699893	3.351912488952323	4.715216076894575	6.046160332151215	5.478672536604384	0.48767952776639845	1.641740831662297	0.3193044976506801	-1.4990993113201347	-0.47363654146128825	-1.2833618201373378	-4.442180773894727	-4.236824068241103	-6.579278250984546	-8.691270913752462	-5.316701596490664	-14.740749754280692	-16.963875639401053	-6.654130554232608	-14.205394672093075
chr2L:6323536-6324775	-0.8600415665910357	0.8837174796880675	-1.570613158206717	-2.3637347150280155	-3.3486816618240307	-3.8075393542750815	-6.592598185302328	-5.885083163657022	-3.9359700604068575	-5.324846163436957	0.0	-1.2443426282845207	-4.344043039542635	-2.3304002847038086	0.32675222119505476	-1.9084850188786497	0.06492149309970875	2.2115152030229677	0.15601177776756703	1.821593157810214	-1.3628202648570296	-0.39734068960651336	-0.3842533059311557	-0.7359535705891888	-0.9884928598239788	-0.3842533059311557	0.3842533059311557	0.7158051146113907	5.91852382163823	11.318741807480063	4.638166445338724	9.722961844045305	4.839452879658205	8.594138667763202	7.244549092156423	5.214328958586253	1.9235870056309292	4.826112948711454	0.02759163306867637	0.7361213771733235	-1.006698420823439	1.3112506732081581	1.6852238879147947	0.16125860883478288	0.0	1.5578315211231708	1.1041758362193257	1.6456160970338585	1.8555411314158654
chr2L:6367443-6370173	0.6191438593350367	0.16068432228610147	0.3055162503799057	0.5095825800615449	0.6307685229167005	1.0668755590631576	3.3845891601688023	0.965527604125798	0.36524608165550093	1.2175627557112398	1.9810132573947747	0.877767060281167	0.10621460694838125	9.023004613013414	3.8622104928819727	30.68423272009744	46.907213839426234	48.6157927167172	52.373306967749706	40.585252184593294	29.581749879188777	17.332296694851152	13.542654031643256	7.133604017060351	8.813642140946241	4.147391092398733	2.090705857309173	0.3125723971774349	-2.0441015535852394	-1.2825766385716872	-3.5819096750167634	-4.2589165421900255	-5.90984459988867	-8.423048160400764	-5.44561341722028	-16.36628184146717	-16.296299084284236	-19.59926583822554	-16.60921300435091	-35.580964256160996	-32.77100261444232	-8.875486732084623	-16.57073055654851	0.8515824070729341	11.953203345521116	1.3836034978805847	13.263773573888846	19.64385745918633	14.235031556357931
chr2L:6371092-6373296	0.36524608165550093	1.2175627557112398	1.9810132573947747	0.877767060281167	0.10621460694838125	9.023004613013414	3.8622104928819727	30.68423272009744	46.907213839426234	48.6157927167172	52.373306967749706	40.585252184593294	29.581749879188777	17.332296694851152	13.542654031643256	7.133604017060351	8.813642140946241	4.147391092398733	2.090705857309173	0.3125723971774349	-2.0441015535852394	-1.2825766385716872	-3.5819096750167634	-4.2589165421900255	-5.90984459988867	-8.423048160400764	-5.44561341722028	-16.36628184146717	-16.296299084284236	-19.59926583822554	-16.60921300435091	-35.580964256160996	-32.77100261444232	-8.875486732084623	-16.57073055654851	0.8515824070729341	11.953203345521116	1.3836034978805847	13.263773573888846	19.64385745918633	14.235031556357931	21.158197302050393	13.051250301165416	13.901075451730021	6.906507583285463	15.373131766856877	15.056555683860838	15.022526637280295	10.392391031830762
chr2L:6455427-6457045	-0.2406233412219088	5.05520122893547	5.7149249325522815	6.9499146780000585	0.0	-0.9884928598239788	2.2889583346715345	8.33814415851178	4.6770707267728335	3.2462660969366888	7.81828874404664	8.254336658384334	13.290911581100536	12.552013798718104	9.080394679175507	17.480431880265858	16.496039390806093	18.651975290535837	18.20685646461521	11.974050485612839	5.40622107556859	14.638358606286983	13.249596100295873	11.24842554885822	11.45647377480112	8.706855849976732	1.2467742677097402	-2.3728152042277837	-8.592214371696162	-10.522484402710441	-15.616553668967397	-17.639765106377727	-25.376321389836775	-25.791448427263234	-29.25694948377798	-25.35405924942203	-26.201236153852633	-33.665209387128066	-16.416931029216055	-29.74978370021984	-44.08321959422736	-114.87921719919578	-115.31319412522716	-81.6442684294982	0.0	0.0	0.0	0.0	0.0
chr2L:6479518-6481537	0.0	0.0	0.0	0.0	0.0	0.0	0.0	0.0	0.0	0.0	0.0	0.0	0.0	-0.47712125471966244	0.0	0.0	0.0	0.0	0.0	0.0	0.0	0.0	0.0	0.0	0.0	0.0	0.0	0.0	0.0	0.0	0.0	17.437533416964083	108.94731709120548	120.8641085407597	63.098404544203035	26.221685287830475	14.73213797595702	2.283931493896462	12.65506804404042	5.297975976312028	11.100404337747692	6.663081986221949	9.204643162527379	3.2366047433281113	1.8154021343855717	-0.46468549038937496	-2.934045779220782	-0.9325618220134277	-7.339501264518471
chr2L:6722526-6723879	-15.800086506344568	-14.709639526954069	-11.903822438320336	-4.908515153873283	-2.5319575309365745	-5.385445001428422	-4.259084046843978	-9.738266715273713	-10.603471179316719	-14.716984605400453	-4.053229526128184	0.8230216375472762	-2.048286590101839	-4.128424134962618	-6.8239426451798595	-4.755365785612294	-6.061445798973236	-0.14277677466388466	-5.651558841714206	-15.91730225217808	-15.141308093285371	-11.384014478826538	-5.573641226050286	-2.915040058140017	-0.9355051223559318	25.56457850864453	21.17149966269907	18.177139797761903	18.592045321353194	19.713345340015696	19.051765048926956	14.494406374248221	15.758130680113766	6.745052748594378	0.5050184077099935	5.036115222828403	6.652955402215916	5.82909628418788	8.342955847254762	7.549879375729467	6.520650305700464	4.477282261571932	2.7830438223547165	3.986338124451186	2.4191008617485465	3.7577687052118147	1.3355796537703852	2.717644793747974	-0.5177679114556173
chr2L:6907313-6908313	11.379920214455472	7.404866273288262	4.0455236456763854	0.8968223731589915	-3.445447329614276	-2.8970732757120294	-7.301008776076617	-1.136437303134862	-11.372245202831776	-12.590055960129531	-11.999407564298409	-9.055405169093675	-13.695802100678042	-15.544516469470805	-17.45811033964461	-3.199076697325789	-1.4637527426815689	-1.5754364917418782	-11.914913132905657	-11.457296474244634	-10.733800850020778	-12.273236685604104	-21.558239248122813	-18.044701687170193	-17.824927492460233	-4.710508711603968	-17.555594523524267	-23.707510242510185	-2.170326612168649	-0.5050184077099936	-13.524963994921343	-6.365344449767129	-1.684872899606169	-11.25646196307294	-9.83954861651478	-8.859454993206134	-4.940284036448165	-1.1737218734474009	-7.147718868766836	-5.899866834381145	0.0	0.0	0.0	0.0	0.0	0.0	0.0	0.0	0.0
chr2L:6919199-6922341	-17.824927492460233	-4.710508711603968	-17.555594523524267	-23.707510242510185	-2.170326612168649	-0.5050184077099936	-13.524963994921343	-6.365344449767129	-1.684872899606169	-11.25646196307294	-9.83954861651478	-8.859454993206134	-4.940284036448165	-1.1737218734474009	-7.147718868766836	-5.899866834381145	0.0	0.0	0.0	0.0	0.0	0.0	0.0	0.0	0.0	0.0	0.0	-0.32675222119505476	-2.5997866064530712	-1.5507031101958657	0.14194831081070794	0.9884928598239788	0.0	0.6992410207988732	0.1856957910266153	3.225565983617218	0.8050397902141798	0.7359535705891888	0.32675222119505476	0.0	1.8292355121907125	6.701409808654108	7.743938277186811	1.0466924622419154	1.4637527426815686	2.981702902749888	10.528427840448257	2.6732324123151003	1.4637527426815686
chr2L:7006799-7010308	-11.01338976188447	-0.0282552027534838	-1.9466716311980878	-4.674882988946086	-9.835465801446684	-11.961576923848972	-13.872589535139722	-8.396684530993076	-4.8580722154612275	-6.295173605015835	-10.822334114924015	-11.499695529081912	-20.37733601109614	-23.96994323736943	-18.36803693952429	-15.071107223033774	-8.466430879223008	-10.311874402906328	-9.294138515700734	-10.593773893886725	-11.566667386526731	-10.342194266974719	-2.6712117469324492	-0.856485889305324	6.96180124580549	6.442256552669189	-0.354790076403706	-7.765592196548756	-11.019804194086658	-10.435140632990738	2.486818568615163	14.41620453852352	20.43874814326445	29.759678883718244	36.029983086021595	34.19634502384606	29.27390807460522	31.08867801820099	23.122892171301352	19.340016329813725	16.170920040840336	13.29618559120612	10.965907831658681	5.765169146174127	2.3197211171893146	0.5542310259745721	-4.2654700626374025	-9.894226924481707	-12.355370455336812
chr2L:7013090-7014533	-23.96994323736943	-18.36803693952429	-15.071107223033774	-8.466430879223008	-10.311874402906328	-9.294138515700734	-10.593773893886725	-11.566667386526731	-10.342194266974719	-2.6712117469324492	-0.856485889305324	6.96180124580549	6.442256552669189	-0.354790076403706	-7.765592196548756	-11.019804194086658	-10.435140632990738	2.486818568615163	14.41620453852352	20.43874814326445	29.759678883718244	36.029983086021595	34.19634502384606	29.27390807460522	31.08867801820099	23.122892171301352	19.340016329813725	16.170920040840336	13.29618559120612	10.965907831658681	5.765169146174127	2.3197211171893146	0.5542310259745721	-4.2654700626374025	-9.894226924481707	-12.355370455336812	-11.056760617471362	-10.484961482014285	-10.622272546131297	-15.496475030100727	-16.426247362318943	-23.414836638807614	-23.91877743880572	-23.89038400777336	-12.865854064541768	-5.646914588440551	-14.361019352484846	-18.62569888956296	-11.050914800811688
chr2L:7032331-7034004	-10.622272546131297	-15.496475030100727	-16.426247362318943	-23.414836638807614	-23.91877743880572	-23.89038400777336	-12.865854064541768	-5.646914588440551	-14.361019352484846	-18.62569888956296	-11.050914800811688	-15.577263940541103	-10.415103573912868	-14.17403511028302	-14.692020133885434	-17.6513124120084	-12.869263190015628	-11.946107098057952	-6.345705749683453	0.0	0.0	0.0	0.0	0.0	0.0	0.0	0.0	0.0	0.0	0.0	0.0	0.0	0.0	0.8643986459579956	2.4780626817593774	1.3942908118437565	3.6508858446247343	3.8246199435141617	1.3448927867561848	1.9053327223416798	1.1567401606230416	0.5545288021100958	3.1773585838427465	5.200847108497347	5.991238951062069	2.3368233901893487	3.6815684269068556	0.02131225797578868	2.9541210103654563
chr2L:7037523-7039112	-15.577263940541103	-10.415103573912868	-14.17403511028302	-14.692020133885434	-17.6513124120084	-12.869263190015628	-11.946107098057952	-6.345705749683453	0.0	0.0	0.0	0.0	0.0	0.0	0.0	0.0	0.0	0.0	0.0	0.0	0.0	0.0	0.8643986459579956	2.4780626817593774	1.3942908118437565	3.6508858446247343	3.8246199435141617	1.3448927867561848	1.9053327223416798	1.1567401606230416	0.5545288021100958	3.1773585838427465	5.200847108497347	5.991238951062069	2.3368233901893487	3.6815684269068556	0.02131225797578868	2.9541210103654563	4.535314710281246	3.8519228279577447	1.4637527426815686	-0.6248742378019819	0.8158741821286712	-1.0357154832862452	-0.02037683934305438	6.419453516990128	8.662067217563642	11.507715693153864	14.341554415297518
chr2L:7218395-7220252	-4.87011401555409	-6.972626240310821	-1.170041379908726	0.47712125471966244	-1.4637527426815689	0.3842533059311557	0.21052632091416779	0.5276934093934911	2.3286248352848276	0.9884928598239788	-0.3842533059311557	2.9792574701500705	6.090026969439181	6.389087711107336	5.176023534550297	8.758959976875333	6.576237770459489	-0.9884928598239788	5.3348638507454185	5.2887534705969745	1.0668755590631576	6.700183334474206	7.41162895709973	3.716366883464256	8.673466059124385	8.00278043783874	7.972367956051916	3.413066283379444	26.577036919955187	31.61401348257395	31.538055728529045	27.81808063564732	22.529883279214378	17.884400184033474	14.321087047465612	11.159350744503968	7.652795822626653	2.2228703964737044	2.962888175136136	-2.6802884839462973	-1.4234242368419985	-4.55394625574646	-4.124533026758473	-7.421855805577343	-5.435087243825352	-11.928552707756497	-10.482243581779828	-9.891239283709645	-3.602186478682094
chr2L:7247424-7249424	0.288769123076823	-8.404585251227324	-4.4943107868965235	0.0	-3.4986937427983387	-8.925584108140294	-3.2791662461133533	-2.0839016906314956	-6.860939193835703	-6.248606167737279	-4.484298105517019	-4.633087954680345	-1.7879458217111173	-8.67891233496325	-3.0284853119309454	3.2780567468353916	11.905762525679004	13.004972663985834	14.388429179768735	12.998495648170653	3.0137826648031254	-2.291425623862061	-10.794367336775831	-4.966734842890518	-11.654054478230162	-7.618894907575425	-1.9769857196479577	-1.3821770810048504	-12.087557180218965	-18.269636005841406	-8.565822599355876	-0.6816519536376183	0.7359535705891888	-0.7359535705891888	-0.7359535705891888	-1.684872899606169	-0.47712125471966244	-0.3842533059311557	-0.28605010248737794	0.8663343369988012	1.3764502518684243	0.0	2.660542510494701	1.1703384330520492	5.889171067358861	3.471761085089541	14.69105669190857	22.217030870454202	21.2392420268092
chr2L:7290534-7292737	-8.122514709009886	-1.964350643311043	-3.499706323311268	-4.468399367472519	-0.9300725741501721	-0.6610055706295627	-0.32675222119505476	-1.5703665473141193	-1.1924272246682068	0.9689904128013223	1.9769857196479577	6.66668980785773	3.816808110032835	2.4008777779918056	1.8600575058006392	7.6194056511085995	6.364804690014234	0.2457594292768453	11.587790546171169	11.409180180189916	24.00852401848486	9.062568265946403	10.836711702558716	5.428383906071824	2.1654716635305804	-0.2911463743484494	-1.3758046282323055	-3.766604528116994	-1.8842694797489905	-3.4313117269829805	-4.705041427759604	-9.802929674483687	-11.610147800728566	-7.45730854062134	-5.49520844693409	-5.951303599467857	6.291296560400667	10.573972454238135	8.412186025919612	-0.6252873828651145	7.327193222907983	12.637620644466873	11.902101269016116	2.7916174993088103	8.296463728131537	6.822138501903342	8.974298377392447	0.0	6.790752337326519
chr2L:7308934-7311400	6.291296560400667	10.573972454238135	8.412186025919612	-0.6252873828651145	7.327193222907983	12.637620644466873	11.902101269016116	2.7916174993088103	8.296463728131537	6.822138501903342	8.974298377392447	0.0	6.790752337326519	7.127916618768539	10.603989502420939	10.498537534789985	4.484013886013256	-0.4075906076581398	5.3014758639835176	4.712929862643378	7.2653750439803515	4.759482430980043	3.0135538789020315	1.744753687697928	-1.2602249410305428	0.33165305037457943	-1.387772626997212	-1.1649198996362815	-3.506579962561402	-3.0262311552128063	-4.966044094692144	-1.2534026629237538	-7.5585799071712625	-8.010836985991304	-12.503901253824887	-10.951630944282286	-12.488159827527607	-8.924577680275023	-5.302820632194494	-10.713490098814429	-12.753747526232782	-2.3667095177487805	-4.823570450423244	-19.760872732706837	-7.5504829967501434	-8.61408970686691	-3.602138232782925	5.2351761741869725	1.6096773894190728
chr2L:7495468-7496679	-0.1776801543353869	-2.7661643582153004	-4.189678089664506	-4.253137891164148	-5.0718188103972714	-6.536714019005456	-6.766897239535737	-7.9230788007535775	-11.449795019232551	-6.934469587146382	-6.444237879507689	-6.245064373877847	-1.2780642861172016	-5.802704618645092	-3.525672679538126	2.1541160450201273	-0.1679108950056403	1.4313637641589874	0.0	-2.182656542841405	-1.735844007680464	0.5323307767026971	-2.541180729686652	-1.691985221565436	-5.321884144650829	-6.426075654017285	-6.135138078963917	-3.0905265294321747	-5.300982392626971	-2.7125505753743235	-7.646639536417166	-1.84695340712858	-4.48767669759065	-2.069884571198779	-1.3437309762517642	-2.1741979578468533	0.288769123076823	0.288769123076823	0.23426463485451327	3.979142228292075	4.45713151832416	1.6806839062132066	7.955739638843577	7.449285486372193	3.0801293220558907	10.50724595661118	6.184536034840092	11.963211236786261	10.109844810584862
chr2L:7520032-7520948	7.327284152793037	13.332935221307713	15.070920874064106	15.374052121317776	16.016278603305935	13.783991930867636	12.560882562663224	17.687846236401494	14.025912649723256	11.967814265635019	13.084536618092946	10.603975763463469	7.573716272360287	5.809095962739365	6.176079053351196	3.8222464307651904	1.3393354500842585	-0.38737910685433113	-4.055139468146172	-4.305698984517313	-3.690603122070394	-6.633280070568358	-8.938800383267283	-13.553472391583263	-15.732616648117325	-18.240186891788042	-18.659206559464685	-13.52790071984785	-15.12881249262079	-11.99349389054756	-21.31604871717224	-10.030988757119111	-12.382016206039063	-5.226348158725077	-11.22818070472772	-5.09513260350674	-2.6770605113728285	-9.246950957151482	-10.175071352083398	-3.7430717159108564	-13.368404897424432	-11.790760306436825	-4.066405752988677	-5.863010836475251	-6.578129342651673	-3.460646723320409	-5.410644968370645	-6.236825952879262	-6.185046841551284
chr2L:7531373-7532604	-8.938800383267283	-13.553472391583263	-15.732616648117325	-18.240186891788042	-18.659206559464685	-13.52790071984785	-15.12881249262079	-11.99349389054756	-21.31604871717224	-10.030988757119111	-12.382016206039063	-5.226348158725077	-11.22818070472772	-5.09513260350674	-2.6770605113728285	-9.246950957151482	-10.175071352083398	-3.7430717159108564	-13.368404897424432	-11.790760306436825	-4.066405752988677	-5.863010836475251	-6.578129342651673	-3.460646723320409	-5.410644968370645	-6.236825952879262	-6.185046841551284	-11.455070273472158	-6.2053416117943065	-0.5212227143717049	4.655701584175739	21.201452471803993	31.095300817231994	18.195509310860018	19.415404375585293	17.97632332982975	15.650518090295018	7.5397685325361765	4.127016451007262	-1.7192765509849928	-2.339466043048319	-0.17789705935465608	-1.5855219450144515	-1.9330516924433963	0.08813525419165383	-3.2055031773320324	1.4539922934670315	-2.561560887020831	-4.7999968509510555
chr2L:7541454-7543988	-4.066405752988677	-5.863010836475251	-6.578129342651673	-3.460646723320409	-5.410644968370645	-6.236825952879262	-6.185046841551284	-11.455070273472158	-6.2053416117943065	-0.5212227143717049	4.655701584175739	21.201452471803993	31.095300817231994	18.195509310860018	19.415404375585293	17.97632332982975	15.650518090295018	7.5397685325361765	4.127016451007262	-1.7192765509849928	-2.339466043048319	-0.17789705935465608	-1.5855219450144515	-1.9330516924433963	0.08813525419165383	-3.2055031773320324	1.4539922934670315	-2.561560887020831	-4.7999968509510555	-2.603041448423031	-5.646874598595668	-4.840438262238225	-6.991644945989468	-6.257765325247451	-2.400877777991807	-5.999777276152446	-2.447162168157932	-7.002998160960068	-5.237751202277887	-11.149052530457064	-9.294391205054199	-11.210873902169956	-4.600633302682044	-1.9084850188786497	-1.798807977874082	-7.70201526461619	-2.2470657250814643	-0.6292526781442059	-1.2959626051037896
chr2L:7799399-7800995	5.847132506734453	6.680683719776442	10.833632158759892	7.367736513991548	2.856129686632513	5.640716102411811	3.2565328312976067	2.217346018021107	-0.45195694764608485	-1.1291588694084833	-1.1941175762962373	-3.835759919851912	-0.41558739095128683	-4.639514885493802	-4.348750929135741	-6.790425163184553	-4.877502007011009	-5.542182328007604	-8.586946797778076	-10.94710770891213	-4.508059924984522	-0.7875892944361567	-2.5933818062120335	-5.136185591109387	-2.3340084396638168	-1.2675969001881677	-1.2512936989793975	-1.7515498920255275	-1.0684365447667274	-0.9892468750312079	-0.45467702532356546	-2.3209342585845887	-2.1156362184436617	0.260454169880505	-1.2063529919312388	-3.936101071741525	1.1116217514103117	0.16580782701624366	0.6252873828651146	0.0	0.7359535705891888	0.9207074752827707	2.178169442576642	0.7034865213367574	5.513627573059367	4.68181813954586	7.800663272356739	8.449503013795054	6.990113997842547
chr2L:8029139-8031786	0.0	0.0	0.0	0.0	0.0	0.0	0.0	0.0	0.0	0.0	7.615323375357962	28.07889677889575	19.165311965926293	32.78271473954928	21.502372174484492	12.600857682357084	12.589354186218888	9.849476413321344	10.264143046990558	4.676261143389691	1.0847757510394234	-3.2534981892391843	-2.7330028926563097	-11.67218806864436	-11.627922188473589	-12.561908219464517	-9.503872518912216	-7.47037917127445	-6.314714674769721	1.0083128477858925	1.5689266375352098	6.008804987551835	12.625460513354259	7.793796702715144	4.607250937105027	-9.330392107915303	-12.202759745655902	-18.2545453619442	-13.5102943189646	-3.2448756998136856	10.89079923937936	3.7803037110164723	1.6914121239099256	0.5552050987676277	0.0	4.372300687362792	4.94198359967501	5.849049208576402	7.393249027965958
chr2L:8071903-8072876	0.0	0.0	0.0	0.0	1.651219538070357	5.539157202411971	11.447378332890858	8.197336133836059	2.963700706469412	-2.5450775191658637	-7.725366202068756	-12.59732784460646	-18.218592563592793	-17.498175394915	-12.234355476378571	-2.839598030005811	2.6465252291622625	6.406016218216242	3.8602365436823907	5.666118402991521	7.752977779029131	17.462611577301104	15.529388341133613	6.5153043412168286	7.52523846750828	0.0	2.205293594113166	2.7285928155171044	12.94190374833427	20.318591808345197	13.980435693209772	17.19716891810188	8.256080657519275	2.4123433863311488	-0.248486799998205	-5.132502799102246	-3.5423193920871716	-3.9002618358937515	-5.202035463405198	-5.927980715191722	-12.437519658429265	-11.257021030277881	-10.611671650011013	2.7723529643562506	19.979696002203486	26.1155371910502	23.986544189264162	26.971419547954863	20.67052444714897
chr2L:8082320-8084539	17.462611577301104	15.529388341133613	6.5153043412168286	7.52523846750828	0.0	2.205293594113166	2.7285928155171044	12.94190374833427	20.318591808345197	13.980435693209772	17.19716891810188	8.256080657519275	2.4123433863311488	-0.248486799998205	-5.132502799102246	-3.5423193920871716	-3.9002618358937515	-5.202035463405198	-5.927980715191722	-12.437519658429265	-11.257021030277881	-10.611671650011013	2.7723529643562506	19.979696002203486	26.1155371910502	23.986544189264162	26.971419547954863	20.67052444714897	18.3423090917043	11.25274794158117	13.816484209326575	12.323095288502156	12.704771484979473	6.454131260978351	6.901578238010616	5.5394366982742556	4.569538812782903	8.001507066607806	8.393643669534056	3.9948315909065313	7.937652645723142	6.789785837256608	0.5982874332953676	5.1109237549438005	2.3345841826570477	6.395025676656985	8.794693739588775	8.553599504661742	11.11112750642832
chr2L:8142126-8144074	3.542152022841199	7.747272981975532	1.3912399352125009	0.9884928598239788	-0.32675222119505476	3.0284853119309445	9.808631208193715	10.761782445043277	8.087884758602856	6.455908431495997	1.8834067806682209	2.051099402070114	1.7704062865214771	2.6089583657216155	1.7097277001859927	0.32675222119505476	-0.2887691230768229	1.9084850188786497	0.32675222119505476	5.5893068896181575	10.622895309026779	12.610131790278627	4.76063629113099	4.930602858919812	4.284376832935211	7.911287447374694	5.264109249564226	8.493133905964692	6.973637976196464	6.0292711532857375	8.177566562127758	6.240369826145056	6.198329350971281	3.596883042421783	1.391526877668039	4.2649949218764895	6.756086582340516	5.2873285211748575	0.27482272280677394	3.320810487022618	4.5979342692157195	8.265973859271002	4.0119023486959025	-0.7633114619362145	6.439305619601894	1.1864248026089623	6.027899268310849	0.9663304669960324	2.9939172005298293
chr2L:8144307-8145379	-0.32675222119505476	3.0284853119309445	9.808631208193715	10.761782445043277	8.087884758602856	6.455908431495997	1.8834067806682209	2.051099402070114	1.7704062865214771	2.6089583657216155	1.7097277001859927	0.32675222119505476	-0.2887691230768229	1.9084850188786497	0.32675222119505476	5.5893068896181575	10.622895309026779	12.610131790278627	4.76063629113099	4.930602858919812	4.284376832935211	7.911287447374694	5.264109249564226	8.493133905964692	6.973637976196464	6.0292711532857375	8.177566562127758	6.240369826145056	6.198329350971281	3.596883042421783	1.391526877668039	4.2649949218764895	6.756086582340516	5.2873285211748575	0.27482272280677394	3.320810487022618	4.5979342692157195	8.265973859271002	4.0119023486959025	-0.7633114619362145	6.439305619601894	1.1864248026089623	6.027899268310849	0.9663304669960324	2.9939172005298293	7.434937883082518	6.854755496499758	11.12750718392218	12.802659511702043
chr2L:8145425-8148934	9.808631208193715	10.761782445043277	8.087884758602856	6.455908431495997	1.8834067806682209	2.051099402070114	1.7704062865214771	2.6089583657216155	1.7097277001859927	0.32675222119505476	-0.2887691230768229	1.9084850188786497	0.32675222119505476	5.5893068896181575	10.622895309026779	12.610131790278627	4.76063629113099	4.930602858919812	4.284376832935211	7.911287447374694	5.264109249564226	8.493133905964692	6.973637976196464	6.0292711532857375	8.177566562127758	6.240369826145056	6.198329350971281	3.596883042421783	1.391526877668039	4.2649949218764895	6.756086582340516	5.2873285211748575	0.27482272280677394	3.320810487022618	4.5979342692157195	8.265973859271002	4.0119023486959025	-0.7633114619362145	6.439305619601894	1.1864248026089623	6.027899268310849	0.9663304669960324	2.9939172005298293	7.434937883082518	6.854755496499758	11.12750718392218	12.802659511702043	5.358708104333091	4.4016453976553365
chr2L:8149223-8150385	1.7097277001859927	0.32675222119505476	-0.2887691230768229	1.9084850188786497	0.32675222119505476	5.5893068896181575	10.622895309026779	12.610131790278627	4.76063629113099	4.930602858919812	4.284376832935211	7.911287447374694	5.264109249564226	8.493133905964692	6.973637976196464	6.0292711532857375	8.177566562127758	6.240369826145056	6.198329350971281	3.596883042421783	1.391526877668039	4.2649949218764895	6.756086582340516	5.2873285211748575	0.27482272280677394	3.320810487022618	4.5979342692157195	8.265973859271002	4.0119023486959025	-0.7633114619362145	6.439305619601894	1.1864248026089623	6.027899268310849	0.9663304669960324	2.9939172005298293	7.434937883082518	6.854755496499758	11.12750718392218	12.802659511702043	5.358708104333091	4.4016453976553365	2.0545234863214623	0.8515139266299233	-4.083641825044406	-7.658256433673507	-9.299364262657877	-12.39698416461347	-13.927806293046746	-15.047340618652806
chr2L:8166219-8167280	2.9939172005298293	7.434937883082518	6.854755496499758	11.12750718392218	12.802659511702043	5.358708104333091	4.4016453976553365	2.0545234863214623	0.8515139266299233	-4.083641825044406	-7.658256433673507	-9.299364262657877	-12.39698416461347	-13.927806293046746	-15.047340618652806	-12.238254837185611	-2.7561327045327118	-8.426488458255418	-12.331480947577546	-3.933274613265076	-11.267195859802854	-11.031245634518605	0.2614505271567006	1.4991224343170766	13.56505408538799	14.7194362758946	14.200876440090354	10.088592243324621	4.976816485504979	5.60889233317838	8.211887003792388	0.5281729215993847	1.6577965008900966	-3.88952156886067	-7.180142072763879	-9.534453561403165	7.383656309109897	13.15695392930001	11.495738230583434	9.135792368278725	1.2148841338990615	-1.3457054499790246	-4.645013747202341	-6.066735861628353	-5.370114185215566	-5.996040217745443	-5.949711437502086	-2.3286248352848276	-8.098623923788667
chr2L:8207170-8209528	4.0267892220230905	1.274794808856449	-0.1440187458000385	-3.158763229997591	-4.630542018705553	-7.5937115352816145	-13.568482983871341	-22.062616409371827	-27.645390792239535	-22.669250944113887	-18.866631075067044	0.0	-1.4843416264827354	3.60360331672692	0.606159500114743	0.8531206470108129	-0.49981680141485	-1.4637527426815689	1.204895769300835	8.02292276410831	6.690803365223949	1.0668755590631576	1.1416133483953088	15.538525469523979	8.88517061403822	17.19992585672796	21.681204335339668	18.626816824295755	17.585976177039104	13.28439193512875	17.330361215950308	2.4932425598990946	17.257325255301502	20.414648608411174	15.009195154425656	2.615306279857278	10.547872357418967	12.015144887625157	19.380886998965604	18.42958671074681	18.87965626465929	16.389190971250606	12.912231821878317	8.727894939703008	7.360231195992726	4.450867805639772	3.6097875048999475	1.970020839210998	0.3403737670073633
chr2L:8209557-8211422	-7.5937115352816145	-13.568482983871341	-22.062616409371827	-27.645390792239535	-22.669250944113887	-18.866631075067044	0.0	-1.4843416264827354	3.60360331672692	0.606159500114743	0.8531206470108129	-0.49981680141485	-1.4637527426815689	1.204895769300835	8.02292276410831	6.690803365223949	1.0668755590631576	1.1416133483953088	15.538525469523979	8.88517061403822	17.19992585672796	21.681204335339668	18.626816824295755	17.585976177039104	13.28439193512875	17.330361215950308	2.4932425598990946	17.257325255301502	20.414648608411174	15.009195154425656	2.615306279857278	10.547872357418967	12.015144887625157	19.380886998965604	18.42958671074681	18.87965626465929	16.389190971250606	12.912231821878317	8.727894939703008	7.360231195992726	4.450867805639772	3.6097875048999475	1.970020839210998	0.3403737670073633	-0.9698612842997238	-0.4930237461375208	-1.9069180484413317	-1.903189210303585	-2.3938576656459896
chr2L:8275126-8276373	-5.885347739151566	-4.574218373836724	-6.887098020686905	-6.734866543401239	-8.556052041951004	-13.742459789628699	-17.45578404639111	-17.881022476459854	-15.327972149391453	-11.935514693548951	-8.245954436581295	-1.2048957693008349	-0.6252873828651145	-2.9086761067615625	-12.377688983179041	-7.744048647663818	-8.49850191395366	-5.15901382678552	-4.2356069447484215	0.7875892944361568	-5.178582119747311	-5.006809497408597	-5.149729306290496	-3.1873135039143765	1.4700822753787206	-1.2072236719741718	-2.110349709093475	-0.7176205077288834	-0.1349221932754043	3.161207107820248	10.316682724804386	17.551345128630807	20.44323695951926	15.102228867312592	16.26687067640977	15.250358999986537	13.60964156047303	12.862205250534195	6.668680689230277	6.131168775037022	6.171368199523381	1.6693936075181826	8.875197923570509	4.459980182447102	4.796629013042088	1.375988707644774	-1.6425614750252682	-5.895609897348346	-10.666182815128648
chr2L:8276487-8277721	-6.887098020686905	-6.734866543401239	-8.556052041951004	-13.742459789628699	-17.45578404639111	-17.881022476459854	-15.327972149391453	-11.935514693548951	-8.245954436581295	-1.2048957693008349	-0.6252873828651145	-2.9086761067615625	-12.377688983179041	-7.744048647663818	-8.49850191395366	-5.15901382678552	-4.2356069447484215	0.7875892944361568	-5.178582119747311	-5.006809497408597	-5.149729306290496	-3.1873135039143765	1.4700822753787206	-1.2072236719741718	-2.110349709093475	-0.7176205077288834	-0.1349221932754043	3.161207107820248	10.316682724804386	17.551345128630807	20.44323695951926	15.102228867312592	16.26687067640977	15.250358999986537	13.60964156047303	12.862205250534195	6.668680689230277	6.131168775037022	6.171368199523381	1.6693936075181826	8.875197923570509	4.459980182447102	4.796629013042088	1.375988707644774	-1.6425614750252682	-5.895609897348346	-10.666182815128648	-12.215194057467414	-11.859297817532006
chr2L:8286085-8287247	-5.149729306290496	-3.1873135039143765	1.4700822753787206	-1.2072236719741718	-2.110349709093475	-0.7176205077288834	-0.1349221932754043	3.161207107820248	10.316682724804386	17.551345128630807	20.44323695951926	15.102228867312592	16.26687067640977	15.250358999986537	13.60964156047303	12.862205250534195	6.668680689230277	6.131168775037022	6.171368199523381	1.6693936075181826	8.875197923570509	4.459980182447102	4.796629013042088	1.375988707644774	-1.6425614750252682	-5.895609897348346	-10.666182815128648	-12.215194057467414	-11.859297817532006	-11.012998740417766	-15.44747413510662	-15.447915762996152	-19.701731007460186	-20.546678209010725	-5.446099328092284	-1.0466924622419154	-12.197676518742512	-20.916422586561158	-18.288275282854148	-18.442892483946984	-20.797390094090645	-11.838639476680045	-0.8065359368777398	-4.14701235659832	-4.670620435629871	-1.3491947485936036	-0.5429210022667755	-2.191082715210632	-2.682390599481419
chr2L:8301367-8303097	-15.44747413510662	-15.447915762996152	-19.701731007460186	-20.546678209010725	-5.446099328092284	-1.0466924622419154	-12.197676518742512	-20.916422586561158	-18.288275282854148	-18.442892483946984	-20.797390094090645	-11.838639476680045	-0.8065359368777398	-4.14701235659832	-4.670620435629871	-1.3491947485936036	-0.5429210022667755	-2.191082715210632	-2.682390599481419	-10.522516284527033	-14.836908145707918	-6.929865669081005	0.0	-1.0668755590631576	-1.0668755590631576	-0.5050184077099936	-0.32675222119505476	-3.920954183294568	-4.90264003700323	-2.2368828310306164	-3.4759985610677258	-1.788783283300503	0.9884928598239788	0.0	3.214620736329044	5.240839204186619	8.897779762959939	2.903333576924006	0.8715167998189468	0.3994560744936701	0.5964111315763887	2.564847524684046	-0.6816069930958051	-0.6252873828651145	-1.8751042679215533	-2.5841358441259623	1.1988016946252926	7.7943715896261345	2.381403813156292
chr2L:8381418-8383801	-0.9253507860254717	-0.47712125471966244	-4.987073722210401	-5.689387477491071	0.05869386681558555	-1.7284952816153298	-0.9905388751672123	-0.58136289059981	3.587024721285314	-0.21793219871346864	-0.32675222119505476	3.620597048042479	-0.30016048127727024	1.584489561501544	5.742891325035769	4.378536155565464	0.6533397802400579	4.4440120277119	1.2589441995288997	4.554734838445829	6.13431883038756	1.4153618150052405	0.288769123076823	1.94324433778324	9.001754932469124	13.141607007152162	14.108682945557565	11.349735797469123	7.6906042684448765	4.467287088968533	5.5349737222355575	4.614336045766087	5.260370249593469	6.667395285705088	5.386724563077887	5.097753546534644	6.672080978075564	4.435668605076849	4.645958657151467	1.3962811641264028	1.307566424135058	0.5011993269725608	0.9057896837844757	1.4435477698226789	2.6230410196138245	2.4536980419667436	-0.5552050987676277	1.6745341627216883	2.942855510353827
chr2L:8413784-8415305	-3.2565328312976076	-3.084380525153306	6.36943411769034	9.847653807866166	3.0284853119309445	5.772551866886469	20.890559769719992	21.66565218069189	28.602274916652252	27.714533002735248	20.988108171705736	13.205215872240858	10.003915884637205	5.627763552348072	9.80587302486645	2.142213234127629	4.899724376015936	1.4625830593884563	1.079076350650192	-0.3716337079066263	-2.9630017151456878	3.3693244786259964	13.620555860045807	7.409561957109853	4.6420308870883105	-0.3083662435185729	-1.523338364835591	2.1647414097725686	0.9168216549080597	-0.3339432288903805	-6.286583560122058	-9.565788651571582	-11.509994703391566	-19.267884634518676	-25.61063894319335	-29.437903713048645	-14.565231702336376	-14.67946625065639	-17.108242178155923	-7.107824008271432	-7.379037190013822	-1.9435009301995327	-0.5552050987676277	0.22407746444571308	5.114238433925467	7.537493727810241	9.881696668692092	10.526205699915186	10.343863232601064
chr2L:8415361-8416703	9.847653807866166	3.0284853119309445	5.772551866886469	20.890559769719992	21.66565218069189	28.602274916652252	27.714533002735248	20.988108171705736	13.205215872240858	10.003915884637205	5.627763552348072	9.80587302486645	2.142213234127629	4.899724376015936	1.4625830593884563	1.079076350650192	-0.3716337079066263	-2.9630017151456878	3.3693244786259964	13.620555860045807	7.409561957109853	4.6420308870883105	-0.3083662435185729	-1.523338364835591	2.1647414097725686	0.9168216549080597	-0.3339432288903805	-6.286583560122058	-9.565788651571582	-11.509994703391566	-19.267884634518676	-25.61063894319335	-29.437903713048645	-14.565231702336376	-14.67946625065639	-17.108242178155923	-7.107824008271432	-7.379037190013822	-1.9435009301995327	-0.5552050987676277	0.22407746444571308	5.114238433925467	7.537493727810241	9.881696668692092	10.526205699915186	10.343863232601064	7.144280700630277	9.325951370766035	6.383903098995427
chr2L:8417116-8418435	21.66565218069189	28.602274916652252	27.714533002735248	20.988108171705736	13.205215872240858	10.003915884637205	5.627763552348072	9.80587302486645	2.142213234127629	4.899724376015936	1.4625830593884563	1.079076350650192	-0.3716337079066263	-2.9630017151456878	3.3693244786259964	13.620555860045807	7.409561957109853	4.6420308870883105	-0.3083662435185729	-1.523338364835591	2.1647414097725686	0.9168216549080597	-0.3339432288903805	-6.286583560122058	-9.565788651571582	-11.509994703391566	-19.267884634518676	-25.61063894319335	-29.437903713048645	-14.565231702336376	-14.67946625065639	-17.108242178155923	-7.107824008271432	-7.379037190013822	-1.9435009301995327	-0.5552050987676277	0.22407746444571308	5.114238433925467	7.537493727810241	9.881696668692092	10.526205699915186	10.343863232601064	7.144280700630277	9.325951370766035	6.383903098995427	6.286833882077864	17.795038821844866	9.495250697244183	12.46525660527092
chr2L:8509363-8512227	0.0	0.0	0.0	0.0	0.0	-3.5104935256304954	0.8962571763062308	0.32454363319990315	2.9177322108411134	0.46096774478162655	13.186192599558693	27.274546964129897	28.961323371995	29.620012192791922	17.688427084073066	19.21209379413285	20.275187642109348	7.955714719127069	14.820098624592465	11.524550430118632	15.384649863228931	11.503095073692977	12.727586703926683	4.3403490247064465	1.4419376150024263	-2.5777162428931706	-2.4423035074462045	-1.5826745582737027	-6.974821133140315	-5.020097723474834	-8.197210091667293	-9.369136301092162	-12.16772440202796	-19.813750713692937	-24.61576154154796	-15.861335945085107	-25.674755528801057	-22.103424698769324	-2.534553518899802	10.520645044368694	9.148859263892499	3.205745805737448	7.0976064334749545	5.144185707348579	8.898401150900028	5.82863571869373	11.839876094371728	21.604825423983794	6.876511572474091
chr2L:8825853-8827081	-1.3192954117523235	-2.92383622366824	-1.264171867600218	-4.284557223790419	-5.461802331268106	-8.055617570190124	-7.877989919349259	-8.039500151417938	-17.303177375888758	-17.80776074363578	-17.83700773550247	-10.520050391138684	-13.480830904370297	-14.583368486276706	-11.284153131714952	-5.343568583033903	-12.499312624742283	-8.737650973867442	-11.609472066178563	-11.952862182197734	-8.584386599244661	-9.846549326261952	-3.241034087150518	-7.840265928949599	-7.861294873215437	-7.8230485885988275	0.32675222119505476	-0.5050184077099936	-1.6525945075586288	-3.3473809372040835	-1.787582599454044	1.1438299725219074	0.799558424314094	-0.1264000181176634	-0.15597427603541167	-2.954121010365454	-1.4534582269166711	1.7256692545792003	3.179006024427367	0.14499224440675482	-0.6383073482902312	0.5530748482038785	2.1041071694721944	3.2394271763110045	1.071424242772051	0.17633003427487465	0.7261364102346485	0.45465188078030555	0.8178941004585206
chr2L:8830622-8831515	-17.83700773550247	-10.520050391138684	-13.480830904370297	-14.583368486276706	-11.284153131714952	-5.343568583033903	-12.499312624742283	-8.737650973867442	-11.609472066178563	-11.952862182197734	-8.584386599244661	-9.846549326261952	-3.241034087150518	-7.840265928949599	-7.861294873215437	-7.8230485885988275	0.32675222119505476	-0.5050184077099936	-1.6525945075586288	-3.3473809372040835	-1.787582599454044	1.1438299725219074	0.799558424314094	-0.1264000181176634	-0.15597427603541167	-2.954121010365454	-1.4534582269166711	1.7256692545792003	3.179006024427367	0.14499224440675482	-0.6383073482902312	0.5530748482038785	2.1041071694721944	3.2394271763110045	1.071424242772051	0.17633003427487465	0.7261364102346485	0.45465188078030555	0.8178941004585206	0.17414665195310314	1.7320163841258813	1.6307690729131934	0.09650737137312979	2.4186933154404233	-0.9628210222097402	4.1948932577706115	4.715389236108503	1.922924649580727	0.32675222119505476
chr2L:8842824-8846076	-0.15597427603541167	-2.954121010365454	-1.4534582269166711	1.7256692545792003	3.179006024427367	0.14499224440675482	-0.6383073482902312	0.5530748482038785	2.1041071694721944	3.2394271763110045	1.071424242772051	0.17633003427487465	0.7261364102346485	0.45465188078030555	0.8178941004585206	0.17414665195310314	1.7320163841258813	1.6307690729131934	0.09650737137312979	2.4186933154404233	-0.9628210222097402	4.1948932577706115	4.715389236108503	1.922924649580727	0.32675222119505476	0.0	3.252768571169781	4.6504016223540905	3.696863859587636	5.09322706412827	3.8459056743239985	4.2435264781392945	3.7616606221940754	1.6141472701475394	0.4645807785063592	7.678485097037086	7.587573476508854	4.274725316992596	5.571205047173359	4.863380108323394	5.67609983224365	4.111836264779769	2.913916670441201	4.341429971854796	-0.21203619981004126	1.7708159137560036	-1.5899683771016462	-3.798308689982592	-4.188787959190736
chr2L:9128901-9129896	-4.5129221687906504	-3.4702848440534813	-3.3725715704877537	-2.389790144169349	0.47289545590145127	0.8363985558221149	2.2031988908327222	1.375277379042484	1.4637527426815686	0.5552050987676277	0.9070718997252629	2.3791763075289305	1.2977188445735421	7.6761111829654505	3.6481925945714164	3.140941827964251	5.116875737532298	1.9189699076362803	-0.6689599318227418	-2.3485211296853086	-4.561413097860108	-3.843412344354337	-0.8622067231844517	0.0	-0.9884928598239788	-3.9729611609139295	-4.458991628862131	-1.1737218734474009	0.32675222119505476	-0.5552050987676277	2.4700775029006325	-0.3033815390152594	1.9084850188786497	-1.3872293660685078	2.98318142046776	0.8037685992600405	0.0	-1.4637527426815689	0.2970603550614013	0.07489527501443842	-0.2639806038863816	-1.2649520993214214	-0.16545575878244367	-2.179724255191109	-2.0408182592807793	-0.6252873828651145	0.0	-0.6252873828651145	-2.0081207329651445
chr2L:9144729-9146319	1.9084850188786497	-1.3872293660685078	2.98318142046776	0.8037685992600405	0.0	-1.4637527426815689	0.2970603550614013	0.07489527501443842	-0.2639806038863816	-1.2649520993214214	-0.16545575878244367	-2.179724255191109	-2.0408182592807793	-0.6252873828651145	0.0	-0.6252873828651145	-2.0081207329651445	0.3193188521235834	1.6421773169681737	0.8918823122644326	2.073764348278486	-0.7359535705891888	0.8984618653409727	2.8815844795452996	-0.9568070777091172	-1.0083724769666107	0.28063841747577606	-1.057978999930156	0.1773058221444693	-1.135798064809434	-2.10576999947103	-0.7357890626869555	-2.9721484369779314	-2.913906177511785	-0.32675222119505476	-0.32675222119505476	0.47712125471966244	-4.01341012008858	-5.208843456647436	-3.107446049027677	-0.855730225591327	-1.967221329436397	-0.5722315223304937	-4.064750340110716	-2.9191501030237657	0.32675222119505476	-2.5234985524433395	-4.149076828326183	-2.1677726413203837
chr2L:9423086-9424873	-5.977640332266271	-3.317620837819626	-2.752651426599112	-4.16603465958835	0.37107205997171755	-3.427085796370642	-0.6155924310630463	-1.684872899606169	-0.32675222119505476	1.4637527426815686	2.802950103595958	1.5417174969205187	1.454759537302524	2.7285928155171044	1.4991224343170766	2.449863918576508	3.0757644095599965	0.02880927157593846	0.37500294508720233	0.20721446500264504	2.163794211570009	1.247838650321492	-0.7789134453809596	-2.5925897296691236	-2.249845029606044	-1.944871497487978	1.0327973374394468	-0.6181954937113338	-0.32675222119505476	1.4127903408996307	1.6135605118194025	4.505725080818767	0.46660954739493005	0.7143600575585817	-2.4109271871583062	2.1147634710933967	0.9629646138055266	-1.656261086750295	-1.684872899606169	-5.101974582461243	-2.4309956539201236	-1.5403088635584168	0.0	0.0	0.0	0.0	-2.4986476595476588	-12.687580569264055	-9.967740870595042
chr2L:9431049-9433903	3.0757644095599965	0.02880927157593846	0.37500294508720233	0.20721446500264504	2.163794211570009	1.247838650321492	-0.7789134453809596	-2.5925897296691236	-2.249845029606044	-1.944871497487978	1.0327973374394468	-0.6181954937113338	-0.32675222119505476	1.4127903408996307	1.6135605118194025	4.505725080818767	0.46660954739493005	0.7143600575585817	-2.4109271871583062	2.1147634710933967	0.9629646138055266	-1.656261086750295	-1.684872899606169	-5.101974582461243	-2.4309956539201236	-1.5403088635584168	0.0	0.0	0.0	0.0	-2.4986476595476588	-12.687580569264055	-9.967740870595042	-9.414995724657661	-1.9120257042370223	-0.9884928598239788	-1.0668755590631576	-0.3842533059311557	-0.47712125471966244	-1.9908688683516216	-0.30711707796638504	0.0	-3.201520705003585	-1.613159964497835	1.1288166787490144	0.3834477571785983	-1.1737218734474009	-0.3842533059311557	0.32675222119505476
chr2L:9447068-9447982	-9.967740870595042	-9.414995724657661	-1.9120257042370223	-0.9884928598239788	-1.0668755590631576	-0.3842533059311557	-0.47712125471966244	-1.9908688683516216	-0.30711707796638504	0.0	-3.201520705003585	-1.613159964497835	1.1288166787490144	0.3834477571785983	-1.1737218734474009	-0.3842533059311557	0.32675222119505476	-0.9857470339571879	-0.7186367884794467	-0.3010255563743431	-1.0561232251994266	-2.5631255119203025	0.7357890626869555	-2.3286248352848276	0.47712125471966244	-0.2887691230768229	0.3842533059311557	0.3842533059311557	2.365170891693313	5.062060002654818	0.6500485400342132	0.3842533059311557	1.3528435241215888	8.219778440025367	5.426896672474316	9.194375881378075	4.738442041654356	2.907329948899719	6.549862293423125	6.583343264835487	5.314736840785525	0.9085772243244467	0.5582575783962771	1.0824153052119205	2.4941121486136986	0.6252873828651146	-0.7359535705891888	0.0	4.188949971321709
chr2L:9449811-9452529	-0.3842533059311557	-0.47712125471966244	-1.9908688683516216	-0.30711707796638504	0.0	-3.201520705003585	-1.613159964497835	1.1288166787490144	0.3834477571785983	-1.1737218734474009	-0.3842533059311557	0.32675222119505476	-0.9857470339571879	-0.7186367884794467	-0.3010255563743431	-1.0561232251994266	-2.5631255119203025	0.7357890626869555	-2.3286248352848276	0.47712125471966244	-0.2887691230768229	0.3842533059311557	0.3842533059311557	2.365170891693313	5.062060002654818	0.6500485400342132	0.3842533059311557	1.3528435241215888	8.219778440025367	5.426896672474316	9.194375881378075	4.738442041654356	2.907329948899719	6.549862293423125	6.583343264835487	5.314736840785525	0.9085772243244467	0.5582575783962771	1.0824153052119205	2.4941121486136986	0.6252873828651146	-0.7359535705891888	0.0	4.188949971321709	18.437800918588124	13.813555971147675	12.099943528131917	19.949623325260422	14.032494664893038
chr2L:9569015-9570247	-17.26112591109303	-13.839192610406023	-3.1248622325984714	-15.028788423590616	-3.0499236929679623	2.439833012440206	1.925250237852636	6.314413437364024	5.408951213186085	11.844684035107035	4.543274766075215	8.213160733626191	5.2060060431824455	12.154187208449224	8.520655465280434	10.63143723102463	10.224404648909985	15.347088770309211	9.966541184689248	1.684872899606169	0.8065359368777398	6.919545232562412	7.365796474882704	10.305584590163017	9.97256201032385	10.283121494705806	4.819176610676909	0.6252873828651146	5.657533343956867	6.217892282047637	0.3174792021990947	8.137448014350946	10.521421151761514	7.489137257342038	7.1549904348847315	0.7948020817123125	-1.190311783736824	-3.512282566563803	-3.4173903673621204	-6.240479385346863	-6.459724009665058	-6.07716931112312	-0.9459701157078284	7.128089200180644	5.7042056923092295	7.588170979783584	0.708725377637265	1.7969348972683803	0.8545603367822583
chr2L:9938085-9939327	20.017132482190576	18.06110137980453	20.38827407851224	9.616188789023422	1.3717496078721767	3.508798688250286	7.788648709163636	7.213206209547169	0.9269250604438054	-0.582383601084804	-8.1027849371706	-0.07475554146237992	-1.1296213231061605	-2.6595863574560714	3.0634413110609136	-0.3485381484175778	-1.3767214885283883	-8.595283741132002	-9.768546032283588	2.8496802822049805	9.689812214210914	4.428756668694428	-0.2406233412219088	0.0	0.0	0.0	0.0	0.0	1.4637527426815686	1.0466924622419154	12.87276803323307	20.600439189188922	22.517781323321646	19.131489912340168	5.597261470236594	-0.2887691230768229	4.740262719480323	4.340436354815791	6.703770018073666	11.357446439424432	10.15980622403238	6.5265886032178955	3.320041756029095	-1.6063539409059668	-1.7631892975978962	-5.774909510225448	-6.147092511791119	-2.5417448035480845	-2.5376487689659335
chr2L:9966529-9968121	-8.549009270961822	-10.855416689350056	-10.588663163610715	-5.795539912082991	8.225459826566844	7.0620726979437185	8.054739418667472	7.805472653064234	9.535816579149058	6.601282258248984	17.484808520244027	14.81241414356769	14.438598748960949	15.056344579642014	8.6606104608532	5.197099297983853	4.896613847466632	3.0360378804801527	2.836359559569596	2.3945809613084093	-0.5681636727174793	0.1506000507196043	-0.5029935038082729	-2.0423232077859526	-4.003063378224936	-5.698029751319028	-2.670316305455201	-3.6259529067132155	-3.244212574673457	-3.854952090940966	-3.676361311139915	-2.3406917056768273	-4.936466608488468	-5.08287882091728	-3.590839003524297	-5.955951098200716	-6.530986324421661	-5.5492890359665585	-5.439969700773247	-5.207091382635076	-6.72753132138919	-5.632319947747109	-6.740226178528851	6.301713769986823	8.314338822939938	15.528737869222963	17.46460786415984	17.226019830557618	10.325782578756453
chr2L:9982791-9984312	-4.936466608488468	-5.08287882091728	-3.590839003524297	-5.955951098200716	-6.530986324421661	-5.5492890359665585	-5.439969700773247	-5.207091382635076	-6.72753132138919	-5.632319947747109	-6.740226178528851	6.301713769986823	8.314338822939938	15.528737869222963	17.46460786415984	17.226019830557618	10.325782578756453	12.900228567672082	10.201530458955412	6.776872713569162	5.72076142369944	3.762844998120415	0.18072198645085483	-2.8413398244676142	-3.2781122309483997	-6.430929001193026	-4.294021335062586	-5.844701979774805	-3.19296327820302	-5.202955403628875	-7.151790456073289	-3.976389143224826	-5.541856515537941	-6.355402070618201	-5.830650317809561	-5.978625040006467	-9.078153337726622	-8.792761470177554	-9.118854824171217	-11.053609289527305	-14.720936787561916	-15.366497892579387	-17.832251178987146	-5.957861014225544	-0.036050663495053974	-3.509247784557812	-4.965872028948118	-3.7930958791239746	-6.781964301720371
chr2L:9984586-9990142	-6.530986324421661	-5.5492890359665585	-5.439969700773247	-5.207091382635076	-6.72753132138919	-5.632319947747109	-6.740226178528851	6.301713769986823	8.314338822939938	15.528737869222963	17.46460786415984	17.226019830557618	10.325782578756453	12.900228567672082	10.201530458955412	6.776872713569162	5.72076142369944	3.762844998120415	0.18072198645085483	-2.8413398244676142	-3.2781122309483997	-6.430929001193026	-4.294021335062586	-5.844701979774805	-3.19296327820302	-5.202955403628875	-7.151790456073289	-3.976389143224826	-5.541856515537941	-6.355402070618201	-5.830650317809561	-5.978625040006467	-9.078153337726622	-8.792761470177554	-9.118854824171217	-11.053609289527305	-14.720936787561916	-15.366497892579387	-17.832251178987146	-5.957861014225544	-0.036050663495053974	-3.509247784557812	-4.965872028948118	-3.7930958791239746	-6.781964301720371	-3.2573876616125066	-0.4666095473949303	1.6806839062132066	3.1428267114340915
chr2L:9990324-9994537	17.226019830557618	10.325782578756453	12.900228567672082	10.201530458955412	6.776872713569162	5.72076142369944	3.762844998120415	0.18072198645085483	-2.8413398244676142	-3.2781122309483997	-6.430929001193026	-4.294021335062586	-5.844701979774805	-3.19296327820302	-5.202955403628875	-7.151790456073289	-3.976389143224826	-5.541856515537941	-6.355402070618201	-5.830650317809561	-5.978625040006467	-9.078153337726622	-8.792761470177554	-9.118854824171217	-11.053609289527305	-14.720936787561916	-15.366497892579387	-17.832251178987146	-5.957861014225544	-0.036050663495053974	-3.509247784557812	-4.965872028948118	-3.7930958791239746	-6.781964301720371	-3.2573876616125066	-0.4666095473949303	1.6806839062132066	3.1428267114340915	3.5378049688498514	7.371223665090334	4.855516523645872	2.7941197439334844	-0.7288681465700533	-5.232867564332845	-7.488180879816485	-8.978853486550811	-8.518556118965071	-13.316918052195557	-2.2359973213894384
chr2L:10003726-10004748	-17.832251178987146	-5.957861014225544	-0.036050663495053974	-3.509247784557812	-4.965872028948118	-3.7930958791239746	-6.781964301720371	-3.2573876616125066	-0.4666095473949303	1.6806839062132066	3.1428267114340915	3.5378049688498514	7.371223665090334	4.855516523645872	2.7941197439334844	-0.7288681465700533	-5.232867564332845	-7.488180879816485	-8.978853486550811	-8.518556118965071	-13.316918052195557	-2.2359973213894384	-7.152111247241758	-10.91634572002549	-16.78463200098962	-19.69819692885988	-26.049698470791228	-17.605492183429096	-4.75544741706194	-9.997785886683083	-3.3791512365591903	1.3821770810048504	-1.3821770810048504	1.3828316080704914	3.8292676197138062	4.108995991057972	2.5920884173330907	-0.47623102627939956	-4.277481315119048	-1.9515060318447783	-1.013741786674795	0.0	0.0	0.0	0.0	0.0	0.0	0.0	0.0
chr2L:10056643-10058676	-0.6279517250664927	-7.140335022013463	-10.326857888420141	-13.738761787467814	-17.586382794788904	-8.44113598593378	5.9901538465083695	9.339425422450377	10.523279251260371	13.747235713006997	5.646501871539863	5.8577048543000165	1.955526080610021	1.8258425224131114	3.2121631914673685	-0.37620555366114655	-2.318947235552135	-4.625146554739438	-2.382933236846543	-1.9771555015580273	-2.2111136185005305	-4.126243046162616	-0.8097316386735297	-1.0668755590631576	-2.0958017614894935	-2.6921464144300664	-2.323336437800492	-2.4089139526345456	-2.344452641393289	-3.555217880870908	-2.9994893068304496	-3.684559949246426	-1.8000707076147637	-3.4544203967412823	-6.462659525532832	0.024716147631918674	1.5261250172585696	0.9884928598239788	-0.3842533059311557	-0.6025013259654013	0.9142985962534581	-0.628248327464556	-0.2751042920756612	-0.6910294564930665	-4.323355177651085	-6.229838619725082	-3.683473631444131	-6.3123922142258895	-6.668680689230277
chr2L:10219638-10222299	5.453756817419884	0.5552050987676277	6.690098863231269	5.069508440307208	10.005612348335136	9.333135823823458	8.218954603358114	8.46337471622353	6.869322931049996	-0.5982874332953674	1.8691860119179453	-0.8306338155442856	1.5254292979851372	2.520518934427999	0.7906137876558695	0.3842533059311557	-1.0668755590631576	4.481262646947111	8.673322812931424	1.8738140686470386	4.971893263556855	6.981867293298838	0.9034043916225996	9.034248608052522	11.365706153931448	3.659841877777891	12.131741490936971	11.64311712670939	7.719724199368645	6.308841397893883	4.897122342810094	5.174040801588481	-2.3286248352848276	2.7285928155171044	5.069508440307208	8.827757928504626	7.908772683249749	6.749551371654555	8.481416288494117	8.60662202921577	2.8454870291344108	3.099483525220618	1.6103526801384602	1.1270009564347832	1.7221230781715269	-0.2548131414396564	-1.38387362040335	-3.249785321433589	-5.605150933934618
chr2L:10230817-10231722	0.9034043916225996	9.034248608052522	11.365706153931448	3.659841877777891	12.131741490936971	11.64311712670939	7.719724199368645	6.308841397893883	4.897122342810094	5.174040801588481	-2.3286248352848276	2.7285928155171044	5.069508440307208	8.827757928504626	7.908772683249749	6.749551371654555	8.481416288494117	8.60662202921577	2.8454870291344108	3.099483525220618	1.6103526801384602	1.1270009564347832	1.7221230781715269	-0.2548131414396564	-1.38387362040335	-3.249785321433589	-5.605150933934618	-8.032109319407455	-4.0842655928789355	-7.544750463177566	-4.427223151423064	-0.5552050987676277	-6.784948285495598	-13.089859315459542	-10.268157959573822	-5.941526563354928	-14.699374748805605	-11.50597851010309	-11.806335026877298	-1.9995294472755656	-5.353072780606708	11.999760099060092	29.17217561589779	12.301085826121904	7.269512529395046	2.560873542085755	4.174940658254871	5.606648714831063	8.095792417485226
chr2L:10231940-10233322	11.365706153931448	3.659841877777891	12.131741490936971	11.64311712670939	7.719724199368645	6.308841397893883	4.897122342810094	5.174040801588481	-2.3286248352848276	2.7285928155171044	5.069508440307208	8.827757928504626	7.908772683249749	6.749551371654555	8.481416288494117	8.60662202921577	2.8454870291344108	3.099483525220618	1.6103526801384602	1.1270009564347832	1.7221230781715269	-0.2548131414396564	-1.38387362040335	-3.249785321433589	-5.605150933934618	-8.032109319407455	-4.0842655928789355	-7.544750463177566	-4.427223151423064	-0.5552050987676277	-6.784948285495598	-13.089859315459542	-10.268157959573822	-5.941526563354928	-14.699374748805605	-11.50597851010309	-11.806335026877298	-1.9995294472755656	-5.353072780606708	11.999760099060092	29.17217561589779	12.301085826121904	7.269512529395046	2.560873542085755	4.174940658254871	5.606648714831063	8.095792417485226	15.2778588190461	10.252354048121635
chr2L:10239121-10240635	8.60662202921577	2.8454870291344108	3.099483525220618	1.6103526801384602	1.1270009564347832	1.7221230781715269	-0.2548131414396564	-1.38387362040335	-3.249785321433589	-5.605150933934618	-8.032109319407455	-4.0842655928789355	-7.544750463177566	-4.427223151423064	-0.5552050987676277	-6.784948285495598	-13.089859315459542	-10.268157959573822	-5.941526563354928	-14.699374748805605	-11.50597851010309	-11.806335026877298	-1.9995294472755656	-5.353072780606708	11.999760099060092	29.17217561589779	12.301085826121904	7.269512529395046	2.560873542085755	4.174940658254871	5.606648714831063	8.095792417485226	15.2778588190461	10.252354048121635	4.929285977686441	1.968250981180858	3.757011058381621	2.962337824825468	0.3943670505771443	-1.1315780295358764	3.514446625982797	2.4051429817003562	3.0808661882360133	2.1834997080366296	3.95080497549041	17.594952996301103	11.798641455929172	13.26087246970176	9.650052908731064
chr2L:10248906-10250663	-14.699374748805605	-11.50597851010309	-11.806335026877298	-1.9995294472755656	-5.353072780606708	11.999760099060092	29.17217561589779	12.301085826121904	7.269512529395046	2.560873542085755	4.174940658254871	5.606648714831063	8.095792417485226	15.2778588190461	10.252354048121635	4.929285977686441	1.968250981180858	3.757011058381621	2.962337824825468	0.3943670505771443	-1.1315780295358764	3.514446625982797	2.4051429817003562	3.0808661882360133	2.1834997080366296	3.95080497549041	17.594952996301103	11.798641455929172	13.26087246970176	9.650052908731064	5.760192957492111	1.561329023370908	-2.332462835859472	-8.77194112291772	-12.40692651501094	-13.62743920451685	-19.746439442358863	-9.58048643950907	-14.642314071868011	-17.328209124452798	-14.144151375994909	-8.606248609201295	-10.837681652160967	-17.68116428007833	-5.101887993715025	2.0917878638416623	3.440415544891726	2.3545905800780726	4.393106095490975
chr2L:10259857-10261445	2.4051429817003562	3.0808661882360133	2.1834997080366296	3.95080497549041	17.594952996301103	11.798641455929172	13.26087246970176	9.650052908731064	5.760192957492111	1.561329023370908	-2.332462835859472	-8.77194112291772	-12.40692651501094	-13.62743920451685	-19.746439442358863	-9.58048643950907	-14.642314071868011	-17.328209124452798	-14.144151375994909	-8.606248609201295	-10.837681652160967	-17.68116428007833	-5.101887993715025	2.0917878638416623	3.440415544891726	2.3545905800780726	4.393106095490975	4.164981294819193	-6.468083433985352	-5.335982723758286	-9.939565797765948	-8.897011172286458	-3.7423314634855704	-13.137647130654331	0.5333465754487028	7.566653833840764	8.809504458906703	3.9463241174915322	7.61799474415666	1.0065518479297424	1.8707583049197938	2.333256623567403	-1.0307533684411077	5.631851843911269	2.671602123891962	7.2738350389025	15.258507970133541	8.486748784895564	15.52150842364725
chr2L:10262766-10263676	13.26087246970176	9.650052908731064	5.760192957492111	1.561329023370908	-2.332462835859472	-8.77194112291772	-12.40692651501094	-13.62743920451685	-19.746439442358863	-9.58048643950907	-14.642314071868011	-17.328209124452798	-14.144151375994909	-8.606248609201295	-10.837681652160967	-17.68116428007833	-5.101887993715025	2.0917878638416623	3.440415544891726	2.3545905800780726	4.393106095490975	4.164981294819193	-6.468083433985352	-5.335982723758286	-9.939565797765948	-8.897011172286458	-3.7423314634855704	-13.137647130654331	0.5333465754487028	7.566653833840764	8.809504458906703	3.9463241174915322	7.61799474415666	1.0065518479297424	1.8707583049197938	2.333256623567403	-1.0307533684411077	5.631851843911269	2.671602123891962	7.2738350389025	15.258507970133541	8.486748784895564	15.52150842364725	8.688700477170753	4.101979612619887	-1.5813400320189235	-3.434448053914866	-2.947589726643921	-8.29303123341937
chr2L:10276640-10277648	0.5333465754487028	7.566653833840764	8.809504458906703	3.9463241174915322	7.61799474415666	1.0065518479297424	1.8707583049197938	2.333256623567403	-1.0307533684411077	5.631851843911269	2.671602123891962	7.2738350389025	15.258507970133541	8.486748784895564	15.52150842364725	8.688700477170753	4.101979612619887	-1.5813400320189235	-3.434448053914866	-2.947589726643921	-8.29303123341937	-10.787549288435379	-10.882868286342612	-11.153822177856425	-13.602387710911904	-2.500293772175146	9.360602039881528	9.133057615625269	10.843245527407765	13.421877159285874	8.395309322054818	5.759570571046138	3.9306679932604367	-2.368359734798632	-3.135203785643459	-10.390301601131323	-16.127512573749147	-16.975180105985824	-12.932862221276983	-0.2406233412219088	-5.3215870948261506	-3.9541321856759644	0.9398676429478011	-1.4851444957717956	1.282947513804448	-3.594981247129762	-1.170041379908726	-2.4930110820312232	3.0857376116388804
chr2L:10313318-10315451	-5.829817385826612	-3.6942939984090635	3.1074460490276756	0.945317988087541	-0.8363885310371715	7.3618463057895775	5.286892518577946	5.251679084489569	6.20419571332113	2.196080399472366	-1.7446372565183652	2.0789868138704217	4.052805622221911	0.7207090774114039	9.96725769869164	3.7112068685074457	2.3758229813140312	-0.4491737954044121	-3.339374345671082	0.18105088102972228	-5.567775448902265	-3.540802558177495	-7.707315896250169	-6.560384801055701	-0.5552050987676277	-2.836054522105309	-5.438130581753143	-4.3872758703851815	1.9084850188786497	4.63525191739791	5.679928102121433	10.724722386231521	13.778224132623885	18.824237592011922	23.738298431385086	20.990178215108894	10.234532199782993	19.034833732718308	16.947515559302875	19.67555374857535	11.343332545549943	10.042595218780491	5.1145448231615	6.212534072640562	1.578364816269992	0.06293140703238648	-1.0293999847028892	-1.468894642890885	-2.0349450506949367
chr2L:10333194-10335519	11.343332545549943	10.042595218780491	5.1145448231615	6.212534072640562	1.578364816269992	0.06293140703238648	-1.0293999847028892	-1.468894642890885	-2.0349450506949367	-2.7841004887430123	-14.474467762896717	-15.110492820414176	-23.03064792391652	-24.975096727168477	-29.921931114687258	-23.843214386148865	-9.88316241370877	-2.7929268243879664	-10.768945514207092	2.4658709208891185	1.6929203103260693	1.57710920737492	3.5547373391697517	3.414634758068816	4.975255318158779	7.52221798825195	5.257983389157872	0.21824404820296	-2.7531124969180145	-5.877045523677426	-4.520159588785401	4.416282265444238	0.8849004523929979	-0.8065359368777398	12.94549756408858	24.677545258884642	26.052228259795736	21.735389346602954	3.881974018177307	2.9014639237197275	-1.2191869430648323	0.5943262478125869	9.933427022503189	8.615521719334776	3.0063806511617606	1.3097308791268154	-6.300919977571803	-3.417121890416149	5.754227526694906
chr2L:10341649-10343614	-2.7929268243879664	-10.768945514207092	2.4658709208891185	1.6929203103260693	1.57710920737492	3.5547373391697517	3.414634758068816	4.975255318158779	7.52221798825195	5.257983389157872	0.21824404820296	-2.7531124969180145	-5.877045523677426	-4.520159588785401	4.416282265444238	0.8849004523929979	-0.8065359368777398	12.94549756408858	24.677545258884642	26.052228259795736	21.735389346602954	3.881974018177307	2.9014639237197275	-1.2191869430648323	0.5943262478125869	9.933427022503189	8.615521719334776	3.0063806511617606	1.3097308791268154	-6.300919977571803	-3.417121890416149	5.754227526694906	3.7199597821881247	-0.8122468138921684	-4.357405280425445	-9.715314809923692	-7.932323609606579	-5.81976316868681	-3.590729563375656	-2.367180882387637	-4.5942921542274595	-0.029230339672795556	3.9003415795308305	1.9054430246346705	0.7424818152837781	-1.9175235639966854	6.050736696169713	12.127216407446571	11.423648221019972
chr2L:10356469-10357702	-6.300919977571803	-3.417121890416149	5.754227526694906	3.7199597821881247	-0.8122468138921684	-4.357405280425445	-9.715314809923692	-7.932323609606579	-5.81976316868681	-3.590729563375656	-2.367180882387637	-4.5942921542274595	-0.029230339672795556	3.9003415795308305	1.9054430246346705	0.7424818152837781	-1.9175235639966854	6.050736696169713	12.127216407446571	11.423648221019972	5.662033400867769	10.482462832772846	8.94777326244243	8.13952835557342	4.929364184996027	1.517504393218028	1.8328906358210828	2.192848061629895	1.6825909622892548	1.17755297346714	-1.5499450787397409	-0.6040471177735631	1.5647867843032814	-1.24411923718178	-1.011797176363557	-6.540387830101227	-6.957550494589571	-8.409116201818158	-6.2646137853632355	-9.72395913968868	-13.255454046198778	-21.492828223659703	-21.623901750421037	-16.19935667560579	-4.296895315260488	-11.070084171331995	-12.68983721893005	-21.035842590909116	-20.529515459664943
chr2L:10365397-10367598	12.127216407446571	11.423648221019972	5.662033400867769	10.482462832772846	8.94777326244243	8.13952835557342	4.929364184996027	1.517504393218028	1.8328906358210828	2.192848061629895	1.6825909622892548	1.17755297346714	-1.5499450787397409	-0.6040471177735631	1.5647867843032814	-1.24411923718178	-1.011797176363557	-6.540387830101227	-6.957550494589571	-8.409116201818158	-6.2646137853632355	-9.72395913968868	-13.255454046198778	-21.492828223659703	-21.623901750421037	-16.19935667560579	-4.296895315260488	-11.070084171331995	-12.68983721893005	-21.035842590909116	-20.529515459664943	-9.198878909438097	-0.9884928598239788	-6.479171365772113	-9.833429580807959	-6.1194620054095115	0.0	2.383046303540879	8.44105200118999	8.178518679296017	5.252652576387024	6.110650810039542	5.432354414850238	6.398641942986777	-1.1882718322766834	-1.4130264729093005	-5.537422578110312	-3.8520390488500778	2.0697733108379937
chr2L:10375933-10377590	-9.72395913968868	-13.255454046198778	-21.492828223659703	-21.623901750421037	-16.19935667560579	-4.296895315260488	-11.070084171331995	-12.68983721893005	-21.035842590909116	-20.529515459664943	-9.198878909438097	-0.9884928598239788	-6.479171365772113	-9.833429580807959	-6.1194620054095115	0.0	2.383046303540879	8.44105200118999	8.178518679296017	5.252652576387024	6.110650810039542	5.432354414850238	6.398641942986777	-1.1882718322766834	-1.4130264729093005	-5.537422578110312	-3.8520390488500778	2.0697733108379937	0.7379940673556128	0.8716796146549698	-3.301592526145284	-4.3790292750258955	-2.959650358993504	-1.8663314046375516	-0.8666997874155785	5.484860794529526	4.44435623897757	3.267016294969557	1.967221329436397	5.641636591125155	12.138025472793682	11.277896908425356	6.4816770806306	8.487749655982244	2.2203823713740376	1.4607991004216487	-0.7949344434365183	-1.684997230950443	-0.19916529609750633
chr2L:10385478-10389554	5.252652576387024	6.110650810039542	5.432354414850238	6.398641942986777	-1.1882718322766834	-1.4130264729093005	-5.537422578110312	-3.8520390488500778	2.0697733108379937	0.7379940673556128	0.8716796146549698	-3.301592526145284	-4.3790292750258955	-2.959650358993504	-1.8663314046375516	-0.8666997874155785	5.484860794529526	4.44435623897757	3.267016294969557	1.967221329436397	5.641636591125155	12.138025472793682	11.277896908425356	6.4816770806306	8.487749655982244	2.2203823713740376	1.4607991004216487	-0.7949344434365183	-1.684997230950443	-0.19916529609750633	0.5552050987676277	-1.401963978027855	-2.072824186164106	-3.014884198390452	-5.050264873945385	-7.867200790104971	-10.16481062987699	-8.907386094438507	-4.42642311688697	-3.4084944837672837	-0.6252873828651145	0.5722315223304937	-4.657846160226922	20.29305876553903	31.874072359105433	24.760009447491473	22.861108998516315	18.94344179177751	13.877885057660464
chr2L:10396352-10399861	11.277896908425356	6.4816770806306	8.487749655982244	2.2203823713740376	1.4607991004216487	-0.7949344434365183	-1.684997230950443	-0.19916529609750633	0.5552050987676277	-1.401963978027855	-2.072824186164106	-3.014884198390452	-5.050264873945385	-7.867200790104971	-10.16481062987699	-8.907386094438507	-4.42642311688697	-3.4084944837672837	-0.6252873828651145	0.5722315223304937	-4.657846160226922	20.29305876553903	31.874072359105433	24.760009447491473	22.861108998516315	18.94344179177751	13.877885057660464	8.195054867468944	1.4161092484826785	-9.678486881449505	-13.685357306302048	-22.24051167935291	-24.74491290301816	-10.190085028072907	-0.8530110715546187	-0.533220467264901	0.9702411722726142	4.195687611013221	0.978758958221509	-0.2880695603475373	-3.7627039157461875	13.655317770375888	16.761755418360945	8.64313851517138	9.34511573470952	13.10480683431133	9.135041460748708	7.542758026095935	3.838127526688221
chr2L:10406025-10409226	-4.657846160226922	20.29305876553903	31.874072359105433	24.760009447491473	22.861108998516315	18.94344179177751	13.877885057660464	8.195054867468944	1.4161092484826785	-9.678486881449505	-13.685357306302048	-22.24051167935291	-24.74491290301816	-10.190085028072907	-0.8530110715546187	-0.533220467264901	0.9702411722726142	4.195687611013221	0.978758958221509	-0.2880695603475373	-3.7627039157461875	13.655317770375888	16.761755418360945	8.64313851517138	9.34511573470952	13.10480683431133	9.135041460748708	7.542758026095935	3.838127526688221	-3.369439369179006	-9.506165165307698	-11.625903776875035	-13.769840946915958	-9.028710222641639	-6.058517271526501	-3.845198626242855	-21.656939566748346	-21.375505033512276	-15.255488313363553	-9.862222215280987	-0.2406233412219088	1.3598565958898747	4.703709422421544	7.452507494788618	4.478715636131211	0.3220277630990542	-1.632530083079832	-0.9178365431727041	10.793110741302762
chr2L:10423300-10424596	-6.058517271526501	-3.845198626242855	-21.656939566748346	-21.375505033512276	-15.255488313363553	-9.862222215280987	-0.2406233412219088	1.3598565958898747	4.703709422421544	7.452507494788618	4.478715636131211	0.3220277630990542	-1.632530083079832	-0.9178365431727041	10.793110741302762	9.312086828371614	6.14746480789238	2.820357863212791	2.925394288422897	1.4987578698176265	-4.683911908033365	-8.480579740255212	-10.36856819283403	-16.216725009860937	-20.101952934857536	-17.018672608546645	-11.527243572661495	-4.6579004010820295	-5.078028972641837	1.0020133934471376	8.426621369733656	9.37262346471268	8.081528647497178	20.711983543734185	15.327144784974141	8.866010387872413	6.735515557896247	3.5965904473186496	2.145153101539346	-1.8649391888549143	-6.999610212710912	-11.32611289533664	-15.766176196130242	-16.195271761722022	-15.798554050832013	-5.04171827957163	-15.188667000156103	-4.530332560064482	-0.5090736114307801
chr2L:10483196-10484517	2.2674131606273304	-5.26586912355458	-8.00235271076256	-10.945245954018814	-11.929110903386297	-7.046000766667625	-1.3120223027252602	-4.535314710281244	-2.112262313286455	-4.254654180845275	-7.134751144831023	-5.144784507631247	-9.107513610507315	8.657473449475205	8.40602921587078	7.447408071951624	11.300570772327116	5.348990547738023	5.984504230492848	9.759248080836475	9.075389881385606	8.184659144634278	10.247238916371062	5.8186081329392865	7.913190341111342	7.637464910615654	7.46788644763285	4.040195473784122	2.6285445372655802	2.0574249604217845	0.2336784525780775	1.5151481783673637	0.2923672414422177	-0.6016130940831571	-2.1979198130958415	-1.9025885443443913	-1.5141208648357325	-0.5269010875491805	0.0	0.288769123076823	-0.7288924220923455	-0.23359250591423336	0.1848033909411367	-0.016596567675220164	-2.411562505825628	-3.1476615339456737	-2.976063782851244	-3.22769066296732	-3.6504534528205133
chr2L:10517115-10518101	-3.862420300850935	-4.0047196380387335	-7.427293377459962	-7.403696546463182	-8.304619927941575	-9.986377463749161	-11.367949260694129	-7.220036597146548	-15.167737515040956	-15.15432361152607	-19.29452299882566	-17.029501940545114	-12.000586021947186	-18.765141019511795	-17.193212141632692	-8.946762717501477	-4.56129043326526	-12.353518726283909	-9.84677704697591	-6.830596841135954	-2.5912857125776294	-2.05575229570196	0.6173067658815127	0.0	3.089274914175607	6.997912786524928	22.69363312790888	11.8870083443739	10.789192259433554	11.378418632013945	13.155830205894139	10.798348284343701	4.10849217309466	20.18676809108577	11.329685370868585	20.64024562190544	14.784059713750771	8.592123798011842	4.670867217163928	1.4106037456101335	-4.001247756837804	-8.237845937420788	-14.039455521492357	-0.9087111294721055	13.585622311917248	13.760089301717832	11.072426500485294	10.67416877894816	7.429809324578744
chr2L:10544877-10545832	-6.453226434094839	-5.228363328308656	-8.690261815455756	-7.763987509734736	-7.600299106397781	-7.101864975135987	-11.072233882775025	-12.592497079587533	-8.27743506416759	-1.774789996930851	-9.221445291244278	-5.547206619379494	-0.6827202064713112	-11.111129641071454	-5.28766898374312	-1.1197591913357718	-10.543697229594763	-4.934935385098789	-10.573787384935182	-1.596691826259001	-9.14511447378027	-3.545660750449997	-4.1607869034977005	-6.258311673951895	-1.3374410248181252	21.41723324120335	24.49357973409941	11.923332574190823	10.049058705089188	7.868137331673809	12.635350156522676	12.197366658225299	2.9578932050720024	1.2778863865071137	-2.857806342505376	-7.114391932597442	-0.7287226504057869	-6.6393183414945565	-4.425864361862658	-5.394555281255499	-11.964841080468783	-9.221824500196863	-9.14388130863164	-16.93770230198992	-9.256444422664265	-0.7329412300137369	5.823939554135042	4.991793480064904	5.305509723758461
chr2L:10547390-10548769	-7.101864975135987	-11.072233882775025	-12.592497079587533	-8.27743506416759	-1.774789996930851	-9.221445291244278	-5.547206619379494	-0.6827202064713112	-11.111129641071454	-5.28766898374312	-1.1197591913357718	-10.543697229594763	-4.934935385098789	-10.573787384935182	-1.596691826259001	-9.14511447378027	-3.545660750449997	-4.1607869034977005	-6.258311673951895	-1.3374410248181252	21.41723324120335	24.49357973409941	11.923332574190823	10.049058705089188	7.868137331673809	12.635350156522676	12.197366658225299	2.9578932050720024	1.2778863865071137	-2.857806342505376	-7.114391932597442	-0.7287226504057869	-6.6393183414945565	-4.425864361862658	-5.394555281255499	-11.964841080468783	-9.221824500196863	-9.14388130863164	-16.93770230198992	-9.256444422664265	-0.7329412300137369	5.823939554135042	4.991793480064904	5.305509723758461	3.4865243141617017	4.387074115749519	1.9694567304972153	0.0	3.3174495101113064
chr2L:10841877-10842931	-5.1044248922817195	-5.774378290821377	-6.705573716974399	-4.090951908116844	2.3286248352848276	-0.3842533059311557	-0.32675222119505476	-0.9884928598239788	-0.4666095473949303	-0.1671187774347485	-1.365843592310307	-1.5677185830430334	-0.9193975046841285	0.5201848168976573	0.09006670612889991	-0.49965150365589966	-0.9097354372926553	1.5604217590790803	0.24062334122190882	-0.0910509903672913	1.7956121238339333	2.297742078644632	1.343063614951246	1.0668755590631576	-1.3821770810048504	0.0	0.32675222119505476	0.0	5.934729222794522	7.921104321246745	10.899128009038085	12.029720864096666	-0.502582320872773	0.3842533059311557	1.4082625953104067	4.322583457593302	-0.7359535705891888	-0.2887691230768229	4.503314750765315	4.095137373907853	0.0	8.320513181553409	7.4533355373767485	5.002547959398783	10.047847118696678	2.1373678739160127	0.6252873828651146	0.39298175886151293	4.223459510606536
chr2L:11069603-11071109	1.040166182308976	-0.6177135442566394	1.6688675351642253	0.8038021663245145	0.5775401398480233	-0.15182860137821805	-0.4348256746380828	-0.3583502218386723	0.9579252726218739	0.7693001602458592	1.5906517534308773	1.0283588484611612	1.093379674624363	-1.569293440455506	1.4999895084910018	-2.538811824802502	-2.262525173175831	-3.98828213960067	-4.985598468251813	-5.00238308968333	-5.575746062042146	-6.467038196658838	-7.269519425065518	-4.85290563211733	-5.750265679661744	-4.919189120944227	-3.9812161548240006	-1.24344815496079	0.18105088102972228	-1.2780642861172016	-1.5927914884471903	-1.9331713952681089	-0.2680062628354247	-1.9005024892561828	0.10714373739032461	0.35190483318778526	-1.084916221572922	0.1648406681149163	1.6169066696147956	-0.27761221509986805	0.24393972387073098	1.2225800789271923	-1.0125888611440932	-0.44774575546762263	1.394430320019565	3.4189119009763513	2.7560682858361423	4.36094068384246	3.0575674117107434
chr2L:11071836-11074309	0.5775401398480233	-0.15182860137821805	-0.4348256746380828	-0.3583502218386723	0.9579252726218739	0.7693001602458592	1.5906517534308773	1.0283588484611612	1.093379674624363	-1.569293440455506	1.4999895084910018	-2.538811824802502	-2.262525173175831	-3.98828213960067	-4.985598468251813	-5.00238308968333	-5.575746062042146	-6.467038196658838	-7.269519425065518	-4.85290563211733	-5.750265679661744	-4.919189120944227	-3.9812161548240006	-1.24344815496079	0.18105088102972228	-1.2780642861172016	-1.5927914884471903	-1.9331713952681089	-0.2680062628354247	-1.9005024892561828	0.10714373739032461	0.35190483318778526	-1.084916221572922	0.1648406681149163	1.6169066696147956	-0.27761221509986805	0.24393972387073098	1.2225800789271923	-1.0125888611440932	-0.44774575546762263	1.394430320019565	3.4189119009763513	2.7560682858361423	4.36094068384246	3.0575674117107434	0.9984152402988271	2.377100118450682	3.1002410269291727	2.1344852523866567
chr2L:11076129-11078366	-1.569293440455506	1.4999895084910018	-2.538811824802502	-2.262525173175831	-3.98828213960067	-4.985598468251813	-5.00238308968333	-5.575746062042146	-6.467038196658838	-7.269519425065518	-4.85290563211733	-5.750265679661744	-4.919189120944227	-3.9812161548240006	-1.24344815496079	0.18105088102972228	-1.2780642861172016	-1.5927914884471903	-1.9331713952681089	-0.2680062628354247	-1.9005024892561828	0.10714373739032461	0.35190483318778526	-1.084916221572922	0.1648406681149163	1.6169066696147956	-0.27761221509986805	0.24393972387073098	1.2225800789271923	-1.0125888611440932	-0.44774575546762263	1.394430320019565	3.4189119009763513	2.7560682858361423	4.36094068384246	3.0575674117107434	0.9984152402988271	2.377100118450682	3.1002410269291727	2.1344852523866567	2.6586893112340304	2.1538388725130773	0.16177651911227683	0.5831614738670816	-2.3679612213367505	-1.8842647465255982	-5.903578747952738	-5.141896522562355	-4.686618354958759
chr2L:11453063-11454834	0.5630896411392708	0.6593504066883825	-1.641788997884663	-2.9006829811878743	-3.188977541799573	-2.765083990665386	-5.627496923131149	-5.947822276289252	-6.656431977649958	-4.0384863982733625	-7.613721971861148	-5.1226624974711585	0.4292155351682914	0.9059652567236041	-0.6252873828651145	-1.3835783287810335	-3.9172035962133362	-2.0930859678161347	-0.6877356206827506	-1.3232356496741662	-2.689981714264981	-10.203078226135748	-4.359636699618373	-2.8598727863208144	-4.032152036703992	-0.19928521575575764	-9.503749629934408	-6.407205145746999	-6.621642058726069	-1.044315688471499	-3.729399698661418	-4.326731002795661	-1.2422333951941373	0.32675222119505476	0.24062334122190882	0.32675222119505476	2.7964610403723054	2.28869595748472	3.0209529056122157	3.716985264178068	5.29947621061801	-2.534984060161506	5.375633306017879	7.922844871223943	7.682000723621207	0.0	3.379022521727575	6.541186626903326	3.188408207312201
chr2L:11456289-11457506	-5.627496923131149	-5.947822276289252	-6.656431977649958	-4.0384863982733625	-7.613721971861148	-5.1226624974711585	0.4292155351682914	0.9059652567236041	-0.6252873828651145	-1.3835783287810335	-3.9172035962133362	-2.0930859678161347	-0.6877356206827506	-1.3232356496741662	-2.689981714264981	-10.203078226135748	-4.359636699618373	-2.8598727863208144	-4.032152036703992	-0.19928521575575764	-9.503749629934408	-6.407205145746999	-6.621642058726069	-1.044315688471499	-3.729399698661418	-4.326731002795661	-1.2422333951941373	0.32675222119505476	0.24062334122190882	0.32675222119505476	2.7964610403723054	2.28869595748472	3.0209529056122157	3.716985264178068	5.29947621061801	-2.534984060161506	5.375633306017879	7.922844871223943	7.682000723621207	0.0	3.379022521727575	6.541186626903326	3.188408207312201	0.0	2.622268407072824	7.6872984944151845	3.607224725067587	6.788272452595853	6.83263796168409
chr2L:11484877-11486150	2.4652857933931385	6.107748854404307	4.908764562438002	3.987045764855821	1.994550752448947	2.284698424296737	-1.4211836621722256	-5.058131910516027	-5.742891325035769	-12.660992424440414	-10.254749635410485	-6.989701111126926	-5.942179816966025	-7.773436242297093	-4.208958995423679	-5.227846597799994	-4.578157104361857	-6.072652957715491	-3.514744600979092	-5.514166382475977	-3.4392163748346904	0.35226195537685295	1.0767440689867966	1.1737218734474009	2.2414439559356767	4.297056486337306	5.2977392963912955	9.354779419155802	14.119658124868268	12.215874146542077	10.01098095588776	7.428993566236706	5.833843865299822	4.372667369157753	1.795873909716348	-1.1614525587708904	-1.3377392035378544	3.4947873858486496	6.811529176777957	1.4454598205732998	-1.6946223918427243	-5.8350498882259325	-6.128444480633819	2.391250367157581	6.122285071606556	-0.5016325915144072	1.2477472321381393	0.12465120455795556	-0.07337648643609052
chr2L:11792377-11794242	-2.9309879699976196	-7.33208594886716	-11.267514139896099	-10.492274588025893	-2.1864442654251595	-6.488780049335815	-3.556478309741687	-4.414089876214924	-9.844544356492023	-9.815528469588752	-11.026210689151506	-2.8219109825717643	-13.166292682252237	-2.534984060161506	-0.9884928598239788	0.0	0.0	0.9884928598239788	-0.9059652567236041	-6.39944222081323	-7.80141253274537	-0.9798660544812998	-4.453445079073932	-3.669942935497091	0.7359535705891888	-2.1384289563408916	-8.795726991234588	-7.212213287702316	-6.4960975879151	0.3842533059311557	-1.4637527426815689	0.0	-0.9884928598239788	-1.558933294825098	-0.5410289296785515	0.7490429136284138	-1.1956774893271256	-1.2475289680029733	0.27863731449675705	0.0	0.0	-0.18112399010272304	0.5871840453695247	0.47712125471966244	0.47712125471966244	0.0	0.9884928598239788	2.9628244249657247	4.927019398610648
chr2L:11989836-11991023	1.0575118562454215	-1.8885863726713474	0.2614505271567006	2.2226376077776506	-0.11467148957189424	1.4838787363458719	5.576691866949875	2.41273938000148	5.951199480499734	1.2637657400385143	2.6413537448099342	1.79447202816456	-0.27874840081009705	2.1425474912549007	0.6513790356206044	-0.5552050987676277	-0.9527115521825323	-5.724426856261326	4.569721681167513	4.468043920702716	2.0206040488284587	5.679392864477956	7.028951289844884	4.661845750305246	0.8526405704718831	5.10991601143088	2.127449929147478	6.561676178527493	6.8360684214283784	7.1507843166035086	5.947694477267876	4.315496766083755	6.461787322685776	5.61695584124586	2.5627165045646665	2.0848331602111223	1.0322932960834934	-1.0127409317671825	0.09795696168953234	0.02608245549024507	-0.22872569941701393	-1.7498689116069928	1.6864798343768705	0.32675222119505476	-1.684872899606169	0.441818328701712	3.9732995908558486	5.5365333277086375	5.097219635909588
chr2L:12039721-12041015	-13.450163357784932	-10.422693656515856	-8.918859466239034	-23.799163830635074	-25.42557741739613	-18.941217309885815	-1.994088911701105	-3.138072176710962	-3.3725629451979833	-6.70221227840581	-1.3821770810048504	0.0	0.0	-3.596415445208053	-2.6203240982094096	0.0	-1.13145241279038	0.22943493068011603	0.0	0.0	3.789379974362519	5.725259060514921	2.0960046615887524	-4.87039627199435	-10.83673260915629	-6.947909789177066	-0.2175328368028886	1.0668755590631576	1.6806839062132066	0.288769123076823	0.9884928598239788	4.636442488191322	12.861498286537342	4.326991353844917	14.879543669349335	4.506478975939896	12.369628050408197	15.944389408744755	18.537515112485956	13.268314416169618	6.108175363699126	0.9725035722503365	-0.5531333049667073	1.3836034978805847	6.420965570072007	2.8473649360467257	1.1737218734474009	1.7747899969308505	27.971582012105433
chr2L:12086589-12087498	-8.015481146572721	-11.149725766136124	-7.894591613365714	-5.172406498648218	-1.7979107083915262	-3.13589356013608	-1.9896222591720771	-4.101968867997324	1.7496090893157181	3.183552258680085	4.17025008624055	0.832616131096554	-3.748182295267244	-5.282178332605084	-6.210673855414898	-0.4792559630371203	-2.8614020083045015	2.479848568789346	1.716303671593866	-0.9367516822929548	-2.800767685729354	-3.8840382183599806	-4.000196332234148	-6.592245478491064	-6.06911750025083	4.606426978462793	8.843511640569044	3.7458145654827004	4.289875047237309	-0.09588725466920037	-2.0328658384900864	-2.7419328922720907	-4.586123492641289	-9.373240543177737	-15.993796638575196	-21.118020666823526	-12.31871199615511	-11.113255323621	-4.674814477998612	7.476632384773818	17.220636880807778	14.71391159507365	8.661486093233377	8.84852432403549	8.15246048712624	7.503981664275102	0.3799238780531407	-7.125182060136343	-14.132892189167691
chr2L:12090747-12091669	1.7496090893157181	3.183552258680085	4.17025008624055	0.832616131096554	-3.748182295267244	-5.282178332605084	-6.210673855414898	-0.4792559630371203	-2.8614020083045015	2.479848568789346	1.716303671593866	-0.9367516822929548	-2.800767685729354	-3.8840382183599806	-4.000196332234148	-6.592245478491064	-6.06911750025083	4.606426978462793	8.843511640569044	3.7458145654827004	4.289875047237309	-0.09588725466920037	-2.0328658384900864	-2.7419328922720907	-4.586123492641289	-9.373240543177737	-15.993796638575196	-21.118020666823526	-12.31871199615511	-11.113255323621	-4.674814477998612	7.476632384773818	17.220636880807778	14.71391159507365	8.661486093233377	8.84852432403549	8.15246048712624	7.503981664275102	0.3799238780531407	-7.125182060136343	-14.132892189167691	-15.219583537911307	-19.598330170230298	-13.5671996370367	-33.8629172874574	-18.83903398719114	1.1285906787359812	-4.154940758468178	-3.030821773692393
chr2L:12433138-12435294	-0.7359535705891888	-0.03531314691397374	1.4372985509648508	0.5915805078567618	2.704963646934003	2.846856576827734	-0.46072268153990287	1.339849584528353	1.2575624825200626	0.9568070777091172	0.7359535705891888	0.18519105489048054	2.252830689411625	4.131018072584851	1.947870764120427	0.8065359368777398	-0.7743068745951411	1.9022738839639755	1.401963978027855	2.841552033822198	1.3528435241215888	5.416311941165228	3.067553925341756	4.175698396549516	2.0987925182111686	3.42875461511654	7.366909835162699	3.859965607086003	0.0	4.9245807864093925	10.721085236144141	6.667677742962361	0.5837446455298866	5.215850586038848	2.056326900566391	0.6278104242693923	-0.7710641560783075	-1.0897392786488649	1.0152262948269097	-3.8530833822128576	-1.2497658559547122	-8.491602399444568	-7.304403912065726	-3.6133934161116463	-2.5346495894617265	0.47712125471966244	0.3842533059311557	-2.2805669686861076	-6.892654447121225
chr2L:12459909-12461214	-4.501079059786251	-0.9059652567236041	0.6252873828651146	-0.7359535705891888	-1.431512590948607	-3.8673419228960824	-2.537267348312948	-1.8109662148360757	-2.4459670056678315	-3.189794529891237	-2.640753750660569	-4.985403578438909	0.5879078431011201	4.407681005508418	5.362847398392527	4.9409052949701	3.031642255251705	0.9290773486040274	3.763035664771126	0.7359535705891888	-0.6816069930958051	-1.3089509733196687	-1.0087354774745387	2.0499328080713783	-0.20932230199414034	0.13563667086097575	-1.4153420736456992	-2.949599225446315	-1.172864730489465	-1.0286714831630976	-0.25342847712472655	7.036109938666875	15.359825545123902	13.666701617419022	4.033682578719946	11.878082182717904	5.904688638220273	27.503304606983622	19.60836357403915	15.211696295244446	3.7534596139022716	0.8070247269909481	-2.357173472270367	-6.025692691271728	-10.9045450447785	-8.29532995750165	-12.793449305622099	-6.808037636028345	-17.798158249514604
chr2L:12468177-12469679	0.9290773486040274	3.763035664771126	0.7359535705891888	-0.6816069930958051	-1.3089509733196687	-1.0087354774745387	2.0499328080713783	-0.20932230199414034	0.13563667086097575	-1.4153420736456992	-2.949599225446315	-1.172864730489465	-1.0286714831630976	-0.25342847712472655	7.036109938666875	15.359825545123902	13.666701617419022	4.033682578719946	11.878082182717904	5.904688638220273	27.503304606983622	19.60836357403915	15.211696295244446	3.7534596139022716	0.8070247269909481	-2.357173472270367	-6.025692691271728	-10.9045450447785	-8.29532995750165	-12.793449305622099	-6.808037636028345	-17.798158249514604	-6.028495811633299	3.5174598109877553	6.758361311886771	6.358521334193575	4.434349966284558	15.278369433380963	11.245446123254386	14.249928475999747	14.97618060026947	7.139832325394837	6.171006904901543	4.6735776389566634	4.775766903518809	3.466104036932759	1.8182561248815634	0.026012183854488852	-0.24628061708005144
chr2L:12613450-12614624	0.0	0.0	0.0	0.0	0.9468836426811867	4.787968209988038	4.9048967443316105	-0.9884928598239788	0.3842533059311557	0.0	9.247885628640182	14.484686147537388	5.152025083221184	7.385900525329533	11.667077958726882	11.99623293031401	0.0	4.413745800018003	6.7792197972740915	9.999716002687773	4.138576495311441	1.4637527426815686	4.405184229962057	5.360994012641835	7.79129850005459	10.640528655805317	6.81025692202443	6.952927925477893	11.363557792850738	12.236317892419338	10.906158373006033	8.210865652362891	4.251987301581888	0.811848544780868	-0.8218173363389648	-0.9325774957263434	-2.0937317667926005	0.10456697567324248	-4.701854066738138	0.0	1.7838690515934685	1.0466924622419154	1.4923208745030507	1.559197853160139	0.0	1.3869363346214656	1.9813930198519778	1.0711378534153022	4.461384344961206
chr2L:12614984-12615679	0.0	0.9468836426811867	4.787968209988038	4.9048967443316105	-0.9884928598239788	0.3842533059311557	0.0	9.247885628640182	14.484686147537388	5.152025083221184	7.385900525329533	11.667077958726882	11.99623293031401	0.0	4.413745800018003	6.7792197972740915	9.999716002687773	4.138576495311441	1.4637527426815686	4.405184229962057	5.360994012641835	7.79129850005459	10.640528655805317	6.81025692202443	6.952927925477893	11.363557792850738	12.236317892419338	10.906158373006033	8.210865652362891	4.251987301581888	0.811848544780868	-0.8218173363389648	-0.9325774957263434	-2.0937317667926005	0.10456697567324248	-4.701854066738138	0.0	1.7838690515934685	1.0466924622419154	1.4923208745030507	1.559197853160139	0.0	1.3869363346214656	1.9813930198519778	1.0711378534153022	4.461384344961206	6.669296525340346	0.5018530886558159	1.552844178176785
chr2L:12691998-12693988	-1.7202851485054578	-1.4304456540454826	-4.402582537958298	-1.5475554417772488	-0.8141868955422664	-3.432427801202688	-2.506727037533706	-5.41257489581927	-4.295170818027374	-5.439327138740381	-7.395027124685551	-2.1997210317185267	-0.2887691230768229	-2.545192929047948	-3.727724657208658	-3.174559275062798	-1.0516445787437456	-1.458327214389532	-3.9861170394392773	-6.383870283153378	-5.40646659717557	-4.888217940935195	-2.788029937591739	-0.2887691230768229	0.3842533059311557	0.0	-0.7359535705891888	0.3842533059311557	4.265425531565471	8.092687801058384	1.0668755590631576	1.684872899606169	9.376479138304655	12.111604009340684	11.29769043567163	13.120293022540569	5.194442083511473	7.88861188472654	8.151488053921248	2.6096729388443154	7.349615725537748	6.575364501103875	9.901927862161864	12.332544743226553	11.544108651402766	11.770710536602618	4.567378900532554	2.688313711906627	-1.597835693539948
chr2L:13203422-13204507	2.6012987829684855	2.812007706788737	5.033207579876259	4.24248975011128	0.9884928598239788	0.0	0.0	4.267497331480004	7.049939863984321	5.028745910359524	1.3821770810048504	12.864654539626754	18.01966505156651	19.056172102515347	12.170918662110765	11.925709654674725	11.476836871145625	7.081420618502132	7.003980394424571	-1.3485107689208502	-8.652291794197938	-16.627129173325358	-14.751916719253323	-11.127373358717294	4.128693506158871	13.618079507731984	19.9465260998926	28.263603554794436	21.33125439227613	22.157980729600204	18.96520948104826	15.65635176971728	3.5704749718030344	7.775797422429547	5.589945059215016	8.409917436880027	5.242717416506806	5.438028908717372	1.4455765755984629	-0.7516609113759508	-5.540373634513036	-11.136179818764047	-14.011960839133787	-17.647819740509785	-13.758156208933023	-5.414165514684255	-4.172123742830772	-9.964627852183067	5.544911987448937
chr2L:13212056-13213721	7.003980394424571	-1.3485107689208502	-8.652291794197938	-16.627129173325358	-14.751916719253323	-11.127373358717294	4.128693506158871	13.618079507731984	19.9465260998926	28.263603554794436	21.33125439227613	22.157980729600204	18.96520948104826	15.65635176971728	3.5704749718030344	7.775797422429547	5.589945059215016	8.409917436880027	5.242717416506806	5.438028908717372	1.4455765755984629	-0.7516609113759508	-5.540373634513036	-11.136179818764047	-14.011960839133787	-17.647819740509785	-13.758156208933023	-5.414165514684255	-4.172123742830772	-9.964627852183067	5.544911987448937	8.047195179815132	4.92400454864503	1.7905534370744356	3.6452372109370264	4.93418610187508	4.084150924264401	1.4419376150024263	-0.9644869434617881	1.3211887672450924	-2.4947464597592175	11.53614781813687	16.415303088371353	17.119640912946764	15.640136083526864	15.176450540766673	8.2685371721928	5.588285001440858	3.1847090845015105
chr2L:13221396-13225368	5.242717416506806	5.438028908717372	1.4455765755984629	-0.7516609113759508	-5.540373634513036	-11.136179818764047	-14.011960839133787	-17.647819740509785	-13.758156208933023	-5.414165514684255	-4.172123742830772	-9.964627852183067	5.544911987448937	8.047195179815132	4.92400454864503	1.7905534370744356	3.6452372109370264	4.93418610187508	4.084150924264401	1.4419376150024263	-0.9644869434617881	1.3211887672450924	-2.4947464597592175	11.53614781813687	16.415303088371353	17.119640912946764	15.640136083526864	15.176450540766673	8.2685371721928	5.588285001440858	3.1847090845015105	-0.5188694514803911	-2.191743405784963	-2.2699498487785776	-8.633792123663707	-7.813362523438387	-14.789207007425809	-10.012739386563194	-13.971456084284954	-14.775907650287527	-4.16278359238006	2.406157326661173	10.67677083828125	12.338575819868359	12.180622355731527	12.637106507940222	13.755395659215	15.130450640348062	14.856770955288374
chr2L:13232223-13233854	-2.4947464597592175	11.53614781813687	16.415303088371353	17.119640912946764	15.640136083526864	15.176450540766673	8.2685371721928	5.588285001440858	3.1847090845015105	-0.5188694514803911	-2.191743405784963	-2.2699498487785776	-8.633792123663707	-7.813362523438387	-14.789207007425809	-10.012739386563194	-13.971456084284954	-14.775907650287527	-4.16278359238006	2.406157326661173	10.67677083828125	12.338575819868359	12.180622355731527	12.637106507940222	13.755395659215	15.130450640348062	14.856770955288374	9.486881078874303	5.295957372068445	2.5537754885520405	0.7255011243166045	1.002043993305449	-2.2569694755972636	-1.309358038160379	-3.9670243590596264	-3.785906541452315	-9.663923334860252	-7.115840847951366	-11.484565017270969	-22.60403301257982	-23.899198999827686	-26.067507535275357	-16.58880976899915	-4.590121624357325	2.4909389128635206	5.133244109382543	2.1772835646938797	7.596100597095886	4.546894977773286
chr2L:13235130-13236487	8.2685371721928	5.588285001440858	3.1847090845015105	-0.5188694514803911	-2.191743405784963	-2.2699498487785776	-8.633792123663707	-7.813362523438387	-14.789207007425809	-10.012739386563194	-13.971456084284954	-14.775907650287527	-4.16278359238006	2.406157326661173	10.67677083828125	12.338575819868359	12.180622355731527	12.637106507940222	13.755395659215	15.130450640348062	14.856770955288374	9.486881078874303	5.295957372068445	2.5537754885520405	0.7255011243166045	1.002043993305449	-2.2569694755972636	-1.309358038160379	-3.9670243590596264	-3.785906541452315	-9.663923334860252	-7.115840847951366	-11.484565017270969	-22.60403301257982	-23.899198999827686	-26.067507535275357	-16.58880976899915	-4.590121624357325	2.4909389128635206	5.133244109382543	2.1772835646938797	7.596100597095886	4.546894977773286	2.856738342600244	0.31461518208240585	-2.0106070600383057	0.3502009787859033	-1.818008080687942	-5.944188057410303
chr2L:13892011-13893487	9.105378103468436	27.266275635687244	34.03844814761047	8.542819704080351	12.331981540558544	14.552267117970366	12.358586103989147	7.075419258064904	-1.6021135177893797	-5.174757781473176	-7.404227088846088	-13.543989792527732	-13.894174957207591	-21.394974198988272	-17.298977350728375	-23.250740426541945	-24.98085792604683	-19.02577534180546	-10.774788637445198	-11.932003919391319	-7.731709681748137	-4.762429095885194	0.5050184077099935	0.0	0.0	0.0	0.0	0.0	0.0	0.0	0.0	0.0	0.0	0.0	0.0	0.0	0.0	0.0	0.0	0.0	-6.074055759511549	5.184559966582457	8.828364906815981	17.49504243113979	15.016605874599934	13.550165506957565	10.13879026388247	8.665306257171249	7.005564066142401
chr2L:13902771-13904450	-4.762429095885194	0.5050184077099935	0.0	0.0	0.0	0.0	0.0	0.0	0.0	0.0	0.0	0.0	0.0	0.0	0.0	0.0	0.0	0.0	0.0	-6.074055759511549	5.184559966582457	8.828364906815981	17.49504243113979	15.016605874599934	13.550165506957565	10.13879026388247	8.665306257171249	7.005564066142401	0.7007725716272126	1.2868303523443168	5.035712598269975	5.382894543278309	5.319140788211384	2.1131250967920354	1.2167021344460671	5.577106792462713	2.4239863481478765	1.9278797001628236	-0.8140663186742269	-1.9515883618167096	-2.3741727933729115	-1.3366260628309874	-0.6316629465930411	1.1737218734474009	-1.3821770810048504	-0.4666095473949303	1.556297901204152	1.4384876453837678	0.19916529609750638
chr2L:14347850-14348912	-0.555896523218915	-0.714074473491167	0.2543434719065784	-2.4264948892469054	-2.797469363288955	-5.105480723070284	-5.713964525184322	-3.48922822935372	-0.4440551293685688	-3.982144829867447	-4.749385799116328	-10.829775719797754	-8.2255359176941	-7.648138131357956	-4.495913495580149	-3.2850523377988243	-7.059294139879788	-8.222604282271417	-5.716397746118555	-10.801109330001978	-7.388328652275795	-1.9020074147385722	-5.81709077693863	-5.977328808990352	-4.630542018705553	-0.7146791666297349	0.06520539496166058	-1.8953988218406603	-1.0466924622419154	1.048846302427252	2.1987117905388267	4.244351762643542	4.9449390503411506	6.949049219676069	5.196502875593828	5.6674308794891255	6.158085642990516	9.136109910174667	8.855739510639303	8.220424578185003	6.526252278605709	9.80242884675163	11.27756865891799	7.0897364472722675	12.5435674383606	10.200926964590325	13.363119271251506	12.446540751659294	7.942185403438171
chr2L:14434301-14435462	-1.2371427602945788	1.0668755590631576	0.06066464173117374	2.4970158163350424	3.429450546472951	-0.2882486131862928	-1.684872899606169	0.0	-0.08311127191068543	1.8733330241742625	3.1980526904175126	1.4982742604886112	-0.6252873828651145	3.130943312043187	1.8513366587518028	4.136333916007845	1.001060403833329	-0.09584684754730412	-4.010920510497732	-0.7379081504640592	-2.9726308534451706	-0.12283961435197435	-0.9884928598239788	0.4891924573663159	3.483815006131505	1.9744494962512735	0.09533766147681778	0.5080346238001955	-0.7137919713759439	-0.1969937302619046	-0.21693979510003109	0.8789748710091058	-0.43956941244766623	-2.868433448319588	-0.5658412494360102	-3.8575896295846634	-1.735388523101218	-5.949204561570998	-3.0304988610967847	0.6200871926985051	-2.2663101436048136	-3.6745705073956705	-4.683170859773259	-7.707491807509544	-3.7348093046687167	-6.1131904432291435	-5.136144783238688	-4.868216135933595	-5.575718447153943
chr2L:14441093-14442303	1.8513366587518028	4.136333916007845	1.001060403833329	-0.09584684754730412	-4.010920510497732	-0.7379081504640592	-2.9726308534451706	-0.12283961435197435	-0.9884928598239788	0.4891924573663159	3.483815006131505	1.9744494962512735	0.09533766147681778	0.5080346238001955	-0.7137919713759439	-0.1969937302619046	-0.21693979510003109	0.8789748710091058	-0.43956941244766623	-2.868433448319588	-0.5658412494360102	-3.8575896295846634	-1.735388523101218	-5.949204561570998	-3.0304988610967847	0.6200871926985051	-2.2663101436048136	-3.6745705073956705	-4.683170859773259	-7.707491807509544	-3.7348093046687167	-6.1131904432291435	-5.136144783238688	-4.868216135933595	-5.575718447153943	-1.1118959155158696	-6.697898235922208	-1.8571285635958186	-4.005262270607783	-1.445683166758038	-1.4637527426815689	1.9084850188786497	0.0	-0.3842533059311557	1.0668755590631576	-0.8881232239143072	4.795430963956596	4.314128374672052	9.154591240448882
chr2L:14447802-14449192	0.5080346238001955	-0.7137919713759439	-0.1969937302619046	-0.21693979510003109	0.8789748710091058	-0.43956941244766623	-2.868433448319588	-0.5658412494360102	-3.8575896295846634	-1.735388523101218	-5.949204561570998	-3.0304988610967847	0.6200871926985051	-2.2663101436048136	-3.6745705073956705	-4.683170859773259	-7.707491807509544	-3.7348093046687167	-6.1131904432291435	-5.136144783238688	-4.868216135933595	-5.575718447153943	-1.1118959155158696	-6.697898235922208	-1.8571285635958186	-4.005262270607783	-1.445683166758038	-1.4637527426815689	1.9084850188786497	0.0	-0.3842533059311557	1.0668755590631576	-0.8881232239143072	4.795430963956596	4.314128374672052	9.154591240448882	8.317668704679662	4.859576396035467	3.668763680782781	4.864371189594228	-1.401963978027855	-0.05595057176942901	4.143193439041234	2.261683648343752	0.3842533059311557	1.502209139427849	5.115630247575227	4.642970242383956	1.684872899606169
chr2L:14482647-14483829	1.3864496217560178	-1.701380572662199	0.2800294047313392	-2.7721404254607447	-2.8113076417559957	-2.2799682966496935	-6.435707014988134	-1.1406856746763014	-1.7921784342372522	-4.756529455243327	-4.574161215788589	-5.8004010552381855	-3.370548409375983	-7.639671378011123	-8.754063891905957	-1.307566424135058	-0.6252873828651145	-1.0652839497589055	-4.927089479766452	-3.2737432904911277	-3.363826679632301	-2.4596970952098007	-1.010088617696067	-1.9769857196479577	0.47712125471966244	-0.9059652567236041	4.433380016130668	5.390956528505351	4.0549314656248345	9.281658738613716	1.7613168531982384	2.8388006888282096	16.457057884712036	12.805630752381319	9.220057789200812	5.740321095010879	3.8752998997193493	3.9637389689965556	0.932687090529852	-4.035808116900785	-5.946749226941581	-9.445424803856058	-3.0327763357007864	-4.110036882675587	-1.1737218734474009	-1.3821770810048504	-1.9687620712863652	-2.9816348465037263	-0.7359841279388455
chr2L:15008906-15010005	5.207040638657139	1.6759020869839567	1.2998806557519846	-1.4495602558101537	-0.19004895790825063	-1.0464933901535038	-1.72954811871417	-1.8035955773177106	-4.048599040956593	-1.507949555627697	0.0	0.47712125471966244	-0.3842533059311557	-0.2406233412219088	0.5833589373735073	0.73412928490582	-0.37741592195598905	-0.8089495503703846	-5.349534458584642	-2.9473122730519705	-1.1576152932850503	-0.3680645532898642	0.9059652567236041	0.32675222119505476	0.7359535705891888	0.32675222119505476	0.7359535705891888	-1.8707583049197942	-0.40332365777751045	2.5864866850408896	1.5709030994054676	4.846885054605559	0.0	0.9884928598239788	-0.730111116310081	-2.3687106822569097	-1.5742201072318331	-1.1646131287188617	-0.3842533059311557	-1.9084850188786497	-0.9884928598239788	-0.2887691230768229	-0.5606274549407342	0.03165313214659471	-0.5050184077099936	-1.6052057032086002	-2.4511163641060514	-1.0386086152388152	-4.814910775603028
chr2L:15039399-15040257	0.0	0.0	0.0	0.0	0.0	0.47712125471966244	0.6745281722251231	3.744573710002435	3.915885652197074	4.880500484631668	0.46660954739493005	0.7653197841939178	3.1037143303318087	3.359149574866239	2.879723976178439	3.8928597429268263	5.2317250317111865	7.211243240761451	4.545334510723683	10.282043942484165	2.7285928155171044	1.9084850188786497	2.3286248352848276	4.372137536590572	4.936504795210896	8.712278386686984	8.918239898348583	5.60802431892831	-0.3845657106041984	-2.972463180206936	-4.8121265860700655	-2.693756178465214	-6.667509322674758	2.4554881861252618	2.6345171994591543	1.1428713474994399	0.2711895880872685	4.603137202675609	-1.4098873326228567	2.384957350723048	-2.4703948882821307	-2.4396788816574873	-2.8628011176521126	-2.1361462582808786	0.18672279766699695	-0.3842533059311557	-0.6252873828651145	-5.075614196303948	-4.833805449765322
chr2L:15270938-15272319	2.1637918384852024	1.026578067429304	3.656323000430511	0.7359998534051113	-0.26145052715670036	0.47712125471966244	3.4337583139239114	4.075566101115956	5.574014737434297	2.5783143600171137	3.261860439465056	4.687030660546765	6.385884385657545	4.092339516193445	5.5285487507999544	3.684827291232399	4.395517148283032	4.975013169129823	5.278519980277962	3.6356948364689567	2.9353518544790718	2.0658921453347183	-0.8347935948169255	-0.11545368334801398	2.5230348801399995	0.7192351393726212	-1.1451916048326531	0.0997163518991377	-0.8192884647462193	0.2033329038642154	-1.6079272934474953	1.724281975671944	2.503773689701932	2.4482019793916265	0.8094370490250486	1.7937445656251445	0.6837234381989755	2.033075074668435	2.2266428978802306	5.365683470809142	1.1773966848943658	0.7157422309765814	1.8699122772911227	2.5944930703036384	2.312394837268336	3.1282178188862737	0.3931201689622678	0.46455120622516194	0.36629138584263593
chr2L:15732831-15733830	0.0	0.0	0.0	0.0	0.0	0.0	0.0	0.0	0.0	0.0	0.0	0.0	0.0	0.0	0.0	0.0	0.0	0.0	0.0	0.0	0.0	0.0	0.0	0.0	0.0	0.0	0.0	0.0	0.0	0.0	0.0	0.0	0.0	0.0	0.0	0.0	0.0	0.0	0.0	0.0	0.0	0.0	0.0	0.0	0.0	0.0	0.0	0.0	0.0
chr2L:15737193-15738471	0.0	0.0	0.0	0.0	0.0	0.0	0.0	0.0	0.0	0.0	0.0	0.0	0.0	0.0	0.0	0.0	0.0	0.0	0.0	0.0	0.0	0.0	0.0	0.0	0.0	0.0	0.0	0.0	0.0	0.0	0.0	0.0	0.0	0.0	0.0	0.0	0.0	0.0	0.0	0.0	0.0	0.0	0.0	0.0	0.0	0.0	0.0	0.0	0.0
chr2L:15741183-15742901	0.0	0.0	0.0	0.0	0.0	0.0	0.0	0.0	0.0	0.0	0.0	0.0	0.0	0.0	0.0	0.0	0.0	0.0	0.0	0.0	0.0	0.0	0.0	0.0	0.0	0.0	0.0	0.0	0.0	0.0	0.0	0.0	0.0	0.0	0.0	0.0	0.0	0.0	0.0	0.0	0.0	0.0	0.0	0.0	0.0	0.0	0.0	0.0	0.0
chr2L:15743129-15745578	0.0	0.0	0.0	0.0	0.0	0.0	0.0	0.0	0.0	0.0	0.0	0.0	0.0	0.0	0.0	0.0	0.0	0.0	0.0	0.0	0.0	0.0	0.0	0.0	0.0	0.0	0.0	0.0	0.0	0.0	0.0	0.0	0.0	0.0	0.0	0.0	0.0	0.0	0.0	0.0	0.0	0.0	0.0	0.0	0.0	0.0	0.0	0.0	0.0
chr2L:16281642-16282609	0.9884928598239788	0.6252873828651146	0.9884928598239788	2.9091150171243942	10.463255502474938	5.265452900975976	13.560022778405981	4.4550154121119	23.747194803460687	26.39707496629644	24.25617350020674	18.29542900743925	11.432590440699238	6.442015845967162	2.417613669615073	-0.3925321755029738	-0.5373968491460306	1.577224527712804	2.695733337249591	-1.1737218734474009	-0.8306338155442856	-0.6354674244996235	-3.911186599248887	-0.47561549750310156	-4.453786474767185	-5.395687050714459	-4.549177199387736	-6.467895541456016	-5.402339502961971	-2.503281875859784	-3.374581738673367	-0.58136289059981	-5.563971954187614	-6.250778815240054	-7.991916551363719	-6.675576891040028	-7.865215729188477	-1.7879458217111173	-6.425479514443333	-4.417043944872175	1.0878617979457672	8.322469714405319	4.3509482439698095	3.1952356764755745	0.7224862990536621	1.1708874508528289	0.7099740011660672	-2.275293227797348	-2.0063387676073714
chr2L:16286568-16287776	24.25617350020674	18.29542900743925	11.432590440699238	6.442015845967162	2.417613669615073	-0.3925321755029738	-0.5373968491460306	1.577224527712804	2.695733337249591	-1.1737218734474009	-0.8306338155442856	-0.6354674244996235	-3.911186599248887	-0.47561549750310156	-4.453786474767185	-5.395687050714459	-4.549177199387736	-6.467895541456016	-5.402339502961971	-2.503281875859784	-3.374581738673367	-0.58136289059981	-5.563971954187614	-6.250778815240054	-7.991916551363719	-6.675576891040028	-7.865215729188477	-1.7879458217111173	-6.425479514443333	-4.417043944872175	1.0878617979457672	8.322469714405319	4.3509482439698095	3.1952356764755745	0.7224862990536621	1.1708874508528289	0.7099740011660672	-2.275293227797348	-2.0063387676073714	-2.0340056485628333	-0.4269703884801331	-2.702867110409669	6.761409201923485	16.763105512008828	19.196909622239886	14.731859548230814	2.730943895652888	-0.16677557215419928	-6.255150635218152
chr2L:16310304-16311760	-0.16677557215419928	-6.255150635218152	-5.742615508631563	-8.662225685377177	-8.432807859831492	-7.864510804623817	-3.2215414390411428	-7.824668943834401	-3.8998516828902154	-2.483496093275634	-5.531929781199897	-14.53917973879952	-14.644654662629502	-10.390463607525446	-3.7415413033286664	-0.7359535705891888	-2.3286248352848276	-6.9729260086511395	-6.179735771760961	0.0	0.32675222119505476	4.82765255426627	6.01706626670679	3.7999345915587557	5.170673126597431	0.40765974572179714	-1.9189082575261098	-7.3212244233206585	-11.881058288765601	-7.701456973126382	-0.30735967257511815	-1.0668755590631576	0.7359535705891888	0.3842533059311557	1.684872899606169	-0.3842533059311557	-1.1089809886852118	2.222348545805461	1.7070699805079195	2.958621314555353	10.771713015774486	0.0	2.925802119013066	-0.5994904298314722	4.658089647801649	8.314896487687033	4.079487089152832	0.7956461664192541	-4.999733876617117
chr2L:16324269-16325723	-11.881058288765601	-7.701456973126382	-0.30735967257511815	-1.0668755590631576	0.7359535705891888	0.3842533059311557	1.684872899606169	-0.3842533059311557	-1.1089809886852118	2.222348545805461	1.7070699805079195	2.958621314555353	10.771713015774486	0.0	2.925802119013066	-0.5994904298314722	4.658089647801649	8.314896487687033	4.079487089152832	0.7956461664192541	-4.999733876617117	-2.392564735351872	-8.278586073486466	-11.870151785775944	-12.259846821361162	-8.379243960071342	-5.0462107056171766	-6.875007480646209	0.8146844934204033	15.40346271161587	49.49549393986263	61.633560933645484	48.80877329146	18.747270417194006	20.774871130645856	16.092498123662047	12.018417904954793	10.567480138554703	8.122992912317843	4.594712223893417	1.3832229071833289	-3.319326903440298	-4.594655537320769	-4.5889108893267405	-3.0040308776768243	-6.7566631420727825	-10.479769043536814	-12.680456180058963	-9.315407269819797
chr2L:16328816-16330072	2.222348545805461	1.7070699805079195	2.958621314555353	10.771713015774486	0.0	2.925802119013066	-0.5994904298314722	4.658089647801649	8.314896487687033	4.079487089152832	0.7956461664192541	-4.999733876617117	-2.392564735351872	-8.278586073486466	-11.870151785775944	-12.259846821361162	-8.379243960071342	-5.0462107056171766	-6.875007480646209	0.8146844934204033	15.40346271161587	49.49549393986263	61.633560933645484	48.80877329146	18.747270417194006	20.774871130645856	16.092498123662047	12.018417904954793	10.567480138554703	8.122992912317843	4.594712223893417	1.3832229071833289	-3.319326903440298	-4.594655537320769	-4.5889108893267405	-3.0040308776768243	-6.7566631420727825	-10.479769043536814	-12.680456180058963	-9.315407269819797	-11.620831329260074	-10.145219125196347	-8.8842378448986	5.891757242949401	8.845894570129595	3.0330449150441336	2.122888587988549	-3.333352724625658	-2.7358941665236487
chr2L:16349393-16354683	-10.145219125196347	-8.8842378448986	5.891757242949401	8.845894570129595	3.0330449150441336	2.122888587988549	-3.333352724625658	-2.7358941665236487	10.083584484414912	11.877278830191717	7.591850862685603	3.6408623061786796	0.8061550177543741	-3.8169684843335006	-3.5827409165664794	-5.990449198924162	0.7439390360181123	-0.65407097064823	-2.5452555053423933	-3.7188435238976187	-8.308726036437328	-10.479043634017756	-17.45853537438036	-6.486688889015283	4.774116109230028	2.0367558936139276	0.9548945823428865	0.8567863973915436	-0.48602824386963767	-0.9560319836822354	2.2107250613130915	0.14986288920507854	2.591062653409808	2.1833924056576923	0.6010621407397185	0.5700228003036275	-0.1563132852636103	-1.563167261145224	-3.3482908901925184	-9.028591376822684	-8.310351677044439	-11.066802148570199	-11.1973434738829	-11.32222032444057	-8.171436810140735	-4.728910697359255	-1.6806839062132066	-11.068641374894876	-20.898339983437054
chr2L:16355615-16357108	-3.8169684843335006	-3.5827409165664794	-5.990449198924162	0.7439390360181123	-0.65407097064823	-2.5452555053423933	-3.7188435238976187	-8.308726036437328	-10.479043634017756	-17.45853537438036	-6.486688889015283	4.774116109230028	2.0367558936139276	0.9548945823428865	0.8567863973915436	-0.48602824386963767	-0.9560319836822354	2.2107250613130915	0.14986288920507854	2.591062653409808	2.1833924056576923	0.6010621407397185	0.5700228003036275	-0.1563132852636103	-1.563167261145224	-3.3482908901925184	-9.028591376822684	-8.310351677044439	-11.066802148570199	-11.1973434738829	-11.32222032444057	-8.171436810140735	-4.728910697359255	-1.6806839062132066	-11.068641374894876	-20.898339983437054	-13.860334115006202	-8.235982495288141	-17.374528328277425	-6.828742392785386	0.0	0.288769123076823	3.7264361250424196	5.787791802059115	4.898410146479542	1.1190923184882002	-4.043953410647694	-3.8589417454574164	0.4714895443147361
chr2L:16404189-16406093	4.6661348028019	1.1663085350659894	-8.092149425493222	-7.614782317330288	-13.355177522114918	-4.846030215822713	-0.6252873828651145	1.009509943976246	3.613740655045148	0.0	2.006910784097247	3.5056566450919386	2.8342317276983926	0.8855099033226963	0.47712125471966244	4.9338672773131105	4.9237586358354495	4.011854793385565	5.3134977248479505	2.205293594113166	0.0	3.3486816618240294	3.6109148379632594	0.7665191667380177	0.5447436145415531	0.8783714605053454	-0.450714463662663	0.0	0.9884928598239788	-0.9884928598239788	-0.47712125471966244	-1.3821770810048504	-0.12553461654511164	0.5692575919064119	-0.026248662987020405	-0.4986143701943385	-1.9373760588382491	-2.5435974661718377	-2.412152679551548	-1.0753322857678569	0.3842533059311557	-0.9591312608573317	-3.814576907845702	-0.6196798365866706	1.630178547499951	0.3842533059311557	-0.3842533059311557	0.3842533059311557	0.0
chr2L:16406293-16407648	-13.355177522114918	-4.846030215822713	-0.6252873828651145	1.009509943976246	3.613740655045148	0.0	2.006910784097247	3.5056566450919386	2.8342317276983926	0.8855099033226963	0.47712125471966244	4.9338672773131105	4.9237586358354495	4.011854793385565	5.3134977248479505	2.205293594113166	0.0	3.3486816618240294	3.6109148379632594	0.7665191667380177	0.5447436145415531	0.8783714605053454	-0.450714463662663	0.0	0.9884928598239788	-0.9884928598239788	-0.47712125471966244	-1.3821770810048504	-0.12553461654511164	0.5692575919064119	-0.026248662987020405	-0.4986143701943385	-1.9373760588382491	-2.5435974661718377	-2.412152679551548	-1.0753322857678569	0.3842533059311557	-0.9591312608573317	-3.814576907845702	-0.6196798365866706	1.630178547499951	0.3842533059311557	-0.3842533059311557	0.3842533059311557	0.0	2.220936601208076	3.0636505439555166	4.065034234090625	-0.7875892944361567
chr2L:16742424-16744304	3.668021040303564	3.0680974209933707	-0.4359239231164445	1.8143736577652614	2.570257593539506	0.2614505271567006	0.6252873828651146	0.0	3.0551106540255613	7.516782925327407	7.3601438056954045	7.893249935700324	5.809075089140099	3.4442411440825453	0.18072198645085483	-3.286844607938618	-3.189093344557367	-4.507454432861067	-7.8144757676200145	-9.229095794817148	-10.7492833335064	-7.803347911091967	-3.027971223861575	-6.696785962450947	-1.2447290067991794	-0.32675222119505476	4.252994325115725	7.1084672571301954	4.647946912982731	4.130563021774092	0.27832350881617424	0.4843909714507234	2.838118358171031	1.7202851485054578	0.4414123674337495	-1.8184691184728947	0.8530110715546199	-0.1324460563010879	-1.6946826215212243	-4.643088947047391	-5.521557415516874	-1.5971872843279327	-2.9366348179522914	0.32675222119505476	0.37107205997171755	-1.650959981714946	-2.098762832910192	2.1535261574664	-0.44464124712456343
chr2L:17382834-17384132	0.3284246599877469	2.675793919330931	0.6252873828651146	0.3842533059311557	3.4406293926725344	4.208249032645246	-0.5511011468531489	0.288769123076823	0.16873419422633495	1.1314276204603093	0.7359535705891888	0.47712125471966244	-0.7359535705891888	0.3842533059311557	5.718385080746625	5.807799423530985	8.033384363866803	3.0531892782430234	9.173191018121232	4.921660329681432	2.8133468146965583	0.7824605861295374	1.9196048492996682	3.384100620979339	2.5096402591832794	0.3582612510021721	1.1620777503879267	-1.0078397081664168	0.8849327842465717	1.0779363172359113	-0.28197937605734136	1.4313637641589874	0.5585238663563326	3.570303210470831	0.7158051146113907	4.605878481848956	2.5573239063625053	4.372700826762827	4.46501002346352	0.5552050987676277	0.6082223268379355	-0.123250093810694	1.8506969083707403	2.772097409549511	1.3919457832306652	0.0	-0.7359535705891888	1.8738133334609046	0.2877897686702581
chr2L:17480669-17482160	5.495965510290672	8.191941526372673	5.042652723983999	5.769404628561209	10.778981045086084	1.2417203437958086	9.031477053331145	8.134672177874158	11.755766143400544	10.986154483680828	7.519040387274498	3.4014339829080966	4.589257275258608	5.694833824590809	8.81631861866772	2.315433986131577	2.446991402809885	7.9796261072496035	7.939450587802633	9.381979989204039	7.64111581547688	5.943255028195499	0.07337648643609093	0.881833079241268	-2.3035448073639126	-1.9741182565543773	-2.9811221517569746	-3.5024140481465627	-2.849609944743673	-4.359406170078717	-3.329068236843052	-1.7763192060080424	-2.9472507570839905	-3.8546206637747105	-4.328390909108266	-0.40397868033487966	-1.504438601271939	-1.5798192962082858	-3.6596773391971347	-0.5395757889024883	0.8245614290486801	-1.0668755590631576	-0.3766313107328291	-2.741267573835599	-0.10641370068270901	1.8949516227300227	0.6198678835508505	-1.7320163841258813	-2.2435647585254874
chr2L:18143497-18145603	-4.819225102222107	-3.2997871886096384	-4.526071034152429	-3.7482222797387275	-4.364700517130596	-2.8949772688861537	-2.9877077903771285	-3.320059232784147	0.4359239231164445	-3.72176029611305	-1.4325228613478334	-2.0207273921143667	-0.6380172731361781	-0.32675222119505476	-0.6102070948826337	-1.6398944687416999	-1.1335080900884322	0.7233385724496424	-0.8395800012530046	0.32675222119505476	0.47712125471966244	-1.4842185285036666	0.5684640245221962	0.1736674791438287	-0.9884928598239788	0.0	-0.32675222119505476	-0.7359535705891888	2.5249465644509406	9.482098461756976	0.5552050987676277	6.961819983754452	5.990417888436636	5.736671675356231	5.772252209506452	7.209529063525999	8.14330203438627	8.045565228920982	5.5542588600554605	-1.706519913400623	-1.699778898030944	-0.3528287863795817	-1.7095063560745851	-3.2464301391109176	-2.2623413633706053	-0.9059652567236041	0.5552050987676277	0.1942483424366544	0.3410360668898235
chr2L:18147810-18150229	-3.72176029611305	-1.4325228613478334	-2.0207273921143667	-0.6380172731361781	-0.32675222119505476	-0.6102070948826337	-1.6398944687416999	-1.1335080900884322	0.7233385724496424	-0.8395800012530046	0.32675222119505476	0.47712125471966244	-1.4842185285036666	0.5684640245221962	0.1736674791438287	-0.9884928598239788	0.0	-0.32675222119505476	-0.7359535705891888	2.5249465644509406	9.482098461756976	0.5552050987676277	6.961819983754452	5.990417888436636	5.736671675356231	5.772252209506452	7.209529063525999	8.14330203438627	8.045565228920982	5.5542588600554605	-1.706519913400623	-1.699778898030944	-0.3528287863795817	-1.7095063560745851	-3.2464301391109176	-2.2623413633706053	-0.9059652567236041	0.5552050987676277	0.1942483424366544	0.3410360668898235	5.958126100966079	6.429043300542765	7.478489888260275	7.483404975825631	6.850913289646122	0.0	0.6252873828651146	-1.0668755590631576	6.102828339471664
chr2L:18151468-18152852	-1.1335080900884322	0.7233385724496424	-0.8395800012530046	0.32675222119505476	0.47712125471966244	-1.4842185285036666	0.5684640245221962	0.1736674791438287	-0.9884928598239788	0.0	-0.32675222119505476	-0.7359535705891888	2.5249465644509406	9.482098461756976	0.5552050987676277	6.961819983754452	5.990417888436636	5.736671675356231	5.772252209506452	7.209529063525999	8.14330203438627	8.045565228920982	5.5542588600554605	-1.706519913400623	-1.699778898030944	-0.3528287863795817	-1.7095063560745851	-3.2464301391109176	-2.2623413633706053	-0.9059652567236041	0.5552050987676277	0.1942483424366544	0.3410360668898235	5.958126100966079	6.429043300542765	7.478489888260275	7.483404975825631	6.850913289646122	0.0	0.6252873828651146	-1.0668755590631576	6.102828339471664	10.709405026814311	13.870029867878282	8.93327688104896	1.3821770810048504	6.861815264428839	7.674170126708489	12.01235991875742
chr2L:18485300-18486564	0.0	-0.7480929104775306	-0.027960863052169858	2.2978464569745918	-0.41228306649861807	0.11659373793584697	-2.1445045313528177	0.2614505271567006	0.9884928598239788	1.2780642861172016	0.23794245207199655	-1.4914177489669227	-0.6059758315935211	2.1387664993934767	4.627437741916666	1.5261724817428712	2.155921150721805	1.684872899606169	6.110507653837297	32.622141927182234	29.79425478571112	10.06746801404412	8.854084524586257	-5.386954831069636	-2.4199066054110516	-3.1819058737975228	-5.251575979325662	0.0	14.920272219722829	21.79750242553141	18.736156828172422	14.837100875391455	6.898017029762664	-0.9069321399673294	-4.2845551290493225	-15.044942239295901	-21.205166585873084	-22.00096186015883	-19.868770411301988	-7.587629609481498	-6.505511120159719	-3.737355174052463	-1.1104648724834103	-1.9104288280706423	-0.26145052715670036	1.3821770810048504	0.0	1.9330516924433967	3.954105789325641
chr2L:18489740-18491834	1.2780642861172016	0.23794245207199655	-1.4914177489669227	-0.6059758315935211	2.1387664993934767	4.627437741916666	1.5261724817428712	2.155921150721805	1.684872899606169	6.110507653837297	32.622141927182234	29.79425478571112	10.06746801404412	8.854084524586257	-5.386954831069636	-2.4199066054110516	-3.1819058737975228	-5.251575979325662	0.0	14.920272219722829	21.79750242553141	18.736156828172422	14.837100875391455	6.898017029762664	-0.9069321399673294	-4.2845551290493225	-15.044942239295901	-21.205166585873084	-22.00096186015883	-19.868770411301988	-7.587629609481498	-6.505511120159719	-3.737355174052463	-1.1104648724834103	-1.9104288280706423	-0.26145052715670036	1.3821770810048504	0.0	1.9330516924433967	3.954105789325641	2.1554238297413426	-1.4313637641589874	1.826548968500948	6.123248007420815	1.2058985576374728	-1.306378598811669	3.2082080657625127	0.5233606935673009	2.6405361237671423
chr2L:18500698-18501676	14.837100875391455	6.898017029762664	-0.9069321399673294	-4.2845551290493225	-15.044942239295901	-21.205166585873084	-22.00096186015883	-19.868770411301988	-7.587629609481498	-6.505511120159719	-3.737355174052463	-1.1104648724834103	-1.9104288280706423	-0.26145052715670036	1.3821770810048504	0.0	1.9330516924433967	3.954105789325641	2.1554238297413426	-1.4313637641589874	1.826548968500948	6.123248007420815	1.2058985576374728	-1.306378598811669	3.2082080657625127	0.5233606935673009	2.6405361237671423	1.4306077123396341	1.4402120235940352	0.7113818975540438	-0.5050184077099936	-2.255636960024786	-0.624664402124412	0.14121463240902166	-0.2620076431622541	-0.5998425550230335	1.109605124618797	0.07457245816691496	2.656334047230103	0.40016250970738704	2.7469322234885265	1.5969832620083153	1.6740273144470719	-0.6586066930154665	7.293697934461865	7.794559860939397	5.630679209550853	2.0514943582706984	-1.0167741998584212
chr2L:18695293-18696462	0.7359535705891888	0.7673993321513376	0.9262440125141038	3.4137301441073022	1.3821770810048504	0.38021524166404286	0.727898514763868	2.2288633691548108	3.7042662191356244	4.373911172820749	1.9330516924433967	0.6816069930958053	1.5699153028877648	0.4953702769670191	3.0673874009071995	6.76538745433011	3.9146225479547336	1.682767490727281	-0.2182481097107726	2.620373377037279	-0.826671178133198	-0.5851114103036887	-1.296463075293641	0.21168763966847998	0.0	0.9568070777091172	1.3821770810048504	-0.32675222119505476	0.5552050987676277	5.447606885527533	1.6712873300153581	12.757094163136511	10.194185741575552	5.294794887004612	6.059726927294756	-0.355161630000432	5.79888925151572	4.207351338955393	3.7965005045059703	5.041334470246147	4.2582579316695135	0.6104588052244581	11.586673845283906	26.907193301025437	22.833901911669404	26.085488704611304	17.73055011560954	15.805565516014326	12.44905998241257
chr2L:18702198-18704261	3.0673874009071995	6.76538745433011	3.9146225479547336	1.682767490727281	-0.2182481097107726	2.620373377037279	-0.826671178133198	-0.5851114103036887	-1.296463075293641	0.21168763966847998	0.0	0.9568070777091172	1.3821770810048504	-0.32675222119505476	0.5552050987676277	5.447606885527533	1.6712873300153581	12.757094163136511	10.194185741575552	5.294794887004612	6.059726927294756	-0.355161630000432	5.79888925151572	4.207351338955393	3.7965005045059703	5.041334470246147	4.2582579316695135	0.6104588052244581	11.586673845283906	26.907193301025437	22.833901911669404	26.085488704611304	17.73055011560954	15.805565516014326	12.44905998241257	2.479135165572947	2.9453808747240053	7.036656637999303	5.590116257343789	7.097890188378309	4.911823813877475	3.8850192717786896	0.9060945406086846	-2.4668607922668766	-8.847502622147104	-9.200272241102253	-6.268404146204853	-12.841089602165114	-12.198187855293813
chr2L:18875343-18876967	4.211822098964653	4.6648863850394	0.7750646619374921	-0.729543677093709	-1.2167021344460678	-2.7034501541301688	-4.402156427124679	-7.591951827462703	-7.792759150953877	-13.463856716480745	-16.81700641196972	-7.616307665218174	15.41567890334506	20.262869599096593	19.489665443220243	13.353388194296329	17.53306930002277	8.641571060862855	7.225897963308183	5.532700652335311	0.6063092521749055	-3.288647022218155	-7.364646408089896	-11.749198591907632	-13.328945054203414	-19.460071981757423	-24.26560028540879	-24.371811502433243	-10.966270653041715	8.84729851212019	26.655115017905572	15.625138518679895	18.90966932641037	11.674580017607244	9.394112032794627	6.534641203008024	1.1734768723788713	1.480249981504175	0.8653361337507842	-0.5112760159088383	-0.9568070777091172	0.9524976808884618	1.0527507476464983	2.79121011371326	1.0171055772679858	0.7020370082170462	-0.32279834423692016	0.26509372674413473	1.3715827951797306
chr2L:18967076-18968727	2.2077348045047755	0.12222993377327172	0.3842533059311557	0.3842533059311557	-0.6120858962486534	-1.570613158206717	1.104920829442076	2.3665782900571877	0.9798660544813	-1.0668755590631576	-0.42921553516829136	-2.325923686505588	-3.6994919963914277	-1.9398540440721914	-1.5246451090047606	-5.174328911787236	0.7055358800280022	4.554531702680727	2.707017852288795	1.5830485578609026	7.065705538955357	0.6867325911188109	0.2520903805081336	4.934195279283492	1.2705450296729868	1.3180065402080823	0.1307817764232135	0.4957736511264931	2.082049219620822	2.2089728189585074	-0.07531549454479002	0.491036004040005	-2.912013646899199	1.3045733469132412	-0.11633074656036792	0.32675222119505476	0.288769123076823	-3.2375003779195697	4.60893066694096	9.90784899485203	9.538533538611233	13.60570170596484	3.3729605289392413	5.728685526053802	2.9735193530848933	0.2406013781181328	0.5063958891062887	-1.5384605818560153	-2.6637844443061685
chr2L:19032768-19035348	-0.3842533059311557	0.7359535705891888	-1.170041379908726	2.125702708318459	-0.11913071541376599	-0.3823493934400407	-2.999037742887057	-3.316139278352402	-1.412119721284314	2.0434147433007763	11.038163819571249	15.554858752221003	18.795026320121664	16.818507051785556	13.055741718675606	0.964040849263747	6.275171576462076	6.823577347101451	14.505373668031766	11.213093713924719	12.921910930477665	9.398769572605687	10.253936614014227	10.303616947913556	6.375241768257176	5.559621209073828	5.174832239953475	3.526172308659724	0.4333694895193577	2.9868629305159025	3.5988592100212298	5.475787044436415	6.058327872582986	3.22576462701064	1.8055224887221288	-2.8586907099468584	-6.899463496877017	-9.782817635188156	-12.23191345496281	-11.625108883342651	-8.56424562980528	-2.5264873955647555	-1.66623078319436	-3.8838080905109034	-3.254808034945853	-7.659727866682814	-10.047876384063203	-15.913088903994286	-26.529097035578086
chr2L:19043829-19045279	10.253936614014227	10.303616947913556	6.375241768257176	5.559621209073828	5.174832239953475	3.526172308659724	0.4333694895193577	2.9868629305159025	3.5988592100212298	5.475787044436415	6.058327872582986	3.22576462701064	1.8055224887221288	-2.8586907099468584	-6.899463496877017	-9.782817635188156	-12.23191345496281	-11.625108883342651	-8.56424562980528	-2.5264873955647555	-1.66623078319436	-3.8838080905109034	-3.254808034945853	-7.659727866682814	-10.047876384063203	-15.913088903994286	-26.529097035578086	-29.522895915920266	-40.64052132300747	-32.337285994264455	-35.72719723812961	-7.269625274474089	0.7359535705891888	5.998657447522671	11.22071994962902	13.894214411482675	10.136144845539391	-0.07831715235242626	0.0	-1.5410615332217603	1.802132364652016	2.355901393877131	1.4641655685665578	-0.32675222119505476	0.6678060775595107	3.8960859732187023	3.3565378047740033	7.015128655931163	3.4671716483332493
chr2L:19131976-19133856	-13.623767531185226	-7.313872579757565	-8.713953915142678	-10.564655975178646	-2.5781891910718224	-7.590323834915898	-7.429524350536612	0.0	1.0668755590631576	-0.6025013259654013	-4.137212900755954	-1.5420536108081047	-0.47712125471966244	0.32675222119505476	0.5529276505241463	-1.3766816815502054	0.5632256794432231	1.7434578672112262	-1.1512322159691801	-0.6500485400342133	-2.8076760441101136	-0.46462252274727844	1.6562658180855006	1.3796869789457618	-0.6263759562303004	0.024716147631918674	0.8111094776819411	1.2393094881940945	3.1215511274564594	0.784571718306721	-0.6857941471577969	-1.012993585518501	-0.7162538767010481	2.015455310859535	-0.13906948780066597	-0.32675222119505476	0.3842533059311557	1.0668755590631576	1.1737218734474009	-1.4313637641589874	3.8449821828751864	7.956981827695627	7.327660507652322	5.0081816412808795	-0.06334845451053799	1.521321218047486	2.368236764303754	1.1584701651558718	1.3945771523633672
chr2L:19135635-19138238	1.0668755590631576	-0.6025013259654013	-4.137212900755954	-1.5420536108081047	-0.47712125471966244	0.32675222119505476	0.5529276505241463	-1.3766816815502054	0.5632256794432231	1.7434578672112262	-1.1512322159691801	-0.6500485400342133	-2.8076760441101136	-0.46462252274727844	1.6562658180855006	1.3796869789457618	-0.6263759562303004	0.024716147631918674	0.8111094776819411	1.2393094881940945	3.1215511274564594	0.784571718306721	-0.6857941471577969	-1.012993585518501	-0.7162538767010481	2.015455310859535	-0.13906948780066597	-0.32675222119505476	0.3842533059311557	1.0668755590631576	1.1737218734474009	-1.4313637641589874	3.8449821828751864	7.956981827695627	7.327660507652322	5.0081816412808795	-0.06334845451053799	1.521321218047486	2.368236764303754	1.1584701651558718	1.3945771523633672	1.328965576896062	1.1279030776734116	3.252411659332232	3.9449484891920163	4.5548413087576485	0.2614505271567006	3.1685364045341076	1.5035666287224483
chr2L:19155207-19157346	1.1584701651558718	1.3945771523633672	1.328965576896062	1.1279030776734116	3.252411659332232	3.9449484891920163	4.5548413087576485	0.2614505271567006	3.1685364045341076	1.5035666287224483	5.653523119006412	5.724798998877911	2.4220435561010083	5.293358077284224	0.5324546898842203	1.3812273983262149	-2.095962370672814	0.8974888278853164	-1.062363336470943	13.141115848893273	21.310179985755592	19.435375370243854	10.86776258089454	4.634713087927586	3.687723155252053	5.496609882500264	2.06137443053302	1.0144304848947567	0.6609352419943016	0.7604207698576564	1.4984208528260752	0.22779220469501482	-0.16728803685369886	-0.6083213039882189	-1.7458219085200422	1.436278013752348	0.014696536859242857	1.4826562575713376	12.08134168340256	8.49408472038393	6.963651947466808	-0.8744070562780771	-5.6119735777715904	-7.040368430374027	7.930330425712704	4.671443010566975	4.7752999420931	-2.306983384657398	-5.103730444109777
chr2L:19159041-19162717	3.1685364045341076	1.5035666287224483	5.653523119006412	5.724798998877911	2.4220435561010083	5.293358077284224	0.5324546898842203	1.3812273983262149	-2.095962370672814	0.8974888278853164	-1.062363336470943	13.141115848893273	21.310179985755592	19.435375370243854	10.86776258089454	4.634713087927586	3.687723155252053	5.496609882500264	2.06137443053302	1.0144304848947567	0.6609352419943016	0.7604207698576564	1.4984208528260752	0.22779220469501482	-0.16728803685369886	-0.6083213039882189	-1.7458219085200422	1.436278013752348	0.014696536859242857	1.4826562575713376	12.08134168340256	8.49408472038393	6.963651947466808	-0.8744070562780771	-5.6119735777715904	-7.040368430374027	7.930330425712704	4.671443010566975	4.7752999420931	-2.306983384657398	-5.103730444109777	-11.582154632760531	-21.25343475639099	-29.662448312692153	-33.1797814217024	-32.19619219565837	-9.833631585783323	-23.13977256268695	-25.544603834134474
chr2L:19321073-19323918	-1.2187442114761253	-2.7766676569552113	-3.508931590280244	-3.1847116482047535	-7.121151283572454	-7.33576094180156	-11.459188889428928	-11.23550195508855	-11.57850673123651	-8.368599308661347	-0.5552050987676277	0.6252873828651146	-0.3842533059311557	-0.3842533059311557	-0.6772483504217565	-3.2786618573350355	-0.6067426338636259	0.2614505271567006	0.9884928598239788	-2.0196584734665968	-4.281534793895788	-1.0048036686000343	-1.5739508314535509	-1.1737218734474009	0.3842533059311557	0.6252873828651146	0.0	0.5234384870639827	2.351517534421728	3.3758960976894805	6.529041412537353	6.410580240022875	5.553590686830167	7.193317413788019	1.967221329436397	0.0	2.8572293225029193	5.8273562024061425	3.5733668844005346	7.125839912658424	1.3180634813829157	2.3286248352848276	0.5033508094068161	3.8954629206312448	2.6288504206614633	4.723013702710432	5.689988386485388	1.2446391592131896	5.454896482218666
chr2L:19324115-19328756	-11.459188889428928	-11.23550195508855	-11.57850673123651	-8.368599308661347	-0.5552050987676277	0.6252873828651146	-0.3842533059311557	-0.3842533059311557	-0.6772483504217565	-3.2786618573350355	-0.6067426338636259	0.2614505271567006	0.9884928598239788	-2.0196584734665968	-4.281534793895788	-1.0048036686000343	-1.5739508314535509	-1.1737218734474009	0.3842533059311557	0.6252873828651146	0.0	0.5234384870639827	2.351517534421728	3.3758960976894805	6.529041412537353	6.410580240022875	5.553590686830167	7.193317413788019	1.967221329436397	0.0	2.8572293225029193	5.8273562024061425	3.5733668844005346	7.125839912658424	1.3180634813829157	2.3286248352848276	0.5033508094068161	3.8954629206312448	2.6288504206614633	4.723013702710432	5.689988386485388	1.2446391592131896	5.454896482218666	2.3601011025285126	-0.6252873828651145	0.0	0.6252873828651146	3.784952709229683	5.223010768506824
chr2L:19328852-19338198	-3.2786618573350355	-0.6067426338636259	0.2614505271567006	0.9884928598239788	-2.0196584734665968	-4.281534793895788	-1.0048036686000343	-1.5739508314535509	-1.1737218734474009	0.3842533059311557	0.6252873828651146	0.0	0.5234384870639827	2.351517534421728	3.3758960976894805	6.529041412537353	6.410580240022875	5.553590686830167	7.193317413788019	1.967221329436397	0.0	2.8572293225029193	5.8273562024061425	3.5733668844005346	7.125839912658424	1.3180634813829157	2.3286248352848276	0.5033508094068161	3.8954629206312448	2.6288504206614633	4.723013702710432	5.689988386485388	1.2446391592131896	5.454896482218666	2.3601011025285126	-0.6252873828651145	0.0	0.6252873828651146	3.784952709229683	5.223010768506824	7.735069075074129	6.690834612538839	5.034324123584964	-0.031951551752878754	-3.2558823023170915	-6.201361362239005	-3.259862472569871	-2.933279357873504	-0.9771204363760194
chr2L:19338354-19345164	1.967221329436397	0.0	2.8572293225029193	5.8273562024061425	3.5733668844005346	7.125839912658424	1.3180634813829157	2.3286248352848276	0.5033508094068161	3.8954629206312448	2.6288504206614633	4.723013702710432	5.689988386485388	1.2446391592131896	5.454896482218666	2.3601011025285126	-0.6252873828651145	0.0	0.6252873828651146	3.784952709229683	5.223010768506824	7.735069075074129	6.690834612538839	5.034324123584964	-0.031951551752878754	-3.2558823023170915	-6.201361362239005	-3.259862472569871	-2.933279357873504	-0.9771204363760194	-0.2887691230768229	-3.104833008269244	-1.8781088626556055	-2.146395261621941	1.1957762471969597	0.32675222119505476	0.5552050987676277	0.15520617409546528	1.81888412640696	2.741092625795437	1.9368808064365675	0.2293235407050303	1.668626767958549	-0.9026360638039679	-0.23315675035395558	-0.3923148185803638	-1.9862850340683402	-2.541180729686652	-0.12443781825079876
chr2L:19357160-19363412	1.81888412640696	2.741092625795437	1.9368808064365675	0.2293235407050303	1.668626767958549	-0.9026360638039679	-0.23315675035395558	-0.3923148185803638	-1.9862850340683402	-2.541180729686652	-0.12443781825079876	-1.2178551868438732	-1.1737218734474009	-0.7391401849026308	-0.7985696316500881	2.7611931904135822	-0.599030904144682	1.0682925439417832	-1.3168801198065918	1.3766353189211975	-0.11987748895050514	0.11832304221016374	-2.3387826516693724	-0.8352606962437985	-2.666597019145988	0.8145353143386131	2.3962015603226026	2.313047353217031	2.0871027527157104	0.48406858793499324	-2.009999286052845	1.029210522536947	3.3418007469013897	3.6512364077659676	1.2144086681539874	2.6521799246742837	1.8838684656218656	-1.0423401986282999	-1.6051187572952985	-1.9030179378029293	0.7666368301985127	3.0823121580446364	2.418269629559414	-0.29815214289168634	-1.6566686642551307	-4.929847640960664	-1.1186298844288312	1.0938218074149357	-3.6089990897917836
chr2L:19443865-19445944	-14.65577529869178	1.6656790019818635	0.4426512545906556	1.0518907738676047	-4.814392391143361	-4.0903288091656735	-6.3102021218989375	-2.286344802996625	-6.254938317223778	0.27482272280677394	-1.3821770810048504	3.475613117362645	3.2823285499445976	5.568157516369622	8.741171134031642	9.11366474400066	7.873853072372216	6.2288424543938365	1.0608544799413113	1.603289178123485	0.03191918668577617	1.6117618776534615	1.7629420985756332	1.9272124245924576	1.0203761053703304	4.011966917011031	-0.34674485363077934	3.3993285153787967	0.30198177027996753	1.346435101065065	0.07538718170205806	-1.4468803028920152	-0.5635859993478055	-2.6544213374449566	-1.88582591829305	-1.5259764817452581	-0.8414566547387019	-2.4758407694646527	-0.14049438969392813	-2.0953323061474847	-1.9630489884615026	0.7201097848526454	-2.073414214189836	-2.4825125703814583	0.5585791485342438	-1.1874760464602638	0.7097090025197995	5.730427745447895	9.695341688008005
chr2L:19451991-19453960	7.873853072372216	6.2288424543938365	1.0608544799413113	1.603289178123485	0.03191918668577617	1.6117618776534615	1.7629420985756332	1.9272124245924576	1.0203761053703304	4.011966917011031	-0.34674485363077934	3.3993285153787967	0.30198177027996753	1.346435101065065	0.07538718170205806	-1.4468803028920152	-0.5635859993478055	-2.6544213374449566	-1.88582591829305	-1.5259764817452581	-0.8414566547387019	-2.4758407694646527	-0.14049438969392813	-2.0953323061474847	-1.9630489884615026	0.7201097848526454	-2.073414214189836	-2.4825125703814583	0.5585791485342438	-1.1874760464602638	0.7097090025197995	5.730427745447895	9.695341688008005	5.817029132514681	5.211076081255653	3.1080233387934495	-1.6233043438883303	-2.2652255784690443	-4.1878115294330245	-5.970031862894457	-4.979229084525227	-6.564570738464168	-5.7965614812864565	-7.784841290887148	-5.187720830547362	-10.856786759965576	-20.332475221308655	-10.948030120197657	-5.586649511748823
chr2L:19492063-19493232	-7.152199475225821	-10.183532031758308	-12.225152508297656	-17.286728207763375	-15.008271199230393	-10.948955534158678	5.454469185494342	7.32547264428046	4.465991030007671	7.004251861411592	5.059576246068162	3.250051442457615	3.220173365888931	2.9400681502415047	-1.7550896579494337	-7.404026634373357	-11.973890193967456	-24.019864269490146	-29.99099062920466	-34.25739854094546	-31.62700108736111	-5.398251111959929	0.28320074042449594	5.618011543684408	14.819908283900967	14.165639865871011	11.314801829367429	5.667409252949552	4.49185736466867	1.0423026320480455	2.4410994980768868	2.7816441486035353	10.398667371786253	1.568095614860008	3.875172112274962	12.155739326178091	13.376104269392581	12.169458760657873	8.893925073679398	2.5501438768678377	7.256822549020688	6.785751084326434	3.8060717203914622	6.373935260011776	5.930137881550938	11.155036067825248	4.852545252788203	2.374461014954712	0.4635159023426018
chr2L:19507697-19509004	2.7816441486035353	10.398667371786253	1.568095614860008	3.875172112274962	12.155739326178091	13.376104269392581	12.169458760657873	8.893925073679398	2.5501438768678377	7.256822549020688	6.785751084326434	3.8060717203914622	6.373935260011776	5.930137881550938	11.155036067825248	4.852545252788203	2.374461014954712	0.4635159023426018	-0.1622584493296249	-3.3750642574390484	-4.009979699665459	-4.730065770084352	-4.116873352012744	-5.292449372118964	-4.824624644516165	-8.400527633166915	-6.554159685751316	-3.553477637897894	-1.7463115108010885	-11.873739960001684	-13.283792228179115	-9.392932813753006	-7.072581661697761	-9.03739133251182	-8.787607056091518	-7.602185132578929	-0.7158051146113907	0.2614505271567006	-3.4545526550849495	-5.467021369083732	-4.460969932978476	-1.593143686137585	-1.2048860041449738	-0.8065359368777398	2.259982999975834	2.825717816374798	3.5642514611984613	6.1334411404115325	7.5811730198179434
chr2L:19542062-19543422	-0.8839852000949774	-2.22790703558103	-0.2887691230768229	8.828985552859757	13.52015041937305	14.664976311479577	5.664049047340314	9.564373706103014	3.9380363074678266	2.501823992570613	0.7888330130235728	-4.85227693246115	4.602562217574684	3.672229113920186	1.3701183034703892	3.9370146760423306	3.9461471157113994	0.03234793300463183	0.8044569425441321	-3.1634527996930637	-1.933754084031293	-1.9097826463144454	-5.626885001893655	-7.889771954381951	-4.927203532484255	-11.560610279446637	-5.362578784253677	-23.799462440983092	-19.315640448367102	-10.560669115432992	-11.577744526225338	-13.885641216500677	-2.4726685017879304	7.09305436938905	25.70044928090419	22.130499234964027	23.540180262224293	16.540075501449838	23.947695670527466	17.169177333324665	12.342863571680203	9.650359207482548	4.098957963050923	-0.34058812819664525	-4.4913426964867815	-6.038804396776611	-4.665501908356068	-3.411528157475323	-2.1128923224579985
chr2L:19573627-19578827	-15.096872682707595	-24.902032148148724	-21.238610895887565	-16.32713941500183	-8.572339418036877	-9.69628835571432	-0.4666095473949303	0.5552050987676277	2.996611027084015	4.393925097591716	5.054786322777475	1.2176031826548979	-0.5570427250962718	-3.1578938886255807	1.7113252084965314	-0.03927895925503469	0.33819662164374625	1.09579364398778	-0.1810508810297222	-4.5518390604534	4.616918680024641	3.1889266184188982	10.394754974244675	6.921985823536943	6.062903899124598	4.6715154606503395	2.669501342621602	5.979609820474521	3.5279551610305147	2.0358855429713323	2.3033697251508896	-3.403748956479372	-5.502495351270365	-10.585387891758733	-13.997128323232229	-15.744793747797267	-11.973012052055722	-3.7463771920731386	5.523350775595025	6.395038492032045	14.139325849982537	11.892776718493545	10.21084229836212	7.210525102650665	5.000350381768318	0.7082814175019551	1.6373881001444834	0.6177022632300735	3.232262049922015
chr2L:19712566-19714862	0.0	0.0	0.0	0.0	0.0	0.0	0.0	0.0	0.0	0.0	0.0	0.0	0.0	0.0	0.0	0.0	0.0	0.0	0.0	0.0	0.0	0.0	0.0	27.84097546158957	45.56557205024143	0.47712125471966244	25.175324718483576	20.86732992853808	13.386545533342526	16.764748303478388	1.3530079183022206	0.47712125471966244	1.4637527426815686	-2.3286248352848276	-0.9884928598239788	2.3286248352848276	0.3842533059311557	6.211731151779923	4.581516696158441	6.6251792924951936	2.2903614895816333	7.034699752405065	4.685358492130165	-0.33386632896478075	2.6732324123151003	7.846990505008885	9.669964999476996	3.053711974251749	0.7359535705891888
chr2L:19791199-19792990	6.606011719537616	9.51868708259461	3.640560756988757	13.048701538040504	13.103987734132188	14.745229854173443	16.630489804498072	14.342705134841536	6.562272416159437	4.244351762643542	7.801862739368068	6.815328805532361	3.178324226314265	4.205353008788345	-0.4423764704910931	-3.193709821593803	-3.6216227181234406	-2.833147591147364	-6.641092844362411	-2.6561153311186914	-11.419545517520922	-15.726728781224454	-14.55497243064456	-15.035185848880891	-11.861460994878705	-20.46408301541728	-13.416917078920994	-1.684872899606169	-1.170041379908726	0.5552050987676277	-4.5163402986529615	-0.19916529609750633	-6.645529894378149	-6.884000614065156	-3.422535860854234	1.464599937199476	2.780666602726773	2.7865199559852316	4.267295647817574	2.648112375526229	3.8148755560565006	-0.8357864838983179	-0.04565904092348374	-2.6719926377965213	-2.025960581136288	-2.961824863224146	-3.8550380777287776	-0.7381653895443603	-2.7428996144681363
chr2L:19809728-19810680	2.7865199559852316	4.267295647817574	2.648112375526229	3.8148755560565006	-0.8357864838983179	-0.04565904092348374	-2.6719926377965213	-2.025960581136288	-2.961824863224146	-3.8550380777287776	-0.7381653895443603	-2.7428996144681363	-1.0712682097544697	-1.3332300424393242	-2.723904157327419	-1.4803307367070366	-2.720313766871788	2.399669453043458	1.1737218734474009	-0.26145052715670036	1.4269795238647707	4.258810931018328	3.8622167529723455	8.231638549727679	4.232188849245853	4.048153914011201	5.4876224866938195	1.8882255377578705	1.6517547990611545	2.593796696412675	6.236743971593306	5.098974289518593	0.0	2.68399496984965	6.091389981397838	9.717748660957733	9.060461968258863	3.573557303599601	3.4620655067222605	3.6203688057107315	0.47902565316115425	-0.7242543742437755	-6.044512068831146	-3.687298403057022	-8.719083650795692	-10.013765272560828	-7.804725051565013	-12.643032548158706	-9.07297646765422
chr2L:19938605-19940548	16.876727300456874	10.425077030945872	18.822798714754853	13.201491467444404	13.236439500501474	7.241987835928753	5.992601962850794	0.3683591204117162	0.0	-0.9059652567236041	-1.3821770810048504	-4.5223186992331135	-8.526813127226122	-6.0464674476452185	-2.0095243263955633	0.0	-0.6432203884489274	-0.25816789953590646	-1.602830458766765	-1.2615496066080694	-1.6247528514436134	-0.4359239231164445	-0.7359535705891888	0.0	1.4637527426815686	-1.8566866185048534	-3.7984577448712327	-0.8422852499260843	-2.940128407336665	1.6473232737990446	-0.5705693760672781	-1.0668755590631576	-3.2507704889099953	-2.5465865632354916	0.5417992501836367	0.0	0.7754328781564965	-1.9986905193505642	0.15663919919638966	-1.4637527426815689	-0.32675222119505476	0.6252873828651146	-0.9771204363760194	-0.7366859829630219	0.22062649776520535	-1.4041243600130975	-7.7690518921325324	-13.968955151692938	-11.220731118683618
chr2L:20074664-20075568	6.116923440827766	4.8784983657954335	3.718770644805811	4.332230894963802	0.296971132013413	-0.7934766352257598	-4.6961888737197865	-3.000985206035359	0.11931210326639505	-2.895758839659833	-2.8387609548565567	-1.170850109503766	-1.7144322333170212	-1.9769857196479577	-2.5979695081158365	-3.0480620495019233	-1.6166631269187135	0.6316629465930411	-1.1661640445418593	-2.7261211403322885	-2.672530802262782	0.2681854859691828	0.9884928598239788	0.685856279631053	-0.22265598460920763	1.2208699213801217	3.5788867078985565	1.4928979597580336	1.9720996510325282	2.3240035711900986	2.7086103780745856	0.0	-0.5552050987676277	3.046268366151193	3.7520269382735876	3.0422016043267637	1.905826500782963	1.5303205400435105	2.297907612808565	0.11504130334269605	0.0	-0.6712178415435524	2.2463267454155975	0.06932047124102698	-0.3842533059311557	1.3681270592062662	3.5478213961908898	0.2614505271567006	3.251256046594589
chr2L:20093160-20094549	1.5303205400435105	2.297907612808565	0.11504130334269605	0.0	-0.6712178415435524	2.2463267454155975	0.06932047124102698	-0.3842533059311557	1.3681270592062662	3.5478213961908898	0.2614505271567006	3.251256046594589	5.3288446459968934	0.6458145405479612	1.4637527426815686	0.7359535705891888	1.2251565011987793	5.131210255416061	7.991156786744969	7.576336595065671	0.7357890626869555	1.3821770810048504	0.8633167718747684	0.5477236250874244	2.15980755150032	1.1284673631438473	-0.44986830279652296	-0.8238572198015645	3.5054795001524224	1.3178496697986442	0.22407746444571308	1.7709863537602835	1.4077200396400986	0.6850888776050195	-0.3875049454283049	-3.3887281275014476	3.738726145870047	10.661724075800835	6.633637396943419	8.851483182246035	6.178754080892205	0.6457615763008889	-7.9930704361578115	-9.828797055100074	-11.191444478172196	-3.7416732105280235	3.9833093339937515	13.460577095351386	17.862003802744034
chr2L:20416799-20417883	-6.093560251849041	-6.239252978913178	-6.64137454302878	-6.875997667339685	-5.702292233987851	-5.270726804311796	-4.910484976802387	-4.368998830672667	-2.5234985524433395	1.4398513607027428	-1.5525452046421857	0.6956337037506931	0.7888330130235728	-1.9194900129679229	1.9804448394660208	-0.34810050244929813	-1.6965686475185857	-0.8444609908437775	-1.8258849204918635	-4.0559221084705825	-3.6952597915138585	-1.8042378143433486	-2.095189347844198	-2.4851139816189773	-3.525768372941806	-5.113171902720175	-5.290810087484143	-9.145361498979398	-7.429808765110519	-7.734782040013084	-3.3189105863216946	-6.118319250415087	-8.299486876118289	-1.644496541592249	-7.144382730952708	-4.141842521054411	-4.578753315715532	-5.944477698135558	-6.375954905778788	-11.78141102917001	-16.210463006318136	-15.332137259659234	-8.846978399064007	1.4637527426815686	0.3842533059311557	0.47712125471966244	-6.447914470865015	-6.383305818509694	0.0
chr2L:20733314-20735805	4.574879971106527	6.854776074728432	1.3486657600693694	4.91861683740113	8.458204256289234	9.430125466961684	4.001821615563796	5.876029833685531	8.832426940806457	7.9641472774160444	3.7181857533922975	0.7584133554863569	-0.5657455691652603	-0.28727880737361106	-0.4522211522767189	0.03917893619145161	-1.5834899323882787	0.6374085297831095	-0.21331786941610875	-3.338209021703305	-2.986286161810803	-2.277591476980838	-3.002336420970299	-2.2219288153790053	-3.514497282922502	-1.3936955580581405	-1.6061041276684673	0.27908215288220806	-0.6931063893336801	-0.7411445356376484	-1.5360080344355156	1.5182958653089913	0.0	-0.9688932315562595	-3.0036474034600777	-2.692008027859111	-6.194988552121709	-5.940602823998282	-3.6016723184263073	-4.552366831477216	-6.043830596479737	-6.03761492596897	-5.0696143010912715	-2.9330079009278074	-3.7228026185814214	-0.2887691230768229	-3.677182808021968	-2.3279747354613805	-1.9713573750144955
chr2L:20767002-20768826	1.8878125152177572	-0.42921553516829136	1.2019616787345506	-0.8237756866618539	0.5722315223304937	5.652992104200204	2.8835384295167854	1.3821770810048504	0.24062334122190882	3.317737472987579	8.681920444188933	9.679040124366074	3.103343312245156	8.524145713108124	12.595186867888762	12.809059361277674	10.976234752574682	8.96767883783797	7.936712511908123	3.2456511227921063	0.48962586326614715	0.7367935954677309	-4.2166499743395685	-2.2744524830700237	-6.085275805183258	-5.782065653850779	-9.595843869637964	-6.926197860096631	-15.03476195687388	-16.196599241481202	-15.787528172665793	-22.34879705765255	-18.6642026372717	-14.231315753729707	-16.60138308340153	-2.1864442654251595	3.894841194486987	3.097413057918474	8.796210614855552	5.110084847309532	1.642580590349227	0.8160200583514203	-1.2119623109516127	-3.709943004978273	-6.893982389842956	-3.7151470960827937	1.9643506433110425	0.0	0.0
chr2L:20968184-20969734	4.820930250451114	2.008706374948319	22.51583212717319	21.111548413267816	18.548596270213906	12.044102305535757	-0.8338262312366537	-3.7011465776961794	-6.304939980138855	-4.748589202321194	5.709521655841235	2.8577310135638836	3.964987389159911	-0.2397604278196497	2.217774746353675	1.2193887425728107	1.2219832637413555	4.3039868485006325	3.362229833032327	7.573720631300176	9.984609563775813	9.091777191958592	6.849495245702004	8.028296372310498	11.269657726100494	3.8747408473521414	-1.2612416842627787	-6.710336363586306	-11.56199917108902	-17.2633674548292	-17.411879412129046	-15.982689506376804	-7.631851099347802	0.32675222119505476	-0.9139000564200302	-12.833776578356971	-6.196461225806612	-10.439226050282658	-17.214872669241842	-10.246077902391642	-7.746435137734727	-1.4637527426815689	-9.974544934998761	-12.369801577224495	-7.9921709885094	-0.9070718997252634	-7.7956312779365255	-5.769404628561209	-9.011917954127997
chr2L:21025294-21027172	0.47712125471966244	0.19342239169437572	1.239000240661895	2.127449929147478	0.0	0.0	0.0	0.0	0.0	0.0	0.0	0.0	1.535434652798346	-1.1836173368099812	1.8659520150890825	2.2167982432622955	1.1239716286763393	-2.0721657784983374	-2.3248371603530873	-3.319998392438171	-3.2861369303232735	0.7124625020112995	0.3842533059311557	0.0	-1.6219397094069283	-0.5830571958739192	-1.572147778441128	-1.5022269290607766	4.367278449509906	0.8300277448139244	0.47712125471966244	0.0	5.54697066099876	4.786626828756985	5.378469840755074	4.437547976020377	7.340736164043156	6.422199538504993	0.0	1.3821770810048504	3.804565518816245	4.031229232894939	6.556883107058536	7.16911569026119	2.379137753070534	3.5700722799830635	1.8018355795669736	4.244527657476279	1.4737249660132001
chr2L:21034378-21036194	-2.3248371603530873	-3.319998392438171	-3.2861369303232735	0.7124625020112995	0.3842533059311557	0.0	-1.6219397094069283	-0.5830571958739192	-1.572147778441128	-1.5022269290607766	4.367278449509906	0.8300277448139244	0.47712125471966244	0.0	5.54697066099876	4.786626828756985	5.378469840755074	4.437547976020377	7.340736164043156	6.422199538504993	0.0	1.3821770810048504	3.804565518816245	4.031229232894939	6.556883107058536	7.16911569026119	2.379137753070534	3.5700722799830635	1.8018355795669736	4.244527657476279	1.4737249660132001	2.082137080644432	4.34490406044519	11.447067434712288	5.701459908032547	2.1879224000319177	5.419640905858682	2.3229565871583064	0.8881232239143072	1.8816291803171197	1.020566660991297	2.483732238558926	3.607027978645298	1.057280587312165	0.7357890626869555	0.44878405874889354	1.0942264772411894	3.3176208378196246	-0.10700678428203073
chr2L:21101567-21103870	9.283438064030467	4.386787483991662	24.844146957709665	36.78953733144962	37.17947343112215	23.971063678017142	19.5595593466638	19.177404349461085	15.583747906494462	12.901266843720602	9.445424803856056	8.037143190391554	2.9168945546490535	0.34541791414185063	-1.7160233536387708	-2.730140022874862	-5.0606144585895745	-3.30292969290581	-3.6607599511244073	-4.172123742830772	-7.0604848079599725	-8.547446385752599	-4.296456973408161	-1.4637527426815689	-2.9938820097485492	-10.35206782463032	-8.739806575466034	-3.73593265166822	0.3842533059311557	0.0	-3.7002564426220905	-3.4916504234059134	-5.841550063701524	-5.680690253793712	-10.386650064605984	-2.7901261385917118	-5.586221043016315	-1.6338090340464346	-1.0466924622419154	-0.9059652567236041	1.253808069478986	0.7647087350270112	0.0	1.7816603323435563	6.2174081469079745	7.183914293649765	0.7754328781564965	4.870435224992161	7.292815156263682
chr2L:21107621-21110100	2.9168945546490535	0.34541791414185063	-1.7160233536387708	-2.730140022874862	-5.0606144585895745	-3.30292969290581	-3.6607599511244073	-4.172123742830772	-7.0604848079599725	-8.547446385752599	-4.296456973408161	-1.4637527426815689	-2.9938820097485492	-10.35206782463032	-8.739806575466034	-3.73593265166822	0.3842533059311557	0.0	-3.7002564426220905	-3.4916504234059134	-5.841550063701524	-5.680690253793712	-10.386650064605984	-2.7901261385917118	-5.586221043016315	-1.6338090340464346	-1.0466924622419154	-0.9059652567236041	1.253808069478986	0.7647087350270112	0.0	1.7816603323435563	6.2174081469079745	7.183914293649765	0.7754328781564965	4.870435224992161	7.292815156263682	5.257095115206915	11.753151723041166	6.893496095510228	1.9769857196479577	1.684872899606169	2.855991438183607	15.562569523292929	17.002231442667437	17.036534889627795	17.109204045355845	14.181039591892356	11.134525175760073
chr2L:21111116-21112330	-4.172123742830772	-7.0604848079599725	-8.547446385752599	-4.296456973408161	-1.4637527426815689	-2.9938820097485492	-10.35206782463032	-8.739806575466034	-3.73593265166822	0.3842533059311557	0.0	-3.7002564426220905	-3.4916504234059134	-5.841550063701524	-5.680690253793712	-10.386650064605984	-2.7901261385917118	-5.586221043016315	-1.6338090340464346	-1.0466924622419154	-0.9059652567236041	1.253808069478986	0.7647087350270112	0.0	1.7816603323435563	6.2174081469079745	7.183914293649765	0.7754328781564965	4.870435224992161	7.292815156263682	5.257095115206915	11.753151723041166	6.893496095510228	1.9769857196479577	1.684872899606169	2.855991438183607	15.562569523292929	17.002231442667437	17.036534889627795	17.109204045355845	14.181039591892356	11.134525175760073	4.47506307896425	3.670253537514566	0.978331970400011	1.6987384768025973	0.11772185259934669	-2.9790272280119194	-3.5616714244888334
chr2L:21141413-21142685	-1.2975067300031835	-3.423383286462032	-3.438326250177039	-4.947182784403733	-4.657360217163054	-8.08936554602426	-8.22520337988011	-7.449146589640383	-0.7875892944361567	-10.168300664274113	-11.654107968649104	-1.0596149194935087	-0.4666095473949303	-3.484868470558784	-5.367596554059329	-6.026896276479527	-2.1160728014390617	-5.662420776497601	-2.683203955774135	-11.359645911145543	-18.742355673325765	-13.436487828043099	-17.036031973216677	-4.052964485034151	-15.24639177047191	-21.34386212660526	-20.26302801051063	-11.622712791093612	0.32675222119505476	0.0	-1.087636782058556	-1.6938355241020602	-1.022397287941578	-0.6252873828651145	-1.3921765163265463	-1.2671932050284467	0.9762709352412864	0.9568070777091172	7.484847046240001	4.21852064440162	1.9428532736124082	4.893503059183957	5.1328472131811145	0.6816519536376183	4.824047473784849	23.357283110940596	11.511290442091827	25.354370283760574	13.21942654830365
chr2L:21155373-21156633	0.32675222119505476	0.0	-1.087636782058556	-1.6938355241020602	-1.022397287941578	-0.6252873828651145	-1.3921765163265463	-1.2671932050284467	0.9762709352412864	0.9568070777091172	7.484847046240001	4.21852064440162	1.9428532736124082	4.893503059183957	5.1328472131811145	0.6816519536376183	4.824047473784849	23.357283110940596	11.511290442091827	25.354370283760574	13.21942654830365	13.383234938846178	12.559734541406275	6.265090284535237	4.77697152919112	6.646956665070611	1.1416133483953088	0.32675222119505476	2.2254024443997906	12.346410685827852	11.138248175795328	11.891964263526917	8.77838275518497	7.023662873996019	5.84655453801304	3.3643524345711553	0.2129825001527305	0.07033643639448472	1.5929739331367827	2.789042823056979	2.4501040760047417	1.818586794756214	4.055435956102201	1.743740279993575	0.5813628905998097	1.3094713468388375	1.4334949480420902	3.0346774713959217	0.21843533346926916
chr2L:21156815-21158856	-1.6938355241020602	-1.022397287941578	-0.6252873828651145	-1.3921765163265463	-1.2671932050284467	0.9762709352412864	0.9568070777091172	7.484847046240001	4.21852064440162	1.9428532736124082	4.893503059183957	5.1328472131811145	0.6816519536376183	4.824047473784849	23.357283110940596	11.511290442091827	25.354370283760574	13.21942654830365	13.383234938846178	12.559734541406275	6.265090284535237	4.77697152919112	6.646956665070611	1.1416133483953088	0.32675222119505476	2.2254024443997906	12.346410685827852	11.138248175795328	11.891964263526917	8.77838275518497	7.023662873996019	5.84655453801304	3.3643524345711553	0.2129825001527305	0.07033643639448472	1.5929739331367827	2.789042823056979	2.4501040760047417	1.818586794756214	4.055435956102201	1.743740279993575	0.5813628905998097	1.3094713468388375	1.4334949480420902	3.0346774713959217	0.21843533346926916	-1.1311983867180502	0.6800136033467933	1.8846559698870797
chr2L:21178545-21180953	3.0346774713959217	0.21843533346926916	-1.1311983867180502	0.6800136033467933	1.8846559698870797	-1.2048957693008349	0.7551405333273089	1.5334578491845765	1.1178885215406242	2.491177002708175	-0.05666052820001384	-0.9075682337124317	-0.3578246642968231	1.4078890920379663	4.023117697121835	1.569860350699335	2.3109704736891685	2.087893970466162	3.62644062351175	0.503207203315124	0.33940989591398396	-2.67220998187504	-3.916733267040613	-8.26403683991811	-12.862236041297642	-15.580755724523751	-12.598496034470053	-12.251815645589144	-3.4222260512800324	12.571068689895425	12.217205151102329	16.68755910370721	8.234062148534202	5.695389163147467	2.267216197221813	-1.1135244932491637	-4.599592011734117	-9.182806490080596	-6.817141573290053	-14.921988026900108	-7.119971830259369	-3.8369327667076223	2.2682958068547037	3.7234869273148727	4.756728186348041	0.871003912125792	3.1847893015156106	2.3863150416578187	-1.9777800170321316
chr2L:21262811-21263747	-2.515567966014938	-16.752640901255152	-16.42037741699298	-16.61000804374979	-8.4076624283888	6.124313940439693	7.67386415095002	6.720335407988844	8.403596114422694	1.0849162215729216	-0.7379989653497413	-4.383942455708023	4.625677646360523	-1.9675345072781152	-4.97275919501836	-7.356735454476404	-5.220413351534227	13.37577709452403	21.687355431628983	3.336174531147283	25.260835470291347	26.39249201688403	25.78643334617582	23.731393149713405	20.0781092297714	8.188696030579312	9.817150299578945	6.221444052941188	2.3169125423759844	0.8968833113121519	-3.5171439466611383	-5.160620977862324	-7.955018037567966	-12.58236818498656	-14.603470805165847	-5.594257796571874	-17.7818952972269	-18.387867843340988	-13.175994418637345	-11.913233499385182	-6.339550118294724	-13.329043976102469	-21.881000360389027	-16.664758108890542	-10.372015501489763	-21.42102429547108	-25.636887639241593	-27.853360660157488	-23.69302565323819
chr2L:21309154-21310535	-16.117969194307907	-12.64526715373746	-12.013473214340562	-0.8881232239143072	-11.506187066362926	-12.911263611271401	-4.269546452539322	0.0	-2.259982999975834	0.0	0.8807275879539905	14.77366731682609	20.55417898671936	6.673850204027413	13.113991026977601	12.05862173607895	6.3997878766357	7.353018353087833	7.886140953461621	8.76648699360526	6.193565575642965	5.954926605095553	1.5712681251739937	1.1698525898457404	3.5622818961652856	2.163207593718921	-0.4507599460790552	-1.3402502429656276	-2.1319974611280816	-0.519090828286742	-2.7205020496397845	0.10691637489179502	-1.778415346152348	0.3842533059311557	-0.7359535705891888	1.9084850188786497	4.491326531539446	7.527550418112322	6.297721061353205	1.133618196153228	4.619035823381203	4.517102117484571	3.663848231207174	1.1945594497437906	4.028416129646445	1.2021286265251854	-0.8331037697083299	2.4542747002080287	-1.6294164989691173
chr2L:21310651-21311685	-0.8881232239143072	-11.506187066362926	-12.911263611271401	-4.269546452539322	0.0	-2.259982999975834	0.0	0.8807275879539905	14.77366731682609	20.55417898671936	6.673850204027413	13.113991026977601	12.05862173607895	6.3997878766357	7.353018353087833	7.886140953461621	8.76648699360526	6.193565575642965	5.954926605095553	1.5712681251739937	1.1698525898457404	3.5622818961652856	2.163207593718921	-0.4507599460790552	-1.3402502429656276	-2.1319974611280816	-0.519090828286742	-2.7205020496397845	0.10691637489179502	-1.778415346152348	0.3842533059311557	-0.7359535705891888	1.9084850188786497	4.491326531539446	7.527550418112322	6.297721061353205	1.133618196153228	4.619035823381203	4.517102117484571	3.663848231207174	1.1945594497437906	4.028416129646445	1.2021286265251854	-0.8331037697083299	2.4542747002080287	-1.6294164989691173	3.0071129239859027	1.7237077757149362	-0.6709306626898325
chr2L:21344886-21346138	2.2384680416521574	2.6826031283027043	2.5558975190156996	1.0771060906362477	3.9112571307439445	2.945211631696104	1.8497282044418641	-0.348757591371155	-0.9125547709237939	-1.893609867241607	-3.397414121218789	-4.909544266350412	-3.173443365309594	-5.203675625700926	-2.3384546974795386	-4.1914121159586735	-8.617196077320767	-6.960326257140506	-8.101592790001808	-11.400828489341306	-6.329948535669149	-1.1118959155158696	-9.50779483997392	-13.274971385238949	-7.946513992255479	-10.260764136646369	-7.513838310629853	-2.165458402961021	0.0	-15.091442927909565	-10.864749045534134	-3.272147184988981	5.0051506499215686	2.800666101877301	5.902442087818048	5.007480812969396	5.9550003578866075	3.8466513076295423	2.9283839664738363	-0.10826986741778641	-2.1551309911778564	-0.38225667920777057	-3.5451871353255973	-2.56427332849729	-1.6064858112143119	-1.6533551471376091	0.0	-0.5234384870639825	-1.189536712274035
chr2L:21557314-21558639	0.0	0.0	0.0	0.0	0.0	0.0	0.0	0.0	0.0	0.0	0.0	0.0	0.0	0.0	0.0	0.0	0.0	0.0	0.0	0.0	0.0	0.0	0.0	0.0	0.0	0.0	0.0	0.0	0.0	0.0	0.0	0.0	0.0	0.0	0.0	0.0	0.0	0.0	0.0	0.0	0.0	0.0	0.0	0.0	0.0	0.0	0.0	0.0	0.0
chr2L:21617078-21618504	0.0	0.0	0.0	0.0	0.0	0.0	-1.8376033076888343	2.618421226801419	2.0351435420324124	2.8962531222716597	1.129882139323136	1.3205513367551955	4.041311805323714	22.61148556091851	20.32104054445072	30.126912045996274	23.480533007278986	8.20137723542057	22.619967524244775	7.623710434774948	9.486391412352033	17.251185739464663	13.923078404674744	15.465896471865046	11.938229336904648	10.33847735497861	7.424317563232082	7.002337052277225	3.517699001511532	5.390765612111818	3.6666143675257556	0.0	0.6656845140987142	1.3362863281607684	1.5502244719966747	3.718194573356705	0.6111640100958852	-0.2508347502817745	0.3418046629664438	-1.0781173109379274	-2.9075120889271657	-4.066793267769871	-3.1222960960351527	-5.149410143511598	-3.4808314672481444	-2.9195765870872044	0.0	-3.269094565075773	-4.400539352962528
chr2L:21621115-21622604	2.0351435420324124	2.8962531222716597	1.129882139323136	1.3205513367551955	4.041311805323714	22.61148556091851	20.32104054445072	30.126912045996274	23.480533007278986	8.20137723542057	22.619967524244775	7.623710434774948	9.486391412352033	17.251185739464663	13.923078404674744	15.465896471865046	11.938229336904648	10.33847735497861	7.424317563232082	7.002337052277225	3.517699001511532	5.390765612111818	3.6666143675257556	0.0	0.6656845140987142	1.3362863281607684	1.5502244719966747	3.718194573356705	0.6111640100958852	-0.2508347502817745	0.3418046629664438	-1.0781173109379274	-2.9075120889271657	-4.066793267769871	-3.1222960960351527	-5.149410143511598	-3.4808314672481444	-2.9195765870872044	0.0	-3.269094565075773	-4.400539352962528	-4.960462594065798	-7.097173834880082	-8.978301227991949	-12.721803238114518	-14.85011521560924	-10.4475150428265	-14.310041253032534	-9.275964904952975
chr2L:21628281-21629747	13.923078404674744	15.465896471865046	11.938229336904648	10.33847735497861	7.424317563232082	7.002337052277225	3.517699001511532	5.390765612111818	3.6666143675257556	0.0	0.6656845140987142	1.3362863281607684	1.5502244719966747	3.718194573356705	0.6111640100958852	-0.2508347502817745	0.3418046629664438	-1.0781173109379274	-2.9075120889271657	-4.066793267769871	-3.1222960960351527	-5.149410143511598	-3.4808314672481444	-2.9195765870872044	0.0	-3.269094565075773	-4.400539352962528	-4.960462594065798	-7.097173834880082	-8.978301227991949	-12.721803238114518	-14.85011521560924	-10.4475150428265	-14.310041253032534	-9.275964904952975	-11.94774017589226	-3.697216476751618	-3.9913704171972877	-4.400266210891378	0.0	0.0	0.0	0.0	0.0	0.0	0.0	0.0	0.0	0.0
chr2L:21630412-21634366	7.424317563232082	7.002337052277225	3.517699001511532	5.390765612111818	3.6666143675257556	0.0	0.6656845140987142	1.3362863281607684	1.5502244719966747	3.718194573356705	0.6111640100958852	-0.2508347502817745	0.3418046629664438	-1.0781173109379274	-2.9075120889271657	-4.066793267769871	-3.1222960960351527	-5.149410143511598	-3.4808314672481444	-2.9195765870872044	0.0	-3.269094565075773	-4.400539352962528	-4.960462594065798	-7.097173834880082	-8.978301227991949	-12.721803238114518	-14.85011521560924	-10.4475150428265	-14.310041253032534	-9.275964904952975	-11.94774017589226	-3.697216476751618	-3.9913704171972877	-4.400266210891378	0.0	0.0	0.0	0.0	0.0	0.0	0.0	0.0	0.0	0.0	0.0	0.0	0.0	0.0
chr2L:21657181-21658840	6.91839445773413	9.062140158461089	5.747922683481096	5.608795702779167	5.931892484340962	6.167393145554725	6.1683423885721	3.0025479910094286	3.855082354315475	0.9702616887151694	-2.2434674424194876	-1.4547840068223348	-6.416173887626747	-4.727865017524307	-6.309434919934211	-2.0339152902393343	-10.06469600077108	-12.527643166799022	-14.20009511582076	-19.579700074133576	-12.598159235998265	-5.993154767396306	0.0	2.019121244694709	5.25104165797114	4.861366183478079	4.001769902793665	3.385207251392332	4.181321995960917	3.551285867337118	1.1604936254087415	-3.2420756508154005	-6.135623308670775	-9.577200063101346	-12.853004430242649	-8.334416394305123	-4.427912110525994	-7.518860046242046	-0.9059652567236041	0.0	0.288769123076823	-0.32675222119505476	1.7712800271743756	2.059667779860695	-0.6225442656849791	5.867551343499092	8.85585180660742	20.945466925881533	9.431896937746787
chr2L:21680855-21682470	20.945466925881533	9.431896937746787	11.558729650954557	7.711667012307448	8.647336132962673	10.803581420986498	18.766170008718923	15.862451963568695	14.71397092222449	15.489970516929814	6.256843702346378	14.662127583925587	12.404906406963192	16.237552144124194	12.17271492283296	11.957042267121967	3.763014496834835	8.007601636709998	7.530369854975066	6.229176624476616	2.5989773281037767	3.1442402347849754	0.5592155402109446	-0.7320529123714673	-3.13059489499684	-6.767421177332915	-9.480186333506266	-12.951672621824608	-12.607942472864599	-13.286909546703765	-19.392361101090795	-6.12394789859867	-14.258651840061427	-4.426631919318293	-0.9568070777091172	-19.161818514679076	-22.672024072078912	-11.091580544326883	0.9568070777091172	-12.015481188489705	-6.990245237620568	-0.32675222119505476	-11.62023498612862	-11.03324549764223	-13.290567782816197	-7.148379628237145	0.0	-0.47712125471966244	-3.200736444096555
chr2L:21754952-21756379	7.343391206084102	1.170041379908726	4.533963681137626	5.6234042486446985	-0.2887691230768229	1.160292054734504	3.8466745327415244	8.516181107244467	5.246666104589667	3.793942516854452	10.337272599716016	9.592354811245887	10.681515487542939	13.1007199982097	9.268203109506251	3.7384591061663253	5.455455114431972	4.339639120183846	3.6440114730141477	4.0844464292876	-1.577538510532545	-0.10601662653911992	1.0542439380739368	-2.0022018105180814	-4.897579784880033	-7.17852444847397	-1.357150509840992	-1.905826500782962	-2.7194789564140747	-3.553328471007519	-4.505736786432922	-0.28273532516762456	-2.68291162070484	-2.0823563431631196	-5.373168025351162	-4.918953322343864	-3.014509335027511	-2.08497988986241	-1.4283893853520333	-2.040072476198813	-0.14277677466388466	0.288769123076823	-0.6816519536376183	-3.442393709394687	0.39868363396251866	-2.8645998627112315	-3.526021840440668	-3.5323900661660192	-2.1927533898644804
chr2L:21756383-21758696	5.6234042486446985	-0.2887691230768229	1.160292054734504	3.8466745327415244	8.516181107244467	5.246666104589667	3.793942516854452	10.337272599716016	9.592354811245887	10.681515487542939	13.1007199982097	9.268203109506251	3.7384591061663253	5.455455114431972	4.339639120183846	3.6440114730141477	4.0844464292876	-1.577538510532545	-0.10601662653911992	1.0542439380739368	-2.0022018105180814	-4.897579784880033	-7.17852444847397	-1.357150509840992	-1.905826500782962	-2.7194789564140747	-3.553328471007519	-4.505736786432922	-0.28273532516762456	-2.68291162070484	-2.0823563431631196	-5.373168025351162	-4.918953322343864	-3.014509335027511	-2.08497988986241	-1.4283893853520333	-2.040072476198813	-0.14277677466388466	0.288769123076823	-0.6816519536376183	-3.442393709394687	0.39868363396251866	-2.8645998627112315	-3.526021840440668	-3.5323900661660192	-2.1927533898644804	-1.2512936989793975	-4.442134800866901	-3.729556475524442
chr2L:21878138-21879747	-7.223920738393705	1.8378075792643491	5.652816296901071	6.005206109744629	6.374654235427915	4.960627351073908	7.972098281826357	8.074282670724076	7.908449577631803	12.28318695213797	7.21574048121257	9.082812202918838	6.167849702285041	5.571651069485455	4.1797290320191625	6.08053804281581	0.4825876514585493	1.9005063560400204	1.1699087583888772	2.4730461037003506	3.006881396748274	-0.27781281072636965	-2.5932603424280805	-4.242186962640558	-4.802319571636797	-7.918401277640113	-8.33602274560812	-14.566363429250584	-9.05286115883391	-11.100943692443836	-9.336981269809106	-8.438286603257543	-7.230013646905774	-5.401049046023294	-7.050453533556271	-3.0159133889320087	-9.627203949825482	-6.776742543150147	-2.1311588171064773	-1.3038402146073	0.5450168468963228	-0.8478163051359934	-2.0589330392907095	-1.8813078957307556	-6.14279469170552	-3.3267141070566617	-2.7002669109722355	-1.2401483663989168	0.0
chr2L:22121110-22122128	0.7506950995854572	-4.189693889803751	-0.27472448142198913	1.5288952238921116	1.8936675257112603	1.355405183003399	0.7774424734823006	-0.05455388423920434	2.2917857187001776	1.5267822881204438	1.306378598811669	-1.1104598891711632	0.0	3.4927888235390308	1.3768430568588477	1.3182687278617096	1.7496858065002443	-0.3673364774327989	3.849622517457011	-0.6910647477357449	-1.3507799086976604	-2.590297167797455	-2.312038809523395	-2.36189610465819	-4.913528264065527	-2.034927936858395	-2.444843435547243	-2.2153222995555515	-1.5260716349366952	-3.31013286427797	-3.3822797694875226	0.47712125471966244	2.2044471364002667	0.8156098494722199	2.3099382854293165	8.010837010686759	3.6171159924900462	8.327700473727552	8.45283766887225	9.456540024257174	5.1422420249445056	3.975950302009069	1.524311712594172	3.1420524971977457	0.8219933547920601	0.20649615408151867	0.027344416006914563	1.051418040735928	0.7580683529362574
chr2L:22137681-22138594	0.8156098494722199	2.3099382854293165	8.010837010686759	3.6171159924900462	8.327700473727552	8.45283766887225	9.456540024257174	5.1422420249445056	3.975950302009069	1.524311712594172	3.1420524971977457	0.8219933547920601	0.20649615408151867	0.027344416006914563	1.051418040735928	0.7580683529362574	-0.02404412674163285	0.837466887293662	2.8168877114067024	3.1791090847287973	3.815602012677762	2.506211966586417	2.082049219620822	3.5592423688444055	3.05993857838121	1.5641330314371054	-1.3488546239054104	0.6430342667485626	-2.0729318932697804	-1.6272518356689172	-0.5095825800615446	-1.6831607367074628	-2.411313596121809	-0.47025553156378685	-2.099541775725429	1.373812516516205	0.6329927857013578	1.4526848258996605	4.639856479600953	0.9187417306631951	1.8772002609885101	4.196246024012467	3.9780962995660194	0.2121692212327661	-4.176731466982704	-7.248053941626951	-6.100036331425383	-6.1088517338066675	-9.082509712399903
chr2L:22148907-22150165	2.082049219620822	3.5592423688444055	3.05993857838121	1.5641330314371054	-1.3488546239054104	0.6430342667485626	-2.0729318932697804	-1.6272518356689172	-0.5095825800615446	-1.6831607367074628	-2.411313596121809	-0.47025553156378685	-2.099541775725429	1.373812516516205	0.6329927857013578	1.4526848258996605	4.639856479600953	0.9187417306631951	1.8772002609885101	4.196246024012467	3.9780962995660194	0.2121692212327661	-4.176731466982704	-7.248053941626951	-6.100036331425383	-6.1088517338066675	-9.082509712399903	-10.387705175753418	-11.604473269545393	-6.177030468223726	-2.450235293133974	-5.25570531689998	-1.3252224725448258	2.031931071352908	-0.15947195483577237	-0.8873228561671364	2.2196392049379523	2.0030427791904275	1.1108100885021337	0.16107330149364735	2.0549193228979203	-0.8331037697083299	-1.8996185933960172	-0.9591312608573317	-3.8713775707499085	-0.5559456398542242	4.9945953843178845	14.518534464840005	4.534842526888545
chr2L:22429594-22430608	0.0	0.0	0.0	0.0	0.0	7.068195086699253	1.0216415987285858	0.0	2.2254024443997906	1.4952132644201317	1.275554451240393	9.48744294196201	1.6744618218526375	0.0	0.0	0.0	1.0668755590631576	0.0	0.0	7.0058799795649875	21.93922876226255	18.620553389122982	13.631738435864385	3.781395870370817	4.925658181841871	5.943133102956906	2.5614849817623777	-1.0567300944651044	-1.0160067427573143	-3.3394605009780123	-8.0495334156997	-2.7628940677563256	-6.196777792063343	-1.8555503240393192	-2.588521420871411	-3.3083626916377105	0.0	-2.86324754266168	-2.2733835212830313	-2.130480271755654	-1.9084850188786497	-0.6120858962486534	-1.833602559937723	0.6618081422320732	-1.3821770810048504	-2.1302052697472376	-3.7242279517352435	-4.105145156057562	-7.950803373972265
chr2R:405226-406298	0.0	0.0	0.0	0.9884928598239788	8.79211630591159	15.27683655894708	18.485879161916678	15.256860522113287	18.04001225561198	10.652399673673528	2.487106981315288	10.092954573192037	7.789823702546265	9.240170896397794	3.4119292155393937	3.600493758656936	4.645349664950624	5.641773509842468	2.1076790777018823	2.1044245934996906	-1.7846478165182142	-0.7789134453809596	-4.63402613230047	-9.307549287454838	-8.670998023286057	-15.44068984363675	-1.3821770810048504	-10.426396241023399	-7.445674127057089	-21.98510340357018	-11.934330353007848	-10.289688710934364	0.0	0.0	0.0	0.0	0.0	-2.879723976178439	0.0	0.0	-1.9084850188786497	-1.897604259904281	0.47712125471966244	-3.0651205499939485	0.0	0.0	0.0	0.0	0.0
chr2R:431466-433497	3.1077939633896383	0.0	0.0	0.0	2.225091131627076	0.0	0.0	0.0	0.0	0.0	0.0	0.0	0.0	14.645024454006847	24.19534276860749	37.08080636824706	34.85668201165243	18.125460912125973	9.51981112170796	11.726351776593372	6.7582128825845205	4.452555615580762	1.8298640571126317	0.24507008530746563	1.1810590818621405	0.7746304081761494	2.2026248201835696	0.7910328937224197	-0.9059652567236041	-1.6078638353429047	0.028255195820206257	-0.6059555989499502	-1.061789568423229	-4.453815341344066	0.6643466791149877	0.5461807351831428	2.1981322876141087	1.523045037794764	1.1415402188038828	-0.4698911445469953	-1.5203422710761456	-3.9176015505497634	-0.4281540458119061	-0.2105263209141679	-2.5684617649256976	-2.9137550171421567	3.275248822133778	1.9658582879252016	4.259274776769911
chr2R:480806-482045	-8.581809023296282	-0.368515412878921	-3.4347994329049563	-5.591042564799201	-2.504214326908204	-4.272502007322027	-2.364138303751777	-6.433900027137102	-7.133469333676706	-7.451539083427006	-2.7083000802540926	-1.5664933710923628	0.7359535705891888	0.0	-2.6309473847497284	-3.2006297299527033	-0.7440736230728395	1.647566960596553	1.8074946333499906	1.6864282391914331	-1.667730589792028	1.6338090340464342	1.3257516267797822	1.5254292979851372	2.5399659404102506	2.2695195909186547	2.661689795322169	0.35479007640370575	1.447883514749595	3.837913953605517	4.315622011462838	3.1265621723042347	-0.7663524147322871	-1.1707713900620929	-1.6605420972989657	-1.8369725089227422	0.0	1.487975680784666	0.2668757968396631	-0.2887691230768229	0.7722327465620283	0.17895197828500964	2.38167796843561	4.983702560356742	6.119462005409514	1.1352629453638985	1.1007362125345148	-1.972695196659577	-3.237730020509695
chr2R:506118-507407	-0.5912815657275365	-2.4817698239972836	-0.3593631470748183	0.40771424211807045	-1.3895457677082823	0.07962371385409202	-0.24355989647885368	0.8314858755875901	2.215050006324263	1.1854142647716417	0.5162392852303583	2.239940168212685	1.2560006192103859	0.0	2.6089652379949873	10.131143110314495	8.497170370521227	4.561880720105527	5.914199584420339	5.659309597738986	7.955727276551904	4.606581550955505	1.7272255929414764	1.7243372263212329	0.3108211062168168	-1.1863166011783883	-2.829554736922476	-1.3883026278296466	-5.859961746927712	-5.13550253226838	-7.389958501305241	-6.868713078370695	-7.655671535732886	-13.593144781890015	-11.379338564202268	-11.970145686727042	-22.303823781874666	-10.278890621607193	-10.960311959233593	-7.648616184080319	-1.774789996930851	-2.7534497412703414	-3.2780567468353916	-5.7991064879723	-3.016690534675035	-2.834966888231048	0.0	-1.2443426282845207	-2.0998126150564063
chr2R:617138-618031	-0.3185280430882709	-2.692849199401418	-1.1416133483953086	0.0	-1.8423016150716072	-0.567893276217677	-0.1340301920210679	1.3502331414018474	1.1784627333960676	3.3331407930776558	1.706161749321011	3.251719486552034	2.4092732931124687	3.9149390497841794	3.685135185074126	10.41939074770447	9.557459391721483	7.923773984703026	9.068144555265636	4.886247222867551	6.042043109822129	3.8401054152745617	7.235551607238536	3.9910098152555715	1.2252005899371812	2.7270640857275796	2.1160948073743144	2.4827991978401465	0.32046311623192963	-1.810802542333513	-1.2811521127928405	-1.7940332098241623	-1.351556647609062	-1.2506737596676607	-1.0834948571724285	1.348176654328393	4.000268202793396	5.134183663701638	4.738442041654356	3.8729417932199537	3.0748512236474	1.7321349449915358	0.9798971565027392	0.1000465437766986	2.834711918608947	4.619480075299726	1.0159568985886271	-1.9524907666287223	-0.5056265869370316
chr2R:711876-712848	7.106878993513566	16.677116417109303	15.156226134392378	10.697030201440882	8.95584006337412	15.870575905836436	15.523170503354157	19.9083041765682	16.64404958105446	12.61247779858301	6.070602596158267	6.412606834145026	3.1532997858584606	10.9019072787967	4.252225493522362	5.592342938635447	1.3258826390407736	2.216159625025342	1.1376334380676403	1.2109032463712752	1.206966011843889	-3.591161438319573	-2.3589565882297654	-2.2079539808223783	-3.933784385628248	0.19477953235236087	-6.8034539971464865	-5.670284723893041	-5.335189950221674	-1.7133611190352243	2.266665181843671	3.011669014476711	4.47004680936602	2.716163658965114	8.647283321941515	0.0	-0.47712125471966244	0.2970833565050148	1.323235649674166	0.8331037697083299	6.7079480203651345	9.719915465976463	9.115901995367624	6.8874623508872945	7.267741470531032	2.537692788546927	2.857943410985381	2.1307130575486584	-1.7465374720697764
chr2R:1181283-1182406	8.165248604416371	6.537817800831696	2.2711106179195415	2.906351776965214	2.0171950103726566	-0.34935458377110534	-3.000329741327842	-4.619750864055841	-4.4139566820001885	-2.9253595132337207	0.22407746444571308	-4.174914448932645	-5.8560321945712355	-3.792731980217951	-0.47712125471966244	-0.32675222119505476	9.961447613995967	12.122240690380599	17.93447818855139	9.797422517219024	6.340910132158414	9.70266357198665	6.370593416115697	3.437593809705835	1.4341353360626734	-1.9437310604683888	-2.5376238875705477	-6.646579107845157	-7.526886690402259	-9.210034759096756	-7.000922564050179	-9.729355136979537	-6.500638112768564	-5.725521378597162	-0.9325618220134277	-1.3556679005074455	0.0	4.543821683098934	10.196842488270363	11.487334113996745	12.97712661874642	4.778961679473595	4.445669629962155	8.069368106961248	3.3758960976894805	4.6311781349476755	4.491506896914945	7.012965224150311	3.7063319758440763
chr2R:1217496-1218414	-6.985796737988962	-8.520307799368645	-7.0071878778588985	-8.305866255087317	-11.608987487071483	-9.78790380812551	-5.527952108470967	-5.861061112784677	-9.934175620548292	-7.818046599071707	-6.520964904939906	-2.3667095177487805	-8.350159888543375	-3.9046272891939533	-1.5828817509986413	-6.105074602024551	-0.47712125471966244	0.0	0.0	-0.8109524454744039	-0.5017667590600955	0.0	0.4413346672424804	2.0920706085762086	3.953665858779408	2.974488744922504	2.8885794272513405	3.518501075929865	4.722214671037785	8.153687310512435	6.1906463337037705	7.20927024869242	6.3024414692690724	4.304212620872682	4.869866859721201	2.63542724942887	1.0668755590631576	0.6252873828651146	1.6761787283862783	5.170588346290463	8.608683866497177	2.3872766003792534	3.208216225538669	0.0575869456293797	3.4048062856496544	1.7283992550284053	-0.902504348202735	-0.6242289162854066	0.4589864087044489
chr2R:1227384-1228577	-0.5017667590600955	0.0	0.4413346672424804	2.0920706085762086	3.953665858779408	2.974488744922504	2.8885794272513405	3.518501075929865	4.722214671037785	8.153687310512435	6.1906463337037705	7.20927024869242	6.3024414692690724	4.304212620872682	4.869866859721201	2.63542724942887	1.0668755590631576	0.6252873828651146	1.6761787283862783	5.170588346290463	8.608683866497177	2.3872766003792534	3.208216225538669	0.0575869456293797	3.4048062856496544	1.7283992550284053	-0.902504348202735	-0.6242289162854066	0.4589864087044489	-0.03748235867361393	0.07022074917428056	-5.72922408202907	-6.432365512546647	-6.4863707043293415	-4.286000079055082	-1.8739293715063747	-1.8015464034356037	2.5079947559652704	2.4800867291379887	0.8485552036345662	1.087636782058556	2.565046814843474	3.9306048064169037	3.1142605470691653	1.3485261129542578	5.874557505304093	3.0565089650018455	-0.47712125471966244	4.171067254836648
chr2R:1250731-1251884	-0.47712125471966244	4.171067254836648	0.0	2.5049364051853793	6.861709076203173	1.1784627333960676	-0.32675222119505476	1.0020125905390658	4.40651526340835	4.98277486575997	1.8482302426052315	3.326437807731456	3.5539620945901653	1.6626875053629309	0.7142129076956075	4.7947130663582564	2.307032414919625	0.05869386681558555	-3.629757547161742	-2.2720772620990393	0.26340159884164077	-1.0466924622419154	-3.0158814884831977	-3.743270182003462	-1.0694532976632034	-0.9884928598239788	0.0	1.2759239705262992	1.4763645437121826	0.7738295924741516	2.1086170209665624	-0.13385159653566525	0.8331037697083299	3.753198813922401	1.8261391111440826	2.5092592418830235	9.756416393104177	12.216544824019406	0.7379081504640599	1.9358815290751161	0.20508290856520106	-1.408931846623984	-0.2379885143711367	-1.8309129960725774	0.7891433770491219	0.0	0.0	-4.741731276020631	-6.005854378745666
chr2R:1540284-1542127	4.969699424851318	2.366214470474753	2.6412247147975716	2.1470527989585797	2.165701192865326	10.451321973482065	6.674853864158931	5.00769468197109	2.2719774793788594	3.597534674747556	4.181469404693869	-0.6992410207988732	0.4282457363223994	1.045032831181906	3.1174813681628586	1.1965392774129366	2.285177002810185	2.4745010852345968	-0.2386456509202112	1.195242148771448	-0.04669565232861448	-0.9389791565823706	-2.336422445657492	-4.967236500897505	-6.128940816710353	-4.366759520558018	-8.39090816341142	-11.29916116805354	-10.263606640790568	-9.95644222703036	-8.247234689916773	-9.733173839948956	-13.466144326513021	-8.489775116348106	-6.494670031934431	-8.269036421555343	-10.15366725401658	-11.357454869796573	-7.277852697624387	-3.7566651830196327	0.0	-2.8569558578075522	0.0	0.0	0.0	0.0	-0.09898204253740393	0.0	2.8633460982656405
chr2R:1550578-1551754	-0.9389791565823706	-2.336422445657492	-4.967236500897505	-6.128940816710353	-4.366759520558018	-8.39090816341142	-11.29916116805354	-10.263606640790568	-9.95644222703036	-8.247234689916773	-9.733173839948956	-13.466144326513021	-8.489775116348106	-6.494670031934431	-8.269036421555343	-10.15366725401658	-11.357454869796573	-7.277852697624387	-3.7566651830196327	0.0	-2.8569558578075522	0.0	0.0	0.0	0.0	-0.09898204253740393	0.0	2.8633460982656405	3.9720380979877157	9.435397009840248	7.137083765006888	10.490058292327298	9.963851982867439	7.849683285935265	4.947058163077843	1.3768430568588477	4.72838722530742	3.8143954344110877	7.3029607430584	13.332749615019644	7.342370786026691	0.7359535705891888	7.192930639389634	10.698136855174193	13.468668637451858	12.537834816685244	9.1157321136774	1.4643635786368756	1.2489692390772622
chr2R:1558222-1559223	-10.15366725401658	-11.357454869796573	-7.277852697624387	-3.7566651830196327	0.0	-2.8569558578075522	0.0	0.0	0.0	0.0	-0.09898204253740393	0.0	2.8633460982656405	3.9720380979877157	9.435397009840248	7.137083765006888	10.490058292327298	9.963851982867439	7.849683285935265	4.947058163077843	1.3768430568588477	4.72838722530742	3.8143954344110877	7.3029607430584	13.332749615019644	7.342370786026691	0.7359535705891888	7.192930639389634	10.698136855174193	13.468668637451858	12.537834816685244	9.1157321136774	1.4643635786368756	1.2489692390772622	2.7589594475737296	1.027306093904252	0.390327930348394	0.6045595127492797	-1.56674841376733	0.8185183835816428	-0.29815214289168634	0.0	-0.2887691230768229	1.1593735893199573	2.669691084424054	2.548412489691835	2.1741979578468538	-0.33445889543851354	0.12124757269841166
chr2R:1585265-1587240	-1.8238485601349868	-1.0171411346349541	-1.7485369593556752	-3.566983966282282	-2.5272897887496923	-3.3768573002778512	-4.193610099456971	-3.5584568162288597	-4.986915219394956	-3.502575004592511	3.0824283421671312	6.54489121520379	1.809633445534136	10.175187034403821	14.345509263675973	20.10181462934211	16.151414561364632	8.710101069954538	9.76308805575905	5.4073339201753585	4.556833747360545	5.4518848022115245	2.6376857781721372	2.58782258384972	-3.1060672180169253	-2.746369885367162	-7.120425604778215	-5.931369068194676	-13.801762660039387	-13.752689535875072	-14.249116940374723	-9.269726542142706	-1.588442073262968	2.9765603122567454	2.856572522086668	5.79956786239621	1.8799155034049886	-0.7476633078819539	-6.710005084853656	0.10800170311213514	-1.4612953510163644	-1.7108347330717661	-6.4444836346651	-4.688890443146533	-5.059140515826173	-5.107318680009367	-6.253904347233642	-5.521917564178356	-2.8078086846561447
chr2R:1696738-1698033	-3.90996877338467	-9.397506207499186	-11.453827557048225	-1.1003246909094662	7.189607800791001	6.106371237316747	6.908722808317087	5.956298262986352	3.124079252315437	1.6062121553836113	1.4549534895172114	0.05816508020925017	0.20476224541537458	1.128627762467487	0.08476600567662078	2.0120362611593774	2.7732519561127487	4.337247565609162	4.327218911597163	2.285558898743584	3.0655729521980377	1.7833681378552781	0.7722619875591662	-2.7634324594372552	-0.9413485809676254	-0.9948472828646028	-2.5697087928711753	-2.206545398020222	0.05642074732641587	-2.3834431000101555	-1.2216647423890334	0.7087914909154398	-2.1987603601576224	-1.2612645447225275	2.0096468796563145	3.030632791733907	1.899213828064001	1.0998604776993641	2.7966062884388223	0.410845572902822	1.4113694494043845	-0.3730316681498492	-2.191366887228114	-3.2053885288973127	-5.083408979076595	-5.015775369971148	-3.177348381982581	-2.426643481810506	0.686249908963327
chr2R:1826246-1827508	0.0	0.0	4.2058262346958015	11.597806307298566	3.938316378226138	5.699145614857824	3.5649828476478693	4.478834114982658	4.796369387466941	1.3598565958898747	0.9760447296533638	-0.749297401568139	0.7771011162726619	0.7432237000018631	-0.9332772557123737	-0.3842533059311557	-0.1171138165934149	-1.3213726721857786	0.1721962883226878	-0.2895533370680782	-0.6031137539260846	-6.628338241546235	-4.996321034006597	-7.603025161784394	-10.274075000629951	-8.223504849154086	-6.522331199703173	0.7416438079125628	0.0	0.0	0.0	0.0	0.0	0.0	0.0	0.0	0.0	0.0	0.0	0.0	0.0	0.0	-4.310368339256731	-1.8183225609477085	0.9848552830145249	3.243170524969071	3.8875842071556828	-0.6816519536376183	1.531099762115607
chr2R:1867524-1868625	-8.2395914948123	-4.939221783230254	-0.9714484411535675	-4.807327970842164	-5.2067680440835735	-2.113004227619936	-1.1829717618779194	-5.48819182512469	-6.385642841409818	-3.1387939032565	-0.9898357204560446	-1.6949654486470427	-2.523003718155606	-0.7612154895141982	-2.6270662692113564	2.014135041047223	1.3423881657726202	3.716968489823326	5.6379686081470135	2.660073016397596	2.776967267043661	1.5577297928132416	-4.1484732902089645	-5.2829984289970335	-5.2034704575993045	-6.442657694751952	-1.6815480700077783	-5.073754601285079	-5.206383038559613	-1.2058628001378644	-4.912332772810002	-2.5635324106335875	-4.24644044242272	-0.19836994212481093	-1.7515269522807655	-2.2743706716583865	-6.24383596992977	-3.3788409632270673	0.28197937605734147	-2.3286248352848276	-1.4078838832223073	-5.759777485557645	-3.649940853111243	-1.5975857998454546	-2.002783747140292	-1.8685268406590538	0.3842533059311557	-2.133069553171902	-3.951512281495461
chr2R:1868900-1870198	-0.9714484411535675	-4.807327970842164	-5.2067680440835735	-2.113004227619936	-1.1829717618779194	-5.48819182512469	-6.385642841409818	-3.1387939032565	-0.9898357204560446	-1.6949654486470427	-2.523003718155606	-0.7612154895141982	-2.6270662692113564	2.014135041047223	1.3423881657726202	3.716968489823326	5.6379686081470135	2.660073016397596	2.776967267043661	1.5577297928132416	-4.1484732902089645	-5.2829984289970335	-5.2034704575993045	-6.442657694751952	-1.6815480700077783	-5.073754601285079	-5.206383038559613	-1.2058628001378644	-4.912332772810002	-2.5635324106335875	-4.24644044242272	-0.19836994212481093	-1.7515269522807655	-2.2743706716583865	-6.24383596992977	-3.3788409632270673	0.28197937605734147	-2.3286248352848276	-1.4078838832223073	-5.759777485557645	-3.649940853111243	-1.5975857998454546	-2.002783747140292	-1.8685268406590538	0.3842533059311557	-2.133069553171902	-3.951512281495461	-2.9880048280392395	-4.47900267665166
chr2R:2020009-2021246	-12.46755402280631	-12.71845877454335	-21.954066605804723	-14.129942922986302	-25.908385449220038	-7.192513467535605	2.507301264882073	4.6240625459489575	1.36742250680259	1.6217247002628197	-0.8325285998743926	1.6040261953366373	-0.6836381489996208	1.4363739556363415	-2.149664181406889	-0.8811353928250145	-1.5254292979851374	-1.4637527426815689	2.003323857751187	1.1085986146564848	1.4201378318711255	4.386997279197165	5.179300268236993	-0.5069768413626101	-0.7128680207598669	-5.987249020318425	-6.501335725907929	-3.9132361407997824	-2.6977372412466245	0.0	0.0	0.0	0.0	0.0	0.0	0.0	0.0	0.0	-2.440881856766676	-4.018673089123025	-1.3891769388899315	1.0972538114106931	2.487864213124516	0.7875892944361568	2.5074232770240985	3.190563397959772	5.195459892909472	3.2474198865143107	4.763729753712291
chr2R:2033215-2034524	-6.501335725907929	-3.9132361407997824	-2.6977372412466245	0.0	0.0	0.0	0.0	0.0	0.0	0.0	0.0	0.0	-2.440881856766676	-4.018673089123025	-1.3891769388899315	1.0972538114106931	2.487864213124516	0.7875892944361568	2.5074232770240985	3.190563397959772	5.195459892909472	3.2474198865143107	4.763729753712291	4.9783332836035825	1.4640319182341428	3.669357884469646	2.604429420839168	5.205429620064394	6.233235398383721	1.4376871927041757	2.6877502841030876	2.105753624591776	3.2329657312274276	2.6319165557594006	0.8780125398309774	-1.2501311066266303	0.8731932939300534	0.288769123076823	0.0	1.828430399413455	2.2077348045047755	2.714458537927936	2.8790198012124133	3.5147969668939254	-0.800288295341399	-1.1381300262893685	-2.9037091631494056	0.6643270692496608	-0.5241499940794445
chr2R:2079822-2084004	-1.6828082403722735	3.8096894308746356	1.6444965415922486	1.7354616342606688	2.7041563966991893	-0.1984563905627454	-1.6650287551872978	-2.1474078425043706	2.2323175180770156	4.252286745047796	-2.887965831109824	-6.310291628190637	-13.451298013509406	-16.83461653132381	-13.437702607812945	-21.802455470858224	-20.74014730139002	-21.83571750188681	0.21052632091416779	3.475166456257575	1.3648945909498829	6.382073814258295	7.815539518552472	3.565268279532331	3.4300460145174925	5.939871226579797	7.553378522750674	7.983095173297009	2.569940757984135	0.7359535705891888	-0.1937000752174726	4.35014101328505	1.8791583318164151	-1.5830485578609028	-1.4027502512559968	-3.8170678251899037	0.3411449834230643	-6.2488397254651575	-10.72872018608306	-4.5714717015107915	-0.18631319661764656	1.3212519633793613	0.0	0.5480240754311843	-1.5829553999262052	-3.3027824182006063	-1.1184118902180915	-6.440007077214242	-3.1477903986211233
chr2R:2084419-2087432	4.252286745047796	-2.887965831109824	-6.310291628190637	-13.451298013509406	-16.83461653132381	-13.437702607812945	-21.802455470858224	-20.74014730139002	-21.83571750188681	0.21052632091416779	3.475166456257575	1.3648945909498829	6.382073814258295	7.815539518552472	3.565268279532331	3.4300460145174925	5.939871226579797	7.553378522750674	7.983095173297009	2.569940757984135	0.7359535705891888	-0.1937000752174726	4.35014101328505	1.8791583318164151	-1.5830485578609028	-1.4027502512559968	-3.8170678251899037	0.3411449834230643	-6.2488397254651575	-10.72872018608306	-4.5714717015107915	-0.18631319661764656	1.3212519633793613	0.0	0.5480240754311843	-1.5829553999262052	-3.3027824182006063	-1.1184118902180915	-6.440007077214242	-3.1477903986211233	-2.401995559518778	-0.9034043916225997	-0.32675222119505476	0.3842533059311557	-0.5050184077099936	2.9360492721064495	5.397803793941788	9.860963676827502	4.721009047383585
chr2R:2087441-2091991	-21.802455470858224	-20.74014730139002	-21.83571750188681	0.21052632091416779	3.475166456257575	1.3648945909498829	6.382073814258295	7.815539518552472	3.565268279532331	3.4300460145174925	5.939871226579797	7.553378522750674	7.983095173297009	2.569940757984135	0.7359535705891888	-0.1937000752174726	4.35014101328505	1.8791583318164151	-1.5830485578609028	-1.4027502512559968	-3.8170678251899037	0.3411449834230643	-6.2488397254651575	-10.72872018608306	-4.5714717015107915	-0.18631319661764656	1.3212519633793613	0.0	0.5480240754311843	-1.5829553999262052	-3.3027824182006063	-1.1184118902180915	-6.440007077214242	-3.1477903986211233	-2.401995559518778	-0.9034043916225997	-0.32675222119505476	0.3842533059311557	-0.5050184077099936	2.9360492721064495	5.397803793941788	9.860963676827502	4.721009047383585	9.248353445825831	16.474747422118625	5.084600792362483	0.6252873828651146	4.669997713607915	16.03909434974891
chr2R:2108307-2110068	4.721009047383585	9.248353445825831	16.474747422118625	5.084600792362483	0.6252873828651146	4.669997713607915	16.03909434974891	14.87677858512959	16.988230644811374	8.62988740462373	2.7292378648425184	1.7125741049951846	0.2614505271567006	0.484789326234403	0.2701652509768954	0.9412607156628617	1.8991416428259462	2.7990456420930103	3.39724991182618	1.7779273899586205	2.3874083597118627	1.7430773329828766	2.169922052656423	4.2455962560443385	2.256176804345041	1.8164339277586083	-2.4496067937202146	-6.687005466431139	-8.690079291731994	-11.660615332013048	-13.728153644109414	-15.546863640760295	-18.284761255033086	-16.033351688255745	-14.862486979935085	-19.508186540157144	-18.10630256162324	-19.562252166241397	-5.665500995538026	-1.4313637641589874	-1.4637527426815689	0.19009956090701108	1.8382797550596328	1.2780642861172016	0.16125860883478288	4.6420912376978185	5.06677516621687	8.109698945012246	12.302521651616901
chr2R:2347259-2348661	9.260041652035623	0.0	0.0	0.0	0.0	0.0	0.0	0.0	0.0	0.0	0.0	0.0	5.423749134741096	1.4637527426815686	16.961174183935807	12.9606629467261	6.7519782866666755	2.3628410252781373	0.1875799273495602	2.7786829181735735	3.2830616850264374	0.6316629465930411	1.2977188445735421	0.0	1.5945249141605926	2.4310496663300283	2.9166206998017334	0.5090736114307798	3.0934693721264215	0.0	3.1651655963894747	2.5451929290479485	1.6927352453282947	0.33760734816291493	1.8946878765620683	2.3773108271546586	2.5451929290479485	3.180202059165963	4.0968031486955105	4.565591748867741	3.5509484360768444	3.937424707533764	0.19699373026190506	-0.79498585825223	-1.2112529702261183	-3.1235643713458554	0.6167285735418343	-1.84695340712858	-0.8936083154540573
chr2R:2399514-2403582	-0.3077188724446376	-1.9651693181797525	-3.9565805320582204	-1.5716959749885107	-3.337978499385158	0.0	-0.502582320872773	-4.2333387805727565	-0.2978321119437092	-1.149418733634906	-2.395486820531777	-4.172863155865012	-4.469624600600358	-5.768050566540821	-2.8085072046488535	-9.527543099908131	-5.274219740883164	-3.322589492408864	0.0	-0.5756503639343041	-1.4313637641589874	-1.994088911701105	-1.1416133483953086	0.0	-1.4153618150052405	-2.3667095177487805	0.0	0.0	-1.1113901339563375	1.1346115683708389	2.6900948874256727	1.6297903248601509	-0.47712125471966244	2.5614849817623777	2.4077478381173707	5.105365814306047	4.325378659894846	6.456691857199232	7.593047051514687	1.9781694560193235	2.7139940620671883	-0.8678506506318708	1.174465259667246	-0.10000069917920554	0.30365689269820123	2.1864442654251595	0.3582612510021721	1.5739508314535513	2.0616348342311044
chr2R:2404114-2407810	-1.149418733634906	-2.395486820531777	-4.172863155865012	-4.469624600600358	-5.768050566540821	-2.8085072046488535	-9.527543099908131	-5.274219740883164	-3.322589492408864	0.0	-0.5756503639343041	-1.4313637641589874	-1.994088911701105	-1.1416133483953086	0.0	-1.4153618150052405	-2.3667095177487805	0.0	0.0	-1.1113901339563375	1.1346115683708389	2.6900948874256727	1.6297903248601509	-0.47712125471966244	2.5614849817623777	2.4077478381173707	5.105365814306047	4.325378659894846	6.456691857199232	7.593047051514687	1.9781694560193235	2.7139940620671883	-0.8678506506318708	1.174465259667246	-0.10000069917920554	0.30365689269820123	2.1864442654251595	0.3582612510021721	1.5739508314535513	2.0616348342311044	0.0	1.4311889983018862	-0.42531630602035625	-1.3359127290767432	1.5523322366859105	0.6992410207988732	0.0	0.0	-2.7300087110194218
chr2R:2416270-2418014	2.5614849817623777	2.4077478381173707	5.105365814306047	4.325378659894846	6.456691857199232	7.593047051514687	1.9781694560193235	2.7139940620671883	-0.8678506506318708	1.174465259667246	-0.10000069917920554	0.30365689269820123	2.1864442654251595	0.3582612510021721	1.5739508314535513	2.0616348342311044	0.0	1.4311889983018862	-0.42531630602035625	-1.3359127290767432	1.5523322366859105	0.6992410207988732	0.0	0.0	-2.7300087110194218	-7.065081845483767	-3.185383153809214	-0.8949526701305252	-6.842662111904725	-4.775306109781371	-4.554734838445827	0.3933982495230332	1.8887555363857518	0.0	0.0	0.0	0.0	0.0	0.0	0.0	0.0	-0.5627704333000084	6.446541687412985	5.7110673650326955	17.049508728150194	10.915357589446215	13.264928616480054	17.229191965016867	13.780917487180934
chr2R:2456975-2458438	2.611994108569152	5.265197839609444	2.795504235865013	2.876188907143642	2.2035627682896717	0.38697021587703057	1.8871148655862158	-0.12947044783891842	-0.0940891900775219	0.37712412216173863	0.6958698934233879	-0.29318041058511807	0.19186358645158416	-2.96323998330502	-2.0943793824515877	-1.3243305771013594	-1.949476954297946	-3.219799882596411	-0.07999794594489215	2.713104045322768	5.157438407557108	3.213088466788164	0.9595674807145531	2.8045764923672873	2.6017991047628923	0.6689457040470806	1.9703652191208971	0.06976625415562421	1.7500039158536929	4.369396487494863	2.3191927247973037	0.9059652567236041	0.08013034618679092	3.505681660996222	4.806256363055004	6.312332136989824	2.320028244836566	1.3930658646459986	-0.7408729880947215	-1.6136967791996757	-0.5036638361763989	-3.010331755458687	-0.09898204253740393	0.27482272280677394	0.5353107926715407	-2.2111136185005305	-0.19765189876617573	-0.31427967192490436	-0.6793847501311157
chr2R:2458681-2460991	2.2035627682896717	0.38697021587703057	1.8871148655862158	-0.12947044783891842	-0.0940891900775219	0.37712412216173863	0.6958698934233879	-0.29318041058511807	0.19186358645158416	-2.96323998330502	-2.0943793824515877	-1.3243305771013594	-1.949476954297946	-3.219799882596411	-0.07999794594489215	2.713104045322768	5.157438407557108	3.213088466788164	0.9595674807145531	2.8045764923672873	2.6017991047628923	0.6689457040470806	1.9703652191208971	0.06976625415562421	1.7500039158536929	4.369396487494863	2.3191927247973037	0.9059652567236041	0.08013034618679092	3.505681660996222	4.806256363055004	6.312332136989824	2.320028244836566	1.3930658646459986	-0.7408729880947215	-1.6136967791996757	-0.5036638361763989	-3.010331755458687	-0.09898204253740393	0.27482272280677394	0.5353107926715407	-2.2111136185005305	-0.19765189876617573	-0.31427967192490436	-0.6793847501311157	-3.7355870907868822	-3.583256001592639	-1.2506638366926077	3.43196582174062
chr2R:2461260-2464097	0.37712412216173863	0.6958698934233879	-0.29318041058511807	0.19186358645158416	-2.96323998330502	-2.0943793824515877	-1.3243305771013594	-1.949476954297946	-3.219799882596411	-0.07999794594489215	2.713104045322768	5.157438407557108	3.213088466788164	0.9595674807145531	2.8045764923672873	2.6017991047628923	0.6689457040470806	1.9703652191208971	0.06976625415562421	1.7500039158536929	4.369396487494863	2.3191927247973037	0.9059652567236041	0.08013034618679092	3.505681660996222	4.806256363055004	6.312332136989824	2.320028244836566	1.3930658646459986	-0.7408729880947215	-1.6136967791996757	-0.5036638361763989	-3.010331755458687	-0.09898204253740393	0.27482272280677394	0.5353107926715407	-2.2111136185005305	-0.19765189876617573	-0.31427967192490436	-0.6793847501311157	-3.7355870907868822	-3.583256001592639	-1.2506638366926077	3.43196582174062	2.1399614389341277	2.133172346825298	3.3977536707846303	1.048541707444668	3.8027284350439743
chr2R:2464961-2466305	-1.949476954297946	-3.219799882596411	-0.07999794594489215	2.713104045322768	5.157438407557108	3.213088466788164	0.9595674807145531	2.8045764923672873	2.6017991047628923	0.6689457040470806	1.9703652191208971	0.06976625415562421	1.7500039158536929	4.369396487494863	2.3191927247973037	0.9059652567236041	0.08013034618679092	3.505681660996222	4.806256363055004	6.312332136989824	2.320028244836566	1.3930658646459986	-0.7408729880947215	-1.6136967791996757	-0.5036638361763989	-3.010331755458687	-0.09898204253740393	0.27482272280677394	0.5353107926715407	-2.2111136185005305	-0.19765189876617573	-0.31427967192490436	-0.6793847501311157	-3.7355870907868822	-3.583256001592639	-1.2506638366926077	3.43196582174062	2.1399614389341277	2.133172346825298	3.3977536707846303	1.048541707444668	3.8027284350439743	1.8565551752307743	-1.0289657644078236	0.6176229476961201	-2.206546475804995	-0.8065359368777398	-0.3842533059311557	-2.113712978791436
chr2R:2474055-2475562	6.312332136989824	2.320028244836566	1.3930658646459986	-0.7408729880947215	-1.6136967791996757	-0.5036638361763989	-3.010331755458687	-0.09898204253740393	0.27482272280677394	0.5353107926715407	-2.2111136185005305	-0.19765189876617573	-0.31427967192490436	-0.6793847501311157	-3.7355870907868822	-3.583256001592639	-1.2506638366926077	3.43196582174062	2.1399614389341277	2.133172346825298	3.3977536707846303	1.048541707444668	3.8027284350439743	1.8565551752307743	-1.0289657644078236	0.6176229476961201	-2.206546475804995	-0.8065359368777398	-0.3842533059311557	-2.113712978791436	-3.8811699589722064	-4.220175048214036	-3.5451871353255973	-5.065807970306805	-4.284764121954462	-2.58760220477717	-2.0437475405631162	-4.091363967656967	-1.8288434033266698	-2.5418991390281103	-1.5914876501123962	-0.7359535705891888	-3.5089603808164793	-2.1891602724952666	0.288769123076823	-1.9252205335979073	-6.523370611790268	-3.3996641689259186	-7.150733066772593
chr2R:2478681-2482439	0.5353107926715407	-2.2111136185005305	-0.19765189876617573	-0.31427967192490436	-0.6793847501311157	-3.7355870907868822	-3.583256001592639	-1.2506638366926077	3.43196582174062	2.1399614389341277	2.133172346825298	3.3977536707846303	1.048541707444668	3.8027284350439743	1.8565551752307743	-1.0289657644078236	0.6176229476961201	-2.206546475804995	-0.8065359368777398	-0.3842533059311557	-2.113712978791436	-3.8811699589722064	-4.220175048214036	-3.5451871353255973	-5.065807970306805	-4.284764121954462	-2.58760220477717	-2.0437475405631162	-4.091363967656967	-1.8288434033266698	-2.5418991390281103	-1.5914876501123962	-0.7359535705891888	-3.5089603808164793	-2.1891602724952666	0.288769123076823	-1.9252205335979073	-6.523370611790268	-3.3996641689259186	-7.150733066772593	-2.4863240201284067	-12.005311118794582	-7.877756320502545	-10.890567622814897	-4.378887058793061	0.0	0.0	-0.2887691230768229	-0.32675222119505476
chr2R:2485881-2488197	1.8565551752307743	-1.0289657644078236	0.6176229476961201	-2.206546475804995	-0.8065359368777398	-0.3842533059311557	-2.113712978791436	-3.8811699589722064	-4.220175048214036	-3.5451871353255973	-5.065807970306805	-4.284764121954462	-2.58760220477717	-2.0437475405631162	-4.091363967656967	-1.8288434033266698	-2.5418991390281103	-1.5914876501123962	-0.7359535705891888	-3.5089603808164793	-2.1891602724952666	0.288769123076823	-1.9252205335979073	-6.523370611790268	-3.3996641689259186	-7.150733066772593	-2.4863240201284067	-12.005311118794582	-7.877756320502545	-10.890567622814897	-4.378887058793061	0.0	0.0	-0.2887691230768229	-0.32675222119505476	0.0	0.9059652567236041	1.3799645212330498	1.71987459394738	1.0668755590631576	-0.5333311342892519	0.2517000748030366	1.939797358009053	-1.2402350226495706	1.5089304733773703	-4.708418812626911	-1.1166386930519974	-0.6689457040470808	-9.069180647113503
chr2R:2488965-2492198	-2.113712978791436	-3.8811699589722064	-4.220175048214036	-3.5451871353255973	-5.065807970306805	-4.284764121954462	-2.58760220477717	-2.0437475405631162	-4.091363967656967	-1.8288434033266698	-2.5418991390281103	-1.5914876501123962	-0.7359535705891888	-3.5089603808164793	-2.1891602724952666	0.288769123076823	-1.9252205335979073	-6.523370611790268	-3.3996641689259186	-7.150733066772593	-2.4863240201284067	-12.005311118794582	-7.877756320502545	-10.890567622814897	-4.378887058793061	0.0	0.0	-0.2887691230768229	-0.32675222119505476	0.0	0.9059652567236041	1.3799645212330498	1.71987459394738	1.0668755590631576	-0.5333311342892519	0.2517000748030366	1.939797358009053	-1.2402350226495706	1.5089304733773703	-4.708418812626911	-1.1166386930519974	-0.6689457040470808	-9.069180647113503	-3.3557263239782635	-5.642428863818848	1.4227011683479853	5.160991512367617	1.9033268274321733	1.0668755590631576
chr2R:2497004-2500036	-6.523370611790268	-3.3996641689259186	-7.150733066772593	-2.4863240201284067	-12.005311118794582	-7.877756320502545	-10.890567622814897	-4.378887058793061	0.0	0.0	-0.2887691230768229	-0.32675222119505476	0.0	0.9059652567236041	1.3799645212330498	1.71987459394738	1.0668755590631576	-0.5333311342892519	0.2517000748030366	1.939797358009053	-1.2402350226495706	1.5089304733773703	-4.708418812626911	-1.1166386930519974	-0.6689457040470808	-9.069180647113503	-3.3557263239782635	-5.642428863818848	1.4227011683479853	5.160991512367617	1.9033268274321733	1.0668755590631576	-0.6352549213847304	-0.46110777299725403	3.795649951730591	6.536245327465382	0.8859409748451225	0.0	-0.7618815166581684	6.227905921865287	5.522234268182842	0.0	0.0	0.0	0.0	0.0	0.0	0.0	0.0
chr2R:2549389-2550813	1.1737218734474009	-1.4363284770870206	0.12894662557861775	0.0	7.722565918872041	18.403491459535513	29.259906992477354	27.62675008866975	18.24802507795665	10.073780394302878	20.011309060306203	14.332263176409862	9.833522031252524	7.295996394788698	4.488083289568533	4.852347540519237	3.625881740899678	1.9313296975782186	-1.242770073117403	0.5418897940294667	0.302349327519513	0.15572578711075102	1.7511215232572426	-1.6932846623612194	-0.5214288898388605	-3.756217913062759	-5.276255051023071	-1.4013855368638697	-3.759185191666267	-4.127389959670039	-8.338131673705181	-11.11165936764093	-10.776038133940471	-11.66192611915329	-11.992631321912114	-7.657194887003039	0.0	-9.418629019734805	-13.279629536270669	-8.260909331699173	-2.0087063749483196	-0.2887691230768229	2.113703097448404	7.273045549391266	24.30028497144838	19.38128735116371	13.067014714017908	12.167761633217133	9.231489988618096
chr2R:2555548-2556680	7.295996394788698	4.488083289568533	4.852347540519237	3.625881740899678	1.9313296975782186	-1.242770073117403	0.5418897940294667	0.302349327519513	0.15572578711075102	1.7511215232572426	-1.6932846623612194	-0.5214288898388605	-3.756217913062759	-5.276255051023071	-1.4013855368638697	-3.759185191666267	-4.127389959670039	-8.338131673705181	-11.11165936764093	-10.776038133940471	-11.66192611915329	-11.992631321912114	-7.657194887003039	0.0	-9.418629019734805	-13.279629536270669	-8.260909331699173	-2.0087063749483196	-0.2887691230768229	2.113703097448404	7.273045549391266	24.30028497144838	19.38128735116371	13.067014714017908	12.167761633217133	9.231489988618096	9.89346640841756	25.348698399492605	27.58233045138113	8.506255818979179	14.512290804175853	12.10195945754227	14.236848412963543	12.631531213457944	9.765991270962155	8.184174640763901	7.252720832841926	5.761381705027623	1.429963843363908
chr2R:2636635-2637636	3.5254304869158815	1.956708807419216	0.4113029834579017	1.9766967775975517	4.80678572772497	3.0508474889528956	2.7862936025589384	1.224986759227226	-1.2315353683174144	-0.5197248982765497	-4.3842441672154875	-4.910050043444816	-7.854636189646076	-6.728806476639795	-10.51560636176671	-4.341474027371496	-12.5622512904217	-9.067083759165879	-8.434600583758627	-8.18176523553168	-2.943814282356755	-8.054753107946587	-2.775706598848074	-0.9207074752827707	-4.499056734584476	-3.251020020411437	-3.8321737274119365	1.5396583390593863	-0.28616298114813216	-1.482806953037553	1.5897637087620187	-0.7134410999103918	-0.7217277347861115	2.22008111983848	6.8495462245245875	10.530699564883085	12.864144187024786	7.630587177722811	2.843809728903909	6.197453399009054	7.635158264624919	4.137244660736197	4.7372489398405415	4.055772592761354	5.708520494808902	4.11414687415861	5.78593828391453	6.071180113119879	3.1611559806255194
chr2R:2647408-2649186	-8.054753107946587	-2.775706598848074	-0.9207074752827707	-4.499056734584476	-3.251020020411437	-3.8321737274119365	1.5396583390593863	-0.28616298114813216	-1.482806953037553	1.5897637087620187	-0.7134410999103918	-0.7217277347861115	2.22008111983848	6.8495462245245875	10.530699564883085	12.864144187024786	7.630587177722811	2.843809728903909	6.197453399009054	7.635158264624919	4.137244660736197	4.7372489398405415	4.055772592761354	5.708520494808902	4.11414687415861	5.78593828391453	6.071180113119879	3.1611559806255194	7.480488443446357	1.011259641151906	1.8693146221901764	4.017137449254011	3.2949768528814576	4.531257308881435	2.1705767659413184	-1.0424518127495563	0.6542916855354314	-0.44155309314372926	2.290815551453199	0.07099902145822314	1.3403314074814432	-0.9034043916225997	0.9034043916225996	-0.3177848385947913	2.5643327817268626	3.702980672785652	2.4973948708228004	-2.383855031014377	-5.814492002668057
chr2R:2698112-2701540	2.1384289563408916	6.783708504751316	5.33115898632232	0.0	4.663615867678115	2.159638473101246	-1.9558760432568403	-6.11607962251501	-11.32271053253559	-12.105493001821076	-10.742431764538933	-9.969776354265935	-7.508577450401122	-9.034317025582478	-7.881700691803076	-2.7627035861989606	-10.900246785300363	-11.479702740501255	-9.131350859033233	-9.68532535763685	-2.170326612168649	-9.92001136261423	-7.499789700566424	0.0	-2.3286248352848276	0.0	-1.9769857196479577	0.3842533059311557	0.0	1.0668755590631576	0.8768927084489612	3.3945423082212587	2.3594018229923974	0.288769123076823	0.32675222119505476	1.9084850188786497	5.551229747412621	5.3668938068723335	14.32359293042962	14.417765320748913	15.633970598242945	6.9101219412001935	2.963947621503623	-0.8717255711043644	1.3282171938479694	-0.07414857274578612	0.2457594292768453	-0.16125860883478269	-0.770073675670465
chr2R:3265669-3268167	3.8014229399517525	5.819018248155825	8.716672498681058	9.016428390908201	9.462798192236553	1.8105370383899495	3.6247999351658198	1.4724199106535318	2.2564674250127603	-0.4142491615426929	-0.650986476751993	-1.5283880508871033	0.043731155091253464	1.3354765442474992	-1.154643132890211	-1.8527798055523388	-4.281731080337481	-1.579044668928897	2.075911908296017	-0.2590022720739462	-0.4666095473949303	-0.045526449925900096	-0.23938534191061772	1.1295056850983518	1.587666695995294	2.512762258780809	3.8198973736387414	1.6302086081745042	1.0276878102066112	3.5266108646917744	4.97354493342724	1.9423458543056056	-0.3083040680430508	-1.9039515029151597	-0.7450778882111528	-1.0138499743794427	-4.035886508615522	-3.991613177196712	-6.435016543338299	-7.257428229003665	-7.734354321097044	-11.513211702568135	-11.788966258406807	-9.427964681639514	-1.3386039355119905	-7.9028877448920305	-4.535796476650948	-4.546148225408827	-1.6806839062132066
chr2R:3268272-3269789	1.8105370383899495	3.6247999351658198	1.4724199106535318	2.2564674250127603	-0.4142491615426929	-0.650986476751993	-1.5283880508871033	0.043731155091253464	1.3354765442474992	-1.154643132890211	-1.8527798055523388	-4.281731080337481	-1.579044668928897	2.075911908296017	-0.2590022720739462	-0.4666095473949303	-0.045526449925900096	-0.23938534191061772	1.1295056850983518	1.587666695995294	2.512762258780809	3.8198973736387414	1.6302086081745042	1.0276878102066112	3.5266108646917744	4.97354493342724	1.9423458543056056	-0.3083040680430508	-1.9039515029151597	-0.7450778882111528	-1.0138499743794427	-4.035886508615522	-3.991613177196712	-6.435016543338299	-7.257428229003665	-7.734354321097044	-11.513211702568135	-11.788966258406807	-9.427964681639514	-1.3386039355119905	-7.9028877448920305	-4.535796476650948	-4.546148225408827	-1.6806839062132066	-2.7741653823317054	-4.2871776693131824	-0.2752480002540239	-1.1055989493520046	-0.4094909716910322
chr2R:3374081-3377388	0.0	0.0	0.0	0.0	0.0	-3.2775277696871	0.6210232608323278	2.8049394530612677	15.8279186998736	29.07282926802601	22.13453440458775	20.939807003204564	13.124181481335311	0.8411255941997078	3.6843790293898264	-0.24252927282185116	-0.3493526172025798	3.227454117141376	-0.8050815260472065	1.073795987071122	0.08116598297471256	0.39417938318767615	10.236327404201727	5.715994085760024	3.64513764099444	5.776370064898482	4.321380016193405	1.188984855244645	-3.1479096101997164	-8.110478929475041	-8.235461766567505	-8.96268267089379	-11.278141168183446	-6.09755045838362	-18.192830677790845	3.8167114958385517	18.797307853841946	20.362821790781002	10.533514817072604	7.643367578340653	1.9153990928169347	6.500005027622392	1.4338915213362913	3.5991770907102567	4.034235069260416	6.710074260863194	5.726457360249695	3.074209113588639	1.7950309324192368
chr2R:3378268-3381252	15.8279186998736	29.07282926802601	22.13453440458775	20.939807003204564	13.124181481335311	0.8411255941997078	3.6843790293898264	-0.24252927282185116	-0.3493526172025798	3.227454117141376	-0.8050815260472065	1.073795987071122	0.08116598297471256	0.39417938318767615	10.236327404201727	5.715994085760024	3.64513764099444	5.776370064898482	4.321380016193405	1.188984855244645	-3.1479096101997164	-8.110478929475041	-8.235461766567505	-8.96268267089379	-11.278141168183446	-6.09755045838362	-18.192830677790845	3.8167114958385517	18.797307853841946	20.362821790781002	10.533514817072604	7.643367578340653	1.9153990928169347	6.500005027622392	1.4338915213362913	3.5991770907102567	4.034235069260416	6.710074260863194	5.726457360249695	3.074209113588639	1.7950309324192368	-3.810357152717529	-4.233485520447574	-7.09512236610156	-5.9821753202820815	-0.6860508163027261	1.0363038600782468	-1.5713570773887096	-5.219275561105634
chr2R:3476671-3478501	-19.61275006586978	-10.19628655526967	-1.0629315913019601	-3.852643483470313	-3.147778954240563	-0.20396293794406736	2.512785502455597	0.0	-0.18946256670265693	-0.9308125029429334	0.8170070340674228	3.695995272685207	-0.1810508810297222	-1.0668755590631576	3.513322686866772	7.716659227264125	3.25021166649983	12.540014681646989	9.000792318276655	1.7303725482962187	8.278437780244305	9.546306380309	9.97481807935009	12.898213949662821	3.7189941662548525	8.210169850634188	5.858131770895748	0.7875892944361568	7.727879872105787	7.403731357139433	10.603989502420939	13.430679687026899	12.988276483741119	8.314992297521995	11.09942220919827	4.5272751138901	8.066034695608234	6.918055937421466	7.1951479162455465	4.3888362280184845	4.086325087234131	3.7185401477873614	-0.4387689261465946	-0.29369239862858415	-1.945423634303609	-1.3929216597546625	-4.695779217624804	-5.7395687859522315	-4.3806619185234394
chr2R:3485671-3487196	9.000792318276655	1.7303725482962187	8.278437780244305	9.546306380309	9.97481807935009	12.898213949662821	3.7189941662548525	8.210169850634188	5.858131770895748	0.7875892944361568	7.727879872105787	7.403731357139433	10.603989502420939	13.430679687026899	12.988276483741119	8.314992297521995	11.09942220919827	4.5272751138901	8.066034695608234	6.918055937421466	7.1951479162455465	4.3888362280184845	4.086325087234131	3.7185401477873614	-0.4387689261465946	-0.29369239862858415	-1.945423634303609	-1.3929216597546625	-4.695779217624804	-5.7395687859522315	-4.3806619185234394	-5.225039624247296	-5.5694909835997635	-11.065679816744046	-8.657034473852566	-4.3975015788667555	-0.7900314431756507	0.8335087618515031	7.284453458480615	10.285145502644475	8.074687189414988	7.931154557561067	13.052213199310675	14.359111624516741	11.502987525436824	10.683243275909748	10.588656388900866	8.137440110322885	8.129473511846994
chr2R:3487313-3488556	9.546306380309	9.97481807935009	12.898213949662821	3.7189941662548525	8.210169850634188	5.858131770895748	0.7875892944361568	7.727879872105787	7.403731357139433	10.603989502420939	13.430679687026899	12.988276483741119	8.314992297521995	11.09942220919827	4.5272751138901	8.066034695608234	6.918055937421466	7.1951479162455465	4.3888362280184845	4.086325087234131	3.7185401477873614	-0.4387689261465946	-0.29369239862858415	-1.945423634303609	-1.3929216597546625	-4.695779217624804	-5.7395687859522315	-4.3806619185234394	-5.225039624247296	-5.5694909835997635	-11.065679816744046	-8.657034473852566	-4.3975015788667555	-0.7900314431756507	0.8335087618515031	7.284453458480615	10.285145502644475	8.074687189414988	7.931154557561067	13.052213199310675	14.359111624516741	11.502987525436824	10.683243275909748	10.588656388900866	8.137440110322885	8.129473511846994	7.045643584211756	3.078744629212592	3.846650952546409
chr2R:3844549-3851660	1.1344084481488204	0.38505923778445694	-0.530564677025667	-1.3555374691222413	-0.47921428613131783	-1.9179926735386583	-1.1644014063203445	-3.847297076725949	-7.3422846098616485	-4.475085616069136	-6.151454251780221	-7.843666571541872	-8.024720903438732	-7.998596329528973	-8.129784490840457	-12.050984276995065	-8.141880307982989	-6.5092635471888	-4.283285648037366	4.659812873530329	17.628220141422542	22.55218043032948	16.06077022630642	18.81237487339938	16.375260361396798	11.459515904595602	10.315017563895303	5.64365866744819	4.936157846291406	5.973214943198068	3.0324880946188144	2.8316167256176428	-1.7971354510611095	-1.76288513709272	-0.1542856323555571	0.2550327347984114	3.0817317745087465	7.744277663411312	10.774281643725075	9.233600178837746	6.368175424551078	3.876753682431867	0.6527310126421587	1.9350710102956206	0.8744108312414818	-2.4450120183165054	-0.6190080203824393	-4.131983377138738	-3.4552708427075305
chr2R:3955117-3957793	-0.5722315223304937	10.60525384705684	4.551700774102727	21.49759729230343	20.991777026795585	25.061376636882883	19.804294160124737	17.403028321377864	18.52040222617137	25.62491202115877	22.701432230311948	19.096399203550934	11.967886823607115	7.640503434027879	9.15550976924132	6.455591879658988	3.296313041789162	2.7153510863391093	0.5839481008860434	1.0146418146068776	0.8084759880169674	0.09006902512616378	0.23436226543313404	-1.139310400949166	-0.7789444920890372	-0.5635774085041256	-0.1164174128250148	7.487774844088088	11.558880532305627	10.489910361448263	11.72632030590633	6.147914285937528	5.046428535533454	2.7562232787249807	2.9999100527454337	0.821080299593497	0.8770605429351326	-3.385252044442486	-3.924326704208899	-2.3612992756765028	-2.6605136101583953	-2.8886098813886028	-4.857004397260419	-5.264878205526095	-5.882416236983848	-8.555330052104422	-9.054136427503117	-5.796497026260263	-7.751605358695208
chr2R:3984459-3986058	-10.257044724968942	-10.544769879978924	-10.086548104705141	-12.089593913231862	-11.950954389243861	-9.941917827571922	-16.470084059320104	-19.392091102191987	-12.071260815225326	-1.9605523250565684	3.058176147472125	6.227862423687336	12.933330882201162	13.587224273634332	9.482987519704109	14.399719389604545	15.217108320312255	12.748829949616901	7.4377436101006955	-0.47041643550660245	-4.058751987205936	-5.226285582284889	-3.212209487598149	-3.0357526421530574	-7.261833804181399	-2.534984060161506	-1.354948806874556	-7.923286284339829	-4.27239747043943	1.4313637641589874	-0.8918426194748864	-3.0777662769981218	-4.752765864836536	-5.366252509840564	-3.535174198421593	-8.979698388092052	-5.017875766744343	-4.799516606939309	-1.9605523250565684	-1.1518831761141577	-7.898209933103622	-6.656569833052803	-2.8037317115148794	4.936358405013155	14.854013270956182	24.307977319207833	29.934883250469746	29.069632923095043	21.739670245881108
chr2R:3993099-3994381	7.4377436101006955	-0.47041643550660245	-4.058751987205936	-5.226285582284889	-3.212209487598149	-3.0357526421530574	-7.261833804181399	-2.534984060161506	-1.354948806874556	-7.923286284339829	-4.27239747043943	1.4313637641589874	-0.8918426194748864	-3.0777662769981218	-4.752765864836536	-5.366252509840564	-3.535174198421593	-8.979698388092052	-5.017875766744343	-4.799516606939309	-1.9605523250565684	-1.1518831761141577	-7.898209933103622	-6.656569833052803	-2.8037317115148794	4.936358405013155	14.854013270956182	24.307977319207833	29.934883250469746	29.069632923095043	21.739670245881108	20.5661333618662	1.3535241139557863	8.8827344130215	5.095966115825148	9.730014957009006	7.729492547153674	2.1076790777018823	0.4162267865976266	-0.6491982780828581	-2.406539401446966	-4.091921552669783	-6.833073268251109	-7.217934608399138	-10.614368288922163	-11.342980478518827	-9.494200276032107	-13.654606737472381	-14.206997871859746
chr2R:4007845-4010933	29.069632923095043	21.739670245881108	20.5661333618662	1.3535241139557863	8.8827344130215	5.095966115825148	9.730014957009006	7.729492547153674	2.1076790777018823	0.4162267865976266	-0.6491982780828581	-2.406539401446966	-4.091921552669783	-6.833073268251109	-7.217934608399138	-10.614368288922163	-11.342980478518827	-9.494200276032107	-13.654606737472381	-14.206997871859746	-2.0583215256863627	0.8168414036742798	-2.8411483989467685	-0.42060519746910435	-0.8570558771294492	-0.42069395798134435	5.995706743918371	9.144367568786427	17.685212177230017	16.00950999685413	19.27228110088837	13.217244822953207	9.714543765820034	11.604467011059926	9.478421862078092	11.888334599585358	4.108667888984719	3.1556412095027637	2.997321991890836	6.501037632368903	5.612169588870048	1.7842150060083009	1.2466937134313223	0.4966978731207408	0.02713015689029232	-1.41815549901413	-4.436518297915576	-4.714860499616037	-4.544636106295205
chr2R:4013936-4014961	-4.091921552669783	-6.833073268251109	-7.217934608399138	-10.614368288922163	-11.342980478518827	-9.494200276032107	-13.654606737472381	-14.206997871859746	-2.0583215256863627	0.8168414036742798	-2.8411483989467685	-0.42060519746910435	-0.8570558771294492	-0.42069395798134435	5.995706743918371	9.144367568786427	17.685212177230017	16.00950999685413	19.27228110088837	13.217244822953207	9.714543765820034	11.604467011059926	9.478421862078092	11.888334599585358	4.108667888984719	3.1556412095027637	2.997321991890836	6.501037632368903	5.612169588870048	1.7842150060083009	1.2466937134313223	0.4966978731207408	0.02713015689029232	-1.41815549901413	-4.436518297915576	-4.714860499616037	-4.544636106295205	-6.093682914087637	-0.6133374968821508	-9.680209006640599	-8.565941854422288	-10.179274037951028	-15.035871630991604	-10.174589834624953	-10.839767396542769	-4.600355674276042	3.714372303401641	4.206458297098681	1.8008153596136864
chr2R:4015191-4017089	-10.614368288922163	-11.342980478518827	-9.494200276032107	-13.654606737472381	-14.206997871859746	-2.0583215256863627	0.8168414036742798	-2.8411483989467685	-0.42060519746910435	-0.8570558771294492	-0.42069395798134435	5.995706743918371	9.144367568786427	17.685212177230017	16.00950999685413	19.27228110088837	13.217244822953207	9.714543765820034	11.604467011059926	9.478421862078092	11.888334599585358	4.108667888984719	3.1556412095027637	2.997321991890836	6.501037632368903	5.612169588870048	1.7842150060083009	1.2466937134313223	0.4966978731207408	0.02713015689029232	-1.41815549901413	-4.436518297915576	-4.714860499616037	-4.544636106295205	-6.093682914087637	-0.6133374968821508	-9.680209006640599	-8.565941854422288	-10.179274037951028	-15.035871630991604	-10.174589834624953	-10.839767396542769	-4.600355674276042	3.714372303401641	4.206458297098681	1.8008153596136864	-1.3262553569255142	-3.8717677375903974	-7.032422106507426
chr2R:4017265-4020079	-14.206997871859746	-2.0583215256863627	0.8168414036742798	-2.8411483989467685	-0.42060519746910435	-0.8570558771294492	-0.42069395798134435	5.995706743918371	9.144367568786427	17.685212177230017	16.00950999685413	19.27228110088837	13.217244822953207	9.714543765820034	11.604467011059926	9.478421862078092	11.888334599585358	4.108667888984719	3.1556412095027637	2.997321991890836	6.501037632368903	5.612169588870048	1.7842150060083009	1.2466937134313223	0.4966978731207408	0.02713015689029232	-1.41815549901413	-4.436518297915576	-4.714860499616037	-4.544636106295205	-6.093682914087637	-0.6133374968821508	-9.680209006640599	-8.565941854422288	-10.179274037951028	-15.035871630991604	-10.174589834624953	-10.839767396542769	-4.600355674276042	3.714372303401641	4.206458297098681	1.8008153596136864	-1.3262553569255142	-3.8717677375903974	-7.032422106507426	-4.077622026363925	-6.5147975987291415	-10.551337694004067	-4.910365417656508
chr2R:4051077-4052679	4.105242665210361	6.112030079547868	12.105949836324509	13.336171490203792	13.069233490355161	8.793586729483271	6.6074597705101	2.157550207925536	-3.5956752045082254	-9.446815992244911	-7.872323225199183	-7.55637085627978	-7.497416895109031	-9.789376165571323	-6.565708358925413	-0.7158051146113907	-8.603406867427372	-4.786234973343447	3.133964105921284	13.387915832399102	12.876316679772057	4.07959625740981	6.576609422524795	2.256430879095507	-0.3624383129107805	-0.22816119486484343	-5.272175063667391	-4.194638839578483	1.7839825369126865	0.7845717846188869	-5.485989159904385	-6.385884385657546	-15.073572530926583	-13.748238699344457	-11.147647794255258	-13.271943599357803	9.400760127159069	11.943853472481763	7.729631436878071	10.18107813359329	4.7770379003009635	8.901858167255869	12.986979262936954	7.1629945975093	10.773402311061854	4.009245197097425	7.176385244666487	2.81027834555688	12.063767003474348
chr2R:4118432-4119779	-0.32675222119505476	2.8233753494857905	4.765237666314431	2.6668269275848586	2.0608140869480054	-0.8919676005290786	0.0	0.5722315223304937	0.0	0.9884928598239788	0.2614505271567006	-0.3731686044276336	2.2093558645570006	3.7189647282001697	-0.7359535705891888	-0.47712125471966244	-1.1737218734474009	0.9059652567236041	0.8065359368777398	6.099282113554361	1.0794930590992082	3.64137302553074	5.994046903673097	7.322198197365482	6.151396157737086	4.00528717996619	2.712470114957639	1.8794854993956855	0.21715156387874834	-0.09677621438902537	-2.7868517893715326	-1.7087032182946953	-2.2053616790637998	-2.2632888069697144	0.45718125277724964	-1.779468090058009	-1.5721415294518208	-2.6904755406278245	0.7368085149856921	1.610930212035539	-0.8065359368777398	-1.002581496911385	0.3794904077357879	0.21145668906009957	2.289429582570745	5.733256421597699	2.5754340375626112	-0.2887691230768229	0.8065359368777398
chr2R:4121018-4123740	0.0	0.5722315223304937	0.0	0.9884928598239788	0.2614505271567006	-0.3731686044276336	2.2093558645570006	3.7189647282001697	-0.7359535705891888	-0.47712125471966244	-1.1737218734474009	0.9059652567236041	0.8065359368777398	6.099282113554361	1.0794930590992082	3.64137302553074	5.994046903673097	7.322198197365482	6.151396157737086	4.00528717996619	2.712470114957639	1.8794854993956855	0.21715156387874834	-0.09677621438902537	-2.7868517893715326	-1.7087032182946953	-2.2053616790637998	-2.2632888069697144	0.45718125277724964	-1.779468090058009	-1.5721415294518208	-2.6904755406278245	0.7368085149856921	1.610930212035539	-0.8065359368777398	-1.002581496911385	0.3794904077357879	0.21145668906009957	2.289429582570745	5.733256421597699	2.5754340375626112	-0.2887691230768229	0.8065359368777398	0.37107205997171755	10.889903267250983	3.7099743467399318	13.498704072095531	6.099795759466678	11.16272126184557
chr2R:4123884-4124903	-0.3731686044276336	2.2093558645570006	3.7189647282001697	-0.7359535705891888	-0.47712125471966244	-1.1737218734474009	0.9059652567236041	0.8065359368777398	6.099282113554361	1.0794930590992082	3.64137302553074	5.994046903673097	7.322198197365482	6.151396157737086	4.00528717996619	2.712470114957639	1.8794854993956855	0.21715156387874834	-0.09677621438902537	-2.7868517893715326	-1.7087032182946953	-2.2053616790637998	-2.2632888069697144	0.45718125277724964	-1.779468090058009	-1.5721415294518208	-2.6904755406278245	0.7368085149856921	1.610930212035539	-0.8065359368777398	-1.002581496911385	0.3794904077357879	0.21145668906009957	2.289429582570745	5.733256421597699	2.5754340375626112	-0.2887691230768229	0.8065359368777398	0.37107205997171755	10.889903267250983	3.7099743467399318	13.498704072095531	6.099795759466678	11.16272126184557	18.470271767363325	9.600108309068165	4.3988406194072915	18.832289954393673	22.045172445692877
chr2R:4130827-4133228	4.00528717996619	2.712470114957639	1.8794854993956855	0.21715156387874834	-0.09677621438902537	-2.7868517893715326	-1.7087032182946953	-2.2053616790637998	-2.2632888069697144	0.45718125277724964	-1.779468090058009	-1.5721415294518208	-2.6904755406278245	0.7368085149856921	1.610930212035539	-0.8065359368777398	-1.002581496911385	0.3794904077357879	0.21145668906009957	2.289429582570745	5.733256421597699	2.5754340375626112	-0.2887691230768229	0.8065359368777398	0.37107205997171755	10.889903267250983	3.7099743467399318	13.498704072095531	6.099795759466678	11.16272126184557	18.470271767363325	9.600108309068165	4.3988406194072915	18.832289954393673	22.045172445692877	14.150732856825513	18.94618246512538	27.039163756072544	28.339757870987548	23.953835653643715	23.83473431469541	20.561076631401168	18.02799272238404	13.686407735505455	11.898248377719154	12.10995538848066	10.326437875530203	6.506831158439928	5.930222386337594
chr2R:4134034-4135507	-2.2053616790637998	-2.2632888069697144	0.45718125277724964	-1.779468090058009	-1.5721415294518208	-2.6904755406278245	0.7368085149856921	1.610930212035539	-0.8065359368777398	-1.002581496911385	0.3794904077357879	0.21145668906009957	2.289429582570745	5.733256421597699	2.5754340375626112	-0.2887691230768229	0.8065359368777398	0.37107205997171755	10.889903267250983	3.7099743467399318	13.498704072095531	6.099795759466678	11.16272126184557	18.470271767363325	9.600108309068165	4.3988406194072915	18.832289954393673	22.045172445692877	14.150732856825513	18.94618246512538	27.039163756072544	28.339757870987548	23.953835653643715	23.83473431469541	20.561076631401168	18.02799272238404	13.686407735505455	11.898248377719154	12.10995538848066	10.326437875530203	6.506831158439928	5.930222386337594	2.43586694843653	1.7174564949695326	1.6236950965948647	-0.6127368711951886	-2.133107070266618	-2.6665618385982057	-1.537459316928925
chr2R:4137265-4138819	0.7368085149856921	1.610930212035539	-0.8065359368777398	-1.002581496911385	0.3794904077357879	0.21145668906009957	2.289429582570745	5.733256421597699	2.5754340375626112	-0.2887691230768229	0.8065359368777398	0.37107205997171755	10.889903267250983	3.7099743467399318	13.498704072095531	6.099795759466678	11.16272126184557	18.470271767363325	9.600108309068165	4.3988406194072915	18.832289954393673	22.045172445692877	14.150732856825513	18.94618246512538	27.039163756072544	28.339757870987548	23.953835653643715	23.83473431469541	20.561076631401168	18.02799272238404	13.686407735505455	11.898248377719154	12.10995538848066	10.326437875530203	6.506831158439928	5.930222386337594	2.43586694843653	1.7174564949695326	1.6236950965948647	-0.6127368711951886	-2.133107070266618	-2.6665618385982057	-1.537459316928925	-7.421886533402223	-8.816191924782851	-11.165595977147884	-13.424111794555582	-20.68844276457413	-22.125450994405067
chr2R:4537112-4539438	-12.667662332046541	4.7590334572595205	18.0019034637971	15.637796243031937	5.2820971603727	11.135607005388072	6.631274703865404	8.64777563347873	5.715714113464001	3.1312997000044502	4.002819812833059	4.448048427448677	7.499666579606615	0.44716766132683194	6.229676272255447	2.276330145996985	7.716261327283996	8.322370778466427	4.599225292674966	5.071248857126865	3.9120740454371017	6.461218676494648	2.7337454929662974	0.08030008345672995	-1.5857972890784986	-2.418848405169001	-2.0052031554785352	-5.953428320060966	-8.549733605506562	-8.0633211171815	8.67210720001267	1.179745271867466	8.568618402966376	14.83085330922259	13.943450187752003	8.050146406201137	6.6297789102019795	4.630903477331697	1.906601163200572	1.2728611075149725	0.4096268743733516	-2.6845387998839034	-3.401754220790565	-4.668914793474605	-3.862420300850935	-7.177830766842969	-11.268986092123573	-7.155193920232835	-8.103968875827599
chr2R:4539927-4542787	11.135607005388072	6.631274703865404	8.64777563347873	5.715714113464001	3.1312997000044502	4.002819812833059	4.448048427448677	7.499666579606615	0.44716766132683194	6.229676272255447	2.276330145996985	7.716261327283996	8.322370778466427	4.599225292674966	5.071248857126865	3.9120740454371017	6.461218676494648	2.7337454929662974	0.08030008345672995	-1.5857972890784986	-2.418848405169001	-2.0052031554785352	-5.953428320060966	-8.549733605506562	-8.0633211171815	8.67210720001267	1.179745271867466	8.568618402966376	14.83085330922259	13.943450187752003	8.050146406201137	6.6297789102019795	4.630903477331697	1.906601163200572	1.2728611075149725	0.4096268743733516	-2.6845387998839034	-3.401754220790565	-4.668914793474605	-3.862420300850935	-7.177830766842969	-11.268986092123573	-7.155193920232835	-8.103968875827599	-6.758429327396863	-10.490782931700771	-3.606562984853126	-1.3764286328740238	-4.517780916285562
chr2R:4543649-4548071	0.44716766132683194	6.229676272255447	2.276330145996985	7.716261327283996	8.322370778466427	4.599225292674966	5.071248857126865	3.9120740454371017	6.461218676494648	2.7337454929662974	0.08030008345672995	-1.5857972890784986	-2.418848405169001	-2.0052031554785352	-5.953428320060966	-8.549733605506562	-8.0633211171815	8.67210720001267	1.179745271867466	8.568618402966376	14.83085330922259	13.943450187752003	8.050146406201137	6.6297789102019795	4.630903477331697	1.906601163200572	1.2728611075149725	0.4096268743733516	-2.6845387998839034	-3.401754220790565	-4.668914793474605	-3.862420300850935	-7.177830766842969	-11.268986092123573	-7.155193920232835	-8.103968875827599	-6.758429327396863	-10.490782931700771	-3.606562984853126	-1.3764286328740238	-4.517780916285562	-5.09958248569947	-7.886786831462476	3.6029143686588108	3.944046507903556	-1.0322347332685127	0.032082055409139706	-4.090801613197133	-11.451471864787665
chr2R:4788582-4789859	1.3707432604318717	-0.47824317634661123	-2.2175132116330003	-0.3468296484451403	-2.268081019807804	-1.9514245205849612	-2.5523331349042753	-4.432317330593094	-2.103277764706862	-1.0750675977659208	0.16151828288564812	-1.4869264150530963	0.6454271861264046	-0.1843524461301665	0.14247553440102317	0.3516633754692448	0.0	1.5022269290607766	1.3120223027252604	2.9511167691190714	6.139900038379303	4.319981771440271	4.9508190250169815	5.413521039652537	12.445195309165609	9.370055882456963	2.259982999975834	16.928728157370553	18.578620147457286	22.699182396269805	22.027884777882964	19.917113735499147	23.562683597568196	18.72116952804276	19.566669506576694	18.112230050719578	15.045865502947372	12.072702741033513	13.029954165048249	12.586187658388807	11.023734854308561	9.11431363158245	3.5050066841601715	10.778885113682062	10.882962766376568	12.518644969418993	7.42724421545956	7.524292970229408	4.280933471455786
chr2R:4801672-4803032	2.259982999975834	16.928728157370553	18.578620147457286	22.699182396269805	22.027884777882964	19.917113735499147	23.562683597568196	18.72116952804276	19.566669506576694	18.112230050719578	15.045865502947372	12.072702741033513	13.029954165048249	12.586187658388807	11.023734854308561	9.11431363158245	3.5050066841601715	10.778885113682062	10.882962766376568	12.518644969418993	7.42724421545956	7.524292970229408	4.280933471455786	4.338319509392896	2.2352197701010135	3.77073677588876	3.3085695771183876	-0.13958435507365025	2.5788341815912883	2.282608942853597	1.839360833992681	0.37417376175918765	0.6896535319862858	-2.381354985256489	-3.651407506363927	-6.139752592353167	-6.980355293307574	-6.304931555541279	-6.320502435350984	-5.010908655244074	-5.5459199418856855	-10.025657362575881	-8.496013335475167	-7.575075761617047	-9.86496323054206	-10.25565889415798	-13.733451037909749	-12.944887793036475	-8.317841881764767
chr2R:4838681-4840117	-1.4933196963306603	5.4961318126461896	12.001843213276636	4.9029845423256875	1.9330516924433967	3.682563881878524	2.443835547042677	3.8672745922139207	-0.9509843487370995	-4.4419671904594304	-6.703398618150321	-8.661368409358476	-2.433427550577153	4.678137249035158	5.516041303690585	5.8893496030024926	3.310225897880665	-0.1706980493469519	-4.876782186200838	-8.214630544048456	-8.436712504595853	-14.487034387657234	-6.895633573463114	-18.635269223911664	-20.31534588803695	-17.0852624399561	-6.079347369575738	9.187690961517378	14.623762047790189	14.595472159058609	15.2573137335327	12.057026408904132	12.838037039308144	6.416824510155659	7.270351444535503	1.5256158552092285	1.5486998694489333	2.1148894066722477	-0.8797530693134228	-2.15322897974879	-7.067026599475055	-8.487796444774304	-7.507517349000179	-5.185615902758851	1.9318012675641778	-0.7408167947941127	2.5133963811764066	-1.2994664175175838	1.53172278343657
chr2R:5291175-5295720	0.0	0.0	0.0	0.0	0.0	0.0	0.0	0.0	0.0	0.0	0.0	0.0	0.0	0.0	0.0	-1.684872899606169	-2.7285928155171044	0.3842533059311557	9.428086487260062	20.89585629988655	8.336084675053037	0.9884928598239788	14.468967273135757	12.468846272991584	1.9769857196479577	16.579407312901683	17.271522755670965	5.063775021356092	22.19775102646278	10.868167070243478	19.74233938862757	12.810150618937138	16.306428548145423	11.270741913939787	5.162327182535344	6.453641068684952	7.633858870651727	8.518253098166072	5.803613910464812	3.7207062271923945	-0.5733005938677672	-0.30744329737091464	-1.2958644586155106	-2.6221638262220823	-7.185034881057099	-6.836435564290742	-0.7026662228295751	0.7979835138031773	0.9059652567236041
chr2R:5579150-5581193	2.8843915767799784	3.0683425852630215	6.183890959074667	1.1988016946252926	0.9342551665583563	-0.6309342684706833	2.498048369638254	1.4599690773045066	1.0682925439417832	-1.1737218734474009	0.0	-0.3842533059311557	0.9268434293280481	1.8019713193534868	4.910983050023653	4.383681006276679	-0.4666095473949303	3.100209226887036	4.254914972822969	-0.2713509848147906	1.2476199916354016	1.146516292592931	3.0576063313571313	2.956702175270499	-0.14184530861296119	0.21715479440190416	-1.6403304309546418	0.043648252242353434	0.13463002624209136	0.7359535705891888	1.2780642861172016	-3.090962492006113	-1.4994813860467464	-0.27738857308500253	-0.12161867248595881	-0.26145052715670036	-1.0668755590631576	0.47361638658811406	3.2023691809850736	5.223010768506824	5.823863949956525	1.2813406034374712	-0.9816787142414666	-4.1729706182442206	-0.7432664515957342	3.327778021471547	-0.2609691030483826	-3.4802351048410025	-2.4709931204640165
chr2R:5758860-5760137	13.163823283852302	15.516600104031317	13.628360810486791	4.446164106362224	18.369660716903038	15.63946017397919	17.41611678999735	12.363967726128047	8.0436302177728	8.355927290791415	5.8978735400490825	1.6957259246260068	2.1966661121353006	0.23950320117299453	0.8824165131412829	-1.7048768568931576	-1.8565704102756144	-4.967402969778211	-3.3198445085055828	-5.6040478990845095	-3.7751572420328894	-3.003027725475641	-5.6525596128526425	-8.393258227289774	-5.67918009621369	-4.075496040619953	-3.102688590541744	-4.637018960425016	-5.425715202538389	-11.597828329707692	-6.772560463351795	-6.03852790070875	5.759466537620864	4.327532584982848	3.342572552572322	2.0828598659432536	-0.18222707671352745	1.732313029930873	1.1895044600904086	-3.1743890014974183	-5.151542752898206	-11.23004889800583	-6.839917172510632	7.072149490560852	3.4087681807109256	4.280061381937526	2.6333969813636946	2.9529748340123954	-3.550167421917548
chr2R:5847653-5848815	-12.122863924848575	-1.0383346136392257	6.601295308907689	6.651928093055936	0.7402438788397189	-0.632982736236528	-2.048231450266142	-2.964054435243716	-8.684294339500314	-6.982911380235023	-2.4068695605027166	-2.5877621729802205	-1.146878122248319	-2.2416110043246382	-3.586180404898509	-0.5721522541674613	-1.4666889098637228	-2.800325474897258	-2.882209593268187	-7.441128410701699	-3.889377194200314	-6.486278184501253	-1.3836034978805847	0.6816519536376183	-8.41521678550724	-5.185308899103613	-1.0668755590631576	-0.7359535705891888	0.8804889295627867	1.1537050610771495	0.29903377680209775	4.727171898209324	1.851348435306251	-1.4637527426815689	0.9609115391260601	4.46108693637005	5.041135597172318	4.2010732646687865	2.2956485333676047	0.9517559637601757	5.340100905052032	4.131691090331079	0.701168230524681	0.5146171570867977	-2.311767315670494	-1.9969147169882728	-0.38894791660417566	-1.170041379908726	-0.6418308007673913
chr2R:5858586-5860175	-1.3836034978805847	0.6816519536376183	-8.41521678550724	-5.185308899103613	-1.0668755590631576	-0.7359535705891888	0.8804889295627867	1.1537050610771495	0.29903377680209775	4.727171898209324	1.851348435306251	-1.4637527426815689	0.9609115391260601	4.46108693637005	5.041135597172318	4.2010732646687865	2.2956485333676047	0.9517559637601757	5.340100905052032	4.131691090331079	0.701168230524681	0.5146171570867977	-2.311767315670494	-1.9969147169882728	-0.38894791660417566	-1.170041379908726	-0.6418308007673913	-1.3343848487428691	0.2614505271567006	0.6252873828651146	2.2784376691250494	2.5857440836081795	1.6063391588799492	1.6749843987197495	1.3026797493190057	-2.263385921796446	-3.118818020277485	-5.980348412209219	-9.93454725504538	-8.183077645738386	-7.94619046853897	-5.347084235432769	-0.32675222119505476	-7.813927712213648	-2.57930669944693	1.5444361659797716	-0.09665944583183876	-0.611164010095887	-2.184120154015565
chr2R:5861020-5862527	-0.7359535705891888	0.8804889295627867	1.1537050610771495	0.29903377680209775	4.727171898209324	1.851348435306251	-1.4637527426815689	0.9609115391260601	4.46108693637005	5.041135597172318	4.2010732646687865	2.2956485333676047	0.9517559637601757	5.340100905052032	4.131691090331079	0.701168230524681	0.5146171570867977	-2.311767315670494	-1.9969147169882728	-0.38894791660417566	-1.170041379908726	-0.6418308007673913	-1.3343848487428691	0.2614505271567006	0.6252873828651146	2.2784376691250494	2.5857440836081795	1.6063391588799492	1.6749843987197495	1.3026797493190057	-2.263385921796446	-3.118818020277485	-5.980348412209219	-9.93454725504538	-8.183077645738386	-7.94619046853897	-5.347084235432769	-0.32675222119505476	-7.813927712213648	-2.57930669944693	1.5444361659797716	-0.09665944583183876	-0.611164010095887	-2.184120154015565	1.684872899606169	0.0	-0.32675222119505476	1.5280937151637	0.9342449822945017
chr2R:5865221-5866540	4.46108693637005	5.041135597172318	4.2010732646687865	2.2956485333676047	0.9517559637601757	5.340100905052032	4.131691090331079	0.701168230524681	0.5146171570867977	-2.311767315670494	-1.9969147169882728	-0.38894791660417566	-1.170041379908726	-0.6418308007673913	-1.3343848487428691	0.2614505271567006	0.6252873828651146	2.2784376691250494	2.5857440836081795	1.6063391588799492	1.6749843987197495	1.3026797493190057	-2.263385921796446	-3.118818020277485	-5.980348412209219	-9.93454725504538	-8.183077645738386	-7.94619046853897	-5.347084235432769	-0.32675222119505476	-7.813927712213648	-2.57930669944693	1.5444361659797716	-0.09665944583183876	-0.611164010095887	-2.184120154015565	1.684872899606169	0.0	-0.32675222119505476	1.5280937151637	0.9342449822945017	3.1116449905781733	1.4223484209520463	1.5361674623468733	7.332115118508913	2.534074598142048	0.0	0.12686663134999643	-0.24859523514443574
chr2R:5868277-5871571	4.131691090331079	0.701168230524681	0.5146171570867977	-2.311767315670494	-1.9969147169882728	-0.38894791660417566	-1.170041379908726	-0.6418308007673913	-1.3343848487428691	0.2614505271567006	0.6252873828651146	2.2784376691250494	2.5857440836081795	1.6063391588799492	1.6749843987197495	1.3026797493190057	-2.263385921796446	-3.118818020277485	-5.980348412209219	-9.93454725504538	-8.183077645738386	-7.94619046853897	-5.347084235432769	-0.32675222119505476	-7.813927712213648	-2.57930669944693	1.5444361659797716	-0.09665944583183876	-0.611164010095887	-2.184120154015565	1.684872899606169	0.0	-0.32675222119505476	1.5280937151637	0.9342449822945017	3.1116449905781733	1.4223484209520463	1.5361674623468733	7.332115118508913	2.534074598142048	0.0	0.12686663134999643	-0.24859523514443574	0.0	-2.7818251204983344	-9.251203936019325	-8.546090519409216	-3.8469646920572265	-6.310088919090811
chr2R:5872526-5875573	0.2614505271567006	0.6252873828651146	2.2784376691250494	2.5857440836081795	1.6063391588799492	1.6749843987197495	1.3026797493190057	-2.263385921796446	-3.118818020277485	-5.980348412209219	-9.93454725504538	-8.183077645738386	-7.94619046853897	-5.347084235432769	-0.32675222119505476	-7.813927712213648	-2.57930669944693	1.5444361659797716	-0.09665944583183876	-0.611164010095887	-2.184120154015565	1.684872899606169	0.0	-0.32675222119505476	1.5280937151637	0.9342449822945017	3.1116449905781733	1.4223484209520463	1.5361674623468733	7.332115118508913	2.534074598142048	0.0	0.12686663134999643	-0.24859523514443574	0.0	-2.7818251204983344	-9.251203936019325	-8.546090519409216	-3.8469646920572265	-6.310088919090811	-0.8881232239143072	-0.2406233412219088	2.4181631248526236	4.1494546334321845	0.8457119955017671	4.927089479766451	1.5951897934418335	5.660822793918938	11.503925975444508
chr2R:5876300-5877405	-2.263385921796446	-3.118818020277485	-5.980348412209219	-9.93454725504538	-8.183077645738386	-7.94619046853897	-5.347084235432769	-0.32675222119505476	-7.813927712213648	-2.57930669944693	1.5444361659797716	-0.09665944583183876	-0.611164010095887	-2.184120154015565	1.684872899606169	0.0	-0.32675222119505476	1.5280937151637	0.9342449822945017	3.1116449905781733	1.4223484209520463	1.5361674623468733	7.332115118508913	2.534074598142048	0.0	0.12686663134999643	-0.24859523514443574	0.0	-2.7818251204983344	-9.251203936019325	-8.546090519409216	-3.8469646920572265	-6.310088919090811	-0.8881232239143072	-0.2406233412219088	2.4181631248526236	4.1494546334321845	0.8457119955017671	4.927089479766451	1.5951897934418335	5.660822793918938	11.503925975444508	16.450808141479296	18.306255349717148	23.233335918454657	15.08267214345678	12.192051775328288	6.301157068952254	2.0257581142783456
chr2R:5933626-5937257	2.2925707925869543	1.7829858413977506	1.7362206576234174	-3.080945272778992	-2.55491958654151	-6.119158525518975	-1.188418673150786	-6.244290462155763	-4.623139016938596	-6.142418323282431	-4.494111855555519	-9.312810385303377	-5.454061773759572	-5.250930534581736	-5.224803140438472	-9.768114789280947	-17.777506531562477	-12.615359266771286	-19.911657504739768	-9.20102675834225	0.0	0.0	-19.936797735978104	-0.5461807351831426	0.32675222119505476	-0.47712125471966244	-1.4637527426815689	-5.397098054016726	-9.494199838044388	-0.7875892944361567	-2.2887667349251224	-5.992601962850793	-1.3530079183022206	-1.5711696903276526	-3.3817346133273163	-0.26145052715670036	-2.421643699769016	-5.421681923207518	-4.563397998992569	-0.5540953228602561	0.0	-1.0668755590631576	0.6252873828651146	2.7285928155171044	3.8993426260546893	2.7131191079497907	0.0	0.19916529609750638	3.706289730629852
chr2R:5953267-5955011	-0.5540953228602561	0.0	-1.0668755590631576	0.6252873828651146	2.7285928155171044	3.8993426260546893	2.7131191079497907	0.0	0.19916529609750638	3.706289730629852	3.055181793065881	7.949618606510716	0.0	-0.47712125471966244	-0.3842533059311557	0.8303377751134301	10.428009848849271	11.013321061259843	10.595244095192095	11.163258535355306	8.473908733972348	10.569572019130144	11.5183282470905	2.2691212993301275	17.65719390978279	19.76004614890102	16.839823264021252	10.485152121036608	10.359555785515523	6.652355450146949	5.094505170584816	3.557069507520485	-3.4835844376116865	-4.942843967974719	-6.018653916650583	-1.4812087192629166	-0.3375104555250093	1.4476786226838656	0.6760065197902426	0.5469882702343285	-1.2741633775171999	0.5050184077099935	-3.743714146245662	-4.846579662089063	-0.9360098833934678	-0.9792538289361691	-1.6127753727275145	-4.736221820220203	-9.44490916472876
chr2R:5963333-5964534	8.473908733972348	10.569572019130144	11.5183282470905	2.2691212993301275	17.65719390978279	19.76004614890102	16.839823264021252	10.485152121036608	10.359555785515523	6.652355450146949	5.094505170584816	3.557069507520485	-3.4835844376116865	-4.942843967974719	-6.018653916650583	-1.4812087192629166	-0.3375104555250093	1.4476786226838656	0.6760065197902426	0.5469882702343285	-1.2741633775171999	0.5050184077099935	-3.743714146245662	-4.846579662089063	-0.9360098833934678	-0.9792538289361691	-1.6127753727275145	-4.736221820220203	-9.44490916472876	-7.959520926198638	-8.159614064278879	-9.638068101342135	-11.613806089042018	-7.895031296607609	-3.426934377721834	-14.011919163748534	-13.43702133042939	-14.805527788887554	-5.321953871456178	-5.6618970826901105	-7.469486281096992	-0.5552050987676277	-5.6162735501553716	-2.9964352262978577	-4.41513774471151	-1.9539915573404332	3.1666162638514956	5.257110339685625	20.846355227215717
chr2R:5965803-5967053	19.76004614890102	16.839823264021252	10.485152121036608	10.359555785515523	6.652355450146949	5.094505170584816	3.557069507520485	-3.4835844376116865	-4.942843967974719	-6.018653916650583	-1.4812087192629166	-0.3375104555250093	1.4476786226838656	0.6760065197902426	0.5469882702343285	-1.2741633775171999	0.5050184077099935	-3.743714146245662	-4.846579662089063	-0.9360098833934678	-0.9792538289361691	-1.6127753727275145	-4.736221820220203	-9.44490916472876	-7.959520926198638	-8.159614064278879	-9.638068101342135	-11.613806089042018	-7.895031296607609	-3.426934377721834	-14.011919163748534	-13.43702133042939	-14.805527788887554	-5.321953871456178	-5.6618970826901105	-7.469486281096992	-0.5552050987676277	-5.6162735501553716	-2.9964352262978577	-4.41513774471151	-1.9539915573404332	3.1666162638514956	5.257110339685625	20.846355227215717	10.365810154669395	18.799938799725176	17.521389339756194	10.424214081689824	20.949709405420688
chr2R:6196361-6197404	-1.113596947592484	-5.150692707790063	-3.9046987013141874	-3.4610138630190015	-1.808420779643637	-2.2391622142279766	-0.9182980898333778	0.47712125471966244	-2.677753558334852	-2.7614514512863217	-3.7181767123605547	-4.403769282171555	-1.6789928930721076	-1.4492394586519157	0.37136239756298733	-1.2780642861172016	-1.737821756118996	-4.389095373222751	-4.806525736182328	-5.8768407357176935	-3.747197407005113	-2.248929596683127	-3.8477662405771205	-3.1166150480759245	-4.768773925961935	-5.284675405974788	-0.25580541979093435	-0.5170074203802734	-1.5611284900822384	-0.20127506014148425	1.3474936546328062	-0.8065359368777398	0.7359535705891888	2.295384224678788	10.160848075886136	8.460945166576867	9.324325731909203	10.619250620079825	7.874781143000378	9.126772630223684	7.811945058059834	9.466363695647331	6.016334602871366	9.190858445107109	9.618746249399113	7.794084890827055	6.664176878691691	3.6555883518873	4.637264084628842
chr2R:6308663-6309827	2.3942477926482564	2.5976474805367564	0.12407515954955821	3.307259573867159	-0.5223858261979649	2.498336991628845	4.718328401718284	0.3842533059311557	0.9884928598239788	0.38054047340964037	4.839496863030964	9.344710351917627	4.852945222571541	1.1055203668401599	-4.107263198437625	-8.093679689556511	-4.647908875528374	-5.703645897966273	-2.01989491730279	-6.273568964762241	-2.455213226255248	-2.198666464652762	-0.3842533059311557	-1.0879376039890982	-3.7863552652548353	-1.8619879870740355	0.32675222119505476	0.3842533059311557	-0.7359535705891888	0.9529088973048124	0.13798596277748623	1.4783140534658052	0.08170889073756069	-1.9030549201793103	-2.8521776008695547	1.0229557637236997	-1.9429186804679142	-0.41288578669098697	-2.5205116132690457	-1.0563871452896878	-2.2131012910950005	-1.7083487806465096	-0.4201638641151408	-0.41390866904097995	-0.6252873828651145	1.6828296963411122	-0.9725842097237654	2.9602175378815847	3.372017570903538
chr2R:6316778-6318108	-4.647908875528374	-5.703645897966273	-2.01989491730279	-6.273568964762241	-2.455213226255248	-2.198666464652762	-0.3842533059311557	-1.0879376039890982	-3.7863552652548353	-1.8619879870740355	0.32675222119505476	0.3842533059311557	-0.7359535705891888	0.9529088973048124	0.13798596277748623	1.4783140534658052	0.08170889073756069	-1.9030549201793103	-2.8521776008695547	1.0229557637236997	-1.9429186804679142	-0.41288578669098697	-2.5205116132690457	-1.0563871452896878	-2.2131012910950005	-1.7083487806465096	-0.4201638641151408	-0.41390866904097995	-0.6252873828651145	1.6828296963411122	-0.9725842097237654	2.9602175378815847	3.372017570903538	2.934987036556517	2.1798105609037504	-1.6946826215212243	-0.4786913255326419	1.0125888611440934	2.2139181143348168	0.17127227993998126	1.5160814685780497	0.10736953064054933	0.05181556329032951	1.0004410830480637	1.9684898084253986	1.1529207461684277	-1.7563068071459853	-1.1118959155158696	-1.3365333925463236
chr2R:6324262-6324922	1.4783140534658052	0.08170889073756069	-1.9030549201793103	-2.8521776008695547	1.0229557637236997	-1.9429186804679142	-0.41288578669098697	-2.5205116132690457	-1.0563871452896878	-2.2131012910950005	-1.7083487806465096	-0.4201638641151408	-0.41390866904097995	-0.6252873828651145	1.6828296963411122	-0.9725842097237654	2.9602175378815847	3.372017570903538	2.934987036556517	2.1798105609037504	-1.6946826215212243	-0.4786913255326419	1.0125888611440934	2.2139181143348168	0.17127227993998126	1.5160814685780497	0.10736953064054933	0.05181556329032951	1.0004410830480637	1.9684898084253986	1.1529207461684277	-1.7563068071459853	-1.1118959155158696	-1.3365333925463236	1.6571693822033189	1.087636782058556	-1.0668755590631576	1.5781838836615223	7.317487863716248	8.639369778392277	3.2917853872246745	0.7359535705891888	4.2141505253841665	5.4634100381588535	-0.7359535705891888	7.524816138381164	6.048655828631882	6.6129173280706	6.339925367769449
chr2R:6351622-6353225	-2.1260421591276266	-2.720008981634626	0.5552050987676277	-3.212031458465436	-1.022747969488467	-0.6112617601679553	1.7557126806444476	9.833522031252524	32.347446167928666	11.996322375577966	19.675023129202334	5.423804078475888	0.6771956237733705	0.9785856351704517	3.7109431234694363	11.76886007282654	9.5482343108699	2.3480335351020902	-2.1864798090316886	-5.572799575353725	-5.1638387040336236	0.0	-3.8850477741019316	-3.3049253787986825	-6.761432911023849	-5.694833577620025	-9.329085600040507	-3.3494998593431835	-25.298198727464	-23.526241247076484	-12.853176598020958	2.3880736099734654	-0.8249841762751692	12.245503132184945	9.82213309184547	7.554867996353109	-0.06961727950709673	4.987841619587369	11.36099602214354	9.458928707466708	1.6453038260344375	-5.310377933542893	-6.842249751245408	-11.112278743098997	-10.016392222679144	-30.450029553149907	-27.38642835785447	-5.053689543002424	-1.5266364489807052
chr2R:6353358-6357141	-3.212031458465436	-1.022747969488467	-0.6112617601679553	1.7557126806444476	9.833522031252524	32.347446167928666	11.996322375577966	19.675023129202334	5.423804078475888	0.6771956237733705	0.9785856351704517	3.7109431234694363	11.76886007282654	9.5482343108699	2.3480335351020902	-2.1864798090316886	-5.572799575353725	-5.1638387040336236	0.0	-3.8850477741019316	-3.3049253787986825	-6.761432911023849	-5.694833577620025	-9.329085600040507	-3.3494998593431835	-25.298198727464	-23.526241247076484	-12.853176598020958	2.3880736099734654	-0.8249841762751692	12.245503132184945	9.82213309184547	7.554867996353109	-0.06961727950709673	4.987841619587369	11.36099602214354	9.458928707466708	1.6453038260344375	-5.310377933542893	-6.842249751245408	-11.112278743098997	-10.016392222679144	-30.450029553149907	-27.38642835785447	-5.053689543002424	-1.5266364489807052	3.0936569529984506	5.88773862741815	6.253946143848806
chr2R:6366625-6368451	-12.853176598020958	2.3880736099734654	-0.8249841762751692	12.245503132184945	9.82213309184547	7.554867996353109	-0.06961727950709673	4.987841619587369	11.36099602214354	9.458928707466708	1.6453038260344375	-5.310377933542893	-6.842249751245408	-11.112278743098997	-10.016392222679144	-30.450029553149907	-27.38642835785447	-5.053689543002424	-1.5266364489807052	3.0936569529984506	5.88773862741815	6.253946143848806	-0.09105343985926605	1.4026431653344948	0.41960698044271094	2.5704510312877176	3.7134823477745416	4.025881430482573	2.4647925897612506	2.3534518368625195	-0.1416060681241613	1.2063628280109033	2.9327254602373096	-0.09080431289762882	0.0	3.4797213164434346	3.5312715831032513	3.787893309514645	7.684590957983155	0.6867325911188109	1.925250237852636	5.7521377283094886	3.6281671365190653	6.204776301452409	9.984622298012612	2.436999939154053	-1.1737218734474009	0.6252873828651146	1.9779115218250933
chr2R:6369976-6372316	-0.06961727950709673	4.987841619587369	11.36099602214354	9.458928707466708	1.6453038260344375	-5.310377933542893	-6.842249751245408	-11.112278743098997	-10.016392222679144	-30.450029553149907	-27.38642835785447	-5.053689543002424	-1.5266364489807052	3.0936569529984506	5.88773862741815	6.253946143848806	-0.09105343985926605	1.4026431653344948	0.41960698044271094	2.5704510312877176	3.7134823477745416	4.025881430482573	2.4647925897612506	2.3534518368625195	-0.1416060681241613	1.2063628280109033	2.9327254602373096	-0.09080431289762882	0.0	3.4797213164434346	3.5312715831032513	3.787893309514645	7.684590957983155	0.6867325911188109	1.925250237852636	5.7521377283094886	3.6281671365190653	6.204776301452409	9.984622298012612	2.436999939154053	-1.1737218734474009	0.6252873828651146	1.9779115218250933	5.416281267620392	5.493994737502637	6.065067469842803	6.192028496967708	2.049547751898596	4.267961800872036
chr2R:6374416-6380495	-30.450029553149907	-27.38642835785447	-5.053689543002424	-1.5266364489807052	3.0936569529984506	5.88773862741815	6.253946143848806	-0.09105343985926605	1.4026431653344948	0.41960698044271094	2.5704510312877176	3.7134823477745416	4.025881430482573	2.4647925897612506	2.3534518368625195	-0.1416060681241613	1.2063628280109033	2.9327254602373096	-0.09080431289762882	0.0	3.4797213164434346	3.5312715831032513	3.787893309514645	7.684590957983155	0.6867325911188109	1.925250237852636	5.7521377283094886	3.6281671365190653	6.204776301452409	9.984622298012612	2.436999939154053	-1.1737218734474009	0.6252873828651146	1.9779115218250933	5.416281267620392	5.493994737502637	6.065067469842803	6.192028496967708	2.049547751898596	4.267961800872036	3.3339718141901487	2.9744924926824616	3.387260031841448	4.232715497890363	2.8506280388652354	3.7056864037336306	4.626261128221823	0.08729694171547847	1.6631558406943754
chr2R:6420796-6422245	-3.87632359385316	1.2422328991809408	-1.6233734596109548	-2.581851469075858	3.8984916397084803	0.5175566055586893	3.93502561284498	3.089393570283776	1.0071530935935828	7.150980057956825	11.311148114448734	7.361726811558256	10.65788566151293	3.956095195010421	6.217012355384973	4.584707187079464	0.9210998735674037	0.4552698025072365	-3.5827761876542783	-0.2505990395692239	-1.265124160346269	-0.2702853046366358	-1.911236974087902	-0.9173737659944471	1.1290918362401954	0.8166184489481225	0.3518739771179334	0.22397353324393457	2.030348672842656	2.5734925757581175	-0.1211829453316194	-0.41207930478688093	0.616953206103515	1.0417363813545935	-0.699087471064433	-5.739634947828304	-3.430220376704668	-0.5337977323785378	-1.5246451090047606	-1.0879376039890982	-0.9504516123089959	0.39505874916275263	0.20476224541537458	1.2112972715282293	-1.4646745108044652	2.2786182679380844	-0.5357953570400448	0.17548407048913336	0.5999641464256721
chr2R:6422893-6426531	3.8984916397084803	0.5175566055586893	3.93502561284498	3.089393570283776	1.0071530935935828	7.150980057956825	11.311148114448734	7.361726811558256	10.65788566151293	3.956095195010421	6.217012355384973	4.584707187079464	0.9210998735674037	0.4552698025072365	-3.5827761876542783	-0.2505990395692239	-1.265124160346269	-0.2702853046366358	-1.911236974087902	-0.9173737659944471	1.1290918362401954	0.8166184489481225	0.3518739771179334	0.22397353324393457	2.030348672842656	2.5734925757581175	-0.1211829453316194	-0.41207930478688093	0.616953206103515	1.0417363813545935	-0.699087471064433	-5.739634947828304	-3.430220376704668	-0.5337977323785378	-1.5246451090047606	-1.0879376039890982	-0.9504516123089959	0.39505874916275263	0.20476224541537458	1.2112972715282293	-1.4646745108044652	2.2786182679380844	-0.5357953570400448	0.17548407048913336	0.5999641464256721	-0.8349253933086473	-4.135358959954008	-10.136129426317328	-5.016591048781558
chr2R:6444935-6446559	0.5999641464256721	-0.8349253933086473	-4.135358959954008	-10.136129426317328	-5.016591048781558	-1.4112246161388995	-1.8127261078946146	-11.179126893143076	-3.8636310816645953	0.0	0.32675222119505476	-1.6825250877295503	-1.3247668643138746	-0.2448955142314214	1.3061584943343814	1.3896824967301629	2.205260725022699	-1.1676854188787986	0.17052884744193067	-0.8000838769306484	-1.8228309839864172	-0.02669108708402708	-4.485996193471885	-1.8033511763039078	-5.584614422313231	-8.729444890267596	-9.14527240462096	-9.857547824307515	-10.137123120464038	-5.195512062237097	-6.315424709292013	-4.425864361862658	-1.0668755590631576	0.133499793225631	1.4421047527332458	1.9030221395305482	0.8357527869939155	-3.2593323869792523	-5.000863763458093	-4.0187994158633105	-4.089941856332028	-1.6395756442868235	-4.113702270900938	0.09393649727042036	-0.4451024083255771	1.3270941265598053	0.23472881474486593	2.9992062387385987	-0.9031464515959144
chr2R:6448708-6449747	-3.8636310816645953	0.0	0.32675222119505476	-1.6825250877295503	-1.3247668643138746	-0.2448955142314214	1.3061584943343814	1.3896824967301629	2.205260725022699	-1.1676854188787986	0.17052884744193067	-0.8000838769306484	-1.8228309839864172	-0.02669108708402708	-4.485996193471885	-1.8033511763039078	-5.584614422313231	-8.729444890267596	-9.14527240462096	-9.857547824307515	-10.137123120464038	-5.195512062237097	-6.315424709292013	-4.425864361862658	-1.0668755590631576	0.133499793225631	1.4421047527332458	1.9030221395305482	0.8357527869939155	-3.2593323869792523	-5.000863763458093	-4.0187994158633105	-4.089941856332028	-1.6395756442868235	-4.113702270900938	0.09393649727042036	-0.4451024083255771	1.3270941265598053	0.23472881474486593	2.9992062387385987	-0.9031464515959144	1.9405920562746122	0.04223225291461134	-1.0008977602855487	1.9614711008993209	0.7072417113679476	10.980846807796727	10.471721940803027	6.26576567069525
chr2R:6465552-6467952	-4.113702270900938	0.09393649727042036	-0.4451024083255771	1.3270941265598053	0.23472881474486593	2.9992062387385987	-0.9031464515959144	1.9405920562746122	0.04223225291461134	-1.0008977602855487	1.9614711008993209	0.7072417113679476	10.980846807796727	10.471721940803027	6.26576567069525	17.13918123323305	16.355579678503567	15.331431585836588	12.734257077201175	4.530028105171291	0.24607329548236406	-1.00622139492332	-1.7921784342372522	-3.44317527418789	0.0	-0.39794076800924244	-1.0192369140151578	4.735452420471571	7.939450587802633	11.26031822112479	8.749590439189555	12.570994323365433	13.56008488640925	10.042780209320563	9.825562403237177	10.376572203532932	8.54156672357907	4.8990345295539	4.127366852765134	-2.2609509277062547	-3.9389970264299783	-3.996053119721563	-3.817062784455255	-3.5375519610322486	-5.303378741552976	-10.072160336078339	-15.44307380762021	-15.440320942181657	-12.258156478221562
chr2R:6468058-6469262	2.9992062387385987	-0.9031464515959144	1.9405920562746122	0.04223225291461134	-1.0008977602855487	1.9614711008993209	0.7072417113679476	10.980846807796727	10.471721940803027	6.26576567069525	17.13918123323305	16.355579678503567	15.331431585836588	12.734257077201175	4.530028105171291	0.24607329548236406	-1.00622139492332	-1.7921784342372522	-3.44317527418789	0.0	-0.39794076800924244	-1.0192369140151578	4.735452420471571	7.939450587802633	11.26031822112479	8.749590439189555	12.570994323365433	13.56008488640925	10.042780209320563	9.825562403237177	10.376572203532932	8.54156672357907	4.8990345295539	4.127366852765134	-2.2609509277062547	-3.9389970264299783	-3.996053119721563	-3.817062784455255	-3.5375519610322486	-5.303378741552976	-10.072160336078339	-15.44307380762021	-15.440320942181657	-12.258156478221562	-10.102986301074278	-9.116835878210795	-12.863202211419571	-7.555543098353226	-17.531791558619783
chr2R:6471226-6473259	0.7072417113679476	10.980846807796727	10.471721940803027	6.26576567069525	17.13918123323305	16.355579678503567	15.331431585836588	12.734257077201175	4.530028105171291	0.24607329548236406	-1.00622139492332	-1.7921784342372522	-3.44317527418789	0.0	-0.39794076800924244	-1.0192369140151578	4.735452420471571	7.939450587802633	11.26031822112479	8.749590439189555	12.570994323365433	13.56008488640925	10.042780209320563	9.825562403237177	10.376572203532932	8.54156672357907	4.8990345295539	4.127366852765134	-2.2609509277062547	-3.9389970264299783	-3.996053119721563	-3.817062784455255	-3.5375519610322486	-5.303378741552976	-10.072160336078339	-15.44307380762021	-15.440320942181657	-12.258156478221562	-10.102986301074278	-9.116835878210795	-12.863202211419571	-7.555543098353226	-17.531791558619783	-14.516160925346492	-18.245366981935717	-18.26911283236178	-29.679976300555705	-20.98109300969799	-5.235887984573083
chr2R:6696562-6698018	0.0	-1.1064770844568605	-3.8712052998012054	-2.216769493300381	0.0	-6.553300337435346	-4.129736152707287	-3.552394814138484	1.3528435241215888	-1.6334871157945017	0.09650737137312979	-1.6396975497760833	-3.4920144018172325	0.0	-1.9623743029625598	-3.3697556235051733	-2.9383055519287624	-3.058597117966326	-4.510456291649659	-1.6933233537595698	-1.3821770810048504	1.9084850188786497	1.4637527426815686	-0.9321414640781854	-2.4215392344105986	0.5461807351831428	-0.5330345361219886	-0.46226952496459633	0.06954292290800139	1.0668755590631576	-2.3286248352848276	0.20197442852421257	7.931073006947599	3.917057557861786	5.4438200033232	4.824920764344334	3.0959727799961434	5.5332666312267715	3.8571877079657755	3.641077630800525	2.892752594415502	-0.11203162943120143	-1.8117301619328345	-3.9024220711551276	-2.3631490899403893	0.48314147079399405	-0.4666095473949303	-2.347600204620904	0.7980248560975034
chr2R:6700005-6701687	-3.552394814138484	1.3528435241215888	-1.6334871157945017	0.09650737137312979	-1.6396975497760833	-3.4920144018172325	0.0	-1.9623743029625598	-3.3697556235051733	-2.9383055519287624	-3.058597117966326	-4.510456291649659	-1.6933233537595698	-1.3821770810048504	1.9084850188786497	1.4637527426815686	-0.9321414640781854	-2.4215392344105986	0.5461807351831428	-0.5330345361219886	-0.46226952496459633	0.06954292290800139	1.0668755590631576	-2.3286248352848276	0.20197442852421257	7.931073006947599	3.917057557861786	5.4438200033232	4.824920764344334	3.0959727799961434	5.5332666312267715	3.8571877079657755	3.641077630800525	2.892752594415502	-0.11203162943120143	-1.8117301619328345	-3.9024220711551276	-2.3631490899403893	0.48314147079399405	-0.4666095473949303	-2.347600204620904	0.7980248560975034	3.080255756392047	2.205410766074713	1.8822431464483258	1.6943808365327107	3.4272317058213626	1.3067410120366885	3.1142605470691653
chr2R:6730646-6734834	-6.110483812052793	-4.279155997369741	-7.827714743442985	-6.495216434422646	-1.3502331414018478	-1.0668755590631576	-1.5022269290607766	-9.416900084357401	-7.359581387076864	-5.35777145634892	-0.6695955499656489	-1.2270535367095035	4.599598022886841	7.040219564775246	7.111720613522629	5.605371161099876	7.865196386081927	8.24943139824825	4.947968061570939	0.0	1.4985613419569928	-1.1093259825442698	-8.733261961685642	-5.680101864959032	-0.48889318702867635	-2.754008942258889	1.3821770810048504	-2.6974676255626813	-5.110583822176927	-2.234618735272926	-1.8918645274018473	0.22407746444571308	1.5300241443374833	0.8112521649598141	7.741401351158138	7.523066789362089	22.455427320634257	24.756954669581113	17.3575118640555	7.144409854049595	-0.06059927439427761	10.096461694575686	23.25184290084011	22.26939760582183	18.1722916864007	15.488508354730664	12.22643184337073	9.175696035391187	2.8974574592134954
chr2R:7036536-7037820	-3.5075530713810625	-5.850579317314522	-5.142326804919546	-3.3063050554922873	1.3397565243710934	-0.4359239231164445	-1.3806451516511535	-2.3154010194516235	-0.5552050987676277	-0.7359535705891888	-3.016635302623799	-7.765596291520754	-5.249893956335909	-7.716965776939978	-11.674455543221967	-12.54047412978621	-1.3821770810048504	-1.4637527426815689	0.0	-5.856489044566296	-4.866367512509828	-2.7332000922264035	-0.2887691230768229	-0.3842533059311557	0.47712125471966244	0.8303377751134301	-3.055035747583918	-0.9207074752827707	-0.9884928598239788	0.47712125471966244	-1.32889704636276	1.89318737506188	-0.9884928598239788	2.3286248352848276	1.0439476674295853	1.4012330826534158	0.3842533059311557	-1.0668755590631576	-3.5344208313075662	-3.2408815189514657	-1.9168107595759099	-4.576145524398748	-1.348176654328393	-2.3486680065256307	0.0	0.0	0.0	0.0	0.0
chr2R:7070384-7071644	2.6032789696109426	5.638747638518623	1.3530079183022206	-0.47712125471966244	3.267114632662933	31.923341002689718	28.632833733598783	18.10707268056654	3.4004788378875714	19.641897860091166	12.333988655922436	14.759362539772562	15.299208373037674	7.446732417048364	10.220969493413072	3.320858130302268	1.8121613477909697	-0.11688495993445909	1.4507623574823598	-1.0466924622419154	0.46660954739493005	-2.547739520118809	-5.9150056925089665	-4.323586489600501	-2.9932771612989724	-4.154758329060091	-2.4857965548664924	-4.609715483055683	-7.817985067599104	-9.860795949107551	-12.364284522162665	-13.221340697045306	-11.817494084592992	-19.40854429375241	-2.155921150721805	-0.9568070777091172	-14.066205023222485	-15.602841066789228	-1.3365333925463236	1.1245948600767726	-0.14280065354848312	2.125161189360998	0.46320916070889684	0.0	-0.7221628065226663	1.4272848203841646	-0.04036672094020419	0.7975665951190493	0.7354590998884956
chr2R:7077920-7079122	3.320858130302268	1.8121613477909697	-0.11688495993445909	1.4507623574823598	-1.0466924622419154	0.46660954739493005	-2.547739520118809	-5.9150056925089665	-4.323586489600501	-2.9932771612989724	-4.154758329060091	-2.4857965548664924	-4.609715483055683	-7.817985067599104	-9.860795949107551	-12.364284522162665	-13.221340697045306	-11.817494084592992	-19.40854429375241	-2.155921150721805	-0.9568070777091172	-14.066205023222485	-15.602841066789228	-1.3365333925463236	1.1245948600767726	-0.14280065354848312	2.125161189360998	0.46320916070889684	0.0	-0.7221628065226663	1.4272848203841646	-0.04036672094020419	0.7975665951190493	0.7354590998884956	1.084507172267565	3.207740847689239	-1.1524762909077084	1.4637527426815686	-1.4473140673847598	-1.5755513284610834	-1.1743398761465214	2.084845808988668	-0.6267648488170149	0.47712125471966244	0.3842533059311557	0.0	1.8384355609363068	-1.0425236966071492	-0.846599963331769
chr2R:7079415-7081425	1.4507623574823598	-1.0466924622419154	0.46660954739493005	-2.547739520118809	-5.9150056925089665	-4.323586489600501	-2.9932771612989724	-4.154758329060091	-2.4857965548664924	-4.609715483055683	-7.817985067599104	-9.860795949107551	-12.364284522162665	-13.221340697045306	-11.817494084592992	-19.40854429375241	-2.155921150721805	-0.9568070777091172	-14.066205023222485	-15.602841066789228	-1.3365333925463236	1.1245948600767726	-0.14280065354848312	2.125161189360998	0.46320916070889684	0.0	-0.7221628065226663	1.4272848203841646	-0.04036672094020419	0.7975665951190493	0.7354590998884956	1.084507172267565	3.207740847689239	-1.1524762909077084	1.4637527426815686	-1.4473140673847598	-1.5755513284610834	-1.1743398761465214	2.084845808988668	-0.6267648488170149	0.47712125471966244	0.3842533059311557	0.0	1.8384355609363068	-1.0425236966071492	-0.846599963331769	0.20966410991427384	2.250745433422818	0.3842533059311557
chr2R:7083030-7084375	-2.4857965548664924	-4.609715483055683	-7.817985067599104	-9.860795949107551	-12.364284522162665	-13.221340697045306	-11.817494084592992	-19.40854429375241	-2.155921150721805	-0.9568070777091172	-14.066205023222485	-15.602841066789228	-1.3365333925463236	1.1245948600767726	-0.14280065354848312	2.125161189360998	0.46320916070889684	0.0	-0.7221628065226663	1.4272848203841646	-0.04036672094020419	0.7975665951190493	0.7354590998884956	1.084507172267565	3.207740847689239	-1.1524762909077084	1.4637527426815686	-1.4473140673847598	-1.5755513284610834	-1.1743398761465214	2.084845808988668	-0.6267648488170149	0.47712125471966244	0.3842533059311557	0.0	1.8384355609363068	-1.0425236966071492	-0.846599963331769	0.20966410991427384	2.250745433422818	0.3842533059311557	-0.5726935090453257	0.5388858599664725	0.2549213095631647	0.38644028008142983	1.7876125405974093	-1.5022269290607766	0.5722315223304937	-2.263093823226567
chr2R:7085715-7086691	-13.221340697045306	-11.817494084592992	-19.40854429375241	-2.155921150721805	-0.9568070777091172	-14.066205023222485	-15.602841066789228	-1.3365333925463236	1.1245948600767726	-0.14280065354848312	2.125161189360998	0.46320916070889684	0.0	-0.7221628065226663	1.4272848203841646	-0.04036672094020419	0.7975665951190493	0.7354590998884956	1.084507172267565	3.207740847689239	-1.1524762909077084	1.4637527426815686	-1.4473140673847598	-1.5755513284610834	-1.1743398761465214	2.084845808988668	-0.6267648488170149	0.47712125471966244	0.3842533059311557	0.0	1.8384355609363068	-1.0425236966071492	-0.846599963331769	0.20966410991427384	2.250745433422818	0.3842533059311557	-0.5726935090453257	0.5388858599664725	0.2549213095631647	0.38644028008142983	1.7876125405974093	-1.5022269290607766	0.5722315223304937	-2.263093823226567	-1.9227802014895645	1.0072101081811302	-3.0388185834048267	-1.306378598811669	1.1146085577490268
chr2R:7086946-7088911	-19.40854429375241	-2.155921150721805	-0.9568070777091172	-14.066205023222485	-15.602841066789228	-1.3365333925463236	1.1245948600767726	-0.14280065354848312	2.125161189360998	0.46320916070889684	0.0	-0.7221628065226663	1.4272848203841646	-0.04036672094020419	0.7975665951190493	0.7354590998884956	1.084507172267565	3.207740847689239	-1.1524762909077084	1.4637527426815686	-1.4473140673847598	-1.5755513284610834	-1.1743398761465214	2.084845808988668	-0.6267648488170149	0.47712125471966244	0.3842533059311557	0.0	1.8384355609363068	-1.0425236966071492	-0.846599963331769	0.20966410991427384	2.250745433422818	0.3842533059311557	-0.5726935090453257	0.5388858599664725	0.2549213095631647	0.38644028008142983	1.7876125405974093	-1.5022269290607766	0.5722315223304937	-2.263093823226567	-1.9227802014895645	1.0072101081811302	-3.0388185834048267	-1.306378598811669	1.1146085577490268	-1.774789996930851	0.0
chr2R:7125151-7126856	0.1736674791438287	1.8785125341020912	-1.698161772379209	-0.2240774644457132	0.7359535705891888	0.0	0.9884928598239788	8.746780257111899	16.961437000240124	19.17712228352865	10.502170995027411	8.719297777567164	4.632283681357397	2.400193796137429	-1.989783702929081	-2.426953342717197	-5.842875149980951	-2.403585756351571	-5.761427865568279	-6.505622252678673	-7.385196708070497	-5.683292998832992	-2.983461158491439	-1.597097310142741	-1.6806839062132066	5.122072634365157	7.101634418018636	5.826496028414632	8.905372061527805	3.128921920051625	3.5839641178462425	3.385075281199508	3.8466237376811043	6.459316611799764	-1.0707089749884082	1.7798424539043338	10.522429944711762	6.582166824488324	6.347991737954825	5.638510777727522	9.273587099576975	13.560785750622504	11.61917011779209	6.887895479661223	20.023140628352134	16.872513874013112	12.331927801553721	13.981458880436199	9.469844184909407
chr2R:7184162-7185144	5.452899426190524	3.811293646031346	4.313234883563443	3.8875846535019662	4.510950042761911	3.8169879335711974	2.246111016929764	0.7414437322500821	-2.278786551110777	-2.8896041052066725	-3.9050940131103253	-1.056446523878927	4.941325965249254	3.1575300321538347	1.500859485403957	1.7551274918138808	-1.4278762715650948	0.7149044729549355	-0.6200256263039036	-3.149558956718424	-2.827564955353768	-6.943530746856092	-6.221468352043299	-6.683371613366896	-8.67644682726066	-11.188144817387869	-15.4563591647634	-10.697565487213074	-13.102363001984124	-6.5555459269495024	-12.480904058830648	-3.673340224084223	-5.284299555425914	-7.006013230676094	-4.152947021835448	1.5781838836615223	2.499075938998467	5.027132023553287	5.9414756174745955	6.164151742707917	7.418267380984754	5.069243996447399	3.1887334728812946	4.613923842972127	1.0118023587351368	2.194976569303777	-0.5988618685230644	0.7185866160653163	-0.39888709668789835
chr2R:7282809-7284828	-26.079998682103312	-32.174204019197646	-29.743021822611542	-33.236319265650216	-10.156921288135685	-0.47712125471966244	0.0	0.0	0.0	0.0	0.0	0.0	0.0	0.0	0.0	-10.866888555217399	-0.9884928598239788	0.0	0.0	0.7239237292841197	0.0	0.0	-1.1881283402749803	-1.5978899912708917	-1.8987532139437096	2.379806131284929	1.3474936546328062	-0.4666095473949303	2.5470409729309225	10.717500394912129	2.8349668882310475	3.1116449905781733	11.121784721977685	24.02300944744863	27.626533426420764	18.42385507408606	10.537570441155513	5.118526340380311	1.0591600215864023	0.0	1.7341537040907296	2.8640636568388156	2.13372429819669	3.33361116488592	4.486761724582836	3.0397175182207876	7.394302583306854	10.414999328938867	9.203990744422295
chr2R:7285247-7286496	-0.47712125471966244	0.0	0.0	0.0	0.0	0.0	0.0	0.0	0.0	0.0	-10.866888555217399	-0.9884928598239788	0.0	0.0	0.7239237292841197	0.0	0.0	-1.1881283402749803	-1.5978899912708917	-1.8987532139437096	2.379806131284929	1.3474936546328062	-0.4666095473949303	2.5470409729309225	10.717500394912129	2.8349668882310475	3.1116449905781733	11.121784721977685	24.02300944744863	27.626533426420764	18.42385507408606	10.537570441155513	5.118526340380311	1.0591600215864023	0.0	1.7341537040907296	2.8640636568388156	2.13372429819669	3.33361116488592	4.486761724582836	3.0397175182207876	7.394302583306854	10.414999328938867	9.203990744422295	4.05988878063301	-2.251559202449452	-3.4216526182767817	-4.036317434187593	14.850962480426787
chr2R:7290584-7292248	-0.9884928598239788	0.0	0.0	0.7239237292841197	0.0	0.0	-1.1881283402749803	-1.5978899912708917	-1.8987532139437096	2.379806131284929	1.3474936546328062	-0.4666095473949303	2.5470409729309225	10.717500394912129	2.8349668882310475	3.1116449905781733	11.121784721977685	24.02300944744863	27.626533426420764	18.42385507408606	10.537570441155513	5.118526340380311	1.0591600215864023	0.0	1.7341537040907296	2.8640636568388156	2.13372429819669	3.33361116488592	4.486761724582836	3.0397175182207876	7.394302583306854	10.414999328938867	9.203990744422295	4.05988878063301	-2.251559202449452	-3.4216526182767817	-4.036317434187593	14.850962480426787	16.88932534099467	9.526696499437204	12.971916829914136	13.513972715337289	14.415587099223373	7.599469923353774	2.881630885615512	3.3200194454056917	5.36965825406923	5.812412811630094	3.959050407990192
chr2R:7338611-7343120	-1.559469583989867	-2.5493487714014464	-7.471788077867897	-9.848511613639516	-1.8834067806682209	-8.192095322240956	-6.09396247342563	-0.4259355016083419	-2.9135835407947233	6.663971693466742	8.175019764544459	1.9628363661218633	-2.3519079488713577	-7.195666699937442	-5.687277443567293	3.9710934874302795	0.4013018988573267	1.1737218734474009	-5.020757926675227	-10.60642890981534	8.995568856906237	6.419421168980836	8.22858274600014	9.914971451248954	8.805155134964286	8.829308922524849	2.8818080618390676	4.009965344105341	5.562889856932146	0.6345575836772076	0.0	0.0	0.0	0.0	0.0	-3.895372274048641	0.3477588432762462	1.7476927281577188	-1.2923869375890096	0.8339918868726757	1.748619450381466	-2.6433704441465036	-0.19797995152778394	-0.46847636853984953	-1.9269535331316576	-1.7665733594362947	-2.1492799274542436	-1.5041144185392694	-4.128236777909174
chr2R:7343697-7345405	8.175019764544459	1.9628363661218633	-2.3519079488713577	-7.195666699937442	-5.687277443567293	3.9710934874302795	0.4013018988573267	1.1737218734474009	-5.020757926675227	-10.60642890981534	8.995568856906237	6.419421168980836	8.22858274600014	9.914971451248954	8.805155134964286	8.829308922524849	2.8818080618390676	4.009965344105341	5.562889856932146	0.6345575836772076	0.0	0.0	0.0	0.0	0.0	-3.895372274048641	0.3477588432762462	1.7476927281577188	-1.2923869375890096	0.8339918868726757	1.748619450381466	-2.6433704441465036	-0.19797995152778394	-0.46847636853984953	-1.9269535331316576	-1.7665733594362947	-2.1492799274542436	-1.5041144185392694	-4.128236777909174	0.5161387175607159	-2.4928981050256094	-2.72430147733878	-2.254232936573581	-4.164716772817226	-2.8819204877914593	-2.9051596484829783	-1.0187035792142174	-0.3206834414453168	-0.0615723773666162
chr2R:7483581-7484670	0.04973516969283576	-3.0396487623766886	0.40942647955501144	1.4297053024222466	-0.9902035653527246	-0.5386539547459838	-3.410500836361213	-2.379804433058762	-5.9730977904546565	-8.614770538877117	-7.297862273589028	-8.582852150517837	-4.1529033233117385	-4.456763325321238	-5.194925631855964	-4.861366033086993	-4.854917947815751	-0.1671187774347485	0.32675222119505476	1.2560006192103859	0.6874523042241457	0.7976477753236787	2.1983660865111982	1.534607237395047	4.1989552820041265	1.4800448607547054	0.3979407680092423	3.1493597392009436	4.014512391333723	2.78219527814922	1.2296958357224397	-1.3532425647206556	1.2385896505346423	-0.9321713392891209	-1.8652673904391386	0.8441642408181447	-0.7784344227659988	0.24607329548236406	-0.366699014302437	-2.138724592799428	0.6424249008321578	-0.6007649549818564	0.8156235500533421	1.6175469938814233	1.4831866670411424	1.5599764798427487	-0.41270507321166944	-0.5207792298679395	-3.8269623710150924
chr2R:7488127-7490702	-8.614770538877117	-7.297862273589028	-8.582852150517837	-4.1529033233117385	-4.456763325321238	-5.194925631855964	-4.861366033086993	-4.854917947815751	-0.1671187774347485	0.32675222119505476	1.2560006192103859	0.6874523042241457	0.7976477753236787	2.1983660865111982	1.534607237395047	4.1989552820041265	1.4800448607547054	0.3979407680092423	3.1493597392009436	4.014512391333723	2.78219527814922	1.2296958357224397	-1.3532425647206556	1.2385896505346423	-0.9321713392891209	-1.8652673904391386	0.8441642408181447	-0.7784344227659988	0.24607329548236406	-0.366699014302437	-2.138724592799428	0.6424249008321578	-0.6007649549818564	0.8156235500533421	1.6175469938814233	1.4831866670411424	1.5599764798427487	-0.41270507321166944	-0.5207792298679395	-3.8269623710150924	-5.790761261135915	-2.978672671645349	-6.57739415250166	-4.014411646287237	-4.35897021062537	-3.3878267860957743	-6.895394575473369	-8.000347710526096	-7.560676208956028
chr2R:7502719-7503812	-0.366699014302437	-2.138724592799428	0.6424249008321578	-0.6007649549818564	0.8156235500533421	1.6175469938814233	1.4831866670411424	1.5599764798427487	-0.41270507321166944	-0.5207792298679395	-3.8269623710150924	-5.790761261135915	-2.978672671645349	-6.57739415250166	-4.014411646287237	-4.35897021062537	-3.3878267860957743	-6.895394575473369	-8.000347710526096	-7.560676208956028	-2.606486138355933	-0.9603147976886939	-2.370439325357497	-1.5402548931067934	-2.5549434518623904	-1.9161368261021714	2.0606157808786714	-3.823759070522888	0.8773454035748394	2.6130882389979178	-1.8205363580838674	-3.048888070791289	-4.442924730387831	-2.5100128869023743	0.8881232239143072	9.750307664692572	20.596259275537452	14.149320791295903	14.944460193089167	15.330473141938903	13.292475475104748	10.40288125268468	6.090026599443281	1.9115922195347916	-2.0335759956353123	-6.950124925615515	-9.657322005849911	-10.368400858058884	-15.509539635252068
chr2R:7505397-7506443	1.6175469938814233	1.4831866670411424	1.5599764798427487	-0.41270507321166944	-0.5207792298679395	-3.8269623710150924	-5.790761261135915	-2.978672671645349	-6.57739415250166	-4.014411646287237	-4.35897021062537	-3.3878267860957743	-6.895394575473369	-8.000347710526096	-7.560676208956028	-2.606486138355933	-0.9603147976886939	-2.370439325357497	-1.5402548931067934	-2.5549434518623904	-1.9161368261021714	2.0606157808786714	-3.823759070522888	0.8773454035748394	2.6130882389979178	-1.8205363580838674	-3.048888070791289	-4.442924730387831	-2.5100128869023743	0.8881232239143072	9.750307664692572	20.596259275537452	14.149320791295903	14.944460193089167	15.330473141938903	13.292475475104748	10.40288125268468	6.090026599443281	1.9115922195347916	-2.0335759956353123	-6.950124925615515	-9.657322005849911	-10.368400858058884	-15.509539635252068	-19.040208895735674	-34.57395890456145	-39.70853979631544	-31.83558418195152	-25.24852373563154
chr2R:7518937-7521254	-4.442924730387831	-2.5100128869023743	0.8881232239143072	9.750307664692572	20.596259275537452	14.149320791295903	14.944460193089167	15.330473141938903	13.292475475104748	10.40288125268468	6.090026599443281	1.9115922195347916	-2.0335759956353123	-6.950124925615515	-9.657322005849911	-10.368400858058884	-15.509539635252068	-19.040208895735674	-34.57395890456145	-39.70853979631544	-31.83558418195152	-25.24852373563154	-22.085349958254966	0.3842533059311557	0.46660954739493005	-1.6806839062132066	1.6662633538807459	-1.5666271613946692	-1.9950793058218241	0.8500224220829573	-1.325089123731873	-1.967221329436397	-0.5552050987676277	-0.2887691230768229	2.58597244758796	5.114419788035367	0.11930251449979594	3.2735894404287236	0.029464855980119883	1.6286514026754586	1.309767871692922	0.44916199971973325	-0.5308197278695745	-0.4513658188537937	-0.7066170789473067	0.9450606679583593	-0.39822995674509015	2.8851310986152217	-0.2887691230768229
chr2R:7680070-7681581	-3.4637036768457077	-2.767189217808326	-5.311440918626243	-1.1150305900284696	-2.3678115892070952	-2.404208384947594	-1.645231180153673	-1.2057328385501553	-2.553393136915721	-3.576050797044728	-0.4014552121537673	-0.4663808185489961	1.6784951417219551	1.2998646395667794	0.6963805262958971	-0.019684813843793544	1.257901309395275	1.4313637641589874	-1.8792900437885869	0.9060148212826148	-0.7461793099378241	2.0357856799155085	0.06637961055984029	-1.0190444600159192	-3.4679705443141264	-4.940708521526202	1.5134718318201357	0.0	0.8819455811986521	-1.043115131234041	2.7761620479957863	1.3016166698136762	1.426124101543566	3.849488548105297	3.158966573828217	6.113840737773448	4.721625106553001	5.252199173707844	5.999731704547437	2.4420675445827866	2.293221464706343	1.4719692565647504	3.3071954717749996	1.2336196984422303	-0.9527115521825323	-0.46498740701090974	-1.7900375716253532	1.6422014869843864	-0.4302286062049197
chr2R:7683730-7685638	-1.2057328385501553	-2.553393136915721	-3.576050797044728	-0.4014552121537673	-0.4663808185489961	1.6784951417219551	1.2998646395667794	0.6963805262958971	-0.019684813843793544	1.257901309395275	1.4313637641589874	-1.8792900437885869	0.9060148212826148	-0.7461793099378241	2.0357856799155085	0.06637961055984029	-1.0190444600159192	-3.4679705443141264	-4.940708521526202	1.5134718318201357	0.0	0.8819455811986521	-1.043115131234041	2.7761620479957863	1.3016166698136762	1.426124101543566	3.849488548105297	3.158966573828217	6.113840737773448	4.721625106553001	5.252199173707844	5.999731704547437	2.4420675445827866	2.293221464706343	1.4719692565647504	3.3071954717749996	1.2336196984422303	-0.9527115521825323	-0.46498740701090974	-1.7900375716253532	1.6422014869843864	-0.4302286062049197	-1.0116036152544414	-1.8794937993803094	0.959364142741939	-2.4263031021776977	-1.5081452084869096	0.38974521965784337	-0.6059114159318344
chr2R:7739814-7741126	0.0	0.6941564507598411	1.6629230936746158	3.103913154295464	2.192220756670456	3.072667856016607	1.5794359347071585	2.0492094445832127	-0.5160286901398156	-0.20721446500264548	0.7428425494476758	-0.9444583894957557	0.029098819028689514	-0.6363847785642045	-2.371733827917386	-4.132113346437987	-7.484664053895757	-12.335917655873379	-10.541202392749454	-7.52602459870253	-4.023691755473728	-0.6252873828651145	0.0	0.5050184077099935	0.3537298372835533	0.6940268933877286	3.6222509613335516	3.238230979333135	1.6233018754349446	4.360244828606981	2.4761274231287946	1.4740232639915614	-1.0318289662363493	-0.9407508744249041	0.6842910603926496	-0.2979603955507202	0.3842533059311557	0.5552050987676277	-0.32675222119505476	0.36524608165550093	-1.6115651348321465	-1.3109039108220584	0.5690073984084769	-1.8848642467632222	-2.3276124901304063	-2.603485076104547	5.175353781420852	14.660209524153245	17.619906372805982
chr2R:7858069-7859204	-2.078464751056531	0.9164794500562365	0.4843002297806004	-0.9536945405010024	-1.2424975394006275	0.4723072270506197	2.254152758599538	0.4226037646951548	0.7288215616128763	1.1464349363940358	0.888187037106156	-0.5944680512513222	0.1263751854065895	-1.802719095384513	0.592064322320294	-2.7918594426450887	-2.89992141548639	-3.3793875015978414	-6.7919950590183324	-6.953280469825916	-6.414810092006358	-7.925948756498178	-4.121624661012366	-10.048425792581051	-7.0725571973138965	-5.489075171649454	-6.022790324180332	-8.101910554093632	-8.805212366005675	-7.4051611806934	-8.05642821899672	-6.265907185903821	-8.245295558539777	-1.1737218734474009	-0.3842533059311557	-8.0380863357323	-6.259508695775276	-0.4343840840291213	-0.32675222119505476	-0.32675222119505476	-0.7359535705891888	-0.32675222119505476	0.3893487198707885	2.6088568099946934	4.577824460112886	1.9720558727053	2.7285928155171044	4.59479464037908	4.431048054088628
chr2R:7871873-7873001	-8.101910554093632	-8.805212366005675	-7.4051611806934	-8.05642821899672	-6.265907185903821	-8.245295558539777	-1.1737218734474009	-0.3842533059311557	-8.0380863357323	-6.259508695775276	-0.4343840840291213	-0.32675222119505476	-0.32675222119505476	-0.7359535705891888	-0.32675222119505476	0.3893487198707885	2.6088568099946934	4.577824460112886	1.9720558727053	2.7285928155171044	4.59479464037908	4.431048054088628	5.767224547912773	5.967615261727858	6.139319751129608	3.6135680048637977	5.2247408884118824	8.763298571110804	9.374067122857397	10.196296537762064	3.7227721945148646	8.381900901711992	6.983872617702728	5.582356823445548	8.337455476324871	-0.16271224059282327	-0.28957486902868546	1.460010858775542	2.0069960704142322	2.1252363742159086	1.7955228964452417	0.9588015750297293	3.0771144253548472	1.8317306115545788	0.45688604133616956	1.8854231713938367	-2.9850557231049453	-0.21028126276831063	-2.575489296454847
chr2R:7913264-7915381	3.046374869994767	-0.4725668367154682	2.4608212311901267	0.4911043690360899	-1.394577152363367	-4.918439476811369	-6.2814317804509	-6.790752337326519	-8.23762964292213	-9.584800387915047	-6.69483873443819	-7.720492369282353	-13.915989064106789	-9.394407968046956	-5.190832172600012	-0.4311597857182715	-2.9716129757356944	-9.599493154747101	-6.716782354851111	-9.32916557263212	-2.576711433049122	3.7072564700063686	2.8224778585866	-1.5328670910193136	-4.597657648198354	-11.492993217608587	-10.4829009249234	4.919895957536131	11.748517177286033	6.947168817384243	5.280473265650701	2.251708388049554	-0.4333866509005747	-1.548925164638522	-4.477580767668577	-2.769035517706453	-0.9299678206788935	-0.17202030107622282	-0.5041978284943249	0.5674780093870486	-0.3839614982529296	1.1737218734474009	0.3842533059311557	-1.3821770810048504	-1.4637527426815689	3.7181638733432143	7.158092628065675	1.7802406521121157	0.8065359368777398
chr2R:8049651-8050675	1.3724051750808013	0.5765297824173551	3.3094988672875183	5.2561110194859975	2.839839934407056	-0.9884928598239788	-0.6992410207988732	-1.9236615936809554	-2.724275431922795	-3.0335729964949305	-4.240874905205677	-3.0957885776044747	-3.251499580452536	-0.9884928598239788	-0.6252873828651145	-1.7845918902835758	-2.6253382013104676	-2.615853415288688	-2.7125505753743235	-3.7463379777988313	-2.9037976543852806	-1.4169238660115735	-0.3842533059311557	0.3551616300004318	-2.3680388700783825	-1.9009518450816323	-3.246541738427598	0.9701260320033493	1.5327591692849731	-0.14923882709276703	1.797750248316879	1.3821770810048504	-0.2730722894093543	-0.22501480536246543	1.474173004308222	0.32675222119505476	-0.7359535705891888	0.47712125471966244	-0.32675222119505476	-1.0668755590631576	-0.7359535705891888	2.1456549334725974	9.02872154991873	4.15062955808852	11.296940363155285	7.196729546149853	7.818875930600726	4.629101020393729	0.5443740926652602
chr2R:8087198-8088697	-16.517244102323296	-8.92825776849442	-1.2780642861172016	1.7494350818224855	15.70537372144942	21.247359943038763	19.83025431662751	18.16230227795174	2.1677726413203837	12.599698116089064	17.700265306672758	17.03694949732056	14.490711002638257	2.817869719865359	2.6802236318729786	-1.6201192457861708	-4.5994673886008925	-9.12867341549093	-13.913560738998898	-14.741746090952526	-18.845492875934983	-21.553115323489955	-15.81870443667686	-29.270309871835085	-29.081947641837004	-30.842576127820205	-7.833044284367206	7.5690321757775	14.237638275340595	5.718399349411198	4.640912916210389	-1.9342423343658022	-3.1479096101997164	-5.994260510849998	-15.711907731305097	-20.2842592196676	-25.229974036424707	-16.7156023161332	0.04763417929888711	-3.827971598916806	0.6386086207048118	-0.01866746480353682	-0.3869702158770304	-0.5985230607285866	-2.8385189636786854	-1.5924803748183434	-3.144092392696618	2.643357310942405	1.9886778659173066
chr2R:8097027-8098819	-18.845492875934983	-21.553115323489955	-15.81870443667686	-29.270309871835085	-29.081947641837004	-30.842576127820205	-7.833044284367206	7.5690321757775	14.237638275340595	5.718399349411198	4.640912916210389	-1.9342423343658022	-3.1479096101997164	-5.994260510849998	-15.711907731305097	-20.2842592196676	-25.229974036424707	-16.7156023161332	0.04763417929888711	-3.827971598916806	0.6386086207048118	-0.01866746480353682	-0.3869702158770304	-0.5985230607285866	-2.8385189636786854	-1.5924803748183434	-3.144092392696618	2.643357310942405	1.9886778659173066	6.544882643777099	19.095050963102313	18.884289960165862	22.75709201180008	14.758862486454218	7.835987426318611	-0.7539051602985256	-5.220433787523671	-11.320977461235472	-6.442876204096288	-1.3134497317136165	-0.6742956125476676	5.689063180731703	11.771063648504775	14.480250637426098	9.011641189503347	6.511937477251516	9.41032739888683	9.246803322199666	10.675622258802608
chr2R:8098892-8099822	-29.270309871835085	-29.081947641837004	-30.842576127820205	-7.833044284367206	7.5690321757775	14.237638275340595	5.718399349411198	4.640912916210389	-1.9342423343658022	-3.1479096101997164	-5.994260510849998	-15.711907731305097	-20.2842592196676	-25.229974036424707	-16.7156023161332	0.04763417929888711	-3.827971598916806	0.6386086207048118	-0.01866746480353682	-0.3869702158770304	-0.5985230607285866	-2.8385189636786854	-1.5924803748183434	-3.144092392696618	2.643357310942405	1.9886778659173066	6.544882643777099	19.095050963102313	18.884289960165862	22.75709201180008	14.758862486454218	7.835987426318611	-0.7539051602985256	-5.220433787523671	-11.320977461235472	-6.442876204096288	-1.3134497317136165	-0.6742956125476676	5.689063180731703	11.771063648504775	14.480250637426098	9.011641189503347	6.511937477251516	9.41032739888683	9.246803322199666	10.675622258802608	5.055653734874046	14.374392037116483	28.245428922461084
chr2R:8208302-8209552	-3.221719445900663	-0.9568070777091172	-0.7359535705891888	-4.244860225228057	-7.255325961389267	-7.709782611450025	-5.774855424763783	-1.7122506664159762	0.3712000895615803	-2.4841114222038434	-1.2741641064605587	-6.678700913707802	-0.5563979103281769	-5.89119295272985	-2.259296017682365	-1.3208246284304936	-3.6481580078092124	-2.697630317633796	-1.7781764888055718	-4.436566529213038	-3.109654135230739	-2.509399208383096	-1.897344103288061	-0.5237177839679028	-1.7329619857172553	-2.6645762250687692	-2.3762703807371435	-1.470088559511942	-0.07722723099226934	0.0	-0.7359535705891888	2.9174350185879803	3.8734881867188977	0.0	0.47712125471966244	-1.4637527426815689	5.635202674687506	8.475157046433516	1.0668755590631576	3.693675935616642	11.11468709426696	8.996542683920637	13.586911820398937	11.07585368333203	9.210027731163805	10.719696142356506	10.682435966745013	12.570721959652209	15.768621999309806
chr2R:8310965-8312182	-0.17953636365741943	-1.1651725072031214	-1.2928590288047461	0.17287492246694602	-1.8075853320586948	-1.9718306827457586	0.3403090529473282	-0.9451779012707395	-1.094882542583891	-1.5925699133770084	0.2982921340717735	0.8828122941325283	0.4456222612049694	-0.024118165769020476	-4.246209069474437	-0.9122682380888665	-0.9627577340605774	0.090311779608893	0.11255226894009757	-2.7830854344746685	-1.4466257720564104	-4.178445679620709	-4.399936621267926	-4.460777395752393	-1.5340575172162836	-4.759976003777225	0.9759660979290792	-1.7202851485054578	0.9412607156628617	0.37898600297798046	-0.09728178242953733	1.087358409574202	1.4685848954838892	0.7806857605700009	0.5733005938677671	0.46098096479180967	-2.2232490214285487	-1.2118855729103335	0.47213531573701273	0.28001379199666326	0.2762172175917864	-1.0484155071527212	-0.7591113259586278	0.7046316282754014	1.9085904270757255	-0.15928901062123849	-0.2903966963028097	-3.510230253388107	-4.544179299199286
chr2R:8340580-8342596	-2.5457367857773465	-0.18865815254138904	10.138810934675764	9.656061515519768	6.397723120582149	5.698238528070719	7.247993942215906	4.845840824851458	2.626761676519103	-3.2129002612671673	-4.037078122982296	-4.63258931284192	-6.120857615991673	-2.4328029996820746	5.073141856744301	-0.418945545250222	4.949042205672253	4.080937871933578	3.2335340929952165	1.0398733261310948	0.4333694895193577	-0.03346921734843254	2.014152951184756	3.3394668966070387	-1.7620325608723464	0.24684129331012078	-3.8376681655499127	-2.0928182363846295	1.0563008179165678	0.1816082853140066	-1.1766281587696714	2.3158425399668867	0.7072054665352984	-0.07992265307463525	-1.1011972483097157	-5.9119060416409415	-9.251973431486618	-12.135536551512905	-10.031379503168504	-9.50574113737604	-2.3802047892002247	8.35613871628416	11.251684080518174	10.557822144346904	4.236348472029525	8.549399778547771	8.952340732964258	4.124029506026647	0.9292741784848736
chr2R:8342664-8346597	6.397723120582149	5.698238528070719	7.247993942215906	4.845840824851458	2.626761676519103	-3.2129002612671673	-4.037078122982296	-4.63258931284192	-6.120857615991673	-2.4328029996820746	5.073141856744301	-0.418945545250222	4.949042205672253	4.080937871933578	3.2335340929952165	1.0398733261310948	0.4333694895193577	-0.03346921734843254	2.014152951184756	3.3394668966070387	-1.7620325608723464	0.24684129331012078	-3.8376681655499127	-2.0928182363846295	1.0563008179165678	0.1816082853140066	-1.1766281587696714	2.3158425399668867	0.7072054665352984	-0.07992265307463525	-1.1011972483097157	-5.9119060416409415	-9.251973431486618	-12.135536551512905	-10.031379503168504	-9.50574113737604	-2.3802047892002247	8.35613871628416	11.251684080518174	10.557822144346904	4.236348472029525	8.549399778547771	8.952340732964258	4.124029506026647	0.9292741784848736	-0.5217118455914921	-2.923451595484395	-3.6037434873993175	-5.166156031132845
chr2R:8416638-8418293	0.9394763720234464	1.686654663503629	4.579694707077992	0.4292155351682914	2.168688586924414	0.0	0.0	0.47725674701523	1.2971219106202478	1.7572254038880923	3.2471310497872334	3.002272134868419	-0.43737103354016643	-0.34744711394982275	-1.2842839966715434	-0.20237433883306963	2.4358267512300604	-0.41885741734700827	-3.736090259783242	-4.731830177973161	-7.251067413418443	-7.723723706612291	-6.458663000365715	-0.5667259048251885	-5.478275543929621	-9.204643162527379	-3.4239028746654157	0.7359535705891888	-6.35060322358901	-7.232904013979568	-2.1864442654251595	-1.8719615585114593	-5.212952842092508	-4.490214669750521	-5.414630371479727	-4.296820361840147	0.12407515954955821	-1.654507166568443	-6.169245953292262	-5.800940139106364	-2.6910064945673504	-7.283115545148149	-9.51821897628069	-7.180775208598391	-4.321405796830904	-3.9630185948662664	0.0	0.0	0.0
chr2R:8418351-8420421	0.4292155351682914	2.168688586924414	0.0	0.0	0.47725674701523	1.2971219106202478	1.7572254038880923	3.2471310497872334	3.002272134868419	-0.43737103354016643	-0.34744711394982275	-1.2842839966715434	-0.20237433883306963	2.4358267512300604	-0.41885741734700827	-3.736090259783242	-4.731830177973161	-7.251067413418443	-7.723723706612291	-6.458663000365715	-0.5667259048251885	-5.478275543929621	-9.204643162527379	-3.4239028746654157	0.7359535705891888	-6.35060322358901	-7.232904013979568	-2.1864442654251595	-1.8719615585114593	-5.212952842092508	-4.490214669750521	-5.414630371479727	-4.296820361840147	0.12407515954955821	-1.654507166568443	-6.169245953292262	-5.800940139106364	-2.6910064945673504	-7.283115545148149	-9.51821897628069	-7.180775208598391	-4.321405796830904	-3.9630185948662664	0.0	0.0	0.0	-8.313929677440303	-10.444718331603491	-9.669873802052468
chr2R:8420445-8422543	0.47725674701523	1.2971219106202478	1.7572254038880923	3.2471310497872334	3.002272134868419	-0.43737103354016643	-0.34744711394982275	-1.2842839966715434	-0.20237433883306963	2.4358267512300604	-0.41885741734700827	-3.736090259783242	-4.731830177973161	-7.251067413418443	-7.723723706612291	-6.458663000365715	-0.5667259048251885	-5.478275543929621	-9.204643162527379	-3.4239028746654157	0.7359535705891888	-6.35060322358901	-7.232904013979568	-2.1864442654251595	-1.8719615585114593	-5.212952842092508	-4.490214669750521	-5.414630371479727	-4.296820361840147	0.12407515954955821	-1.654507166568443	-6.169245953292262	-5.800940139106364	-2.6910064945673504	-7.283115545148149	-9.51821897628069	-7.180775208598391	-4.321405796830904	-3.9630185948662664	0.0	0.0	0.0	-8.313929677440303	-10.444718331603491	-9.669873802052468	-6.054044244945475	-7.609209877008957	-11.335462989850086	-1.5583365492391525
chr2R:8475038-8478199	0.9536888919542109	-1.6390419462706773	0.8950361866879438	-0.5616100812422187	-1.0998434080155968	-0.954283747518084	-5.8894626985340315	-2.5855494203795497	0.6383073482902311	-2.750037933036374	-1.330549637737851	0.04117503095144593	-3.7244616330177522	-0.2170144768786514	-1.472046448384613	-1.477753370139915	-1.0433999456770975	0.388584308066249	0.4170521425264561	-0.5722315223304937	-0.1569585712946914	0.8918196857849733	4.20600616275841	4.2060166648424975	1.922924649580727	-0.3842533059311557	2.123548794187082	6.243116415003113	2.5488746066305183	3.5497993547378903	5.570543210853058	6.779760932843473	4.3498231340146045	2.075054040482061	11.098023126570466	16.372771612145726	11.396203455113584	2.077884835385907	17.753693718915212	18.11160230408372	15.901018718016008	11.23249333761787	11.46902897268262	5.640938388071516	5.836652746472835	2.811325624151908	1.650122893317916	0.4293076420703334	-3.0414850311998918
chr2R:8478916-8480521	-2.5855494203795497	0.6383073482902311	-2.750037933036374	-1.330549637737851	0.04117503095144593	-3.7244616330177522	-0.2170144768786514	-1.472046448384613	-1.477753370139915	-1.0433999456770975	0.388584308066249	0.4170521425264561	-0.5722315223304937	-0.1569585712946914	0.8918196857849733	4.20600616275841	4.2060166648424975	1.922924649580727	-0.3842533059311557	2.123548794187082	6.243116415003113	2.5488746066305183	3.5497993547378903	5.570543210853058	6.779760932843473	4.3498231340146045	2.075054040482061	11.098023126570466	16.372771612145726	11.396203455113584	2.077884835385907	17.753693718915212	18.11160230408372	15.901018718016008	11.23249333761787	11.46902897268262	5.640938388071516	5.836652746472835	2.811325624151908	1.650122893317916	0.4293076420703334	-3.0414850311998918	-9.276115149759832	-8.044929804304065	-8.997392293407422	-5.539682414467485	-7.2613000912540775	-7.819903189365766	-1.3845672781670393
chr2R:8643205-8645129	-11.648644109535471	-3.62180880483098	0.47712125471966244	1.0668755590631576	0.9884928598239788	0.0	0.0	0.0	0.0	0.0	0.0	0.0	0.0	0.0	0.0	0.0	0.0	0.0	0.0	0.0	-1.4637527426815689	-0.2887691230768229	0.7359535705891888	0.0	0.6252873828651146	11.976404809182352	21.933552638309035	22.3492208944022	24.92067412882813	19.898635275458766	7.396389479465916	11.904338535571316	11.623579282653226	12.623583113481711	6.318411121493731	7.558243559607216	4.887279845971897	0.0	0.0	0.9884928598239788	6.301205314402218	4.204525450184008	10.265238803448312	13.114713466752674	5.654729489612153	7.690020165048735	4.379324236688508	4.883284811676278	4.044014370347752
chr2R:8663041-8664770	6.301205314402218	4.204525450184008	10.265238803448312	13.114713466752674	5.654729489612153	7.690020165048735	4.379324236688508	4.883284811676278	4.044014370347752	2.999639060372481	5.638290029122286	4.096562388293743	5.932194137558764	0.03634929817941316	-0.4075906076581398	-0.16129418790648048	-0.5941854628697053	2.420766882490012	1.5624434397398028	1.307690756774572	2.484782113428543	-1.0887466984549785	-1.726353113494071	-1.6174503831234557	-0.792305058883635	-2.267886530648885	-1.3356160770560388	-0.09658471789969363	-1.5204553215400403	0.0	0.0	-0.7361688438814463	-2.3510920198852983	-3.6879008331955516	-0.6171736617798819	2.649821842405014	9.270279533428663	5.827391518937136	7.476632384773818	5.902621426811093	0.6252873828651146	12.067518778585569	12.54216971636829	4.501881049109564	11.569995026495103	7.964587202817818	11.747138708014644	8.384455025305458	6.407724821803579
chr2R:8665503-8667781	7.690020165048735	4.379324236688508	4.883284811676278	4.044014370347752	2.999639060372481	5.638290029122286	4.096562388293743	5.932194137558764	0.03634929817941316	-0.4075906076581398	-0.16129418790648048	-0.5941854628697053	2.420766882490012	1.5624434397398028	1.307690756774572	2.484782113428543	-1.0887466984549785	-1.726353113494071	-1.6174503831234557	-0.792305058883635	-2.267886530648885	-1.3356160770560388	-0.09658471789969363	-1.5204553215400403	0.0	0.0	-0.7361688438814463	-2.3510920198852983	-3.6879008331955516	-0.6171736617798819	2.649821842405014	9.270279533428663	5.827391518937136	7.476632384773818	5.902621426811093	0.6252873828651146	12.067518778585569	12.54216971636829	4.501881049109564	11.569995026495103	7.964587202817818	11.747138708014644	8.384455025305458	6.407724821803579	4.8865344242107085	2.4545451744021634	2.6963881706111157	0.7087238121820782	-0.5837121931969788
chr2R:8668079-8669614	5.638290029122286	4.096562388293743	5.932194137558764	0.03634929817941316	-0.4075906076581398	-0.16129418790648048	-0.5941854628697053	2.420766882490012	1.5624434397398028	1.307690756774572	2.484782113428543	-1.0887466984549785	-1.726353113494071	-1.6174503831234557	-0.792305058883635	-2.267886530648885	-1.3356160770560388	-0.09658471789969363	-1.5204553215400403	0.0	0.0	-0.7361688438814463	-2.3510920198852983	-3.6879008331955516	-0.6171736617798819	2.649821842405014	9.270279533428663	5.827391518937136	7.476632384773818	5.902621426811093	0.6252873828651146	12.067518778585569	12.54216971636829	4.501881049109564	11.569995026495103	7.964587202817818	11.747138708014644	8.384455025305458	6.407724821803579	4.8865344242107085	2.4545451744021634	2.6963881706111157	0.7087238121820782	-0.5837121931969788	-2.8364231600072696	-8.475151450791028	-15.705728427286756	-18.07355306716302	-16.742706444783053
chr2R:8783645-8785287	-3.7708426614248145	-5.495679141714731	-2.325194761771106	-17.048433714115017	-19.460748920357023	-24.35965699837682	-14.25258848395708	-18.384402822341762	-4.856534274840572	-0.6383073482902312	-3.885989056488127	-11.368181991023242	-12.016779236604949	-6.514024833664107	0.0	-2.505364911801589	-10.90961855177771	-5.473591921437022	-13.564844092935962	-18.27610053212934	-2.230418279856905	-8.165465532703138	-0.2887691230768229	-3.793942516854452	-6.146601875531124	-10.688863190809032	-6.29957027415417	0.0	0.0	-10.174767696098755	-5.71759449507699	-8.239803105993238	-7.10169616198814	0.0	-3.089445889968238	0.0	0.0	-0.9568070777091172	2.110242609449484	0.0	0.21387402597795782	2.2904913529913076	0.6252873828651146	2.9309859264213385	4.153612998162001	9.040965088514923	1.6422014869843864	0.0	20.034454028311135
[truncated: 1,007 more rows]
[truncated: 151 more columns]
