# Supplementary material for: Convergence of topological domain boundaries, insulators, and polytene interbands revealed by high-resolution mapping of chromatin contacts in the early Drosophila melanogaster embryo
Source: eLife. 2017 Nov 17;6:e29550. doi: 10.7554/eLife.29550 (PMC5739541; doi:10.7554/eLife.29550)
Supplement: Supplementary file 2. [file elife-29550-supp2.zip › ChIP_data_fig3/MBE_XL53_H3K18ac_index14-c14_InpC_500k10k130_peaks_w100_b500.txt]

chr2L:26046-29760	0	0	0	0	0	0	0	0	0	0	0	0	0	0	0	0	0	0	0	0	0	0	0	0	0	0	0	0	0	0	0	0	0	0	0	0	0	0	0	0	0	0	0	0	0	0	0	0	0.0
chr2L:30817-33267	0	0	0	0	0	0	0	0	0	0	0	0	0	0	0	0	0	0	0	0	0	0	0	0	0	0	0	0	0	0	0	0	0	0	0	0	0	0	0	0.0	0.0	0.0	0.0	0.0	0.0	0.0	0.0	0.0	0.0
chr2L:33384-35667	0	0	0	0	0	0	0	0	0	0	0	0	0	0	0	0	0	0	0	0	0	0	0	0	0	0	0	0	0	0	0	0	0	0	0.0	0.0	0.0	0.0	0.0	0.0	0.0	0.0	0.0	0.0	51.636546529431655	43.250013432750094	42.122088045649654	19.927763543715916	8.252633953343425
chr2L:84991-93400	-6.618255872674963	-0.7357890626869555	0.6252873828651146	0.1234585106606405	-0.37571028587632194	-0.5770132251949666	1.0668755590631576	-1.005007315023078	-1.0918598585894341	-1.6171780788615426	-1.2203464871054786	-7.195277795981695	-8.66814767748717	-7.297107654583067	-9.852585601582517	-9.19566536024166	-0.5511011468531489	-10.912109661278382	-6.316799296403277	-7.630511512341701	-5.806948982400738	-6.134842043084954	1.9956962876115079	1.6096773894190728	-1.5310997621156073	0.21370491804281566	-1.3998312778797593	0.21052632091416779	0.0	0.0	0.0	0.0	0.0	0.0	0.0	0.0	2.31855924553118	2.4395024984750777	5.304384385719038	5.02638043299044	0.0	4.170137748544422	5.092352829684798	5.009698760376772	5.119335979623608	3.893150931416411	4.364205393366389	1.9859162132446282	2.814915703390496
chr2L:107127-109189	3.893150931416411	4.364205393366389	1.9859162132446282	2.814915703390496	-1.5906707975797865	2.4022748057439633	0.9645389113959693	0.9931449300976852	0.0	-0.9059652567236041	0.19672432677588858	1.5808373746462783	-0.37098667678888	1.1939387804147819	0.32018560075543717	-0.12408685724765907	0.7069294769474692	0.07481796653064664	4.675382175530052	2.9512471231667976	9.233014004483898	12.080357038077448	9.835596262990917	6.634823581975883	5.069815052932902	6.674794495025668	-0.16000589969411544	0.4547195741423294	-1.9563976305089277	-3.226419324534496	-4.367783599068256	-0.5801054635639582	-0.393115943093641	0.8515673009344947	-2.534984060161506	0.2614505271567006	1.388752253448813	-1.0990952844699733	3.4243294003392135	1.3143008496017192	1.9601783318418151	-2.0087405621709027	-3.2965750299028516	-3.821835705944049	-1.3912823486446788	-2.796956675459594	-1.3851990166435546	-0.13045356992014925	-3.524383242558138
chr2L:154767-157033	-8.11893558111282	-7.816266287632137	-9.526352447474704	-12.92773030005524	-7.021063396573897	-8.999213790439786	-8.689952731142819	-2.694016807113604	-0.32675222119505476	1.0540009413075297	1.2429995135576393	4.151626491085922	2.833987965845525	-1.3386085568272064	-1.7597683219924343	-5.206812108306998	-3.3211625042704003	-2.488810178636422	-0.4693180592170089	-2.7964610403723054	-1.7535626562214939	2.6901809807942847	8.425671152344602	5.1608933349465165	3.7481978878552753	7.475707425107868	6.417658731516848	5.618659613978807	7.281186710209645	0.1560082299879291	1.8887837031419563	1.7300049165136306	4.065080965415978	0.9250985761645854	4.016958566607805	-0.5652418945841998	-1.101068796429175	-2.0269831380403738	-6.319083337386441	-5.850938914664156	-6.969648549883923	-4.422227142949517	-5.428280415385094	0.10029296151355792	0.0	-0.4666095473949303	-0.27008222866819914	-1.455803957028115	1.0886444887808173
chr2L:157853-167704	-8.689952731142819	-2.694016807113604	-0.32675222119505476	1.0540009413075297	1.2429995135576393	4.151626491085922	2.833987965845525	-1.3386085568272064	-1.7597683219924343	-5.206812108306998	-3.3211625042704003	-2.488810178636422	-0.4693180592170089	-2.7964610403723054	-1.7535626562214939	2.6901809807942847	8.425671152344602	5.1608933349465165	3.7481978878552753	7.475707425107868	6.417658731516848	5.618659613978807	7.281186710209645	0.1560082299879291	1.8887837031419563	1.7300049165136306	4.065080965415978	0.9250985761645854	4.016958566607805	-0.5652418945841998	-1.101068796429175	-2.0269831380403738	-6.319083337386441	-5.850938914664156	-6.969648549883923	-4.422227142949517	-5.428280415385094	0.10029296151355792	0.0	-0.4666095473949303	-0.27008222866819914	-1.455803957028115	1.0886444887808173	1.2128644292453494	1.1446323513338468	0.0	1.171228640609484	5.798165020688555	1.8034647419903833
chr2L:168976-170107	7.281186710209645	0.1560082299879291	1.8887837031419563	1.7300049165136306	4.065080965415978	0.9250985761645854	4.016958566607805	-0.5652418945841998	-1.101068796429175	-2.0269831380403738	-6.319083337386441	-5.850938914664156	-6.969648549883923	-4.422227142949517	-5.428280415385094	0.10029296151355792	0.0	-0.4666095473949303	-0.27008222866819914	-1.455803957028115	1.0886444887808173	1.2128644292453494	1.1446323513338468	0.0	1.171228640609484	5.798165020688555	1.8034647419903833	3.733058623647281	7.506700627498594	7.583792044432328	9.98914051856836	5.414217988709322	0.47083453009306675	1.6489471537350044	1.2188413273576495	0.5217513186714854	3.200008487209355	0.6864600998522368	-0.7390632825511071	8.137918041540404	9.99855675135527	10.46048284319978	9.044517140571386	8.295903709864007	4.161498568136415	1.2684028291792444	-2.8527360318221024	-6.202689857178011	-5.466724703154011
chr2L:223240-225575	0.2787408440440073	2.2653721615438545	-0.9253340925497531	-1.3882927393939333	-0.7359535705891888	-0.2240774644457132	0.7359535705891888	0.48270525311591445	1.7852197928690399	-1.3323508290265325	0.020901050466756634	-1.9919491999730181	-4.254393925283097	-7.203232920873335	-7.680105724443375	-6.350522935074645	0.40759060765813954	0.0	-0.6252873828651145	1.922924649580727	2.0123225823356705	23.296751447284105	33.45269376017286	35.77483620163551	29.067606511650602	25.76139535271887	16.628783299167257	15.358338608178387	9.96816477535524	15.248673208534044	15.408703959292822	12.46121791774269	5.362482469249285	5.52357042340699	2.2750801911115	2.667747163548318	-1.8313956504410902	-3.9944956918352825	-3.8570618032624835	-2.2335999313119177	-3.703362048105192	-1.225833462172965	-4.466442886892499	-4.5631458837635455	-2.9349839392464356	-6.597552589494394	-3.138507019097888	-7.430751621134847	-5.615579944429249
chr2L:244387-246292	-4.466442886892499	-4.5631458837635455	-2.9349839392464356	-6.597552589494394	-3.138507019097888	-7.430751621134847	-5.615579944429249	-9.38365377017472	-9.289741037971346	-4.734189557897541	-8.637271953890297	-1.5704190432189342	-4.887904104512318	-9.288294282281667	-9.28452906149709	-7.375233612209485	-7.472206421128439	-7.791666814485827	-6.9263239999842305	3.1774627365615653	3.0064863476345103	1.556518899258384	3.842221803809573	-1.6910793405625417	-0.2970833565050143	-10.388468855951494	-5.620595361692786	12.564175025876681	9.254423794895677	6.513212343627371	2.8767206751019	0.9877963972343207	2.0017614787715137	0.6002440076944856	1.7923750469699609	-0.07089383708611127	-0.4971471528791606	-1.331911875238711	-4.433663210351916	-11.769598623504708	-16.04239310938902	-19.758623721857234	-15.891592469815293	-15.795790154621047	-13.378348072220739	-8.845660708160832	-27.716416113520214	-12.335142481344906	-19.25062678269007
chr2L:247690-252524	-9.38365377017472	-9.289741037971346	-4.734189557897541	-8.637271953890297	-1.5704190432189342	-4.887904104512318	-9.288294282281667	-9.28452906149709	-7.375233612209485	-7.472206421128439	-7.791666814485827	-6.9263239999842305	3.1774627365615653	3.0064863476345103	1.556518899258384	3.842221803809573	-1.6910793405625417	-0.2970833565050143	-10.388468855951494	-5.620595361692786	12.564175025876681	9.254423794895677	6.513212343627371	2.8767206751019	0.9877963972343207	2.0017614787715137	0.6002440076944856	1.7923750469699609	-0.07089383708611127	-0.4971471528791606	-1.331911875238711	-4.433663210351916	-11.769598623504708	-16.04239310938902	-19.758623721857234	-15.891592469815293	-15.795790154621047	-13.378348072220739	-8.845660708160832	-27.716416113520214	-12.335142481344906	-19.25062678269007	-19.41244153661537	-11.80291166468998	-10.539445303918427	-0.32675222119505476	-1.6154407595203946	-1.6310099090721502	-1.2202113830661714
chr2L:276963-281043	20.151384099663208	24.703708186880746	21.638307273121836	20.73710758609797	12.534686131079242	16.315988810501597	11.11260056061538	11.247042894653363	13.03634257355526	10.883767116638237	7.272978139094186	8.73748738256126	8.775246375641338	6.095549173786649	5.796097354372924	1.7908515925609376	1.1502267829001147	-0.7502798284190697	-1.7541936895590673	-1.4762481608705595	-3.692972206447922	-3.8076305738397282	-7.709342305193731	-12.266860242398437	-9.992593592841668	-17.36278051777763	-13.870557300538819	-23.911536446717076	-6.2291977613955325	-20.382029046689656	-28.326135185833525	-24.515804367007668	-21.510250472728448	-10.50011036363733	0.0	-1.2728611075149725	-13.175121103131694	-6.098080259117864	-7.193282198912869	-21.745281186748542	-12.915807340121768	-2.389607345343247	0.0	-2.3286248352848276	0.0	-0.32675222119505476	0.0	2.8462223217539444	4.349324879876226
chr2L:355507-358147	-0.2887691230768229	3.1520367839705417	5.305509723758461	3.635334689490492	3.613047764120481	-1.0194951448784686	3.4658337048671077	2.43943195733311	0.9185609794301849	-0.2406233412219088	1.7510990161475428	1.5605711576015462	-0.27482272280677383	1.8659611154587232	1.0527895000619816	1.8334362411624698	6.035409524048203	2.3492997237762787	0.6252873828651146	0.7698079610324814	11.532970251982615	3.3912514538374774	13.455853133084622	15.422201683864706	7.0340838189762485	11.525760884911055	10.053805024968849	9.757242323693808	7.072726640120004	8.293298534146599	4.847937449345549	4.375024039265485	1.1726032533173723	2.0159378629407727	1.466864829745973	2.4429390466284366	0.053008129104581275	0.3116300888927336	-1.1455754846363722	-0.5291351124009448	-1.3821770810048504	-0.5722315223304937	1.22305050405289	2.443662615441325	2.3839066105248445	2.2259864556733757	2.5641878607430257	-0.21824404820295873	-2.463574016760592
chr2L:403298-405220	0.0	0.0	0.0	-0.47712125471966244	-5.769309315056633	-11.153550942751073	-11.563118690175934	-6.500301752543451	-2.4452717055851085	1.9542807972074376	3.369218116343089	1.8449637325829729	6.918201921909466	0.08558324257943045	2.7694803534173644	0.24964072412890395	1.2994664175175838	5.351173180812695	0.0	2.0027685766756016	0.7121263297071472	2.032358089024581	2.9309859264213385	0.0	0.0	15.059028943342927	23.54308911170402	25.439507668037113	13.102529901867356	12.783910676876799	16.935442698034823	9.707918347932896	16.29457048834553	10.330224141313359	10.774751257122675	7.19819992653823	5.276498151056837	4.084619082211005	3.8766695718095843	3.1328470085710234	2.1902472234879657	3.8463512735620733	0.5672945398528482	4.6195263517300456	6.116820534113349	0.8972722335235049	3.7098556395087443	2.748045533109491	2.919467061213978
chr2L:413821-415263	2.032358089024581	2.9309859264213385	0.0	0.0	15.059028943342927	23.54308911170402	25.439507668037113	13.102529901867356	12.783910676876799	16.935442698034823	9.707918347932896	16.29457048834553	10.330224141313359	10.774751257122675	7.19819992653823	5.276498151056837	4.084619082211005	3.8766695718095843	3.1328470085710234	2.1902472234879657	3.8463512735620733	0.5672945398528482	4.6195263517300456	6.116820534113349	0.8972722335235049	3.7098556395087443	2.748045533109491	2.919467061213978	3.5176983815019542	5.117058556360168	4.939562219707682	1.8760225724655515	2.658167326777121	2.804015682017809	3.1239653368038622	5.938998311221792	1.9847558314096547	0.47361638658811406	0.3452954366129191	1.414708046542775	3.289539538281304	-1.488376308913564	3.6606979549285037	1.673350503748883	2.519998026013822	2.4241895008203733	0.3900708566124976	0.7600095604924517	1.7705125473744248
chr2L:418701-420209	9.707918347932896	16.29457048834553	10.330224141313359	10.774751257122675	7.19819992653823	5.276498151056837	4.084619082211005	3.8766695718095843	3.1328470085710234	2.1902472234879657	3.8463512735620733	0.5672945398528482	4.6195263517300456	6.116820534113349	0.8972722335235049	3.7098556395087443	2.748045533109491	2.919467061213978	3.5176983815019542	5.117058556360168	4.939562219707682	1.8760225724655515	2.658167326777121	2.804015682017809	3.1239653368038622	5.938998311221792	1.9847558314096547	0.47361638658811406	0.3452954366129191	1.414708046542775	3.289539538281304	-1.488376308913564	3.6606979549285037	1.673350503748883	2.519998026013822	2.4241895008203733	0.3900708566124976	0.7600095604924517	1.7705125473744248	3.930323871735398	-1.160317993903071	1.2291461106938835	-1.1302848973624595	1.374175712135169	-1.1556595638236102	-0.9664813862487598	-0.15316327705137103	-1.3636144072207184	-2.3375743087740104
chr2L:440934-443399	-1.1556595638236102	-0.9664813862487598	-0.15316327705137103	-1.3636144072207184	-2.3375743087740104	-1.7848854129164584	-1.851174601859889	-4.2898821459565655	-4.591978565044374	-3.412845688981757	3.666364385675166	-1.5381237010557403	0.21194472230215433	-0.13066694082512004	0.17612210187656233	-1.1806106111935757	-1.516831869828385	0.6281123178045772	-2.389439948471068	-4.799734979753498	-8.847309252575352	-9.575492874303015	-13.10616817008721	-9.038855628302757	-8.931676192341243	-2.08497988986241	0.46660954739493005	3.8453212042543123	16.79932229127632	18.31955326617183	11.623579282653226	12.238722143737544	10.336897122278483	7.262562050502811	10.380480257211705	6.01543314373173	4.006119607207234	1.2914819143604515	-2.342661407114794	-1.60005406002799	-5.001743015334895	-8.18989278456627	-12.215194057467414	-12.14406988453442	-12.719260868714	-14.715904708457925	-11.816826577703921	0.0	2.664853765366032
chr2L:516674-518292	-15.901021191057637	-16.72609262692228	-5.782958447760803	-8.393697507518063	-22.39985693627247	-16.56250090435735	-18.265418107847694	-10.705440030359664	-1.874862225498574	-11.255390177357278	-4.493558210336708	0.5552050987676277	0.32675222119505476	6.7260206966730856	4.528835982099121	7.534737192154294	9.649471806863437	8.972522437383132	2.5384483928574384	-0.6724499774113095	-4.644934616215571	-2.1278878364555003	-1.0565898643025808	-3.585192311070621	0.3246872289936752	2.88533901564494	1.4311889983018862	0.6252873828651146	4.213958240291999	5.37569071471158	8.786276463991983	3.7617830998199002	10.479398290973956	7.32214185131876	2.532115614618574	5.0382638326906015	7.968876230616461	7.31139849997009	3.2099056701996793	4.713111993571893	0.9595122277607351	-0.2653459916963596	-4.359513397431655	-10.228160242267148	-13.841784361242834	-15.140702748200782	-14.71197378802345	-1.2780642861172016	5.875417116257379
chr2L:519105-521836	-16.56250090435735	-18.265418107847694	-10.705440030359664	-1.874862225498574	-11.255390177357278	-4.493558210336708	0.5552050987676277	0.32675222119505476	6.7260206966730856	4.528835982099121	7.534737192154294	9.649471806863437	8.972522437383132	2.5384483928574384	-0.6724499774113095	-4.644934616215571	-2.1278878364555003	-1.0565898643025808	-3.585192311070621	0.3246872289936752	2.88533901564494	1.4311889983018862	0.6252873828651146	4.213958240291999	5.37569071471158	8.786276463991983	3.7617830998199002	10.479398290973956	7.32214185131876	2.532115614618574	5.0382638326906015	7.968876230616461	7.31139849997009	3.2099056701996793	4.713111993571893	0.9595122277607351	-0.2653459916963596	-4.359513397431655	-10.228160242267148	-13.841784361242834	-15.140702748200782	-14.71197378802345	-1.2780642861172016	5.875417116257379	5.581172242577899	7.471909997847231	8.906780057202834	7.6478123690172515	1.684872899606169
chr2L:524178-525678	7.534737192154294	9.649471806863437	8.972522437383132	2.5384483928574384	-0.6724499774113095	-4.644934616215571	-2.1278878364555003	-1.0565898643025808	-3.585192311070621	0.3246872289936752	2.88533901564494	1.4311889983018862	0.6252873828651146	4.213958240291999	5.37569071471158	8.786276463991983	3.7617830998199002	10.479398290973956	7.32214185131876	2.532115614618574	5.0382638326906015	7.968876230616461	7.31139849997009	3.2099056701996793	4.713111993571893	0.9595122277607351	-0.2653459916963596	-4.359513397431655	-10.228160242267148	-13.841784361242834	-15.140702748200782	-14.71197378802345	-1.2780642861172016	5.875417116257379	5.581172242577899	7.471909997847231	8.906780057202834	7.6478123690172515	1.684872899606169	2.023199109623517	3.1584723442781013	4.042843822234211	3.1116668475861973	4.471277517780201	2.0630298654242427	3.4679705443141273	2.94439140520118	-0.26145052715670036	2.5437212007026666
chr2L:602522-603597	11.722586164657793	11.550610661344408	8.57686775509223	7.38089595964043	2.500702035013766	-1.451607734579744	-6.657540058308732	-6.007763489041227	-9.18383500426036	-6.5030491394442445	-10.017398705349347	-11.07704977262765	-11.573528947614992	-7.996956545700537	-6.851316353731581	-2.2514505497298725	-1.6281988129123546	-4.437085885893482	-5.13274245411152	-11.83770813238384	-14.75232371807022	-8.979009650182903	-6.172566790693698	1.0614981187194437	6.557082115798182	1.7062581335367424	1.7578385843325381	-4.290679612277298	-3.428609937556282	-12.320214228468538	-15.136283931045353	4.937433967450254	14.596976945679954	9.15380001758419	7.527570809095122	7.668765691427935	1.727721318702209	0.3697060965013928	-1.8252582504322235	-6.647190059124991	-9.232476377385764	-13.23613278157005	-16.83770302113504	-15.501935704093597	3.4249469842500373	1.29047292013746	1.3708775317073392	-0.6198491005811044	-3.994884005647601
chr2L:825164-826959	4.527266122957154	4.62328593224862	1.379969374194907	2.1241775799861418	2.9898765362936413	6.11283911524788	0.8104803218971602	1.9320336651655252	1.91648479614274	4.102993890384343	3.193837633370248	2.158187571546236	3.647196142690099	2.3441438577723446	2.8716780026599737	1.0634535672695904	0.6900745991758384	-1.692735245328295	4.611889131097897	6.4621613943892795	2.1445045313528177	4.4240498387230245	-0.4531191014096446	-3.2030645819197443	-9.480870924049052	-7.799133928461442	-8.065848593757234	-2.357756426829297	-8.010029525611959	-19.334622077511813	-11.046721072679572	-12.646155050180967	-3.5184253821581133	-1.0466924622419154	-12.118153112476499	-8.553646335041138	-9.09155474164282	-10.580924848656755	-2.943814282356755	-1.6525945075586288	-5.256762951266791	-1.53172278343657	-3.9457988688804946	-5.176596163089456	-0.9487948033908559	1.1227278195886907	0.47712125471966244	-0.3842533059311557	0.9884928598239788
chr2L:846956-850005	-5.176596163089456	-0.9487948033908559	1.1227278195886907	0.47712125471966244	-0.3842533059311557	0.9884928598239788	0.0	6.7479119917174035	4.151436721231002	0.0	0.0	2.6586780733527684	11.044882639159646	9.298628866042252	-0.7359535705891888	-1.3821770810048504	5.013625352617575	14.036057986327853	12.479375601850652	11.886494573241594	11.747380757312845	9.24271412436748	2.4092732931124687	7.544914873813238	7.061221400333887	10.627678256351453	7.109497187363145	7.74136820979973	19.329872182969947	9.330293441764335	7.132696215392958	15.206277817450522	20.60378920912347	13.273996609251	11.897091223713039	2.7498384506215685	-0.5253710144123359	-5.72151781105708	-2.903601242303119	9.353721687953483	4.051734394580889	0.9716247387560053	-4.3466078207440395	-11.363878611267289	-13.392093195143591	-13.675557470897765	-11.17462321613343	-6.171456631272707	-5.1759901281114145
chr2L:850219-851037	6.7479119917174035	4.151436721231002	0.0	0.0	2.6586780733527684	11.044882639159646	9.298628866042252	-0.7359535705891888	-1.3821770810048504	5.013625352617575	14.036057986327853	12.479375601850652	11.886494573241594	11.747380757312845	9.24271412436748	2.4092732931124687	7.544914873813238	7.061221400333887	10.627678256351453	7.109497187363145	7.74136820979973	19.329872182969947	9.330293441764335	7.132696215392958	15.206277817450522	20.60378920912347	13.273996609251	11.897091223713039	2.7498384506215685	-0.5253710144123359	-5.72151781105708	-2.903601242303119	9.353721687953483	4.051734394580889	0.9716247387560053	-4.3466078207440395	-11.363878611267289	-13.392093195143591	-13.675557470897765	-11.17462321613343	-6.171456631272707	-5.1759901281114145	4.20623899765598	7.756762596410534	6.35528105540811	5.034837012634327	0.7525822297106237	-2.1147046138535033	-7.856796464374681
chr2L:869979-871948	-11.17462321613343	-6.171456631272707	-5.1759901281114145	4.20623899765598	7.756762596410534	6.35528105540811	5.034837012634327	0.7525822297106237	-2.1147046138535033	-7.856796464374681	-15.39497809457508	-22.203223701649893	-20.340284961694504	0.07147821308566336	3.578525334652231	11.446981361946676	12.050583084850837	8.074936886954555	10.497848277970899	7.788523019121647	8.559539135850267	3.835796513900097	2.2472908959422706	-3.2296466395323433	-2.6739138726224643	-6.184905886501277	-4.225543191458073	0.7188321326006513	0.05856031915404915	2.568882523526725	-1.2568342149486216	0.7799863043302593	1.8723215202791552	-3.245253038317354	-2.3739566985040725	-6.587329567636202	-3.3424884396717602	-2.329653717475057	-5.2067680440835735	-0.2681854859691827	-2.4797989929280986	-0.7077442727603775	0.6984668145482467	0.18956458884263475	-1.8872400920595551	-2.4856532127710644	-4.51993928999114	-6.897058631042249	-7.443322925486881
chr2L:1063012-1068406	0.24062334122190882	8.747615871312936	10.5134638591278	6.462726504396156	4.589257275258608	-0.35761470711971743	-4.974217313523713	-7.341678231793977	-13.83150398690295	-6.700005523837081	-12.000729497109935	-1.087636782058556	-11.698905125547409	-6.527755738195723	-0.7359535705891888	0.3842533059311557	0.0	-3.8457996353494184	-5.2102553738568265	-2.2044471364002667	-0.3842533059311557	-3.385017182045202	-5.613177262491291	0.046099854304681324	1.7433393240059822	0.7249897682903885	0.288769123076823	-0.3842533059311557	-0.3842533059311557	-0.576462729064982	3.7863176286249525	7.961936626066396	1.5043076796242603	0.32675222119505476	3.2661312856204963	3.8942307921558426	5.997545883748453	4.361627585818757	7.740637173558476	5.840891720238427	3.903648509234413	7.144050446959799	4.497461058657449	4.865768393326286	1.3092072329649518	3.1920276390283155	4.0657880153577866	-0.3471871544457265	1.517431754070429
chr2L:1068633-1070749	-1.087636782058556	-11.698905125547409	-6.527755738195723	-0.7359535705891888	0.3842533059311557	0.0	-3.8457996353494184	-5.2102553738568265	-2.2044471364002667	-0.3842533059311557	-3.385017182045202	-5.613177262491291	0.046099854304681324	1.7433393240059822	0.7249897682903885	0.288769123076823	-0.3842533059311557	-0.3842533059311557	-0.576462729064982	3.7863176286249525	7.961936626066396	1.5043076796242603	0.32675222119505476	3.2661312856204963	3.8942307921558426	5.997545883748453	4.361627585818757	7.740637173558476	5.840891720238427	3.903648509234413	7.144050446959799	4.497461058657449	4.865768393326286	1.3092072329649518	3.1920276390283155	4.0657880153577866	-0.3471871544457265	1.517431754070429	0.09178209016908162	1.3657454133324367	1.9199612966128763	0.19916529609750638	-1.9229246495807275	-1.2334025563797195	-1.6248832566950226	-2.0985031886363923	-1.0960233273784785	-2.843875439786809	-5.866311959294748
chr2L:1074476-1077760	-5.613177262491291	0.046099854304681324	1.7433393240059822	0.7249897682903885	0.288769123076823	-0.3842533059311557	-0.3842533059311557	-0.576462729064982	3.7863176286249525	7.961936626066396	1.5043076796242603	0.32675222119505476	3.2661312856204963	3.8942307921558426	5.997545883748453	4.361627585818757	7.740637173558476	5.840891720238427	3.903648509234413	7.144050446959799	4.497461058657449	4.865768393326286	1.3092072329649518	3.1920276390283155	4.0657880153577866	-0.3471871544457265	1.517431754070429	0.09178209016908162	1.3657454133324367	1.9199612966128763	0.19916529609750638	-1.9229246495807275	-1.2334025563797195	-1.6248832566950226	-2.0985031886363923	-1.0960233273784785	-2.843875439786809	-5.866311959294748	-2.638063278874742	-0.5605713682027345	-0.7869235550701423	0.288769123076823	-1.275554451240393	-0.9941887930083539	-1.5185503108145728	0.2741757243309323	-1.924804616881603	2.9625686936330644	2.167281321879722
chr2L:1116656-1117923	1.1302852451950238	-1.5618510282166909	-2.9538991544151427	-2.005256147808723	1.6915233453146257	4.608614192628611	0.89615097297159	1.3821770810048504	1.4888463877884142	-1.065646251395034	0.7844368232277281	-3.596121320909149	-3.3744361433986363	-7.427624200404806	-7.204541781553828	-17.880552030307822	-15.305137595992237	-17.769039004365276	-7.132682042362906	-17.606852852875193	-10.406886016094864	-13.090063348729851	10.509785445409618	28.23639473656168	20.97969349982715	15.70255416244564	10.48678432189821	3.6355345539206274	0.7355627234788961	9.720394273448306	9.537756990850923	7.449152272782386	3.200915739198653	-3.23229363123308	-6.096265503002216	-12.417397775167665	-14.851499383045981	-13.176566306259277	-14.424679004944158	-7.977677963241424	0.32675222119505476	-2.0751210811914094	-7.301319921468151	-0.8146844934204033	-4.330506528428438	-5.27290361187832	-1.0466924622419154	-4.22621620473723	-4.183943297828096
chr2L:1119847-1123023	0.89615097297159	1.3821770810048504	1.4888463877884142	-1.065646251395034	0.7844368232277281	-3.596121320909149	-3.3744361433986363	-7.427624200404806	-7.204541781553828	-17.880552030307822	-15.305137595992237	-17.769039004365276	-7.132682042362906	-17.606852852875193	-10.406886016094864	-13.090063348729851	10.509785445409618	28.23639473656168	20.97969349982715	15.70255416244564	10.48678432189821	3.6355345539206274	0.7355627234788961	9.720394273448306	9.537756990850923	7.449152272782386	3.200915739198653	-3.23229363123308	-6.096265503002216	-12.417397775167665	-14.851499383045981	-13.176566306259277	-14.424679004944158	-7.977677963241424	0.32675222119505476	-2.0751210811914094	-7.301319921468151	-0.8146844934204033	-4.330506528428438	-5.27290361187832	-1.0466924622419154	-4.22621620473723	-4.183943297828096	-3.9381197622835407	-1.4093736668590624	-4.727611369970618	-0.42921553516829136	-2.267327663748873	-3.2734602439254763
chr2L:1403297-1404566	8.16282890303315	8.077173552552708	4.3627272026892765	3.965048112110311	1.0767673047116924	0.28776676755785013	0.5669996297220963	-1.8915705281179835	2.2646017874002693	1.5330732553817288	0.3893487198707885	0.44567862925099816	0.27606496128460095	1.066693408198797	2.310097436003703	2.7973032866066676	0.13733673652578354	-2.161733975764127	-1.2173006272345597	-0.947282982095507	-2.422309009339197	-1.4883600228976182	-4.38080239661672	-6.06825935104894	-4.990458096505263	-2.787021922390373	-2.9425448479186906	-0.2240774644457132	-2.255777573647819	-6.834132690393174	-4.330588602705687	-2.6716437514841918	-2.7761153151765225	-5.014870319554504	-7.972449524880117	-4.38945372260183	-3.6662783536377	-2.2371819739817025	-1.532490483662969	-3.031009266808572	-1.431512590948607	-0.736875567308499	-0.4075906076581398	-0.3842533059311557	1.152759917793467	3.170460400786653	0.6934438300804245	4.849761676029733	5.774395817511256
chr2L:1405711-1411034	0.28776676755785013	0.5669996297220963	-1.8915705281179835	2.2646017874002693	1.5330732553817288	0.3893487198707885	0.44567862925099816	0.27606496128460095	1.066693408198797	2.310097436003703	2.7973032866066676	0.13733673652578354	-2.161733975764127	-1.2173006272345597	-0.947282982095507	-2.422309009339197	-1.4883600228976182	-4.38080239661672	-6.06825935104894	-4.990458096505263	-2.787021922390373	-2.9425448479186906	-0.2240774644457132	-2.255777573647819	-6.834132690393174	-4.330588602705687	-2.6716437514841918	-2.7761153151765225	-5.014870319554504	-7.972449524880117	-4.38945372260183	-3.6662783536377	-2.2371819739817025	-1.532490483662969	-3.031009266808572	-1.431512590948607	-0.736875567308499	-0.4075906076581398	-0.3842533059311557	1.152759917793467	3.170460400786653	0.6934438300804245	4.849761676029733	5.774395817511256	2.796194771303456	0.2349935677707824	2.9212926078806136	1.2024322866154675	3.17170179716336
chr2L:1411560-1420476	-2.161733975764127	-1.2173006272345597	-0.947282982095507	-2.422309009339197	-1.4883600228976182	-4.38080239661672	-6.06825935104894	-4.990458096505263	-2.787021922390373	-2.9425448479186906	-0.2240774644457132	-2.255777573647819	-6.834132690393174	-4.330588602705687	-2.6716437514841918	-2.7761153151765225	-5.014870319554504	-7.972449524880117	-4.38945372260183	-3.6662783536377	-2.2371819739817025	-1.532490483662969	-3.031009266808572	-1.431512590948607	-0.736875567308499	-0.4075906076581398	-0.3842533059311557	1.152759917793467	3.170460400786653	0.6934438300804245	4.849761676029733	5.774395817511256	2.796194771303456	0.2349935677707824	2.9212926078806136	1.2024322866154675	3.17170179716336	2.3435889537122154	2.963947621503623	2.5109914309654697	0.360980444466201	0.12654773365247898	0.7387411481941433	-1.337558349229288	1.9995294472755651	-0.6705208384588284	1.5039921618719443	-1.4299963812117518	-0.0933914999672346
chr2L:1420590-1423199	-4.38945372260183	-3.6662783536377	-2.2371819739817025	-1.532490483662969	-3.031009266808572	-1.431512590948607	-0.736875567308499	-0.4075906076581398	-0.3842533059311557	1.152759917793467	3.170460400786653	0.6934438300804245	4.849761676029733	5.774395817511256	2.796194771303456	0.2349935677707824	2.9212926078806136	1.2024322866154675	3.17170179716336	2.3435889537122154	2.963947621503623	2.5109914309654697	0.360980444466201	0.12654773365247898	0.7387411481941433	-1.337558349229288	1.9995294472755651	-0.6705208384588284	1.5039921618719443	-1.4299963812117518	-0.0933914999672346	-2.072433578503068	-1.6913133657574786	-1.9879058100589873	-3.4672955889931165	1.4305087419759774	-3.861495343308382	-1.7473624742179548	-2.4406620322619794	-2.0493536376292756	-0.8410298706976986	-4.187537000122064	-3.070059304279154	0.3271169780459206	-1.1511553435715165	-1.1416133483953086	-5.707497040063163	-4.169858011397644	-1.1721492737867747
chr2L:1425307-1428042	1.152759917793467	3.170460400786653	0.6934438300804245	4.849761676029733	5.774395817511256	2.796194771303456	0.2349935677707824	2.9212926078806136	1.2024322866154675	3.17170179716336	2.3435889537122154	2.963947621503623	2.5109914309654697	0.360980444466201	0.12654773365247898	0.7387411481941433	-1.337558349229288	1.9995294472755651	-0.6705208384588284	1.5039921618719443	-1.4299963812117518	-0.0933914999672346	-2.072433578503068	-1.6913133657574786	-1.9879058100589873	-3.4672955889931165	1.4305087419759774	-3.861495343308382	-1.7473624742179548	-2.4406620322619794	-2.0493536376292756	-0.8410298706976986	-4.187537000122064	-3.070059304279154	0.3271169780459206	-1.1511553435715165	-1.1416133483953086	-5.707497040063163	-4.169858011397644	-1.1721492737867747	-2.2000954516128246	0.34372477280069696	-6.520633664376595	-6.3635963138867915	-10.854162243385765	-6.631384273788072	-9.758041657892898	-3.287995543770115	-14.296580035473712
chr2L:1429785-1433189	3.17170179716336	2.3435889537122154	2.963947621503623	2.5109914309654697	0.360980444466201	0.12654773365247898	0.7387411481941433	-1.337558349229288	1.9995294472755651	-0.6705208384588284	1.5039921618719443	-1.4299963812117518	-0.0933914999672346	-2.072433578503068	-1.6913133657574786	-1.9879058100589873	-3.4672955889931165	1.4305087419759774	-3.861495343308382	-1.7473624742179548	-2.4406620322619794	-2.0493536376292756	-0.8410298706976986	-4.187537000122064	-3.070059304279154	0.3271169780459206	-1.1511553435715165	-1.1416133483953086	-5.707497040063163	-4.169858011397644	-1.1721492737867747	-2.2000954516128246	0.34372477280069696	-6.520633664376595	-6.3635963138867915	-10.854162243385765	-6.631384273788072	-9.758041657892898	-3.287995543770115	-14.296580035473712	-5.334254896152485	0.47712125471966244	-0.2887691230768229	0.0	0.6252873828651146	0.5552050987676277	-0.3842533059311557	4.577588597803505	4.522116610352218
chr2L:1435647-1437227	-0.0933914999672346	-2.072433578503068	-1.6913133657574786	-1.9879058100589873	-3.4672955889931165	1.4305087419759774	-3.861495343308382	-1.7473624742179548	-2.4406620322619794	-2.0493536376292756	-0.8410298706976986	-4.187537000122064	-3.070059304279154	0.3271169780459206	-1.1511553435715165	-1.1416133483953086	-5.707497040063163	-4.169858011397644	-1.1721492737867747	-2.2000954516128246	0.34372477280069696	-6.520633664376595	-6.3635963138867915	-10.854162243385765	-6.631384273788072	-9.758041657892898	-3.287995543770115	-14.296580035473712	-5.334254896152485	0.47712125471966244	-0.2887691230768229	0.0	0.6252873828651146	0.5552050987676277	-0.3842533059311557	4.577588597803505	4.522116610352218	2.3775809944277326	3.6339688589347494	7.227364218525471	7.3027810362192636	0.16415898976361903	1.9886541609736195	0.8371319047865003	1.1094454239634695	5.362177411901025	0.3603284656341248	2.822963071917316	-0.2862434394267838
chr2L:1460129-1462259	1.905016341150532	2.727835547914593	2.389031180007946	1.2780642861172016	4.278832297716297	10.132342004519163	6.139520576306521	14.97229484374442	12.854337001547524	5.421124986957912	8.109793512524252	6.815597288768947	6.77278417162629	1.5741560205958636	0.5660880846433783	-0.08198261815525891	1.2865506101872906	-0.6117663318117593	-4.984040057835596	-4.5513021783477265	-4.083968947973614	4.959322062312344	2.439225008506204	4.247068764540036	3.4335461364313016	11.046190176806352	9.403272193314821	2.7605993393035866	4.166226691346472	5.350690995455663	2.82857181920994	4.066090359951162	1.2562749070892003	-0.49948504823632833	-1.3613556762947434	-2.1158018101056846	-0.8628158646556385	-2.826996553120794	-3.5796668229692123	2.1363254982306668	0.35149288534491435	1.8280583920658244	5.34871353695452	4.840717412701129	4.907436573672838	4.758178593507209	1.6541265566903154	0.933493676859932	1.8947326264017148
chr2L:1518252-1522022	5.36040626441987	5.114804948906671	3.814909315172611	-0.06813785905149913	-1.6598995052626004	-1.853115818336957	-1.536416569463339	-2.6248705785752606	-6.086183512132059	-5.198406940674866	-4.925961327826882	-4.12095995112608	-8.355349945960041	-0.7080463471877108	0.45914139784711255	-0.2887691230768229	-1.4606048817514812	-4.980794773956873	-3.759389363902066	-6.634619680665535	-5.498109433761258	-3.9644245235273243	-0.8881232239143072	-0.8205849227432542	-3.679466555416587	-3.09163468881938	-2.359618395270868	-0.020524211976402	-2.003323857751187	1.6337611059752737	-2.3270409931291725	-0.3138672871785121	0.052569432351496394	-0.9665351881478034	-0.03152777286138637	-1.5152222521705527	1.7081914442671136	3.446211337016704	6.815088327337121	0.6626382535252381	0.0	3.4983829340916546	-0.3984974842738312	1.7869331054237323	2.5331041537909895	2.4687180042735446	-0.9059652567236041	0.7359535705891888	14.204918313291106
chr2L:1884436-1886372	0.0	0.0	-1.4637527426815689	1.4637527426815686	-1.9084850188786497	0.3842533059311557	-0.5917971542956303	-0.9097354372926553	0.9884928598239788	0.6252873828651146	0.3842533059311557	2.4042211982497816	2.7449477894470333	4.651638520162189	-0.9884928598239788	0.9884928598239788	0.47712125471966244	1.9084850188786497	8.251736663841973	10.715157209145705	7.241993555010112	0.0	2.4989103979315646	2.1615517914333977	1.0668755590631576	-0.32675222119505476	1.967221329436397	1.5725967436246273	4.064518413432151	7.047070949852653	0.6336183312848491	0.32675222119505476	0.0	1.3420392373845556	2.73543947579193	0.42144711750780905	2.062600563660089	1.5447381529385087	-0.19761749500117765	-3.3888979560912933	-4.116515141629741	-1.1523062560820883	0.441818328701712	-0.9884928598239788	-0.3842533059311557	-2.688582385442725	-4.515985758012746	-1.077210743057919	-1.1884343453845914
chr2L:1886513-1888248	0.3842533059311557	-0.5917971542956303	-0.9097354372926553	0.9884928598239788	0.6252873828651146	0.3842533059311557	2.4042211982497816	2.7449477894470333	4.651638520162189	-0.9884928598239788	0.9884928598239788	0.47712125471966244	1.9084850188786497	8.251736663841973	10.715157209145705	7.241993555010112	0.0	2.4989103979315646	2.1615517914333977	1.0668755590631576	-0.32675222119505476	1.967221329436397	1.5725967436246273	4.064518413432151	7.047070949852653	0.6336183312848491	0.32675222119505476	0.0	1.3420392373845556	2.73543947579193	0.42144711750780905	2.062600563660089	1.5447381529385087	-0.19761749500117765	-3.3888979560912933	-4.116515141629741	-1.1523062560820883	0.441818328701712	-0.9884928598239788	-0.3842533059311557	-2.688582385442725	-4.515985758012746	-1.077210743057919	-1.1884343453845914	-0.32675222119505476	-0.3842533059311557	-1.4637527426815689	-1.1737218734474009	1.2783348401018637
chr2L:2146343-2148159	-0.3842533059311557	-9.798206372795148	-6.983291877955108	-8.828787094361017	-3.789379974362519	-1.3768430568588477	-15.153669530356883	-5.848919155474167	5.423749134741096	0.0	0.0	0.0	0.0	0.0	0.0	0.0	0.0	0.0	0.0	0.0	0.0	0.0	0.0	0.0	0.0	0.0	0.0	0.32644126998982237	0.29329226409088593	0.9884928598239788	5.636674798774986	9.939717811186053	10.288571085549851	0.0	0.0	0.0	0.0	0.0	0.0	0.0	0.0	0.0	0.0	0.0	0.0	0.0	0.0	-2.062805557057099	6.487959073574703
chr2L:2159248-2161689	0.0	0.32644126998982237	0.29329226409088593	0.9884928598239788	5.636674798774986	9.939717811186053	10.288571085549851	0.0	0.0	0.0	0.0	0.0	0.0	0.0	0.0	0.0	0.0	0.0	0.0	0.0	0.0	-2.062805557057099	6.487959073574703	20.768755111077155	17.227396138610903	17.371348968164728	13.725026584063377	11.595503555808307	-0.5552050987676277	1.3821770810048504	0.7359535705891888	1.9084850188786497	7.05560741252399	20.514544293359588	23.017982468924437	22.88818342661469	23.45270268638126	15.92301155725702	10.2672913546194	22.683778873565497	18.695775346376838	14.964922619041054	7.914460952674486	11.293035040036367	18.65402888825824	16.334848863553265	4.833414050287363	11.965663793057029	12.619415703556323
chr2L:2161788-2164883	9.939717811186053	10.288571085549851	0.0	0.0	0.0	0.0	0.0	0.0	0.0	0.0	0.0	0.0	0.0	0.0	0.0	0.0	-2.062805557057099	6.487959073574703	20.768755111077155	17.227396138610903	17.371348968164728	13.725026584063377	11.595503555808307	-0.5552050987676277	1.3821770810048504	0.7359535705891888	1.9084850188786497	7.05560741252399	20.514544293359588	23.017982468924437	22.88818342661469	23.45270268638126	15.92301155725702	10.2672913546194	22.683778873565497	18.695775346376838	14.964922619041054	7.914460952674486	11.293035040036367	18.65402888825824	16.334848863553265	4.833414050287363	11.965663793057029	12.619415703556323	14.047965933644425	15.028064560495993	12.194107362216071	10.692883231011361	6.851921701716684
chr2L:2165254-2172286	0.0	0.0	0.0	0.0	0.0	0.0	0.0	0.0	0.0	-2.062805557057099	6.487959073574703	20.768755111077155	17.227396138610903	17.371348968164728	13.725026584063377	11.595503555808307	-0.5552050987676277	1.3821770810048504	0.7359535705891888	1.9084850188786497	7.05560741252399	20.514544293359588	23.017982468924437	22.88818342661469	23.45270268638126	15.92301155725702	10.2672913546194	22.683778873565497	18.695775346376838	14.964922619041054	7.914460952674486	11.293035040036367	18.65402888825824	16.334848863553265	4.833414050287363	11.965663793057029	12.619415703556323	14.047965933644425	15.028064560495993	12.194107362216071	10.692883231011361	6.851921701716684	5.761688530776739	5.457889773851742	2.9892128841430226	3.1555534282714195	1.1704441661914207	2.7925121986262833	3.86434087504099
chr2L:2172756-2176273	11.595503555808307	-0.5552050987676277	1.3821770810048504	0.7359535705891888	1.9084850188786497	7.05560741252399	20.514544293359588	23.017982468924437	22.88818342661469	23.45270268638126	15.92301155725702	10.2672913546194	22.683778873565497	18.695775346376838	14.964922619041054	7.914460952674486	11.293035040036367	18.65402888825824	16.334848863553265	4.833414050287363	11.965663793057029	12.619415703556323	14.047965933644425	15.028064560495993	12.194107362216071	10.692883231011361	6.851921701716684	5.761688530776739	5.457889773851742	2.9892128841430226	3.1555534282714195	1.1704441661914207	2.7925121986262833	3.86434087504099	1.5769006716309169	-1.1137645578667867	-3.7436343558520018	-8.285014378686027	-10.39746660167248	-14.766939240890128	-16.077858944286255	-18.233534570223338	-22.00821337491041	-10.66753950059935	-15.256345856132246	-12.028351422553142	1.848029918473954	2.4493041242257982	1.3069947262355988
chr2L:2177227-2178681	23.45270268638126	15.92301155725702	10.2672913546194	22.683778873565497	18.695775346376838	14.964922619041054	7.914460952674486	11.293035040036367	18.65402888825824	16.334848863553265	4.833414050287363	11.965663793057029	12.619415703556323	14.047965933644425	15.028064560495993	12.194107362216071	10.692883231011361	6.851921701716684	5.761688530776739	5.457889773851742	2.9892128841430226	3.1555534282714195	1.1704441661914207	2.7925121986262833	3.86434087504099	1.5769006716309169	-1.1137645578667867	-3.7436343558520018	-8.285014378686027	-10.39746660167248	-14.766939240890128	-16.077858944286255	-18.233534570223338	-22.00821337491041	-10.66753950059935	-15.256345856132246	-12.028351422553142	1.848029918473954	2.4493041242257982	1.3069947262355988	2.0279835976340976	16.04078142801141	15.166092208558766	6.502440060522456	1.5530517694701906	-3.44790867924013	-7.950905845889962	-7.02013694863841	-5.822419120354302
chr2L:2181472-2183892	18.65402888825824	16.334848863553265	4.833414050287363	11.965663793057029	12.619415703556323	14.047965933644425	15.028064560495993	12.194107362216071	10.692883231011361	6.851921701716684	5.761688530776739	5.457889773851742	2.9892128841430226	3.1555534282714195	1.1704441661914207	2.7925121986262833	3.86434087504099	1.5769006716309169	-1.1137645578667867	-3.7436343558520018	-8.285014378686027	-10.39746660167248	-14.766939240890128	-16.077858944286255	-18.233534570223338	-22.00821337491041	-10.66753950059935	-15.256345856132246	-12.028351422553142	1.848029918473954	2.4493041242257982	1.3069947262355988	2.0279835976340976	16.04078142801141	15.166092208558766	6.502440060522456	1.5530517694701906	-3.44790867924013	-7.950905845889962	-7.02013694863841	-5.822419120354302	3.178486230668755	6.170859674604614	3.5621303259546813	3.4314364871392784	0.017031155733170527	-1.8610317601408726	-6.443265860982221	-5.163004060626255
chr2L:2364579-2366203	1.0668755590631576	0.0	0.0	0.47712125471966244	0.0	0.47712125471966244	0.7359535705891888	0.0	0.32675222119505476	4.284789549746958	7.833169240124881	8.559214911777218	7.04259488118125	7.663065351339539	8.899950100741082	3.605674310799649	1.9084850188786497	0.0	3.1853685394679445	8.62398670893278	4.2748739466504215	10.544563273846661	4.745326105820407	9.763418344885064	14.314361015734256	14.296308730222325	7.584071419214895	8.93800776708322	9.961610527318484	7.462568199514635	-0.37107205997171755	3.9647586348903734	4.065554478877612	2.9060480162661855	3.89313984835244	0.17960423508197096	0.9511032122711743	-0.4969897131424179	-0.7721192807655561	-3.175837102237826	-3.1282898769803706	-3.656647382822174	-0.296237057586274	-1.3225336059632578	0.22407746444571308	0.0	-0.44567862925099716	0.12230069101661226	0.02753611668572018
chr2L:2451200-2452948	-1.4174514771501299	2.000639348163963	3.5817113939292136	0.04305431294734621	1.621939709406928	3.0532822830452964	1.8600575058006392	5.170521986583591	3.6423803834412034	5.03445284553992	3.712526597536662	5.191386062385921	4.710404684925075	8.0758105885594	5.3047627113458535	3.9209725544337313	4.436278849349507	4.686235002892371	5.53058175062169	3.3565378047740033	3.2475738136437737	6.286405513944673	5.284690130789063	1.0729870160935244	1.0668755590631576	-0.7359535705891888	1.0668755590631576	1.9088805432207399	5.962424677562941	11.621388232866844	11.052682602314375	7.309858083053743	7.87440013524442	5.947008350458644	0.24033340120117877	-0.31691453298419825	-3.282740607218058	-1.9586415063511409	-1.977393653838767	5.848469609369855	3.863508329406594	6.080591513737672	4.054653146423527	3.4240836252687026	0.22488188917602248	1.548042205265168	-0.3823635559935533	0.36253937042629036	-0.34589265505957645
chr2L:2453040-2454138	1.621939709406928	3.0532822830452964	1.8600575058006392	5.170521986583591	3.6423803834412034	5.03445284553992	3.712526597536662	5.191386062385921	4.710404684925075	8.0758105885594	5.3047627113458535	3.9209725544337313	4.436278849349507	4.686235002892371	5.53058175062169	3.3565378047740033	3.2475738136437737	6.286405513944673	5.284690130789063	1.0729870160935244	1.0668755590631576	-0.7359535705891888	1.0668755590631576	1.9088805432207399	5.962424677562941	11.621388232866844	11.052682602314375	7.309858083053743	7.87440013524442	5.947008350458644	0.24033340120117877	-0.31691453298419825	-3.282740607218058	-1.9586415063511409	-1.977393653838767	5.848469609369855	3.863508329406594	6.080591513737672	4.054653146423527	3.4240836252687026	0.22488188917602248	1.548042205265168	-0.3823635559935533	0.36253937042629036	-0.34589265505957645	-0.3043224377144623	0.2503288572367976	-1.3130085044834625	0.6033633922476075
chr2L:2577896-2580579	-0.03968681378873942	0.5045867213081315	0.0	-0.30046069586428814	0.0	-0.3842533059311557	-0.47712125471966244	-0.3842533059311557	1.9330516924433967	0.30893315349466166	1.6606889769390898	2.637451070747821	1.1451916048326531	2.4000123940783284	-0.28349877730603745	1.1249318154383212	0.05842741531249606	-0.5019847563975255	-1.6124501613579323	-0.5929109746022403	0.0	-1.0948570982095023	0.31888810951347485	0.2614505271567006	-0.9884928598239788	0.47712125471966244	0.9884928598239788	0.0	2.604837771905982	2.578189191071822	7.779877175028067	1.3020713725970021	3.0784220841591483	7.066736487564153	5.528571335824036	1.0668755590631576	-0.3842533059311557	0.3842533059311557	5.63638966893148	6.486325544003221	8.574920054281172	8.035987843098596	13.847723623679782	7.5848842706600434	2.836548834660592	8.19715141301981	9.25983179234216	5.8366063086409605	6.0272838478083415
chr2L:2749293-2755536	-5.0258034438631825	-0.19916529609750633	-3.982125079959627	-4.246812150708008	0.21304108935244795	-0.17034909143698326	0.0	-2.1589988735008263	-2.499845840699701	2.3979747477990703	1.5444107236455067	-0.3842533059311557	-0.47712125471966244	1.9084850188786497	2.987503145636515	0.2908713347592363	-0.38100049476924586	0.0	2.8277623123028444	-0.6500485400342133	0.47712125471966244	0.965527604125798	-3.3189709673237724	-0.944937942567579	-1.8679940677903581	1.3229532710056917	0.8146844934204033	-2.22540244439979	-2.9706955577747545	-0.5961516463894011	-1.714261454317762	-0.5812363876919739	-1.4444045626603805	0.29329226409088593	-3.100613557076952	0.16125860883478288	-0.1316987860573225	-1.7184251577299934	0.03452329749886171	-0.5149800420566527	0.0	0.0	0.32675222119505476	0.0	0.288769123076823	0.3842533059311557	0.7359535705891888	1.4637527426815686	1.9084850188786497
chr2L:2873503-2874920	-4.577492976234516	-5.2401403964315065	-3.7172287147408105	-5.423828732360861	-7.758265023970558	-7.247007885768327	-11.439654094790571	-10.230398587611015	-9.69140994990448	-8.744598635990123	-6.960047636800933	-7.594117495453648	-1.126031419905469	0.1942483424366544	-6.0810599900556435	-3.7755057761856943	-4.068364712464455	-4.3887017105573225	-3.2240055837743684	-0.32930221547762883	-1.5738942126499833	-0.5135367004545422	4.755284620432324	9.40976972271886	2.1067466847079688	6.192205116105723	5.8404485662373915	9.453520613411245	10.633276879222413	6.134520891632547	3.6067832692802204	3.065557088416058	0.2963536532887422	3.988548440619626	4.369396487494863	7.384509526258311	2.911292333291266	0.6252873828651146	4.761892344771336	5.464652832828945	5.608915144852891	5.235865890738022	2.6806921572924542	1.381991665495167	-3.5077185392942836	-3.5155149496993143	-8.92037508781574	-6.066932629676425	-15.235949116845644
chr2L:2885185-2886695	9.40976972271886	2.1067466847079688	6.192205116105723	5.8404485662373915	9.453520613411245	10.633276879222413	6.134520891632547	3.6067832692802204	3.065557088416058	0.2963536532887422	3.988548440619626	4.369396487494863	7.384509526258311	2.911292333291266	0.6252873828651146	4.761892344771336	5.464652832828945	5.608915144852891	5.235865890738022	2.6806921572924542	1.381991665495167	-3.5077185392942836	-3.5155149496993143	-8.92037508781574	-6.066932629676425	-15.235949116845644	-15.425972684618644	-10.968970838431694	-11.924160549495666	-11.3460156904489	-27.34442720663529	-23.666466484608762	-14.065070750495567	0.0	-1.684872899606169	-14.540669384970727	-22.658566067732433	-10.713297799441811	-18.656017331877724	-20.88401167758233	-25.726494045228172	-6.994062952559679	9.69741803397103	8.875539173929498	2.3286248352848276	1.1737218734474009	4.016459169599046	25.265293596973883	24.443014611073526
chr2L:2968742-2970103	0.9448888836098369	0.0	0.288769123076823	2.5249465644509406	2.9190336687720926	6.627882363089442	1.8388194564000622	0.0	1.3821770810048504	0.9845001030355904	8.071061658646475	4.257907641373081	0.7357890626869555	4.430691996017418	1.4373625938132244	3.2961059914875275	3.1978870525789507	0.2543556195676974	0.8614667898057395	2.713815242189828	-0.42921553516829136	1.756594782027878	0.15326106102944964	1.3437197327301829	4.26949683291568	0.6248742378019824	0.6252873828651146	-0.9568070777091172	-0.27304737269681906	2.40426951447201	0.0	-0.44141236743374945	0.0	3.486029626132557	0.3187507512632382	-0.4359239231164445	6.608868029634795	4.897832292491016	0.32675222119505476	3.1116449905781733	6.381940891235241	8.674064690842556	6.1290108436066815	8.393551767226882	5.959355165638467	5.380946197310924	10.170123150819272	8.742442393920118	5.144174029548211
chr2L:2986870-2988684	6.608868029634795	4.897832292491016	0.32675222119505476	3.1116449905781733	6.381940891235241	8.674064690842556	6.1290108436066815	8.393551767226882	5.959355165638467	5.380946197310924	10.170123150819272	8.742442393920118	5.144174029548211	6.725318621175825	0.48543331568908393	6.7669157295548485	4.583106928269584	8.57049808017592	6.385596419627639	13.325538515651877	17.720737820991765	2.4825729943334123	3.306582997357962	13.842997902247228	9.707888553294392	6.607950263723961	4.346451506574808	-0.3424151375101599	-1.219901597239787	-5.437110227342447	-5.944327552414882	-5.367419319534968	0.24062334122190882	0.7359535705891888	0.08642639165624173	-6.115792752738044	-1.3902172680209464	-0.8531344678985772	1.8835090527755496	-0.12407515954955818	1.1737218734474009	4.505516356521738	8.153166828683691	3.581304256326695	8.291776248015683	11.883169095420474	13.935051095022022	6.815116845223371	5.820202913470674
chr2L:2992264-2993883	8.742442393920118	5.144174029548211	6.725318621175825	0.48543331568908393	6.7669157295548485	4.583106928269584	8.57049808017592	6.385596419627639	13.325538515651877	17.720737820991765	2.4825729943334123	3.306582997357962	13.842997902247228	9.707888553294392	6.607950263723961	4.346451506574808	-0.3424151375101599	-1.219901597239787	-5.437110227342447	-5.944327552414882	-5.367419319534968	0.24062334122190882	0.7359535705891888	0.08642639165624173	-6.115792752738044	-1.3902172680209464	-0.8531344678985772	1.8835090527755496	-0.12407515954955818	1.1737218734474009	4.505516356521738	8.153166828683691	3.581304256326695	8.291776248015683	11.883169095420474	13.935051095022022	6.815116845223371	5.820202913470674	5.028064911695346	5.945810436058722	2.97160336956335	2.0222621063722332	-1.3103785832791663	-1.3659212744611355	-4.136647888157258	-3.375176773501459	-2.5347807458138134	-3.6969340389162784	-2.3211107492992715
chr2L:3003217-3004901	0.7359535705891888	0.08642639165624173	-6.115792752738044	-1.3902172680209464	-0.8531344678985772	1.8835090527755496	-0.12407515954955818	1.1737218734474009	4.505516356521738	8.153166828683691	3.581304256326695	8.291776248015683	11.883169095420474	13.935051095022022	6.815116845223371	5.820202913470674	5.028064911695346	5.945810436058722	2.97160336956335	2.0222621063722332	-1.3103785832791663	-1.3659212744611355	-4.136647888157258	-3.375176773501459	-2.5347807458138134	-3.6969340389162784	-2.3211107492992715	-7.643115589581198	-4.065218360757716	-1.8006848107524722	0.5886181431702715	-5.79310232305563	-7.267252290117917	3.2062616146686724	8.76044619160668	4.558461010114861	2.2336589495366974	-0.736145006628226	-1.417059514257353	2.2452870472498843	3.2398169260525442	3.9378611543539495	-2.9393236508985447	-7.152612951221229	-14.718787866440584	-20.01565641294043	-16.604780725856195	-14.406994608477978	-1.4042416873289214
chr2L:3039953-3041212	6.189356537768314	5.630684824448418	2.573529045797004	-8.018777476802562	-13.971566968824828	-17.091717116092568	-8.575388753652879	6.845760033740831	11.274941767123124	9.247355666259773	8.02836882055867	0.6792708744273335	-8.262532379947466	-10.64652302026338	-15.877892953436449	-15.986309793600753	-13.832755227117397	-31.382214801728008	-30.192725832124058	-18.076498047628743	2.8667892719757218	8.311359919773537	6.361002463015419	15.552901107773293	15.501276093721255	13.093162840811736	13.79415567493331	8.431254263931466	1.8200716168333928	1.763621702660562	0.7739214028772793	4.528978706881525	5.636762084597453	2.2384407583115578	4.846552200917168	7.376857521561891	10.81334793590809	10.465861583156627	9.400976904636787	9.062090755001062	10.176823310998628	4.2136746328067	5.634246301337764	3.03183914926227	3.0390487136030875	3.5209007943590818	4.293985140349134	-0.7323189456425836	0.6358905132291266
chr2L:3078186-3081480	-12.720772065769175	-14.87647919647873	-0.7270004029481404	5.888805473557142	3.2770572303363874	8.694033676958428	10.410497595386879	8.633834603333653	4.341303397712412	-0.13189206701913195	-1.3051681553716254	-2.9188258070744957	-3.7648068155468755	-4.780199440811294	-4.025872660057773	-7.590540335097741	-12.467348989935612	-12.822540766023357	-10.872168125857486	-3.6323346395574885	-7.010041833503038	-8.348743349070562	-13.338106769990919	-10.20293921921338	4.056651653153489	5.60606764817526	10.367034282338839	9.470699800205958	3.0842529102861573	7.900375015801382	7.194062319139744	8.790732857849255	9.034350678630917	8.643488007813541	4.531804635504516	2.7605424007774806	1.4018529228522	1.8890803108377758	0.7597867137322168	-0.23093536351900737	-3.915974804388371	1.2648648517634062	12.406020685172699	17.85463953566837	17.57547803601027	15.787366648502854	13.33469480880997	10.45726914780481	8.839515813089974
chr2L:3159759-3160893	-4.251824811796403	-2.3457244927575918	2.347806783226195	0.05181556329032951	-0.47712125471966244	0.3739443795420937	1.5427741455452784	2.1632503507515115	0.9775682541590355	-0.6613277125919024	-3.3931047896183237	0.69658705982571	-1.6330658349288605	-1.2048957693008349	-0.645814540547961	-1.0820623642257503	0.7698079610324814	-0.47712125471966244	0.3842533059311557	-0.5656195010510878	0.0	3.361923976837715	3.885337099350387	-0.4106493675885908	2.527403155181734	2.9771064675109393	1.0668755590631576	0.3842533059311557	5.292736241697454	8.676147566876429	6.969675199149923	3.982014177183847	0.532526066585721	-3.463310945706792	-8.85369165437638	-17.41699207952636	-17.76460751278257	-15.775870582911658	-3.1258888878573217	-17.119925820759825	-10.253228093174501	-1.4637527426815689	-3.2163412765416175	-3.9442394158188994	-2.7303534942661347	-7.826428085057248	-6.312566347484919	-6.92929164721082	0.6252873828651146
chr2L:3476638-3478580	-0.3842533059311557	1.346164657436895	0.4081047517406324	0.20476224541537458	-0.19916529609750633	1.244790341634679	-0.19263837197446806	1.2919151460885494	0.9584248050992142	-0.5584765577051806	0.25623846698191416	2.166983911349473	-0.5734239273362485	0.0	0.314674423733588	-0.13602246316360772	1.6508312020816038	0.6879325881277828	0.0	-0.9884928598239788	3.742455846641651	3.722032914303589	1.2780642861172016	2.3189604420648156	6.404635155758517	8.791394301144098	3.558920468590294	3.2900533653935353	4.579231170616932	7.389746498091281	3.1089621606003552	5.484036338557279	4.090394710790386	5.750314121470795	9.731431516395617	-0.6500485400342133	0.9884928598239788	0.5552050987676277	9.399359886095494	9.273376584083605	12.377497097677775	9.976043523929956	3.8092484729136187	5.422888281013107	3.034571123459653	1.8027107223228733	9.503648765023668	7.330889429368004	4.354935413398199
chr2L:3608222-3614865	-0.01995306786235163	0.9531255914524293	1.0976750544522835	2.092444143549722	-2.4088225348043144	-2.7709927364210376	-3.194649436990784	-3.1432628709145076	-2.0990211908357486	-5.496777365110944	-2.7719864756629096	-1.3982695136608267	-2.7170507537725896	-1.8207965678362186	-3.003230531666642	-2.0381691455064033	-5.252094621732027	-4.118720793848573	-3.452324857587134	-2.3948297903213356	-0.29810953228629505	-1.1909795876982912	0.0	-2.337033064280522	-1.4799952535784575	0.324322741154941	-0.7241057360843675	-1.665399731620111	-1.192423499864208	-3.194853378180071	-1.575289079462669	-5.14858936153769	-0.6611051949848744	-2.744528649782478	-0.7130421672632792	0.5582313122048601	-2.5793453366844448	-1.330393318271565	-1.0512151750536414	-0.38038637606457154	-1.3513338011084146	-4.042182886691717	-1.3662048022479583	-4.476160087457102	-3.9565009007202754	0.39967192766106385	5.357915684886597	7.5807346266112825	6.374138959681063
chr2L:3615670-3618243	-2.0381691455064033	-5.252094621732027	-4.118720793848573	-3.452324857587134	-2.3948297903213356	-0.29810953228629505	-1.1909795876982912	0.0	-2.337033064280522	-1.4799952535784575	0.324322741154941	-0.7241057360843675	-1.665399731620111	-1.192423499864208	-3.194853378180071	-1.575289079462669	-5.14858936153769	-0.6611051949848744	-2.744528649782478	-0.7130421672632792	0.5582313122048601	-2.5793453366844448	-1.330393318271565	-1.0512151750536414	-0.38038637606457154	-1.3513338011084146	-4.042182886691717	-1.3662048022479583	-4.476160087457102	-3.9565009007202754	0.39967192766106385	5.357915684886597	7.5807346266112825	6.374138959681063	6.96700228381623	4.947054580511888	1.202955954673876	1.5960499859942785	0.35741644578015164	1.5181721146902647	-2.670344716481232	-0.19916529609750633	-0.9106560163177616	-0.46138476794514566	4.449429773943951	-1.4378112151268925	3.7406559930726413	1.9514724580711518	4.427803103468902
chr2L:3632684-3634029	6.96700228381623	4.947054580511888	1.202955954673876	1.5960499859942785	0.35741644578015164	1.5181721146902647	-2.670344716481232	-0.19916529609750633	-0.9106560163177616	-0.46138476794514566	4.449429773943951	-1.4378112151268925	3.7406559930726413	1.9514724580711518	4.427803103468902	4.76009865466127	4.006291761590539	2.871245303451668	2.048020487686206	1.0590499511785176	1.9451673601875152	1.573104401300678	2.423172404269894	0.653045026680528	1.2356352485364792	2.2921652464427478	-1.3369151052639854	1.0824840589769298	-2.3779130860335673	-1.9995294472755656	-2.7114461986104623	-4.016227002959865	-3.3292807172235825	-5.674203684783229	-6.614917572561766	-6.740007123115707	-7.590323834915898	-5.265235504623249	-6.742417618231218	-9.655026293882091	-9.308266168809599	-6.5959605637525405	-7.203392965887271	-9.516701341891627	-10.22068600056436	-12.866395693496202	-11.986236218062752	-7.3741567041565235	-0.9059652567236041
chr2L:3770226-3771238	1.4842236886572169	3.2440571368137623	3.0341952858224404	-0.4343170469008467	-4.140688214470612	-7.857443141568765	-4.540940917409657	-5.673947152849854	-5.631639207846269	-11.724300748342882	-8.35558394537976	-5.885674253955372	-1.7040525797856432	-14.42498636370504	-20.855457266649125	-16.93528231761257	-5.155643414402943	-13.101191328370147	-5.202165823774983	-2.6879196379809445	-11.344698151114907	-2.260279349365111	-10.185419220246342	-10.896860475185742	-3.292480954838314	0.0	0.0	-3.475743906966538	-9.633294996137149	-4.641655649840033	-3.587480906634416	-4.631158361097915	0.0	1.170041379908726	-1.0668755590631576	-0.3408439815565423	-0.4670774932050573	0.3893487198707885	2.734506545320199	1.2487967870994405	3.828374468262909	0.7357890626869555	0.8146844934204033	0.09941673596062318	0.0	0.0	0.0	2.824387485352671	6.782468715949097
chr2L:3818163-3820493	-0.027731906540329948	-5.26748391371067	-6.537116815229816	-8.273677844995177	-4.5175810094503515	-2.7702828508963173	-3.265607383617989	5.220034654950522	6.676847392924385	4.304661357228983	5.995756261170648	7.6547132380523975	8.930488852785288	6.51005048391768	5.525875909774267	7.275089257496218	3.0936128660971187	3.9747077896291527	5.182237217629237	4.046914544660292	4.889957755784296	4.656192030094266	4.310625178137453	7.536847253363835	3.3998184143296855	3.614657761744762	1.2621170752839719	-0.5404576888527404	-3.8331777542418144	-2.8756866431680335	-2.450973858903979	-3.8077967664319567	-6.487113472596642	-4.0660794457880005	-6.094788717370904	-4.665592653879655	-4.263949072581581	3.4048825467336825	10.661749679885721	6.193769932986309	5.726795317446877	6.369520818177869	3.7127625687714247	7.923916676595091	2.841559183121075	12.567418837975364	2.7534497412703423	2.711858405314785	12.47922832563228
chr2L:4031099-4037366	-3.937029612922994	-1.8823457430847679	-6.192957972698915	-2.853544181944009	-9.656344838927739	-9.354067379388809	-8.079972541616511	-13.057789785688982	-8.018415726323894	-8.649971554234057	-5.958282966358655	0.3842533059311557	-2.8569558578075522	-6.1987549927094685	-4.677372947895618	-4.908902765435809	-1.9084850188786497	-1.4637527426815689	1.9084850188786497	0.0	0.47712125471966244	1.1384197424192843	0.7220751651116454	1.041562685491579	4.388927749455824	0.7158051146113907	0.47712125471966244	0.3842533059311557	0.47712125471966244	1.9084850188786497	0.3842533059311557	0.0	0.9884928598239788	3.91928409126926	14.077523912310665	9.833692046593002	1.897604259904281	9.56725094513727	4.543889725743622	1.9719982406696892	13.108472099462313	1.5843169673469322	5.760220715705527	12.987585940930089	14.085637930927223	9.481251948745907	11.439280658561461	8.597601770938168	8.01442772270819
chr2L:4333927-4336134	7.394331476923132	1.170041379908726	8.031559187874853	7.598750512226118	5.366810146443245	-0.12720631345415126	-4.605731295920973	-4.939502730266263	2.0767055064232602	-0.20798420682528848	-1.0704423053070815	-1.7956532305726194	-0.8407270586667984	0.0	-0.7158051146113907	-0.0525694323514966	-1.1298996827847003	1.7479746266548954	2.3839975787265173	1.0668755590631576	0.8881232239143072	3.2687415118574945	5.563158472825917	6.466715061289931	3.410141886237906	4.734741493007997	2.172068424798787	3.9467437530987906	3.426039044085726	0.0	0.7524651151196361	-2.4897527960219157	1.1418993655172638	1.6036421201788889	0.47083453009306675	0.48543331568908393	-0.5762115735153535	0.41480438630325706	5.165328024270799	4.902754264163825	1.8660878224216937	3.033736023632532	6.270227336592402	2.82052651434484	8.522169092382818	7.299913564179716	8.734298198503298	4.964445634758213	1.9170911212628028
chr2L:4352386-4354852	0.41480438630325706	5.165328024270799	4.902754264163825	1.8660878224216937	3.033736023632532	6.270227336592402	2.82052651434484	8.522169092382818	7.299913564179716	8.734298198503298	4.964445634758213	1.9170911212628028	-0.3320015152402638	-2.0372543224055595	-1.078490669728377	-2.6651997211231175	-1.6428871044708286	-0.8065359368777398	0.409385483217486	-0.15671655651516855	1.0392856960174568	0.288769123076823	1.3821770810048504	1.0587944841826504	6.804569821599075	8.277570913255538	6.161018994586048	1.8738140686470386	7.783868848466085	5.606073298086495	10.372148871202398	6.7497152002019645	2.31398174597751	3.7498829427912197	6.261462114696247	7.022241619638526	5.46554143408125	3.807016915305098	-0.26175288782406836	-1.926200739449019	-1.6976294513344354	0.40475673137651386	-0.08819025234799617	-2.544555970658228	-3.3555408759946266	-0.9615971444471627	-1.9741089107813663	-0.2537404998368067	-5.223938431022863
chr2L:4364147-4368518	6.804569821599075	8.277570913255538	6.161018994586048	1.8738140686470386	7.783868848466085	5.606073298086495	10.372148871202398	6.7497152002019645	2.31398174597751	3.7498829427912197	6.261462114696247	7.022241619638526	5.46554143408125	3.807016915305098	-0.26175288782406836	-1.926200739449019	-1.6976294513344354	0.40475673137651386	-0.08819025234799617	-2.544555970658228	-3.3555408759946266	-0.9615971444471627	-1.9741089107813663	-0.2537404998368067	-5.223938431022863	-4.246777867273175	-3.6911411209044966	-1.8337033325560972	-3.5656588880413596	-2.733106040355172	-6.828245689296287	-1.6866568111463025	-3.4290730173556736	-5.83595825491782	-6.712945939336086	-11.191218874813602	-3.089231458252305	-5.531379462789046	-4.179233294330072	-0.39497496890762923	0.11225193490188871	0.49963676887146646	1.0436763317093378	0.09061844461757058	0.9624359912678083	1.4053557143218953	3.272828164256194	0.652177707501888	-0.32675222119505476
chr2L:4370247-4371549	5.46554143408125	3.807016915305098	-0.26175288782406836	-1.926200739449019	-1.6976294513344354	0.40475673137651386	-0.08819025234799617	-2.544555970658228	-3.3555408759946266	-0.9615971444471627	-1.9741089107813663	-0.2537404998368067	-5.223938431022863	-4.246777867273175	-3.6911411209044966	-1.8337033325560972	-3.5656588880413596	-2.733106040355172	-6.828245689296287	-1.6866568111463025	-3.4290730173556736	-5.83595825491782	-6.712945939336086	-11.191218874813602	-3.089231458252305	-5.531379462789046	-4.179233294330072	-0.39497496890762923	0.11225193490188871	0.49963676887146646	1.0436763317093378	0.09061844461757058	0.9624359912678083	1.4053557143218953	3.272828164256194	0.652177707501888	-0.32675222119505476	-0.9884928598239788	2.4862431938094196	4.951690286803364	4.588239433355712	0.9059652567236041	4.169667564145264	4.318734467926996	3.4715793730381983	-2.1823335872201195	-9.978595665534211	-18.352193979330856	-24.067598337468507
chr2L:4372050-4373598	-1.6976294513344354	0.40475673137651386	-0.08819025234799617	-2.544555970658228	-3.3555408759946266	-0.9615971444471627	-1.9741089107813663	-0.2537404998368067	-5.223938431022863	-4.246777867273175	-3.6911411209044966	-1.8337033325560972	-3.5656588880413596	-2.733106040355172	-6.828245689296287	-1.6866568111463025	-3.4290730173556736	-5.83595825491782	-6.712945939336086	-11.191218874813602	-3.089231458252305	-5.531379462789046	-4.179233294330072	-0.39497496890762923	0.11225193490188871	0.49963676887146646	1.0436763317093378	0.09061844461757058	0.9624359912678083	1.4053557143218953	3.272828164256194	0.652177707501888	-0.32675222119505476	-0.9884928598239788	2.4862431938094196	4.951690286803364	4.588239433355712	0.9059652567236041	4.169667564145264	4.318734467926996	3.4715793730381983	-2.1823335872201195	-9.978595665534211	-18.352193979330856	-24.067598337468507	-23.796291965462395	-15.384481701880656	4.634772633671128	12.289900936661594
chr2L:4374035-4376225	-3.3555408759946266	-0.9615971444471627	-1.9741089107813663	-0.2537404998368067	-5.223938431022863	-4.246777867273175	-3.6911411209044966	-1.8337033325560972	-3.5656588880413596	-2.733106040355172	-6.828245689296287	-1.6866568111463025	-3.4290730173556736	-5.83595825491782	-6.712945939336086	-11.191218874813602	-3.089231458252305	-5.531379462789046	-4.179233294330072	-0.39497496890762923	0.11225193490188871	0.49963676887146646	1.0436763317093378	0.09061844461757058	0.9624359912678083	1.4053557143218953	3.272828164256194	0.652177707501888	-0.32675222119505476	-0.9884928598239788	2.4862431938094196	4.951690286803364	4.588239433355712	0.9059652567236041	4.169667564145264	4.318734467926996	3.4715793730381983	-2.1823335872201195	-9.978595665534211	-18.352193979330856	-24.067598337468507	-23.796291965462395	-15.384481701880656	4.634772633671128	12.289900936661594	15.401130592698339	18.97243412077204	21.666550857347776	22.32295298885936
chr2L:4376322-4377976	-5.223938431022863	-4.246777867273175	-3.6911411209044966	-1.8337033325560972	-3.5656588880413596	-2.733106040355172	-6.828245689296287	-1.6866568111463025	-3.4290730173556736	-5.83595825491782	-6.712945939336086	-11.191218874813602	-3.089231458252305	-5.531379462789046	-4.179233294330072	-0.39497496890762923	0.11225193490188871	0.49963676887146646	1.0436763317093378	0.09061844461757058	0.9624359912678083	1.4053557143218953	3.272828164256194	0.652177707501888	-0.32675222119505476	-0.9884928598239788	2.4862431938094196	4.951690286803364	4.588239433355712	0.9059652567236041	4.169667564145264	4.318734467926996	3.4715793730381983	-2.1823335872201195	-9.978595665534211	-18.352193979330856	-24.067598337468507	-23.796291965462395	-15.384481701880656	4.634772633671128	12.289900936661594	15.401130592698339	18.97243412077204	21.666550857347776	22.32295298885936	11.647201651815873	8.086591348373902	16.15569910343807	11.24560968742782
chr2L:4457585-4459114	-9.555328206744722	-11.640056832028653	-14.76883034452323	-17.04237644355838	-11.394354988345457	-1.8723803976876439	0.3842533059311557	0.6252873828651146	-6.767182636896883	-4.610130574651038	-2.7285928155171044	-3.061989454580219	-5.4338914664668545	-5.831625054541246	-5.292283484397175	-1.1166386930519974	0.3842533059311557	-0.3842533059311557	-1.4155559089962386	-3.1625203861563795	-3.1920990307222428	-1.4227263237492027	-2.651052152264939	-0.8720550121232833	1.3818740643635852	1.4877083541051315	0.5461807351831428	-0.5703447660690747	-1.677767975002442	-0.5371106826518169	1.056387145289688	-0.979483883601869	-0.1151744488190977	-0.19111454962912203	-1.9431069349378005	0.3842533059311557	0.5810988475050405	-2.485024731961072	-1.4220121595124833	-5.007690810022045	-2.5038817104121813	-6.199509550457558	-3.0542067143702374	-2.188082499992193	-1.170041379908726	-1.176184659109863	-0.9211925873168783	0.47712125471966244	-1.0668755590631576
chr2L:4821699-4823851	-0.7426198654202812	-4.976713172465486	-4.48268685502086	-3.4945101416098594	-8.316578190697824	-3.0703779166090523	0.0	-0.3842533059311557	-1.343153397137051	-5.653385962368714	-0.2105263209141679	-0.4722012633405769	-1.3242690919190763	-3.0554371095655752	-0.9952676385747966	-1.62620101006804	-0.07588822168858336	-1.9300283843138444	-0.7158051146113907	0.22432243947821665	-1.5977633573367	-3.3511197266653014	0.2537408590163086	-1.4817247491696377	-0.7275475737908184	0.0	-0.9292741784848739	-2.6476618116859543	-0.9670162803285552	-1.2130423370964032	-4.541024111804231	-1.0656570429748211	0.7359535705891888	1.5302650979667352	0.0	1.9084850188786497	3.7123849116564007	8.519198808132598	5.992134119691563	4.702562012677945	6.498232944421402	4.225516621327687	7.511052895059048	2.6143282947791993	2.3286248352848276	0.9884928598239788	4.990983911684146	27.89114225661842	17.416693242516352
chr2L:4824039-4825279	-3.0703779166090523	0.0	-0.3842533059311557	-1.343153397137051	-5.653385962368714	-0.2105263209141679	-0.4722012633405769	-1.3242690919190763	-3.0554371095655752	-0.9952676385747966	-1.62620101006804	-0.07588822168858336	-1.9300283843138444	-0.7158051146113907	0.22432243947821665	-1.5977633573367	-3.3511197266653014	0.2537408590163086	-1.4817247491696377	-0.7275475737908184	0.0	-0.9292741784848739	-2.6476618116859543	-0.9670162803285552	-1.2130423370964032	-4.541024111804231	-1.0656570429748211	0.7359535705891888	1.5302650979667352	0.0	1.9084850188786497	3.7123849116564007	8.519198808132598	5.992134119691563	4.702562012677945	6.498232944421402	4.225516621327687	7.511052895059048	2.6143282947791993	2.3286248352848276	0.9884928598239788	4.990983911684146	27.89114225661842	17.416693242516352	24.920579726838405	20.010422020640604	17.56812496023904	11.701524945767428	7.611361907078778
chr2L:4850212-4851615	9.760758674283014	8.428145018724717	2.8171246808538832	1.2417203437958086	3.8994180671214402	2.3842111940076616	2.236882831030616	0.5017550452224704	-1.8400692275507045	-1.7350653860695981	-3.7273301677224637	-4.4214536670343625	-7.402333709703855	-11.723639768674524	-14.908895388195877	-11.82002882956483	-12.628597468190971	-21.601566933328122	-16.718387052965642	-10.782970740539607	-11.13439298120756	-11.401899287396654	-7.373639693317823	-5.040314069472094	4.570881302778178	15.651650778691522	16.558616709902577	5.583076459883001	1.9605410061658564	-1.0470946306121776	1.3631850203687834	-3.9179424031935906	-8.081989034127288	-20.37672753197209	-31.87567521022122	-25.911719458092893	-14.484215974409127	-4.281201227475952	-10.625270364370225	0.32675222119505476	-1.4637527426815689	0.0	-0.6252873828651145	0.288769123076823	8.83262565614321	6.471247318853549	6.416381384065375	11.94638462254265	14.483453005340616
chr2L:4882168-4883462	26.026933438989357	15.518575807564789	10.69529527429793	4.3304987970549895	1.5983135778205773	-1.7678382018760554	-2.973635693223948	-3.3244396226586748	-6.114363390387814	-9.864515003830622	-16.867962607849353	-17.13405565084563	3.4604455254647566	9.484750222122786	8.992531692839139	11.915567936249417	7.4073771685515455	7.150373956356469	4.2014743892412865	2.449839851625333	-0.0659107900906091	-1.6148025078694903	-2.3633775941594215	-6.799635683708166	-8.61093272356255	-15.487494530361916	-18.201562848171722	-21.5575096007707	-26.75776520001947	-20.379772988500275	-18.302607779438148	-11.291997047296388	0.32675222119505476	-3.674182711287386	-9.012432573697154	-7.094443498070587	-6.590655296596158	-2.950203301401367	-5.275366696614456	-15.59482886205013	-14.637794731336935	-13.245048058892056	-2.0750540404820605	0.0	0.0	-1.551483065422515	-4.438083921140988	-2.1101471076916725	-0.19916529609750633
chr2L:4889699-4891355	11.915567936249417	7.4073771685515455	7.150373956356469	4.2014743892412865	2.449839851625333	-0.0659107900906091	-1.6148025078694903	-2.3633775941594215	-6.799635683708166	-8.61093272356255	-15.487494530361916	-18.201562848171722	-21.5575096007707	-26.75776520001947	-20.379772988500275	-18.302607779438148	-11.291997047296388	0.32675222119505476	-3.674182711287386	-9.012432573697154	-7.094443498070587	-6.590655296596158	-2.950203301401367	-5.275366696614456	-15.59482886205013	-14.637794731336935	-13.245048058892056	-2.0750540404820605	0.0	0.0	-1.551483065422515	-4.438083921140988	-2.1101471076916725	-0.19916529609750633	-3.852643483470313	-0.48478932623440407	0.12243110665909408	0.6252873828651146	1.3821770810048504	1.922924649580727	2.0957754079786546	-0.20150863185058077	0.3012871226811529	2.3049549435285837	-0.04359318414257677	0.0	0.0	1.9084850188786497	-0.6252873828651145
chr2L:4892059-4893796	-0.0659107900906091	-1.6148025078694903	-2.3633775941594215	-6.799635683708166	-8.61093272356255	-15.487494530361916	-18.201562848171722	-21.5575096007707	-26.75776520001947	-20.379772988500275	-18.302607779438148	-11.291997047296388	0.32675222119505476	-3.674182711287386	-9.012432573697154	-7.094443498070587	-6.590655296596158	-2.950203301401367	-5.275366696614456	-15.59482886205013	-14.637794731336935	-13.245048058892056	-2.0750540404820605	0.0	0.0	-1.551483065422515	-4.438083921140988	-2.1101471076916725	-0.19916529609750633	-3.852643483470313	-0.48478932623440407	0.12243110665909408	0.6252873828651146	1.3821770810048504	1.922924649580727	2.0957754079786546	-0.20150863185058077	0.3012871226811529	2.3049549435285837	-0.04359318414257677	0.0	0.0	1.9084850188786497	-0.6252873828651145	2.223437234463799	3.5032041120273405	5.041147378163899	4.101979612619887	1.3334897121381457
chr2L:4996145-4997682	6.549741492470974	8.65564064174677	10.195005950135632	6.4727312337761544	2.2867132570275395	1.43479923192381	-1.15078266930433	8.915055165160226	21.676331063605243	9.853063297705784	8.764544852668129	6.213297137482627	8.099981233243733	7.8231873176757905	9.525517914266556	3.326957224309918	1.8392711756938893	-2.5105869094465993	-4.127366852765132	13.921523534990492	16.472230584115987	13.755128135160799	15.048801917763793	11.80994956348006	8.7351340164303	5.097187982046001	8.581839568490706	6.340471730046212	5.547390228098715	3.615112241895721	0.6216734237399578	-0.5899832609569952	-3.2874849957565417	-7.615527912189104	-8.723268717346196	-10.664818616157952	-14.374737141512108	-17.97792559227724	-14.595917954224763	-10.131320440632441	-14.083740358870184	-17.834966523744328	-13.634029069632998	-5.684994078609403	-3.1748337400818527	-4.272376863817411	-4.029347065304792	-8.412537876523931	-8.618353611997644
chr2L:4998914-5000360	1.43479923192381	-1.15078266930433	8.915055165160226	21.676331063605243	9.853063297705784	8.764544852668129	6.213297137482627	8.099981233243733	7.8231873176757905	9.525517914266556	3.326957224309918	1.8392711756938893	-2.5105869094465993	-4.127366852765132	13.921523534990492	16.472230584115987	13.755128135160799	15.048801917763793	11.80994956348006	8.7351340164303	5.097187982046001	8.581839568490706	6.340471730046212	5.547390228098715	3.615112241895721	0.6216734237399578	-0.5899832609569952	-3.2874849957565417	-7.615527912189104	-8.723268717346196	-10.664818616157952	-14.374737141512108	-17.97792559227724	-14.595917954224763	-10.131320440632441	-14.083740358870184	-17.834966523744328	-13.634029069632998	-5.684994078609403	-3.1748337400818527	-4.272376863817411	-4.029347065304792	-8.412537876523931	-8.618353611997644	-12.908431000227246	-12.710583180284345	10.34587296133089	6.698397816864012	8.74253519557082
chr2L:5052269-5053901	0.10611627156504881	1.5583365492391525	-2.436428703617033	-3.0682874919528165	1.7975688308665956	4.9375957941870015	5.723290640247352	0.0	7.9169900044533765	0.9109157038956294	2.010563487942257	1.4051301846017314	-1.1130633948554804	-2.1017571426780353	-4.932346884081401	-4.935294755360357	13.352755465618094	14.695569586849167	25.119751659667703	36.56069424568019	24.113506705282795	26.809375014192668	21.236952143402156	16.813683602656408	12.081768156491894	8.995754380764618	8.64008822709274	5.5814399849009995	2.6409922121034275	-0.27374690898910087	-3.649472528506964	-4.136650513764753	-1.393598182664896	-2.251342619781541	-0.23310478507196386	-0.4418451197991461	-2.7637480568489066	2.586430426956221	1.8757574258556837	3.119037118399411	1.4584027128817956	1.1801527310989155	1.90678586639507	2.297086258579345	3.0972094653707254	0.8820334042859493	2.672912829538208	-1.037376417201309	0.8803616328802949
chr2L:5235901-5237422	9.692125110748663	15.089798399542136	16.02791751930798	14.114582870871338	12.096993306745178	11.891172222744528	10.698473231689402	11.931218995338646	8.264358802688651	5.17210237396189	4.490715825534834	-0.2406233412219088	3.1807696322026247	4.373231277526356	4.172601118594077	3.9099885708809516	0.9353550295374884	0.4039618085870259	-4.294520956712379	-3.3614202407822384	0.8333008505196542	1.29211504427431	2.214445854212265	-0.9912347807733202	1.0341277635571045	-0.5827545049196428	0.10900047760315866	-0.09130462865560908	-1.5146165528295281	-4.905356523194107	-2.0169787533133383	-4.553547423000558	-2.7619816969882263	-5.7949228934742045	-1.2886349926701792	2.5532757321758623	-0.01850576502513536	0.8887161110779879	0.6757739444378639	0.3343033438767249	-0.9215842681030584	2.2886833623205027	1.7543428273759178	2.971376287301744	-1.2253715494392667	-0.26916917330467466	0.7108738189564668	0.5772511702463846	7.10856354600877
chr2L:5237472-5240010	14.114582870871338	12.096993306745178	11.891172222744528	10.698473231689402	11.931218995338646	8.264358802688651	5.17210237396189	4.490715825534834	-0.2406233412219088	3.1807696322026247	4.373231277526356	4.172601118594077	3.9099885708809516	0.9353550295374884	0.4039618085870259	-4.294520956712379	-3.3614202407822384	0.8333008505196542	1.29211504427431	2.214445854212265	-0.9912347807733202	1.0341277635571045	-0.5827545049196428	0.10900047760315866	-0.09130462865560908	-1.5146165528295281	-4.905356523194107	-2.0169787533133383	-4.553547423000558	-2.7619816969882263	-5.7949228934742045	-1.2886349926701792	2.5532757321758623	-0.01850576502513536	0.8887161110779879	0.6757739444378639	0.3343033438767249	-0.9215842681030584	2.2886833623205027	1.7543428273759178	2.971376287301744	-1.2253715494392667	-0.26916917330467466	0.7108738189564668	0.5772511702463846	7.10856354600877	6.106831608156153	8.015686313547079	6.325870497713436
chr2L:5277506-5278812	-3.8298504154224586	0.46660954739493005	-0.9059652567236041	-0.2406233412219088	-5.631340304733744	-4.373335987782691	-1.289337620463382	-2.7037934813953677	-1.216649259263145	-4.915063340105523	-3.6673194510792353	-5.344035665976598	-4.485325135059414	-3.371742790707822	-4.399637660961213	-1.663512557038787	-3.645778722972334	-3.1827837990022814	-10.417284571240325	-5.859407103999369	-2.3788234710719953	0.6489937632395198	0.6319730464766251	-0.934865583902865	-0.5644900872493631	-2.709124683740626	-2.1819044003441417	3.5114700630622635	6.340132773221023	0.22432243947821665	0.0	6.507243719003039	18.791532417097493	7.858173149815005	7.528846407957263	13.35556754629013	14.49003587698936	15.628359817403705	15.044390647087388	13.218515240344896	13.235482274951966	8.822233603104813	11.339165089334205	13.087553203389193	2.651351975984537	3.449318853989017	10.57977681137816	6.872454319530891	9.926700018618995
chr2L:5324804-5327248	3.689509536919404	2.86240993708892	-2.3047150305103066	-1.8628592175521705	-7.954588941124967	-8.184978619052341	-1.2578555613052294	-2.287743701304585	-0.7504699364377134	16.94187017741887	14.836161231121615	10.964803406890473	11.579722736346454	7.182898158382124	6.673411163813774	1.8157085332700824	1.1070906697504461	-3.3530205802973296	-1.3572236210393933	-4.706053187603697	-3.9480133058769455	-2.496463227584433	-3.490176183528995	-1.0648103115007428	-1.31826872786171	-3.1725666967022628	-6.375242293993262	-5.482641271493618	-2.438857004756604	3.293779043006947	2.45804607352062	0.48897335151659815	1.9084850188786497	-1.0668755590631576	-0.036159813529441774	-0.5849806345591825	1.8380542130376964	1.430897167707017	0.08348357817270881	-1.148267667487403	-0.8595984108468443	-3.485137489232394	-3.151267486038908	-1.9162598865965064	-6.778932208757456	-4.241541245708226	-0.07531549454479002	-2.5902241357083926	-2.8914426960274957
chr2L:5410539-5411882	-8.930109146912447	-11.49618462128467	-8.149324691514202	-5.748913208152193	-2.1807474474989252	0.30512919039847236	-7.329018233279642	-11.72096936439982	-8.66664066848881	-8.889089279128784	-3.02371367173028	0.6252873828651146	8.991815142593055	16.26295539564898	13.036819217663407	8.496942576807793	7.598204047758078	3.7491430375507244	-0.2406233412219088	-0.15069963289095203	5.5153751088703995	6.881851832061283	9.054350785385939	10.665093821109984	11.307165828759763	8.471684681004293	4.450823130671478	4.3920938701637855	4.369646688437915	0.8697228764830627	1.4373474698725297	3.1024990425820564	2.290745474926966	5.466265077101702	1.4133381789486048	0.05065716766052814	0.7441158538465178	0.6723288016723061	-1.7445950245497581	-3.262781822267089	-6.4972179845811455	-3.5173450953020957	-2.452990078330602	-1.7576158647033335	0.3155037963525212	3.5864435969050534	-1.7113607674644342	-0.32998624568132545	1.4683265565976404
chr2L:5541240-5543537	3.472114580126404	1.5443452046208663	0.244462645455602	-1.5308772793327798	1.4612953510163642	0.7191653253283166	0.38303622237464596	1.4431543474115518	-0.8891972516106023	0.30886589263625247	1.096718024796227	-1.9177557595277828	-1.7638575694844874	-2.277999784431015	-0.7490429136284136	-0.7016946198194888	-2.6273379755749704	0.9716890188427767	-1.8211858739253672	-1.1610002537705302	-0.678133708484532	-0.04115196398964511	-3.326221630251258	-1.712917134896569	-5.161465417169861	-4.658469995023055	-1.2789342399940287	-1.6577718203210279	-5.262822151094568	-3.5806637736015148	-1.8553732482313607	-0.3842533059311557	-0.8638360267166969	-3.447515301016289	-3.303833224816698	-1.3095569741594058	-6.249663671170069	-2.261199186928159	-2.224796368823077	-0.8551484209528776	-2.141608290443812	-0.9034043916225997	-0.9591312608573317	-1.5241834332417725	-1.7287857618188278	-0.23613341106444174	1.9084850188786497	-0.2887691230768229	0.47712125471966244
chr2L:5628392-5631566	7.4524547581641	2.5950916348335245	7.318162036139624	4.894334116896584	7.4533355373767485	3.5966426971587544	4.8253818921369165	3.645873506899936	6.8760297564223025	4.893751672410766	0.5552050987676277	4.943096847957673	1.256894211292158	3.978970481859314	4.084657688388461	0.715063607785181	2.624790967377646	1.0737542303402512	1.696402162650402	1.8631573375101491	-1.186563940668505	-0.2931331179147163	-1.3191801071474918	-0.8938601964840525	-0.7067105853891824	0.6398385445045099	-0.19288285215483122	1.6422014869843864	-0.24323018053186835	-1.3906808383137401	-0.4002733439327976	-1.3226500866786914	1.4773494183279352	0.08037762851036247	1.8713238526866807	1.8487401843028977	-1.3821770810048504	0.3425022653281477	-4.912147875551773	-5.394769453167259	-6.3669237288050144	-4.695887923274706	-0.19916529609750633	-0.5552050987676277	-2.0751210811914094	-2.329600047435811	-1.002218800574404	0.307924733854413	0.7997450869251256
chr2L:5632482-5635587	6.8760297564223025	4.893751672410766	0.5552050987676277	4.943096847957673	1.256894211292158	3.978970481859314	4.084657688388461	0.715063607785181	2.624790967377646	1.0737542303402512	1.696402162650402	1.8631573375101491	-1.186563940668505	-0.2931331179147163	-1.3191801071474918	-0.8938601964840525	-0.7067105853891824	0.6398385445045099	-0.19288285215483122	1.6422014869843864	-0.24323018053186835	-1.3906808383137401	-0.4002733439327976	-1.3226500866786914	1.4773494183279352	0.08037762851036247	1.8713238526866807	1.8487401843028977	-1.3821770810048504	0.3425022653281477	-4.912147875551773	-5.394769453167259	-6.3669237288050144	-4.695887923274706	-0.19916529609750633	-0.5552050987676277	-2.0751210811914094	-2.329600047435811	-1.002218800574404	0.307924733854413	0.7997450869251256	0.0	2.913662312477461	1.703820349903064	2.24163631518479	1.9952694785898704	-2.609608417572671	-2.357435426211661	-3.4053649078131856
chr2L:5786631-5789415	-4.267443686553473	-0.6120858962486534	-2.7007155066752997	-2.644530028790379	0.0	-0.4666095473949303	-1.809752667406666	2.539550814549422	4.167176927624692	3.4160498770408814	3.635436603315342	2.8210034804500275	1.4904282910329278	2.601228252941037	2.749409979089974	6.626531412572717	5.939157840260554	4.453590435986543	0.2374598427880581	-1.9288289725304861	-4.566965122733247	-6.521638108318226	-6.012204621075035	-3.0970893376132973	-1.684872899606169	-1.8087768333719727	-4.294515671199485	-2.0350630411913437	-3.428404083667922	-4.17446728612914	-3.4937920536919727	-1.4476620743564608	-3.180079675788517	-4.87577065485298	-4.178451639942057	-5.123144019046788	-2.141380411213023	-4.00398443398391	-2.220849885902292	-2.1239945312179795	-1.2312278425147318	0.6380172731361782	-0.330269917127831	1.1559692314597079	2.077743522056654	4.494847014938758	4.365585350335576	2.310691167672551	3.0796455332433994
chr2L:5789664-5791053	-1.809752667406666	2.539550814549422	4.167176927624692	3.4160498770408814	3.635436603315342	2.8210034804500275	1.4904282910329278	2.601228252941037	2.749409979089974	6.626531412572717	5.939157840260554	4.453590435986543	0.2374598427880581	-1.9288289725304861	-4.566965122733247	-6.521638108318226	-6.012204621075035	-3.0970893376132973	-1.684872899606169	-1.8087768333719727	-4.294515671199485	-2.0350630411913437	-3.428404083667922	-4.17446728612914	-3.4937920536919727	-1.4476620743564608	-3.180079675788517	-4.87577065485298	-4.178451639942057	-5.123144019046788	-2.141380411213023	-4.00398443398391	-2.220849885902292	-2.1239945312179795	-1.2312278425147318	0.6380172731361782	-0.330269917127831	1.1559692314597079	2.077743522056654	4.494847014938758	4.365585350335576	2.310691167672551	3.0796455332433994	2.200135302095254	3.455440098133699	4.979881757621861	5.590412417123301	4.722074007585252	5.944171753128999
chr2L:5878119-5879412	0.0	0.0	0.09105099036729138	0.0	0.0	0.0	0.0	0.0	0.0	0.0	0.0	0.0	0.0	4.019109855387004	0.0	0.47712125471966244	0.0	2.9854287717498487	9.007974603899813	12.972570452136061	11.626635379141696	2.0628055570570996	7.765212170499142	3.308607573132973	2.1016869935597007	1.8123674968148855	1.1223311197217736	-0.3842533059311557	0.24694247777801107	-1.0158725384259846	1.0668755590631576	-1.4637527426815689	2.3286248352848276	-1.4637527426815689	0.0	1.8300072262190066	2.318182052169856	5.946969037806095	-0.2105263209141679	1.4637527426815686	-0.3842533059311557	1.4637527426815686	0.0	2.10395914437823	8.987838268604504	1.0083724769666107	0.9884928598239788	0.5050184077099935	4.76725993060184
chr2L:5892215-5893943	0.24694247777801107	-1.0158725384259846	1.0668755590631576	-1.4637527426815689	2.3286248352848276	-1.4637527426815689	0.0	1.8300072262190066	2.318182052169856	5.946969037806095	-0.2105263209141679	1.4637527426815686	-0.3842533059311557	1.4637527426815686	0.0	2.10395914437823	8.987838268604504	1.0083724769666107	0.9884928598239788	0.5050184077099935	4.76725993060184	8.936796882096843	5.462346413692029	1.46361289062603	6.73490114457797	0.1559742760354114	0.0	0.9884928598239788	7.367421528340595	10.02678727660695	4.451857875009221	10.254035073781338	5.674328723645415	9.771205438913377	8.905067659606178	6.1145760106302385	5.527587388426101	3.947212646819018	1.4248119087474826	-1.3151271865931067	-1.9897382159583485	-3.3685656685205814	-7.608012321677863	-8.791107696609076	-6.66308198622195	-1.3821770810048504	0.0	0.0	0.288769123076823
chr2L:5901870-5903249	0.5050184077099935	4.76725993060184	8.936796882096843	5.462346413692029	1.46361289062603	6.73490114457797	0.1559742760354114	0.0	0.9884928598239788	7.367421528340595	10.02678727660695	4.451857875009221	10.254035073781338	5.674328723645415	9.771205438913377	8.905067659606178	6.1145760106302385	5.527587388426101	3.947212646819018	1.4248119087474826	-1.3151271865931067	-1.9897382159583485	-3.3685656685205814	-7.608012321677863	-8.791107696609076	-6.66308198622195	-1.3821770810048504	0.0	0.0	0.288769123076823	-0.2406233412219088	0.892991602433458	0.8307753000931483	1.6806839062132066	0.42943659387439886	2.729357513854549	0.288769123076823	-0.7359535705891888	0.8331037697083299	12.199292771108073	13.362458981475058	9.836236645660737	9.007467943550205	5.307981506580987	3.129482868753691	2.3067351826768454	2.2041440484427572	-0.7359535705891888	0.9693423266897877
chr2L:5979178-5983547	-5.3435818445844365	-5.010788560942107	-0.8736655247448865	0.0	-0.2887691230768229	-0.5552050987676277	-0.3842533059311557	0.9711318172944562	2.138146248325448	1.2562610343823994	4.116414304090061	5.102221892147864	2.0433670330979687	2.641434724860478	1.860965148870515	0.9837605195082327	0.5468583063900168	-2.912747064808865	-0.28829559310550396	-0.08757351519942069	-0.40856525931211984	-0.5727259101718111	0.32675222119505476	-2.6219934369779003	-0.5736873089350709	-2.2627168574644965	-4.052498203557415	-2.9321368801533008	-5.01747352569011	1.5781838836615223	13.425705629339998	22.55833436342602	23.113643052138965	23.297620264707625	17.875892378445037	8.686849068682061	4.4561337902882965	-4.2890221699292885	-9.347949992528545	-11.12041169086454	0.7730566422162692	12.89285743307452	13.940803528411708	9.187641569817128	8.165502759906312	5.333179026816007	4.235256636108216	0.28214426824485705	0.6605213774957117
chr2L:5997013-5999834	4.4561337902882965	-4.2890221699292885	-9.347949992528545	-11.12041169086454	0.7730566422162692	12.89285743307452	13.940803528411708	9.187641569817128	8.165502759906312	5.333179026816007	4.235256636108216	0.28214426824485705	0.6605213774957117	2.1832734189685987	2.896372361456706	2.0885928001221314	-0.10964131185110519	0.9029423389343565	-0.9721892970563077	1.6711341614359745	0.2176219862127791	-1.3167545110052952	1.2896491595009696	-1.3632004050758013	-0.36800581460624376	1.8947005481038692	-1.8087235424887744	0.1589022780982281	2.3834063566691195	3.128781882702008	2.1227713894699893	3.351912488952323	4.715216076894575	6.046160332151215	5.478672536604384	0.48767952776639845	1.641740831662297	0.3193044976506801	-1.4990993113201347	-0.47363654146128825	-1.2833618201373378	-4.442180773894727	-4.236824068241103	-6.579278250984546	-8.691270913752462	-5.316701596490664	-14.740749754280692	-16.963875639401053	-6.654130554232608
chr2L:6104990-6107087	11.216785144213738	6.62827035517489	12.26732205485864	2.296285459281742	8.782915606186018	8.426896858242786	4.273742736644559	3.9389196816345513	1.8263658546132755	2.6639854538021175	3.342929420030393	1.8902308714526677	0.20126536086692404	-6.046949783884405	-8.355833293366882	-12.843926789446067	-8.900044533050405	7.904563870806707	5.779542735597922	1.4290653454785835	-4.657455277904763	-9.37225996603681	-11.076049061314832	-6.10048156734889	-5.317329775879091	-11.908322435545678	-9.250067345952969	-16.214504079921987	-14.737269273215354	-6.420607374200957	-10.754516441829463	-8.76421202414475	-8.890756157104107	-2.282299282821667	-1.264171867600218	-3.6668425013443455	-6.190072198539861	-8.40694850267652	-8.310291437071049	-3.481347624123058	-3.8945320026676886	-3.661749076880008	-3.320059232784147	4.616185314726303	12.782623808170868	8.70172122825133	1.3334897121381457	6.37123915002651	2.7836475624487704
chr2L:6179552-6181124	-3.673628450066675	-5.716772788849004	-5.052340041181044	-1.184073138196737	-1.6865194750132337	-5.7432318328446215	-5.088440433617082	-9.285100979747913	-7.319586394912122	-1.5843169673469322	-1.0668755590631576	0.0	2.3286248352848276	-0.8065359368777398	2.4365541513850246	5.549325144545808	7.107907912662193	0.6532587261003793	5.7856992627008434	1.8253248062722476	3.408748342797633	7.892033424660875	10.075305974582296	5.73378649804742	2.488002586684009	-2.051099402070114	-2.500592574841433	-4.909258709746715	-2.617228508843201	-8.620968934056409	-14.055450794720949	-6.1505152330045565	-4.749521511696685	-8.778605459189741	-1.2501340216684003	-5.017563284541595	-6.371325561388774	-2.400839343781277	-5.525246245756468	-1.3020713725970023	-1.5638927103642977	-4.882269207251357	-1.5781838836615223	-2.8229233546261296	-3.8696619829956895	-2.9428438594275588	-2.654226579375713	-3.6395771888878796	-1.1995548693482112
chr2L:6479375-6481843	0.0	0.0	0.0	0.0	0.0	0.0	0.0	0.0	0.0	0.0	0.0	0.0	0.0	0.0	-0.47712125471966244	0.0	0.0	0.0	0.0	0.0	0.0	0.0	0.0	0.0	0.0	0.0	0.0	0.0	0.0	0.0	0.0	0.0	17.437533416964083	108.94731709120548	120.8641085407597	63.098404544203035	26.221685287830475	14.73213797595702	2.283931493896462	12.65506804404042	5.297975976312028	11.100404337747692	6.663081986221949	9.204643162527379	3.2366047433281113	1.8154021343855717	-0.46468549038937496	-2.934045779220782	-0.9325618220134277
chr2L:6610802-6612475	-6.138410366897735	-10.290314922058274	-6.838934694733508	-3.8918146187196427	-3.5868981765755654	-3.2415008030159	-5.805839838270081	-7.063205625127943	-3.551039074662504	-31.269597316805044	-29.14024790500814	-15.847371927819767	-4.967614092897158	-2.074588772498274	-0.47712125471966244	-6.795405832068738	-9.128665536256635	-4.18475474491812	0.37107205997171755	-0.9884928598239788	2.622268407072824	15.430964965291638	4.672416020157342	3.320059232784147	14.021963842144219	4.646614593367507	9.424854686217635	12.308590287506757	14.581024759149921	3.0946091758175798	4.849934876518965	-2.61178884839067	1.1584676116853503	-3.2381445337602166	-1.537119665374769	-6.623226760158185	-1.4952132644201317	-3.091506434334619	-0.22816119486484343	-0.3842533059311557	-1.8027107223228733	-5.060959207151756	-4.949641158377661	-3.4179061553770342	-5.940856679660868	-0.8807275879539905	-4.947719089504079	-10.758111192789569	-7.309141758617286
chr2L:6919409-6922632	-17.824927492460233	-4.710508711603968	-17.555594523524267	-23.707510242510185	-2.170326612168649	-0.5050184077099936	-13.524963994921343	-6.365344449767129	-1.684872899606169	-11.25646196307294	-9.83954861651478	-8.859454993206134	-4.940284036448165	-1.1737218734474009	-7.147718868766836	-5.899866834381145	0.0	0.0	0.0	0.0	0.0	0.0	0.0	0.0	0.0	0.0	0.0	-0.32675222119505476	-2.5997866064530712	-1.5507031101958657	0.14194831081070794	0.9884928598239788	0.0	0.6992410207988732	0.1856957910266153	3.225565983617218	0.8050397902141798	0.7359535705891888	0.32675222119505476	0.0	1.8292355121907125	6.701409808654108	7.743938277186811	1.0466924622419154	1.4637527426815686	2.981702902749888	10.528427840448257	2.6732324123151003	1.4637527426815686
chr2L:6966566-6967848	-10.221004082649817	-21.18364105415915	-30.660614454162168	-26.35765990680024	-1.654507166568443	0.0	-8.28947108837131	-3.470651957385013	1.0935785949006047	2.0013285088618433	0.18105088102972228	6.711250316998527	8.709929973595013	16.655932613190373	13.9356286275638	16.92426109255246	9.872083375557931	10.132618917484999	8.355895082561226	5.45215580612799	0.4292155351682914	-0.9059652567236041	6.287214489975667	11.793281454446491	3.2675034094272637	17.910160922006973	24.979873802642086	12.94393601695796	22.163940075214878	20.707953105039373	16.55708308426722	21.809362009229535	24.78597855369654	24.847817643300516	21.273453889577247	18.707296607531656	9.503314281096822	8.753548162667476	2.2568049228159506	0.8943081633634723	-2.5789687383499023	-5.8097212205363675	-8.181895860348181	-10.805724527212238	-10.707536071621663	-11.453874463243512	-10.3974081146781	-3.9610396509241257	-5.6275926583275275
chr2L:7008589-7010216	-9.835465801446684	-11.961576923848972	-13.872589535139722	-8.396684530993076	-4.8580722154612275	-6.295173605015835	-10.822334114924015	-11.499695529081912	-20.37733601109614	-23.96994323736943	-18.36803693952429	-15.071107223033774	-8.466430879223008	-10.311874402906328	-9.294138515700734	-10.593773893886725	-11.566667386526731	-10.342194266974719	-2.6712117469324492	-0.856485889305324	6.96180124580549	6.442256552669189	-0.354790076403706	-7.765592196548756	-11.019804194086658	-10.435140632990738	2.486818568615163	14.41620453852352	20.43874814326445	29.759678883718244	36.029983086021595	34.19634502384606	29.27390807460522	31.08867801820099	23.122892171301352	19.340016329813725	16.170920040840336	13.29618559120612	10.965907831658681	5.765169146174127	2.3197211171893146	0.5542310259745721	-4.2654700626374025	-9.894226924481707	-12.355370455336812	-11.056760617471362	-10.484961482014285	-10.622272546131297	-15.496475030100727
chr2L:7026367-7028026	19.340016329813725	16.170920040840336	13.29618559120612	10.965907831658681	5.765169146174127	2.3197211171893146	0.5542310259745721	-4.2654700626374025	-9.894226924481707	-12.355370455336812	-11.056760617471362	-10.484961482014285	-10.622272546131297	-15.496475030100727	-16.426247362318943	-23.414836638807614	-23.91877743880572	-23.89038400777336	-12.865854064541768	-5.646914588440551	-14.361019352484846	-18.62569888956296	-11.050914800811688	-15.577263940541103	-10.415103573912868	-14.17403511028302	-14.692020133885434	-17.6513124120084	-12.869263190015628	-11.946107098057952	-6.345705749683453	0.0	0.0	0.0	0.0	0.0	0.0	0.0	0.0	0.0	0.0	0.0	0.0	0.0	0.0	0.8643986459579956	2.4780626817593774	1.3942908118437565	3.6508858446247343
chr2L:7032191-7033954	-10.622272546131297	-15.496475030100727	-16.426247362318943	-23.414836638807614	-23.91877743880572	-23.89038400777336	-12.865854064541768	-5.646914588440551	-14.361019352484846	-18.62569888956296	-11.050914800811688	-15.577263940541103	-10.415103573912868	-14.17403511028302	-14.692020133885434	-17.6513124120084	-12.869263190015628	-11.946107098057952	-6.345705749683453	0.0	0.0	0.0	0.0	0.0	0.0	0.0	0.0	0.0	0.0	0.0	0.0	0.0	0.0	0.8643986459579956	2.4780626817593774	1.3942908118437565	3.6508858446247343	3.8246199435141617	1.3448927867561848	1.9053327223416798	1.1567401606230416	0.5545288021100958	3.1773585838427465	5.200847108497347	5.991238951062069	2.3368233901893487	3.6815684269068556	0.02131225797578868	2.9541210103654563
chr2L:7037722-7039825	-15.577263940541103	-10.415103573912868	-14.17403511028302	-14.692020133885434	-17.6513124120084	-12.869263190015628	-11.946107098057952	-6.345705749683453	0.0	0.0	0.0	0.0	0.0	0.0	0.0	0.0	0.0	0.0	0.0	0.0	0.0	0.0	0.8643986459579956	2.4780626817593774	1.3942908118437565	3.6508858446247343	3.8246199435141617	1.3448927867561848	1.9053327223416798	1.1567401606230416	0.5545288021100958	3.1773585838427465	5.200847108497347	5.991238951062069	2.3368233901893487	3.6815684269068556	0.02131225797578868	2.9541210103654563	4.535314710281246	3.8519228279577447	1.4637527426815686	-0.6248742378019819	0.8158741821286712	-1.0357154832862452	-0.02037683934305438	6.419453516990128	8.662067217563642	11.507715693153864	14.341554415297518
chr2L:7045392-7047452	0.0	0.0	0.0	0.0	0.0	0.0	0.0	0.8643986459579956	2.4780626817593774	1.3942908118437565	3.6508858446247343	3.8246199435141617	1.3448927867561848	1.9053327223416798	1.1567401606230416	0.5545288021100958	3.1773585838427465	5.200847108497347	5.991238951062069	2.3368233901893487	3.6815684269068556	0.02131225797578868	2.9541210103654563	4.535314710281246	3.8519228279577447	1.4637527426815686	-0.6248742378019819	0.8158741821286712	-1.0357154832862452	-0.02037683934305438	6.419453516990128	8.662067217563642	11.507715693153864	14.341554415297518	13.144965346432171	10.897393634616382	15.041732778976813	33.499079027238864	32.79560909703463	18.993868692085893	26.83345740047744	20.99380095570674	20.945141568343256	19.666500421656824	14.006752020515378	10.674267338505885	6.371766944430524	4.54002924914362	0.4035936540648525
chr2L:7049617-7051713	1.3942908118437565	3.6508858446247343	3.8246199435141617	1.3448927867561848	1.9053327223416798	1.1567401606230416	0.5545288021100958	3.1773585838427465	5.200847108497347	5.991238951062069	2.3368233901893487	3.6815684269068556	0.02131225797578868	2.9541210103654563	4.535314710281246	3.8519228279577447	1.4637527426815686	-0.6248742378019819	0.8158741821286712	-1.0357154832862452	-0.02037683934305438	6.419453516990128	8.662067217563642	11.507715693153864	14.341554415297518	13.144965346432171	10.897393634616382	15.041732778976813	33.499079027238864	32.79560909703463	18.993868692085893	26.83345740047744	20.99380095570674	20.945141568343256	19.666500421656824	14.006752020515378	10.674267338505885	6.371766944430524	4.54002924914362	0.4035936540648525	-2.426393644003239	-6.68232653130236	-5.744939207316178	-12.933288046492038	-12.209577076164766	-17.611016305328416	-16.535673114476875	-17.339351165685827	-22.877310081479763
chr2L:7216495-7217820	-8.332567102879155	-7.090737375747188	-4.976687797832837	0.3842533059311557	-4.87011401555409	-6.972626240310821	-1.170041379908726	0.47712125471966244	-1.4637527426815689	0.3842533059311557	0.21052632091416779	0.5276934093934911	2.3286248352848276	0.9884928598239788	-0.3842533059311557	2.9792574701500705	6.090026969439181	6.389087711107336	5.176023534550297	8.758959976875333	6.576237770459489	-0.9884928598239788	5.3348638507454185	5.2887534705969745	1.0668755590631576	6.700183334474206	7.41162895709973	3.716366883464256	8.673466059124385	8.00278043783874	7.972367956051916	3.413066283379444	26.577036919955187	31.61401348257395	31.538055728529045	27.81808063564732	22.529883279214378	17.884400184033474	14.321087047465612	11.159350744503968	7.652795822626653	2.2228703964737044	2.962888175136136	-2.6802884839462973	-1.4234242368419985	-4.55394625574646	-4.124533026758473	-7.421855805577343	-5.435087243825352
chr2L:7218422-7220329	-4.87011401555409	-6.972626240310821	-1.170041379908726	0.47712125471966244	-1.4637527426815689	0.3842533059311557	0.21052632091416779	0.5276934093934911	2.3286248352848276	0.9884928598239788	-0.3842533059311557	2.9792574701500705	6.090026969439181	6.389087711107336	5.176023534550297	8.758959976875333	6.576237770459489	-0.9884928598239788	5.3348638507454185	5.2887534705969745	1.0668755590631576	6.700183334474206	7.41162895709973	3.716366883464256	8.673466059124385	8.00278043783874	7.972367956051916	3.413066283379444	26.577036919955187	31.61401348257395	31.538055728529045	27.81808063564732	22.529883279214378	17.884400184033474	14.321087047465612	11.159350744503968	7.652795822626653	2.2228703964737044	2.962888175136136	-2.6802884839462973	-1.4234242368419985	-4.55394625574646	-4.124533026758473	-7.421855805577343	-5.435087243825352	-11.928552707756497	-10.482243581779828	-9.891239283709645	-3.602186478682094
chr2L:7222266-7223222	2.3286248352848276	0.9884928598239788	-0.3842533059311557	2.9792574701500705	6.090026969439181	6.389087711107336	5.176023534550297	8.758959976875333	6.576237770459489	-0.9884928598239788	5.3348638507454185	5.2887534705969745	1.0668755590631576	6.700183334474206	7.41162895709973	3.716366883464256	8.673466059124385	8.00278043783874	7.972367956051916	3.413066283379444	26.577036919955187	31.61401348257395	31.538055728529045	27.81808063564732	22.529883279214378	17.884400184033474	14.321087047465612	11.159350744503968	7.652795822626653	2.2228703964737044	2.962888175136136	-2.6802884839462973	-1.4234242368419985	-4.55394625574646	-4.124533026758473	-7.421855805577343	-5.435087243825352	-11.928552707756497	-10.482243581779828	-9.891239283709645	-3.602186478682094	-16.595209874504384	-20.70524913144929	-15.029005607109031	-13.193995055916218	-8.034260634612922	-3.2753191778406783	-12.537514360881818	-9.990739082187783
chr2L:7290552-7293083	-8.122514709009886	-1.964350643311043	-3.499706323311268	-4.468399367472519	-0.9300725741501721	-0.6610055706295627	-0.32675222119505476	-1.5703665473141193	-1.1924272246682068	0.9689904128013223	1.9769857196479577	6.66668980785773	3.816808110032835	2.4008777779918056	1.8600575058006392	7.6194056511085995	6.364804690014234	0.2457594292768453	11.587790546171169	11.409180180189916	24.00852401848486	9.062568265946403	10.836711702558716	5.428383906071824	2.1654716635305804	-0.2911463743484494	-1.3758046282323055	-3.766604528116994	-1.8842694797489905	-3.4313117269829805	-4.705041427759604	-9.802929674483687	-11.610147800728566	-7.45730854062134	-5.49520844693409	-5.951303599467857	6.291296560400667	10.573972454238135	8.412186025919612	-0.6252873828651145	7.327193222907983	12.637620644466873	11.902101269016116	2.7916174993088103	8.296463728131537	6.822138501903342	8.974298377392447	0.0	6.790752337326519
chr2L:7301060-7302341	9.062568265946403	10.836711702558716	5.428383906071824	2.1654716635305804	-0.2911463743484494	-1.3758046282323055	-3.766604528116994	-1.8842694797489905	-3.4313117269829805	-4.705041427759604	-9.802929674483687	-11.610147800728566	-7.45730854062134	-5.49520844693409	-5.951303599467857	6.291296560400667	10.573972454238135	8.412186025919612	-0.6252873828651145	7.327193222907983	12.637620644466873	11.902101269016116	2.7916174993088103	8.296463728131537	6.822138501903342	8.974298377392447	0.0	6.790752337326519	7.127916618768539	10.603989502420939	10.498537534789985	4.484013886013256	-0.4075906076581398	5.3014758639835176	4.712929862643378	7.2653750439803515	4.759482430980043	3.0135538789020315	1.744753687697928	-1.2602249410305428	0.33165305037457943	-1.387772626997212	-1.1649198996362815	-3.506579962561402	-3.0262311552128063	-4.966044094692144	-1.2534026629237538	-7.5585799071712625	-8.010836985991304
chr2L:7307098-7308677	-7.45730854062134	-5.49520844693409	-5.951303599467857	6.291296560400667	10.573972454238135	8.412186025919612	-0.6252873828651145	7.327193222907983	12.637620644466873	11.902101269016116	2.7916174993088103	8.296463728131537	6.822138501903342	8.974298377392447	0.0	6.790752337326519	7.127916618768539	10.603989502420939	10.498537534789985	4.484013886013256	-0.4075906076581398	5.3014758639835176	4.712929862643378	7.2653750439803515	4.759482430980043	3.0135538789020315	1.744753687697928	-1.2602249410305428	0.33165305037457943	-1.387772626997212	-1.1649198996362815	-3.506579962561402	-3.0262311552128063	-4.966044094692144	-1.2534026629237538	-7.5585799071712625	-8.010836985991304	-12.503901253824887	-10.951630944282286	-12.488159827527607	-8.924577680275023	-5.302820632194494	-10.713490098814429	-12.753747526232782	-2.3667095177487805	-4.823570450423244	-19.760872732706837	-7.5504829967501434	-8.61408970686691
chr2L:7308742-7310366	6.291296560400667	10.573972454238135	8.412186025919612	-0.6252873828651145	7.327193222907983	12.637620644466873	11.902101269016116	2.7916174993088103	8.296463728131537	6.822138501903342	8.974298377392447	0.0	6.790752337326519	7.127916618768539	10.603989502420939	10.498537534789985	4.484013886013256	-0.4075906076581398	5.3014758639835176	4.712929862643378	7.2653750439803515	4.759482430980043	3.0135538789020315	1.744753687697928	-1.2602249410305428	0.33165305037457943	-1.387772626997212	-1.1649198996362815	-3.506579962561402	-3.0262311552128063	-4.966044094692144	-1.2534026629237538	-7.5585799071712625	-8.010836985991304	-12.503901253824887	-10.951630944282286	-12.488159827527607	-8.924577680275023	-5.302820632194494	-10.713490098814429	-12.753747526232782	-2.3667095177487805	-4.823570450423244	-19.760872732706837	-7.5504829967501434	-8.61408970686691	-3.602138232782925	5.2351761741869725	1.6096773894190728
chr2L:7495426-7496631	-0.1776801543353869	-2.7661643582153004	-4.189678089664506	-4.253137891164148	-5.0718188103972714	-6.536714019005456	-6.766897239535737	-7.9230788007535775	-11.449795019232551	-6.934469587146382	-6.444237879507689	-6.245064373877847	-1.2780642861172016	-5.802704618645092	-3.525672679538126	2.1541160450201273	-0.1679108950056403	1.4313637641589874	0.0	-2.182656542841405	-1.735844007680464	0.5323307767026971	-2.541180729686652	-1.691985221565436	-5.321884144650829	-6.426075654017285	-6.135138078963917	-3.0905265294321747	-5.300982392626971	-2.7125505753743235	-7.646639536417166	-1.84695340712858	-4.48767669759065	-2.069884571198779	-1.3437309762517642	-2.1741979578468533	0.288769123076823	0.288769123076823	0.23426463485451327	3.979142228292075	4.45713151832416	1.6806839062132066	7.955739638843577	7.449285486372193	3.0801293220558907	10.50724595661118	6.184536034840092	11.963211236786261	10.109844810584862
chr2L:7516047-7517901	7.955739638843577	7.449285486372193	3.0801293220558907	10.50724595661118	6.184536034840092	11.963211236786261	10.109844810584862	11.666232280080441	7.327284152793037	13.332935221307713	15.070920874064106	15.374052121317776	16.016278603305935	13.783991930867636	12.560882562663224	17.687846236401494	14.025912649723256	11.967814265635019	13.084536618092946	10.603975763463469	7.573716272360287	5.809095962739365	6.176079053351196	3.8222464307651904	1.3393354500842585	-0.38737910685433113	-4.055139468146172	-4.305698984517313	-3.690603122070394	-6.633280070568358	-8.938800383267283	-13.553472391583263	-15.732616648117325	-18.240186891788042	-18.659206559464685	-13.52790071984785	-15.12881249262079	-11.99349389054756	-21.31604871717224	-10.030988757119111	-12.382016206039063	-5.226348158725077	-11.22818070472772	-5.09513260350674	-2.6770605113728285	-9.246950957151482	-10.175071352083398	-3.7430717159108564	-13.368404897424432
chr2L:7519874-7521778	11.666232280080441	7.327284152793037	13.332935221307713	15.070920874064106	15.374052121317776	16.016278603305935	13.783991930867636	12.560882562663224	17.687846236401494	14.025912649723256	11.967814265635019	13.084536618092946	10.603975763463469	7.573716272360287	5.809095962739365	6.176079053351196	3.8222464307651904	1.3393354500842585	-0.38737910685433113	-4.055139468146172	-4.305698984517313	-3.690603122070394	-6.633280070568358	-8.938800383267283	-13.553472391583263	-15.732616648117325	-18.240186891788042	-18.659206559464685	-13.52790071984785	-15.12881249262079	-11.99349389054756	-21.31604871717224	-10.030988757119111	-12.382016206039063	-5.226348158725077	-11.22818070472772	-5.09513260350674	-2.6770605113728285	-9.246950957151482	-10.175071352083398	-3.7430717159108564	-13.368404897424432	-11.790760306436825	-4.066405752988677	-5.863010836475251	-6.578129342651673	-3.460646723320409	-5.410644968370645	-6.236825952879262
chr2L:7526282-7528489	7.573716272360287	5.809095962739365	6.176079053351196	3.8222464307651904	1.3393354500842585	-0.38737910685433113	-4.055139468146172	-4.305698984517313	-3.690603122070394	-6.633280070568358	-8.938800383267283	-13.553472391583263	-15.732616648117325	-18.240186891788042	-18.659206559464685	-13.52790071984785	-15.12881249262079	-11.99349389054756	-21.31604871717224	-10.030988757119111	-12.382016206039063	-5.226348158725077	-11.22818070472772	-5.09513260350674	-2.6770605113728285	-9.246950957151482	-10.175071352083398	-3.7430717159108564	-13.368404897424432	-11.790760306436825	-4.066405752988677	-5.863010836475251	-6.578129342651673	-3.460646723320409	-5.410644968370645	-6.236825952879262	-6.185046841551284	-11.455070273472158	-6.2053416117943065	-0.5212227143717049	4.655701584175739	21.201452471803993	31.095300817231994	18.195509310860018	19.415404375585293	17.97632332982975	15.650518090295018	7.5397685325361765	4.127016451007262
chr2L:7528723-7530719	-0.38737910685433113	-4.055139468146172	-4.305698984517313	-3.690603122070394	-6.633280070568358	-8.938800383267283	-13.553472391583263	-15.732616648117325	-18.240186891788042	-18.659206559464685	-13.52790071984785	-15.12881249262079	-11.99349389054756	-21.31604871717224	-10.030988757119111	-12.382016206039063	-5.226348158725077	-11.22818070472772	-5.09513260350674	-2.6770605113728285	-9.246950957151482	-10.175071352083398	-3.7430717159108564	-13.368404897424432	-11.790760306436825	-4.066405752988677	-5.863010836475251	-6.578129342651673	-3.460646723320409	-5.410644968370645	-6.236825952879262	-6.185046841551284	-11.455070273472158	-6.2053416117943065	-0.5212227143717049	4.655701584175739	21.201452471803993	31.095300817231994	18.195509310860018	19.415404375585293	17.97632332982975	15.650518090295018	7.5397685325361765	4.127016451007262	-1.7192765509849928	-2.339466043048319	-0.17789705935465608	-1.5855219450144515	-1.9330516924433963
chr2L:7531326-7532800	-8.938800383267283	-13.553472391583263	-15.732616648117325	-18.240186891788042	-18.659206559464685	-13.52790071984785	-15.12881249262079	-11.99349389054756	-21.31604871717224	-10.030988757119111	-12.382016206039063	-5.226348158725077	-11.22818070472772	-5.09513260350674	-2.6770605113728285	-9.246950957151482	-10.175071352083398	-3.7430717159108564	-13.368404897424432	-11.790760306436825	-4.066405752988677	-5.863010836475251	-6.578129342651673	-3.460646723320409	-5.410644968370645	-6.236825952879262	-6.185046841551284	-11.455070273472158	-6.2053416117943065	-0.5212227143717049	4.655701584175739	21.201452471803993	31.095300817231994	18.195509310860018	19.415404375585293	17.97632332982975	15.650518090295018	7.5397685325361765	4.127016451007262	-1.7192765509849928	-2.339466043048319	-0.17789705935465608	-1.5855219450144515	-1.9330516924433963	0.08813525419165383	-3.2055031773320324	1.4539922934670315	-2.561560887020831	-4.7999968509510555
chr2L:7540737-7544051	-11.790760306436825	-4.066405752988677	-5.863010836475251	-6.578129342651673	-3.460646723320409	-5.410644968370645	-6.236825952879262	-6.185046841551284	-11.455070273472158	-6.2053416117943065	-0.5212227143717049	4.655701584175739	21.201452471803993	31.095300817231994	18.195509310860018	19.415404375585293	17.97632332982975	15.650518090295018	7.5397685325361765	4.127016451007262	-1.7192765509849928	-2.339466043048319	-0.17789705935465608	-1.5855219450144515	-1.9330516924433963	0.08813525419165383	-3.2055031773320324	1.4539922934670315	-2.561560887020831	-4.7999968509510555	-2.603041448423031	-5.646874598595668	-4.840438262238225	-6.991644945989468	-6.257765325247451	-2.400877777991807	-5.999777276152446	-2.447162168157932	-7.002998160960068	-5.237751202277887	-11.149052530457064	-9.294391205054199	-11.210873902169956	-4.600633302682044	-1.9084850188786497	-1.798807977874082	-7.70201526461619	-2.2470657250814643	-0.6292526781442059
chr2L:8029411-8031856	0.0	0.0	0.0	0.0	0.0	0.0	0.0	0.0	0.0	0.0	7.615323375357962	28.07889677889575	19.165311965926293	32.78271473954928	21.502372174484492	12.600857682357084	12.589354186218888	9.849476413321344	10.264143046990558	4.676261143389691	1.0847757510394234	-3.2534981892391843	-2.7330028926563097	-11.67218806864436	-11.627922188473589	-12.561908219464517	-9.503872518912216	-7.47037917127445	-6.314714674769721	1.0083128477858925	1.5689266375352098	6.008804987551835	12.625460513354259	7.793796702715144	4.607250937105027	-9.330392107915303	-12.202759745655902	-18.2545453619442	-13.5102943189646	-3.2448756998136856	10.89079923937936	3.7803037110164723	1.6914121239099256	0.5552050987676277	0.0	4.372300687362792	4.94198359967501	5.849049208576402	7.393249027965958
chr2L:8141076-8143154	-0.32675222119505476	1.857403818953513	3.542152022841199	7.747272981975532	1.3912399352125009	0.9884928598239788	-0.32675222119505476	3.0284853119309445	9.808631208193715	10.761782445043277	8.087884758602856	6.455908431495997	1.8834067806682209	2.051099402070114	1.7704062865214771	2.6089583657216155	1.7097277001859927	0.32675222119505476	-0.2887691230768229	1.9084850188786497	0.32675222119505476	5.5893068896181575	10.622895309026779	12.610131790278627	4.76063629113099	4.930602858919812	4.284376832935211	7.911287447374694	5.264109249564226	8.493133905964692	6.973637976196464	6.0292711532857375	8.177566562127758	6.240369826145056	6.198329350971281	3.596883042421783	1.391526877668039	4.2649949218764895	6.756086582340516	5.2873285211748575	0.27482272280677394	3.320810487022618	4.5979342692157195	8.265973859271002	4.0119023486959025	-0.7633114619362145	6.439305619601894	1.1864248026089623	6.027899268310849
chr2L:8143390-8147168	1.3912399352125009	0.9884928598239788	-0.32675222119505476	3.0284853119309445	9.808631208193715	10.761782445043277	8.087884758602856	6.455908431495997	1.8834067806682209	2.051099402070114	1.7704062865214771	2.6089583657216155	1.7097277001859927	0.32675222119505476	-0.2887691230768229	1.9084850188786497	0.32675222119505476	5.5893068896181575	10.622895309026779	12.610131790278627	4.76063629113099	4.930602858919812	4.284376832935211	7.911287447374694	5.264109249564226	8.493133905964692	6.973637976196464	6.0292711532857375	8.177566562127758	6.240369826145056	6.198329350971281	3.596883042421783	1.391526877668039	4.2649949218764895	6.756086582340516	5.2873285211748575	0.27482272280677394	3.320810487022618	4.5979342692157195	8.265973859271002	4.0119023486959025	-0.7633114619362145	6.439305619601894	1.1864248026089623	6.027899268310849	0.9663304669960324	2.9939172005298293	7.434937883082518	6.854755496499758
chr2L:8147218-8148793	1.8834067806682209	2.051099402070114	1.7704062865214771	2.6089583657216155	1.7097277001859927	0.32675222119505476	-0.2887691230768229	1.9084850188786497	0.32675222119505476	5.5893068896181575	10.622895309026779	12.610131790278627	4.76063629113099	4.930602858919812	4.284376832935211	7.911287447374694	5.264109249564226	8.493133905964692	6.973637976196464	6.0292711532857375	8.177566562127758	6.240369826145056	6.198329350971281	3.596883042421783	1.391526877668039	4.2649949218764895	6.756086582340516	5.2873285211748575	0.27482272280677394	3.320810487022618	4.5979342692157195	8.265973859271002	4.0119023486959025	-0.7633114619362145	6.439305619601894	1.1864248026089623	6.027899268310849	0.9663304669960324	2.9939172005298293	7.434937883082518	6.854755496499758	11.12750718392218	12.802659511702043	5.358708104333091	4.4016453976553365	2.0545234863214623	0.8515139266299233	-4.083641825044406	-7.658256433673507
chr2L:8148945-8150769	2.6089583657216155	1.7097277001859927	0.32675222119505476	-0.2887691230768229	1.9084850188786497	0.32675222119505476	5.5893068896181575	10.622895309026779	12.610131790278627	4.76063629113099	4.930602858919812	4.284376832935211	7.911287447374694	5.264109249564226	8.493133905964692	6.973637976196464	6.0292711532857375	8.177566562127758	6.240369826145056	6.198329350971281	3.596883042421783	1.391526877668039	4.2649949218764895	6.756086582340516	5.2873285211748575	0.27482272280677394	3.320810487022618	4.5979342692157195	8.265973859271002	4.0119023486959025	-0.7633114619362145	6.439305619601894	1.1864248026089623	6.027899268310849	0.9663304669960324	2.9939172005298293	7.434937883082518	6.854755496499758	11.12750718392218	12.802659511702043	5.358708104333091	4.4016453976553365	2.0545234863214623	0.8515139266299233	-4.083641825044406	-7.658256433673507	-9.299364262657877	-12.39698416461347	-13.927806293046746
chr2L:8156148-8157940	6.973637976196464	6.0292711532857375	8.177566562127758	6.240369826145056	6.198329350971281	3.596883042421783	1.391526877668039	4.2649949218764895	6.756086582340516	5.2873285211748575	0.27482272280677394	3.320810487022618	4.5979342692157195	8.265973859271002	4.0119023486959025	-0.7633114619362145	6.439305619601894	1.1864248026089623	6.027899268310849	0.9663304669960324	2.9939172005298293	7.434937883082518	6.854755496499758	11.12750718392218	12.802659511702043	5.358708104333091	4.4016453976553365	2.0545234863214623	0.8515139266299233	-4.083641825044406	-7.658256433673507	-9.299364262657877	-12.39698416461347	-13.927806293046746	-15.047340618652806	-12.238254837185611	-2.7561327045327118	-8.426488458255418	-12.331480947577546	-3.933274613265076	-11.267195859802854	-11.031245634518605	0.2614505271567006	1.4991224343170766	13.56505408538799	14.7194362758946	14.200876440090354	10.088592243324621	4.976816485504979
chr2L:8209664-8211423	-7.5937115352816145	-13.568482983871341	-22.062616409371827	-27.645390792239535	-22.669250944113887	-18.866631075067044	0.0	-1.4843416264827354	3.60360331672692	0.606159500114743	0.8531206470108129	-0.49981680141485	-1.4637527426815689	1.204895769300835	8.02292276410831	6.690803365223949	1.0668755590631576	1.1416133483953088	15.538525469523979	8.88517061403822	17.19992585672796	21.681204335339668	18.626816824295755	17.585976177039104	13.28439193512875	17.330361215950308	2.4932425598990946	17.257325255301502	20.414648608411174	15.009195154425656	2.615306279857278	10.547872357418967	12.015144887625157	19.380886998965604	18.42958671074681	18.87965626465929	16.389190971250606	12.912231821878317	8.727894939703008	7.360231195992726	4.450867805639772	3.6097875048999475	1.970020839210998	0.3403737670073633	-0.9698612842997238	-0.4930237461375208	-1.9069180484413317	-1.903189210303585	-2.3938576656459896
chr2L:8273548-8274923	2.9184072194060544	0.18600851372328667	-4.575785998803926	-5.885347739151566	-4.574218373836724	-6.887098020686905	-6.734866543401239	-8.556052041951004	-13.742459789628699	-17.45578404639111	-17.881022476459854	-15.327972149391453	-11.935514693548951	-8.245954436581295	-1.2048957693008349	-0.6252873828651145	-2.9086761067615625	-12.377688983179041	-7.744048647663818	-8.49850191395366	-5.15901382678552	-4.2356069447484215	0.7875892944361568	-5.178582119747311	-5.006809497408597	-5.149729306290496	-3.1873135039143765	1.4700822753787206	-1.2072236719741718	-2.110349709093475	-0.7176205077288834	-0.1349221932754043	3.161207107820248	10.316682724804386	17.551345128630807	20.44323695951926	15.102228867312592	16.26687067640977	15.250358999986537	13.60964156047303	12.862205250534195	6.668680689230277	6.131168775037022	6.171368199523381	1.6693936075181826	8.875197923570509	4.459980182447102	4.796629013042088	1.375988707644774
chr2L:8275134-8277860	-5.885347739151566	-4.574218373836724	-6.887098020686905	-6.734866543401239	-8.556052041951004	-13.742459789628699	-17.45578404639111	-17.881022476459854	-15.327972149391453	-11.935514693548951	-8.245954436581295	-1.2048957693008349	-0.6252873828651145	-2.9086761067615625	-12.377688983179041	-7.744048647663818	-8.49850191395366	-5.15901382678552	-4.2356069447484215	0.7875892944361568	-5.178582119747311	-5.006809497408597	-5.149729306290496	-3.1873135039143765	1.4700822753787206	-1.2072236719741718	-2.110349709093475	-0.7176205077288834	-0.1349221932754043	3.161207107820248	10.316682724804386	17.551345128630807	20.44323695951926	15.102228867312592	16.26687067640977	15.250358999986537	13.60964156047303	12.862205250534195	6.668680689230277	6.131168775037022	6.171368199523381	1.6693936075181826	8.875197923570509	4.459980182447102	4.796629013042088	1.375988707644774	-1.6425614750252682	-5.895609897348346	-10.666182815128648
chr2L:8286019-8287172	-5.149729306290496	-3.1873135039143765	1.4700822753787206	-1.2072236719741718	-2.110349709093475	-0.7176205077288834	-0.1349221932754043	3.161207107820248	10.316682724804386	17.551345128630807	20.44323695951926	15.102228867312592	16.26687067640977	15.250358999986537	13.60964156047303	12.862205250534195	6.668680689230277	6.131168775037022	6.171368199523381	1.6693936075181826	8.875197923570509	4.459980182447102	4.796629013042088	1.375988707644774	-1.6425614750252682	-5.895609897348346	-10.666182815128648	-12.215194057467414	-11.859297817532006	-11.012998740417766	-15.44747413510662	-15.447915762996152	-19.701731007460186	-20.546678209010725	-5.446099328092284	-1.0466924622419154	-12.197676518742512	-20.916422586561158	-18.288275282854148	-18.442892483946984	-20.797390094090645	-11.838639476680045	-0.8065359368777398	-4.14701235659832	-4.670620435629871	-1.3491947485936036	-0.5429210022667755	-2.191082715210632	-2.682390599481419
chr2L:8301624-8303072	-15.447915762996152	-19.701731007460186	-20.546678209010725	-5.446099328092284	-1.0466924622419154	-12.197676518742512	-20.916422586561158	-18.288275282854148	-18.442892483946984	-20.797390094090645	-11.838639476680045	-0.8065359368777398	-4.14701235659832	-4.670620435629871	-1.3491947485936036	-0.5429210022667755	-2.191082715210632	-2.682390599481419	-10.522516284527033	-14.836908145707918	-6.929865669081005	0.0	-1.0668755590631576	-1.0668755590631576	-0.5050184077099936	-0.32675222119505476	-3.920954183294568	-4.90264003700323	-2.2368828310306164	-3.4759985610677258	-1.788783283300503	0.9884928598239788	0.0	3.214620736329044	5.240839204186619	8.897779762959939	2.903333576924006	0.8715167998189468	0.3994560744936701	0.5964111315763887	2.564847524684046	-0.6816069930958051	-0.6252873828651145	-1.8751042679215533	-2.5841358441259623	1.1988016946252926	7.7943715896261345	2.381403813156292	6.21561102768516
chr2L:8365674-8367030	-3.993566834689558	-8.794676397711394	-8.371203872709836	-12.174508108517923	-13.257031921169316	-17.656761729782307	-25.185512774520493	-23.013544152586558	-27.122311463726295	-5.46089302280745	-9.619324550079694	-1.7233073424398317	-0.3842533059311557	-1.0845071722675648	-7.14528857861466	-6.0686268510784975	-2.438606069565839	-2.863458045118546	-3.153922969810806	-5.024818295993634	-1.8532296171815374	-2.788901366999211	-2.950624492343095	-3.7316299020598582	-5.296579562891142	-8.963287494356976	-6.570249404949956	-4.539477242396115	-1.967221329436397	-2.483485465169503	-5.07106586253875	-0.9253507860254717	-0.47712125471966244	-4.987073722210401	-5.689387477491071	0.05869386681558555	-1.7284952816153298	-0.9905388751672123	-0.58136289059981	3.587024721285314	-0.21793219871346864	-0.32675222119505476	3.620597048042479	-0.30016048127727024	1.584489561501544	5.742891325035769	4.378536155565464	0.6533397802400579	4.4440120277119
chr2L:8380987-8383168	-5.07106586253875	-0.9253507860254717	-0.47712125471966244	-4.987073722210401	-5.689387477491071	0.05869386681558555	-1.7284952816153298	-0.9905388751672123	-0.58136289059981	3.587024721285314	-0.21793219871346864	-0.32675222119505476	3.620597048042479	-0.30016048127727024	1.584489561501544	5.742891325035769	4.378536155565464	0.6533397802400579	4.4440120277119	1.2589441995288997	4.554734838445829	6.13431883038756	1.4153618150052405	0.288769123076823	1.94324433778324	9.001754932469124	13.141607007152162	14.108682945557565	11.349735797469123	7.6906042684448765	4.467287088968533	5.5349737222355575	4.614336045766087	5.260370249593469	6.667395285705088	5.386724563077887	5.097753546534644	6.672080978075564	4.435668605076849	4.645958657151467	1.3962811641264028	1.307566424135058	0.5011993269725608	0.9057896837844757	1.4435477698226789	2.6230410196138245	2.4536980419667436	-0.5552050987676277	1.6745341627216883
chr2L:8415415-8416756	9.847653807866166	3.0284853119309445	5.772551866886469	20.890559769719992	21.66565218069189	28.602274916652252	27.714533002735248	20.988108171705736	13.205215872240858	10.003915884637205	5.627763552348072	9.80587302486645	2.142213234127629	4.899724376015936	1.4625830593884563	1.079076350650192	-0.3716337079066263	-2.9630017151456878	3.3693244786259964	13.620555860045807	7.409561957109853	4.6420308870883105	-0.3083662435185729	-1.523338364835591	2.1647414097725686	0.9168216549080597	-0.3339432288903805	-6.286583560122058	-9.565788651571582	-11.509994703391566	-19.267884634518676	-25.61063894319335	-29.437903713048645	-14.565231702336376	-14.67946625065639	-17.108242178155923	-7.107824008271432	-7.379037190013822	-1.9435009301995327	-0.5552050987676277	0.22407746444571308	5.114238433925467	7.537493727810241	9.881696668692092	10.526205699915186	10.343863232601064	7.144280700630277	9.325951370766035	6.383903098995427
chr2L:8417224-8419629	21.66565218069189	28.602274916652252	27.714533002735248	20.988108171705736	13.205215872240858	10.003915884637205	5.627763552348072	9.80587302486645	2.142213234127629	4.899724376015936	1.4625830593884563	1.079076350650192	-0.3716337079066263	-2.9630017151456878	3.3693244786259964	13.620555860045807	7.409561957109853	4.6420308870883105	-0.3083662435185729	-1.523338364835591	2.1647414097725686	0.9168216549080597	-0.3339432288903805	-6.286583560122058	-9.565788651571582	-11.509994703391566	-19.267884634518676	-25.61063894319335	-29.437903713048645	-14.565231702336376	-14.67946625065639	-17.108242178155923	-7.107824008271432	-7.379037190013822	-1.9435009301995327	-0.5552050987676277	0.22407746444571308	5.114238433925467	7.537493727810241	9.881696668692092	10.526205699915186	10.343863232601064	7.144280700630277	9.325951370766035	6.383903098995427	6.286833882077864	17.795038821844866	9.495250697244183	12.46525660527092
chr2L:8436479-8438287	7.537493727810241	9.881696668692092	10.526205699915186	10.343863232601064	7.144280700630277	9.325951370766035	6.383903098995427	6.286833882077864	17.795038821844866	9.495250697244183	12.46525660527092	9.76866865196109	8.141166304405301	5.281143225620845	6.170995621983997	0.4046644671880405	2.3736028777581724	0.32331180806200527	-0.15977144511798488	-0.38816114004976643	-2.565904070456267	-8.955887167527937	-11.819269285059626	-10.150654931853826	-5.0723558903866195	-7.701837657877331	-11.885868544018864	-12.616869061806998	-2.2815920249779875	0.682303541729011	-2.546073721759797	-4.766081882015482	-7.359492945443464	-12.630323218686694	-5.216353337866727	12.651052013827265	26.76682854788008	27.797888352448435	20.041665162349275	14.803362520895808	9.343229860397004	6.786466436664289	4.754706144809791	2.4444023611327395	1.5967526375267647	-0.7980379566133293	-0.4253961713675273	-4.8350580848782165	-6.171112213971702
chr2L:8478316-8479652	6.046561535496285	4.7546480537404925	1.937689469831628	-0.44716766132683217	2.3176648282698538	3.8573322874858533	-0.3907644586909239	1.5805736561733736	5.123959473041225	4.426408029781506	12.583131273291453	7.217879644467476	6.3615582081783915	8.506159772368804	8.597770620241358	5.854313620808288	3.809720195041028	-1.4576495482546268	5.621012003135048	12.729933259100935	9.725589881363211	13.017729460365574	9.422415174371539	5.683225678280214	6.225126283457747	1.4730811555437162	3.633247891122559	1.4576049394904136	0.8885565306736749	-1.2109032463712757	-1.89451304993005	-3.887916973321911	-7.747700627368023	-10.236445827597668	-12.487566209794865	-11.500222031202032	-2.547040972930922	-16.002800650689462	-17.66825912074371	-9.905769387148554	-17.429372959011637	-23.376209358602456	-24.441015710155177	-12.964345464891261	-20.38939093464221	-18.69281034811727	-19.687811675882987	-19.256734545632938	-15.60469134688444
chr2L:8509328-8512266	0.0	0.0	0.0	0.0	0.0	-3.5104935256304954	0.8962571763062308	0.32454363319990315	2.9177322108411134	0.46096774478162655	13.186192599558693	27.274546964129897	28.961323371995	29.620012192791922	17.688427084073066	19.21209379413285	20.275187642109348	7.955714719127069	14.820098624592465	11.524550430118632	15.384649863228931	11.503095073692977	12.727586703926683	4.3403490247064465	1.4419376150024263	-2.5777162428931706	-2.4423035074462045	-1.5826745582737027	-6.974821133140315	-5.020097723474834	-8.197210091667293	-9.369136301092162	-12.16772440202796	-19.813750713692937	-24.61576154154796	-15.861335945085107	-25.674755528801057	-22.103424698769324	-2.534553518899802	10.520645044368694	9.148859263892499	3.205745805737448	7.0976064334749545	5.144185707348579	8.898401150900028	5.82863571869373	11.839876094371728	21.604825423983794	6.876511572474091
chr2L:8809127-8811436	4.350176185485407	2.874933410821536	5.275190567306737	4.7847710484505805	-0.6252873828651145	0.9325618220134277	5.998393358059898	10.998579296875558	6.664008119948298	0.9884928598239788	0.32675222119505476	0.6252873828651146	9.287112049306286	21.367629680378055	22.832927634970737	22.044809406817496	20.407722095235442	19.00263418670642	15.80150631840822	11.189373424467831	12.330351456934244	9.908166684518289	7.242813381165422	8.013041229485511	6.945886416119481	9.231316897048627	5.850178517606422	2.958533140426769	2.3487279268300068	3.180528427754969	3.13891641605781	1.9254412777491434	-2.6183915323554308	-1.3192954117523235	-2.92383622366824	-1.264171867600218	-4.284557223790419	-5.461802331268106	-8.055617570190124	-7.877989919349259	-8.039500151417938	-17.303177375888758	-17.80776074363578	-17.83700773550247	-10.520050391138684	-13.480830904370297	-14.583368486276706	-11.284153131714952	-5.343568583033903
chr2L:8825673-8827418	-1.3192954117523235	-2.92383622366824	-1.264171867600218	-4.284557223790419	-5.461802331268106	-8.055617570190124	-7.877989919349259	-8.039500151417938	-17.303177375888758	-17.80776074363578	-17.83700773550247	-10.520050391138684	-13.480830904370297	-14.583368486276706	-11.284153131714952	-5.343568583033903	-12.499312624742283	-8.737650973867442	-11.609472066178563	-11.952862182197734	-8.584386599244661	-9.846549326261952	-3.241034087150518	-7.840265928949599	-7.861294873215437	-7.8230485885988275	0.32675222119505476	-0.5050184077099936	-1.6525945075586288	-3.3473809372040835	-1.787582599454044	1.1438299725219074	0.799558424314094	-0.1264000181176634	-0.15597427603541167	-2.954121010365454	-1.4534582269166711	1.7256692545792003	3.179006024427367	0.14499224440675482	-0.6383073482902312	0.5530748482038785	2.1041071694721944	3.2394271763110045	1.071424242772051	0.17633003427487465	0.7261364102346485	0.45465188078030555	0.8178941004585206
chr2L:8830791-8832207	-17.83700773550247	-10.520050391138684	-13.480830904370297	-14.583368486276706	-11.284153131714952	-5.343568583033903	-12.499312624742283	-8.737650973867442	-11.609472066178563	-11.952862182197734	-8.584386599244661	-9.846549326261952	-3.241034087150518	-7.840265928949599	-7.861294873215437	-7.8230485885988275	0.32675222119505476	-0.5050184077099936	-1.6525945075586288	-3.3473809372040835	-1.787582599454044	1.1438299725219074	0.799558424314094	-0.1264000181176634	-0.15597427603541167	-2.954121010365454	-1.4534582269166711	1.7256692545792003	3.179006024427367	0.14499224440675482	-0.6383073482902312	0.5530748482038785	2.1041071694721944	3.2394271763110045	1.071424242772051	0.17633003427487465	0.7261364102346485	0.45465188078030555	0.8178941004585206	0.17414665195310314	1.7320163841258813	1.6307690729131934	0.09650737137312979	2.4186933154404233	-0.9628210222097402	4.1948932577706115	4.715389236108503	1.922924649580727	0.32675222119505476
chr2L:8832635-8834876	-11.284153131714952	-5.343568583033903	-12.499312624742283	-8.737650973867442	-11.609472066178563	-11.952862182197734	-8.584386599244661	-9.846549326261952	-3.241034087150518	-7.840265928949599	-7.861294873215437	-7.8230485885988275	0.32675222119505476	-0.5050184077099936	-1.6525945075586288	-3.3473809372040835	-1.787582599454044	1.1438299725219074	0.799558424314094	-0.1264000181176634	-0.15597427603541167	-2.954121010365454	-1.4534582269166711	1.7256692545792003	3.179006024427367	0.14499224440675482	-0.6383073482902312	0.5530748482038785	2.1041071694721944	3.2394271763110045	1.071424242772051	0.17633003427487465	0.7261364102346485	0.45465188078030555	0.8178941004585206	0.17414665195310314	1.7320163841258813	1.6307690729131934	0.09650737137312979	2.4186933154404233	-0.9628210222097402	4.1948932577706115	4.715389236108503	1.922924649580727	0.32675222119505476	0.0	3.252768571169781	4.6504016223540905	3.696863859587636
chr2L:8836739-8838065	-3.241034087150518	-7.840265928949599	-7.861294873215437	-7.8230485885988275	0.32675222119505476	-0.5050184077099936	-1.6525945075586288	-3.3473809372040835	-1.787582599454044	1.1438299725219074	0.799558424314094	-0.1264000181176634	-0.15597427603541167	-2.954121010365454	-1.4534582269166711	1.7256692545792003	3.179006024427367	0.14499224440675482	-0.6383073482902312	0.5530748482038785	2.1041071694721944	3.2394271763110045	1.071424242772051	0.17633003427487465	0.7261364102346485	0.45465188078030555	0.8178941004585206	0.17414665195310314	1.7320163841258813	1.6307690729131934	0.09650737137312979	2.4186933154404233	-0.9628210222097402	4.1948932577706115	4.715389236108503	1.922924649580727	0.32675222119505476	0.0	3.252768571169781	4.6504016223540905	3.696863859587636	5.09322706412827	3.8459056743239985	4.2435264781392945	3.7616606221940754	1.6141472701475394	0.4645807785063592	7.678485097037086	7.587573476508854
chr2L:8838758-8841354	0.32675222119505476	-0.5050184077099936	-1.6525945075586288	-3.3473809372040835	-1.787582599454044	1.1438299725219074	0.799558424314094	-0.1264000181176634	-0.15597427603541167	-2.954121010365454	-1.4534582269166711	1.7256692545792003	3.179006024427367	0.14499224440675482	-0.6383073482902312	0.5530748482038785	2.1041071694721944	3.2394271763110045	1.071424242772051	0.17633003427487465	0.7261364102346485	0.45465188078030555	0.8178941004585206	0.17414665195310314	1.7320163841258813	1.6307690729131934	0.09650737137312979	2.4186933154404233	-0.9628210222097402	4.1948932577706115	4.715389236108503	1.922924649580727	0.32675222119505476	0.0	3.252768571169781	4.6504016223540905	3.696863859587636	5.09322706412827	3.8459056743239985	4.2435264781392945	3.7616606221940754	1.6141472701475394	0.4645807785063592	7.678485097037086	7.587573476508854	4.274725316992596	5.571205047173359	4.863380108323394	5.67609983224365
chr2L:8842095-8846321	-0.1264000181176634	-0.15597427603541167	-2.954121010365454	-1.4534582269166711	1.7256692545792003	3.179006024427367	0.14499224440675482	-0.6383073482902312	0.5530748482038785	2.1041071694721944	3.2394271763110045	1.071424242772051	0.17633003427487465	0.7261364102346485	0.45465188078030555	0.8178941004585206	0.17414665195310314	1.7320163841258813	1.6307690729131934	0.09650737137312979	2.4186933154404233	-0.9628210222097402	4.1948932577706115	4.715389236108503	1.922924649580727	0.32675222119505476	0.0	3.252768571169781	4.6504016223540905	3.696863859587636	5.09322706412827	3.8459056743239985	4.2435264781392945	3.7616606221940754	1.6141472701475394	0.4645807785063592	7.678485097037086	7.587573476508854	4.274725316992596	5.571205047173359	4.863380108323394	5.67609983224365	4.111836264779769	2.913916670441201	4.341429971854796	-0.21203619981004126	1.7708159137560036	-1.5899683771016462	-3.798308689982592
chr2L:8846932-8848756	2.1041071694721944	3.2394271763110045	1.071424242772051	0.17633003427487465	0.7261364102346485	0.45465188078030555	0.8178941004585206	0.17414665195310314	1.7320163841258813	1.6307690729131934	0.09650737137312979	2.4186933154404233	-0.9628210222097402	4.1948932577706115	4.715389236108503	1.922924649580727	0.32675222119505476	0.0	3.252768571169781	4.6504016223540905	3.696863859587636	5.09322706412827	3.8459056743239985	4.2435264781392945	3.7616606221940754	1.6141472701475394	0.4645807785063592	7.678485097037086	7.587573476508854	4.274725316992596	5.571205047173359	4.863380108323394	5.67609983224365	4.111836264779769	2.913916670441201	4.341429971854796	-0.21203619981004126	1.7708159137560036	-1.5899683771016462	-3.798308689982592	-4.188787959190736	-7.888699262073087	-11.183808569064537	-12.325283725988193	-10.541830734614535	-9.147281995292438	-0.6252873828651145	-0.47712125471966244	-5.96738014825787
chr2L:8849149-8851377	0.45465188078030555	0.8178941004585206	0.17414665195310314	1.7320163841258813	1.6307690729131934	0.09650737137312979	2.4186933154404233	-0.9628210222097402	4.1948932577706115	4.715389236108503	1.922924649580727	0.32675222119505476	0.0	3.252768571169781	4.6504016223540905	3.696863859587636	5.09322706412827	3.8459056743239985	4.2435264781392945	3.7616606221940754	1.6141472701475394	0.4645807785063592	7.678485097037086	7.587573476508854	4.274725316992596	5.571205047173359	4.863380108323394	5.67609983224365	4.111836264779769	2.913916670441201	4.341429971854796	-0.21203619981004126	1.7708159137560036	-1.5899683771016462	-3.798308689982592	-4.188787959190736	-7.888699262073087	-11.183808569064537	-12.325283725988193	-10.541830734614535	-9.147281995292438	-0.6252873828651145	-0.47712125471966244	-5.96738014825787	-9.099634397266055	-9.05101946630059	-5.85919639826382	-11.299741506747822	-7.0761902443726505
chr2L:8852942-8854673	-0.9628210222097402	4.1948932577706115	4.715389236108503	1.922924649580727	0.32675222119505476	0.0	3.252768571169781	4.6504016223540905	3.696863859587636	5.09322706412827	3.8459056743239985	4.2435264781392945	3.7616606221940754	1.6141472701475394	0.4645807785063592	7.678485097037086	7.587573476508854	4.274725316992596	5.571205047173359	4.863380108323394	5.67609983224365	4.111836264779769	2.913916670441201	4.341429971854796	-0.21203619981004126	1.7708159137560036	-1.5899683771016462	-3.798308689982592	-4.188787959190736	-7.888699262073087	-11.183808569064537	-12.325283725988193	-10.541830734614535	-9.147281995292438	-0.6252873828651145	-0.47712125471966244	-5.96738014825787	-9.099634397266055	-9.05101946630059	-5.85919639826382	-11.299741506747822	-7.0761902443726505	-7.184011511675301	-0.6816519536376183	-4.659787335088211	-9.168717805429628	-1.239810717054386	1.9769857196479577	5.082598599161518
chr2L:8865925-8867959	-1.5899683771016462	-3.798308689982592	-4.188787959190736	-7.888699262073087	-11.183808569064537	-12.325283725988193	-10.541830734614535	-9.147281995292438	-0.6252873828651145	-0.47712125471966244	-5.96738014825787	-9.099634397266055	-9.05101946630059	-5.85919639826382	-11.299741506747822	-7.0761902443726505	-7.184011511675301	-0.6816519536376183	-4.659787335088211	-9.168717805429628	-1.239810717054386	1.9769857196479577	5.082598599161518	4.396384446531289	7.7704647488409835	4.075371796150966	-1.6806839062132066	1.0820865230333545	4.989392056838683	4.343615454677837	2.026950007343972	4.449377739810993	3.730362553528349	6.716782354851111	11.606025746346418	8.523130470404574	8.075936895542213	6.479171365772115	7.025251952291964	6.5843650481774185	3.201367889652672	2.1288283061464806	1.405874468689475	-0.4440662249831268	-1.5946107179945705	-3.024721732438194	0.17855413821447455	-0.5938631177865987	-1.5840459390363226
chr2L:8869677-8872376	-0.6252873828651145	-0.47712125471966244	-5.96738014825787	-9.099634397266055	-9.05101946630059	-5.85919639826382	-11.299741506747822	-7.0761902443726505	-7.184011511675301	-0.6816519536376183	-4.659787335088211	-9.168717805429628	-1.239810717054386	1.9769857196479577	5.082598599161518	4.396384446531289	7.7704647488409835	4.075371796150966	-1.6806839062132066	1.0820865230333545	4.989392056838683	4.343615454677837	2.026950007343972	4.449377739810993	3.730362553528349	6.716782354851111	11.606025746346418	8.523130470404574	8.075936895542213	6.479171365772115	7.025251952291964	6.5843650481774185	3.201367889652672	2.1288283061464806	1.405874468689475	-0.4440662249831268	-1.5946107179945705	-3.024721732438194	0.17855413821447455	-0.5938631177865987	-1.5840459390363226	-1.5154731326615063	-8.603879734184801	-4.821976715665821	-3.9473574921959838	1.7254610213545534	2.8471461952412302	1.5914088548646916	1.2974911858415819
chr2L:8872966-8875178	-11.299741506747822	-7.0761902443726505	-7.184011511675301	-0.6816519536376183	-4.659787335088211	-9.168717805429628	-1.239810717054386	1.9769857196479577	5.082598599161518	4.396384446531289	7.7704647488409835	4.075371796150966	-1.6806839062132066	1.0820865230333545	4.989392056838683	4.343615454677837	2.026950007343972	4.449377739810993	3.730362553528349	6.716782354851111	11.606025746346418	8.523130470404574	8.075936895542213	6.479171365772115	7.025251952291964	6.5843650481774185	3.201367889652672	2.1288283061464806	1.405874468689475	-0.4440662249831268	-1.5946107179945705	-3.024721732438194	0.17855413821447455	-0.5938631177865987	-1.5840459390363226	-1.5154731326615063	-8.603879734184801	-4.821976715665821	-3.9473574921959838	1.7254610213545534	2.8471461952412302	1.5914088548646916	1.2974911858415819	1.507868337290127	1.648173071525236	-1.451395642277313	-2.469077359072638	-5.240553418563286	-4.979977156678102
chr2L:9127864-9130215	-2.1435864564597296	-2.2031115366212912	-4.5129221687906504	-3.4702848440534813	-3.3725715704877537	-2.389790144169349	0.47289545590145127	0.8363985558221149	2.2031988908327222	1.375277379042484	1.4637527426815686	0.5552050987676277	0.9070718997252629	2.3791763075289305	1.2977188445735421	7.6761111829654505	3.6481925945714164	3.140941827964251	5.116875737532298	1.9189699076362803	-0.6689599318227418	-2.3485211296853086	-4.561413097860108	-3.843412344354337	-0.8622067231844517	0.0	-0.9884928598239788	-3.9729611609139295	-4.458991628862131	-1.1737218734474009	0.32675222119505476	-0.5552050987676277	2.4700775029006325	-0.3033815390152594	1.9084850188786497	-1.3872293660685078	2.98318142046776	0.8037685992600405	0.0	-1.4637527426815689	0.2970603550614013	0.07489527501443842	-0.2639806038863816	-1.2649520993214214	-0.16545575878244367	-2.179724255191109	-2.0408182592807793	-0.6252873828651145	0.0
chr2L:9138068-9139206	-2.3485211296853086	-4.561413097860108	-3.843412344354337	-0.8622067231844517	0.0	-0.9884928598239788	-3.9729611609139295	-4.458991628862131	-1.1737218734474009	0.32675222119505476	-0.5552050987676277	2.4700775029006325	-0.3033815390152594	1.9084850188786497	-1.3872293660685078	2.98318142046776	0.8037685992600405	0.0	-1.4637527426815689	0.2970603550614013	0.07489527501443842	-0.2639806038863816	-1.2649520993214214	-0.16545575878244367	-2.179724255191109	-2.0408182592807793	-0.6252873828651145	0.0	-0.6252873828651145	-2.0081207329651445	0.3193188521235834	1.6421773169681737	0.8918823122644326	2.073764348278486	-0.7359535705891888	0.8984618653409727	2.8815844795452996	-0.9568070777091172	-1.0083724769666107	0.28063841747577606	-1.057978999930156	0.1773058221444693	-1.135798064809434	-2.10576999947103	-0.7357890626869555	-2.9721484369779314	-2.913906177511785	-0.32675222119505476	-0.32675222119505476
chr2L:9139913-9141357	-0.8622067231844517	0.0	-0.9884928598239788	-3.9729611609139295	-4.458991628862131	-1.1737218734474009	0.32675222119505476	-0.5552050987676277	2.4700775029006325	-0.3033815390152594	1.9084850188786497	-1.3872293660685078	2.98318142046776	0.8037685992600405	0.0	-1.4637527426815689	0.2970603550614013	0.07489527501443842	-0.2639806038863816	-1.2649520993214214	-0.16545575878244367	-2.179724255191109	-2.0408182592807793	-0.6252873828651145	0.0	-0.6252873828651145	-2.0081207329651445	0.3193188521235834	1.6421773169681737	0.8918823122644326	2.073764348278486	-0.7359535705891888	0.8984618653409727	2.8815844795452996	-0.9568070777091172	-1.0083724769666107	0.28063841747577606	-1.057978999930156	0.1773058221444693	-1.135798064809434	-2.10576999947103	-0.7357890626869555	-2.9721484369779314	-2.913906177511785	-0.32675222119505476	-0.32675222119505476	0.47712125471966244	-4.01341012008858	-5.208843456647436
chr2L:9141465-9142753	-3.9729611609139295	-4.458991628862131	-1.1737218734474009	0.32675222119505476	-0.5552050987676277	2.4700775029006325	-0.3033815390152594	1.9084850188786497	-1.3872293660685078	2.98318142046776	0.8037685992600405	0.0	-1.4637527426815689	0.2970603550614013	0.07489527501443842	-0.2639806038863816	-1.2649520993214214	-0.16545575878244367	-2.179724255191109	-2.0408182592807793	-0.6252873828651145	0.0	-0.6252873828651145	-2.0081207329651445	0.3193188521235834	1.6421773169681737	0.8918823122644326	2.073764348278486	-0.7359535705891888	0.8984618653409727	2.8815844795452996	-0.9568070777091172	-1.0083724769666107	0.28063841747577606	-1.057978999930156	0.1773058221444693	-1.135798064809434	-2.10576999947103	-0.7357890626869555	-2.9721484369779314	-2.913906177511785	-0.32675222119505476	-0.32675222119505476	0.47712125471966244	-4.01341012008858	-5.208843456647436	-3.107446049027677	-0.855730225591327	-1.967221329436397
chr2L:9142762-9146064	0.32675222119505476	-0.5552050987676277	2.4700775029006325	-0.3033815390152594	1.9084850188786497	-1.3872293660685078	2.98318142046776	0.8037685992600405	0.0	-1.4637527426815689	0.2970603550614013	0.07489527501443842	-0.2639806038863816	-1.2649520993214214	-0.16545575878244367	-2.179724255191109	-2.0408182592807793	-0.6252873828651145	0.0	-0.6252873828651145	-2.0081207329651445	0.3193188521235834	1.6421773169681737	0.8918823122644326	2.073764348278486	-0.7359535705891888	0.8984618653409727	2.8815844795452996	-0.9568070777091172	-1.0083724769666107	0.28063841747577606	-1.057978999930156	0.1773058221444693	-1.135798064809434	-2.10576999947103	-0.7357890626869555	-2.9721484369779314	-2.913906177511785	-0.32675222119505476	-0.32675222119505476	0.47712125471966244	-4.01341012008858	-5.208843456647436	-3.107446049027677	-0.855730225591327	-1.967221329436397	-0.5722315223304937	-4.064750340110716	-2.9191501030237657
chr2L:9272573-9273766	2.462898335257891	2.0160315820447554	0.22598107500165915	3.495211736795415	1.7080806449275472	7.614979107400838	1.1535175700737104	-0.2887691230768229	-0.3842533059311557	0.9884928598239788	2.9792574701500705	14.133490866028065	12.60190851270851	10.226611650031204	1.2780642861172016	13.853085684950802	18.43035892820084	16.37953160373455	16.081129167092826	17.28679099593299	9.487613887722455	-0.32675222119505476	5.293062109817426	11.075066755789758	11.84001461122715	9.942650332742277	7.887811337427749	3.9069140601659877	6.127250073935926	10.326482326052279	6.613006475685181	4.581780742032531	3.0686879654222805	5.604544553117906	5.139618741299855	3.295246430722234	-0.01999531897188283	-0.30586008389873476	-3.3073476273098277	-2.781041840018411	-4.880573794278592	-8.453370424490156	-9.256210240904684	-5.7139285996880504	-12.517883533317868	-14.77552490296876	-8.546434324806953	-1.2822683090761038	-1.1737218734474009
chr2L:9424335-9425648	-2.752651426599112	-4.16603465958835	0.37107205997171755	-3.427085796370642	-0.6155924310630463	-1.684872899606169	-0.32675222119505476	1.4637527426815686	2.802950103595958	1.5417174969205187	1.454759537302524	2.7285928155171044	1.4991224343170766	2.449863918576508	3.0757644095599965	0.02880927157593846	0.37500294508720233	0.20721446500264504	2.163794211570009	1.247838650321492	-0.7789134453809596	-2.5925897296691236	-2.249845029606044	-1.944871497487978	1.0327973374394468	-0.6181954937113338	-0.32675222119505476	1.4127903408996307	1.6135605118194025	4.505725080818767	0.46660954739493005	0.7143600575585817	-2.4109271871583062	2.1147634710933967	0.9629646138055266	-1.656261086750295	-1.684872899606169	-5.101974582461243	-2.4309956539201236	-1.5403088635584168	0.0	0.0	0.0	0.0	-2.4986476595476588	-12.687580569264055	-9.967740870595042	-9.414995724657661	-1.9120257042370223
chr2L:9430156-9432309	1.4991224343170766	2.449863918576508	3.0757644095599965	0.02880927157593846	0.37500294508720233	0.20721446500264504	2.163794211570009	1.247838650321492	-0.7789134453809596	-2.5925897296691236	-2.249845029606044	-1.944871497487978	1.0327973374394468	-0.6181954937113338	-0.32675222119505476	1.4127903408996307	1.6135605118194025	4.505725080818767	0.46660954739493005	0.7143600575585817	-2.4109271871583062	2.1147634710933967	0.9629646138055266	-1.656261086750295	-1.684872899606169	-5.101974582461243	-2.4309956539201236	-1.5403088635584168	0.0	0.0	0.0	0.0	-2.4986476595476588	-12.687580569264055	-9.967740870595042	-9.414995724657661	-1.9120257042370223	-0.9884928598239788	-1.0668755590631576	-0.3842533059311557	-0.47712125471966244	-1.9908688683516216	-0.30711707796638504	0.0	-3.201520705003585	-1.613159964497835	1.1288166787490144	0.3834477571785983	-1.1737218734474009
chr2L:9449829-9454607	-0.3842533059311557	-0.47712125471966244	-1.9908688683516216	-0.30711707796638504	0.0	-3.201520705003585	-1.613159964497835	1.1288166787490144	0.3834477571785983	-1.1737218734474009	-0.3842533059311557	0.32675222119505476	-0.9857470339571879	-0.7186367884794467	-0.3010255563743431	-1.0561232251994266	-2.5631255119203025	0.7357890626869555	-2.3286248352848276	0.47712125471966244	-0.2887691230768229	0.3842533059311557	0.3842533059311557	2.365170891693313	5.062060002654818	0.6500485400342132	0.3842533059311557	1.3528435241215888	8.219778440025367	5.426896672474316	9.194375881378075	4.738442041654356	2.907329948899719	6.549862293423125	6.583343264835487	5.314736840785525	0.9085772243244467	0.5582575783962771	1.0824153052119205	2.4941121486136986	0.6252873828651146	-0.7359535705891888	0.0	4.188949971321709	18.437800918588124	13.813555971147675	12.099943528131917	19.949623325260422	14.032494664893038
chr2L:9495452-9496811	-8.553720543962275	0.2614505271567006	-2.9373750341157483	-6.735519357434109	-0.8461744874413317	-3.818738363496877	1.739448808464791	2.115477229817551	3.3581729250997965	7.311949576188606	8.600404899985426	6.992988946185946	2.6600022009928215	5.094247683613169	4.4649643444212925	-0.32675222119505476	2.3375941441436594	0.9443261321870656	-1.6234429146671552	2.067075272714544	10.004341951868131	13.964535230488117	3.5470467872697458	4.951045311719212	6.905292552863883	4.356695094910395	3.5776293865286215	4.993409368903723	-0.10466108500287212	2.5865031980701287	2.0840707995237264	1.8873783759205338	-0.21117971693176008	-9.087380691861682	-10.642848255009746	-18.468782003989435	-16.136035929380068	-20.519046446090435	-17.20170092255894	-4.6499692342079175	3.193354874348997	7.236141133169989	8.532870322529696	4.465601346428664	2.0628830543912	-2.3721058306553213	-0.7383527384890938	-3.439216500453863	-0.32675222119505476
chr2L:9757945-9759186	-0.6934436726436751	-4.819248906139487	-5.530334114085608	-10.822524649699437	-26.401803314201413	-22.122987532198994	-29.619135823074483	-14.986944253113167	1.5089304733773703	0.3065041858100091	0.06902853635696901	3.3038697432704764	2.2445038808684767	-0.2406233412219088	2.571344273218925	0.3190050761158705	1.809633445534136	13.359608038739356	13.22557685121981	12.893731975596843	14.656061536238898	8.412186025919612	6.530626830358232	12.046356335501445	3.5347556133427056	8.80569294991619	8.637074332804756	8.040525935654285	3.7948603314892573	2.1371270109657012	0.4201523659060008	1.7096636861036925	0.7857548771223009	1.7034147015370833	1.3793930629552675	0.093189715562479	-1.8541569115368965	0.09105099036729138	-4.6106060589448	-0.7284673798514961	2.8320961218608174	-0.9616978496231259	0.8563237827988177	-4.682569917280678	-6.748091459761713	-8.006760647149477	-8.421737465448759	-8.014022411809094	-5.952759344714148
chr2L:9966474-9967948	-4.970056888639203	-8.549009270961822	-10.855416689350056	-10.588663163610715	-5.795539912082991	8.225459826566844	7.0620726979437185	8.054739418667472	7.805472653064234	9.535816579149058	6.601282258248984	17.484808520244027	14.81241414356769	14.438598748960949	15.056344579642014	8.6606104608532	5.197099297983853	4.896613847466632	3.0360378804801527	2.836359559569596	2.3945809613084093	-0.5681636727174793	0.1506000507196043	-0.5029935038082729	-2.0423232077859526	-4.003063378224936	-5.698029751319028	-2.670316305455201	-3.6259529067132155	-3.244212574673457	-3.854952090940966	-3.676361311139915	-2.3406917056768273	-4.936466608488468	-5.08287882091728	-3.590839003524297	-5.955951098200716	-6.530986324421661	-5.5492890359665585	-5.439969700773247	-5.207091382635076	-6.72753132138919	-5.632319947747109	-6.740226178528851	6.301713769986823	8.314338822939938	15.528737869222963	17.46460786415984	17.226019830557618
chr2L:9984448-9988317	-5.955951098200716	-6.530986324421661	-5.5492890359665585	-5.439969700773247	-5.207091382635076	-6.72753132138919	-5.632319947747109	-6.740226178528851	6.301713769986823	8.314338822939938	15.528737869222963	17.46460786415984	17.226019830557618	10.325782578756453	12.900228567672082	10.201530458955412	6.776872713569162	5.72076142369944	3.762844998120415	0.18072198645085483	-2.8413398244676142	-3.2781122309483997	-6.430929001193026	-4.294021335062586	-5.844701979774805	-3.19296327820302	-5.202955403628875	-7.151790456073289	-3.976389143224826	-5.541856515537941	-6.355402070618201	-5.830650317809561	-5.978625040006467	-9.078153337726622	-8.792761470177554	-9.118854824171217	-11.053609289527305	-14.720936787561916	-15.366497892579387	-17.832251178987146	-5.957861014225544	-0.036050663495053974	-3.509247784557812	-4.965872028948118	-3.7930958791239746	-6.781964301720371	-3.2573876616125066	-0.4666095473949303	1.6806839062132066
chr2L:9988483-9990107	6.301713769986823	8.314338822939938	15.528737869222963	17.46460786415984	17.226019830557618	10.325782578756453	12.900228567672082	10.201530458955412	6.776872713569162	5.72076142369944	3.762844998120415	0.18072198645085483	-2.8413398244676142	-3.2781122309483997	-6.430929001193026	-4.294021335062586	-5.844701979774805	-3.19296327820302	-5.202955403628875	-7.151790456073289	-3.976389143224826	-5.541856515537941	-6.355402070618201	-5.830650317809561	-5.978625040006467	-9.078153337726622	-8.792761470177554	-9.118854824171217	-11.053609289527305	-14.720936787561916	-15.366497892579387	-17.832251178987146	-5.957861014225544	-0.036050663495053974	-3.509247784557812	-4.965872028948118	-3.7930958791239746	-6.781964301720371	-3.2573876616125066	-0.4666095473949303	1.6806839062132066	3.1428267114340915	3.5378049688498514	7.371223665090334	4.855516523645872	2.7941197439334844	-0.7288681465700533	-5.232867564332845	-7.488180879816485
chr2L:9990490-9993536	17.226019830557618	10.325782578756453	12.900228567672082	10.201530458955412	6.776872713569162	5.72076142369944	3.762844998120415	0.18072198645085483	-2.8413398244676142	-3.2781122309483997	-6.430929001193026	-4.294021335062586	-5.844701979774805	-3.19296327820302	-5.202955403628875	-7.151790456073289	-3.976389143224826	-5.541856515537941	-6.355402070618201	-5.830650317809561	-5.978625040006467	-9.078153337726622	-8.792761470177554	-9.118854824171217	-11.053609289527305	-14.720936787561916	-15.366497892579387	-17.832251178987146	-5.957861014225544	-0.036050663495053974	-3.509247784557812	-4.965872028948118	-3.7930958791239746	-6.781964301720371	-3.2573876616125066	-0.4666095473949303	1.6806839062132066	3.1428267114340915	3.5378049688498514	7.371223665090334	4.855516523645872	2.7941197439334844	-0.7288681465700533	-5.232867564332845	-7.488180879816485	-8.978853486550811	-8.518556118965071	-13.316918052195557	-2.2359973213894384
chr2L:10056621-10058122	-0.6279517250664927	-7.140335022013463	-10.326857888420141	-13.738761787467814	-17.586382794788904	-8.44113598593378	5.9901538465083695	9.339425422450377	10.523279251260371	13.747235713006997	5.646501871539863	5.8577048543000165	1.955526080610021	1.8258425224131114	3.2121631914673685	-0.37620555366114655	-2.318947235552135	-4.625146554739438	-2.382933236846543	-1.9771555015580273	-2.2111136185005305	-4.126243046162616	-0.8097316386735297	-1.0668755590631576	-2.0958017614894935	-2.6921464144300664	-2.323336437800492	-2.4089139526345456	-2.344452641393289	-3.555217880870908	-2.9994893068304496	-3.684559949246426	-1.8000707076147637	-3.4544203967412823	-6.462659525532832	0.024716147631918674	1.5261250172585696	0.9884928598239788	-0.3842533059311557	-0.6025013259654013	0.9142985962534581	-0.628248327464556	-0.2751042920756612	-0.6910294564930665	-4.323355177651085	-6.229838619725082	-3.683473631444131	-6.3123922142258895	-6.668680689230277
chr2L:10219673-10222161	5.453756817419884	0.5552050987676277	6.690098863231269	5.069508440307208	10.005612348335136	9.333135823823458	8.218954603358114	8.46337471622353	6.869322931049996	-0.5982874332953674	1.8691860119179453	-0.8306338155442856	1.5254292979851372	2.520518934427999	0.7906137876558695	0.3842533059311557	-1.0668755590631576	4.481262646947111	8.673322812931424	1.8738140686470386	4.971893263556855	6.981867293298838	0.9034043916225996	9.034248608052522	11.365706153931448	3.659841877777891	12.131741490936971	11.64311712670939	7.719724199368645	6.308841397893883	4.897122342810094	5.174040801588481	-2.3286248352848276	2.7285928155171044	5.069508440307208	8.827757928504626	7.908772683249749	6.749551371654555	8.481416288494117	8.60662202921577	2.8454870291344108	3.099483525220618	1.6103526801384602	1.1270009564347832	1.7221230781715269	-0.2548131414396564	-1.38387362040335	-3.249785321433589	-5.605150933934618
chr2L:10230471-10232030	6.981867293298838	0.9034043916225996	9.034248608052522	11.365706153931448	3.659841877777891	12.131741490936971	11.64311712670939	7.719724199368645	6.308841397893883	4.897122342810094	5.174040801588481	-2.3286248352848276	2.7285928155171044	5.069508440307208	8.827757928504626	7.908772683249749	6.749551371654555	8.481416288494117	8.60662202921577	2.8454870291344108	3.099483525220618	1.6103526801384602	1.1270009564347832	1.7221230781715269	-0.2548131414396564	-1.38387362040335	-3.249785321433589	-5.605150933934618	-8.032109319407455	-4.0842655928789355	-7.544750463177566	-4.427223151423064	-0.5552050987676277	-6.784948285495598	-13.089859315459542	-10.268157959573822	-5.941526563354928	-14.699374748805605	-11.50597851010309	-11.806335026877298	-1.9995294472755656	-5.353072780606708	11.999760099060092	29.17217561589779	12.301085826121904	7.269512529395046	2.560873542085755	4.174940658254871	5.606648714831063
chr2L:10239231-10240464	8.60662202921577	2.8454870291344108	3.099483525220618	1.6103526801384602	1.1270009564347832	1.7221230781715269	-0.2548131414396564	-1.38387362040335	-3.249785321433589	-5.605150933934618	-8.032109319407455	-4.0842655928789355	-7.544750463177566	-4.427223151423064	-0.5552050987676277	-6.784948285495598	-13.089859315459542	-10.268157959573822	-5.941526563354928	-14.699374748805605	-11.50597851010309	-11.806335026877298	-1.9995294472755656	-5.353072780606708	11.999760099060092	29.17217561589779	12.301085826121904	7.269512529395046	2.560873542085755	4.174940658254871	5.606648714831063	8.095792417485226	15.2778588190461	10.252354048121635	4.929285977686441	1.968250981180858	3.757011058381621	2.962337824825468	0.3943670505771443	-1.1315780295358764	3.514446625982797	2.4051429817003562	3.0808661882360133	2.1834997080366296	3.95080497549041	17.594952996301103	11.798641455929172	13.26087246970176	9.650052908731064
chr2L:10260091-10261198	3.0808661882360133	2.1834997080366296	3.95080497549041	17.594952996301103	11.798641455929172	13.26087246970176	9.650052908731064	5.760192957492111	1.561329023370908	-2.332462835859472	-8.77194112291772	-12.40692651501094	-13.62743920451685	-19.746439442358863	-9.58048643950907	-14.642314071868011	-17.328209124452798	-14.144151375994909	-8.606248609201295	-10.837681652160967	-17.68116428007833	-5.101887993715025	2.0917878638416623	3.440415544891726	2.3545905800780726	4.393106095490975	4.164981294819193	-6.468083433985352	-5.335982723758286	-9.939565797765948	-8.897011172286458	-3.7423314634855704	-13.137647130654331	0.5333465754487028	7.566653833840764	8.809504458906703	3.9463241174915322	7.61799474415666	1.0065518479297424	1.8707583049197938	2.333256623567403	-1.0307533684411077	5.631851843911269	2.671602123891962	7.2738350389025	15.258507970133541	8.486748784895564	15.52150842364725	8.688700477170753
chr2L:10387663-10389534	-1.4130264729093005	-5.537422578110312	-3.8520390488500778	2.0697733108379937	0.7379940673556128	0.8716796146549698	-3.301592526145284	-4.3790292750258955	-2.959650358993504	-1.8663314046375516	-0.8666997874155785	5.484860794529526	4.44435623897757	3.267016294969557	1.967221329436397	5.641636591125155	12.138025472793682	11.277896908425356	6.4816770806306	8.487749655982244	2.2203823713740376	1.4607991004216487	-0.7949344434365183	-1.684997230950443	-0.19916529609750633	0.5552050987676277	-1.401963978027855	-2.072824186164106	-3.014884198390452	-5.050264873945385	-7.867200790104971	-10.16481062987699	-8.907386094438507	-4.42642311688697	-3.4084944837672837	-0.6252873828651145	0.5722315223304937	-4.657846160226922	20.29305876553903	31.874072359105433	24.760009447491473	22.861108998516315	18.94344179177751	13.877885057660464	8.195054867468944	1.4161092484826785	-9.678486881449505	-13.685357306302048	-22.24051167935291
chr2L:10396257-10397985	11.277896908425356	6.4816770806306	8.487749655982244	2.2203823713740376	1.4607991004216487	-0.7949344434365183	-1.684997230950443	-0.19916529609750633	0.5552050987676277	-1.401963978027855	-2.072824186164106	-3.014884198390452	-5.050264873945385	-7.867200790104971	-10.16481062987699	-8.907386094438507	-4.42642311688697	-3.4084944837672837	-0.6252873828651145	0.5722315223304937	-4.657846160226922	20.29305876553903	31.874072359105433	24.760009447491473	22.861108998516315	18.94344179177751	13.877885057660464	8.195054867468944	1.4161092484826785	-9.678486881449505	-13.685357306302048	-22.24051167935291	-24.74491290301816	-10.190085028072907	-0.8530110715546187	-0.533220467264901	0.9702411722726142	4.195687611013221	0.978758958221509	-0.2880695603475373	-3.7627039157461875	13.655317770375888	16.761755418360945	8.64313851517138	9.34511573470952	13.10480683431133	9.135041460748708	7.542758026095935	3.838127526688221
chr2L:10406310-10409107	-4.657846160226922	20.29305876553903	31.874072359105433	24.760009447491473	22.861108998516315	18.94344179177751	13.877885057660464	8.195054867468944	1.4161092484826785	-9.678486881449505	-13.685357306302048	-22.24051167935291	-24.74491290301816	-10.190085028072907	-0.8530110715546187	-0.533220467264901	0.9702411722726142	4.195687611013221	0.978758958221509	-0.2880695603475373	-3.7627039157461875	13.655317770375888	16.761755418360945	8.64313851517138	9.34511573470952	13.10480683431133	9.135041460748708	7.542758026095935	3.838127526688221	-3.369439369179006	-9.506165165307698	-11.625903776875035	-13.769840946915958	-9.028710222641639	-6.058517271526501	-3.845198626242855	-21.656939566748346	-21.375505033512276	-15.255488313363553	-9.862222215280987	-0.2406233412219088	1.3598565958898747	4.703709422421544	7.452507494788618	4.478715636131211	0.3220277630990542	-1.632530083079832	-0.9178365431727041	10.793110741302762
chr2L:10544891-10546880	-6.453226434094839	-5.228363328308656	-8.690261815455756	-7.763987509734736	-7.600299106397781	-7.101864975135987	-11.072233882775025	-12.592497079587533	-8.27743506416759	-1.774789996930851	-9.221445291244278	-5.547206619379494	-0.6827202064713112	-11.111129641071454	-5.28766898374312	-1.1197591913357718	-10.543697229594763	-4.934935385098789	-10.573787384935182	-1.596691826259001	-9.14511447378027	-3.545660750449997	-4.1607869034977005	-6.258311673951895	-1.3374410248181252	21.41723324120335	24.49357973409941	11.923332574190823	10.049058705089188	7.868137331673809	12.635350156522676	12.197366658225299	2.9578932050720024	1.2778863865071137	-2.857806342505376	-7.114391932597442	-0.7287226504057869	-6.6393183414945565	-4.425864361862658	-5.394555281255499	-11.964841080468783	-9.221824500196863	-9.14388130863164	-16.93770230198992	-9.256444422664265	-0.7329412300137369	5.823939554135042	4.991793480064904	5.305509723758461
chr2L:10547209-10548924	-7.101864975135987	-11.072233882775025	-12.592497079587533	-8.27743506416759	-1.774789996930851	-9.221445291244278	-5.547206619379494	-0.6827202064713112	-11.111129641071454	-5.28766898374312	-1.1197591913357718	-10.543697229594763	-4.934935385098789	-10.573787384935182	-1.596691826259001	-9.14511447378027	-3.545660750449997	-4.1607869034977005	-6.258311673951895	-1.3374410248181252	21.41723324120335	24.49357973409941	11.923332574190823	10.049058705089188	7.868137331673809	12.635350156522676	12.197366658225299	2.9578932050720024	1.2778863865071137	-2.857806342505376	-7.114391932597442	-0.7287226504057869	-6.6393183414945565	-4.425864361862658	-5.394555281255499	-11.964841080468783	-9.221824500196863	-9.14388130863164	-16.93770230198992	-9.256444422664265	-0.7329412300137369	5.823939554135042	4.991793480064904	5.305509723758461	3.4865243141617017	4.387074115749519	1.9694567304972153	0.0	3.3174495101113064
chr2L:10549005-10551193	-1.774789996930851	-9.221445291244278	-5.547206619379494	-0.6827202064713112	-11.111129641071454	-5.28766898374312	-1.1197591913357718	-10.543697229594763	-4.934935385098789	-10.573787384935182	-1.596691826259001	-9.14511447378027	-3.545660750449997	-4.1607869034977005	-6.258311673951895	-1.3374410248181252	21.41723324120335	24.49357973409941	11.923332574190823	10.049058705089188	7.868137331673809	12.635350156522676	12.197366658225299	2.9578932050720024	1.2778863865071137	-2.857806342505376	-7.114391932597442	-0.7287226504057869	-6.6393183414945565	-4.425864361862658	-5.394555281255499	-11.964841080468783	-9.221824500196863	-9.14388130863164	-16.93770230198992	-9.256444422664265	-0.7329412300137369	5.823939554135042	4.991793480064904	5.305509723758461	3.4865243141617017	4.387074115749519	1.9694567304972153	0.0	3.3174495101113064	2.9280031585277757	4.161913643334027	4.053920421803538	2.4476236863189005
chr2L:10841684-10842987	-5.1044248922817195	-5.774378290821377	-6.705573716974399	-4.090951908116844	2.3286248352848276	-0.3842533059311557	-0.32675222119505476	-0.9884928598239788	-0.4666095473949303	-0.1671187774347485	-1.365843592310307	-1.5677185830430334	-0.9193975046841285	0.5201848168976573	0.09006670612889991	-0.49965150365589966	-0.9097354372926553	1.5604217590790803	0.24062334122190882	-0.0910509903672913	1.7956121238339333	2.297742078644632	1.343063614951246	1.0668755590631576	-1.3821770810048504	0.0	0.32675222119505476	0.0	5.934729222794522	7.921104321246745	10.899128009038085	12.029720864096666	-0.502582320872773	0.3842533059311557	1.4082625953104067	4.322583457593302	-0.7359535705891888	-0.2887691230768229	4.503314750765315	4.095137373907853	0.0	8.320513181553409	7.4533355373767485	5.002547959398783	10.047847118696678	2.1373678739160127	0.6252873828651146	0.39298175886151293	4.223459510606536
chr2L:11069807-11071141	1.040166182308976	-0.6177135442566394	1.6688675351642253	0.8038021663245145	0.5775401398480233	-0.15182860137821805	-0.4348256746380828	-0.3583502218386723	0.9579252726218739	0.7693001602458592	1.5906517534308773	1.0283588484611612	1.093379674624363	-1.569293440455506	1.4999895084910018	-2.538811824802502	-2.262525173175831	-3.98828213960067	-4.985598468251813	-5.00238308968333	-5.575746062042146	-6.467038196658838	-7.269519425065518	-4.85290563211733	-5.750265679661744	-4.919189120944227	-3.9812161548240006	-1.24344815496079	0.18105088102972228	-1.2780642861172016	-1.5927914884471903	-1.9331713952681089	-0.2680062628354247	-1.9005024892561828	0.10714373739032461	0.35190483318778526	-1.084916221572922	0.1648406681149163	1.6169066696147956	-0.27761221509986805	0.24393972387073098	1.2225800789271923	-1.0125888611440932	-0.44774575546762263	1.394430320019565	3.4189119009763513	2.7560682858361423	4.36094068384246	3.0575674117107434
chr2L:11072429-11075139	-0.15182860137821805	-0.4348256746380828	-0.3583502218386723	0.9579252726218739	0.7693001602458592	1.5906517534308773	1.0283588484611612	1.093379674624363	-1.569293440455506	1.4999895084910018	-2.538811824802502	-2.262525173175831	-3.98828213960067	-4.985598468251813	-5.00238308968333	-5.575746062042146	-6.467038196658838	-7.269519425065518	-4.85290563211733	-5.750265679661744	-4.919189120944227	-3.9812161548240006	-1.24344815496079	0.18105088102972228	-1.2780642861172016	-1.5927914884471903	-1.9331713952681089	-0.2680062628354247	-1.9005024892561828	0.10714373739032461	0.35190483318778526	-1.084916221572922	0.1648406681149163	1.6169066696147956	-0.27761221509986805	0.24393972387073098	1.2225800789271923	-1.0125888611440932	-0.44774575546762263	1.394430320019565	3.4189119009763513	2.7560682858361423	4.36094068384246	3.0575674117107434	0.9984152402988271	2.377100118450682	3.1002410269291727	2.1344852523866567	2.6586893112340304
chr2L:11418977-11420175	2.549058013250986	0.7061114144611189	1.3451385110788598	-0.9924276938371034	1.8649384764365498	-2.503532554065211	-0.2921983747901273	-3.4175907968815538	-3.4801129354742573	-2.294881403207323	-6.83902946723943	-4.059102714369858	-6.840663087909527	-13.198187831452318	-7.4865768043070755	-11.25735088412928	-6.235183952999749	-7.427156996718913	-4.065195976487886	-8.227132468927925	-6.05435479512146	-5.425776698509237	-8.06834155326612	-3.2851026880600034	-3.22785702863522	-4.294096011406865	-1.3998312778797593	-1.5781838836615223	0.4867331105209822	3.205023560480898	2.3619318092551254	3.8021380436761008	3.3367226215491907	4.702417842541608	1.9440260793681592	3.354465601697721	-0.19512987724037006	-0.7863721951193472	0.06266693132140293	-2.17567697287922	-3.9715116411785303	-0.964162357570182	-1.0619557835295892	-0.2406233412219088	0.6336183312848491	2.2365306232654487	-1.3337314537865648	1.6422014869843864	2.5605299306026885
chr2L:11448095-11451864	-2.5295872693922545	-2.558594813293457	-0.2890328953042241	-3.25113893377364	-1.021641598728586	-0.9694478216602634	-0.3067096784862331	-0.9845001030355904	0.4177181974951847	0.8691369654819148	0.5630896411392708	0.6593504066883825	-1.641788997884663	-2.9006829811878743	-3.188977541799573	-2.765083990665386	-5.627496923131149	-5.947822276289252	-6.656431977649958	-4.0384863982733625	-7.613721971861148	-5.1226624974711585	0.4292155351682914	0.9059652567236041	-0.6252873828651145	-1.3835783287810335	-3.9172035962133362	-2.0930859678161347	-0.6877356206827506	-1.3232356496741662	-2.689981714264981	-10.203078226135748	-4.359636699618373	-2.8598727863208144	-4.032152036703992	-0.19928521575575764	-9.503749629934408	-6.407205145746999	-6.621642058726069	-1.044315688471499	-3.729399698661418	-4.326731002795661	-1.2422333951941373	0.32675222119505476	0.24062334122190882	0.32675222119505476	2.7964610403723054	2.28869595748472	3.0209529056122157
chr2L:11453773-11454998	0.6593504066883825	-1.641788997884663	-2.9006829811878743	-3.188977541799573	-2.765083990665386	-5.627496923131149	-5.947822276289252	-6.656431977649958	-4.0384863982733625	-7.613721971861148	-5.1226624974711585	0.4292155351682914	0.9059652567236041	-0.6252873828651145	-1.3835783287810335	-3.9172035962133362	-2.0930859678161347	-0.6877356206827506	-1.3232356496741662	-2.689981714264981	-10.203078226135748	-4.359636699618373	-2.8598727863208144	-4.032152036703992	-0.19928521575575764	-9.503749629934408	-6.407205145746999	-6.621642058726069	-1.044315688471499	-3.729399698661418	-4.326731002795661	-1.2422333951941373	0.32675222119505476	0.24062334122190882	0.32675222119505476	2.7964610403723054	2.28869595748472	3.0209529056122157	3.716985264178068	5.29947621061801	-2.534984060161506	5.375633306017879	7.922844871223943	7.682000723621207	0.0	3.379022521727575	6.541186626903326	3.188408207312201	0.0
chr2L:11463888-11465651	-10.203078226135748	-4.359636699618373	-2.8598727863208144	-4.032152036703992	-0.19928521575575764	-9.503749629934408	-6.407205145746999	-6.621642058726069	-1.044315688471499	-3.729399698661418	-4.326731002795661	-1.2422333951941373	0.32675222119505476	0.24062334122190882	0.32675222119505476	2.7964610403723054	2.28869595748472	3.0209529056122157	3.716985264178068	5.29947621061801	-2.534984060161506	5.375633306017879	7.922844871223943	7.682000723621207	0.0	3.379022521727575	6.541186626903326	3.188408207312201	0.0	2.622268407072824	7.6872984944151845	3.607224725067587	6.788272452595853	6.83263796168409	11.731772329201487	9.152728242015565	2.9261436267846253	3.828580157766141	2.8230687138704114	4.479845852941754	6.524845322641969	6.770614899947109	2.4652857933931385	6.107748854404307	4.908764562438002	3.987045764855821	1.994550752448947	2.284698424296737	-1.4211836621722256
chr2L:11486035-11487080	3.987045764855821	1.994550752448947	2.284698424296737	-1.4211836621722256	-5.058131910516027	-5.742891325035769	-12.660992424440414	-10.254749635410485	-6.989701111126926	-5.942179816966025	-7.773436242297093	-4.208958995423679	-5.227846597799994	-4.578157104361857	-6.072652957715491	-3.514744600979092	-5.514166382475977	-3.4392163748346904	0.35226195537685295	1.0767440689867966	1.1737218734474009	2.2414439559356767	4.297056486337306	5.2977392963912955	9.354779419155802	14.119658124868268	12.215874146542077	10.01098095588776	7.428993566236706	5.833843865299822	4.372667369157753	1.795873909716348	-1.1614525587708904	-1.3377392035378544	3.4947873858486496	6.811529176777957	1.4454598205732998	-1.6946223918427243	-5.8350498882259325	-6.128444480633819	2.391250367157581	6.122285071606556	-0.5016325915144072	1.2477472321381393	0.12465120455795556	-0.07337648643609052	0.8348336361644781	-3.1394162005001514	-1.756781163260042
chr2L:11792791-11794422	-7.33208594886716	-11.267514139896099	-10.492274588025893	-2.1864442654251595	-6.488780049335815	-3.556478309741687	-4.414089876214924	-9.844544356492023	-9.815528469588752	-11.026210689151506	-2.8219109825717643	-13.166292682252237	-2.534984060161506	-0.9884928598239788	0.0	0.0	0.9884928598239788	-0.9059652567236041	-6.39944222081323	-7.80141253274537	-0.9798660544812998	-4.453445079073932	-3.669942935497091	0.7359535705891888	-2.1384289563408916	-8.795726991234588	-7.212213287702316	-6.4960975879151	0.3842533059311557	-1.4637527426815689	0.0	-0.9884928598239788	-1.558933294825098	-0.5410289296785515	0.7490429136284138	-1.1956774893271256	-1.2475289680029733	0.27863731449675705	0.0	0.0	-0.18112399010272304	0.5871840453695247	0.47712125471966244	0.47712125471966244	0.0	0.9884928598239788	2.9628244249657247	4.927019398610648	2.1741979578468538
chr2L:12063214-12065130	1.7747899969308505	27.971582012105433	25.697210314530356	27.718457911388505	27.817513436236588	21.012077283050075	19.82908819066428	11.257575564822513	9.7207324141273	6.740946272779549	4.222565327239335	-1.5627957278135047	-8.4542583110054	-19.003074867145283	-21.122168452240057	-17.631588175653803	6.882948042859271	2.1384289563408916	8.517177991489703	14.753033888305518	14.237198251194341	12.861493168011043	6.017283428373263	11.727983451023785	6.595868680428295	3.490245913758408	2.0166416900539827	1.6836926797084284	1.795325226146347	5.5927302468065605	6.042272406239322	1.5746255441759551	0.5050184077099935	0.5552050987676277	4.347118687037781	9.424199367312148	7.333625836636553	3.541887424927791	2.001215087344959	0.28195850968433167	-2.9552919203218013	-2.495183445816331	-3.321147734619438	-4.973030566697456	-7.16984362153872	-5.050876186220785	-4.445669629962155	-8.015481146572721	-11.149725766136124
chr2L:12082379-12085304	2.001215087344959	0.28195850968433167	-2.9552919203218013	-2.495183445816331	-3.321147734619438	-4.973030566697456	-7.16984362153872	-5.050876186220785	-4.445669629962155	-8.015481146572721	-11.149725766136124	-7.894591613365714	-5.172406498648218	-1.7979107083915262	-3.13589356013608	-1.9896222591720771	-4.101968867997324	1.7496090893157181	3.183552258680085	4.17025008624055	0.832616131096554	-3.748182295267244	-5.282178332605084	-6.210673855414898	-0.4792559630371203	-2.8614020083045015	2.479848568789346	1.716303671593866	-0.9367516822929548	-2.800767685729354	-3.8840382183599806	-4.000196332234148	-6.592245478491064	-6.06911750025083	4.606426978462793	8.843511640569044	3.7458145654827004	4.289875047237309	-0.09588725466920037	-2.0328658384900864	-2.7419328922720907	-4.586123492641289	-9.373240543177737	-15.993796638575196	-21.118020666823526	-12.31871199615511	-11.113255323621	-4.674814477998612	7.476632384773818
chr2L:12085915-12087509	-5.050876186220785	-4.445669629962155	-8.015481146572721	-11.149725766136124	-7.894591613365714	-5.172406498648218	-1.7979107083915262	-3.13589356013608	-1.9896222591720771	-4.101968867997324	1.7496090893157181	3.183552258680085	4.17025008624055	0.832616131096554	-3.748182295267244	-5.282178332605084	-6.210673855414898	-0.4792559630371203	-2.8614020083045015	2.479848568789346	1.716303671593866	-0.9367516822929548	-2.800767685729354	-3.8840382183599806	-4.000196332234148	-6.592245478491064	-6.06911750025083	4.606426978462793	8.843511640569044	3.7458145654827004	4.289875047237309	-0.09588725466920037	-2.0328658384900864	-2.7419328922720907	-4.586123492641289	-9.373240543177737	-15.993796638575196	-21.118020666823526	-12.31871199615511	-11.113255323621	-4.674814477998612	7.476632384773818	17.220636880807778	14.71391159507365	8.661486093233377	8.84852432403549	8.15246048712624	7.503981664275102	0.3799238780531407
chr2L:12433084-12435430	-0.7359535705891888	-0.03531314691397374	1.4372985509648508	0.5915805078567618	2.704963646934003	2.846856576827734	-0.46072268153990287	1.339849584528353	1.2575624825200626	0.9568070777091172	0.7359535705891888	0.18519105489048054	2.252830689411625	4.131018072584851	1.947870764120427	0.8065359368777398	-0.7743068745951411	1.9022738839639755	1.401963978027855	2.841552033822198	1.3528435241215888	5.416311941165228	3.067553925341756	4.175698396549516	2.0987925182111686	3.42875461511654	7.366909835162699	3.859965607086003	0.0	4.9245807864093925	10.721085236144141	6.667677742962361	0.5837446455298866	5.215850586038848	2.056326900566391	0.6278104242693923	-0.7710641560783075	-1.0897392786488649	1.0152262948269097	-3.8530833822128576	-1.2497658559547122	-8.491602399444568	-7.304403912065726	-3.6133934161116463	-2.5346495894617265	0.47712125471966244	0.3842533059311557	-2.2805669686861076	-6.892654447121225
chr2L:12458323-12461308	-2.4294376929197665	-6.043381944790433	-1.8841635809817496	-4.501079059786251	-0.9059652567236041	0.6252873828651146	-0.7359535705891888	-1.431512590948607	-3.8673419228960824	-2.537267348312948	-1.8109662148360757	-2.4459670056678315	-3.189794529891237	-2.640753750660569	-4.985403578438909	0.5879078431011201	4.407681005508418	5.362847398392527	4.9409052949701	3.031642255251705	0.9290773486040274	3.763035664771126	0.7359535705891888	-0.6816069930958051	-1.3089509733196687	-1.0087354774745387	2.0499328080713783	-0.20932230199414034	0.13563667086097575	-1.4153420736456992	-2.949599225446315	-1.172864730489465	-1.0286714831630976	-0.25342847712472655	7.036109938666875	15.359825545123902	13.666701617419022	4.033682578719946	11.878082182717904	5.904688638220273	27.503304606983622	19.60836357403915	15.211696295244446	3.7534596139022716	0.8070247269909481	-2.357173472270367	-6.025692691271728	-10.9045450447785	-8.29532995750165
chr2L:12487260-12488442	11.245446123254386	14.249928475999747	14.97618060026947	7.139832325394837	6.171006904901543	4.6735776389566634	4.775766903518809	3.466104036932759	1.8182561248815634	0.026012183854488852	-0.24628061708005144	-2.947028528146235	-5.499780475457408	-8.586311807744542	-0.36240601414768825	13.329881011684025	7.921549280932067	13.848729786748523	12.56042374306016	9.675409334842186	5.804745987854723	3.328003333527113	2.656683794752432	0.4579032583635546	-1.684872899606169	-0.6804443603060044	-5.857861161783586	-4.627206697813755	-5.767175117109612	-7.580779985813506	-15.226655023600761	-18.662704116533877	-11.010746008794003	-34.981026243194016	-36.1378066122994	-34.253652527169194	-18.829724213056867	-2.650635866428509	-9.529215878454782	-6.627524541779087	-3.5040117073126993	-2.079051737688468	-9.501314363032984	-4.040083360054769	-5.902064542986089	-7.488581742841931	-5.767761698241113	-4.249890648960455	-2.256487409690011
chr2L:12545685-12546827	0.9884928598239788	0.5552050987676277	-0.9796499447276993	-2.657961226119511	-0.7359535705891888	-0.05074340988756521	-2.4120126568162905	0.5461807351831428	-3.0317819781306854	-1.772303281156061	-2.166938472740963	-2.563009324653463	-2.543378714472029	-2.5732872094547172	-4.900703664616678	-2.2161596250253432	-1.9346000635195368	-3.4266861733364675	-0.5461807351831426	0.0	3.259751325529428	0.6891352875041645	-0.5474558510177281	-4.705080636559947	-3.8534127856658085	-1.3689700342452369	-2.1086906165992096	-0.27685788035822473	-4.669997713607916	0.6252873828651146	0.9884928598239788	-0.7359535705891888	0.0	0.9730205079743894	1.5118818999278336	3.2946134655429233	0.0	2.1189484299068155	3.3603383359781307	-0.9884928598239788	-0.9884928598239788	-3.135890048352914	-5.335055605423323	-6.261093841570531	-11.312603712837094	-19.17376502657385	-25.790495039710024	-17.20112100755906	-1.0466924622419154
chr2L:12613368-12614646	0.0	0.0	0.0	0.0	0.9468836426811867	4.787968209988038	4.9048967443316105	-0.9884928598239788	0.3842533059311557	0.0	9.247885628640182	14.484686147537388	5.152025083221184	7.385900525329533	11.667077958726882	11.99623293031401	0.0	4.413745800018003	6.7792197972740915	9.999716002687773	4.138576495311441	1.4637527426815686	4.405184229962057	5.360994012641835	7.79129850005459	10.640528655805317	6.81025692202443	6.952927925477893	11.363557792850738	12.236317892419338	10.906158373006033	8.210865652362891	4.251987301581888	0.811848544780868	-0.8218173363389648	-0.9325774957263434	-2.0937317667926005	0.10456697567324248	-4.701854066738138	0.0	1.7838690515934685	1.0466924622419154	1.4923208745030507	1.559197853160139	0.0	1.3869363346214656	1.9813930198519778	1.0711378534153022	4.461384344961206
chr2L:12617268-12618454	0.3842533059311557	0.0	9.247885628640182	14.484686147537388	5.152025083221184	7.385900525329533	11.667077958726882	11.99623293031401	0.0	4.413745800018003	6.7792197972740915	9.999716002687773	4.138576495311441	1.4637527426815686	4.405184229962057	5.360994012641835	7.79129850005459	10.640528655805317	6.81025692202443	6.952927925477893	11.363557792850738	12.236317892419338	10.906158373006033	8.210865652362891	4.251987301581888	0.811848544780868	-0.8218173363389648	-0.9325774957263434	-2.0937317667926005	0.10456697567324248	-4.701854066738138	0.0	1.7838690515934685	1.0466924622419154	1.4923208745030507	1.559197853160139	0.0	1.3869363346214656	1.9813930198519778	1.0711378534153022	4.461384344961206	6.669296525340346	0.5018530886558159	1.552844178176785	-2.043156846940644	-2.260506044325451	0.0	-3.337602701068646	-4.738897442599252
chr2L:12666372-12669713	-14.01564922594346	-9.646008523685312	-2.988572079357577	-0.7359535705891888	-0.32675222119505476	-0.4359239231164445	0.47712125471966244	1.4637527426815686	-0.2887691230768229	4.877502007011009	3.31543745393169	4.16605201327535	8.125364439501805	4.473403859164546	13.400252514853985	2.9079900083402888	14.723536456039337	6.679921962159677	7.8265486917594504	7.046474409521708	5.079377300134637	8.746595331139003	3.6480222775232356	1.6422014869843864	2.4572942952522556	1.7848951554925079	6.410622788372012	4.9409052949701	5.705446052147701	4.302044141689992	7.125690898283676	6.717479822516899	1.6186375975660021	3.8192482703121895	6.518486796638586	5.339766560873425	2.4958998678602646	1.374453027208409	-1.1235017725955116	-1.6037588190558887	-2.4629717210011965	-1.0693581803044028	-0.9173737659944471	-1.2618561158585284	-1.7301263872502703	-0.7772238333554959	-3.77833113474257	-1.6915735278253181	-3.1674669260062
chr2L:13225901-13227224	-5.414165514684255	-4.172123742830772	-9.964627852183067	5.544911987448937	8.047195179815132	4.92400454864503	1.7905534370744356	3.6452372109370264	4.93418610187508	4.084150924264401	1.4419376150024263	-0.9644869434617881	1.3211887672450924	-2.4947464597592175	11.53614781813687	16.415303088371353	17.119640912946764	15.640136083526864	15.176450540766673	8.2685371721928	5.588285001440858	3.1847090845015105	-0.5188694514803911	-2.191743405784963	-2.2699498487785776	-8.633792123663707	-7.813362523438387	-14.789207007425809	-10.012739386563194	-13.971456084284954	-14.775907650287527	-4.16278359238006	2.406157326661173	10.67677083828125	12.338575819868359	12.180622355731527	12.637106507940222	13.755395659215	15.130450640348062	14.856770955288374	9.486881078874303	5.295957372068445	2.5537754885520405	0.7255011243166045	1.002043993305449	-2.2569694755972636	-1.309358038160379	-3.9670243590596264	-3.785906541452315
chr2L:13227616-13231742	8.047195179815132	4.92400454864503	1.7905534370744356	3.6452372109370264	4.93418610187508	4.084150924264401	1.4419376150024263	-0.9644869434617881	1.3211887672450924	-2.4947464597592175	11.53614781813687	16.415303088371353	17.119640912946764	15.640136083526864	15.176450540766673	8.2685371721928	5.588285001440858	3.1847090845015105	-0.5188694514803911	-2.191743405784963	-2.2699498487785776	-8.633792123663707	-7.813362523438387	-14.789207007425809	-10.012739386563194	-13.971456084284954	-14.775907650287527	-4.16278359238006	2.406157326661173	10.67677083828125	12.338575819868359	12.180622355731527	12.637106507940222	13.755395659215	15.130450640348062	14.856770955288374	9.486881078874303	5.295957372068445	2.5537754885520405	0.7255011243166045	1.002043993305449	-2.2569694755972636	-1.309358038160379	-3.9670243590596264	-3.785906541452315	-9.663923334860252	-7.115840847951366	-11.484565017270969	-22.60403301257982
chr2L:13231839-13235009	1.3211887672450924	-2.4947464597592175	11.53614781813687	16.415303088371353	17.119640912946764	15.640136083526864	15.176450540766673	8.2685371721928	5.588285001440858	3.1847090845015105	-0.5188694514803911	-2.191743405784963	-2.2699498487785776	-8.633792123663707	-7.813362523438387	-14.789207007425809	-10.012739386563194	-13.971456084284954	-14.775907650287527	-4.16278359238006	2.406157326661173	10.67677083828125	12.338575819868359	12.180622355731527	12.637106507940222	13.755395659215	15.130450640348062	14.856770955288374	9.486881078874303	5.295957372068445	2.5537754885520405	0.7255011243166045	1.002043993305449	-2.2569694755972636	-1.309358038160379	-3.9670243590596264	-3.785906541452315	-9.663923334860252	-7.115840847951366	-11.484565017270969	-22.60403301257982	-23.899198999827686	-26.067507535275357	-16.58880976899915	-4.590121624357325	2.4909389128635206	5.133244109382543	2.1772835646938797	7.596100597095886
chr2L:13235018-13236825	8.2685371721928	5.588285001440858	3.1847090845015105	-0.5188694514803911	-2.191743405784963	-2.2699498487785776	-8.633792123663707	-7.813362523438387	-14.789207007425809	-10.012739386563194	-13.971456084284954	-14.775907650287527	-4.16278359238006	2.406157326661173	10.67677083828125	12.338575819868359	12.180622355731527	12.637106507940222	13.755395659215	15.130450640348062	14.856770955288374	9.486881078874303	5.295957372068445	2.5537754885520405	0.7255011243166045	1.002043993305449	-2.2569694755972636	-1.309358038160379	-3.9670243590596264	-3.785906541452315	-9.663923334860252	-7.115840847951366	-11.484565017270969	-22.60403301257982	-23.899198999827686	-26.067507535275357	-16.58880976899915	-4.590121624357325	2.4909389128635206	5.133244109382543	2.1772835646938797	7.596100597095886	4.546894977773286	2.856738342600244	0.31461518208240585	-2.0106070600383057	0.3502009787859033	-1.818008080687942	-5.944188057410303
chr2L:13783141-13784676	4.4425418797591325	1.8570318926538312	4.179735820199307	4.524155895670033	1.177694126574068	-0.18518719309492435	-5.367222522152259	-4.0590989819549295	-0.10456205398768029	-1.6011545261661286	0.1266867399632236	-0.7490429136284136	-1.4231761556787985	-1.2541617734143125	0.3852819133550088	-0.6116344688052882	1.142084752238479	-1.416726575394451	0.47712125471966244	-1.753563174082545	-6.5407212417839276	-5.487070648125485	-4.4841296174782395	-4.821909704897167	-2.710265757127177	-4.50893809917356	-0.7357890626869555	-0.37107205997171755	-4.501079059786251	-1.0516445787437456	0.47712125471966244	0.0	-3.386187695126018	-1.8659508391148072	-0.32675222119505476	-1.087636782058556	1.2423914862842595	0.9429535668006819	-0.9589668943245063	0.234489085631784	-0.42978231073188305	-2.7285928155171044	0.3842533059311557	1.0668755590631576	2.712376226778198	1.0508355692615516	2.263288806969714	0.3842533059311557	0.46660954739493005
chr2L:13868010-13869368	5.30691906558346	3.7721679370940224	2.986508303139829	1.4033973266693633	5.3448749783338965	3.164454648581069	2.919744552464545	1.4319407651547753	-0.6030457773832213	-1.1631767823715187	-1.6591812657237732	-7.764914536554177	-7.172724477807192	-9.67130612700549	-14.948549884253012	-16.063298046036248	-19.708837501299172	-25.493241023477335	-27.18485915895421	-22.53067136857314	-16.52531886630347	-14.150268678444613	-24.355372816206785	-9.15746577305342	9.319672555205731	6.070281314157356	3.200226595153302	-3.24566443146752	-10.567987888338527	-15.054086061191512	-10.847877540174968	-15.419439499366348	-10.649793280777399	-11.055360300048937	-0.9356759670197776	-1.030584911521704	0.45276843419450463	-1.4179061573520864	-1.3753915216879018	-4.501407185025101	0.524624142916258	-1.1519525151471712	-2.5973037817992846	-0.7359535705891888	-3.047839382236282	-8.93976554805265	-9.868408787675644	-10.965747489091951	9.105378103468436
chr2L:13888816-13890472	-1.1519525151471712	-2.5973037817992846	-0.7359535705891888	-3.047839382236282	-8.93976554805265	-9.868408787675644	-10.965747489091951	9.105378103468436	27.266275635687244	34.03844814761047	8.542819704080351	12.331981540558544	14.552267117970366	12.358586103989147	7.075419258064904	-1.6021135177893797	-5.174757781473176	-7.404227088846088	-13.543989792527732	-13.894174957207591	-21.394974198988272	-17.298977350728375	-23.250740426541945	-24.98085792604683	-19.02577534180546	-10.774788637445198	-11.932003919391319	-7.731709681748137	-4.762429095885194	0.5050184077099935	0.0	0.0	0.0	0.0	0.0	0.0	0.0	0.0	0.0	0.0	0.0	0.0	0.0	0.0	0.0	0.0	0.0	-6.074055759511549	5.184559966582457
chr2L:13903168-13904909	0.5050184077099935	0.0	0.0	0.0	0.0	0.0	0.0	0.0	0.0	0.0	0.0	0.0	0.0	0.0	0.0	0.0	0.0	0.0	-6.074055759511549	5.184559966582457	8.828364906815981	17.49504243113979	15.016605874599934	13.550165506957565	10.13879026388247	8.665306257171249	7.005564066142401	0.7007725716272126	1.2868303523443168	5.035712598269975	5.382894543278309	5.319140788211384	2.1131250967920354	1.2167021344460671	5.577106792462713	2.4239863481478765	1.9278797001628236	-0.8140663186742269	-1.9515883618167096	-2.3741727933729115	-1.3366260628309874	-0.6316629465930411	1.1737218734474009	-1.3821770810048504	-0.4666095473949303	1.556297901204152	1.4384876453837678	0.19916529609750638	-0.3244704212462096
chr2L:14044637-14046402	-0.47712125471966244	-0.9028457039716091	-1.9462913393968362	-2.1164411183531806	-0.8340553297913107	-1.8439956060489069	-2.1786382530843036	-3.4240687585004017	-2.5855942092982906	-1.0678570832859742	-1.4637527426815689	0.800569748465957	-1.1195178200556415	0.40356773276898733	1.5753748100015745	-0.9059652567236041	-0.32675222119505476	-1.6806839062132066	2.70447450970307	4.7202491468966965	3.7571602253639487	3.3692885090050475	-0.6896833421058751	4.168213237562078	0.09533766147681778	0.9059652567236041	0.3842533059311557	3.6208898943678083	6.793809690328168	4.820229114510725	0.3842533059311557	5.009227803050633	7.980723701240115	7.42274769364066	6.674381915948362	9.945824317405853	5.4966556025437	9.135112645430675	11.34996307317409	10.929565053539367	4.733572835674771	2.8762626097222608	3.0319496764070664	5.9454910807842785	8.76406791443187	1.4991224343170766	2.710927099548378	-3.263539487467606	-5.419716576406398
chr2L:14178492-14180036	-2.0592493584436733	-1.4173337334113487	-0.9884928598239788	-0.7359535705891888	-0.8654261169402403	2.5071683211713607	-1.143393244962276	0.12806760173584894	-0.9936497565105759	0.6896873389539412	0.9197480132444793	-0.20818397878610928	-0.964853690511972	-1.322843590863612	-3.265060835786674	-2.762579770080667	-1.4637527426815689	-2.863504868917132	-3.3489172359548682	-1.6663469017823718	-1.684872899606169	-0.3842533059311557	-3.1250184989006335	-2.6621372078939523	-1.1013342360524605	-2.681545012177027	-0.20165859346956885	-1.295323646808758	1.4313637641589874	1.5583365492391525	-0.3590743277408926	1.3113405296929186	0.3392739634059279	1.080842734223053	0.3467163667081118	0.22407746444571308	-0.4677297392355828	-2.232674973443097	-1.4166736324100213	-1.4320878628667548	-3.2076825849022823	-2.2526572890915566	-3.2085335840136584	0.32675222119505476	0.7359535705891888	0.3842533059311557	-1.2048957693008349	-0.5947176274710696	1.0894069126771972
chr2L:14230268-14231552	2.425453380489847	2.2371919105993063	4.344977683048906	0.25552085466612035	-3.5587004312112045	-2.7190177877145425	-7.801296522180747	-3.511469908636968	-3.1473806661462724	1.5799087971780956	2.064867414402347	-1.4531212236187279	0.9490350338207568	0.08722612951234318	-0.8450082042996415	0.8025584259817482	-1.3016166698136762	-2.050814648495231	-5.7417115310433084	-2.0878994174297136	-3.5376494453373124	-2.265864857491004	-1.8641921606106406	-0.32675222119505476	-0.9568070777091172	-2.9133696990262217	-3.6066205366623016	1.2470082520310262	2.0197170777037035	-0.24446264545560087	0.27482272280677394	-0.25434347190658	-2.8796044236149925	-3.4694059147903507	-5.504063045565915	-0.5758397358960744	0.9350390031513978	2.161334527738435	-2.056253643089463	-1.40194715843207	1.880472392589466	-1.1019131377886346	-1.5490183152005266	-1.112402450722065	-2.293749309106857	-1.1449767005340268	-1.009245515576683	-1.0558974057179789	0.03944056508525069
chr2L:14232266-14234402	-3.5587004312112045	-2.7190177877145425	-7.801296522180747	-3.511469908636968	-3.1473806661462724	1.5799087971780956	2.064867414402347	-1.4531212236187279	0.9490350338207568	0.08722612951234318	-0.8450082042996415	0.8025584259817482	-1.3016166698136762	-2.050814648495231	-5.7417115310433084	-2.0878994174297136	-3.5376494453373124	-2.265864857491004	-1.8641921606106406	-0.32675222119505476	-0.9568070777091172	-2.9133696990262217	-3.6066205366623016	1.2470082520310262	2.0197170777037035	-0.24446264545560087	0.27482272280677394	-0.25434347190658	-2.8796044236149925	-3.4694059147903507	-5.504063045565915	-0.5758397358960744	0.9350390031513978	2.161334527738435	-2.056253643089463	-1.40194715843207	1.880472392589466	-1.1019131377886346	-1.5490183152005266	-1.112402450722065	-2.293749309106857	-1.1449767005340268	-1.009245515576683	-1.0558974057179789	0.03944056508525069	-4.233521774425516	-1.9503524880142695	-2.2077800383197235	-3.1251311112227356
chr2L:14257250-14258393	-5.609507132865237	-14.05183593173285	-7.974067314805421	-5.0712043181888244	-1.2512936989793975	-3.4707316176375747	-8.029659743381904	-6.21696842699486	-6.510207633649483	-6.094139418913411	0.47712125471966244	-3.5815596897441533	-3.633692149104716	-4.671055724127736	-6.873838875306692	-6.988910585321005	-1.041562685491579	0.5552050987676277	1.0668755590631576	-0.6252873828651145	0.2614505271567006	0.0	0.8881232239143072	3.4293924243381366	4.158867318514238	1.4477763143210869	1.461659602638882	1.671486928236058	1.6680434566045483	0.288769123076823	0.7359535705891888	1.4637527426815686	6.924586638121769	5.2781424987932954	14.070044301065275	3.10220523988171	6.984475133426448	8.10685994497198	4.617547024084519	8.523381965893993	6.731131704098087	0.7359535705891888	0.27482272280677394	3.6882094707518394	3.2780794923999514	4.949086784568733	4.328718109647965	-0.40856525931211984	-2.326261095775715
chr2L:14263249-14264621	-3.633692149104716	-4.671055724127736	-6.873838875306692	-6.988910585321005	-1.041562685491579	0.5552050987676277	1.0668755590631576	-0.6252873828651145	0.2614505271567006	0.0	0.8881232239143072	3.4293924243381366	4.158867318514238	1.4477763143210869	1.461659602638882	1.671486928236058	1.6680434566045483	0.288769123076823	0.7359535705891888	1.4637527426815686	6.924586638121769	5.2781424987932954	14.070044301065275	3.10220523988171	6.984475133426448	8.10685994497198	4.617547024084519	8.523381965893993	6.731131704098087	0.7359535705891888	0.27482272280677394	3.6882094707518394	3.2780794923999514	4.949086784568733	4.328718109647965	-0.40856525931211984	-2.326261095775715	-5.8845322531641155	-4.730314285917985	-6.827406110777278	-4.695105265238579	-0.8136651040317483	-0.7099300521170457	1.6128466378144475	11.526486974238528	13.572139959844414	6.154127098190094	8.12735868091344	3.7817291446972687
chr2L:14424233-14427589	-0.6411947561842799	0.07218783122851492	2.326383156447487	0.9978029751502935	3.0082308407884017	0.9256438389593962	1.3734482674540052	1.2827959249647134	2.8288079686408953	2.8454348904320033	2.324056128442276	0.9458769078114976	-1.8883801864671612	-2.5893149097681025	-2.000282827954094	-0.49234137138406836	-3.810926588325118	-4.89756776716205	-3.381410582260509	-4.0541436791706325	-1.2371427602945788	1.0668755590631576	0.06066464173117374	2.4970158163350424	3.429450546472951	-0.2882486131862928	-1.684872899606169	0.0	-0.08311127191068543	1.8733330241742625	3.1980526904175126	1.4982742604886112	-0.6252873828651145	3.130943312043187	1.8513366587518028	4.136333916007845	1.001060403833329	-0.09584684754730412	-4.010920510497732	-0.7379081504640592	-2.9726308534451706	-0.12283961435197435	-0.9884928598239788	0.4891924573663159	3.483815006131505	1.9744494962512735	0.09533766147681778	0.5080346238001955	-0.7137919713759439
chr2L:14427979-14429982	1.2827959249647134	2.8288079686408953	2.8454348904320033	2.324056128442276	0.9458769078114976	-1.8883801864671612	-2.5893149097681025	-2.000282827954094	-0.49234137138406836	-3.810926588325118	-4.89756776716205	-3.381410582260509	-4.0541436791706325	-1.2371427602945788	1.0668755590631576	0.06066464173117374	2.4970158163350424	3.429450546472951	-0.2882486131862928	-1.684872899606169	0.0	-0.08311127191068543	1.8733330241742625	3.1980526904175126	1.4982742604886112	-0.6252873828651145	3.130943312043187	1.8513366587518028	4.136333916007845	1.001060403833329	-0.09584684754730412	-4.010920510497732	-0.7379081504640592	-2.9726308534451706	-0.12283961435197435	-0.9884928598239788	0.4891924573663159	3.483815006131505	1.9744494962512735	0.09533766147681778	0.5080346238001955	-0.7137919713759439	-0.1969937302619046	-0.21693979510003109	0.8789748710091058	-0.43956941244766623	-2.868433448319588	-0.5658412494360102	-3.8575896295846634
chr2L:14432046-14433528	-3.810926588325118	-4.89756776716205	-3.381410582260509	-4.0541436791706325	-1.2371427602945788	1.0668755590631576	0.06066464173117374	2.4970158163350424	3.429450546472951	-0.2882486131862928	-1.684872899606169	0.0	-0.08311127191068543	1.8733330241742625	3.1980526904175126	1.4982742604886112	-0.6252873828651145	3.130943312043187	1.8513366587518028	4.136333916007845	1.001060403833329	-0.09584684754730412	-4.010920510497732	-0.7379081504640592	-2.9726308534451706	-0.12283961435197435	-0.9884928598239788	0.4891924573663159	3.483815006131505	1.9744494962512735	0.09533766147681778	0.5080346238001955	-0.7137919713759439	-0.1969937302619046	-0.21693979510003109	0.8789748710091058	-0.43956941244766623	-2.868433448319588	-0.5658412494360102	-3.8575896295846634	-1.735388523101218	-5.949204561570998	-3.0304988610967847	0.6200871926985051	-2.2663101436048136	-3.6745705073956705	-4.683170859773259	-7.707491807509544	-3.7348093046687167
chr2L:14433677-14436063	-4.0541436791706325	-1.2371427602945788	1.0668755590631576	0.06066464173117374	2.4970158163350424	3.429450546472951	-0.2882486131862928	-1.684872899606169	0.0	-0.08311127191068543	1.8733330241742625	3.1980526904175126	1.4982742604886112	-0.6252873828651145	3.130943312043187	1.8513366587518028	4.136333916007845	1.001060403833329	-0.09584684754730412	-4.010920510497732	-0.7379081504640592	-2.9726308534451706	-0.12283961435197435	-0.9884928598239788	0.4891924573663159	3.483815006131505	1.9744494962512735	0.09533766147681778	0.5080346238001955	-0.7137919713759439	-0.1969937302619046	-0.21693979510003109	0.8789748710091058	-0.43956941244766623	-2.868433448319588	-0.5658412494360102	-3.8575896295846634	-1.735388523101218	-5.949204561570998	-3.0304988610967847	0.6200871926985051	-2.2663101436048136	-3.6745705073956705	-4.683170859773259	-7.707491807509544	-3.7348093046687167	-6.1131904432291435	-5.136144783238688	-4.868216135933595
chr2L:14436302-14439107	3.429450546472951	-0.2882486131862928	-1.684872899606169	0.0	-0.08311127191068543	1.8733330241742625	3.1980526904175126	1.4982742604886112	-0.6252873828651145	3.130943312043187	1.8513366587518028	4.136333916007845	1.001060403833329	-0.09584684754730412	-4.010920510497732	-0.7379081504640592	-2.9726308534451706	-0.12283961435197435	-0.9884928598239788	0.4891924573663159	3.483815006131505	1.9744494962512735	0.09533766147681778	0.5080346238001955	-0.7137919713759439	-0.1969937302619046	-0.21693979510003109	0.8789748710091058	-0.43956941244766623	-2.868433448319588	-0.5658412494360102	-3.8575896295846634	-1.735388523101218	-5.949204561570998	-3.0304988610967847	0.6200871926985051	-2.2663101436048136	-3.6745705073956705	-4.683170859773259	-7.707491807509544	-3.7348093046687167	-6.1131904432291435	-5.136144783238688	-4.868216135933595	-5.575718447153943	-1.1118959155158696	-6.697898235922208	-1.8571285635958186	-4.005262270607783
chr2L:14441036-14442998	1.8513366587518028	4.136333916007845	1.001060403833329	-0.09584684754730412	-4.010920510497732	-0.7379081504640592	-2.9726308534451706	-0.12283961435197435	-0.9884928598239788	0.4891924573663159	3.483815006131505	1.9744494962512735	0.09533766147681778	0.5080346238001955	-0.7137919713759439	-0.1969937302619046	-0.21693979510003109	0.8789748710091058	-0.43956941244766623	-2.868433448319588	-0.5658412494360102	-3.8575896295846634	-1.735388523101218	-5.949204561570998	-3.0304988610967847	0.6200871926985051	-2.2663101436048136	-3.6745705073956705	-4.683170859773259	-7.707491807509544	-3.7348093046687167	-6.1131904432291435	-5.136144783238688	-4.868216135933595	-5.575718447153943	-1.1118959155158696	-6.697898235922208	-1.8571285635958186	-4.005262270607783	-1.445683166758038	-1.4637527426815689	1.9084850188786497	0.0	-0.3842533059311557	1.0668755590631576	-0.8881232239143072	4.795430963956596	4.314128374672052	9.154591240448882
chr2L:14448290-14452480	-0.7137919713759439	-0.1969937302619046	-0.21693979510003109	0.8789748710091058	-0.43956941244766623	-2.868433448319588	-0.5658412494360102	-3.8575896295846634	-1.735388523101218	-5.949204561570998	-3.0304988610967847	0.6200871926985051	-2.2663101436048136	-3.6745705073956705	-4.683170859773259	-7.707491807509544	-3.7348093046687167	-6.1131904432291435	-5.136144783238688	-4.868216135933595	-5.575718447153943	-1.1118959155158696	-6.697898235922208	-1.8571285635958186	-4.005262270607783	-1.445683166758038	-1.4637527426815689	1.9084850188786497	0.0	-0.3842533059311557	1.0668755590631576	-0.8881232239143072	4.795430963956596	4.314128374672052	9.154591240448882	8.317668704679662	4.859576396035467	3.668763680782781	4.864371189594228	-1.401963978027855	-0.05595057176942901	4.143193439041234	2.261683648343752	0.3842533059311557	1.502209139427849	5.115630247575227	4.642970242383956	1.684872899606169	2.062572834321024
chr2L:14462787-14464670	-0.3842533059311557	1.0668755590631576	-0.8881232239143072	4.795430963956596	4.314128374672052	9.154591240448882	8.317668704679662	4.859576396035467	3.668763680782781	4.864371189594228	-1.401963978027855	-0.05595057176942901	4.143193439041234	2.261683648343752	0.3842533059311557	1.502209139427849	5.115630247575227	4.642970242383956	1.684872899606169	2.062572834321024	10.935998958779727	4.998038468858358	0.7359535705891888	6.430329084821949	8.62467236464867	6.9572002648724185	6.652355450146949	1.0231959766268974	-1.9245057700450747	-4.149075771730749	-2.52951121344285	-1.0691873298391623	-7.778948815122222	-10.348319075639925	-6.778803772938844	-4.52940767386404	-1.9800614733795974	-3.872569936289536	-2.7363197806757102	-2.008171924548678	1.3864496217560178	-1.701380572662199	0.2800294047313392	-2.7721404254607447	-2.8113076417559957	-2.2799682966496935	-6.435707014988134	-1.1406856746763014	-1.7921784342372522
chr2L:14484292-14486309	-2.7721404254607447	-2.8113076417559957	-2.2799682966496935	-6.435707014988134	-1.1406856746763014	-1.7921784342372522	-4.756529455243327	-4.574161215788589	-5.8004010552381855	-3.370548409375983	-7.639671378011123	-8.754063891905957	-1.307566424135058	-0.6252873828651145	-1.0652839497589055	-4.927089479766452	-3.2737432904911277	-3.363826679632301	-2.4596970952098007	-1.010088617696067	-1.9769857196479577	0.47712125471966244	-0.9059652567236041	4.433380016130668	5.390956528505351	4.0549314656248345	9.281658738613716	1.7613168531982384	2.8388006888282096	16.457057884712036	12.805630752381319	9.220057789200812	5.740321095010879	3.8752998997193493	3.9637389689965556	0.932687090529852	-4.035808116900785	-5.946749226941581	-9.445424803856058	-3.0327763357007864	-4.110036882675587	-1.1737218734474009	-1.3821770810048504	-1.9687620712863652	-2.9816348465037263	-0.7359841279388455	0.06528725330663311	-0.39539239071495064	0.6071145878372002
chr2L:14486814-14488962	-1.7921784342372522	-4.756529455243327	-4.574161215788589	-5.8004010552381855	-3.370548409375983	-7.639671378011123	-8.754063891905957	-1.307566424135058	-0.6252873828651145	-1.0652839497589055	-4.927089479766452	-3.2737432904911277	-3.363826679632301	-2.4596970952098007	-1.010088617696067	-1.9769857196479577	0.47712125471966244	-0.9059652567236041	4.433380016130668	5.390956528505351	4.0549314656248345	9.281658738613716	1.7613168531982384	2.8388006888282096	16.457057884712036	12.805630752381319	9.220057789200812	5.740321095010879	3.8752998997193493	3.9637389689965556	0.932687090529852	-4.035808116900785	-5.946749226941581	-9.445424803856058	-3.0327763357007864	-4.110036882675587	-1.1737218734474009	-1.3821770810048504	-1.9687620712863652	-2.9816348465037263	-0.7359841279388455	0.06528725330663311	-0.39539239071495064	0.6071145878372002	-2.01232258233567	-3.5129458293624802	-0.7716709385344843	-0.9286394958160356	-0.2730722894093543
chr2L:14489254-14490445	-7.639671378011123	-8.754063891905957	-1.307566424135058	-0.6252873828651145	-1.0652839497589055	-4.927089479766452	-3.2737432904911277	-3.363826679632301	-2.4596970952098007	-1.010088617696067	-1.9769857196479577	0.47712125471966244	-0.9059652567236041	4.433380016130668	5.390956528505351	4.0549314656248345	9.281658738613716	1.7613168531982384	2.8388006888282096	16.457057884712036	12.805630752381319	9.220057789200812	5.740321095010879	3.8752998997193493	3.9637389689965556	0.932687090529852	-4.035808116900785	-5.946749226941581	-9.445424803856058	-3.0327763357007864	-4.110036882675587	-1.1737218734474009	-1.3821770810048504	-1.9687620712863652	-2.9816348465037263	-0.7359841279388455	0.06528725330663311	-0.39539239071495064	0.6071145878372002	-2.01232258233567	-3.5129458293624802	-0.7716709385344843	-0.9286394958160356	-0.2730722894093543	-8.412583080495518	-9.538285448494587	-4.890906004051239	-4.37620610905931	-1.975841875522851
chr2L:14490842-14492318	-0.6252873828651145	-1.0652839497589055	-4.927089479766452	-3.2737432904911277	-3.363826679632301	-2.4596970952098007	-1.010088617696067	-1.9769857196479577	0.47712125471966244	-0.9059652567236041	4.433380016130668	5.390956528505351	4.0549314656248345	9.281658738613716	1.7613168531982384	2.8388006888282096	16.457057884712036	12.805630752381319	9.220057789200812	5.740321095010879	3.8752998997193493	3.9637389689965556	0.932687090529852	-4.035808116900785	-5.946749226941581	-9.445424803856058	-3.0327763357007864	-4.110036882675587	-1.1737218734474009	-1.3821770810048504	-1.9687620712863652	-2.9816348465037263	-0.7359841279388455	0.06528725330663311	-0.39539239071495064	0.6071145878372002	-2.01232258233567	-3.5129458293624802	-0.7716709385344843	-0.9286394958160356	-0.2730722894093543	-8.412583080495518	-9.538285448494587	-4.890906004051239	-4.37620610905931	-1.975841875522851	-8.700639243386664	-6.883974327299104	-8.555659857898041
chr2L:15312259-15313587	1.9881366631698523	-0.1346795157446312	-0.9219921199833085	-5.942948920633781	-5.638279630022949	-8.682233856175959	-1.5360791354736247	-3.362514269822139	-8.625787133651636	-9.09429266113919	-13.360620943175615	-16.78966989444885	-21.953627462140915	-19.602332116561158	-14.515999090669633	-17.347749935159293	-23.95120057069352	-32.77122587678961	-29.798687856216553	-23.004624448418667	-1.4313637641589874	4.281355806722243	8.044331470786684	3.0334983336919925	16.737550995976864	23.513574401966032	17.001645608953854	15.654954922497426	12.469178276732396	6.831899035875783	10.100419715027453	9.336256083102489	8.947721641708052	5.276771448357684	7.052144418749271	6.376556716269228	5.909615134726991	0.8065359368777398	1.5122010987748575	3.44056327102103	4.278032834553474	7.9505313797287025	2.2316550095645016	1.0216415987285858	3.5859243361565762	3.068745791325724	6.34833112912377	4.776320558060416	3.985334359028931
chr2L:15316171-15317842	-8.625787133651636	-9.09429266113919	-13.360620943175615	-16.78966989444885	-21.953627462140915	-19.602332116561158	-14.515999090669633	-17.347749935159293	-23.95120057069352	-32.77122587678961	-29.798687856216553	-23.004624448418667	-1.4313637641589874	4.281355806722243	8.044331470786684	3.0334983336919925	16.737550995976864	23.513574401966032	17.001645608953854	15.654954922497426	12.469178276732396	6.831899035875783	10.100419715027453	9.336256083102489	8.947721641708052	5.276771448357684	7.052144418749271	6.376556716269228	5.909615134726991	0.8065359368777398	1.5122010987748575	3.44056327102103	4.278032834553474	7.9505313797287025	2.2316550095645016	1.0216415987285858	3.5859243361565762	3.068745791325724	6.34833112912377	4.776320558060416	3.985334359028931	4.413719826476132	3.8295996572740765	4.160804467480877	-1.016716737417182	3.6906980629761668	0.7388735348821501	-0.20424120957664121	-0.9657132852842197
chr2L:15318064-15319827	-21.953627462140915	-19.602332116561158	-14.515999090669633	-17.347749935159293	-23.95120057069352	-32.77122587678961	-29.798687856216553	-23.004624448418667	-1.4313637641589874	4.281355806722243	8.044331470786684	3.0334983336919925	16.737550995976864	23.513574401966032	17.001645608953854	15.654954922497426	12.469178276732396	6.831899035875783	10.100419715027453	9.336256083102489	8.947721641708052	5.276771448357684	7.052144418749271	6.376556716269228	5.909615134726991	0.8065359368777398	1.5122010987748575	3.44056327102103	4.278032834553474	7.9505313797287025	2.2316550095645016	1.0216415987285858	3.5859243361565762	3.068745791325724	6.34833112912377	4.776320558060416	3.985334359028931	4.413719826476132	3.8295996572740765	4.160804467480877	-1.016716737417182	3.6906980629761668	0.7388735348821501	-0.20424120957664121	-0.9657132852842197	-2.6914043858803027	-0.40130189885732703	-1.4278600679624323	-0.42458423514104277
chr2L:15320197-15321568	-23.95120057069352	-32.77122587678961	-29.798687856216553	-23.004624448418667	-1.4313637641589874	4.281355806722243	8.044331470786684	3.0334983336919925	16.737550995976864	23.513574401966032	17.001645608953854	15.654954922497426	12.469178276732396	6.831899035875783	10.100419715027453	9.336256083102489	8.947721641708052	5.276771448357684	7.052144418749271	6.376556716269228	5.909615134726991	0.8065359368777398	1.5122010987748575	3.44056327102103	4.278032834553474	7.9505313797287025	2.2316550095645016	1.0216415987285858	3.5859243361565762	3.068745791325724	6.34833112912377	4.776320558060416	3.985334359028931	4.413719826476132	3.8295996572740765	4.160804467480877	-1.016716737417182	3.6906980629761668	0.7388735348821501	-0.20424120957664121	-0.9657132852842197	-2.6914043858803027	-0.40130189885732703	-1.4278600679624323	-0.42458423514104277	-0.44283689896018325	-1.7670867720094898	-0.8456472271648853	-1.12359060946877
chr2L:15321779-15323882	-23.004624448418667	-1.4313637641589874	4.281355806722243	8.044331470786684	3.0334983336919925	16.737550995976864	23.513574401966032	17.001645608953854	15.654954922497426	12.469178276732396	6.831899035875783	10.100419715027453	9.336256083102489	8.947721641708052	5.276771448357684	7.052144418749271	6.376556716269228	5.909615134726991	0.8065359368777398	1.5122010987748575	3.44056327102103	4.278032834553474	7.9505313797287025	2.2316550095645016	1.0216415987285858	3.5859243361565762	3.068745791325724	6.34833112912377	4.776320558060416	3.985334359028931	4.413719826476132	3.8295996572740765	4.160804467480877	-1.016716737417182	3.6906980629761668	0.7388735348821501	-0.20424120957664121	-0.9657132852842197	-2.6914043858803027	-0.40130189885732703	-1.4278600679624323	-0.42458423514104277	-0.44283689896018325	-1.7670867720094898	-0.8456472271648853	-1.12359060946877	-0.893580661317194	-1.604920385302019	-0.8858646726468443
chr2L:15324673-15326022	23.513574401966032	17.001645608953854	15.654954922497426	12.469178276732396	6.831899035875783	10.100419715027453	9.336256083102489	8.947721641708052	5.276771448357684	7.052144418749271	6.376556716269228	5.909615134726991	0.8065359368777398	1.5122010987748575	3.44056327102103	4.278032834553474	7.9505313797287025	2.2316550095645016	1.0216415987285858	3.5859243361565762	3.068745791325724	6.34833112912377	4.776320558060416	3.985334359028931	4.413719826476132	3.8295996572740765	4.160804467480877	-1.016716737417182	3.6906980629761668	0.7388735348821501	-0.20424120957664121	-0.9657132852842197	-2.6914043858803027	-0.40130189885732703	-1.4278600679624323	-0.42458423514104277	-0.44283689896018325	-1.7670867720094898	-0.8456472271648853	-1.12359060946877	-0.893580661317194	-1.604920385302019	-0.8858646726468443	-3.316286269833992	-2.479753248431751	-2.2063528853424748	-3.1441630181242504	-6.166492196205904	-6.48701994553635
chr2L:15478323-15479692	-1.5384906982860655	-0.4543574412256533	0.2641619105021279	-2.8769941459158432	-1.4783271558310225	-3.5719477499630465	-1.8080870079086158	-2.859786066193699	-3.05395112939055	-6.429894812477904	-6.748559439146495	-8.801836591470536	-6.457466809301889	-11.982820418285428	-9.25471803898036	-12.362334149254727	-11.18157429264959	-12.421851182117665	-13.197226174725587	-15.077378109873342	-8.005638560472923	-0.5552050987676277	2.3286248352848276	-2.062805557057099	-5.853137289577984	-3.8038038878620526	-2.6148624151798963	-3.6588400994303654	-3.408748342797631	-6.514218451674111	-7.314983408314781	-6.966131298978244	-7.684820207704483	-6.007507448849322	-6.472149201379149	-2.0840518049738312	0.32675222119505476	0.0	0.0	0.0	0.0	0.0	0.0	0.0	0.0	0.0	0.0	0.0	0.0
chr2L:15483276-15485573	-6.748559439146495	-8.801836591470536	-6.457466809301889	-11.982820418285428	-9.25471803898036	-12.362334149254727	-11.18157429264959	-12.421851182117665	-13.197226174725587	-15.077378109873342	-8.005638560472923	-0.5552050987676277	2.3286248352848276	-2.062805557057099	-5.853137289577984	-3.8038038878620526	-2.6148624151798963	-3.6588400994303654	-3.408748342797631	-6.514218451674111	-7.314983408314781	-6.966131298978244	-7.684820207704483	-6.007507448849322	-6.472149201379149	-2.0840518049738312	0.32675222119505476	0.0	0.0	0.0	0.0	0.0	0.0	0.0	0.0	0.0	0.0	0.0	0.0	0.0	0.0	6.104242335319242	6.792665178197859	1.5456255814899598	9.269373542441857	11.812274112100289	12.540371882038597	9.347285660882271	10.522598546119049
chr2L:15489048-15490145	2.3286248352848276	-2.062805557057099	-5.853137289577984	-3.8038038878620526	-2.6148624151798963	-3.6588400994303654	-3.408748342797631	-6.514218451674111	-7.314983408314781	-6.966131298978244	-7.684820207704483	-6.007507448849322	-6.472149201379149	-2.0840518049738312	0.32675222119505476	0.0	0.0	0.0	0.0	0.0	0.0	0.0	0.0	0.0	0.0	0.0	0.0	0.0	0.0	6.104242335319242	6.792665178197859	1.5456255814899598	9.269373542441857	11.812274112100289	12.540371882038597	9.347285660882271	10.522598546119049	10.068720231748014	0.0	4.480415563694207	11.105427636561473	16.78675759615192	18.390174794306287	15.428774379695367	13.504355276172188	9.637045655507	5.914182797457987	7.951713974686058	7.017980484375413
chr2L:15733266-15734939	0.0	0.0	0.0	0.0	0.0	0.0	0.0	0.0	0.0	0.0	0.0	0.0	0.0	0.0	0.0	0.0	0.0	0.0	0.0	0.0	0.0	0.0	0.0	0.0	0.0	0.0	0.0	0.0	0.0	0.0	0.0	0.0	0.0	0.0	0.0	0.0	0.0	0.0	0.0	0.0	0.0	0.0	0.0	0.0	0.0	0.0	0.0	0.0	0.0
chr2L:15736361-15739506	0.0	0.0	0.0	0.0	0.0	0.0	0.0	0.0	0.0	0.0	0.0	0.0	0.0	0.0	0.0	0.0	0.0	0.0	0.0	0.0	0.0	0.0	0.0	0.0	0.0	0.0	0.0	0.0	0.0	0.0	0.0	0.0	0.0	0.0	0.0	0.0	0.0	0.0	0.0	0.0	0.0	0.0	0.0	0.0	0.0	0.0	0.0	0.0	0.0
chr2L:15739573-15742955	0.0	0.0	0.0	0.0	0.0	0.0	0.0	0.0	0.0	0.0	0.0	0.0	0.0	0.0	0.0	0.0	0.0	0.0	0.0	0.0	0.0	0.0	0.0	0.0	0.0	0.0	0.0	0.0	0.0	0.0	0.0	0.0	0.0	0.0	0.0	0.0	0.0	0.0	0.0	0.0	0.0	0.0	0.0	0.0	0.0	0.0	0.0	0.0	0.0
chr2L:15743027-15745744	0.0	0.0	0.0	0.0	0.0	0.0	0.0	0.0	0.0	0.0	0.0	0.0	0.0	0.0	0.0	0.0	0.0	0.0	0.0	0.0	0.0	0.0	0.0	0.0	0.0	0.0	0.0	0.0	0.0	0.0	0.0	0.0	0.0	0.0	0.0	0.0	0.0	0.0	0.0	0.0	0.0	0.0	0.0	0.0	0.0	0.0	0.0	0.0	0.0
chr2L:16277698-16279323	2.618232826578531	1.3339016281938783	0.3842533059311557	0.8881232239143072	2.0875005007968506	5.236168299297638	5.704779497948494	3.6552847013956318	0.9884928598239788	0.6252873828651146	0.9884928598239788	2.9091150171243942	10.463255502474938	5.265452900975976	13.560022778405981	4.4550154121119	23.747194803460687	26.39707496629644	24.25617350020674	18.29542900743925	11.432590440699238	6.442015845967162	2.417613669615073	-0.3925321755029738	-0.5373968491460306	1.577224527712804	2.695733337249591	-1.1737218734474009	-0.8306338155442856	-0.6354674244996235	-3.911186599248887	-0.47561549750310156	-4.453786474767185	-5.395687050714459	-4.549177199387736	-6.467895541456016	-5.402339502961971	-2.503281875859784	-3.374581738673367	-0.58136289059981	-5.563971954187614	-6.250778815240054	-7.991916551363719	-6.675576891040028	-7.865215729188477	-1.7879458217111173	-6.425479514443333	-4.417043944872175	1.0878617979457672
chr2L:16281559-16283598	0.9884928598239788	0.6252873828651146	0.9884928598239788	2.9091150171243942	10.463255502474938	5.265452900975976	13.560022778405981	4.4550154121119	23.747194803460687	26.39707496629644	24.25617350020674	18.29542900743925	11.432590440699238	6.442015845967162	2.417613669615073	-0.3925321755029738	-0.5373968491460306	1.577224527712804	2.695733337249591	-1.1737218734474009	-0.8306338155442856	-0.6354674244996235	-3.911186599248887	-0.47561549750310156	-4.453786474767185	-5.395687050714459	-4.549177199387736	-6.467895541456016	-5.402339502961971	-2.503281875859784	-3.374581738673367	-0.58136289059981	-5.563971954187614	-6.250778815240054	-7.991916551363719	-6.675576891040028	-7.865215729188477	-1.7879458217111173	-6.425479514443333	-4.417043944872175	1.0878617979457672	8.322469714405319	4.3509482439698095	3.1952356764755745	0.7224862990536621	1.1708874508528289	0.7099740011660672	-2.275293227797348	-2.0063387676073714
chr2L:16284063-16286018	5.265452900975976	13.560022778405981	4.4550154121119	23.747194803460687	26.39707496629644	24.25617350020674	18.29542900743925	11.432590440699238	6.442015845967162	2.417613669615073	-0.3925321755029738	-0.5373968491460306	1.577224527712804	2.695733337249591	-1.1737218734474009	-0.8306338155442856	-0.6354674244996235	-3.911186599248887	-0.47561549750310156	-4.453786474767185	-5.395687050714459	-4.549177199387736	-6.467895541456016	-5.402339502961971	-2.503281875859784	-3.374581738673367	-0.58136289059981	-5.563971954187614	-6.250778815240054	-7.991916551363719	-6.675576891040028	-7.865215729188477	-1.7879458217111173	-6.425479514443333	-4.417043944872175	1.0878617979457672	8.322469714405319	4.3509482439698095	3.1952356764755745	0.7224862990536621	1.1708874508528289	0.7099740011660672	-2.275293227797348	-2.0063387676073714	-2.0340056485628333	-0.4269703884801331	-2.702867110409669	6.761409201923485	16.763105512008828
chr2L:16286454-16287834	26.39707496629644	24.25617350020674	18.29542900743925	11.432590440699238	6.442015845967162	2.417613669615073	-0.3925321755029738	-0.5373968491460306	1.577224527712804	2.695733337249591	-1.1737218734474009	-0.8306338155442856	-0.6354674244996235	-3.911186599248887	-0.47561549750310156	-4.453786474767185	-5.395687050714459	-4.549177199387736	-6.467895541456016	-5.402339502961971	-2.503281875859784	-3.374581738673367	-0.58136289059981	-5.563971954187614	-6.250778815240054	-7.991916551363719	-6.675576891040028	-7.865215729188477	-1.7879458217111173	-6.425479514443333	-4.417043944872175	1.0878617979457672	8.322469714405319	4.3509482439698095	3.1952356764755745	0.7224862990536621	1.1708874508528289	0.7099740011660672	-2.275293227797348	-2.0063387676073714	-2.0340056485628333	-0.4269703884801331	-2.702867110409669	6.761409201923485	16.763105512008828	19.196909622239886	14.731859548230814	2.730943895652888	-0.16677557215419928
chr2L:16319961-16321208	0.0	0.32675222119505476	4.82765255426627	6.01706626670679	3.7999345915587557	5.170673126597431	0.40765974572179714	-1.9189082575261098	-7.3212244233206585	-11.881058288765601	-7.701456973126382	-0.30735967257511815	-1.0668755590631576	0.7359535705891888	0.3842533059311557	1.684872899606169	-0.3842533059311557	-1.1089809886852118	2.222348545805461	1.7070699805079195	2.958621314555353	10.771713015774486	0.0	2.925802119013066	-0.5994904298314722	4.658089647801649	8.314896487687033	4.079487089152832	0.7956461664192541	-4.999733876617117	-2.392564735351872	-8.278586073486466	-11.870151785775944	-12.259846821361162	-8.379243960071342	-5.0462107056171766	-6.875007480646209	0.8146844934204033	15.40346271161587	49.49549393986263	61.633560933645484	48.80877329146	18.747270417194006	20.774871130645856	16.092498123662047	12.018417904954793	10.567480138554703	8.122992912317843	4.594712223893417
chr2L:16322054-16323807	5.170673126597431	0.40765974572179714	-1.9189082575261098	-7.3212244233206585	-11.881058288765601	-7.701456973126382	-0.30735967257511815	-1.0668755590631576	0.7359535705891888	0.3842533059311557	1.684872899606169	-0.3842533059311557	-1.1089809886852118	2.222348545805461	1.7070699805079195	2.958621314555353	10.771713015774486	0.0	2.925802119013066	-0.5994904298314722	4.658089647801649	8.314896487687033	4.079487089152832	0.7956461664192541	-4.999733876617117	-2.392564735351872	-8.278586073486466	-11.870151785775944	-12.259846821361162	-8.379243960071342	-5.0462107056171766	-6.875007480646209	0.8146844934204033	15.40346271161587	49.49549393986263	61.633560933645484	48.80877329146	18.747270417194006	20.774871130645856	16.092498123662047	12.018417904954793	10.567480138554703	8.122992912317843	4.594712223893417	1.3832229071833289	-3.319326903440298	-4.594655537320769	-4.5889108893267405	-3.0040308776768243
chr2L:16323909-16326048	-7.3212244233206585	-11.881058288765601	-7.701456973126382	-0.30735967257511815	-1.0668755590631576	0.7359535705891888	0.3842533059311557	1.684872899606169	-0.3842533059311557	-1.1089809886852118	2.222348545805461	1.7070699805079195	2.958621314555353	10.771713015774486	0.0	2.925802119013066	-0.5994904298314722	4.658089647801649	8.314896487687033	4.079487089152832	0.7956461664192541	-4.999733876617117	-2.392564735351872	-8.278586073486466	-11.870151785775944	-12.259846821361162	-8.379243960071342	-5.0462107056171766	-6.875007480646209	0.8146844934204033	15.40346271161587	49.49549393986263	61.633560933645484	48.80877329146	18.747270417194006	20.774871130645856	16.092498123662047	12.018417904954793	10.567480138554703	8.122992912317843	4.594712223893417	1.3832229071833289	-3.319326903440298	-4.594655537320769	-4.5889108893267405	-3.0040308776768243	-6.7566631420727825	-10.479769043536814	-12.680456180058963
chr2L:16328790-16330105	2.222348545805461	1.7070699805079195	2.958621314555353	10.771713015774486	0.0	2.925802119013066	-0.5994904298314722	4.658089647801649	8.314896487687033	4.079487089152832	0.7956461664192541	-4.999733876617117	-2.392564735351872	-8.278586073486466	-11.870151785775944	-12.259846821361162	-8.379243960071342	-5.0462107056171766	-6.875007480646209	0.8146844934204033	15.40346271161587	49.49549393986263	61.633560933645484	48.80877329146	18.747270417194006	20.774871130645856	16.092498123662047	12.018417904954793	10.567480138554703	8.122992912317843	4.594712223893417	1.3832229071833289	-3.319326903440298	-4.594655537320769	-4.5889108893267405	-3.0040308776768243	-6.7566631420727825	-10.479769043536814	-12.680456180058963	-9.315407269819797	-11.620831329260074	-10.145219125196347	-8.8842378448986	5.891757242949401	8.845894570129595	3.0330449150441336	2.122888587988549	-3.333352724625658	-2.7358941665236487
chr2L:16330717-16332159	0.0	2.925802119013066	-0.5994904298314722	4.658089647801649	8.314896487687033	4.079487089152832	0.7956461664192541	-4.999733876617117	-2.392564735351872	-8.278586073486466	-11.870151785775944	-12.259846821361162	-8.379243960071342	-5.0462107056171766	-6.875007480646209	0.8146844934204033	15.40346271161587	49.49549393986263	61.633560933645484	48.80877329146	18.747270417194006	20.774871130645856	16.092498123662047	12.018417904954793	10.567480138554703	8.122992912317843	4.594712223893417	1.3832229071833289	-3.319326903440298	-4.594655537320769	-4.5889108893267405	-3.0040308776768243	-6.7566631420727825	-10.479769043536814	-12.680456180058963	-9.315407269819797	-11.620831329260074	-10.145219125196347	-8.8842378448986	5.891757242949401	8.845894570129595	3.0330449150441336	2.122888587988549	-3.333352724625658	-2.7358941665236487	10.083584484414912	11.877278830191717	7.591850862685603	3.6408623061786796
chr2L:16349545-16351849	-8.8842378448986	5.891757242949401	8.845894570129595	3.0330449150441336	2.122888587988549	-3.333352724625658	-2.7358941665236487	10.083584484414912	11.877278830191717	7.591850862685603	3.6408623061786796	0.8061550177543741	-3.8169684843335006	-3.5827409165664794	-5.990449198924162	0.7439390360181123	-0.65407097064823	-2.5452555053423933	-3.7188435238976187	-8.308726036437328	-10.479043634017756	-17.45853537438036	-6.486688889015283	4.774116109230028	2.0367558936139276	0.9548945823428865	0.8567863973915436	-0.48602824386963767	-0.9560319836822354	2.2107250613130915	0.14986288920507854	2.591062653409808	2.1833924056576923	0.6010621407397185	0.5700228003036275	-0.1563132852636103	-1.563167261145224	-3.3482908901925184	-9.028591376822684	-8.310351677044439	-11.066802148570199	-11.1973434738829	-11.32222032444057	-8.171436810140735	-4.728910697359255	-1.6806839062132066	-11.068641374894876	-20.898339983437054	-13.860334115006202
chr2L:16352083-16354183	-3.333352724625658	-2.7358941665236487	10.083584484414912	11.877278830191717	7.591850862685603	3.6408623061786796	0.8061550177543741	-3.8169684843335006	-3.5827409165664794	-5.990449198924162	0.7439390360181123	-0.65407097064823	-2.5452555053423933	-3.7188435238976187	-8.308726036437328	-10.479043634017756	-17.45853537438036	-6.486688889015283	4.774116109230028	2.0367558936139276	0.9548945823428865	0.8567863973915436	-0.48602824386963767	-0.9560319836822354	2.2107250613130915	0.14986288920507854	2.591062653409808	2.1833924056576923	0.6010621407397185	0.5700228003036275	-0.1563132852636103	-1.563167261145224	-3.3482908901925184	-9.028591376822684	-8.310351677044439	-11.066802148570199	-11.1973434738829	-11.32222032444057	-8.171436810140735	-4.728910697359255	-1.6806839062132066	-11.068641374894876	-20.898339983437054	-13.860334115006202	-8.235982495288141	-17.374528328277425	-6.828742392785386	0.0	0.288769123076823
chr2L:16355789-16357077	-3.8169684843335006	-3.5827409165664794	-5.990449198924162	0.7439390360181123	-0.65407097064823	-2.5452555053423933	-3.7188435238976187	-8.308726036437328	-10.479043634017756	-17.45853537438036	-6.486688889015283	4.774116109230028	2.0367558936139276	0.9548945823428865	0.8567863973915436	-0.48602824386963767	-0.9560319836822354	2.2107250613130915	0.14986288920507854	2.591062653409808	2.1833924056576923	0.6010621407397185	0.5700228003036275	-0.1563132852636103	-1.563167261145224	-3.3482908901925184	-9.028591376822684	-8.310351677044439	-11.066802148570199	-11.1973434738829	-11.32222032444057	-8.171436810140735	-4.728910697359255	-1.6806839062132066	-11.068641374894876	-20.898339983437054	-13.860334115006202	-8.235982495288141	-17.374528328277425	-6.828742392785386	0.0	0.288769123076823	3.7264361250424196	5.787791802059115	4.898410146479542	1.1190923184882002	-4.043953410647694	-3.8589417454574164	0.4714895443147361
chr2L:16404992-16406323	1.1663085350659894	-8.092149425493222	-7.614782317330288	-13.355177522114918	-4.846030215822713	-0.6252873828651145	1.009509943976246	3.613740655045148	0.0	2.006910784097247	3.5056566450919386	2.8342317276983926	0.8855099033226963	0.47712125471966244	4.9338672773131105	4.9237586358354495	4.011854793385565	5.3134977248479505	2.205293594113166	0.0	3.3486816618240294	3.6109148379632594	0.7665191667380177	0.5447436145415531	0.8783714605053454	-0.450714463662663	0.0	0.9884928598239788	-0.9884928598239788	-0.47712125471966244	-1.3821770810048504	-0.12553461654511164	0.5692575919064119	-0.026248662987020405	-0.4986143701943385	-1.9373760588382491	-2.5435974661718377	-2.412152679551548	-1.0753322857678569	0.3842533059311557	-0.9591312608573317	-3.814576907845702	-0.6196798365866706	1.630178547499951	0.3842533059311557	-0.3842533059311557	0.3842533059311557	0.0	2.220936601208076
chr2L:17382992-17384287	0.3284246599877469	2.675793919330931	0.6252873828651146	0.3842533059311557	3.4406293926725344	4.208249032645246	-0.5511011468531489	0.288769123076823	0.16873419422633495	1.1314276204603093	0.7359535705891888	0.47712125471966244	-0.7359535705891888	0.3842533059311557	5.718385080746625	5.807799423530985	8.033384363866803	3.0531892782430234	9.173191018121232	4.921660329681432	2.8133468146965583	0.7824605861295374	1.9196048492996682	3.384100620979339	2.5096402591832794	0.3582612510021721	1.1620777503879267	-1.0078397081664168	0.8849327842465717	1.0779363172359113	-0.28197937605734136	1.4313637641589874	0.5585238663563326	3.570303210470831	0.7158051146113907	4.605878481848956	2.5573239063625053	4.372700826762827	4.46501002346352	0.5552050987676277	0.6082223268379355	-0.123250093810694	1.8506969083707403	2.772097409549511	1.3919457832306652	0.0	-0.7359535705891888	1.8738133334609046	0.2877897686702581
chr2L:17409559-17411355	0.6740891298809286	0.46686390683413015	1.6924535143836437	1.5306540486273825	0.6713296788000143	0.5405974926766718	1.5884390931634291	-1.0740302303421472	-5.207324410817564	-3.896283268849484	0.44625969556503103	-1.4702906065228976	0.3842533059311557	-0.5552050987676277	-0.6252873828651145	0.6963805262958971	2.787426071423117	4.1172415512920555	6.577791800349309	21.85764028003038	5.500605338597461	3.30167095997868	18.19574181895946	19.309408902636818	9.97306768355979	8.163817180654483	3.830046226663999	1.3252529317205852	-3.584168221337475	-4.228423123521292	-9.839583303880046	-7.25070542196719	-12.247523604694912	-5.304109009164703	-1.4637527426815689	-4.805831896842848	-6.229312988617595	-0.503350809406816	-3.089231458252305	-8.346454097893528	-8.983753621074742	-6.204386714948151	-10.163673220526933	-2.9311508642369843	-13.413180636941611	-9.242656692919692	-7.108015996723488	-6.5589483978985195	-5.791244824796483
chr2L:17483516-17485274	9.031477053331145	8.134672177874158	11.755766143400544	10.986154483680828	7.519040387274498	3.4014339829080966	4.589257275258608	5.694833824590809	8.81631861866772	2.315433986131577	2.446991402809885	7.9796261072496035	7.939450587802633	9.381979989204039	7.64111581547688	5.943255028195499	0.07337648643609093	0.881833079241268	-2.3035448073639126	-1.9741182565543773	-2.9811221517569746	-3.5024140481465627	-2.849609944743673	-4.359406170078717	-3.329068236843052	-1.7763192060080424	-2.9472507570839905	-3.8546206637747105	-4.328390909108266	-0.40397868033487966	-1.504438601271939	-1.5798192962082858	-3.6596773391971347	-0.5395757889024883	0.8245614290486801	-1.0668755590631576	-0.3766313107328291	-2.741267573835599	-0.10641370068270901	1.8949516227300227	0.6198678835508505	-1.7320163841258813	-2.2435647585254874	-1.2434403501237559	-1.0594252788610001	-5.462843984948961	-4.460566028586959	-4.993341623783424	-2.96506119672312
chr2L:17747250-17748551	-0.8887492214716554	-0.10324488139825555	0.1307603791375575	-0.8146844934204033	0.0	0.6225021518452362	0.2970833565050148	0.9884928598239788	-0.9884928598239788	0.6173067658815127	3.1934653016596335	6.65242095411596	1.6294306546074222	2.2696086721576654	2.3179875516156687	0.9450606679583593	3.8196884480081206	0.4292155351682914	1.99349378586943	-0.46656608303395036	1.4637527426815686	2.9771064675109393	6.332116070374516	0.24062334122190882	2.0567302008510477	5.627624905872757	5.087277447035925	1.3768430568588477	6.209691218989854	1.42811058310477	4.975264987444863	2.867756135108092	3.6415470169259865	2.961970315359925	4.129812810744726	3.9841563428507345	2.006469127593356	3.2186405086106484	10.74977283449254	5.586041641005497	3.833443677410074	4.34213844168774	5.070954471581378	1.3070720508775404	0.42184359489776335	-6.3345178812978435	-4.288647044148323	-7.838715660290836	-7.0246692864340625
chr2L:17749039-17750221	0.0	0.6225021518452362	0.2970833565050148	0.9884928598239788	-0.9884928598239788	0.6173067658815127	3.1934653016596335	6.65242095411596	1.6294306546074222	2.2696086721576654	2.3179875516156687	0.9450606679583593	3.8196884480081206	0.4292155351682914	1.99349378586943	-0.46656608303395036	1.4637527426815686	2.9771064675109393	6.332116070374516	0.24062334122190882	2.0567302008510477	5.627624905872757	5.087277447035925	1.3768430568588477	6.209691218989854	1.42811058310477	4.975264987444863	2.867756135108092	3.6415470169259865	2.961970315359925	4.129812810744726	3.9841563428507345	2.006469127593356	3.2186405086106484	10.74977283449254	5.586041641005497	3.833443677410074	4.34213844168774	5.070954471581378	1.3070720508775404	0.42184359489776335	-6.3345178812978435	-4.288647044148323	-7.838715660290836	-7.0246692864340625	-2.3878018846475197	-8.696278313648698	-2.7703147467347002	-4.939502730266263
chr2L:18142748-18145497	-0.3842533059311557	-4.819225102222107	-3.2997871886096384	-4.526071034152429	-3.7482222797387275	-4.364700517130596	-2.8949772688861537	-2.9877077903771285	-3.320059232784147	0.4359239231164445	-3.72176029611305	-1.4325228613478334	-2.0207273921143667	-0.6380172731361781	-0.32675222119505476	-0.6102070948826337	-1.6398944687416999	-1.1335080900884322	0.7233385724496424	-0.8395800012530046	0.32675222119505476	0.47712125471966244	-1.4842185285036666	0.5684640245221962	0.1736674791438287	-0.9884928598239788	0.0	-0.32675222119505476	-0.7359535705891888	2.5249465644509406	9.482098461756976	0.5552050987676277	6.961819983754452	5.990417888436636	5.736671675356231	5.772252209506452	7.209529063525999	8.14330203438627	8.045565228920982	5.5542588600554605	-1.706519913400623	-1.699778898030944	-0.3528287863795817	-1.7095063560745851	-3.2464301391109176	-2.2623413633706053	-0.9059652567236041	0.5552050987676277	0.1942483424366544
chr2L:18145663-18147665	-2.8949772688861537	-2.9877077903771285	-3.320059232784147	0.4359239231164445	-3.72176029611305	-1.4325228613478334	-2.0207273921143667	-0.6380172731361781	-0.32675222119505476	-0.6102070948826337	-1.6398944687416999	-1.1335080900884322	0.7233385724496424	-0.8395800012530046	0.32675222119505476	0.47712125471966244	-1.4842185285036666	0.5684640245221962	0.1736674791438287	-0.9884928598239788	0.0	-0.32675222119505476	-0.7359535705891888	2.5249465644509406	9.482098461756976	0.5552050987676277	6.961819983754452	5.990417888436636	5.736671675356231	5.772252209506452	7.209529063525999	8.14330203438627	8.045565228920982	5.5542588600554605	-1.706519913400623	-1.699778898030944	-0.3528287863795817	-1.7095063560745851	-3.2464301391109176	-2.2623413633706053	-0.9059652567236041	0.5552050987676277	0.1942483424366544	0.3410360668898235	5.958126100966079	6.429043300542765	7.478489888260275	7.483404975825631	6.850913289646122
chr2L:18147731-18150378	-3.72176029611305	-1.4325228613478334	-2.0207273921143667	-0.6380172731361781	-0.32675222119505476	-0.6102070948826337	-1.6398944687416999	-1.1335080900884322	0.7233385724496424	-0.8395800012530046	0.32675222119505476	0.47712125471966244	-1.4842185285036666	0.5684640245221962	0.1736674791438287	-0.9884928598239788	0.0	-0.32675222119505476	-0.7359535705891888	2.5249465644509406	9.482098461756976	0.5552050987676277	6.961819983754452	5.990417888436636	5.736671675356231	5.772252209506452	7.209529063525999	8.14330203438627	8.045565228920982	5.5542588600554605	-1.706519913400623	-1.699778898030944	-0.3528287863795817	-1.7095063560745851	-3.2464301391109176	-2.2623413633706053	-0.9059652567236041	0.5552050987676277	0.1942483424366544	0.3410360668898235	5.958126100966079	6.429043300542765	7.478489888260275	7.483404975825631	6.850913289646122	0.0	0.6252873828651146	-1.0668755590631576	6.102828339471664
chr2L:18150426-18152476	-0.6102070948826337	-1.6398944687416999	-1.1335080900884322	0.7233385724496424	-0.8395800012530046	0.32675222119505476	0.47712125471966244	-1.4842185285036666	0.5684640245221962	0.1736674791438287	-0.9884928598239788	0.0	-0.32675222119505476	-0.7359535705891888	2.5249465644509406	9.482098461756976	0.5552050987676277	6.961819983754452	5.990417888436636	5.736671675356231	5.772252209506452	7.209529063525999	8.14330203438627	8.045565228920982	5.5542588600554605	-1.706519913400623	-1.699778898030944	-0.3528287863795817	-1.7095063560745851	-3.2464301391109176	-2.2623413633706053	-0.9059652567236041	0.5552050987676277	0.1942483424366544	0.3410360668898235	5.958126100966079	6.429043300542765	7.478489888260275	7.483404975825631	6.850913289646122	0.0	0.6252873828651146	-1.0668755590631576	6.102828339471664	10.709405026814311	13.870029867878282	8.93327688104896	1.3821770810048504	6.861815264428839
chr2L:18485490-18486984	0.0	-0.7480929104775306	-0.027960863052169858	2.2978464569745918	-0.41228306649861807	0.11659373793584697	-2.1445045313528177	0.2614505271567006	0.9884928598239788	1.2780642861172016	0.23794245207199655	-1.4914177489669227	-0.6059758315935211	2.1387664993934767	4.627437741916666	1.5261724817428712	2.155921150721805	1.684872899606169	6.110507653837297	32.622141927182234	29.79425478571112	10.06746801404412	8.854084524586257	-5.386954831069636	-2.4199066054110516	-3.1819058737975228	-5.251575979325662	0.0	14.920272219722829	21.79750242553141	18.736156828172422	14.837100875391455	6.898017029762664	-0.9069321399673294	-4.2845551290493225	-15.044942239295901	-21.205166585873084	-22.00096186015883	-19.868770411301988	-7.587629609481498	-6.505511120159719	-3.737355174052463	-1.1104648724834103	-1.9104288280706423	-0.26145052715670036	1.3821770810048504	0.0	1.9330516924433967	3.954105789325641
chr2L:18488879-18490585	0.2614505271567006	0.9884928598239788	1.2780642861172016	0.23794245207199655	-1.4914177489669227	-0.6059758315935211	2.1387664993934767	4.627437741916666	1.5261724817428712	2.155921150721805	1.684872899606169	6.110507653837297	32.622141927182234	29.79425478571112	10.06746801404412	8.854084524586257	-5.386954831069636	-2.4199066054110516	-3.1819058737975228	-5.251575979325662	0.0	14.920272219722829	21.79750242553141	18.736156828172422	14.837100875391455	6.898017029762664	-0.9069321399673294	-4.2845551290493225	-15.044942239295901	-21.205166585873084	-22.00096186015883	-19.868770411301988	-7.587629609481498	-6.505511120159719	-3.737355174052463	-1.1104648724834103	-1.9104288280706423	-0.26145052715670036	1.3821770810048504	0.0	1.9330516924433967	3.954105789325641	2.1554238297413426	-1.4313637641589874	1.826548968500948	6.123248007420815	1.2058985576374728	-1.306378598811669	3.2082080657625127
chr2L:18612816-18617040	-0.31327898652121955	1.9300283843138433	-1.9084850188786497	0.5050184077099935	3.4338353802871673	5.100934295781732	2.991173637498152	3.794440240620197	2.3355300106321764	1.4393475835249254	-0.3496051160251471	0.6450198601859578	-2.710918159174214	0.2614505271567006	-3.655578611514108	-5.243532548085404	-0.8129278662103389	-2.179166123234725	-1.7830597772865697	-4.727611369970618	-6.7684219288308105	-6.5435049342958695	-8.044575188308377	-5.167540495241684	-13.262519338534213	-15.943443964129967	-11.685059185073916	-14.233604791733542	-4.966449910366529	-17.20785178320181	-6.754673576662056	0.0	0.0	-0.6252873828651145	-3.5489018623889694	-13.34483296024021	-10.911173917722216	-6.761187779926935	0.0	0.0	0.0	0.0	0.0	0.9884928598239788	0.0	-5.711626569759624	-7.192436055986077	-4.763531972918994	0.9845001030355904
chr2L:18617128-18621064	1.4393475835249254	-0.3496051160251471	0.6450198601859578	-2.710918159174214	0.2614505271567006	-3.655578611514108	-5.243532548085404	-0.8129278662103389	-2.179166123234725	-1.7830597772865697	-4.727611369970618	-6.7684219288308105	-6.5435049342958695	-8.044575188308377	-5.167540495241684	-13.262519338534213	-15.943443964129967	-11.685059185073916	-14.233604791733542	-4.966449910366529	-17.20785178320181	-6.754673576662056	0.0	0.0	-0.6252873828651145	-3.5489018623889694	-13.34483296024021	-10.911173917722216	-6.761187779926935	0.0	0.0	0.0	0.0	0.0	0.9884928598239788	0.0	-5.711626569759624	-7.192436055986077	-4.763531972918994	0.9845001030355904	-1.3821770810048504	0.0	0.3842533059311557	-0.47712125471966244	0.288769123076823	-0.3842533059311557	6.61394415616495	13.758864594344528	55.85378786262031
chr2L:18702006-18703429	3.0673874009071995	6.76538745433011	3.9146225479547336	1.682767490727281	-0.2182481097107726	2.620373377037279	-0.826671178133198	-0.5851114103036887	-1.296463075293641	0.21168763966847998	0.0	0.9568070777091172	1.3821770810048504	-0.32675222119505476	0.5552050987676277	5.447606885527533	1.6712873300153581	12.757094163136511	10.194185741575552	5.294794887004612	6.059726927294756	-0.355161630000432	5.79888925151572	4.207351338955393	3.7965005045059703	5.041334470246147	4.2582579316695135	0.6104588052244581	11.586673845283906	26.907193301025437	22.833901911669404	26.085488704611304	17.73055011560954	15.805565516014326	12.44905998241257	2.479135165572947	2.9453808747240053	7.036656637999303	5.590116257343789	7.097890188378309	4.911823813877475	3.8850192717786896	0.9060945406086846	-2.4668607922668766	-8.847502622147104	-9.200272241102253	-6.268404146204853	-12.841089602165114	-12.198187855293813
chr2L:18838749-18840101	-0.8065359368777398	0.0	-2.011967535274271	-4.551848350090797	-0.5521503294526344	-3.3614610684320225	-4.075879145079401	-3.9545888572876176	0.6639798208226938	0.6252873828651146	-0.2887691230768229	-3.4831986762526856	-3.845221901432679	-1.3784493332295127	2.3790018311180816	-0.9059652567236041	-1.000910226002865	0.13631843730680937	-1.490121878981229	0.7324808207312286	-2.0162039789551085	-1.4124415063295577	-3.619254083908863	-0.746155170372618	-0.32675222119505476	0.4936330191008701	-2.2289298106490913	2.4284851920416957	3.1488457690389726	1.2916079427029765	3.8110239628334135	3.5915522390172856	0.7455238146360097	0.08888226523071768	1.1427216685162853	2.409366444946318	1.9022738839639755	1.030393688414581	4.724680996578565	0.7783361444497945	0.0	0.0	0.8791548266986821	6.147512057923547	6.617258332961523	3.4113955286945754	2.9565980367157527	0.32788948909351584	1.251570700544194
chr2L:18891276-18894792	18.90966932641037	11.674580017607244	9.394112032794627	6.534641203008024	1.1734768723788713	1.480249981504175	0.8653361337507842	-0.5112760159088383	-0.9568070777091172	0.9524976808884618	1.0527507476464983	2.79121011371326	1.0171055772679858	0.7020370082170462	-0.32279834423692016	0.26509372674413473	1.3715827951797306	0.6335791069001553	1.0879232046559364	-1.621709928651968	1.4054266700357212	-0.5459916092503694	0.7900764030311199	-1.8972062800459144	-3.5392609201808334	-1.687601332589626	-6.337186404289628	-8.005502412910095	-11.814375831990208	-12.305163402432438	-18.647919652177865	-16.193057739304543	-27.81523199489483	-24.635135029128897	-32.85054078858182	-22.979477844704654	-10.423395102430883	6.077195280701849	15.899568512981704	14.358154192858366	7.428747087499353	8.163657613891198	1.8922041985798057	5.367548440177264	0.39196832707119	0.21207786994450878	-3.436502804432245	-4.1544677820868445	-0.7456904425734773
chr2L:18896886-18898587	2.79121011371326	1.0171055772679858	0.7020370082170462	-0.32279834423692016	0.26509372674413473	1.3715827951797306	0.6335791069001553	1.0879232046559364	-1.621709928651968	1.4054266700357212	-0.5459916092503694	0.7900764030311199	-1.8972062800459144	-3.5392609201808334	-1.687601332589626	-6.337186404289628	-8.005502412910095	-11.814375831990208	-12.305163402432438	-18.647919652177865	-16.193057739304543	-27.81523199489483	-24.635135029128897	-32.85054078858182	-22.979477844704654	-10.423395102430883	6.077195280701849	15.899568512981704	14.358154192858366	7.428747087499353	8.163657613891198	1.8922041985798057	5.367548440177264	0.39196832707119	0.21207786994450878	-3.436502804432245	-4.1544677820868445	-0.7456904425734773	-0.04792331257998425	2.3286248352848276	-1.0466924622419154	0.0	-0.6978971063289368	1.2069206957512306	3.8776690617013014	3.1073043742741557	0.4359239231164445	4.409756623338259	4.187932006845988
chr2L:18966778-18969900	1.8094845871029197	2.2077348045047755	0.12222993377327172	0.3842533059311557	0.3842533059311557	-0.6120858962486534	-1.570613158206717	1.104920829442076	2.3665782900571877	0.9798660544813	-1.0668755590631576	-0.42921553516829136	-2.325923686505588	-3.6994919963914277	-1.9398540440721914	-1.5246451090047606	-5.174328911787236	0.7055358800280022	4.554531702680727	2.707017852288795	1.5830485578609026	7.065705538955357	0.6867325911188109	0.2520903805081336	4.934195279283492	1.2705450296729868	1.3180065402080823	0.1307817764232135	0.4957736511264931	2.082049219620822	2.2089728189585074	-0.07531549454479002	0.491036004040005	-2.912013646899199	1.3045733469132412	-0.11633074656036792	0.32675222119505476	0.288769123076823	-3.2375003779195697	4.60893066694096	9.90784899485203	9.538533538611233	13.60570170596484	3.3729605289392413	5.728685526053802	2.9735193530848933	0.2406013781181328	0.5063958891062887	-1.5384605818560153
chr2L:18987402-18989341	9.538533538611233	13.60570170596484	3.3729605289392413	5.728685526053802	2.9735193530848933	0.2406013781181328	0.5063958891062887	-1.5384605818560153	-2.6637844443061685	-1.9929215337637434	-14.547934832706893	-7.610081236041029	-6.027899268310849	-5.841412899826432	1.3768430568588477	1.654507166568443	8.913378566802933	7.761160017301965	6.079226905847742	4.508465590163811	3.525515523837794	7.563017269312158	2.835910844063837	9.175603865263838	12.65018349163386	10.9220506974814	7.856237014780545	-1.133682537908783	-4.539379083000894	-7.339547609550638	16.571945617121603	22.114702562489047	16.027248452365736	15.024150476745795	17.07505785037683	5.505855810782806	5.586355465956051	7.045195220746599	7.15096094356134	10.826475406119462	5.6450405966158534	2.141147737696108	7.179653122295188	7.739327326487546	6.464606775028489	6.611222858628507	3.9678163114774865	0.2786043836343712	1.4160805271601913
chr2L:19043284-19045494	9.398769572605687	10.253936614014227	10.303616947913556	6.375241768257176	5.559621209073828	5.174832239953475	3.526172308659724	0.4333694895193577	2.9868629305159025	3.5988592100212298	5.475787044436415	6.058327872582986	3.22576462701064	1.8055224887221288	-2.8586907099468584	-6.899463496877017	-9.782817635188156	-12.23191345496281	-11.625108883342651	-8.56424562980528	-2.5264873955647555	-1.66623078319436	-3.8838080905109034	-3.254808034945853	-7.659727866682814	-10.047876384063203	-15.913088903994286	-26.529097035578086	-29.522895915920266	-40.64052132300747	-32.337285994264455	-35.72719723812961	-7.269625274474089	0.7359535705891888	5.998657447522671	11.22071994962902	13.894214411482675	10.136144845539391	-0.07831715235242626	0.0	-1.5410615332217603	1.802132364652016	2.355901393877131	1.4641655685665578	-0.32675222119505476	0.6678060775595107	3.8960859732187023	3.3565378047740033	7.015128655931163
chr2L:19135749-19139810	1.0668755590631576	-0.6025013259654013	-4.137212900755954	-1.5420536108081047	-0.47712125471966244	0.32675222119505476	0.5529276505241463	-1.3766816815502054	0.5632256794432231	1.7434578672112262	-1.1512322159691801	-0.6500485400342133	-2.8076760441101136	-0.46462252274727844	1.6562658180855006	1.3796869789457618	-0.6263759562303004	0.024716147631918674	0.8111094776819411	1.2393094881940945	3.1215511274564594	0.784571718306721	-0.6857941471577969	-1.012993585518501	-0.7162538767010481	2.015455310859535	-0.13906948780066597	-0.32675222119505476	0.3842533059311557	1.0668755590631576	1.1737218734474009	-1.4313637641589874	3.8449821828751864	7.956981827695627	7.327660507652322	5.0081816412808795	-0.06334845451053799	1.521321218047486	2.368236764303754	1.1584701651558718	1.3945771523633672	1.328965576896062	1.1279030776734116	3.252411659332232	3.9449484891920163	4.5548413087576485	0.2614505271567006	3.1685364045341076	1.5035666287224483
chr2L:19139871-19141587	0.5632256794432231	1.7434578672112262	-1.1512322159691801	-0.6500485400342133	-2.8076760441101136	-0.46462252274727844	1.6562658180855006	1.3796869789457618	-0.6263759562303004	0.024716147631918674	0.8111094776819411	1.2393094881940945	3.1215511274564594	0.784571718306721	-0.6857941471577969	-1.012993585518501	-0.7162538767010481	2.015455310859535	-0.13906948780066597	-0.32675222119505476	0.3842533059311557	1.0668755590631576	1.1737218734474009	-1.4313637641589874	3.8449821828751864	7.956981827695627	7.327660507652322	5.0081816412808795	-0.06334845451053799	1.521321218047486	2.368236764303754	1.1584701651558718	1.3945771523633672	1.328965576896062	1.1279030776734116	3.252411659332232	3.9449484891920163	4.5548413087576485	0.2614505271567006	3.1685364045341076	1.5035666287224483	5.653523119006412	5.724798998877911	2.4220435561010083	5.293358077284224	0.5324546898842203	1.3812273983262149	-2.095962370672814	0.8974888278853164
chr2L:19145791-19147224	3.1215511274564594	0.784571718306721	-0.6857941471577969	-1.012993585518501	-0.7162538767010481	2.015455310859535	-0.13906948780066597	-0.32675222119505476	0.3842533059311557	1.0668755590631576	1.1737218734474009	-1.4313637641589874	3.8449821828751864	7.956981827695627	7.327660507652322	5.0081816412808795	-0.06334845451053799	1.521321218047486	2.368236764303754	1.1584701651558718	1.3945771523633672	1.328965576896062	1.1279030776734116	3.252411659332232	3.9449484891920163	4.5548413087576485	0.2614505271567006	3.1685364045341076	1.5035666287224483	5.653523119006412	5.724798998877911	2.4220435561010083	5.293358077284224	0.5324546898842203	1.3812273983262149	-2.095962370672814	0.8974888278853164	-1.062363336470943	13.141115848893273	21.310179985755592	19.435375370243854	10.86776258089454	4.634713087927586	3.687723155252053	5.496609882500264	2.06137443053302	1.0144304848947567	0.6609352419943016	0.7604207698576564
chr2L:19155386-19156454	1.1584701651558718	1.3945771523633672	1.328965576896062	1.1279030776734116	3.252411659332232	3.9449484891920163	4.5548413087576485	0.2614505271567006	3.1685364045341076	1.5035666287224483	5.653523119006412	5.724798998877911	2.4220435561010083	5.293358077284224	0.5324546898842203	1.3812273983262149	-2.095962370672814	0.8974888278853164	-1.062363336470943	13.141115848893273	21.310179985755592	19.435375370243854	10.86776258089454	4.634713087927586	3.687723155252053	5.496609882500264	2.06137443053302	1.0144304848947567	0.6609352419943016	0.7604207698576564	1.4984208528260752	0.22779220469501482	-0.16728803685369886	-0.6083213039882189	-1.7458219085200422	1.436278013752348	0.014696536859242857	1.4826562575713376	12.08134168340256	8.49408472038393	6.963651947466808	-0.8744070562780771	-5.6119735777715904	-7.040368430374027	7.930330425712704	4.671443010566975	4.7752999420931	-2.306983384657398	-5.103730444109777
chr2L:19156473-19157533	1.328965576896062	1.1279030776734116	3.252411659332232	3.9449484891920163	4.5548413087576485	0.2614505271567006	3.1685364045341076	1.5035666287224483	5.653523119006412	5.724798998877911	2.4220435561010083	5.293358077284224	0.5324546898842203	1.3812273983262149	-2.095962370672814	0.8974888278853164	-1.062363336470943	13.141115848893273	21.310179985755592	19.435375370243854	10.86776258089454	4.634713087927586	3.687723155252053	5.496609882500264	2.06137443053302	1.0144304848947567	0.6609352419943016	0.7604207698576564	1.4984208528260752	0.22779220469501482	-0.16728803685369886	-0.6083213039882189	-1.7458219085200422	1.436278013752348	0.014696536859242857	1.4826562575713376	12.08134168340256	8.49408472038393	6.963651947466808	-0.8744070562780771	-5.6119735777715904	-7.040368430374027	7.930330425712704	4.671443010566975	4.7752999420931	-2.306983384657398	-5.103730444109777	-11.582154632760531	-21.25343475639099
chr2L:19159399-19164096	3.1685364045341076	1.5035666287224483	5.653523119006412	5.724798998877911	2.4220435561010083	5.293358077284224	0.5324546898842203	1.3812273983262149	-2.095962370672814	0.8974888278853164	-1.062363336470943	13.141115848893273	21.310179985755592	19.435375370243854	10.86776258089454	4.634713087927586	3.687723155252053	5.496609882500264	2.06137443053302	1.0144304848947567	0.6609352419943016	0.7604207698576564	1.4984208528260752	0.22779220469501482	-0.16728803685369886	-0.6083213039882189	-1.7458219085200422	1.436278013752348	0.014696536859242857	1.4826562575713376	12.08134168340256	8.49408472038393	6.963651947466808	-0.8744070562780771	-5.6119735777715904	-7.040368430374027	7.930330425712704	4.671443010566975	4.7752999420931	-2.306983384657398	-5.103730444109777	-11.582154632760531	-21.25343475639099	-29.662448312692153	-33.1797814217024	-32.19619219565837	-9.833631585783323	-23.13977256268695	-25.544603834134474
chr2L:19191397-19193247	-1.5265663894754253	-0.24214183605497952	-0.14734782083621356	-0.37107205997171755	-2.5809259207021165	-1.725461021354553	-2.5524044654687077	-4.948192616732605	-5.392209535263226	-5.414211752471261	-4.7626893331775815	-5.534859342616685	-0.9731958309834253	0.0	0.0	0.0	0.0	0.0	0.0	0.0	0.0	0.0	0.0	0.0	0.0	0.0	-6.251611718333121	-7.0913817362210665	0.216340227749713	0.0	-0.5995949238132687	-2.49040768859284	1.9839051381132917	-0.05642074732641583	0.22407746444571308	2.5407815321807066	5.326921813112622	1.1155861976026724	0.1759364672589392	-1.9466772511052644	-2.627853809039081	-4.681214647049583	-7.160464166005278	-9.933901228705448	-4.958952892862263	-7.4650821157789125	-4.4642647219934455	-6.667341155758556	-1.9084850188786497
chr2L:19204005-19205668	-6.251611718333121	-7.0913817362210665	0.216340227749713	0.0	-0.5995949238132687	-2.49040768859284	1.9839051381132917	-0.05642074732641583	0.22407746444571308	2.5407815321807066	5.326921813112622	1.1155861976026724	0.1759364672589392	-1.9466772511052644	-2.627853809039081	-4.681214647049583	-7.160464166005278	-9.933901228705448	-4.958952892862263	-7.4650821157789125	-4.4642647219934455	-6.667341155758556	-1.9084850188786497	0.0	1.0668755590631576	0.9884928598239788	1.4637527426815686	1.684872899606169	22.224050455764576	30.13267280765987	26.188490468564662	22.07949114075252	10.355952367337453	7.126210495998246	6.251439485248611	1.4063926125247046	1.1910057685668944	2.006270423754803	1.7053943810568326	0.6867465907063058	4.925204445449951	3.5385250782460176	6.480063537055534	5.010539687781146	3.952571081293491	1.2117064053198556	2.5490905712648293	3.7121623601835085	0.898410719806795
chr2L:19317392-19320219	-2.37120655746437	0.19512370800740814	-2.090649231989285	-1.7988667735373365	0.5546872850789735	0.0	-1.020994486406789	-2.364885717504929	-1.2187442114761253	-2.7766676569552113	-3.508931590280244	-3.1847116482047535	-7.121151283572454	-7.33576094180156	-11.459188889428928	-11.23550195508855	-11.57850673123651	-8.368599308661347	-0.5552050987676277	0.6252873828651146	-0.3842533059311557	-0.3842533059311557	-0.6772483504217565	-3.2786618573350355	-0.6067426338636259	0.2614505271567006	0.9884928598239788	-2.0196584734665968	-4.281534793895788	-1.0048036686000343	-1.5739508314535509	-1.1737218734474009	0.3842533059311557	0.6252873828651146	0.0	0.5234384870639827	2.351517534421728	3.3758960976894805	6.529041412537353	6.410580240022875	5.553590686830167	7.193317413788019	1.967221329436397	0.0	2.8572293225029193	5.8273562024061425	3.5733668844005346	7.125839912658424	1.3180634813829157
chr2L:19320380-19326955	-1.020994486406789	-2.364885717504929	-1.2187442114761253	-2.7766676569552113	-3.508931590280244	-3.1847116482047535	-7.121151283572454	-7.33576094180156	-11.459188889428928	-11.23550195508855	-11.57850673123651	-8.368599308661347	-0.5552050987676277	0.6252873828651146	-0.3842533059311557	-0.3842533059311557	-0.6772483504217565	-3.2786618573350355	-0.6067426338636259	0.2614505271567006	0.9884928598239788	-2.0196584734665968	-4.281534793895788	-1.0048036686000343	-1.5739508314535509	-1.1737218734474009	0.3842533059311557	0.6252873828651146	0.0	0.5234384870639827	2.351517534421728	3.3758960976894805	6.529041412537353	6.410580240022875	5.553590686830167	7.193317413788019	1.967221329436397	0.0	2.8572293225029193	5.8273562024061425	3.5733668844005346	7.125839912658424	1.3180634813829157	2.3286248352848276	0.5033508094068161	3.8954629206312448	2.6288504206614633	4.723013702710432	5.689988386485388
chr2L:19327030-19333967	-0.3842533059311557	-0.3842533059311557	-0.6772483504217565	-3.2786618573350355	-0.6067426338636259	0.2614505271567006	0.9884928598239788	-2.0196584734665968	-4.281534793895788	-1.0048036686000343	-1.5739508314535509	-1.1737218734474009	0.3842533059311557	0.6252873828651146	0.0	0.5234384870639827	2.351517534421728	3.3758960976894805	6.529041412537353	6.410580240022875	5.553590686830167	7.193317413788019	1.967221329436397	0.0	2.8572293225029193	5.8273562024061425	3.5733668844005346	7.125839912658424	1.3180634813829157	2.3286248352848276	0.5033508094068161	3.8954629206312448	2.6288504206614633	4.723013702710432	5.689988386485388	1.2446391592131896	5.454896482218666	2.3601011025285126	-0.6252873828651145	0.0	0.6252873828651146	3.784952709229683	5.223010768506824	7.735069075074129	6.690834612538839	5.034324123584964	-0.031951551752878754	-3.2558823023170915	-6.201361362239005
chr2L:19333973-19338148	0.6252873828651146	0.0	0.5234384870639827	2.351517534421728	3.3758960976894805	6.529041412537353	6.410580240022875	5.553590686830167	7.193317413788019	1.967221329436397	0.0	2.8572293225029193	5.8273562024061425	3.5733668844005346	7.125839912658424	1.3180634813829157	2.3286248352848276	0.5033508094068161	3.8954629206312448	2.6288504206614633	4.723013702710432	5.689988386485388	1.2446391592131896	5.454896482218666	2.3601011025285126	-0.6252873828651145	0.0	0.6252873828651146	3.784952709229683	5.223010768506824	7.735069075074129	6.690834612538839	5.034324123584964	-0.031951551752878754	-3.2558823023170915	-6.201361362239005	-3.259862472569871	-2.933279357873504	-0.9771204363760194	-0.2887691230768229	-3.104833008269244	-1.8781088626556055	-2.146395261621941	1.1957762471969597	0.32675222119505476	0.5552050987676277	0.15520617409546528	1.81888412640696	2.741092625795437
chr2L:19338428-19345217	1.967221329436397	0.0	2.8572293225029193	5.8273562024061425	3.5733668844005346	7.125839912658424	1.3180634813829157	2.3286248352848276	0.5033508094068161	3.8954629206312448	2.6288504206614633	4.723013702710432	5.689988386485388	1.2446391592131896	5.454896482218666	2.3601011025285126	-0.6252873828651145	0.0	0.6252873828651146	3.784952709229683	5.223010768506824	7.735069075074129	6.690834612538839	5.034324123584964	-0.031951551752878754	-3.2558823023170915	-6.201361362239005	-3.259862472569871	-2.933279357873504	-0.9771204363760194	-0.2887691230768229	-3.104833008269244	-1.8781088626556055	-2.146395261621941	1.1957762471969597	0.32675222119505476	0.5552050987676277	0.15520617409546528	1.81888412640696	2.741092625795437	1.9368808064365675	0.2293235407050303	1.668626767958549	-0.9026360638039679	-0.23315675035395558	-0.3923148185803638	-1.9862850340683402	-2.541180729686652	-0.12443781825079876
chr2L:19357066-19363435	1.81888412640696	2.741092625795437	1.9368808064365675	0.2293235407050303	1.668626767958549	-0.9026360638039679	-0.23315675035395558	-0.3923148185803638	-1.9862850340683402	-2.541180729686652	-0.12443781825079876	-1.2178551868438732	-1.1737218734474009	-0.7391401849026308	-0.7985696316500881	2.7611931904135822	-0.599030904144682	1.0682925439417832	-1.3168801198065918	1.3766353189211975	-0.11987748895050514	0.11832304221016374	-2.3387826516693724	-0.8352606962437985	-2.666597019145988	0.8145353143386131	2.3962015603226026	2.313047353217031	2.0871027527157104	0.48406858793499324	-2.009999286052845	1.029210522536947	3.3418007469013897	3.6512364077659676	1.2144086681539874	2.6521799246742837	1.8838684656218656	-1.0423401986282999	-1.6051187572952985	-1.9030179378029293	0.7666368301985127	3.0823121580446364	2.418269629559414	-0.29815214289168634	-1.6566686642551307	-4.929847640960664	-1.1186298844288312	1.0938218074149357	-3.6089990897917836
chr2L:19443909-19445934	-14.65577529869178	1.6656790019818635	0.4426512545906556	1.0518907738676047	-4.814392391143361	-4.0903288091656735	-6.3102021218989375	-2.286344802996625	-6.254938317223778	0.27482272280677394	-1.3821770810048504	3.475613117362645	3.2823285499445976	5.568157516369622	8.741171134031642	9.11366474400066	7.873853072372216	6.2288424543938365	1.0608544799413113	1.603289178123485	0.03191918668577617	1.6117618776534615	1.7629420985756332	1.9272124245924576	1.0203761053703304	4.011966917011031	-0.34674485363077934	3.3993285153787967	0.30198177027996753	1.346435101065065	0.07538718170205806	-1.4468803028920152	-0.5635859993478055	-2.6544213374449566	-1.88582591829305	-1.5259764817452581	-0.8414566547387019	-2.4758407694646527	-0.14049438969392813	-2.0953323061474847	-1.9630489884615026	0.7201097848526454	-2.073414214189836	-2.4825125703814583	0.5585791485342438	-1.1874760464602638	0.7097090025197995	5.730427745447895	9.695341688008005
chr2L:19452052-19453873	6.2288424543938365	1.0608544799413113	1.603289178123485	0.03191918668577617	1.6117618776534615	1.7629420985756332	1.9272124245924576	1.0203761053703304	4.011966917011031	-0.34674485363077934	3.3993285153787967	0.30198177027996753	1.346435101065065	0.07538718170205806	-1.4468803028920152	-0.5635859993478055	-2.6544213374449566	-1.88582591829305	-1.5259764817452581	-0.8414566547387019	-2.4758407694646527	-0.14049438969392813	-2.0953323061474847	-1.9630489884615026	0.7201097848526454	-2.073414214189836	-2.4825125703814583	0.5585791485342438	-1.1874760464602638	0.7097090025197995	5.730427745447895	9.695341688008005	5.817029132514681	5.211076081255653	3.1080233387934495	-1.6233043438883303	-2.2652255784690443	-4.1878115294330245	-5.970031862894457	-4.979229084525227	-6.564570738464168	-5.7965614812864565	-7.784841290887148	-5.187720830547362	-10.856786759965576	-20.332475221308655	-10.948030120197657	-5.586649511748823	-3.8897128496558677
chr2L:19542108-19543476	-0.8839852000949774	-2.22790703558103	-0.2887691230768229	8.828985552859757	13.52015041937305	14.664976311479577	5.664049047340314	9.564373706103014	3.9380363074678266	2.501823992570613	0.7888330130235728	-4.85227693246115	4.602562217574684	3.672229113920186	1.3701183034703892	3.9370146760423306	3.9461471157113994	0.03234793300463183	0.8044569425441321	-3.1634527996930637	-1.933754084031293	-1.9097826463144454	-5.626885001893655	-7.889771954381951	-4.927203532484255	-11.560610279446637	-5.362578784253677	-23.799462440983092	-19.315640448367102	-10.560669115432992	-11.577744526225338	-13.885641216500677	-2.4726685017879304	7.09305436938905	25.70044928090419	22.130499234964027	23.540180262224293	16.540075501449838	23.947695670527466	17.169177333324665	12.342863571680203	9.650359207482548	4.098957963050923	-0.34058812819664525	-4.4913426964867815	-6.038804396776611	-4.665501908356068	-3.411528157475323	-2.1128923224579985
chr2L:19573654-19578523	-15.096872682707595	-24.902032148148724	-21.238610895887565	-16.32713941500183	-8.572339418036877	-9.69628835571432	-0.4666095473949303	0.5552050987676277	2.996611027084015	4.393925097591716	5.054786322777475	1.2176031826548979	-0.5570427250962718	-3.1578938886255807	1.7113252084965314	-0.03927895925503469	0.33819662164374625	1.09579364398778	-0.1810508810297222	-4.5518390604534	4.616918680024641	3.1889266184188982	10.394754974244675	6.921985823536943	6.062903899124598	4.6715154606503395	2.669501342621602	5.979609820474521	3.5279551610305147	2.0358855429713323	2.3033697251508896	-3.403748956479372	-5.502495351270365	-10.585387891758733	-13.997128323232229	-15.744793747797267	-11.973012052055722	-3.7463771920731386	5.523350775595025	6.395038492032045	14.139325849982537	11.892776718493545	10.21084229836212	7.210525102650665	5.000350381768318	0.7082814175019551	1.6373881001444834	0.6177022632300735	3.232262049922015
chr2L:19699802-19701038	-12.003753038744616	-1.9084850188786497	-23.903517770986024	-56.45655819993782	-67.95336869822022	-25.796370004548535	-0.47712125471966244	0.0	0.0	0.0	0.0	0.0	0.0	0.0	0.0	0.0	0.0	0.0	0.0	0.0	0.0	0.0	0.0	0.0	0.0	0.0	0.0	0.0	0.0	0.0	0.0	0.0	0.0	0.0	0.0	0.0	0.0	0.0	0.0	0.0	0.0	0.0	0.0	0.0	0.0	0.0	0.0	0.0	0.0
chr2L:19809115-19810769	2.780666602726773	2.7865199559852316	4.267295647817574	2.648112375526229	3.8148755560565006	-0.8357864838983179	-0.04565904092348374	-2.6719926377965213	-2.025960581136288	-2.961824863224146	-3.8550380777287776	-0.7381653895443603	-2.7428996144681363	-1.0712682097544697	-1.3332300424393242	-2.723904157327419	-1.4803307367070366	-2.720313766871788	2.399669453043458	1.1737218734474009	-0.26145052715670036	1.4269795238647707	4.258810931018328	3.8622167529723455	8.231638549727679	4.232188849245853	4.048153914011201	5.4876224866938195	1.8882255377578705	1.6517547990611545	2.593796696412675	6.236743971593306	5.098974289518593	0.0	2.68399496984965	6.091389981397838	9.717748660957733	9.060461968258863	3.573557303599601	3.4620655067222605	3.6203688057107315	0.47902565316115425	-0.7242543742437755	-6.044512068831146	-3.687298403057022	-8.719083650795692	-10.013765272560828	-7.804725051565013	-12.643032548158706
chr2L:20061347-20062640	-1.6806839062132066	-0.47712125471966244	0.0	1.4637527426815686	2.079784247633173	4.50482743844501	4.796516245752163	1.1735567295533953	3.154197145126093	1.762446398094682	0.47712125471966244	0.47712125471966244	0.0	5.879658255639819	5.83625212346158	-0.6252873828651145	6.000185540245231	14.102841590876467	2.0745887724982746	0.9884928598239788	5.701903030028216	7.705975943669544	9.637093736771533	3.2997871886096384	8.281921905455064	5.572754457489622	5.651600490388005	6.116923440827766	4.8784983657954335	3.718770644805811	4.332230894963802	0.296971132013413	-0.7934766352257598	-4.6961888737197865	-3.000985206035359	0.11931210326639505	-2.895758839659833	-2.8387609548565567	-1.170850109503766	-1.7144322333170212	-1.9769857196479577	-2.5979695081158365	-3.0480620495019233	-1.6166631269187135	0.6316629465930411	-1.1661640445418593	-2.7261211403322885	-2.672530802262782	0.2681854859691828
chr2L:20093767-20094922	2.297907612808565	0.11504130334269605	0.0	-0.6712178415435524	2.2463267454155975	0.06932047124102698	-0.3842533059311557	1.3681270592062662	3.5478213961908898	0.2614505271567006	3.251256046594589	5.3288446459968934	0.6458145405479612	1.4637527426815686	0.7359535705891888	1.2251565011987793	5.131210255416061	7.991156786744969	7.576336595065671	0.7357890626869555	1.3821770810048504	0.8633167718747684	0.5477236250874244	2.15980755150032	1.1284673631438473	-0.44986830279652296	-0.8238572198015645	3.5054795001524224	1.3178496697986442	0.22407746444571308	1.7709863537602835	1.4077200396400986	0.6850888776050195	-0.3875049454283049	-3.3887281275014476	3.738726145870047	10.661724075800835	6.633637396943419	8.851483182246035	6.178754080892205	0.6457615763008889	-7.9930704361578115	-9.828797055100074	-11.191444478172196	-3.7416732105280235	3.9833093339937515	13.460577095351386	17.862003802744034	16.97278148142905
chr2L:20322255-20323851	-5.971902827194544	0.0	0.0	0.0	0.0	0.0	0.0	0.0	0.0	0.0	0.0	0.0	0.0	0.0	0.0	0.0	0.0	0.0	0.0	0.0	6.300415538591683	5.115169744184802	13.483915715756766	17.379385061562058	20.469247644351352	18.283309635599814	1.4637527426815686	0.3842533059311557	4.127102753755368	16.29995579335356	14.798754335335468	5.090862419341286	1.2780642861172016	20.75172171757901	11.909774308833242	1.4637527426815686	5.553121491891099	7.155800642847454	13.176681219615764	12.877211651651724	7.969419142068814	5.982634770299768	5.202393608617983	0.617502345386384	7.338099249196928	12.047383680706563	14.19049867142163	7.887594174828958	4.4150976342089905
chr2L:20415999-20417929	-3.171152952431215	-3.892204826710656	-6.093560251849041	-6.239252978913178	-6.64137454302878	-6.875997667339685	-5.702292233987851	-5.270726804311796	-4.910484976802387	-4.368998830672667	-2.5234985524433395	1.4398513607027428	-1.5525452046421857	0.6956337037506931	0.7888330130235728	-1.9194900129679229	1.9804448394660208	-0.34810050244929813	-1.6965686475185857	-0.8444609908437775	-1.8258849204918635	-4.0559221084705825	-3.6952597915138585	-1.8042378143433486	-2.095189347844198	-2.4851139816189773	-3.525768372941806	-5.113171902720175	-5.290810087484143	-9.145361498979398	-7.429808765110519	-7.734782040013084	-3.3189105863216946	-6.118319250415087	-8.299486876118289	-1.644496541592249	-7.144382730952708	-4.141842521054411	-4.578753315715532	-5.944477698135558	-6.375954905778788	-11.78141102917001	-16.210463006318136	-15.332137259659234	-8.846978399064007	1.4637527426815686	0.3842533059311557	0.47712125471966244	-6.447914470865015
chr2L:20484698-20485931	-6.153548126937896	-8.859616365439297	-5.5390140345803704	-5.955988010597282	-20.456243439450123	-15.27560181333505	-15.975728779028278	-16.462106546544852	-5.036066490649156	-1.1737218734474009	-0.47712125471966244	-0.47712125471966244	-19.998323433302534	-42.14624502919761	-34.0503041902907	-19.30365041628211	0.0	0.0	0.0	0.0	0.0	0.0	0.0	0.0	-3.1147464362760386	-3.2857376000973653	0.0	0.0	0.9977852080035299	-3.1564369189807313	0.0	0.0	0.0	15.27951230836454	0.0	0.0	0.0	0.0	-0.7490429136284136	-1.9428532736124082	0.0	0.0	-0.47712125471966244	0.0	-0.47712125471966244	0.0	5.075603736414523	5.1823384023457395	0.0
chr2L:20675673-20676879	1.170041379908726	4.070656080162895	1.5337479935427618	0.942956989820397	1.569860350699335	1.3242690919190747	-1.4462723840887655	1.684872899606169	-0.9545210208533524	2.8142162649185845	5.926282185893866	0.4547195741423294	6.969723697978159	7.965048462691522	2.3189604420648156	3.25021166649983	5.5438576293949	9.015615893704808	11.023397521482014	6.00305744195182	4.124584242393266	2.7765792874611988	1.266001008750041	1.8671838368191784	-1.0935553071442428	-3.8839523146102537	1.4716407795840858	3.599420802022499	7.335047986218626	9.392294297126876	6.745926319125393	8.168641649345254	3.541987914690316	4.710651554392671	4.2259274837786425	1.4710363940555289	0.5446760542322067	-3.273296595826172	-1.8590008661019757	-3.1913196380783018	1.6357885137182973	-0.050956533274509656	-1.0974762409811893	-2.5665173526168847	1.522620284248992	3.3061054939768253	2.4095561994390304	2.706594376443268	-0.9718823025548905
chr2L:20733441-20735972	4.574879971106527	6.854776074728432	1.3486657600693694	4.91861683740113	8.458204256289234	9.430125466961684	4.001821615563796	5.876029833685531	8.832426940806457	7.9641472774160444	3.7181857533922975	0.7584133554863569	-0.5657455691652603	-0.28727880737361106	-0.4522211522767189	0.03917893619145161	-1.5834899323882787	0.6374085297831095	-0.21331786941610875	-3.338209021703305	-2.986286161810803	-2.277591476980838	-3.002336420970299	-2.2219288153790053	-3.514497282922502	-1.3936955580581405	-1.6061041276684673	0.27908215288220806	-0.6931063893336801	-0.7411445356376484	-1.5360080344355156	1.5182958653089913	0.0	-0.9688932315562595	-3.0036474034600777	-2.692008027859111	-6.194988552121709	-5.940602823998282	-3.6016723184263073	-4.552366831477216	-6.043830596479737	-6.03761492596897	-5.0696143010912715	-2.9330079009278074	-3.7228026185814214	-0.2887691230768229	-3.677182808021968	-2.3279747354613805	-1.9713573750144955
chr2L:20799052-20800496	8.489190547092734	5.3346188073468594	6.411615001816238	6.229176624476616	7.935164977917959	8.440378302143206	4.5273893069931885	5.950696191142374	11.872765992255468	11.086274759106583	4.300667499417487	1.7249204852256554	-5.274143248076123	-13.31800439978377	-17.065421442232186	-21.15930033326866	-11.765220082658157	-3.060825588568258	2.2879864532070244	19.35271844537769	6.438741171148309	12.103965419217227	11.114157188147505	10.432502287164832	15.243171572672228	8.73006973636654	0.8065359368777398	0.9356759670197776	8.134803020583298	12.155110893817506	9.964388748557347	4.264022021409708	-0.8128376095704931	-7.207116746598005	-8.078695629019453	-7.083224912982133	-8.301079549086205	-16.403970475782753	-14.86428875930268	-9.684866021428467	-4.803913643984113	-0.7469399647230017	-1.8724927961657678	-0.3138672871785121	0.8065359368777398	8.186349738736398	13.426269471391691	13.150784718002292	9.03941268376722
chr2L:20992297-20993881	-9.011917954127997	-7.6994845620951535	-5.262662748760223	-7.898560739341693	-1.6806839062132066	0.0	-0.3842533059311557	-7.155830928962058	-3.8657546971321257	-1.4435477698226789	0.3842533059311557	1.4637527426815686	-0.47712125471966244	-1.1737218734474009	0.3842533059311557	1.4637527426815686	2.3286248352848276	0.6252873828651146	-0.3842533059311557	3.976838340021222	7.386266566425543	7.095725507633612	2.3286248352848276	4.741771977118382	4.06658899212624	3.5431581705954045	-1.4637527426815689	1.025861859452031	4.256809461172037	2.900082607028777	-0.6252873828651145	4.87985316653694	7.336761641235612	9.515413700937122	3.089231458252305	4.972785288252319	1.6745341627216883	1.7538753675387087	1.9143580126826494	0.8201205209760222	0.7857295573739368	-1.6111057627266805	0.03199487585746562	-1.1793843159454178	-1.4842185285036666	0.6252873828651146	-5.720725139155303	-6.563203692115749	-3.804836772946235
chr2L:21027000-21028738	0.0	0.0	0.0	0.0	0.0	0.0	0.0	0.0	1.535434652798346	-1.1836173368099812	1.8659520150890825	2.2167982432622955	1.1239716286763393	-2.0721657784983374	-2.3248371603530873	-3.319998392438171	-3.2861369303232735	0.7124625020112995	0.3842533059311557	0.0	-1.6219397094069283	-0.5830571958739192	-1.572147778441128	-1.5022269290607766	4.367278449509906	0.8300277448139244	0.47712125471966244	0.0	5.54697066099876	4.786626828756985	5.378469840755074	4.437547976020377	7.340736164043156	6.422199538504993	0.0	1.3821770810048504	3.804565518816245	4.031229232894939	6.556883107058536	7.16911569026119	2.379137753070534	3.5700722799830635	1.8018355795669736	4.244527657476279	1.4737249660132001	2.082137080644432	4.34490406044519	11.447067434712288	5.701459908032547
chr2L:21034388-21037531	-2.3248371603530873	-3.319998392438171	-3.2861369303232735	0.7124625020112995	0.3842533059311557	0.0	-1.6219397094069283	-0.5830571958739192	-1.572147778441128	-1.5022269290607766	4.367278449509906	0.8300277448139244	0.47712125471966244	0.0	5.54697066099876	4.786626828756985	5.378469840755074	4.437547976020377	7.340736164043156	6.422199538504993	0.0	1.3821770810048504	3.804565518816245	4.031229232894939	6.556883107058536	7.16911569026119	2.379137753070534	3.5700722799830635	1.8018355795669736	4.244527657476279	1.4737249660132001	2.082137080644432	4.34490406044519	11.447067434712288	5.701459908032547	2.1879224000319177	5.419640905858682	2.3229565871583064	0.8881232239143072	1.8816291803171197	1.020566660991297	2.483732238558926	3.607027978645298	1.057280587312165	0.7357890626869555	0.44878405874889354	1.0942264772411894	3.3176208378196246	-0.10700678428203073
chr2L:21037964-21041062	-0.5830571958739192	-1.572147778441128	-1.5022269290607766	4.367278449509906	0.8300277448139244	0.47712125471966244	0.0	5.54697066099876	4.786626828756985	5.378469840755074	4.437547976020377	7.340736164043156	6.422199538504993	0.0	1.3821770810048504	3.804565518816245	4.031229232894939	6.556883107058536	7.16911569026119	2.379137753070534	3.5700722799830635	1.8018355795669736	4.244527657476279	1.4737249660132001	2.082137080644432	4.34490406044519	11.447067434712288	5.701459908032547	2.1879224000319177	5.419640905858682	2.3229565871583064	0.8881232239143072	1.8816291803171197	1.020566660991297	2.483732238558926	3.607027978645298	1.057280587312165	0.7357890626869555	0.44878405874889354	1.0942264772411894	3.3176208378196246	-0.10700678428203073	-0.6884777585841787	-1.3734752067454237	-0.836373643552493	-1.6549585036496748	-4.752372585273146	-5.063351197898409	-6.21332313952472
chr2L:21050026-21051440	4.34490406044519	11.447067434712288	5.701459908032547	2.1879224000319177	5.419640905858682	2.3229565871583064	0.8881232239143072	1.8816291803171197	1.020566660991297	2.483732238558926	3.607027978645298	1.057280587312165	0.7357890626869555	0.44878405874889354	1.0942264772411894	3.3176208378196246	-0.10700678428203073	-0.6884777585841787	-1.3734752067454237	-0.836373643552493	-1.6549585036496748	-4.752372585273146	-5.063351197898409	-6.21332313952472	-6.295405423301684	-6.627863080252333	-3.1239679968023606	-13.381927852514453	-11.215996324741981	-7.532622897057409	-8.618799295597455	-11.921921324262067	-4.409807416226722	0.0	-1.1737218734474009	-1.613710886517654	-4.560646849380446	-3.3031915637250644	-6.2545475273521935	-4.4498126339412645	-0.3646487915687694	0.0	0.0	0.0	0.0	0.0	0.0	-4.45404380347662	-9.800883584562692
chr2L:21107722-21109261	2.9168945546490535	0.34541791414185063	-1.7160233536387708	-2.730140022874862	-5.0606144585895745	-3.30292969290581	-3.6607599511244073	-4.172123742830772	-7.0604848079599725	-8.547446385752599	-4.296456973408161	-1.4637527426815689	-2.9938820097485492	-10.35206782463032	-8.739806575466034	-3.73593265166822	0.3842533059311557	0.0	-3.7002564426220905	-3.4916504234059134	-5.841550063701524	-5.680690253793712	-10.386650064605984	-2.7901261385917118	-5.586221043016315	-1.6338090340464346	-1.0466924622419154	-0.9059652567236041	1.253808069478986	0.7647087350270112	0.0	1.7816603323435563	6.2174081469079745	7.183914293649765	0.7754328781564965	4.870435224992161	7.292815156263682	5.257095115206915	11.753151723041166	6.893496095510228	1.9769857196479577	1.684872899606169	2.855991438183607	15.562569523292929	17.002231442667437	17.036534889627795	17.109204045355845	14.181039591892356	11.134525175760073
chr2L:21155437-21157167	0.32675222119505476	0.0	-1.087636782058556	-1.6938355241020602	-1.022397287941578	-0.6252873828651145	-1.3921765163265463	-1.2671932050284467	0.9762709352412864	0.9568070777091172	7.484847046240001	4.21852064440162	1.9428532736124082	4.893503059183957	5.1328472131811145	0.6816519536376183	4.824047473784849	23.357283110940596	11.511290442091827	25.354370283760574	13.21942654830365	13.383234938846178	12.559734541406275	6.265090284535237	4.77697152919112	6.646956665070611	1.1416133483953088	0.32675222119505476	2.2254024443997906	12.346410685827852	11.138248175795328	11.891964263526917	8.77838275518497	7.023662873996019	5.84655453801304	3.3643524345711553	0.2129825001527305	0.07033643639448472	1.5929739331367827	2.789042823056979	2.4501040760047417	1.818586794756214	4.055435956102201	1.743740279993575	0.5813628905998097	1.3094713468388375	1.4334949480420902	3.0346774713959217	0.21843533346926916
chr2L:21246248-21247677	0.6816519536376183	2.2046298102637363	3.076256226506972	0.41817379276265537	1.6472889276149405	3.0652061246629434	6.091003134366403	3.0328721409772528	4.841380370069632	4.440470467267118	5.3902748110562175	4.865592965693186	4.295311772635494	2.0683592391829864	8.099143476404425	6.412444619693408	8.204783894125484	9.644417871434364	7.459284034702922	1.4700822753787206	5.827228675646011	3.890611477292855	6.085057802284335	5.4970960548189645	2.453894446155204	1.9995000313174596	0.09960799429637172	-3.638503803512807	-4.889957697472938	-6.877773351562975	-8.989792169106314	-9.364970561100275	-10.405742810579014	-2.515567966014938	-16.752640901255152	-16.42037741699298	-16.61000804374979	-8.4076624283888	6.124313940439693	7.67386415095002	6.720335407988844	8.403596114422694	1.0849162215729216	-0.7379989653497413	-4.383942455708023	4.625677646360523	-1.9675345072781152	-4.97275919501836	-7.356735454476404
chr2L:21262563-21263985	-2.515567966014938	-16.752640901255152	-16.42037741699298	-16.61000804374979	-8.4076624283888	6.124313940439693	7.67386415095002	6.720335407988844	8.403596114422694	1.0849162215729216	-0.7379989653497413	-4.383942455708023	4.625677646360523	-1.9675345072781152	-4.97275919501836	-7.356735454476404	-5.220413351534227	13.37577709452403	21.687355431628983	3.336174531147283	25.260835470291347	26.39249201688403	25.78643334617582	23.731393149713405	20.0781092297714	8.188696030579312	9.817150299578945	6.221444052941188	2.3169125423759844	0.8968833113121519	-3.5171439466611383	-5.160620977862324	-7.955018037567966	-12.58236818498656	-14.603470805165847	-5.594257796571874	-17.7818952972269	-18.387867843340988	-13.175994418637345	-11.913233499385182	-6.339550118294724	-13.329043976102469	-21.881000360389027	-16.664758108890542	-10.372015501489763	-21.42102429547108	-25.636887639241593	-27.853360660157488	-23.69302565323819
chr2L:21309148-21311676	-16.117969194307907	-12.64526715373746	-12.013473214340562	-0.8881232239143072	-11.506187066362926	-12.911263611271401	-4.269546452539322	0.0	-2.259982999975834	0.0	0.8807275879539905	14.77366731682609	20.55417898671936	6.673850204027413	13.113991026977601	12.05862173607895	6.3997878766357	7.353018353087833	7.886140953461621	8.76648699360526	6.193565575642965	5.954926605095553	1.5712681251739937	1.1698525898457404	3.5622818961652856	2.163207593718921	-0.4507599460790552	-1.3402502429656276	-2.1319974611280816	-0.519090828286742	-2.7205020496397845	0.10691637489179502	-1.778415346152348	0.3842533059311557	-0.7359535705891888	1.9084850188786497	4.491326531539446	7.527550418112322	6.297721061353205	1.133618196153228	4.619035823381203	4.517102117484571	3.663848231207174	1.1945594497437906	4.028416129646445	1.2021286265251854	-0.8331037697083299	2.4542747002080287	-1.6294164989691173
chr2L:21557280-21558748	0.0	0.0	0.0	0.0	0.0	0.0	0.0	0.0	0.0	0.0	0.0	0.0	0.0	0.0	0.0	0.0	0.0	0.0	0.0	0.0	0.0	0.0	0.0	0.0	0.0	0.0	0.0	0.0	0.0	0.0	0.0	0.0	0.0	0.0	0.0	0.0	0.0	0.0	0.0	0.0	0.0	0.0	0.0	0.0	0.0	0.0	0.0	0.0	0.0
chr2L:21621031-21622612	2.0351435420324124	2.8962531222716597	1.129882139323136	1.3205513367551955	4.041311805323714	22.61148556091851	20.32104054445072	30.126912045996274	23.480533007278986	8.20137723542057	22.619967524244775	7.623710434774948	9.486391412352033	17.251185739464663	13.923078404674744	15.465896471865046	11.938229336904648	10.33847735497861	7.424317563232082	7.002337052277225	3.517699001511532	5.390765612111818	3.6666143675257556	0.0	0.6656845140987142	1.3362863281607684	1.5502244719966747	3.718194573356705	0.6111640100958852	-0.2508347502817745	0.3418046629664438	-1.0781173109379274	-2.9075120889271657	-4.066793267769871	-3.1222960960351527	-5.149410143511598	-3.4808314672481444	-2.9195765870872044	0.0	-3.269094565075773	-4.400539352962528	-4.960462594065798	-7.097173834880082	-8.978301227991949	-12.721803238114518	-14.85011521560924	-10.4475150428265	-14.310041253032534	-9.275964904952975
chr2L:21628183-21630114	13.923078404674744	15.465896471865046	11.938229336904648	10.33847735497861	7.424317563232082	7.002337052277225	3.517699001511532	5.390765612111818	3.6666143675257556	0.0	0.6656845140987142	1.3362863281607684	1.5502244719966747	3.718194573356705	0.6111640100958852	-0.2508347502817745	0.3418046629664438	-1.0781173109379274	-2.9075120889271657	-4.066793267769871	-3.1222960960351527	-5.149410143511598	-3.4808314672481444	-2.9195765870872044	0.0	-3.269094565075773	-4.400539352962528	-4.960462594065798	-7.097173834880082	-8.978301227991949	-12.721803238114518	-14.85011521560924	-10.4475150428265	-14.310041253032534	-9.275964904952975	-11.94774017589226	-3.697216476751618	-3.9913704171972877	-4.400266210891378	0.0	0.0	0.0	0.0	0.0	0.0	0.0	0.0	0.0	0.0
chr2L:21630286-21635029	7.424317563232082	7.002337052277225	3.517699001511532	5.390765612111818	3.6666143675257556	0.0	0.6656845140987142	1.3362863281607684	1.5502244719966747	3.718194573356705	0.6111640100958852	-0.2508347502817745	0.3418046629664438	-1.0781173109379274	-2.9075120889271657	-4.066793267769871	-3.1222960960351527	-5.149410143511598	-3.4808314672481444	-2.9195765870872044	0.0	-3.269094565075773	-4.400539352962528	-4.960462594065798	-7.097173834880082	-8.978301227991949	-12.721803238114518	-14.85011521560924	-10.4475150428265	-14.310041253032534	-9.275964904952975	-11.94774017589226	-3.697216476751618	-3.9913704171972877	-4.400266210891378	0.0	0.0	0.0	0.0	0.0	0.0	0.0	0.0	0.0	0.0	0.0	0.0	0.0	0.0
chr2L:21657957-21659612	9.062140158461089	5.747922683481096	5.608795702779167	5.931892484340962	6.167393145554725	6.1683423885721	3.0025479910094286	3.855082354315475	0.9702616887151694	-2.2434674424194876	-1.4547840068223348	-6.416173887626747	-4.727865017524307	-6.309434919934211	-2.0339152902393343	-10.06469600077108	-12.527643166799022	-14.20009511582076	-19.579700074133576	-12.598159235998265	-5.993154767396306	0.0	2.019121244694709	5.25104165797114	4.861366183478079	4.001769902793665	3.385207251392332	4.181321995960917	3.551285867337118	1.1604936254087415	-3.2420756508154005	-6.135623308670775	-9.577200063101346	-12.853004430242649	-8.334416394305123	-4.427912110525994	-7.518860046242046	-0.9059652567236041	0.0	0.288769123076823	-0.32675222119505476	1.7712800271743756	2.059667779860695	-0.6225442656849791	5.867551343499092	8.85585180660742	20.945466925881533	9.431896937746787	11.558729650954557
chr2L:21681005-21682422	9.431896937746787	11.558729650954557	7.711667012307448	8.647336132962673	10.803581420986498	18.766170008718923	15.862451963568695	14.71397092222449	15.489970516929814	6.256843702346378	14.662127583925587	12.404906406963192	16.237552144124194	12.17271492283296	11.957042267121967	3.763014496834835	8.007601636709998	7.530369854975066	6.229176624476616	2.5989773281037767	3.1442402347849754	0.5592155402109446	-0.7320529123714673	-3.13059489499684	-6.767421177332915	-9.480186333506266	-12.951672621824608	-12.607942472864599	-13.286909546703765	-19.392361101090795	-6.12394789859867	-14.258651840061427	-4.426631919318293	-0.9568070777091172	-19.161818514679076	-22.672024072078912	-11.091580544326883	0.9568070777091172	-12.015481188489705	-6.990245237620568	-0.32675222119505476	-11.62023498612862	-11.03324549764223	-13.290567782816197	-7.148379628237145	0.0	-0.47712125471966244	-3.200736444096555	0.0
chr2L:21756409-21757916	5.6234042486446985	-0.2887691230768229	1.160292054734504	3.8466745327415244	8.516181107244467	5.246666104589667	3.793942516854452	10.337272599716016	9.592354811245887	10.681515487542939	13.1007199982097	9.268203109506251	3.7384591061663253	5.455455114431972	4.339639120183846	3.6440114730141477	4.0844464292876	-1.577538510532545	-0.10601662653911992	1.0542439380739368	-2.0022018105180814	-4.897579784880033	-7.17852444847397	-1.357150509840992	-1.905826500782962	-2.7194789564140747	-3.553328471007519	-4.505736786432922	-0.28273532516762456	-2.68291162070484	-2.0823563431631196	-5.373168025351162	-4.918953322343864	-3.014509335027511	-2.08497988986241	-1.4283893853520333	-2.040072476198813	-0.14277677466388466	0.288769123076823	-0.6816519536376183	-3.442393709394687	0.39868363396251866	-2.8645998627112315	-3.526021840440668	-3.5323900661660192	-2.1927533898644804	-1.2512936989793975	-4.442134800866901	-3.729556475524442
chr2L:21765073-21767712	-0.10601662653911992	1.0542439380739368	-2.0022018105180814	-4.897579784880033	-7.17852444847397	-1.357150509840992	-1.905826500782962	-2.7194789564140747	-3.553328471007519	-4.505736786432922	-0.28273532516762456	-2.68291162070484	-2.0823563431631196	-5.373168025351162	-4.918953322343864	-3.014509335027511	-2.08497988986241	-1.4283893853520333	-2.040072476198813	-0.14277677466388466	0.288769123076823	-0.6816519536376183	-3.442393709394687	0.39868363396251866	-2.8645998627112315	-3.526021840440668	-3.5323900661660192	-2.1927533898644804	-1.2512936989793975	-4.442134800866901	-3.729556475524442	-1.1741927443492484	0.4445093355912905	0.0	0.5778567355583692	2.099812333535924	2.605755871303512	-0.35448319020731306	4.4138681687791355	1.4896001383803188	-0.09650737137313009	0.32675222119505476	0.5257651152916184	1.9563976305089277	2.7036402046335892	2.9645812559418805	2.2319527139113657	5.611791426179186	2.9593687477977166
chr2L:21830107-21832043	-6.334038284708153	-1.873814068647039	-2.260279349365111	-7.736008315652859	-8.477214765502909	-7.910275196012034	-6.546764732237878	-5.040696678718863	-1.2780642861172016	0.9884928598239788	-1.9769857196479577	-4.0588313018940125	-3.5257640147586105	-3.389118506592369	0.0	-1.0911431325389502	-4.0324087331029785	-3.2887004070573407	-0.5721952011023845	-1.6264027672901933	1.4637527426815686	0.4797453713563028	1.9473383721122006	1.9714620182398457	2.481496303597274	1.3020713725970021	2.817215559482046	3.1254242353915616	1.930696655808337	0.7728105171935836	2.8210926566968673	7.487033284391451	2.200135302095254	8.39262064116974	6.5466380714047405	5.4940947437681045	5.789637350515886	8.650617272729004	3.1057558203042444	3.783955899120183	3.426293399220254	5.228158526648559	2.7280566136865017	1.6680434566045483	1.081453855430238	-0.9579304007685324	2.709822928712358	-0.2228849570657856	-0.8673386423618884
chr2L:21842220-21843779	2.481496303597274	1.3020713725970021	2.817215559482046	3.1254242353915616	1.930696655808337	0.7728105171935836	2.8210926566968673	7.487033284391451	2.200135302095254	8.39262064116974	6.5466380714047405	5.4940947437681045	5.789637350515886	8.650617272729004	3.1057558203042444	3.783955899120183	3.426293399220254	5.228158526648559	2.7280566136865017	1.6680434566045483	1.081453855430238	-0.9579304007685324	2.709822928712358	-0.2228849570657856	-0.8673386423618884	-0.8632005189263423	-1.6215638120462625	-0.13733641072887504	-1.7782183380675236	0.6358459603999882	1.1915521813435677	-0.19695793581713547	-1.0466924622419154	2.4937019262747677	1.2428716085174354	3.7759681099420925	3.3444351938850923	2.5546056425985224	4.04027746371121	0.48543331568908393	-0.9059652567236041	1.0970796683631556	4.9700653263498955	6.491741750439981	6.020890079693163	4.923323429327671	8.012944383679818	4.197859944352722	3.3492783340350414
chr2L:21844215-21847352	1.930696655808337	0.7728105171935836	2.8210926566968673	7.487033284391451	2.200135302095254	8.39262064116974	6.5466380714047405	5.4940947437681045	5.789637350515886	8.650617272729004	3.1057558203042444	3.783955899120183	3.426293399220254	5.228158526648559	2.7280566136865017	1.6680434566045483	1.081453855430238	-0.9579304007685324	2.709822928712358	-0.2228849570657856	-0.8673386423618884	-0.8632005189263423	-1.6215638120462625	-0.13733641072887504	-1.7782183380675236	0.6358459603999882	1.1915521813435677	-0.19695793581713547	-1.0466924622419154	2.4937019262747677	1.2428716085174354	3.7759681099420925	3.3444351938850923	2.5546056425985224	4.04027746371121	0.48543331568908393	-0.9059652567236041	1.0970796683631556	4.9700653263498955	6.491741750439981	6.020890079693163	4.923323429327671	8.012944383679818	4.197859944352722	3.3492783340350414	4.960887712539555	3.922607622195269	3.7399783504259774	1.3707011324065834
chr2L:21847983-21850314	5.4940947437681045	5.789637350515886	8.650617272729004	3.1057558203042444	3.783955899120183	3.426293399220254	5.228158526648559	2.7280566136865017	1.6680434566045483	1.081453855430238	-0.9579304007685324	2.709822928712358	-0.2228849570657856	-0.8673386423618884	-0.8632005189263423	-1.6215638120462625	-0.13733641072887504	-1.7782183380675236	0.6358459603999882	1.1915521813435677	-0.19695793581713547	-1.0466924622419154	2.4937019262747677	1.2428716085174354	3.7759681099420925	3.3444351938850923	2.5546056425985224	4.04027746371121	0.48543331568908393	-0.9059652567236041	1.0970796683631556	4.9700653263498955	6.491741750439981	6.020890079693163	4.923323429327671	8.012944383679818	4.197859944352722	3.3492783340350414	4.960887712539555	3.922607622195269	3.7399783504259774	1.3707011324065834	4.23008751576449	2.9084048930452284	2.069582543790384	2.963941076972988	1.5662816866406408	-0.5103954670429679	-2.74712079471886
chr2L:21851568-21852850	1.6680434566045483	1.081453855430238	-0.9579304007685324	2.709822928712358	-0.2228849570657856	-0.8673386423618884	-0.8632005189263423	-1.6215638120462625	-0.13733641072887504	-1.7782183380675236	0.6358459603999882	1.1915521813435677	-0.19695793581713547	-1.0466924622419154	2.4937019262747677	1.2428716085174354	3.7759681099420925	3.3444351938850923	2.5546056425985224	4.04027746371121	0.48543331568908393	-0.9059652567236041	1.0970796683631556	4.9700653263498955	6.491741750439981	6.020890079693163	4.923323429327671	8.012944383679818	4.197859944352722	3.3492783340350414	4.960887712539555	3.922607622195269	3.7399783504259774	1.3707011324065834	4.23008751576449	2.9084048930452284	2.069582543790384	2.963941076972988	1.5662816866406408	-0.5103954670429679	-2.74712079471886	-5.6589380519020285	-4.656160823298872	-5.369476153542206	-7.769891442281574	-9.655188309818982	-11.303643254593167	-5.839290239538725	-8.97868676007445
chr2L:21853583-21855917	-0.2228849570657856	-0.8673386423618884	-0.8632005189263423	-1.6215638120462625	-0.13733641072887504	-1.7782183380675236	0.6358459603999882	1.1915521813435677	-0.19695793581713547	-1.0466924622419154	2.4937019262747677	1.2428716085174354	3.7759681099420925	3.3444351938850923	2.5546056425985224	4.04027746371121	0.48543331568908393	-0.9059652567236041	1.0970796683631556	4.9700653263498955	6.491741750439981	6.020890079693163	4.923323429327671	8.012944383679818	4.197859944352722	3.3492783340350414	4.960887712539555	3.922607622195269	3.7399783504259774	1.3707011324065834	4.23008751576449	2.9084048930452284	2.069582543790384	2.963941076972988	1.5662816866406408	-0.5103954670429679	-2.74712079471886	-5.6589380519020285	-4.656160823298872	-5.369476153542206	-7.769891442281574	-9.655188309818982	-11.303643254593167	-5.839290239538725	-8.97868676007445	-8.685851434904935	-2.264233799815931	-4.4299557754063486	-6.515325057106782
chr2L:21856450-21857631	-1.7782183380675236	0.6358459603999882	1.1915521813435677	-0.19695793581713547	-1.0466924622419154	2.4937019262747677	1.2428716085174354	3.7759681099420925	3.3444351938850923	2.5546056425985224	4.04027746371121	0.48543331568908393	-0.9059652567236041	1.0970796683631556	4.9700653263498955	6.491741750439981	6.020890079693163	4.923323429327671	8.012944383679818	4.197859944352722	3.3492783340350414	4.960887712539555	3.922607622195269	3.7399783504259774	1.3707011324065834	4.23008751576449	2.9084048930452284	2.069582543790384	2.963941076972988	1.5662816866406408	-0.5103954670429679	-2.74712079471886	-5.6589380519020285	-4.656160823298872	-5.369476153542206	-7.769891442281574	-9.655188309818982	-11.303643254593167	-5.839290239538725	-8.97868676007445	-8.685851434904935	-2.264233799815931	-4.4299557754063486	-6.515325057106782	-7.223920738393705	1.8378075792643491	5.652816296901071	6.005206109744629	6.374654235427915
chr2L:21858183-21860395	-1.0466924622419154	2.4937019262747677	1.2428716085174354	3.7759681099420925	3.3444351938850923	2.5546056425985224	4.04027746371121	0.48543331568908393	-0.9059652567236041	1.0970796683631556	4.9700653263498955	6.491741750439981	6.020890079693163	4.923323429327671	8.012944383679818	4.197859944352722	3.3492783340350414	4.960887712539555	3.922607622195269	3.7399783504259774	1.3707011324065834	4.23008751576449	2.9084048930452284	2.069582543790384	2.963941076972988	1.5662816866406408	-0.5103954670429679	-2.74712079471886	-5.6589380519020285	-4.656160823298872	-5.369476153542206	-7.769891442281574	-9.655188309818982	-11.303643254593167	-5.839290239538725	-8.97868676007445	-8.685851434904935	-2.264233799815931	-4.4299557754063486	-6.515325057106782	-7.223920738393705	1.8378075792643491	5.652816296901071	6.005206109744629	6.374654235427915	4.960627351073908	7.972098281826357	8.074282670724076	7.908449577631803
chr2L:21860883-21862475	2.5546056425985224	4.04027746371121	0.48543331568908393	-0.9059652567236041	1.0970796683631556	4.9700653263498955	6.491741750439981	6.020890079693163	4.923323429327671	8.012944383679818	4.197859944352722	3.3492783340350414	4.960887712539555	3.922607622195269	3.7399783504259774	1.3707011324065834	4.23008751576449	2.9084048930452284	2.069582543790384	2.963941076972988	1.5662816866406408	-0.5103954670429679	-2.74712079471886	-5.6589380519020285	-4.656160823298872	-5.369476153542206	-7.769891442281574	-9.655188309818982	-11.303643254593167	-5.839290239538725	-8.97868676007445	-8.685851434904935	-2.264233799815931	-4.4299557754063486	-6.515325057106782	-7.223920738393705	1.8378075792643491	5.652816296901071	6.005206109744629	6.374654235427915	4.960627351073908	7.972098281826357	8.074282670724076	7.908449577631803	12.28318695213797	7.21574048121257	9.082812202918838	6.167849702285041	5.571651069485455
chr2L:21866861-21868183	4.960887712539555	3.922607622195269	3.7399783504259774	1.3707011324065834	4.23008751576449	2.9084048930452284	2.069582543790384	2.963941076972988	1.5662816866406408	-0.5103954670429679	-2.74712079471886	-5.6589380519020285	-4.656160823298872	-5.369476153542206	-7.769891442281574	-9.655188309818982	-11.303643254593167	-5.839290239538725	-8.97868676007445	-8.685851434904935	-2.264233799815931	-4.4299557754063486	-6.515325057106782	-7.223920738393705	1.8378075792643491	5.652816296901071	6.005206109744629	6.374654235427915	4.960627351073908	7.972098281826357	8.074282670724076	7.908449577631803	12.28318695213797	7.21574048121257	9.082812202918838	6.167849702285041	5.571651069485455	4.1797290320191625	6.08053804281581	0.4825876514585493	1.9005063560400204	1.1699087583888772	2.4730461037003506	3.006881396748274	-0.27781281072636965	-2.5932603424280805	-4.242186962640558	-4.802319571636797	-7.918401277640113
chr2L:21869625-21870931	2.069582543790384	2.963941076972988	1.5662816866406408	-0.5103954670429679	-2.74712079471886	-5.6589380519020285	-4.656160823298872	-5.369476153542206	-7.769891442281574	-9.655188309818982	-11.303643254593167	-5.839290239538725	-8.97868676007445	-8.685851434904935	-2.264233799815931	-4.4299557754063486	-6.515325057106782	-7.223920738393705	1.8378075792643491	5.652816296901071	6.005206109744629	6.374654235427915	4.960627351073908	7.972098281826357	8.074282670724076	7.908449577631803	12.28318695213797	7.21574048121257	9.082812202918838	6.167849702285041	5.571651069485455	4.1797290320191625	6.08053804281581	0.4825876514585493	1.9005063560400204	1.1699087583888772	2.4730461037003506	3.006881396748274	-0.27781281072636965	-2.5932603424280805	-4.242186962640558	-4.802319571636797	-7.918401277640113	-8.33602274560812	-14.566363429250584	-9.05286115883391	-11.100943692443836	-9.336981269809106	-8.438286603257543
chr2L:21873068-21874351	-5.369476153542206	-7.769891442281574	-9.655188309818982	-11.303643254593167	-5.839290239538725	-8.97868676007445	-8.685851434904935	-2.264233799815931	-4.4299557754063486	-6.515325057106782	-7.223920738393705	1.8378075792643491	5.652816296901071	6.005206109744629	6.374654235427915	4.960627351073908	7.972098281826357	8.074282670724076	7.908449577631803	12.28318695213797	7.21574048121257	9.082812202918838	6.167849702285041	5.571651069485455	4.1797290320191625	6.08053804281581	0.4825876514585493	1.9005063560400204	1.1699087583888772	2.4730461037003506	3.006881396748274	-0.27781281072636965	-2.5932603424280805	-4.242186962640558	-4.802319571636797	-7.918401277640113	-8.33602274560812	-14.566363429250584	-9.05286115883391	-11.100943692443836	-9.336981269809106	-8.438286603257543	-7.230013646905774	-5.401049046023294	-7.050453533556271	-3.0159133889320087	-9.627203949825482	-6.776742543150147	-2.1311588171064773
chr2L:21875091-21877027	-5.839290239538725	-8.97868676007445	-8.685851434904935	-2.264233799815931	-4.4299557754063486	-6.515325057106782	-7.223920738393705	1.8378075792643491	5.652816296901071	6.005206109744629	6.374654235427915	4.960627351073908	7.972098281826357	8.074282670724076	7.908449577631803	12.28318695213797	7.21574048121257	9.082812202918838	6.167849702285041	5.571651069485455	4.1797290320191625	6.08053804281581	0.4825876514585493	1.9005063560400204	1.1699087583888772	2.4730461037003506	3.006881396748274	-0.27781281072636965	-2.5932603424280805	-4.242186962640558	-4.802319571636797	-7.918401277640113	-8.33602274560812	-14.566363429250584	-9.05286115883391	-11.100943692443836	-9.336981269809106	-8.438286603257543	-7.230013646905774	-5.401049046023294	-7.050453533556271	-3.0159133889320087	-9.627203949825482	-6.776742543150147	-2.1311588171064773	-1.3038402146073	0.5450168468963228	-0.8478163051359934	-2.0589330392907095
chr2L:21878248-21880359	-7.223920738393705	1.8378075792643491	5.652816296901071	6.005206109744629	6.374654235427915	4.960627351073908	7.972098281826357	8.074282670724076	7.908449577631803	12.28318695213797	7.21574048121257	9.082812202918838	6.167849702285041	5.571651069485455	4.1797290320191625	6.08053804281581	0.4825876514585493	1.9005063560400204	1.1699087583888772	2.4730461037003506	3.006881396748274	-0.27781281072636965	-2.5932603424280805	-4.242186962640558	-4.802319571636797	-7.918401277640113	-8.33602274560812	-14.566363429250584	-9.05286115883391	-11.100943692443836	-9.336981269809106	-8.438286603257543	-7.230013646905774	-5.401049046023294	-7.050453533556271	-3.0159133889320087	-9.627203949825482	-6.776742543150147	-2.1311588171064773	-1.3038402146073	0.5450168468963228	-0.8478163051359934	-2.0589330392907095	-1.8813078957307556	-6.14279469170552	-3.3267141070566617	-2.7002669109722355	-1.2401483663989168	0.0
chr2L:21882967-21884533	12.28318695213797	7.21574048121257	9.082812202918838	6.167849702285041	5.571651069485455	4.1797290320191625	6.08053804281581	0.4825876514585493	1.9005063560400204	1.1699087583888772	2.4730461037003506	3.006881396748274	-0.27781281072636965	-2.5932603424280805	-4.242186962640558	-4.802319571636797	-7.918401277640113	-8.33602274560812	-14.566363429250584	-9.05286115883391	-11.100943692443836	-9.336981269809106	-8.438286603257543	-7.230013646905774	-5.401049046023294	-7.050453533556271	-3.0159133889320087	-9.627203949825482	-6.776742543150147	-2.1311588171064773	-1.3038402146073	0.5450168468963228	-0.8478163051359934	-2.0589330392907095	-1.8813078957307556	-6.14279469170552	-3.3267141070566617	-2.7002669109722355	-1.2401483663989168	0.0	1.2506737596676598	1.7842294183751828	1.2335032403149433	1.726815344266126	3.7569777579209864	4.59489178490216	5.345545946101486	3.2197951159298768	5.966427081111844
chr2L:22429421-22431384	3.477030445811796	0.0	0.0	0.0	0.0	0.0	7.068195086699253	1.0216415987285858	0.0	2.2254024443997906	1.4952132644201317	1.275554451240393	9.48744294196201	1.6744618218526375	0.0	0.0	0.0	1.0668755590631576	0.0	0.0	7.0058799795649875	21.93922876226255	18.620553389122982	13.631738435864385	3.781395870370817	4.925658181841871	5.943133102956906	2.5614849817623777	-1.0567300944651044	-1.0160067427573143	-3.3394605009780123	-8.0495334156997	-2.7628940677563256	-6.196777792063343	-1.8555503240393192	-2.588521420871411	-3.3083626916377105	0.0	-2.86324754266168	-2.2733835212830313	-2.130480271755654	-1.9084850188786497	-0.6120858962486534	-1.833602559937723	0.6618081422320732	-1.3821770810048504	-2.1302052697472376	-3.7242279517352435	-4.105145156057562
chr2L:22471653-22473052	21.07957884602824	15.9225659576063	9.312524584579961	11.034930929313738	15.153947297087422	6.870354617297756	0.7490429136284138	7.105552278190295	4.387275870385181	9.743304521373854	9.370518349080887	1.4234662987937459	1.453738624661333	-3.4950056537973087	-2.332144079295213	-0.8518584800097015	7.246146944907706	5.126025618860655	1.6582583725549955	3.2388455305740367	5.192451364119822	2.474933165412313	2.97968366066911	2.531882016788484	0.5121434773429577	0.0	0.9269622880957062	-0.7979207467649748	-1.3551623490879434	-1.8280583920658247	-0.5617520721461564	-2.79161749930881	-1.808420779643637	-8.37867635572095	-8.771639177719656	-2.4821207475221594	-9.976267198553014	-3.7714162378017395	-4.810352808982058	-7.345655600034229	-3.9593974584237337	-0.9356759670197776	-1.0752722563038324	-0.5910624523346585	1.4530419484962547	0.7183432030669149	3.7293996986614175	1.8675329755904018	2.053170847220212
chr2L:22735999-22737977	0.0	0.0	0.0	0.0	0.0	0.0	0.0	0.0	0.0	0.0	0.0	0.0	0.0	0.0	0.0	0.0	0.0	0.0	0.0	0.0	0.0	0.0	0.0	0.0	0.0	0.0	0.0	0.0	0.0	0.0	0.0	0.0	0.0	0.0	0.0	0.0	0.0	0.0	0.0	0.0	0.0	0.0	0.0	0.0	0.0	0.0	0.0	0.0	0.0
chr2R:11075-12409	0	0	0	0	0	0	0	0	0	0	0	0	0	0	0	0	0	0	0	0	0	0	0	0	0	0	0	0	0	0	0	0	0	0	0	0	0	0	0	0	0	0	0	0	0	0	0	0	0
chr2R:17397-19487	0	0	0	0	0	0	0	0	0	0	0	0	0	0	0	0	0	0	0	0	0	0	0	0	0	0	0	0	0	0	0	0	0	0	0	0	0	0	0	0	0	0	0	0	0	0	0	0	0
chr2R:404206-406648	0.0	0.0	0.0	0.0	0.0	0.9884928598239788	8.79211630591159	15.27683655894708	18.485879161916678	15.256860522113287	18.04001225561198	10.652399673673528	2.487106981315288	10.092954573192037	7.789823702546265	9.240170896397794	3.4119292155393937	3.600493758656936	4.645349664950624	5.641773509842468	2.1076790777018823	2.1044245934996906	-1.7846478165182142	-0.7789134453809596	-4.63402613230047	-9.307549287454838	-8.670998023286057	-15.44068984363675	-1.3821770810048504	-10.426396241023399	-7.445674127057089	-21.98510340357018	-11.934330353007848	-10.289688710934364	0.0	0.0	0.0	0.0	0.0	-2.879723976178439	0.0	0.0	-1.9084850188786497	-1.897604259904281	0.47712125471966244	-3.0651205499939485	0.0	0.0	0.0
chr2R:431738-434902	0.0	0.0	0.0	2.225091131627076	0.0	0.0	0.0	0.0	0.0	0.0	0.0	0.0	14.645024454006847	24.19534276860749	37.08080636824706	34.85668201165243	18.125460912125973	9.51981112170796	11.726351776593372	6.7582128825845205	4.452555615580762	1.8298640571126317	0.24507008530746563	1.1810590818621405	0.7746304081761494	2.2026248201835696	0.7910328937224197	-0.9059652567236041	-1.6078638353429047	0.028255195820206257	-0.6059555989499502	-1.061789568423229	-4.453815341344066	0.6643466791149877	0.5461807351831428	2.1981322876141087	1.523045037794764	1.1415402188038828	-0.4698911445469953	-1.5203422710761456	-3.9176015505497634	-0.4281540458119061	-0.2105263209141679	-2.5684617649256976	-2.9137550171421567	3.275248822133778	1.9658582879252016	4.259274776769911	4.878431079638592
chr2R:505324-507510	-0.08932484770061339	-1.2919171612506386	-0.5912815657275365	-2.4817698239972836	-0.3593631470748183	0.40771424211807045	-1.3895457677082823	0.07962371385409202	-0.24355989647885368	0.8314858755875901	2.215050006324263	1.1854142647716417	0.5162392852303583	2.239940168212685	1.2560006192103859	0.0	2.6089652379949873	10.131143110314495	8.497170370521227	4.561880720105527	5.914199584420339	5.659309597738986	7.955727276551904	4.606581550955505	1.7272255929414764	1.7243372263212329	0.3108211062168168	-1.1863166011783883	-2.829554736922476	-1.3883026278296466	-5.859961746927712	-5.13550253226838	-7.389958501305241	-6.868713078370695	-7.655671535732886	-13.593144781890015	-11.379338564202268	-11.970145686727042	-22.303823781874666	-10.278890621607193	-10.960311959233593	-7.648616184080319	-1.774789996930851	-2.7534497412703414	-3.2780567468353916	-5.7991064879723	-3.016690534675035	-2.834966888231048	0.0
chr2R:711893-713130	7.106878993513566	16.677116417109303	15.156226134392378	10.697030201440882	8.95584006337412	15.870575905836436	15.523170503354157	19.9083041765682	16.64404958105446	12.61247779858301	6.070602596158267	6.412606834145026	3.1532997858584606	10.9019072787967	4.252225493522362	5.592342938635447	1.3258826390407736	2.216159625025342	1.1376334380676403	1.2109032463712752	1.206966011843889	-3.591161438319573	-2.3589565882297654	-2.2079539808223783	-3.933784385628248	0.19477953235236087	-6.8034539971464865	-5.670284723893041	-5.335189950221674	-1.7133611190352243	2.266665181843671	3.011669014476711	4.47004680936602	2.716163658965114	8.647283321941515	0.0	-0.47712125471966244	0.2970833565050148	1.323235649674166	0.8331037697083299	6.7079480203651345	9.719915465976463	9.115901995367624	6.8874623508872945	7.267741470531032	2.537692788546927	2.857943410985381	2.1307130575486584	-1.7465374720697764
chr2R:715393-717808	19.9083041765682	16.64404958105446	12.61247779858301	6.070602596158267	6.412606834145026	3.1532997858584606	10.9019072787967	4.252225493522362	5.592342938635447	1.3258826390407736	2.216159625025342	1.1376334380676403	1.2109032463712752	1.206966011843889	-3.591161438319573	-2.3589565882297654	-2.2079539808223783	-3.933784385628248	0.19477953235236087	-6.8034539971464865	-5.670284723893041	-5.335189950221674	-1.7133611190352243	2.266665181843671	3.011669014476711	4.47004680936602	2.716163658965114	8.647283321941515	0.0	-0.47712125471966244	0.2970833565050148	1.323235649674166	0.8331037697083299	6.7079480203651345	9.719915465976463	9.115901995367624	6.8874623508872945	7.267741470531032	2.537692788546927	2.857943410985381	2.1307130575486584	-1.7465374720697764	-3.996019610604696	-7.000559856241338	-9.316010937798886	-13.229988106037009	-14.083626659481233	-15.68593256693179	-10.527031236212077
chr2R:977769-979580	-6.051584120462873	-3.304081780186098	-3.550948436076844	-11.83317785807282	-10.508587563785857	-7.48631302724676	-9.463439389277726	-14.496771572051763	-2.0405239174251437	-6.580402709672122	-5.385198086353949	-8.327361406728716	-6.9827789005832255	0.0	0.0	0.0	-0.5871840453695247	-0.918332009057667	1.9605523250565686	0.0	7.485492843016066	2.3286248352848276	2.3286248352848276	0.32675222119505476	-0.18946256670265693	-1.0668755590631576	0.0	-1.2813406034374712	0.0	0.0	-1.9084850188786497	-7.212588673279219	0.0	2.27573125129075	9.616354050545102	11.815318821423151	8.018205022196332	11.507203015103926	17.121539805149478	15.254809589022098	8.776514710733583	9.004678240528959	12.043366437812487	13.537133257183307	10.607019733868826	11.291104308665764	9.27003386454985	8.128852176571991	4.823613010934742
chr2R:979808-980947	-10.508587563785857	-7.48631302724676	-9.463439389277726	-14.496771572051763	-2.0405239174251437	-6.580402709672122	-5.385198086353949	-8.327361406728716	-6.9827789005832255	0.0	0.0	0.0	-0.5871840453695247	-0.918332009057667	1.9605523250565686	0.0	7.485492843016066	2.3286248352848276	2.3286248352848276	0.32675222119505476	-0.18946256670265693	-1.0668755590631576	0.0	-1.2813406034374712	0.0	0.0	-1.9084850188786497	-7.212588673279219	0.0	2.27573125129075	9.616354050545102	11.815318821423151	8.018205022196332	11.507203015103926	17.121539805149478	15.254809589022098	8.776514710733583	9.004678240528959	12.043366437812487	13.537133257183307	10.607019733868826	11.291104308665764	9.27003386454985	8.128852176571991	4.823613010934742	4.601903485271944	-2.1795548065416224	0.0	0.9584248050992142
chr2R:1016036-1017521	2.8199294372640504	2.110452741592117	3.6958089403479173	2.335006918714666	1.8857706106959777	-0.16792486511915064	-1.6080375530397504	-2.6290682362030036	-2.100783357557469	-6.11384073777345	-8.211327348619875	-11.621122658362633	-10.621571604932626	-5.689027370145959	-1.3864876105552875	2.7653890820309113	-0.4914639354193362	-1.167831902670722	-5.33796848181584	-5.0551105196979655	-1.9575607863049957	-7.418241236728148	-4.8962610345364945	-4.980472840351623	2.151561520017581	6.919924798203706	2.20311153662129	2.7038912605969387	7.415437799500366	4.108675152016687	5.767580576412309	6.09453900103454	6.101051117214722	1.7764330275649611	5.859369477931174	4.729316026996708	5.397813880595039	2.3867323224779193	2.0278228321933778	0.5665805403488111	0.2212968143931347	-0.39887900582265795	0.17525954873965796	0.61186624752351	4.594980233834841	1.5955298189584521	-0.21319652071399917	1.2018805662117056	1.3298291669698243
chr2R:1180178-1182488	8.075562018472477	4.6617110351020585	8.165248604416371	6.537817800831696	2.2711106179195415	2.906351776965214	2.0171950103726566	-0.34935458377110534	-3.000329741327842	-4.619750864055841	-4.4139566820001885	-2.9253595132337207	0.22407746444571308	-4.174914448932645	-5.8560321945712355	-3.792731980217951	-0.47712125471966244	-0.32675222119505476	9.961447613995967	12.122240690380599	17.93447818855139	9.797422517219024	6.340910132158414	9.70266357198665	6.370593416115697	3.437593809705835	1.4341353360626734	-1.9437310604683888	-2.5376238875705477	-6.646579107845157	-7.526886690402259	-9.210034759096756	-7.000922564050179	-9.729355136979537	-6.500638112768564	-5.725521378597162	-0.9325618220134277	-1.3556679005074455	0.0	4.543821683098934	10.196842488270363	11.487334113996745	12.97712661874642	4.778961679473595	4.445669629962155	8.069368106961248	3.3758960976894805	4.6311781349476755	4.491506896914945
chr2R:1250569-1251751	-0.47712125471966244	4.171067254836648	0.0	2.5049364051853793	6.861709076203173	1.1784627333960676	-0.32675222119505476	1.0020125905390658	4.40651526340835	4.98277486575997	1.8482302426052315	3.326437807731456	3.5539620945901653	1.6626875053629309	0.7142129076956075	4.7947130663582564	2.307032414919625	0.05869386681558555	-3.629757547161742	-2.2720772620990393	0.26340159884164077	-1.0466924622419154	-3.0158814884831977	-3.743270182003462	-1.0694532976632034	-0.9884928598239788	0.0	1.2759239705262992	1.4763645437121826	0.7738295924741516	2.1086170209665624	-0.13385159653566525	0.8331037697083299	3.753198813922401	1.8261391111440826	2.5092592418830235	9.756416393104177	12.216544824019406	0.7379081504640599	1.9358815290751161	0.20508290856520106	-1.408931846623984	-0.2379885143711367	-1.8309129960725774	0.7891433770491219	0.0	0.0	-4.741731276020631	-6.005854378745666
chr2R:1303479-1305165	-4.630567729739596	-3.0404130969191963	-1.977108094928142	-5.7481528789232295	-7.427380749593324	-4.583682289977072	-4.8916989076666635	-4.395044232673948	-2.752621786433585	-2.8794811794637467	-1.654507166568443	0.0	-0.47712125471966244	0.0	4.713130353153659	3.267281265759875	6.109299101020191	-0.7266467239998722	1.724538288089392	-5.225592411245525	-7.951740370375085	-15.060613139683678	-24.33243508333661	-23.538914762884154	-50.94678025593059	-7.212588673279219	-66.57156455760645	-2.3286248352848276	0.0	0.0	0.0	0.0	0.0	0.0	0.0	0.0	0.0	0.0	0.0	0.0	0.0	0.0	0.0	0.0	0.0	0.0	0.0	0.0	0.0
chr2R:1539465-1542051	4.971062197521628	5.193016199139092	4.969699424851318	2.366214470474753	2.6412247147975716	2.1470527989585797	2.165701192865326	10.451321973482065	6.674853864158931	5.00769468197109	2.2719774793788594	3.597534674747556	4.181469404693869	-0.6992410207988732	0.4282457363223994	1.045032831181906	3.1174813681628586	1.1965392774129366	2.285177002810185	2.4745010852345968	-0.2386456509202112	1.195242148771448	-0.04669565232861448	-0.9389791565823706	-2.336422445657492	-4.967236500897505	-6.128940816710353	-4.366759520558018	-8.39090816341142	-11.29916116805354	-10.263606640790568	-9.95644222703036	-8.247234689916773	-9.733173839948956	-13.466144326513021	-8.489775116348106	-6.494670031934431	-8.269036421555343	-10.15366725401658	-11.357454869796573	-7.277852697624387	-3.7566651830196327	0.0	-2.8569558578075522	0.0	0.0	0.0	0.0	-0.09898204253740393
chr2R:1549793-1552782	1.195242148771448	-0.04669565232861448	-0.9389791565823706	-2.336422445657492	-4.967236500897505	-6.128940816710353	-4.366759520558018	-8.39090816341142	-11.29916116805354	-10.263606640790568	-9.95644222703036	-8.247234689916773	-9.733173839948956	-13.466144326513021	-8.489775116348106	-6.494670031934431	-8.269036421555343	-10.15366725401658	-11.357454869796573	-7.277852697624387	-3.7566651830196327	0.0	-2.8569558578075522	0.0	0.0	0.0	0.0	-0.09898204253740393	0.0	2.8633460982656405	3.9720380979877157	9.435397009840248	7.137083765006888	10.490058292327298	9.963851982867439	7.849683285935265	4.947058163077843	1.3768430568588477	4.72838722530742	3.8143954344110877	7.3029607430584	13.332749615019644	7.342370786026691	0.7359535705891888	7.192930639389634	10.698136855174193	13.468668637451858	12.537834816685244	9.1157321136774
chr2R:1558210-1560186	-10.15366725401658	-11.357454869796573	-7.277852697624387	-3.7566651830196327	0.0	-2.8569558578075522	0.0	0.0	0.0	0.0	-0.09898204253740393	0.0	2.8633460982656405	3.9720380979877157	9.435397009840248	7.137083765006888	10.490058292327298	9.963851982867439	7.849683285935265	4.947058163077843	1.3768430568588477	4.72838722530742	3.8143954344110877	7.3029607430584	13.332749615019644	7.342370786026691	0.7359535705891888	7.192930639389634	10.698136855174193	13.468668637451858	12.537834816685244	9.1157321136774	1.4643635786368756	1.2489692390772622	2.7589594475737296	1.027306093904252	0.390327930348394	0.6045595127492797	-1.56674841376733	0.8185183835816428	-0.29815214289168634	0.0	-0.2887691230768229	1.1593735893199573	2.669691084424054	2.548412489691835	2.1741979578468538	-0.33445889543851354	0.12124757269841166
chr2R:1825075-1828019	6.930203822937896	1.6525945075586288	0.0	0.0	4.2058262346958015	11.597806307298566	3.938316378226138	5.699145614857824	3.5649828476478693	4.478834114982658	4.796369387466941	1.3598565958898747	0.9760447296533638	-0.749297401568139	0.7771011162726619	0.7432237000018631	-0.9332772557123737	-0.3842533059311557	-0.1171138165934149	-1.3213726721857786	0.1721962883226878	-0.2895533370680782	-0.6031137539260846	-6.628338241546235	-4.996321034006597	-7.603025161784394	-10.274075000629951	-8.223504849154086	-6.522331199703173	0.7416438079125628	0.0	0.0	0.0	0.0	0.0	0.0	0.0	0.0	0.0	0.0	0.0	0.0	0.0	0.0	-4.310368339256731	-1.8183225609477085	0.9848552830145249	3.243170524969071	3.8875842071556828
chr2R:1867390-1870100	-7.205992472058347	-8.2395914948123	-4.939221783230254	-0.9714484411535675	-4.807327970842164	-5.2067680440835735	-2.113004227619936	-1.1829717618779194	-5.48819182512469	-6.385642841409818	-3.1387939032565	-0.9898357204560446	-1.6949654486470427	-2.523003718155606	-0.7612154895141982	-2.6270662692113564	2.014135041047223	1.3423881657726202	3.716968489823326	5.6379686081470135	2.660073016397596	2.776967267043661	1.5577297928132416	-4.1484732902089645	-5.2829984289970335	-5.2034704575993045	-6.442657694751952	-1.6815480700077783	-5.073754601285079	-5.206383038559613	-1.2058628001378644	-4.912332772810002	-2.5635324106335875	-4.24644044242272	-0.19836994212481093	-1.7515269522807655	-2.2743706716583865	-6.24383596992977	-3.3788409632270673	0.28197937605734147	-2.3286248352848276	-1.4078838832223073	-5.759777485557645	-3.649940853111243	-1.5975857998454546	-2.002783747140292	-1.8685268406590538	0.3842533059311557	-2.133069553171902
chr2R:2016121-2017537	2.699463210371628	2.7633822534211263	4.975592057625652	7.701267158809719	7.432272015765867	3.4650101587554705	-1.4886288074392948	-6.485149062308707	-12.46755402280631	-12.71845877454335	-21.954066605804723	-14.129942922986302	-25.908385449220038	-7.192513467535605	2.507301264882073	4.6240625459489575	1.36742250680259	1.6217247002628197	-0.8325285998743926	1.6040261953366373	-0.6836381489996208	1.4363739556363415	-2.149664181406889	-0.8811353928250145	-1.5254292979851374	-1.4637527426815689	2.003323857751187	1.1085986146564848	1.4201378318711255	4.386997279197165	5.179300268236993	-0.5069768413626101	-0.7128680207598669	-5.987249020318425	-6.501335725907929	-3.9132361407997824	-2.6977372412466245	0.0	0.0	0.0	0.0	0.0	0.0	0.0	0.0	0.0	-2.440881856766676	-4.018673089123025	-1.3891769388899315
chr2R:2017661-2019512	7.701267158809719	7.432272015765867	3.4650101587554705	-1.4886288074392948	-6.485149062308707	-12.46755402280631	-12.71845877454335	-21.954066605804723	-14.129942922986302	-25.908385449220038	-7.192513467535605	2.507301264882073	4.6240625459489575	1.36742250680259	1.6217247002628197	-0.8325285998743926	1.6040261953366373	-0.6836381489996208	1.4363739556363415	-2.149664181406889	-0.8811353928250145	-1.5254292979851374	-1.4637527426815689	2.003323857751187	1.1085986146564848	1.4201378318711255	4.386997279197165	5.179300268236993	-0.5069768413626101	-0.7128680207598669	-5.987249020318425	-6.501335725907929	-3.9132361407997824	-2.6977372412466245	0.0	0.0	0.0	0.0	0.0	0.0	0.0	0.0	0.0	-2.440881856766676	-4.018673089123025	-1.3891769388899315	1.0972538114106931	2.487864213124516	0.7875892944361568
chr2R:2020284-2021744	-12.46755402280631	-12.71845877454335	-21.954066605804723	-14.129942922986302	-25.908385449220038	-7.192513467535605	2.507301264882073	4.6240625459489575	1.36742250680259	1.6217247002628197	-0.8325285998743926	1.6040261953366373	-0.6836381489996208	1.4363739556363415	-2.149664181406889	-0.8811353928250145	-1.5254292979851374	-1.4637527426815689	2.003323857751187	1.1085986146564848	1.4201378318711255	4.386997279197165	5.179300268236993	-0.5069768413626101	-0.7128680207598669	-5.987249020318425	-6.501335725907929	-3.9132361407997824	-2.6977372412466245	0.0	0.0	0.0	0.0	0.0	0.0	0.0	0.0	0.0	-2.440881856766676	-4.018673089123025	-1.3891769388899315	1.0972538114106931	2.487864213124516	0.7875892944361568	2.5074232770240985	3.190563397959772	5.195459892909472	3.2474198865143107	4.763729753712291
chr2R:2021963-2023410	-14.129942922986302	-25.908385449220038	-7.192513467535605	2.507301264882073	4.6240625459489575	1.36742250680259	1.6217247002628197	-0.8325285998743926	1.6040261953366373	-0.6836381489996208	1.4363739556363415	-2.149664181406889	-0.8811353928250145	-1.5254292979851374	-1.4637527426815689	2.003323857751187	1.1085986146564848	1.4201378318711255	4.386997279197165	5.179300268236993	-0.5069768413626101	-0.7128680207598669	-5.987249020318425	-6.501335725907929	-3.9132361407997824	-2.6977372412466245	0.0	0.0	0.0	0.0	0.0	0.0	0.0	0.0	0.0	-2.440881856766676	-4.018673089123025	-1.3891769388899315	1.0972538114106931	2.487864213124516	0.7875892944361568	2.5074232770240985	3.190563397959772	5.195459892909472	3.2474198865143107	4.763729753712291	4.9783332836035825	1.4640319182341428	3.669357884469646
chr2R:2033005-2034776	-6.501335725907929	-3.9132361407997824	-2.6977372412466245	0.0	0.0	0.0	0.0	0.0	0.0	0.0	0.0	0.0	-2.440881856766676	-4.018673089123025	-1.3891769388899315	1.0972538114106931	2.487864213124516	0.7875892944361568	2.5074232770240985	3.190563397959772	5.195459892909472	3.2474198865143107	4.763729753712291	4.9783332836035825	1.4640319182341428	3.669357884469646	2.604429420839168	5.205429620064394	6.233235398383721	1.4376871927041757	2.6877502841030876	2.105753624591776	3.2329657312274276	2.6319165557594006	0.8780125398309774	-1.2501311066266303	0.8731932939300534	0.288769123076823	0.0	1.828430399413455	2.2077348045047755	2.714458537927936	2.8790198012124133	3.5147969668939254	-0.800288295341399	-1.1381300262893685	-2.9037091631494056	0.6643270692496608	-0.5241499940794445
chr2R:2079866-2083779	-1.6828082403722735	3.8096894308746356	1.6444965415922486	1.7354616342606688	2.7041563966991893	-0.1984563905627454	-1.6650287551872978	-2.1474078425043706	2.2323175180770156	4.252286745047796	-2.887965831109824	-6.310291628190637	-13.451298013509406	-16.83461653132381	-13.437702607812945	-21.802455470858224	-20.74014730139002	-21.83571750188681	0.21052632091416779	3.475166456257575	1.3648945909498829	6.382073814258295	7.815539518552472	3.565268279532331	3.4300460145174925	5.939871226579797	7.553378522750674	7.983095173297009	2.569940757984135	0.7359535705891888	-0.1937000752174726	4.35014101328505	1.8791583318164151	-1.5830485578609028	-1.4027502512559968	-3.8170678251899037	0.3411449834230643	-6.2488397254651575	-10.72872018608306	-4.5714717015107915	-0.18631319661764656	1.3212519633793613	0.0	0.5480240754311843	-1.5829553999262052	-3.3027824182006063	-1.1184118902180915	-6.440007077214242	-3.1477903986211233
chr2R:2084222-2087566	4.252286745047796	-2.887965831109824	-6.310291628190637	-13.451298013509406	-16.83461653132381	-13.437702607812945	-21.802455470858224	-20.74014730139002	-21.83571750188681	0.21052632091416779	3.475166456257575	1.3648945909498829	6.382073814258295	7.815539518552472	3.565268279532331	3.4300460145174925	5.939871226579797	7.553378522750674	7.983095173297009	2.569940757984135	0.7359535705891888	-0.1937000752174726	4.35014101328505	1.8791583318164151	-1.5830485578609028	-1.4027502512559968	-3.8170678251899037	0.3411449834230643	-6.2488397254651575	-10.72872018608306	-4.5714717015107915	-0.18631319661764656	1.3212519633793613	0.0	0.5480240754311843	-1.5829553999262052	-3.3027824182006063	-1.1184118902180915	-6.440007077214242	-3.1477903986211233	-2.401995559518778	-0.9034043916225997	-0.32675222119505476	0.3842533059311557	-0.5050184077099936	2.9360492721064495	5.397803793941788	9.860963676827502	4.721009047383585
chr2R:2087833-2090357	-20.74014730139002	-21.83571750188681	0.21052632091416779	3.475166456257575	1.3648945909498829	6.382073814258295	7.815539518552472	3.565268279532331	3.4300460145174925	5.939871226579797	7.553378522750674	7.983095173297009	2.569940757984135	0.7359535705891888	-0.1937000752174726	4.35014101328505	1.8791583318164151	-1.5830485578609028	-1.4027502512559968	-3.8170678251899037	0.3411449834230643	-6.2488397254651575	-10.72872018608306	-4.5714717015107915	-0.18631319661764656	1.3212519633793613	0.0	0.5480240754311843	-1.5829553999262052	-3.3027824182006063	-1.1184118902180915	-6.440007077214242	-3.1477903986211233	-2.401995559518778	-0.9034043916225997	-0.32675222119505476	0.3842533059311557	-0.5050184077099936	2.9360492721064495	5.397803793941788	9.860963676827502	4.721009047383585	9.248353445825831	16.474747422118625	5.084600792362483	0.6252873828651146	4.669997713607915	16.03909434974891	14.87677858512959
chr2R:2108613-2110163	9.248353445825831	16.474747422118625	5.084600792362483	0.6252873828651146	4.669997713607915	16.03909434974891	14.87677858512959	16.988230644811374	8.62988740462373	2.7292378648425184	1.7125741049951846	0.2614505271567006	0.484789326234403	0.2701652509768954	0.9412607156628617	1.8991416428259462	2.7990456420930103	3.39724991182618	1.7779273899586205	2.3874083597118627	1.7430773329828766	2.169922052656423	4.2455962560443385	2.256176804345041	1.8164339277586083	-2.4496067937202146	-6.687005466431139	-8.690079291731994	-11.660615332013048	-13.728153644109414	-15.546863640760295	-18.284761255033086	-16.033351688255745	-14.862486979935085	-19.508186540157144	-18.10630256162324	-19.562252166241397	-5.665500995538026	-1.4313637641589874	-1.4637527426815689	0.19009956090701108	1.8382797550596328	1.2780642861172016	0.16125860883478288	4.6420912376978185	5.06677516621687	8.109698945012246	12.302521651616901	5.251217798019968
chr2R:2398966-2408306	3.0565089650018455	1.0054370061321745	-0.3077188724446376	-1.9651693181797525	-3.9565805320582204	-1.5716959749885107	-3.337978499385158	0.0	-0.502582320872773	-4.2333387805727565	-0.2978321119437092	-1.149418733634906	-2.395486820531777	-4.172863155865012	-4.469624600600358	-5.768050566540821	-2.8085072046488535	-9.527543099908131	-5.274219740883164	-3.322589492408864	0.0	-0.5756503639343041	-1.4313637641589874	-1.994088911701105	-1.1416133483953086	0.0	-1.4153618150052405	-2.3667095177487805	0.0	0.0	-1.1113901339563375	1.1346115683708389	2.6900948874256727	1.6297903248601509	-0.47712125471966244	2.5614849817623777	2.4077478381173707	5.105365814306047	4.325378659894846	6.456691857199232	7.593047051514687	1.9781694560193235	2.7139940620671883	-0.8678506506318708	1.174465259667246	-0.10000069917920554	0.30365689269820123	2.1864442654251595	0.3582612510021721
chr2R:2412874-2413879	0.0	0.0	-1.1113901339563375	1.1346115683708389	2.6900948874256727	1.6297903248601509	-0.47712125471966244	2.5614849817623777	2.4077478381173707	5.105365814306047	4.325378659894846	6.456691857199232	7.593047051514687	1.9781694560193235	2.7139940620671883	-0.8678506506318708	1.174465259667246	-0.10000069917920554	0.30365689269820123	2.1864442654251595	0.3582612510021721	1.5739508314535513	2.0616348342311044	0.0	1.4311889983018862	-0.42531630602035625	-1.3359127290767432	1.5523322366859105	0.6992410207988732	0.0	0.0	-2.7300087110194218	-7.065081845483767	-3.185383153809214	-0.8949526701305252	-6.842662111904725	-4.775306109781371	-4.554734838445827	0.3933982495230332	1.8887555363857518	0.0	0.0	0.0	0.0	0.0	0.0	0.0	0.0	-0.5627704333000084
chr2R:2413986-2415242	-1.1113901339563375	1.1346115683708389	2.6900948874256727	1.6297903248601509	-0.47712125471966244	2.5614849817623777	2.4077478381173707	5.105365814306047	4.325378659894846	6.456691857199232	7.593047051514687	1.9781694560193235	2.7139940620671883	-0.8678506506318708	1.174465259667246	-0.10000069917920554	0.30365689269820123	2.1864442654251595	0.3582612510021721	1.5739508314535513	2.0616348342311044	0.0	1.4311889983018862	-0.42531630602035625	-1.3359127290767432	1.5523322366859105	0.6992410207988732	0.0	0.0	-2.7300087110194218	-7.065081845483767	-3.185383153809214	-0.8949526701305252	-6.842662111904725	-4.775306109781371	-4.554734838445827	0.3933982495230332	1.8887555363857518	0.0	0.0	0.0	0.0	0.0	0.0	0.0	0.0	-0.5627704333000084	6.446541687412985	5.7110673650326955
chr2R:2415884-2417431	-0.47712125471966244	2.5614849817623777	2.4077478381173707	5.105365814306047	4.325378659894846	6.456691857199232	7.593047051514687	1.9781694560193235	2.7139940620671883	-0.8678506506318708	1.174465259667246	-0.10000069917920554	0.30365689269820123	2.1864442654251595	0.3582612510021721	1.5739508314535513	2.0616348342311044	0.0	1.4311889983018862	-0.42531630602035625	-1.3359127290767432	1.5523322366859105	0.6992410207988732	0.0	0.0	-2.7300087110194218	-7.065081845483767	-3.185383153809214	-0.8949526701305252	-6.842662111904725	-4.775306109781371	-4.554734838445827	0.3933982495230332	1.8887555363857518	0.0	0.0	0.0	0.0	0.0	0.0	0.0	0.0	-0.5627704333000084	6.446541687412985	5.7110673650326955	17.049508728150194	10.915357589446215	13.264928616480054	17.229191965016867
chr2R:2421835-2423084	0.30365689269820123	2.1864442654251595	0.3582612510021721	1.5739508314535513	2.0616348342311044	0.0	1.4311889983018862	-0.42531630602035625	-1.3359127290767432	1.5523322366859105	0.6992410207988732	0.0	0.0	-2.7300087110194218	-7.065081845483767	-3.185383153809214	-0.8949526701305252	-6.842662111904725	-4.775306109781371	-4.554734838445827	0.3933982495230332	1.8887555363857518	0.0	0.0	0.0	0.0	0.0	0.0	0.0	0.0	-0.5627704333000084	6.446541687412985	5.7110673650326955	17.049508728150194	10.915357589446215	13.264928616480054	17.229191965016867	13.780917487180934	11.927584054750065	5.417177838557626	1.02316470907148	2.618934153094283	0.8660836094223657	-0.47712125471966244	0.6252873828651146	0.3975321245591808	-1.4677336579008509	1.3062722547908554	2.8042493334002385
chr2R:2458321-2460984	2.876188907143642	2.2035627682896717	0.38697021587703057	1.8871148655862158	-0.12947044783891842	-0.0940891900775219	0.37712412216173863	0.6958698934233879	-0.29318041058511807	0.19186358645158416	-2.96323998330502	-2.0943793824515877	-1.3243305771013594	-1.949476954297946	-3.219799882596411	-0.07999794594489215	2.713104045322768	5.157438407557108	3.213088466788164	0.9595674807145531	2.8045764923672873	2.6017991047628923	0.6689457040470806	1.9703652191208971	0.06976625415562421	1.7500039158536929	4.369396487494863	2.3191927247973037	0.9059652567236041	0.08013034618679092	3.505681660996222	4.806256363055004	6.312332136989824	2.320028244836566	1.3930658646459986	-0.7408729880947215	-1.6136967791996757	-0.5036638361763989	-3.010331755458687	-0.09898204253740393	0.27482272280677394	0.5353107926715407	-2.2111136185005305	-0.19765189876617573	-0.31427967192490436	-0.6793847501311157	-3.7355870907868822	-3.583256001592639	-1.2506638366926077
chr2R:2461419-2465906	0.37712412216173863	0.6958698934233879	-0.29318041058511807	0.19186358645158416	-2.96323998330502	-2.0943793824515877	-1.3243305771013594	-1.949476954297946	-3.219799882596411	-0.07999794594489215	2.713104045322768	5.157438407557108	3.213088466788164	0.9595674807145531	2.8045764923672873	2.6017991047628923	0.6689457040470806	1.9703652191208971	0.06976625415562421	1.7500039158536929	4.369396487494863	2.3191927247973037	0.9059652567236041	0.08013034618679092	3.505681660996222	4.806256363055004	6.312332136989824	2.320028244836566	1.3930658646459986	-0.7408729880947215	-1.6136967791996757	-0.5036638361763989	-3.010331755458687	-0.09898204253740393	0.27482272280677394	0.5353107926715407	-2.2111136185005305	-0.19765189876617573	-0.31427967192490436	-0.6793847501311157	-3.7355870907868822	-3.583256001592639	-1.2506638366926077	3.43196582174062	2.1399614389341277	2.133172346825298	3.3977536707846303	1.048541707444668	3.8027284350439743
chr2R:2472193-2473224	0.9059652567236041	0.08013034618679092	3.505681660996222	4.806256363055004	6.312332136989824	2.320028244836566	1.3930658646459986	-0.7408729880947215	-1.6136967791996757	-0.5036638361763989	-3.010331755458687	-0.09898204253740393	0.27482272280677394	0.5353107926715407	-2.2111136185005305	-0.19765189876617573	-0.31427967192490436	-0.6793847501311157	-3.7355870907868822	-3.583256001592639	-1.2506638366926077	3.43196582174062	2.1399614389341277	2.133172346825298	3.3977536707846303	1.048541707444668	3.8027284350439743	1.8565551752307743	-1.0289657644078236	0.6176229476961201	-2.206546475804995	-0.8065359368777398	-0.3842533059311557	-2.113712978791436	-3.8811699589722064	-4.220175048214036	-3.5451871353255973	-5.065807970306805	-4.284764121954462	-2.58760220477717	-2.0437475405631162	-4.091363967656967	-1.8288434033266698	-2.5418991390281103	-1.5914876501123962	-0.7359535705891888	-3.5089603808164793	-2.1891602724952666	0.288769123076823
chr2R:2474301-2475502	6.312332136989824	2.320028244836566	1.3930658646459986	-0.7408729880947215	-1.6136967791996757	-0.5036638361763989	-3.010331755458687	-0.09898204253740393	0.27482272280677394	0.5353107926715407	-2.2111136185005305	-0.19765189876617573	-0.31427967192490436	-0.6793847501311157	-3.7355870907868822	-3.583256001592639	-1.2506638366926077	3.43196582174062	2.1399614389341277	2.133172346825298	3.3977536707846303	1.048541707444668	3.8027284350439743	1.8565551752307743	-1.0289657644078236	0.6176229476961201	-2.206546475804995	-0.8065359368777398	-0.3842533059311557	-2.113712978791436	-3.8811699589722064	-4.220175048214036	-3.5451871353255973	-5.065807970306805	-4.284764121954462	-2.58760220477717	-2.0437475405631162	-4.091363967656967	-1.8288434033266698	-2.5418991390281103	-1.5914876501123962	-0.7359535705891888	-3.5089603808164793	-2.1891602724952666	0.288769123076823	-1.9252205335979073	-6.523370611790268	-3.3996641689259186	-7.150733066772593
chr2R:2480196-2481696	-0.31427967192490436	-0.6793847501311157	-3.7355870907868822	-3.583256001592639	-1.2506638366926077	3.43196582174062	2.1399614389341277	2.133172346825298	3.3977536707846303	1.048541707444668	3.8027284350439743	1.8565551752307743	-1.0289657644078236	0.6176229476961201	-2.206546475804995	-0.8065359368777398	-0.3842533059311557	-2.113712978791436	-3.8811699589722064	-4.220175048214036	-3.5451871353255973	-5.065807970306805	-4.284764121954462	-2.58760220477717	-2.0437475405631162	-4.091363967656967	-1.8288434033266698	-2.5418991390281103	-1.5914876501123962	-0.7359535705891888	-3.5089603808164793	-2.1891602724952666	0.288769123076823	-1.9252205335979073	-6.523370611790268	-3.3996641689259186	-7.150733066772593	-2.4863240201284067	-12.005311118794582	-7.877756320502545	-10.890567622814897	-4.378887058793061	0.0	0.0	-0.2887691230768229	-0.32675222119505476	0.0	0.9059652567236041	1.3799645212330498
chr2R:2485961-2493410	1.8565551752307743	-1.0289657644078236	0.6176229476961201	-2.206546475804995	-0.8065359368777398	-0.3842533059311557	-2.113712978791436	-3.8811699589722064	-4.220175048214036	-3.5451871353255973	-5.065807970306805	-4.284764121954462	-2.58760220477717	-2.0437475405631162	-4.091363967656967	-1.8288434033266698	-2.5418991390281103	-1.5914876501123962	-0.7359535705891888	-3.5089603808164793	-2.1891602724952666	0.288769123076823	-1.9252205335979073	-6.523370611790268	-3.3996641689259186	-7.150733066772593	-2.4863240201284067	-12.005311118794582	-7.877756320502545	-10.890567622814897	-4.378887058793061	0.0	0.0	-0.2887691230768229	-0.32675222119505476	0.0	0.9059652567236041	1.3799645212330498	1.71987459394738	1.0668755590631576	-0.5333311342892519	0.2517000748030366	1.939797358009053	-1.2402350226495706	1.5089304733773703	-4.708418812626911	-1.1166386930519974	-0.6689457040470808	-9.069180647113503
chr2R:2498018-2500460	-7.150733066772593	-2.4863240201284067	-12.005311118794582	-7.877756320502545	-10.890567622814897	-4.378887058793061	0.0	0.0	-0.2887691230768229	-0.32675222119505476	0.0	0.9059652567236041	1.3799645212330498	1.71987459394738	1.0668755590631576	-0.5333311342892519	0.2517000748030366	1.939797358009053	-1.2402350226495706	1.5089304733773703	-4.708418812626911	-1.1166386930519974	-0.6689457040470808	-9.069180647113503	-3.3557263239782635	-5.642428863818848	1.4227011683479853	5.160991512367617	1.9033268274321733	1.0668755590631576	-0.6352549213847304	-0.46110777299725403	3.795649951730591	6.536245327465382	0.8859409748451225	0.0	-0.7618815166581684	6.227905921865287	5.522234268182842	0.0	0.0	0.0	0.0	0.0	0.0	0.0	0.0	0.0	-1.615127853097758
chr2R:2548796-2551087	-1.1638759896523383	1.1737218734474009	-1.4363284770870206	0.12894662557861775	0.0	7.722565918872041	18.403491459535513	29.259906992477354	27.62675008866975	18.24802507795665	10.073780394302878	20.011309060306203	14.332263176409862	9.833522031252524	7.295996394788698	4.488083289568533	4.852347540519237	3.625881740899678	1.9313296975782186	-1.242770073117403	0.5418897940294667	0.302349327519513	0.15572578711075102	1.7511215232572426	-1.6932846623612194	-0.5214288898388605	-3.756217913062759	-5.276255051023071	-1.4013855368638697	-3.759185191666267	-4.127389959670039	-8.338131673705181	-11.11165936764093	-10.776038133940471	-11.66192611915329	-11.992631321912114	-7.657194887003039	0.0	-9.418629019734805	-13.279629536270669	-8.260909331699173	-2.0087063749483196	-0.2887691230768229	2.113703097448404	7.273045549391266	24.30028497144838	19.38128735116371	13.067014714017908	12.167761633217133
chr2R:2559961-2561743	0.15572578711075102	1.7511215232572426	-1.6932846623612194	-0.5214288898388605	-3.756217913062759	-5.276255051023071	-1.4013855368638697	-3.759185191666267	-4.127389959670039	-8.338131673705181	-11.11165936764093	-10.776038133940471	-11.66192611915329	-11.992631321912114	-7.657194887003039	0.0	-9.418629019734805	-13.279629536270669	-8.260909331699173	-2.0087063749483196	-0.2887691230768229	2.113703097448404	7.273045549391266	24.30028497144838	19.38128735116371	13.067014714017908	12.167761633217133	9.231489988618096	9.89346640841756	25.348698399492605	27.58233045138113	8.506255818979179	14.512290804175853	12.10195945754227	14.236848412963543	12.631531213457944	9.765991270962155	8.184174640763901	7.252720832841926	5.761381705027623	1.429963843363908	2.9648584553304715	-0.07581960408972978	2.3816409129652207	0.691968848062214	-0.8488732844588228	-6.109230203010695	-6.5191045347962415	-9.607020296109992
chr2R:2583382-2585244	-6.5191045347962415	-9.607020296109992	-12.305527095498114	-10.932025399230948	-15.44768524817672	-9.117007361524578	-6.211336833383103	-4.231496639501323	-3.21978587966307	-1.9033268274321735	-12.21761183111005	-16.24197539416436	-19.089755115759328	-27.122284339418403	-22.106055536066833	-7.566679984545171	-4.066964994925909	-1.6009523051266996	-10.94469404023867	-5.503757237749823	-9.831918143936864	-10.481053359676045	3.709109270861047	10.665658820684513	8.883086141870267	8.036357131261724	7.90427851789543	0.6297963883297047	2.348917263041117	-7.222520146850624	-8.207884236037687	-26.56343687940974	-22.680659750114838	-3.7398419741714037	-1.0177917010094606	1.663128267735693	7.725462547742265	-0.5722315223304937	3.2675034094272637	0.0	4.26260841653985	8.818463149091635	9.627749744806106	9.180436371980212	4.9547669020363685	4.497432000030643	5.746686326800774	12.963630259246557	7.906623801740516
chr2R:2697221-2699632	5.181244901109774	2.7590445242705215	2.1384289563408916	6.783708504751316	5.33115898632232	0.0	4.663615867678115	2.159638473101246	-1.9558760432568403	-6.11607962251501	-11.32271053253559	-12.105493001821076	-10.742431764538933	-9.969776354265935	-7.508577450401122	-9.034317025582478	-7.881700691803076	-2.7627035861989606	-10.900246785300363	-11.479702740501255	-9.131350859033233	-9.68532535763685	-2.170326612168649	-9.92001136261423	-7.499789700566424	0.0	-2.3286248352848276	0.0	-1.9769857196479577	0.3842533059311557	0.0	1.0668755590631576	0.8768927084489612	3.3945423082212587	2.3594018229923974	0.288769123076823	0.32675222119505476	1.9084850188786497	5.551229747412621	5.3668938068723335	14.32359293042962	14.417765320748913	15.633970598242945	6.9101219412001935	2.963947621503623	-0.8717255711043644	1.3282171938479694	-0.07414857274578612	0.2457594292768453
chr2R:3264559-3268144	7.037724860715855	10.221704964404287	3.8014229399517525	5.819018248155825	8.716672498681058	9.016428390908201	9.462798192236553	1.8105370383899495	3.6247999351658198	1.4724199106535318	2.2564674250127603	-0.4142491615426929	-0.650986476751993	-1.5283880508871033	0.043731155091253464	1.3354765442474992	-1.154643132890211	-1.8527798055523388	-4.281731080337481	-1.579044668928897	2.075911908296017	-0.2590022720739462	-0.4666095473949303	-0.045526449925900096	-0.23938534191061772	1.1295056850983518	1.587666695995294	2.512762258780809	3.8198973736387414	1.6302086081745042	1.0276878102066112	3.5266108646917744	4.97354493342724	1.9423458543056056	-0.3083040680430508	-1.9039515029151597	-0.7450778882111528	-1.0138499743794427	-4.035886508615522	-3.991613177196712	-6.435016543338299	-7.257428229003665	-7.734354321097044	-11.513211702568135	-11.788966258406807	-9.427964681639514	-1.3386039355119905	-7.9028877448920305	-4.535796476650948
chr2R:3268409-3269607	1.8105370383899495	3.6247999351658198	1.4724199106535318	2.2564674250127603	-0.4142491615426929	-0.650986476751993	-1.5283880508871033	0.043731155091253464	1.3354765442474992	-1.154643132890211	-1.8527798055523388	-4.281731080337481	-1.579044668928897	2.075911908296017	-0.2590022720739462	-0.4666095473949303	-0.045526449925900096	-0.23938534191061772	1.1295056850983518	1.587666695995294	2.512762258780809	3.8198973736387414	1.6302086081745042	1.0276878102066112	3.5266108646917744	4.97354493342724	1.9423458543056056	-0.3083040680430508	-1.9039515029151597	-0.7450778882111528	-1.0138499743794427	-4.035886508615522	-3.991613177196712	-6.435016543338299	-7.257428229003665	-7.734354321097044	-11.513211702568135	-11.788966258406807	-9.427964681639514	-1.3386039355119905	-7.9028877448920305	-4.535796476650948	-4.546148225408827	-1.6806839062132066	-2.7741653823317054	-4.2871776693131824	-0.2752480002540239	-1.1055989493520046	-0.4094909716910322
chr2R:3374020-3377277	0.0	0.0	0.0	0.0	0.0	-3.2775277696871	0.6210232608323278	2.8049394530612677	15.8279186998736	29.07282926802601	22.13453440458775	20.939807003204564	13.124181481335311	0.8411255941997078	3.6843790293898264	-0.24252927282185116	-0.3493526172025798	3.227454117141376	-0.8050815260472065	1.073795987071122	0.08116598297471256	0.39417938318767615	10.236327404201727	5.715994085760024	3.64513764099444	5.776370064898482	4.321380016193405	1.188984855244645	-3.1479096101997164	-8.110478929475041	-8.235461766567505	-8.96268267089379	-11.278141168183446	-6.09755045838362	-18.192830677790845	3.8167114958385517	18.797307853841946	20.362821790781002	10.533514817072604	7.643367578340653	1.9153990928169347	6.500005027622392	1.4338915213362913	3.5991770907102567	4.034235069260416	6.710074260863194	5.726457360249695	3.074209113588639	1.7950309324192368
chr2R:3378190-3380893	15.8279186998736	29.07282926802601	22.13453440458775	20.939807003204564	13.124181481335311	0.8411255941997078	3.6843790293898264	-0.24252927282185116	-0.3493526172025798	3.227454117141376	-0.8050815260472065	1.073795987071122	0.08116598297471256	0.39417938318767615	10.236327404201727	5.715994085760024	3.64513764099444	5.776370064898482	4.321380016193405	1.188984855244645	-3.1479096101997164	-8.110478929475041	-8.235461766567505	-8.96268267089379	-11.278141168183446	-6.09755045838362	-18.192830677790845	3.8167114958385517	18.797307853841946	20.362821790781002	10.533514817072604	7.643367578340653	1.9153990928169347	6.500005027622392	1.4338915213362913	3.5991770907102567	4.034235069260416	6.710074260863194	5.726457360249695	3.074209113588639	1.7950309324192368	-3.810357152717529	-4.233485520447574	-7.09512236610156	-5.9821753202820815	-0.6860508163027261	1.0363038600782468	-1.5713570773887096	-5.219275561105634
chr2R:3712075-3713630	3.498693742798339	4.2916601207448695	2.9287638149132533	7.325166656885318	9.181464031796224	4.372137536590572	1.61886626440363	8.02305181173815	6.199061937551352	5.375625348193683	4.427131712577068	4.064834975877778	2.060717544673255	1.0295036014836607	-1.340225734555597	-1.7916092890040782	-1.8108421643296835	3.181014551444683	11.440368315100644	12.637071074124556	4.013980520983968	4.898907582185224	3.280551294269715	1.845766597580336	4.468847697041639	5.168001937793889	10.36216233083354	3.6871291474784273	0.6816519536376183	3.8152497197441986	3.0121411391729227	4.979035284998547	3.85284774755786	5.778432456189476	4.297551118029495	7.448380251635359	8.63338485510823	4.9598840229974215	14.70570101649611	14.68076883960619	12.482392384142985	11.489055278000153	11.594401862177502	7.414676418739507	5.157286786709877	5.454774366217707	5.978974099643295	4.401184105378301	-0.2902525324524395
chr2R:3847675-3851260	-1.1644014063203445	-3.847297076725949	-7.3422846098616485	-4.475085616069136	-6.151454251780221	-7.843666571541872	-8.024720903438732	-7.998596329528973	-8.129784490840457	-12.050984276995065	-8.141880307982989	-6.5092635471888	-4.283285648037366	4.659812873530329	17.628220141422542	22.55218043032948	16.06077022630642	18.81237487339938	16.375260361396798	11.459515904595602	10.315017563895303	5.64365866744819	4.936157846291406	5.973214943198068	3.0324880946188144	2.8316167256176428	-1.7971354510611095	-1.76288513709272	-0.1542856323555571	0.2550327347984114	3.0817317745087465	7.744277663411312	10.774281643725075	9.233600178837746	6.368175424551078	3.876753682431867	0.6527310126421587	1.9350710102956206	0.8744108312414818	-2.4450120183165054	-0.6190080203824393	-4.131983377138738	-3.4552708427075305	-2.7906029640516214	-1.9249362576445967	7.9132570326232266	7.075405987685185	3.377300460037122	-2.9722703584184074
chr2R:3955159-3957079	-0.5722315223304937	10.60525384705684	4.551700774102727	21.49759729230343	20.991777026795585	25.061376636882883	19.804294160124737	17.403028321377864	18.52040222617137	25.62491202115877	22.701432230311948	19.096399203550934	11.967886823607115	7.640503434027879	9.15550976924132	6.455591879658988	3.296313041789162	2.7153510863391093	0.5839481008860434	1.0146418146068776	0.8084759880169674	0.09006902512616378	0.23436226543313404	-1.139310400949166	-0.7789444920890372	-0.5635774085041256	-0.1164174128250148	7.487774844088088	11.558880532305627	10.489910361448263	11.72632030590633	6.147914285937528	5.046428535533454	2.7562232787249807	2.9999100527454337	0.821080299593497	0.8770605429351326	-3.385252044442486	-3.924326704208899	-2.3612992756765028	-2.6605136101583953	-2.8886098813886028	-4.857004397260419	-5.264878205526095	-5.882416236983848	-8.555330052104422	-9.054136427503117	-5.796497026260263	-7.751605358695208
chr2R:3993120-3994651	7.4377436101006955	-0.47041643550660245	-4.058751987205936	-5.226285582284889	-3.212209487598149	-3.0357526421530574	-7.261833804181399	-2.534984060161506	-1.354948806874556	-7.923286284339829	-4.27239747043943	1.4313637641589874	-0.8918426194748864	-3.0777662769981218	-4.752765864836536	-5.366252509840564	-3.535174198421593	-8.979698388092052	-5.017875766744343	-4.799516606939309	-1.9605523250565684	-1.1518831761141577	-7.898209933103622	-6.656569833052803	-2.8037317115148794	4.936358405013155	14.854013270956182	24.307977319207833	29.934883250469746	29.069632923095043	21.739670245881108	20.5661333618662	1.3535241139557863	8.8827344130215	5.095966115825148	9.730014957009006	7.729492547153674	2.1076790777018823	0.4162267865976266	-0.6491982780828581	-2.406539401446966	-4.091921552669783	-6.833073268251109	-7.217934608399138	-10.614368288922163	-11.342980478518827	-9.494200276032107	-13.654606737472381	-14.206997871859746
chr2R:4008086-4010937	21.739670245881108	20.5661333618662	1.3535241139557863	8.8827344130215	5.095966115825148	9.730014957009006	7.729492547153674	2.1076790777018823	0.4162267865976266	-0.6491982780828581	-2.406539401446966	-4.091921552669783	-6.833073268251109	-7.217934608399138	-10.614368288922163	-11.342980478518827	-9.494200276032107	-13.654606737472381	-14.206997871859746	-2.0583215256863627	0.8168414036742798	-2.8411483989467685	-0.42060519746910435	-0.8570558771294492	-0.42069395798134435	5.995706743918371	9.144367568786427	17.685212177230017	16.00950999685413	19.27228110088837	13.217244822953207	9.714543765820034	11.604467011059926	9.478421862078092	11.888334599585358	4.108667888984719	3.1556412095027637	2.997321991890836	6.501037632368903	5.612169588870048	1.7842150060083009	1.2466937134313223	0.4966978731207408	0.02713015689029232	-1.41815549901413	-4.436518297915576	-4.714860499616037	-4.544636106295205	-6.093682914087637
chr2R:4017123-4019998	-14.206997871859746	-2.0583215256863627	0.8168414036742798	-2.8411483989467685	-0.42060519746910435	-0.8570558771294492	-0.42069395798134435	5.995706743918371	9.144367568786427	17.685212177230017	16.00950999685413	19.27228110088837	13.217244822953207	9.714543765820034	11.604467011059926	9.478421862078092	11.888334599585358	4.108667888984719	3.1556412095027637	2.997321991890836	6.501037632368903	5.612169588870048	1.7842150060083009	1.2466937134313223	0.4966978731207408	0.02713015689029232	-1.41815549901413	-4.436518297915576	-4.714860499616037	-4.544636106295205	-6.093682914087637	-0.6133374968821508	-9.680209006640599	-8.565941854422288	-10.179274037951028	-15.035871630991604	-10.174589834624953	-10.839767396542769	-4.600355674276042	3.714372303401641	4.206458297098681	1.8008153596136864	-1.3262553569255142	-3.8717677375903974	-7.032422106507426	-4.077622026363925	-6.5147975987291415	-10.551337694004067	-4.910365417656508
chr2R:4042197-4044400	-16.04147329292765	-19.216838351136065	-20.872219003225087	-6.1303309251280576	4.181278530363484	0.2620076431622543	0.0	0.0	0.0	0.0	0.0	0.0	0.0	0.0	0.0	0.0	0.0	0.0	4.105242665210361	6.112030079547868	12.105949836324509	13.336171490203792	13.069233490355161	8.793586729483271	6.6074597705101	2.157550207925536	-3.5956752045082254	-9.446815992244911	-7.872323225199183	-7.55637085627978	-7.497416895109031	-9.789376165571323	-6.565708358925413	-0.7158051146113907	-8.603406867427372	-4.786234973343447	3.133964105921284	13.387915832399102	12.876316679772057	4.07959625740981	6.576609422524795	2.256430879095507	-0.3624383129107805	-0.22816119486484343	-5.272175063667391	-4.194638839578483	1.7839825369126865	0.7845717846188869	-5.485989159904385
chr2R:4131040-4133482	2.712470114957639	1.8794854993956855	0.21715156387874834	-0.09677621438902537	-2.7868517893715326	-1.7087032182946953	-2.2053616790637998	-2.2632888069697144	0.45718125277724964	-1.779468090058009	-1.5721415294518208	-2.6904755406278245	0.7368085149856921	1.610930212035539	-0.8065359368777398	-1.002581496911385	0.3794904077357879	0.21145668906009957	2.289429582570745	5.733256421597699	2.5754340375626112	-0.2887691230768229	0.8065359368777398	0.37107205997171755	10.889903267250983	3.7099743467399318	13.498704072095531	6.099795759466678	11.16272126184557	18.470271767363325	9.600108309068165	4.3988406194072915	18.832289954393673	22.045172445692877	14.150732856825513	18.94618246512538	27.039163756072544	28.339757870987548	23.953835653643715	23.83473431469541	20.561076631401168	18.02799272238404	13.686407735505455	11.898248377719154	12.10995538848066	10.326437875530203	6.506831158439928	5.930222386337594	2.43586694843653
chr2R:4133928-4135491	-1.7087032182946953	-2.2053616790637998	-2.2632888069697144	0.45718125277724964	-1.779468090058009	-1.5721415294518208	-2.6904755406278245	0.7368085149856921	1.610930212035539	-0.8065359368777398	-1.002581496911385	0.3794904077357879	0.21145668906009957	2.289429582570745	5.733256421597699	2.5754340375626112	-0.2887691230768229	0.8065359368777398	0.37107205997171755	10.889903267250983	3.7099743467399318	13.498704072095531	6.099795759466678	11.16272126184557	18.470271767363325	9.600108309068165	4.3988406194072915	18.832289954393673	22.045172445692877	14.150732856825513	18.94618246512538	27.039163756072544	28.339757870987548	23.953835653643715	23.83473431469541	20.561076631401168	18.02799272238404	13.686407735505455	11.898248377719154	12.10995538848066	10.326437875530203	6.506831158439928	5.930222386337594	2.43586694843653	1.7174564949695326	1.6236950965948647	-0.6127368711951886	-2.133107070266618	-2.6665618385982057
chr2R:4136061-4138688	-1.5721415294518208	-2.6904755406278245	0.7368085149856921	1.610930212035539	-0.8065359368777398	-1.002581496911385	0.3794904077357879	0.21145668906009957	2.289429582570745	5.733256421597699	2.5754340375626112	-0.2887691230768229	0.8065359368777398	0.37107205997171755	10.889903267250983	3.7099743467399318	13.498704072095531	6.099795759466678	11.16272126184557	18.470271767363325	9.600108309068165	4.3988406194072915	18.832289954393673	22.045172445692877	14.150732856825513	18.94618246512538	27.039163756072544	28.339757870987548	23.953835653643715	23.83473431469541	20.561076631401168	18.02799272238404	13.686407735505455	11.898248377719154	12.10995538848066	10.326437875530203	6.506831158439928	5.930222386337594	2.43586694843653	1.7174564949695326	1.6236950965948647	-0.6127368711951886	-2.133107070266618	-2.6665618385982057	-1.537459316928925	-7.421886533402223	-8.816191924782851	-11.165595977147884	-13.424111794555582
chr2R:4523365-4524725	1.057957686220384	-1.5906707975797865	1.3491228872567276	2.0029088277143616	-0.49199414525139357	2.5911045163692963	2.8904815327349134	0.6656886021234963	2.3596461326833156	-0.12051640934065504	2.3115275231275016	4.173453228398817	2.4189340816046285	2.518576142321264	-1.8877149656278276	-0.9947206597772268	-4.5069803353393985	-0.47680521017368943	-5.172939306398547	-9.108338333879091	-10.411086840286728	-6.912173548556458	-3.277082326883116	-5.521219392517418	-8.370252064085907	-6.017198314053732	-15.54242646878249	-6.013205208140457	-12.667662332046541	4.7590334572595205	18.0019034637971	15.637796243031937	5.2820971603727	11.135607005388072	6.631274703865404	8.64777563347873	5.715714113464001	3.1312997000044502	4.002819812833059	4.448048427448677	7.499666579606615	0.44716766132683194	6.229676272255447	2.276330145996985	7.716261327283996	8.322370778466427	4.599225292674966	5.071248857126865	3.9120740454371017
chr2R:4524785-4527944	2.0029088277143616	-0.49199414525139357	2.5911045163692963	2.8904815327349134	0.6656886021234963	2.3596461326833156	-0.12051640934065504	2.3115275231275016	4.173453228398817	2.4189340816046285	2.518576142321264	-1.8877149656278276	-0.9947206597772268	-4.5069803353393985	-0.47680521017368943	-5.172939306398547	-9.108338333879091	-10.411086840286728	-6.912173548556458	-3.277082326883116	-5.521219392517418	-8.370252064085907	-6.017198314053732	-15.54242646878249	-6.013205208140457	-12.667662332046541	4.7590334572595205	18.0019034637971	15.637796243031937	5.2820971603727	11.135607005388072	6.631274703865404	8.64777563347873	5.715714113464001	3.1312997000044502	4.002819812833059	4.448048427448677	7.499666579606615	0.44716766132683194	6.229676272255447	2.276330145996985	7.716261327283996	8.322370778466427	4.599225292674966	5.071248857126865	3.9120740454371017	6.461218676494648	2.7337454929662974	0.08030008345672995
chr2R:4528915-4530767	4.173453228398817	2.4189340816046285	2.518576142321264	-1.8877149656278276	-0.9947206597772268	-4.5069803353393985	-0.47680521017368943	-5.172939306398547	-9.108338333879091	-10.411086840286728	-6.912173548556458	-3.277082326883116	-5.521219392517418	-8.370252064085907	-6.017198314053732	-15.54242646878249	-6.013205208140457	-12.667662332046541	4.7590334572595205	18.0019034637971	15.637796243031937	5.2820971603727	11.135607005388072	6.631274703865404	8.64777563347873	5.715714113464001	3.1312997000044502	4.002819812833059	4.448048427448677	7.499666579606615	0.44716766132683194	6.229676272255447	2.276330145996985	7.716261327283996	8.322370778466427	4.599225292674966	5.071248857126865	3.9120740454371017	6.461218676494648	2.7337454929662974	0.08030008345672995	-1.5857972890784986	-2.418848405169001	-2.0052031554785352	-5.953428320060966	-8.549733605506562	-8.0633211171815	8.67210720001267	1.179745271867466
chr2R:4537035-4542682	-12.667662332046541	4.7590334572595205	18.0019034637971	15.637796243031937	5.2820971603727	11.135607005388072	6.631274703865404	8.64777563347873	5.715714113464001	3.1312997000044502	4.002819812833059	4.448048427448677	7.499666579606615	0.44716766132683194	6.229676272255447	2.276330145996985	7.716261327283996	8.322370778466427	4.599225292674966	5.071248857126865	3.9120740454371017	6.461218676494648	2.7337454929662974	0.08030008345672995	-1.5857972890784986	-2.418848405169001	-2.0052031554785352	-5.953428320060966	-8.549733605506562	-8.0633211171815	8.67210720001267	1.179745271867466	8.568618402966376	14.83085330922259	13.943450187752003	8.050146406201137	6.6297789102019795	4.630903477331697	1.906601163200572	1.2728611075149725	0.4096268743733516	-2.6845387998839034	-3.401754220790565	-4.668914793474605	-3.862420300850935	-7.177830766842969	-11.268986092123573	-7.155193920232835	-8.103968875827599
chr2R:4543431-4545240	7.499666579606615	0.44716766132683194	6.229676272255447	2.276330145996985	7.716261327283996	8.322370778466427	4.599225292674966	5.071248857126865	3.9120740454371017	6.461218676494648	2.7337454929662974	0.08030008345672995	-1.5857972890784986	-2.418848405169001	-2.0052031554785352	-5.953428320060966	-8.549733605506562	-8.0633211171815	8.67210720001267	1.179745271867466	8.568618402966376	14.83085330922259	13.943450187752003	8.050146406201137	6.6297789102019795	4.630903477331697	1.906601163200572	1.2728611075149725	0.4096268743733516	-2.6845387998839034	-3.401754220790565	-4.668914793474605	-3.862420300850935	-7.177830766842969	-11.268986092123573	-7.155193920232835	-8.103968875827599	-6.758429327396863	-10.490782931700771	-3.606562984853126	-1.3764286328740238	-4.517780916285562	-5.09958248569947	-7.886786831462476	3.6029143686588108	3.944046507903556	-1.0322347332685127	0.032082055409139706	-4.090801613197133
chr2R:4545538-4547078	8.322370778466427	4.599225292674966	5.071248857126865	3.9120740454371017	6.461218676494648	2.7337454929662974	0.08030008345672995	-1.5857972890784986	-2.418848405169001	-2.0052031554785352	-5.953428320060966	-8.549733605506562	-8.0633211171815	8.67210720001267	1.179745271867466	8.568618402966376	14.83085330922259	13.943450187752003	8.050146406201137	6.6297789102019795	4.630903477331697	1.906601163200572	1.2728611075149725	0.4096268743733516	-2.6845387998839034	-3.401754220790565	-4.668914793474605	-3.862420300850935	-7.177830766842969	-11.268986092123573	-7.155193920232835	-8.103968875827599	-6.758429327396863	-10.490782931700771	-3.606562984853126	-1.3764286328740238	-4.517780916285562	-5.09958248569947	-7.886786831462476	3.6029143686588108	3.944046507903556	-1.0322347332685127	0.032082055409139706	-4.090801613197133	-11.451471864787665	-12.777595896002515	-19.87640984788692	-13.365382618466922	9.898509466463793
chr2R:4800571-4802917	12.445195309165609	9.370055882456963	2.259982999975834	16.928728157370553	18.578620147457286	22.699182396269805	22.027884777882964	19.917113735499147	23.562683597568196	18.72116952804276	19.566669506576694	18.112230050719578	15.045865502947372	12.072702741033513	13.029954165048249	12.586187658388807	11.023734854308561	9.11431363158245	3.5050066841601715	10.778885113682062	10.882962766376568	12.518644969418993	7.42724421545956	7.524292970229408	4.280933471455786	4.338319509392896	2.2352197701010135	3.77073677588876	3.3085695771183876	-0.13958435507365025	2.5788341815912883	2.282608942853597	1.839360833992681	0.37417376175918765	0.6896535319862858	-2.381354985256489	-3.651407506363927	-6.139752592353167	-6.980355293307574	-6.304931555541279	-6.320502435350984	-5.010908655244074	-5.5459199418856855	-10.025657362575881	-8.496013335475167	-7.575075761617047	-9.86496323054206	-10.25565889415798	-13.733451037909749
chr2R:4837688-4840073	-6.602283218462982	0.4383242696509715	-1.4933196963306603	5.4961318126461896	12.001843213276636	4.9029845423256875	1.9330516924433967	3.682563881878524	2.443835547042677	3.8672745922139207	-0.9509843487370995	-4.4419671904594304	-6.703398618150321	-8.661368409358476	-2.433427550577153	4.678137249035158	5.516041303690585	5.8893496030024926	3.310225897880665	-0.1706980493469519	-4.876782186200838	-8.214630544048456	-8.436712504595853	-14.487034387657234	-6.895633573463114	-18.635269223911664	-20.31534588803695	-17.0852624399561	-6.079347369575738	9.187690961517378	14.623762047790189	14.595472159058609	15.2573137335327	12.057026408904132	12.838037039308144	6.416824510155659	7.270351444535503	1.5256158552092285	1.5486998694489333	2.1148894066722477	-0.8797530693134228	-2.15322897974879	-7.067026599475055	-8.487796444774304	-7.507517349000179	-5.185615902758851	1.9318012675641778	-0.7408167947941127	2.5133963811764066
chr2R:4996367-4998817	3.48134762412306	0.1523682143419228	0.0	1.4637527426815686	0.48112955804341423	1.0993397151222506	1.768803874773612	9.00992194537481	8.321627842219844	0.0	0.3842533059311557	1.0216415987285858	6.865898571974231	8.843884891502	2.9827036655335597	1.6744618218526375	6.893974307397144	7.22879811550348	1.7345287976228647	5.080982034688711	7.462715259210663	8.242843808736119	5.365816114113196	8.228888143447637	9.139265778710387	4.2356302710841165	-0.4106493675885908	1.6123760359923944	5.1382053173469595	8.496353477295328	1.3821770810048504	2.650393772701884	1.5365180309255688	1.6373360114532634	3.3821271205168064	11.3301905233166	7.442147945616183	7.673989362659042	6.533996837424922	8.192993354396632	6.67597475675262	5.462151159404362	7.151315997996294	6.397746284057931	4.5911231137420545	4.701917789752034	4.053403337124372	2.76744294329902	2.3619043551508523
chr2R:5003489-5005034	2.9827036655335597	1.6744618218526375	6.893974307397144	7.22879811550348	1.7345287976228647	5.080982034688711	7.462715259210663	8.242843808736119	5.365816114113196	8.228888143447637	9.139265778710387	4.2356302710841165	-0.4106493675885908	1.6123760359923944	5.1382053173469595	8.496353477295328	1.3821770810048504	2.650393772701884	1.5365180309255688	1.6373360114532634	3.3821271205168064	11.3301905233166	7.442147945616183	7.673989362659042	6.533996837424922	8.192993354396632	6.67597475675262	5.462151159404362	7.151315997996294	6.397746284057931	4.5911231137420545	4.701917789752034	4.053403337124372	2.76744294329902	2.3619043551508523	0.9872941443426005	-3.3748346135881713	-4.603672574952315	-6.628445458003182	-5.770421410772075	-5.315818686058904	-4.43028545476198	-2.1908907254213563	-1.2137779237531614	2.5838076694077405	6.174951776864962	6.995915441131164	2.692058397467167	-0.6948347207486708
chr2R:5163948-5166154	0.7359535705891888	0.0	0.288769123076823	3.1791090847287973	8.570953160969761	12.943315094908547	8.967963335764571	8.205167727512464	5.933102232073709	3.606713298175956	4.30747752493694	8.409307420522156	5.653325033437931	9.702361086710535	5.749412906096571	-0.4106493675885908	6.155034913553692	6.5397053872436235	9.745748259052018	7.153109581054835	4.067677751304178	5.139318318218629	5.140338974213093	6.959537931848875	3.941161272239378	2.395940898635429	0.8646045963549588	0.264694543979489	0.22521137398020993	-1.8276620755793458	-1.7770200521422765	-6.705250847714809	-7.182099160801228	-10.118127156785851	-12.82369143357659	-13.502309347999192	-9.626187820829022	-3.491124561154151	-9.09921367037059	-8.091705194413292	-5.773224474265318	-9.912780425898406	-4.447828941065059	-2.5906425791400136	-0.32675222119505476	-1.548925164638522	-4.172346777797296	-0.9833334848089614	1.3943705929232013
chr2R:5172909-5174541	9.745748259052018	7.153109581054835	4.067677751304178	5.139318318218629	5.140338974213093	6.959537931848875	3.941161272239378	2.395940898635429	0.8646045963549588	0.264694543979489	0.22521137398020993	-1.8276620755793458	-1.7770200521422765	-6.705250847714809	-7.182099160801228	-10.118127156785851	-12.82369143357659	-13.502309347999192	-9.626187820829022	-3.491124561154151	-9.09921367037059	-8.091705194413292	-5.773224474265318	-9.912780425898406	-4.447828941065059	-2.5906425791400136	-0.32675222119505476	-1.548925164638522	-4.172346777797296	-0.9833334848089614	1.3943705929232013	-0.7637822784523075	-2.9405545580138193	1.8268649746042178	10.51732842410753	14.658341668944523	12.837142042011836	8.739507199680757	11.660615332013048	12.32564336346543	3.890905376382884	8.943234397230832	5.492013825112036	5.595406230794278	4.386917564140023	1.4509755911248299	1.4142940131421988	0.3571132109099616	-1.9163656492689334
chr2R:5291171-5295463	0.0	0.0	0.0	0.0	0.0	0.0	0.0	0.0	0.0	0.0	0.0	0.0	0.0	0.0	0.0	-1.684872899606169	-2.7285928155171044	0.3842533059311557	9.428086487260062	20.89585629988655	8.336084675053037	0.9884928598239788	14.468967273135757	12.468846272991584	1.9769857196479577	16.579407312901683	17.271522755670965	5.063775021356092	22.19775102646278	10.868167070243478	19.74233938862757	12.810150618937138	16.306428548145423	11.270741913939787	5.162327182535344	6.453641068684952	7.633858870651727	8.518253098166072	5.803613910464812	3.7207062271923945	-0.5733005938677672	-0.30744329737091464	-1.2958644586155106	-2.6221638262220823	-7.185034881057099	-6.836435564290742	-0.7026662228295751	0.7979835138031773	0.9059652567236041
chr2R:5432657-5434972	25.335244927917007	15.26896052433136	10.823063558615502	7.65761268697663	6.068834047131344	7.1492665627045096	0.5994964743550516	-2.211236494485453	-2.7243171528669192	-3.983216983126044	-4.793702853476583	-4.556924930157926	-6.726482751253936	-2.929234232842254	-3.0099847671831212	-9.215852028977553	-5.849717861960965	-2.825572788006424	-3.982010038926329	0.0	-1.9801509964855086	-6.525885390900101	-2.1935279053470405	-0.3893487198707884	0.5552050987676277	-5.091448894339138	-5.402286205899703	-1.2898187683424192	-0.6252873828651145	-4.598340939595247	-11.733067228586906	-6.306935464125932	-9.75453526660734	-2.5915203650013594	-6.875817266012943	-2.001867673296513	-0.7359535705891888	-1.0668755590631576	-4.326964770895297	-1.3688911600988216	1.3631128440202118	1.5695261487311356	3.0891187342920925	8.41655270902993	2.600722668102656	0.32675222119505476	0.5552050987676277	6.217899523287269	11.57141106971294
chr2R:5579841-5581153	3.0683425852630215	6.183890959074667	1.1988016946252926	0.9342551665583563	-0.6309342684706833	2.498048369638254	1.4599690773045066	1.0682925439417832	-1.1737218734474009	0.0	-0.3842533059311557	0.9268434293280481	1.8019713193534868	4.910983050023653	4.383681006276679	-0.4666095473949303	3.100209226887036	4.254914972822969	-0.2713509848147906	1.2476199916354016	1.146516292592931	3.0576063313571313	2.956702175270499	-0.14184530861296119	0.21715479440190416	-1.6403304309546418	0.043648252242353434	0.13463002624209136	0.7359535705891888	1.2780642861172016	-3.090962492006113	-1.4994813860467464	-0.27738857308500253	-0.12161867248595881	-0.26145052715670036	-1.0668755590631576	0.47361638658811406	3.2023691809850736	5.223010768506824	5.823863949956525	1.2813406034374712	-0.9816787142414666	-4.1729706182442206	-0.7432664515957342	3.327778021471547	-0.2609691030483826	-3.4802351048410025	-2.4709931204640165	-1.267079602451856
chr2R:5589401-5590878	1.2476199916354016	1.146516292592931	3.0576063313571313	2.956702175270499	-0.14184530861296119	0.21715479440190416	-1.6403304309546418	0.043648252242353434	0.13463002624209136	0.7359535705891888	1.2780642861172016	-3.090962492006113	-1.4994813860467464	-0.27738857308500253	-0.12161867248595881	-0.26145052715670036	-1.0668755590631576	0.47361638658811406	3.2023691809850736	5.223010768506824	5.823863949956525	1.2813406034374712	-0.9816787142414666	-4.1729706182442206	-0.7432664515957342	3.327778021471547	-0.2609691030483826	-3.4802351048410025	-2.4709931204640165	-1.267079602451856	-0.7835937601916549	-2.4598629445211677	-0.9972630658323425	1.2861460071772703	-2.1167753817191333	-0.09006902512616335	-1.3064666384881523	1.2550956670254931	0.0	0.08642639165624173	0.7022577378156583	0.0	-1.4637527426815689	0.44246214441840426	3.703820163281388	1.4431543474115518	4.483228922683754	3.894249171340995	4.834985266710898
chr2R:5758965-5761328	13.163823283852302	15.516600104031317	13.628360810486791	4.446164106362224	18.369660716903038	15.63946017397919	17.41611678999735	12.363967726128047	8.0436302177728	8.355927290791415	5.8978735400490825	1.6957259246260068	2.1966661121353006	0.23950320117299453	0.8824165131412829	-1.7048768568931576	-1.8565704102756144	-4.967402969778211	-3.3198445085055828	-5.6040478990845095	-3.7751572420328894	-3.003027725475641	-5.6525596128526425	-8.393258227289774	-5.67918009621369	-4.075496040619953	-3.102688590541744	-4.637018960425016	-5.425715202538389	-11.597828329707692	-6.772560463351795	-6.03852790070875	5.759466537620864	4.327532584982848	3.342572552572322	2.0828598659432536	-0.18222707671352745	1.732313029930873	1.1895044600904086	-3.1743890014974183	-5.151542752898206	-11.23004889800583	-6.839917172510632	7.072149490560852	3.4087681807109256	4.280061381937526	2.6333969813636946	2.9529748340123954	-3.550167421917548
chr2R:5860404-5863554	-5.185308899103613	-1.0668755590631576	-0.7359535705891888	0.8804889295627867	1.1537050610771495	0.29903377680209775	4.727171898209324	1.851348435306251	-1.4637527426815689	0.9609115391260601	4.46108693637005	5.041135597172318	4.2010732646687865	2.2956485333676047	0.9517559637601757	5.340100905052032	4.131691090331079	0.701168230524681	0.5146171570867977	-2.311767315670494	-1.9969147169882728	-0.38894791660417566	-1.170041379908726	-0.6418308007673913	-1.3343848487428691	0.2614505271567006	0.6252873828651146	2.2784376691250494	2.5857440836081795	1.6063391588799492	1.6749843987197495	1.3026797493190057	-2.263385921796446	-3.118818020277485	-5.980348412209219	-9.93454725504538	-8.183077645738386	-7.94619046853897	-5.347084235432769	-0.32675222119505476	-7.813927712213648	-2.57930669944693	1.5444361659797716	-0.09665944583183876	-0.611164010095887	-2.184120154015565	1.684872899606169	0.0	-0.32675222119505476
chr2R:5863901-5866078	1.851348435306251	-1.4637527426815689	0.9609115391260601	4.46108693637005	5.041135597172318	4.2010732646687865	2.2956485333676047	0.9517559637601757	5.340100905052032	4.131691090331079	0.701168230524681	0.5146171570867977	-2.311767315670494	-1.9969147169882728	-0.38894791660417566	-1.170041379908726	-0.6418308007673913	-1.3343848487428691	0.2614505271567006	0.6252873828651146	2.2784376691250494	2.5857440836081795	1.6063391588799492	1.6749843987197495	1.3026797493190057	-2.263385921796446	-3.118818020277485	-5.980348412209219	-9.93454725504538	-8.183077645738386	-7.94619046853897	-5.347084235432769	-0.32675222119505476	-7.813927712213648	-2.57930669944693	1.5444361659797716	-0.09665944583183876	-0.611164010095887	-2.184120154015565	1.684872899606169	0.0	-0.32675222119505476	1.5280937151637	0.9342449822945017	3.1116449905781733	1.4223484209520463	1.5361674623468733	7.332115118508913	2.534074598142048
chr2R:5868813-5871498	0.701168230524681	0.5146171570867977	-2.311767315670494	-1.9969147169882728	-0.38894791660417566	-1.170041379908726	-0.6418308007673913	-1.3343848487428691	0.2614505271567006	0.6252873828651146	2.2784376691250494	2.5857440836081795	1.6063391588799492	1.6749843987197495	1.3026797493190057	-2.263385921796446	-3.118818020277485	-5.980348412209219	-9.93454725504538	-8.183077645738386	-7.94619046853897	-5.347084235432769	-0.32675222119505476	-7.813927712213648	-2.57930669944693	1.5444361659797716	-0.09665944583183876	-0.611164010095887	-2.184120154015565	1.684872899606169	0.0	-0.32675222119505476	1.5280937151637	0.9342449822945017	3.1116449905781733	1.4223484209520463	1.5361674623468733	7.332115118508913	2.534074598142048	0.0	0.12686663134999643	-0.24859523514443574	0.0	-2.7818251204983344	-9.251203936019325	-8.546090519409216	-3.8469646920572265	-6.310088919090811	-0.8881232239143072
chr2R:5872142-5875917	-1.3343848487428691	0.2614505271567006	0.6252873828651146	2.2784376691250494	2.5857440836081795	1.6063391588799492	1.6749843987197495	1.3026797493190057	-2.263385921796446	-3.118818020277485	-5.980348412209219	-9.93454725504538	-8.183077645738386	-7.94619046853897	-5.347084235432769	-0.32675222119505476	-7.813927712213648	-2.57930669944693	1.5444361659797716	-0.09665944583183876	-0.611164010095887	-2.184120154015565	1.684872899606169	0.0	-0.32675222119505476	1.5280937151637	0.9342449822945017	3.1116449905781733	1.4223484209520463	1.5361674623468733	7.332115118508913	2.534074598142048	0.0	0.12686663134999643	-0.24859523514443574	0.0	-2.7818251204983344	-9.251203936019325	-8.546090519409216	-3.8469646920572265	-6.310088919090811	-0.8881232239143072	-0.2406233412219088	2.4181631248526236	4.1494546334321845	0.8457119955017671	4.927089479766451	1.5951897934418335	5.660822793918938
chr2R:5876272-5877517	-2.263385921796446	-3.118818020277485	-5.980348412209219	-9.93454725504538	-8.183077645738386	-7.94619046853897	-5.347084235432769	-0.32675222119505476	-7.813927712213648	-2.57930669944693	1.5444361659797716	-0.09665944583183876	-0.611164010095887	-2.184120154015565	1.684872899606169	0.0	-0.32675222119505476	1.5280937151637	0.9342449822945017	3.1116449905781733	1.4223484209520463	1.5361674623468733	7.332115118508913	2.534074598142048	0.0	0.12686663134999643	-0.24859523514443574	0.0	-2.7818251204983344	-9.251203936019325	-8.546090519409216	-3.8469646920572265	-6.310088919090811	-0.8881232239143072	-0.2406233412219088	2.4181631248526236	4.1494546334321845	0.8457119955017671	4.927089479766451	1.5951897934418335	5.660822793918938	11.503925975444508	16.450808141479296	18.306255349717148	23.233335918454657	15.08267214345678	12.192051775328288	6.301157068952254	2.0257581142783456
chr2R:5920556-5922166	-5.391864651211181	-12.018311013266965	-20.93801594295598	-27.458737214336487	-32.07940798279377	-42.30467971808022	-34.69132370105809	-25.721115063957054	-0.7359535705891888	-1.9769857196479577	-2.259982999975834	-10.292514899560576	3.770169141423317	16.962340707687478	41.23581694168513	40.92092620682929	35.93304522809365	22.53766156876604	12.293984465810192	7.482756628107435	3.679939950049368	5.265823219167175	-1.2056580460604251	1.3821770810048504	1.9889349654458948	1.574829127534615	2.2925707925869543	1.7829858413977506	1.7362206576234174	-3.080945272778992	-2.55491958654151	-6.119158525518975	-1.188418673150786	-6.244290462155763	-4.623139016938596	-6.142418323282431	-4.494111855555519	-9.312810385303377	-5.454061773759572	-5.250930534581736	-5.224803140438472	-9.768114789280947	-17.777506531562477	-12.615359266771286	-19.911657504739768	-9.20102675834225	0.0	0.0	-19.936797735978104
chr2R:5933928-5936613	2.2925707925869543	1.7829858413977506	1.7362206576234174	-3.080945272778992	-2.55491958654151	-6.119158525518975	-1.188418673150786	-6.244290462155763	-4.623139016938596	-6.142418323282431	-4.494111855555519	-9.312810385303377	-5.454061773759572	-5.250930534581736	-5.224803140438472	-9.768114789280947	-17.777506531562477	-12.615359266771286	-19.911657504739768	-9.20102675834225	0.0	0.0	-19.936797735978104	-0.5461807351831426	0.32675222119505476	-0.47712125471966244	-1.4637527426815689	-5.397098054016726	-9.494199838044388	-0.7875892944361567	-2.2887667349251224	-5.992601962850793	-1.3530079183022206	-1.5711696903276526	-3.3817346133273163	-0.26145052715670036	-2.421643699769016	-5.421681923207518	-4.563397998992569	-0.5540953228602561	0.0	-1.0668755590631576	0.6252873828651146	2.7285928155171044	3.8993426260546893	2.7131191079497907	0.0	0.19916529609750638	3.706289730629852
chr2R:5963310-5964415	8.473908733972348	10.569572019130144	11.5183282470905	2.2691212993301275	17.65719390978279	19.76004614890102	16.839823264021252	10.485152121036608	10.359555785515523	6.652355450146949	5.094505170584816	3.557069507520485	-3.4835844376116865	-4.942843967974719	-6.018653916650583	-1.4812087192629166	-0.3375104555250093	1.4476786226838656	0.6760065197902426	0.5469882702343285	-1.2741633775171999	0.5050184077099935	-3.743714146245662	-4.846579662089063	-0.9360098833934678	-0.9792538289361691	-1.6127753727275145	-4.736221820220203	-9.44490916472876	-7.959520926198638	-8.159614064278879	-9.638068101342135	-11.613806089042018	-7.895031296607609	-3.426934377721834	-14.011919163748534	-13.43702133042939	-14.805527788887554	-5.321953871456178	-5.6618970826901105	-7.469486281096992	-0.5552050987676277	-5.6162735501553716	-2.9964352262978577	-4.41513774471151	-1.9539915573404332	3.1666162638514956	5.257110339685625	20.846355227215717
chr2R:6004897-6006063	5.204010995492298	2.6397609090433516	3.8504976736228915	5.5726138084941015	4.844717500535621	4.220305294455341	1.8583789668917223	-3.4919177613429246	-4.314352831358378	-11.988758092459948	-13.467858087969633	-14.333708118049042	-10.819731507386587	-11.16814106005899	-28.7783626752709	-19.643299337038155	-23.892353992772755	-7.774699816272114	0.9273105325959284	-0.48016143438803205	1.4797833948392844	1.265823779684819	5.160858975212893	14.273153420436689	13.492284652592641	1.4025450068403398	6.356806931570589	7.437795893178821	7.275657513927577	3.6838896165077206	8.800231590367812	1.131506919131408	5.414528474838365	7.453776160964938	2.5602810099860727	4.686071720459426	3.042303987103683	2.2902376482881053	0.906498427688556	2.294194617532403	-3.0906148878222055	-3.5043751291143748	-5.041584321317345	-7.88000903576693	-1.7754899163605173	-1.4084483079882577	-0.8288378607971124	-3.157008246010511	-1.211391279809668
chr2R:6316795-6318096	-4.647908875528374	-5.703645897966273	-2.01989491730279	-6.273568964762241	-2.455213226255248	-2.198666464652762	-0.3842533059311557	-1.0879376039890982	-3.7863552652548353	-1.8619879870740355	0.32675222119505476	0.3842533059311557	-0.7359535705891888	0.9529088973048124	0.13798596277748623	1.4783140534658052	0.08170889073756069	-1.9030549201793103	-2.8521776008695547	1.0229557637236997	-1.9429186804679142	-0.41288578669098697	-2.5205116132690457	-1.0563871452896878	-2.2131012910950005	-1.7083487806465096	-0.4201638641151408	-0.41390866904097995	-0.6252873828651145	1.6828296963411122	-0.9725842097237654	2.9602175378815847	3.372017570903538	2.934987036556517	2.1798105609037504	-1.6946826215212243	-0.4786913255326419	1.0125888611440934	2.2139181143348168	0.17127227993998126	1.5160814685780497	0.10736953064054933	0.05181556329032951	1.0004410830480637	1.9684898084253986	1.1529207461684277	-1.7563068071459853	-1.1118959155158696	-1.3365333925463236
chr2R:6354834-6356913	1.7557126806444476	9.833522031252524	32.347446167928666	11.996322375577966	19.675023129202334	5.423804078475888	0.6771956237733705	0.9785856351704517	3.7109431234694363	11.76886007282654	9.5482343108699	2.3480335351020902	-2.1864798090316886	-5.572799575353725	-5.1638387040336236	0.0	-3.8850477741019316	-3.3049253787986825	-6.761432911023849	-5.694833577620025	-9.329085600040507	-3.3494998593431835	-25.298198727464	-23.526241247076484	-12.853176598020958	2.3880736099734654	-0.8249841762751692	12.245503132184945	9.82213309184547	7.554867996353109	-0.06961727950709673	4.987841619587369	11.36099602214354	9.458928707466708	1.6453038260344375	-5.310377933542893	-6.842249751245408	-11.112278743098997	-10.016392222679144	-30.450029553149907	-27.38642835785447	-5.053689543002424	-1.5266364489807052	3.0936569529984506	5.88773862741815	6.253946143848806	-0.09105343985926605	1.4026431653344948	0.41960698044271094
chr2R:6370586-6372367	11.36099602214354	9.458928707466708	1.6453038260344375	-5.310377933542893	-6.842249751245408	-11.112278743098997	-10.016392222679144	-30.450029553149907	-27.38642835785447	-5.053689543002424	-1.5266364489807052	3.0936569529984506	5.88773862741815	6.253946143848806	-0.09105343985926605	1.4026431653344948	0.41960698044271094	2.5704510312877176	3.7134823477745416	4.025881430482573	2.4647925897612506	2.3534518368625195	-0.1416060681241613	1.2063628280109033	2.9327254602373096	-0.09080431289762882	0.0	3.4797213164434346	3.5312715831032513	3.787893309514645	7.684590957983155	0.6867325911188109	1.925250237852636	5.7521377283094886	3.6281671365190653	6.204776301452409	9.984622298012612	2.436999939154053	-1.1737218734474009	0.6252873828651146	1.9779115218250933	5.416281267620392	5.493994737502637	6.065067469842803	6.192028496967708	2.049547751898596	4.267961800872036	3.3339718141901487	2.9744924926824616
chr2R:6374286-6381597	-30.450029553149907	-27.38642835785447	-5.053689543002424	-1.5266364489807052	3.0936569529984506	5.88773862741815	6.253946143848806	-0.09105343985926605	1.4026431653344948	0.41960698044271094	2.5704510312877176	3.7134823477745416	4.025881430482573	2.4647925897612506	2.3534518368625195	-0.1416060681241613	1.2063628280109033	2.9327254602373096	-0.09080431289762882	0.0	3.4797213164434346	3.5312715831032513	3.787893309514645	7.684590957983155	0.6867325911188109	1.925250237852636	5.7521377283094886	3.6281671365190653	6.204776301452409	9.984622298012612	2.436999939154053	-1.1737218734474009	0.6252873828651146	1.9779115218250933	5.416281267620392	5.493994737502637	6.065067469842803	6.192028496967708	2.049547751898596	4.267961800872036	3.3339718141901487	2.9744924926824616	3.387260031841448	4.232715497890363	2.8506280388652354	3.7056864037336306	4.626261128221823	0.08729694171547847	1.6631558406943754
chr2R:6387711-6389277	3.6281671365190653	6.204776301452409	9.984622298012612	2.436999939154053	-1.1737218734474009	0.6252873828651146	1.9779115218250933	5.416281267620392	5.493994737502637	6.065067469842803	6.192028496967708	2.049547751898596	4.267961800872036	3.3339718141901487	2.9744924926824616	3.387260031841448	4.232715497890363	2.8506280388652354	3.7056864037336306	4.626261128221823	0.08729694171547847	1.6631558406943754	-4.803281788022188	-3.0074777657821796	-2.3312658043882952	-1.199714851017768	-4.988765407022998	-4.3582292426750815	-5.001750970168593	-5.1929682496024006	-3.8894747423468217	1.6803420467555512	3.8866000035756785	5.003652066278462	0.08126187362158105	-0.9943349044291196	-0.9786176397650544	12.459417096407213	24.56061661495812	7.885866487018188	14.69571387784819	8.105077673850364	7.441573712639347	2.7853610807154987	-3.037621841694005	-2.243403348505636	-2.762685952846235	0.5511011468531491	-3.324802768980353
chr2R:6420853-6422742	-3.87632359385316	1.2422328991809408	-1.6233734596109548	-2.581851469075858	3.8984916397084803	0.5175566055586893	3.93502561284498	3.089393570283776	1.0071530935935828	7.150980057956825	11.311148114448734	7.361726811558256	10.65788566151293	3.956095195010421	6.217012355384973	4.584707187079464	0.9210998735674037	0.4552698025072365	-3.5827761876542783	-0.2505990395692239	-1.265124160346269	-0.2702853046366358	-1.911236974087902	-0.9173737659944471	1.1290918362401954	0.8166184489481225	0.3518739771179334	0.22397353324393457	2.030348672842656	2.5734925757581175	-0.1211829453316194	-0.41207930478688093	0.616953206103515	1.0417363813545935	-0.699087471064433	-5.739634947828304	-3.430220376704668	-0.5337977323785378	-1.5246451090047606	-1.0879376039890982	-0.9504516123089959	0.39505874916275263	0.20476224541537458	1.2112972715282293	-1.4646745108044652	2.2786182679380844	-0.5357953570400448	0.17548407048913336	0.5999641464256721
chr2R:6423681-6427467	3.93502561284498	3.089393570283776	1.0071530935935828	7.150980057956825	11.311148114448734	7.361726811558256	10.65788566151293	3.956095195010421	6.217012355384973	4.584707187079464	0.9210998735674037	0.4552698025072365	-3.5827761876542783	-0.2505990395692239	-1.265124160346269	-0.2702853046366358	-1.911236974087902	-0.9173737659944471	1.1290918362401954	0.8166184489481225	0.3518739771179334	0.22397353324393457	2.030348672842656	2.5734925757581175	-0.1211829453316194	-0.41207930478688093	0.616953206103515	1.0417363813545935	-0.699087471064433	-5.739634947828304	-3.430220376704668	-0.5337977323785378	-1.5246451090047606	-1.0879376039890982	-0.9504516123089959	0.39505874916275263	0.20476224541537458	1.2112972715282293	-1.4646745108044652	2.2786182679380844	-0.5357953570400448	0.17548407048913336	0.5999641464256721	-0.8349253933086473	-4.135358959954008	-10.136129426317328	-5.016591048781558	-1.4112246161388995	-1.8127261078946146
chr2R:6427688-6429153	6.217012355384973	4.584707187079464	0.9210998735674037	0.4552698025072365	-3.5827761876542783	-0.2505990395692239	-1.265124160346269	-0.2702853046366358	-1.911236974087902	-0.9173737659944471	1.1290918362401954	0.8166184489481225	0.3518739771179334	0.22397353324393457	2.030348672842656	2.5734925757581175	-0.1211829453316194	-0.41207930478688093	0.616953206103515	1.0417363813545935	-0.699087471064433	-5.739634947828304	-3.430220376704668	-0.5337977323785378	-1.5246451090047606	-1.0879376039890982	-0.9504516123089959	0.39505874916275263	0.20476224541537458	1.2112972715282293	-1.4646745108044652	2.2786182679380844	-0.5357953570400448	0.17548407048913336	0.5999641464256721	-0.8349253933086473	-4.135358959954008	-10.136129426317328	-5.016591048781558	-1.4112246161388995	-1.8127261078946146	-11.179126893143076	-3.8636310816645953	0.0	0.32675222119505476	-1.6825250877295503	-1.3247668643138746	-0.2448955142314214	1.3061584943343814
chr2R:6444990-6446616	0.5999641464256721	-0.8349253933086473	-4.135358959954008	-10.136129426317328	-5.016591048781558	-1.4112246161388995	-1.8127261078946146	-11.179126893143076	-3.8636310816645953	0.0	0.32675222119505476	-1.6825250877295503	-1.3247668643138746	-0.2448955142314214	1.3061584943343814	1.3896824967301629	2.205260725022699	-1.1676854188787986	0.17052884744193067	-0.8000838769306484	-1.8228309839864172	-0.02669108708402708	-4.485996193471885	-1.8033511763039078	-5.584614422313231	-8.729444890267596	-9.14527240462096	-9.857547824307515	-10.137123120464038	-5.195512062237097	-6.315424709292013	-4.425864361862658	-1.0668755590631576	0.133499793225631	1.4421047527332458	1.9030221395305482	0.8357527869939155	-3.2593323869792523	-5.000863763458093	-4.0187994158633105	-4.089941856332028	-1.6395756442868235	-4.113702270900938	0.09393649727042036	-0.4451024083255771	1.3270941265598053	0.23472881474486593	2.9992062387385987	-0.9031464515959144
chr2R:6465821-6469366	-4.113702270900938	0.09393649727042036	-0.4451024083255771	1.3270941265598053	0.23472881474486593	2.9992062387385987	-0.9031464515959144	1.9405920562746122	0.04223225291461134	-1.0008977602855487	1.9614711008993209	0.7072417113679476	10.980846807796727	10.471721940803027	6.26576567069525	17.13918123323305	16.355579678503567	15.331431585836588	12.734257077201175	4.530028105171291	0.24607329548236406	-1.00622139492332	-1.7921784342372522	-3.44317527418789	0.0	-0.39794076800924244	-1.0192369140151578	4.735452420471571	7.939450587802633	11.26031822112479	8.749590439189555	12.570994323365433	13.56008488640925	10.042780209320563	9.825562403237177	10.376572203532932	8.54156672357907	4.8990345295539	4.127366852765134	-2.2609509277062547	-3.9389970264299783	-3.996053119721563	-3.817062784455255	-3.5375519610322486	-5.303378741552976	-10.072160336078339	-15.44307380762021	-15.440320942181657	-12.258156478221562
chr2R:6471128-6473192	0.7072417113679476	10.980846807796727	10.471721940803027	6.26576567069525	17.13918123323305	16.355579678503567	15.331431585836588	12.734257077201175	4.530028105171291	0.24607329548236406	-1.00622139492332	-1.7921784342372522	-3.44317527418789	0.0	-0.39794076800924244	-1.0192369140151578	4.735452420471571	7.939450587802633	11.26031822112479	8.749590439189555	12.570994323365433	13.56008488640925	10.042780209320563	9.825562403237177	10.376572203532932	8.54156672357907	4.8990345295539	4.127366852765134	-2.2609509277062547	-3.9389970264299783	-3.996053119721563	-3.817062784455255	-3.5375519610322486	-5.303378741552976	-10.072160336078339	-15.44307380762021	-15.440320942181657	-12.258156478221562	-10.102986301074278	-9.116835878210795	-12.863202211419571	-7.555543098353226	-17.531791558619783	-14.516160925346492	-18.245366981935717	-18.26911283236178	-29.679976300555705	-20.98109300969799	-5.235887984573083
chr2R:6562937-6564002	0.0	0.0	0.0	0.0	-2.3155715604779465	0.0	0.0	0.0	0.47712125471966244	0.0	0.0	0.0	0.0	0.0	0.0	0.0	0.0	0.0	0.0	0.0	0.0	0.0	0.0	5.640335534471781	40.23458811543099	116.81640957419019	95.7934532726596	43.227603946400194	22.97445532041229	17.545565564095895	12.753565590282607	8.998301487947556	6.433796791435005	2.2254024443997906	1.1401978167226896	3.4907659238020106	4.324746189091126	1.9009103931292406	-1.4519317025821106	-3.7382557958976963	-5.793149082578651	5.02022207378597	4.892581517384963	7.422726156306913	2.17923818857943	0.6656886021234963	-4.03539444004063	-8.698511242488408	-13.363236004759194
chr2R:6696739-6698010	0.0	-1.1064770844568605	-3.8712052998012054	-2.216769493300381	0.0	-6.553300337435346	-4.129736152707287	-3.552394814138484	1.3528435241215888	-1.6334871157945017	0.09650737137312979	-1.6396975497760833	-3.4920144018172325	0.0	-1.9623743029625598	-3.3697556235051733	-2.9383055519287624	-3.058597117966326	-4.510456291649659	-1.6933233537595698	-1.3821770810048504	1.9084850188786497	1.4637527426815686	-0.9321414640781854	-2.4215392344105986	0.5461807351831428	-0.5330345361219886	-0.46226952496459633	0.06954292290800139	1.0668755590631576	-2.3286248352848276	0.20197442852421257	7.931073006947599	3.917057557861786	5.4438200033232	4.824920764344334	3.0959727799961434	5.5332666312267715	3.8571877079657755	3.641077630800525	2.892752594415502	-0.11203162943120143	-1.8117301619328345	-3.9024220711551276	-2.3631490899403893	0.48314147079399405	-0.4666095473949303	-2.347600204620904	0.7980248560975034
chr2R:6730378-6733952	-3.984404445255899	-6.110483812052793	-4.279155997369741	-7.827714743442985	-6.495216434422646	-1.3502331414018478	-1.0668755590631576	-1.5022269290607766	-9.416900084357401	-7.359581387076864	-5.35777145634892	-0.6695955499656489	-1.2270535367095035	4.599598022886841	7.040219564775246	7.111720613522629	5.605371161099876	7.865196386081927	8.24943139824825	4.947968061570939	0.0	1.4985613419569928	-1.1093259825442698	-8.733261961685642	-5.680101864959032	-0.48889318702867635	-2.754008942258889	1.3821770810048504	-2.6974676255626813	-5.110583822176927	-2.234618735272926	-1.8918645274018473	0.22407746444571308	1.5300241443374833	0.8112521649598141	7.741401351158138	7.523066789362089	22.455427320634257	24.756954669581113	17.3575118640555	7.144409854049595	-0.06059927439427761	10.096461694575686	23.25184290084011	22.26939760582183	18.1722916864007	15.488508354730664	12.22643184337073	9.175696035391187
chr2R:7036580-7037832	-3.5075530713810625	-5.850579317314522	-5.142326804919546	-3.3063050554922873	1.3397565243710934	-0.4359239231164445	-1.3806451516511535	-2.3154010194516235	-0.5552050987676277	-0.7359535705891888	-3.016635302623799	-7.765596291520754	-5.249893956335909	-7.716965776939978	-11.674455543221967	-12.54047412978621	-1.3821770810048504	-1.4637527426815689	0.0	-5.856489044566296	-4.866367512509828	-2.7332000922264035	-0.2887691230768229	-0.3842533059311557	0.47712125471966244	0.8303377751134301	-3.055035747583918	-0.9207074752827707	-0.9884928598239788	0.47712125471966244	-1.32889704636276	1.89318737506188	-0.9884928598239788	2.3286248352848276	1.0439476674295853	1.4012330826534158	0.3842533059311557	-1.0668755590631576	-3.5344208313075662	-3.2408815189514657	-1.9168107595759099	-4.576145524398748	-1.348176654328393	-2.3486680065256307	0.0	0.0	0.0	0.0	0.0
chr2R:7079175-7081859	1.4507623574823598	-1.0466924622419154	0.46660954739493005	-2.547739520118809	-5.9150056925089665	-4.323586489600501	-2.9932771612989724	-4.154758329060091	-2.4857965548664924	-4.609715483055683	-7.817985067599104	-9.860795949107551	-12.364284522162665	-13.221340697045306	-11.817494084592992	-19.40854429375241	-2.155921150721805	-0.9568070777091172	-14.066205023222485	-15.602841066789228	-1.3365333925463236	1.1245948600767726	-0.14280065354848312	2.125161189360998	0.46320916070889684	0.0	-0.7221628065226663	1.4272848203841646	-0.04036672094020419	0.7975665951190493	0.7354590998884956	1.084507172267565	3.207740847689239	-1.1524762909077084	1.4637527426815686	-1.4473140673847598	-1.5755513284610834	-1.1743398761465214	2.084845808988668	-0.6267648488170149	0.47712125471966244	0.3842533059311557	0.0	1.8384355609363068	-1.0425236966071492	-0.846599963331769	0.20966410991427384	2.250745433422818	0.3842533059311557
chr2R:7082483-7083869	-2.9932771612989724	-4.154758329060091	-2.4857965548664924	-4.609715483055683	-7.817985067599104	-9.860795949107551	-12.364284522162665	-13.221340697045306	-11.817494084592992	-19.40854429375241	-2.155921150721805	-0.9568070777091172	-14.066205023222485	-15.602841066789228	-1.3365333925463236	1.1245948600767726	-0.14280065354848312	2.125161189360998	0.46320916070889684	0.0	-0.7221628065226663	1.4272848203841646	-0.04036672094020419	0.7975665951190493	0.7354590998884956	1.084507172267565	3.207740847689239	-1.1524762909077084	1.4637527426815686	-1.4473140673847598	-1.5755513284610834	-1.1743398761465214	2.084845808988668	-0.6267648488170149	0.47712125471966244	0.3842533059311557	0.0	1.8384355609363068	-1.0425236966071492	-0.846599963331769	0.20966410991427384	2.250745433422818	0.3842533059311557	-0.5726935090453257	0.5388858599664725	0.2549213095631647	0.38644028008142983	1.7876125405974093	-1.5022269290607766
chr2R:7087524-7089887	-0.9568070777091172	-14.066205023222485	-15.602841066789228	-1.3365333925463236	1.1245948600767726	-0.14280065354848312	2.125161189360998	0.46320916070889684	0.0	-0.7221628065226663	1.4272848203841646	-0.04036672094020419	0.7975665951190493	0.7354590998884956	1.084507172267565	3.207740847689239	-1.1524762909077084	1.4637527426815686	-1.4473140673847598	-1.5755513284610834	-1.1743398761465214	2.084845808988668	-0.6267648488170149	0.47712125471966244	0.3842533059311557	0.0	1.8384355609363068	-1.0425236966071492	-0.846599963331769	0.20966410991427384	2.250745433422818	0.3842533059311557	-0.5726935090453257	0.5388858599664725	0.2549213095631647	0.38644028008142983	1.7876125405974093	-1.5022269290607766	0.5722315223304937	-2.263093823226567	-1.9227802014895645	1.0072101081811302	-3.0388185834048267	-1.306378598811669	1.1146085577490268	-1.774789996930851	0.0	0.7359535705891888	0.9548225092206898
[truncated: 1,215 more rows]
[truncated: 151 more columns]
