# Supplementary material for: Convergence of topological domain boundaries, insulators, and polytene interbands revealed by high-resolution mapping of chromatin contacts in the early Drosophila melanogaster embryo
Source: eLife. 2017 Nov 17;6:e29550. doi: 10.7554/eLife.29550 (PMC5739541; doi:10.7554/eLife.29550)
Supplement: Supplementary file 2. [file elife-29550-supp2.zip › ChIP_data_fig3/MBE_XL53_H3K18ac_index7-c79_InpC_500k10k130_peaks_w100_b500.txt]

chr2L:282165-282993	8.73748738256126	8.775246375641338	6.095549173786649	5.796097354372924	1.7908515925609376	1.1502267829001147	-0.7502798284190697	-1.7541936895590673	-1.4762481608705595	-3.692972206447922	-3.8076305738397282	-7.709342305193731	-12.266860242398437	-9.992593592841668	-17.36278051777763	-13.870557300538819	-23.911536446717076	-6.2291977613955325	-20.382029046689656	-28.326135185833525	-24.515804367007668	-21.510250472728448	-10.50011036363733	0.0	-1.2728611075149725	-13.175121103131694	-6.098080259117864	-7.193282198912869	-21.745281186748542	-12.915807340121768	-2.389607345343247	0.0	-2.3286248352848276	0.0	-0.32675222119505476	0.0	2.8462223217539444	4.349324879876226	9.299241467465889	24.69590846614162	21.678236166755827	29.835249415118227	22.68964331293123	12.776269131530299	13.858796772075888	7.207458422063159	0.4524933614107842	1.5935596424960181	2.9966906532329656
chr2L:542793-544082	7.6478123690172515	1.684872899606169	2.023199109623517	3.1584723442781013	4.042843822234211	3.1116668475861973	4.471277517780201	2.0630298654242427	3.4679705443141273	2.94439140520118	-0.26145052715670036	2.5437212007026666	2.6781291257495807	3.869677975885931	4.494394192213653	1.885225948303227	0.5086281733494482	0.0959900466312361	-1.0170392588061532	0.1994860242418286	-5.47531454617192	-7.758029000186251	-7.197965906951304	-7.2901139621607545	-1.4141355120143915	-1.0466924622419154	-0.6252873828651145	-5.064467894065693	-8.382714698799365	-7.6357209368742	-7.019475532594558	-6.065408475981182	-9.26714810759549	-4.056793638730706	-12.745052159737863	-13.332488344919556	-7.620141055176923	-2.7943075779141706	-0.9814959810706616	-1.4539922934670313	-3.8223612045914703	-2.6036150651343792	-2.4532489738990098	-0.2406233412219088	-0.598002268201828	-3.0738112880347135	0.2614505271567006	0.0	0.0
chr2L:544199-545354	3.1584723442781013	4.042843822234211	3.1116668475861973	4.471277517780201	2.0630298654242427	3.4679705443141273	2.94439140520118	-0.26145052715670036	2.5437212007026666	2.6781291257495807	3.869677975885931	4.494394192213653	1.885225948303227	0.5086281733494482	0.0959900466312361	-1.0170392588061532	0.1994860242418286	-5.47531454617192	-7.758029000186251	-7.197965906951304	-7.2901139621607545	-1.4141355120143915	-1.0466924622419154	-0.6252873828651145	-5.064467894065693	-8.382714698799365	-7.6357209368742	-7.019475532594558	-6.065408475981182	-9.26714810759549	-4.056793638730706	-12.745052159737863	-13.332488344919556	-7.620141055176923	-2.7943075779141706	-0.9814959810706616	-1.4539922934670313	-3.8223612045914703	-2.6036150651343792	-2.4532489738990098	-0.2406233412219088	-0.598002268201828	-3.0738112880347135	0.2614505271567006	0.0	0.0	1.5728296112829785	-0.4686308808104423	7.501757999051925
chr2L:857080-857973	9.24271412436748	2.4092732931124687	7.544914873813238	7.061221400333887	10.627678256351453	7.109497187363145	7.74136820979973	19.329872182969947	9.330293441764335	7.132696215392958	15.206277817450522	20.60378920912347	13.273996609251	11.897091223713039	2.7498384506215685	-0.5253710144123359	-5.72151781105708	-2.903601242303119	9.353721687953483	4.051734394580889	0.9716247387560053	-4.3466078207440395	-11.363878611267289	-13.392093195143591	-13.675557470897765	-11.17462321613343	-6.171456631272707	-5.1759901281114145	4.20623899765598	7.756762596410534	6.35528105540811	5.034837012634327	0.7525822297106237	-2.1147046138535033	-7.856796464374681	-15.39497809457508	-22.203223701649893	-20.340284961694504	0.07147821308566336	3.578525334652231	11.446981361946676	12.050583084850837	8.074936886954555	10.497848277970899	7.788523019121647	8.559539135850267	3.835796513900097	2.2472908959422706	-3.2296466395323433
chr2L:952292-953043	4.800705330690238	6.117062060027771	0.7273940556748907	0.9292644417574849	1.866256994449178	2.8394035525542223	1.691083841705564	0.7931318105311626	-1.8664330993671352	-3.083523233035399	-4.578378454163774	-0.2267131324579973	-3.9939882992962206	0.276459132117312	0.0	-0.8065359368777398	0.6252873828651146	1.2030423817555758	1.8688852814393242	3.8766321976681	-0.7041131956757496	0.6816519536376183	1.476346331913621	3.2350762021334036	2.230761356730223	2.6186356599422407	1.5900624589321284	-2.640864844037205	-3.940245985899183	-9.044966235211163	-10.776342460667747	-10.410975470443416	-11.003441469635034	-14.301205603514985	-15.247909555719328	-6.409361797658645	-12.467007782240866	-7.951297885090588	-0.9884928598239788	-0.9884928598239788	-0.3842533059311557	2.3286248352848276	-2.161468839725834	0.0	-0.20625837212190232	-1.9229246495807275	-4.103136110519695	-3.7983123277133064	-2.816890859609901
chr2L:1117223-1119980	-1.5618510282166909	-2.9538991544151427	-2.005256147808723	1.6915233453146257	4.608614192628611	0.89615097297159	1.3821770810048504	1.4888463877884142	-1.065646251395034	0.7844368232277281	-3.596121320909149	-3.3744361433986363	-7.427624200404806	-7.204541781553828	-17.880552030307822	-15.305137595992237	-17.769039004365276	-7.132682042362906	-17.606852852875193	-10.406886016094864	-13.090063348729851	10.509785445409618	28.23639473656168	20.97969349982715	15.70255416244564	10.48678432189821	3.6355345539206274	0.7355627234788961	9.720394273448306	9.537756990850923	7.449152272782386	3.200915739198653	-3.23229363123308	-6.096265503002216	-12.417397775167665	-14.851499383045981	-13.176566306259277	-14.424679004944158	-7.977677963241424	0.32675222119505476	-2.0751210811914094	-7.301319921468151	-0.8146844934204033	-4.330506528428438	-5.27290361187832	-1.0466924622419154	-4.22621620473723	-4.183943297828096	-3.9381197622835407
chr2L:1120054-1121024	1.3821770810048504	1.4888463877884142	-1.065646251395034	0.7844368232277281	-3.596121320909149	-3.3744361433986363	-7.427624200404806	-7.204541781553828	-17.880552030307822	-15.305137595992237	-17.769039004365276	-7.132682042362906	-17.606852852875193	-10.406886016094864	-13.090063348729851	10.509785445409618	28.23639473656168	20.97969349982715	15.70255416244564	10.48678432189821	3.6355345539206274	0.7355627234788961	9.720394273448306	9.537756990850923	7.449152272782386	3.200915739198653	-3.23229363123308	-6.096265503002216	-12.417397775167665	-14.851499383045981	-13.176566306259277	-14.424679004944158	-7.977677963241424	0.32675222119505476	-2.0751210811914094	-7.301319921468151	-0.8146844934204033	-4.330506528428438	-5.27290361187832	-1.0466924622419154	-4.22621620473723	-4.183943297828096	-3.9381197622835407	-1.4093736668590624	-4.727611369970618	-0.42921553516829136	-2.267327663748873	-3.2734602439254763	-1.8159021331233145
chr2L:1408508-1409853	0.44567862925099816	0.27606496128460095	1.066693408198797	2.310097436003703	2.7973032866066676	0.13733673652578354	-2.161733975764127	-1.2173006272345597	-0.947282982095507	-2.422309009339197	-1.4883600228976182	-4.38080239661672	-6.06825935104894	-4.990458096505263	-2.787021922390373	-2.9425448479186906	-0.2240774644457132	-2.255777573647819	-6.834132690393174	-4.330588602705687	-2.6716437514841918	-2.7761153151765225	-5.014870319554504	-7.972449524880117	-4.38945372260183	-3.6662783536377	-2.2371819739817025	-1.532490483662969	-3.031009266808572	-1.431512590948607	-0.736875567308499	-0.4075906076581398	-0.3842533059311557	1.152759917793467	3.170460400786653	0.6934438300804245	4.849761676029733	5.774395817511256	2.796194771303456	0.2349935677707824	2.9212926078806136	1.2024322866154675	3.17170179716336	2.3435889537122154	2.963947621503623	2.5109914309654697	0.360980444466201	0.12654773365247898	0.7387411481941433
chr2L:1410094-1412713	2.310097436003703	2.7973032866066676	0.13733673652578354	-2.161733975764127	-1.2173006272345597	-0.947282982095507	-2.422309009339197	-1.4883600228976182	-4.38080239661672	-6.06825935104894	-4.990458096505263	-2.787021922390373	-2.9425448479186906	-0.2240774644457132	-2.255777573647819	-6.834132690393174	-4.330588602705687	-2.6716437514841918	-2.7761153151765225	-5.014870319554504	-7.972449524880117	-4.38945372260183	-3.6662783536377	-2.2371819739817025	-1.532490483662969	-3.031009266808572	-1.431512590948607	-0.736875567308499	-0.4075906076581398	-0.3842533059311557	1.152759917793467	3.170460400786653	0.6934438300804245	4.849761676029733	5.774395817511256	2.796194771303456	0.2349935677707824	2.9212926078806136	1.2024322866154675	3.17170179716336	2.3435889537122154	2.963947621503623	2.5109914309654697	0.360980444466201	0.12654773365247898	0.7387411481941433	-1.337558349229288	1.9995294472755651	-0.6705208384588284
chr2L:1421771-1422560	-2.2371819739817025	-1.532490483662969	-3.031009266808572	-1.431512590948607	-0.736875567308499	-0.4075906076581398	-0.3842533059311557	1.152759917793467	3.170460400786653	0.6934438300804245	4.849761676029733	5.774395817511256	2.796194771303456	0.2349935677707824	2.9212926078806136	1.2024322866154675	3.17170179716336	2.3435889537122154	2.963947621503623	2.5109914309654697	0.360980444466201	0.12654773365247898	0.7387411481941433	-1.337558349229288	1.9995294472755651	-0.6705208384588284	1.5039921618719443	-1.4299963812117518	-0.0933914999672346	-2.072433578503068	-1.6913133657574786	-1.9879058100589873	-3.4672955889931165	1.4305087419759774	-3.861495343308382	-1.7473624742179548	-2.4406620322619794	-2.0493536376292756	-0.8410298706976986	-4.187537000122064	-3.070059304279154	0.3271169780459206	-1.1511553435715165	-1.1416133483953086	-5.707497040063163	-4.169858011397644	-1.1721492737867747	-2.2000954516128246	0.34372477280069696
chr2L:1517477-1518200	4.360089051812191	4.477064429110113	5.36040626441987	5.114804948906671	3.814909315172611	-0.06813785905149913	-1.6598995052626004	-1.853115818336957	-1.536416569463339	-2.6248705785752606	-6.086183512132059	-5.198406940674866	-4.925961327826882	-4.12095995112608	-8.355349945960041	-0.7080463471877108	0.45914139784711255	-0.2887691230768229	-1.4606048817514812	-4.980794773956873	-3.759389363902066	-6.634619680665535	-5.498109433761258	-3.9644245235273243	-0.8881232239143072	-0.8205849227432542	-3.679466555416587	-3.09163468881938	-2.359618395270868	-0.020524211976402	-2.003323857751187	1.6337611059752737	-2.3270409931291725	-0.3138672871785121	0.052569432351496394	-0.9665351881478034	-0.03152777286138637	-1.5152222521705527	1.7081914442671136	3.446211337016704	6.815088327337121	0.6626382535252381	0.0	3.4983829340916546	-0.3984974842738312	1.7869331054237323	2.5331041537909895	2.4687180042735446	-0.9059652567236041
chr2L:2153427-2155575	0.0	0.0	0.0	0.0	0.0	0.0	0.0	0.0	0.0	0.0	0.0	0.0	0.0	0.32644126998982237	0.29329226409088593	0.9884928598239788	5.636674798774986	9.939717811186053	10.288571085549851	0.0	0.0	0.0	0.0	0.0	0.0	0.0	0.0	0.0	0.0	0.0	0.0	0.0	0.0	-2.062805557057099	6.487959073574703	20.768755111077155	17.227396138610903	17.371348968164728	13.725026584063377	11.595503555808307	-0.5552050987676277	1.3821770810048504	0.7359535705891888	1.9084850188786497	7.05560741252399	20.514544293359588	23.017982468924437	22.88818342661469	23.45270268638126
chr2L:2453491-2454553	1.621939709406928	3.0532822830452964	1.8600575058006392	5.170521986583591	3.6423803834412034	5.03445284553992	3.712526597536662	5.191386062385921	4.710404684925075	8.0758105885594	5.3047627113458535	3.9209725544337313	4.436278849349507	4.686235002892371	5.53058175062169	3.3565378047740033	3.2475738136437737	6.286405513944673	5.284690130789063	1.0729870160935244	1.0668755590631576	-0.7359535705891888	1.0668755590631576	1.9088805432207399	5.962424677562941	11.621388232866844	11.052682602314375	7.309858083053743	7.87440013524442	5.947008350458644	0.24033340120117877	-0.31691453298419825	-3.282740607218058	-1.9586415063511409	-1.977393653838767	5.848469609369855	3.863508329406594	6.080591513737672	4.054653146423527	3.4240836252687026	0.22488188917602248	1.548042205265168	-0.3823635559935533	0.36253937042629036	-0.34589265505957645	-0.3043224377144623	0.2503288572367976	-1.3130085044834625	0.6033633922476075
chr2L:2454690-2458056	5.170521986583591	3.6423803834412034	5.03445284553992	3.712526597536662	5.191386062385921	4.710404684925075	8.0758105885594	5.3047627113458535	3.9209725544337313	4.436278849349507	4.686235002892371	5.53058175062169	3.3565378047740033	3.2475738136437737	6.286405513944673	5.284690130789063	1.0729870160935244	1.0668755590631576	-0.7359535705891888	1.0668755590631576	1.9088805432207399	5.962424677562941	11.621388232866844	11.052682602314375	7.309858083053743	7.87440013524442	5.947008350458644	0.24033340120117877	-0.31691453298419825	-3.282740607218058	-1.9586415063511409	-1.977393653838767	5.848469609369855	3.863508329406594	6.080591513737672	4.054653146423527	3.4240836252687026	0.22488188917602248	1.548042205265168	-0.3823635559935533	0.36253937042629036	-0.34589265505957645	-0.3043224377144623	0.2503288572367976	-1.3130085044834625	0.6033633922476075	-1.130334879678248	0.021060182248137837	-2.8332205977543934
chr2L:2576436-2577916	-0.47712125471966244	0.3842533059311557	0.6427383714294621	-0.03968681378873942	0.5045867213081315	0.0	-0.30046069586428814	0.0	-0.3842533059311557	-0.47712125471966244	-0.3842533059311557	1.9330516924433967	0.30893315349466166	1.6606889769390898	2.637451070747821	1.1451916048326531	2.4000123940783284	-0.28349877730603745	1.1249318154383212	0.05842741531249606	-0.5019847563975255	-1.6124501613579323	-0.5929109746022403	0.0	-1.0948570982095023	0.31888810951347485	0.2614505271567006	-0.9884928598239788	0.47712125471966244	0.9884928598239788	0.0	2.604837771905982	2.578189191071822	7.779877175028067	1.3020713725970021	3.0784220841591483	7.066736487564153	5.528571335824036	1.0668755590631576	-0.3842533059311557	0.3842533059311557	5.63638966893148	6.486325544003221	8.574920054281172	8.035987843098596	13.847723623679782	7.5848842706600434	2.836548834660592	8.19715141301981
chr2L:2749702-2750647	-0.19916529609750633	-3.982125079959627	-4.246812150708008	0.21304108935244795	-0.17034909143698326	0.0	-2.1589988735008263	-2.499845840699701	2.3979747477990703	1.5444107236455067	-0.3842533059311557	-0.47712125471966244	1.9084850188786497	2.987503145636515	0.2908713347592363	-0.38100049476924586	0.0	2.8277623123028444	-0.6500485400342133	0.47712125471966244	0.965527604125798	-3.3189709673237724	-0.944937942567579	-1.8679940677903581	1.3229532710056917	0.8146844934204033	-2.22540244439979	-2.9706955577747545	-0.5961516463894011	-1.714261454317762	-0.5812363876919739	-1.4444045626603805	0.29329226409088593	-3.100613557076952	0.16125860883478288	-0.1316987860573225	-1.7184251577299934	0.03452329749886171	-0.5149800420566527	0.0	0.0	0.32675222119505476	0.0	0.288769123076823	0.3842533059311557	0.7359535705891888	1.4637527426815686	1.9084850188786497	2.7418644723031713
chr2L:3080017-3080723	3.2770572303363874	8.694033676958428	10.410497595386879	8.633834603333653	4.341303397712412	-0.13189206701913195	-1.3051681553716254	-2.9188258070744957	-3.7648068155468755	-4.780199440811294	-4.025872660057773	-7.590540335097741	-12.467348989935612	-12.822540766023357	-10.872168125857486	-3.6323346395574885	-7.010041833503038	-8.348743349070562	-13.338106769990919	-10.20293921921338	4.056651653153489	5.60606764817526	10.367034282338839	9.470699800205958	3.0842529102861573	7.900375015801382	7.194062319139744	8.790732857849255	9.034350678630917	8.643488007813541	4.531804635504516	2.7605424007774806	1.4018529228522	1.8890803108377758	0.7597867137322168	-0.23093536351900737	-3.915974804388371	1.2648648517634062	12.406020685172699	17.85463953566837	17.57547803601027	15.787366648502854	13.33469480880997	10.45726914780481	8.839515813089974	4.6934215683479525	5.121597168810776	0.5063996348730647	-0.5995545565107923
chr2L:3609486-3610846	1.0976750544522835	2.092444143549722	-2.4088225348043144	-2.7709927364210376	-3.194649436990784	-3.1432628709145076	-2.0990211908357486	-5.496777365110944	-2.7719864756629096	-1.3982695136608267	-2.7170507537725896	-1.8207965678362186	-3.003230531666642	-2.0381691455064033	-5.252094621732027	-4.118720793848573	-3.452324857587134	-2.3948297903213356	-0.29810953228629505	-1.1909795876982912	0.0	-2.337033064280522	-1.4799952535784575	0.324322741154941	-0.7241057360843675	-1.665399731620111	-1.192423499864208	-3.194853378180071	-1.575289079462669	-5.14858936153769	-0.6611051949848744	-2.744528649782478	-0.7130421672632792	0.5582313122048601	-2.5793453366844448	-1.330393318271565	-1.0512151750536414	-0.38038637606457154	-1.3513338011084146	-4.042182886691717	-1.3662048022479583	-4.476160087457102	-3.9565009007202754	0.39967192766106385	5.357915684886597	7.5807346266112825	6.374138959681063	6.96700228381623	4.947054580511888
chr2L:3611508-3612320	-3.1432628709145076	-2.0990211908357486	-5.496777365110944	-2.7719864756629096	-1.3982695136608267	-2.7170507537725896	-1.8207965678362186	-3.003230531666642	-2.0381691455064033	-5.252094621732027	-4.118720793848573	-3.452324857587134	-2.3948297903213356	-0.29810953228629505	-1.1909795876982912	0.0	-2.337033064280522	-1.4799952535784575	0.324322741154941	-0.7241057360843675	-1.665399731620111	-1.192423499864208	-3.194853378180071	-1.575289079462669	-5.14858936153769	-0.6611051949848744	-2.744528649782478	-0.7130421672632792	0.5582313122048601	-2.5793453366844448	-1.330393318271565	-1.0512151750536414	-0.38038637606457154	-1.3513338011084146	-4.042182886691717	-1.3662048022479583	-4.476160087457102	-3.9565009007202754	0.39967192766106385	5.357915684886597	7.5807346266112825	6.374138959681063	6.96700228381623	4.947054580511888	1.202955954673876	1.5960499859942785	0.35741644578015164	1.5181721146902647	-2.670344716481232
chr2L:3822032-3823274	6.676847392924385	4.304661357228983	5.995756261170648	7.6547132380523975	8.930488852785288	6.51005048391768	5.525875909774267	7.275089257496218	3.0936128660971187	3.9747077896291527	5.182237217629237	4.046914544660292	4.889957755784296	4.656192030094266	4.310625178137453	7.536847253363835	3.3998184143296855	3.614657761744762	1.2621170752839719	-0.5404576888527404	-3.8331777542418144	-2.8756866431680335	-2.450973858903979	-3.8077967664319567	-6.487113472596642	-4.0660794457880005	-6.094788717370904	-4.665592653879655	-4.263949072581581	3.4048825467336825	10.661749679885721	6.193769932986309	5.726795317446877	6.369520818177869	3.7127625687714247	7.923916676595091	2.841559183121075	12.567418837975364	2.7534497412703423	2.711858405314785	12.47922832563228	12.293888808232827	15.101008235225976	15.373705166205795	9.844061006269085	10.939181035798075	2.3103081837127113	3.915686028145224	0.27282903853973667
chr2L:3823569-3824349	7.6547132380523975	8.930488852785288	6.51005048391768	5.525875909774267	7.275089257496218	3.0936128660971187	3.9747077896291527	5.182237217629237	4.046914544660292	4.889957755784296	4.656192030094266	4.310625178137453	7.536847253363835	3.3998184143296855	3.614657761744762	1.2621170752839719	-0.5404576888527404	-3.8331777542418144	-2.8756866431680335	-2.450973858903979	-3.8077967664319567	-6.487113472596642	-4.0660794457880005	-6.094788717370904	-4.665592653879655	-4.263949072581581	3.4048825467336825	10.661749679885721	6.193769932986309	5.726795317446877	6.369520818177869	3.7127625687714247	7.923916676595091	2.841559183121075	12.567418837975364	2.7534497412703423	2.711858405314785	12.47922832563228	12.293888808232827	15.101008235225976	15.373705166205795	9.844061006269085	10.939181035798075	2.3103081837127113	3.915686028145224	0.27282903853973667	2.036766812558211	-1.2175581295185316	-5.081895660055142
chr2L:3832998-3833732	-2.8756866431680335	-2.450973858903979	-3.8077967664319567	-6.487113472596642	-4.0660794457880005	-6.094788717370904	-4.665592653879655	-4.263949072581581	3.4048825467336825	10.661749679885721	6.193769932986309	5.726795317446877	6.369520818177869	3.7127625687714247	7.923916676595091	2.841559183121075	12.567418837975364	2.7534497412703423	2.711858405314785	12.47922832563228	12.293888808232827	15.101008235225976	15.373705166205795	9.844061006269085	10.939181035798075	2.3103081837127113	3.915686028145224	0.27282903853973667	2.036766812558211	-1.2175581295185316	-5.081895660055142	-9.058102794417309	-7.7120036072676905	-9.792047075249776	-8.715037697487283	-14.026867257239175	-24.759182276651973	-21.601747170814765	-23.4034570410767	-17.81498454202223	-4.257878193224608	-5.319140788211384	-1.8625229347601242	0.65770526704122	2.821284499339351	0.12737916738169391	3.046264199382311	2.498733482889219	7.979390498364223
chr2L:4262667-4263340	-3.8929497964716684	-3.7199657927460503	-5.218769126010048	-7.3703060644960035	-13.51791027876495	-15.593815282087544	-20.950413670514354	-27.216611013244542	-28.03627354585402	-26.815476211974488	-17.009955098310108	-2.259982999975834	-5.774496319589322	-16.7959559514066	-12.751231753551455	-10.252820953470007	-12.302521651616901	-3.654727897670412	-7.953520487757237	-6.10324736140935	-4.390425196032483	-0.21347589206858236	-3.186447623748368	1.5577622994621385	0.6783226463011918	-3.6581866601870208	-10.20500981647511	-14.645145637722798	-16.824598605343866	-8.975432480441208	1.5954152546058176	2.0469035500797053	3.2577880875372203	3.4891299224524577	-1.3598565958898745	0.7157422309765814	-0.3672404563771828	0.38255795914569773	1.6085829250676278	1.8332046111711149	-0.32675222119505476	0.13565181939988405	-0.46247515710255943	-1.0601886281431825	-2.022464501551595	-1.3255357415176856	1.925282194656612	0.3359380764646929	0.0
chr2L:4684506-4685979	2.4886934238338676	-0.6253205285814245	0.9884928598239788	1.3891769388899318	5.188905232196312	5.454284530589636	7.5429292336170155	10.032949003838326	7.23735231569042	5.237750615078699	4.4704124671877885	4.260140469340548	4.500520320336554	0.5992668990160563	1.905568742391026	2.4685466076148423	2.174510449871009	2.4474382092756377	1.6937769559403213	0.46182604959118634	-1.5344927133565536	-0.32080256195941753	-2.8186825170650973	-1.930681474855352	0.9762211911464729	1.6264936589112464	0.34612803620392335	-0.5231585466187085	-0.6409819590149156	-0.4964534365541139	-1.5082512429446029	-1.807283645285028	-3.8710499890213454	-3.1167130700348493	-7.290695422370687	-7.387989982172296	-9.886804590537471	-10.347683117986884	-12.487211913201888	-10.670429291933576	-6.4498028647476655	-14.828942883277826	-10.32696994797692	-8.75770987012383	-9.782244275249408	-13.041561554164797	-11.375757524917477	-14.551920772965513	-15.92994556545688
chr2L:4841434-4842152	4.702562012677945	6.498232944421402	4.225516621327687	7.511052895059048	2.6143282947791993	2.3286248352848276	0.9884928598239788	4.990983911684146	27.89114225661842	17.416693242516352	24.920579726838405	20.010422020640604	17.56812496023904	11.701524945767428	7.611361907078778	7.369756633998218	6.719330870225753	3.936401336156937	9.760758674283014	8.428145018724717	2.8171246808538832	1.2417203437958086	3.8994180671214402	2.3842111940076616	2.236882831030616	0.5017550452224704	-1.8400692275507045	-1.7350653860695981	-3.7273301677224637	-4.4214536670343625	-7.402333709703855	-11.723639768674524	-14.908895388195877	-11.82002882956483	-12.628597468190971	-21.601566933328122	-16.718387052965642	-10.782970740539607	-11.13439298120756	-11.401899287396654	-7.373639693317823	-5.040314069472094	4.570881302778178	15.651650778691522	16.558616709902577	5.583076459883001	1.9605410061658564	-1.0470946306121776	1.3631850203687834
chr2L:5276249-5277390	-6.741893416100278	-6.472563707915091	-8.752188090520363	-3.8298504154224586	0.46660954739493005	-0.9059652567236041	-0.2406233412219088	-5.631340304733744	-4.373335987782691	-1.289337620463382	-2.7037934813953677	-1.216649259263145	-4.915063340105523	-3.6673194510792353	-5.344035665976598	-4.485325135059414	-3.371742790707822	-4.399637660961213	-1.663512557038787	-3.645778722972334	-3.1827837990022814	-10.417284571240325	-5.859407103999369	-2.3788234710719953	0.6489937632395198	0.6319730464766251	-0.934865583902865	-0.5644900872493631	-2.709124683740626	-2.1819044003441417	3.5114700630622635	6.340132773221023	0.22432243947821665	0.0	6.507243719003039	18.791532417097493	7.858173149815005	7.528846407957263	13.35556754629013	14.49003587698936	15.628359817403705	15.044390647087388	13.218515240344896	13.235482274951966	8.822233603104813	11.339165089334205	13.087553203389193	2.651351975984537	3.449318853989017
chr2L:5277541-5278230	-3.8298504154224586	0.46660954739493005	-0.9059652567236041	-0.2406233412219088	-5.631340304733744	-4.373335987782691	-1.289337620463382	-2.7037934813953677	-1.216649259263145	-4.915063340105523	-3.6673194510792353	-5.344035665976598	-4.485325135059414	-3.371742790707822	-4.399637660961213	-1.663512557038787	-3.645778722972334	-3.1827837990022814	-10.417284571240325	-5.859407103999369	-2.3788234710719953	0.6489937632395198	0.6319730464766251	-0.934865583902865	-0.5644900872493631	-2.709124683740626	-2.1819044003441417	3.5114700630622635	6.340132773221023	0.22432243947821665	0.0	6.507243719003039	18.791532417097493	7.858173149815005	7.528846407957263	13.35556754629013	14.49003587698936	15.628359817403705	15.044390647087388	13.218515240344896	13.235482274951966	8.822233603104813	11.339165089334205	13.087553203389193	2.651351975984537	3.449318853989017	10.57977681137816	6.872454319530891	9.926700018618995
chr2L:5549782-5553113	0.9716890188427767	-1.8211858739253672	-1.1610002537705302	-0.678133708484532	-0.04115196398964511	-3.326221630251258	-1.712917134896569	-5.161465417169861	-4.658469995023055	-1.2789342399940287	-1.6577718203210279	-5.262822151094568	-3.5806637736015148	-1.8553732482313607	-0.3842533059311557	-0.8638360267166969	-3.447515301016289	-3.303833224816698	-1.3095569741594058	-6.249663671170069	-2.261199186928159	-2.224796368823077	-0.8551484209528776	-2.141608290443812	-0.9034043916225997	-0.9591312608573317	-1.5241834332417725	-1.7287857618188278	-0.23613341106444174	1.9084850188786497	-0.2887691230768229	0.47712125471966244	1.170041379908726	6.922139214128029	4.18876669968597	2.141147737696108	15.325419819968682	14.651332047559064	15.878645918253191	12.840317058669472	6.501879328219305	16.38018543322841	12.330214781580123	12.643854761982428	7.878673711749645	2.147521354982278	-1.9425164891155886	-5.684849907986227	-7.575446408648744
chr2L:5870865-5871749	-1.4637527426815689	-3.4802351048410025	0.0	0.2614505271567006	-11.043009674968813	-17.175242555423903	-10.19774994754644	-11.129920557010662	-5.749528968513954	-0.9884928598239788	0.0	-0.3842533059311557	-0.7359535705891888	0.288769123076823	-0.739133396650793	0.0	0.0	0.09105099036729138	0.0	0.0	0.0	0.0	0.0	0.0	0.0	0.0	0.0	0.0	4.019109855387004	0.0	0.47712125471966244	0.0	2.9854287717498487	9.007974603899813	12.972570452136061	11.626635379141696	2.0628055570570996	7.765212170499142	3.308607573132973	2.1016869935597007	1.8123674968148855	1.1223311197217736	-0.3842533059311557	0.24694247777801107	-1.0158725384259846	1.0668755590631576	-1.4637527426815689	2.3286248352848276	-1.4637527426815689
chr2L:6371259-6374960	0.36524608165550093	1.2175627557112398	1.9810132573947747	0.877767060281167	0.10621460694838125	9.023004613013414	3.8622104928819727	30.68423272009744	46.907213839426234	48.6157927167172	52.373306967749706	40.585252184593294	29.581749879188777	17.332296694851152	13.542654031643256	7.133604017060351	8.813642140946241	4.147391092398733	2.090705857309173	0.3125723971774349	-2.0441015535852394	-1.2825766385716872	-3.5819096750167634	-4.2589165421900255	-5.90984459988867	-8.423048160400764	-5.44561341722028	-16.36628184146717	-16.296299084284236	-19.59926583822554	-16.60921300435091	-35.580964256160996	-32.77100261444232	-8.875486732084623	-16.57073055654851	0.8515824070729341	11.953203345521116	1.3836034978805847	13.263773573888846	19.64385745918633	14.235031556357931	21.158197302050393	13.051250301165416	13.901075451730021	6.906507583285463	15.373131766856877	15.056555683860838	15.022526637280295	10.392391031830762
chr2L:6569147-6570060	-2.1078720989603963	-0.8873228561671364	-2.2427202672028015	-1.3107545331266464	-0.7250740549324951	-1.1499004089843636	-3.458290060885781	-5.041477706691407	-3.030270636684572	-4.595869779713846	-2.1272896894664317	0.6383073482902311	-14.489180065589276	-18.969312512599117	-10.383193918764794	-8.60198039606235	3.386252786050442	20.980858264295463	33.59450814554112	26.316311230424	17.244094112723854	13.728153644109412	5.094514888685431	3.4745096299363856	8.81263197585447	2.1854721223724196	9.544059455684534	10.900115563608761	1.8289239693717887	9.405962324996343	5.096541378631802	6.0414234636926185	4.813086931944866	7.195666699937442	7.927057854398083	16.496335530021764	11.185639428971571	15.493652187126482	8.92778126868828	8.896351182577565	5.056413590796121	-0.5084904540624298	2.6109310437570667	1.1799147011087379	2.5287349952929294	-1.0327973374394477	-0.6644459230605141	-2.2793889736586035	-0.3689413859202384
chr2L:8830829-8832467	-17.83700773550247	-10.520050391138684	-13.480830904370297	-14.583368486276706	-11.284153131714952	-5.343568583033903	-12.499312624742283	-8.737650973867442	-11.609472066178563	-11.952862182197734	-8.584386599244661	-9.846549326261952	-3.241034087150518	-7.840265928949599	-7.861294873215437	-7.8230485885988275	0.32675222119505476	-0.5050184077099936	-1.6525945075586288	-3.3473809372040835	-1.787582599454044	1.1438299725219074	0.799558424314094	-0.1264000181176634	-0.15597427603541167	-2.954121010365454	-1.4534582269166711	1.7256692545792003	3.179006024427367	0.14499224440675482	-0.6383073482902312	0.5530748482038785	2.1041071694721944	3.2394271763110045	1.071424242772051	0.17633003427487465	0.7261364102346485	0.45465188078030555	0.8178941004585206	0.17414665195310314	1.7320163841258813	1.6307690729131934	0.09650737137312979	2.4186933154404233	-0.9628210222097402	4.1948932577706115	4.715389236108503	1.922924649580727	0.32675222119505476
chr2L:8832542-8834804	-11.284153131714952	-5.343568583033903	-12.499312624742283	-8.737650973867442	-11.609472066178563	-11.952862182197734	-8.584386599244661	-9.846549326261952	-3.241034087150518	-7.840265928949599	-7.861294873215437	-7.8230485885988275	0.32675222119505476	-0.5050184077099936	-1.6525945075586288	-3.3473809372040835	-1.787582599454044	1.1438299725219074	0.799558424314094	-0.1264000181176634	-0.15597427603541167	-2.954121010365454	-1.4534582269166711	1.7256692545792003	3.179006024427367	0.14499224440675482	-0.6383073482902312	0.5530748482038785	2.1041071694721944	3.2394271763110045	1.071424242772051	0.17633003427487465	0.7261364102346485	0.45465188078030555	0.8178941004585206	0.17414665195310314	1.7320163841258813	1.6307690729131934	0.09650737137312979	2.4186933154404233	-0.9628210222097402	4.1948932577706115	4.715389236108503	1.922924649580727	0.32675222119505476	0.0	3.252768571169781	4.6504016223540905	3.696863859587636
chr2L:8834915-8835680	-11.609472066178563	-11.952862182197734	-8.584386599244661	-9.846549326261952	-3.241034087150518	-7.840265928949599	-7.861294873215437	-7.8230485885988275	0.32675222119505476	-0.5050184077099936	-1.6525945075586288	-3.3473809372040835	-1.787582599454044	1.1438299725219074	0.799558424314094	-0.1264000181176634	-0.15597427603541167	-2.954121010365454	-1.4534582269166711	1.7256692545792003	3.179006024427367	0.14499224440675482	-0.6383073482902312	0.5530748482038785	2.1041071694721944	3.2394271763110045	1.071424242772051	0.17633003427487465	0.7261364102346485	0.45465188078030555	0.8178941004585206	0.17414665195310314	1.7320163841258813	1.6307690729131934	0.09650737137312979	2.4186933154404233	-0.9628210222097402	4.1948932577706115	4.715389236108503	1.922924649580727	0.32675222119505476	0.0	3.252768571169781	4.6504016223540905	3.696863859587636	5.09322706412827	3.8459056743239985	4.2435264781392945	3.7616606221940754
chr2L:8835813-8836860	-8.584386599244661	-9.846549326261952	-3.241034087150518	-7.840265928949599	-7.861294873215437	-7.8230485885988275	0.32675222119505476	-0.5050184077099936	-1.6525945075586288	-3.3473809372040835	-1.787582599454044	1.1438299725219074	0.799558424314094	-0.1264000181176634	-0.15597427603541167	-2.954121010365454	-1.4534582269166711	1.7256692545792003	3.179006024427367	0.14499224440675482	-0.6383073482902312	0.5530748482038785	2.1041071694721944	3.2394271763110045	1.071424242772051	0.17633003427487465	0.7261364102346485	0.45465188078030555	0.8178941004585206	0.17414665195310314	1.7320163841258813	1.6307690729131934	0.09650737137312979	2.4186933154404233	-0.9628210222097402	4.1948932577706115	4.715389236108503	1.922924649580727	0.32675222119505476	0.0	3.252768571169781	4.6504016223540905	3.696863859587636	5.09322706412827	3.8459056743239985	4.2435264781392945	3.7616606221940754	1.6141472701475394	0.4645807785063592
chr2L:8841741-8842725	0.799558424314094	-0.1264000181176634	-0.15597427603541167	-2.954121010365454	-1.4534582269166711	1.7256692545792003	3.179006024427367	0.14499224440675482	-0.6383073482902312	0.5530748482038785	2.1041071694721944	3.2394271763110045	1.071424242772051	0.17633003427487465	0.7261364102346485	0.45465188078030555	0.8178941004585206	0.17414665195310314	1.7320163841258813	1.6307690729131934	0.09650737137312979	2.4186933154404233	-0.9628210222097402	4.1948932577706115	4.715389236108503	1.922924649580727	0.32675222119505476	0.0	3.252768571169781	4.6504016223540905	3.696863859587636	5.09322706412827	3.8459056743239985	4.2435264781392945	3.7616606221940754	1.6141472701475394	0.4645807785063592	7.678485097037086	7.587573476508854	4.274725316992596	5.571205047173359	4.863380108323394	5.67609983224365	4.111836264779769	2.913916670441201	4.341429971854796	-0.21203619981004126	1.7708159137560036	-1.5899683771016462
chr2L:8846057-8846891	0.5530748482038785	2.1041071694721944	3.2394271763110045	1.071424242772051	0.17633003427487465	0.7261364102346485	0.45465188078030555	0.8178941004585206	0.17414665195310314	1.7320163841258813	1.6307690729131934	0.09650737137312979	2.4186933154404233	-0.9628210222097402	4.1948932577706115	4.715389236108503	1.922924649580727	0.32675222119505476	0.0	3.252768571169781	4.6504016223540905	3.696863859587636	5.09322706412827	3.8459056743239985	4.2435264781392945	3.7616606221940754	1.6141472701475394	0.4645807785063592	7.678485097037086	7.587573476508854	4.274725316992596	5.571205047173359	4.863380108323394	5.67609983224365	4.111836264779769	2.913916670441201	4.341429971854796	-0.21203619981004126	1.7708159137560036	-1.5899683771016462	-3.798308689982592	-4.188787959190736	-7.888699262073087	-11.183808569064537	-12.325283725988193	-10.541830734614535	-9.147281995292438	-0.6252873828651145	-0.47712125471966244
chr2L:9275187-9276098	7.614979107400838	1.1535175700737104	-0.2887691230768229	-0.3842533059311557	0.9884928598239788	2.9792574701500705	14.133490866028065	12.60190851270851	10.226611650031204	1.2780642861172016	13.853085684950802	18.43035892820084	16.37953160373455	16.081129167092826	17.28679099593299	9.487613887722455	-0.32675222119505476	5.293062109817426	11.075066755789758	11.84001461122715	9.942650332742277	7.887811337427749	3.9069140601659877	6.127250073935926	10.326482326052279	6.613006475685181	4.581780742032531	3.0686879654222805	5.604544553117906	5.139618741299855	3.295246430722234	-0.01999531897188283	-0.30586008389873476	-3.3073476273098277	-2.781041840018411	-4.880573794278592	-8.453370424490156	-9.256210240904684	-5.7139285996880504	-12.517883533317868	-14.77552490296876	-8.546434324806953	-1.2822683090761038	-1.1737218734474009	0.3842533059311557	-2.415388057443865	-5.689802573561243	-0.8595275905666044	-3.2129902243049284
chr2L:9987457-9988284	-5.632319947747109	-6.740226178528851	6.301713769986823	8.314338822939938	15.528737869222963	17.46460786415984	17.226019830557618	10.325782578756453	12.900228567672082	10.201530458955412	6.776872713569162	5.72076142369944	3.762844998120415	0.18072198645085483	-2.8413398244676142	-3.2781122309483997	-6.430929001193026	-4.294021335062586	-5.844701979774805	-3.19296327820302	-5.202955403628875	-7.151790456073289	-3.976389143224826	-5.541856515537941	-6.355402070618201	-5.830650317809561	-5.978625040006467	-9.078153337726622	-8.792761470177554	-9.118854824171217	-11.053609289527305	-14.720936787561916	-15.366497892579387	-17.832251178987146	-5.957861014225544	-0.036050663495053974	-3.509247784557812	-4.965872028948118	-3.7930958791239746	-6.781964301720371	-3.2573876616125066	-0.4666095473949303	1.6806839062132066	3.1428267114340915	3.5378049688498514	7.371223665090334	4.855516523645872	2.7941197439334844	-0.7288681465700533
chr2L:9988795-9989562	8.314338822939938	15.528737869222963	17.46460786415984	17.226019830557618	10.325782578756453	12.900228567672082	10.201530458955412	6.776872713569162	5.72076142369944	3.762844998120415	0.18072198645085483	-2.8413398244676142	-3.2781122309483997	-6.430929001193026	-4.294021335062586	-5.844701979774805	-3.19296327820302	-5.202955403628875	-7.151790456073289	-3.976389143224826	-5.541856515537941	-6.355402070618201	-5.830650317809561	-5.978625040006467	-9.078153337726622	-8.792761470177554	-9.118854824171217	-11.053609289527305	-14.720936787561916	-15.366497892579387	-17.832251178987146	-5.957861014225544	-0.036050663495053974	-3.509247784557812	-4.965872028948118	-3.7930958791239746	-6.781964301720371	-3.2573876616125066	-0.4666095473949303	1.6806839062132066	3.1428267114340915	3.5378049688498514	7.371223665090334	4.855516523645872	2.7941197439334844	-0.7288681465700533	-5.232867564332845	-7.488180879816485	-8.978853486550811
chr2L:10397882-10398645	2.2203823713740376	1.4607991004216487	-0.7949344434365183	-1.684997230950443	-0.19916529609750633	0.5552050987676277	-1.401963978027855	-2.072824186164106	-3.014884198390452	-5.050264873945385	-7.867200790104971	-10.16481062987699	-8.907386094438507	-4.42642311688697	-3.4084944837672837	-0.6252873828651145	0.5722315223304937	-4.657846160226922	20.29305876553903	31.874072359105433	24.760009447491473	22.861108998516315	18.94344179177751	13.877885057660464	8.195054867468944	1.4161092484826785	-9.678486881449505	-13.685357306302048	-22.24051167935291	-24.74491290301816	-10.190085028072907	-0.8530110715546187	-0.533220467264901	0.9702411722726142	4.195687611013221	0.978758958221509	-0.2880695603475373	-3.7627039157461875	13.655317770375888	16.761755418360945	8.64313851517138	9.34511573470952	13.10480683431133	9.135041460748708	7.542758026095935	3.838127526688221	-3.369439369179006	-9.506165165307698	-11.625903776875035
chr2L:10947784-10948245	1.9979824513357398	-0.7158051146113907	-0.6660384586790278	-0.8455180463308835	-3.1560028563734335	-3.7467440123323605	-1.8054788344415837	-1.929821226923846	-1.311937379721024	0.0	-3.482893071093105	-3.7996533363519065	0.2614505271567006	0.9884928598239788	1.4637527426815686	0.0	1.1817017356783992	4.79313520761201	0.34238068561561025	0.07531549454479014	0.2976898761751437	2.3728367229190277	0.7867935705818635	-0.6816069930958051	-0.9655276041257982	-0.6121508815106858	0.0794569599820025	-0.3842533059311557	0.0	0.0	0.2494765891578429	1.2150987085719072	-0.21349711255937287	4.179233294330072	2.18021165906723	0.4557054356963922	3.885337099350387	0.8543726188035139	1.601154526166128	-0.11307504788210558	1.405287982494218	0.9156732098863389	-0.8062736331600502	2.141147737696108	-0.4914639354193362	-0.8718208426537617	-0.11889079959507019	1.0353959358832867	0.09637822211643265
chr2L:11485300-11485852	6.107748854404307	4.908764562438002	3.987045764855821	1.994550752448947	2.284698424296737	-1.4211836621722256	-5.058131910516027	-5.742891325035769	-12.660992424440414	-10.254749635410485	-6.989701111126926	-5.942179816966025	-7.773436242297093	-4.208958995423679	-5.227846597799994	-4.578157104361857	-6.072652957715491	-3.514744600979092	-5.514166382475977	-3.4392163748346904	0.35226195537685295	1.0767440689867966	1.1737218734474009	2.2414439559356767	4.297056486337306	5.2977392963912955	9.354779419155802	14.119658124868268	12.215874146542077	10.01098095588776	7.428993566236706	5.833843865299822	4.372667369157753	1.795873909716348	-1.1614525587708904	-1.3377392035378544	3.4947873858486496	6.811529176777957	1.4454598205732998	-1.6946223918427243	-5.8350498882259325	-6.128444480633819	2.391250367157581	6.122285071606556	-0.5016325915144072	1.2477472321381393	0.12465120455795556	-0.07337648643609052	0.8348336361644781
chr2L:11486211-11486764	3.987045764855821	1.994550752448947	2.284698424296737	-1.4211836621722256	-5.058131910516027	-5.742891325035769	-12.660992424440414	-10.254749635410485	-6.989701111126926	-5.942179816966025	-7.773436242297093	-4.208958995423679	-5.227846597799994	-4.578157104361857	-6.072652957715491	-3.514744600979092	-5.514166382475977	-3.4392163748346904	0.35226195537685295	1.0767440689867966	1.1737218734474009	2.2414439559356767	4.297056486337306	5.2977392963912955	9.354779419155802	14.119658124868268	12.215874146542077	10.01098095588776	7.428993566236706	5.833843865299822	4.372667369157753	1.795873909716348	-1.1614525587708904	-1.3377392035378544	3.4947873858486496	6.811529176777957	1.4454598205732998	-1.6946223918427243	-5.8350498882259325	-6.128444480633819	2.391250367157581	6.122285071606556	-0.5016325915144072	1.2477472321381393	0.12465120455795556	-0.07337648643609052	0.8348336361644781	-3.1394162005001514	-1.756781163260042
chr2L:11792999-11794135	-7.33208594886716	-11.267514139896099	-10.492274588025893	-2.1864442654251595	-6.488780049335815	-3.556478309741687	-4.414089876214924	-9.844544356492023	-9.815528469588752	-11.026210689151506	-2.8219109825717643	-13.166292682252237	-2.534984060161506	-0.9884928598239788	0.0	0.0	0.9884928598239788	-0.9059652567236041	-6.39944222081323	-7.80141253274537	-0.9798660544812998	-4.453445079073932	-3.669942935497091	0.7359535705891888	-2.1384289563408916	-8.795726991234588	-7.212213287702316	-6.4960975879151	0.3842533059311557	-1.4637527426815689	0.0	-0.9884928598239788	-1.558933294825098	-0.5410289296785515	0.7490429136284138	-1.1956774893271256	-1.2475289680029733	0.27863731449675705	0.0	0.0	-0.18112399010272304	0.5871840453695247	0.47712125471966244	0.47712125471966244	0.0	0.9884928598239788	2.9628244249657247	4.927019398610648	2.1741979578468538
chr2L:11794301-11795266	-2.1864442654251595	-6.488780049335815	-3.556478309741687	-4.414089876214924	-9.844544356492023	-9.815528469588752	-11.026210689151506	-2.8219109825717643	-13.166292682252237	-2.534984060161506	-0.9884928598239788	0.0	0.0	0.9884928598239788	-0.9059652567236041	-6.39944222081323	-7.80141253274537	-0.9798660544812998	-4.453445079073932	-3.669942935497091	0.7359535705891888	-2.1384289563408916	-8.795726991234588	-7.212213287702316	-6.4960975879151	0.3842533059311557	-1.4637527426815689	0.0	-0.9884928598239788	-1.558933294825098	-0.5410289296785515	0.7490429136284138	-1.1956774893271256	-1.2475289680029733	0.27863731449675705	0.0	0.0	-0.18112399010272304	0.5871840453695247	0.47712125471966244	0.47712125471966244	0.0	0.9884928598239788	2.9628244249657247	4.927019398610648	2.1741979578468538	0.9884928598239788	0.3842533059311557	4.7322114917923805
chr2L:12080861-12083399	9.424199367312148	7.333625836636553	3.541887424927791	2.001215087344959	0.28195850968433167	-2.9552919203218013	-2.495183445816331	-3.321147734619438	-4.973030566697456	-7.16984362153872	-5.050876186220785	-4.445669629962155	-8.015481146572721	-11.149725766136124	-7.894591613365714	-5.172406498648218	-1.7979107083915262	-3.13589356013608	-1.9896222591720771	-4.101968867997324	1.7496090893157181	3.183552258680085	4.17025008624055	0.832616131096554	-3.748182295267244	-5.282178332605084	-6.210673855414898	-0.4792559630371203	-2.8614020083045015	2.479848568789346	1.716303671593866	-0.9367516822929548	-2.800767685729354	-3.8840382183599806	-4.000196332234148	-6.592245478491064	-6.06911750025083	4.606426978462793	8.843511640569044	3.7458145654827004	4.289875047237309	-0.09588725466920037	-2.0328658384900864	-2.7419328922720907	-4.586123492641289	-9.373240543177737	-15.993796638575196	-21.118020666823526	-12.31871199615511
chr2L:12663211-12664075	-9.866148050909615	-7.044601750376917	-2.626697818246329	-10.544000630997449	-3.693675935616642	-14.726649628253249	-14.01564922594346	-9.646008523685312	-2.988572079357577	-0.7359535705891888	-0.32675222119505476	-0.4359239231164445	0.47712125471966244	1.4637527426815686	-0.2887691230768229	4.877502007011009	3.31543745393169	4.16605201327535	8.125364439501805	4.473403859164546	13.400252514853985	2.9079900083402888	14.723536456039337	6.679921962159677	7.8265486917594504	7.046474409521708	5.079377300134637	8.746595331139003	3.6480222775232356	1.6422014869843864	2.4572942952522556	1.7848951554925079	6.410622788372012	4.9409052949701	5.705446052147701	4.302044141689992	7.125690898283676	6.717479822516899	1.6186375975660021	3.8192482703121895	6.518486796638586	5.339766560873425	2.4958998678602646	1.374453027208409	-1.1235017725955116	-1.6037588190558887	-2.4629717210011965	-1.0693581803044028	-0.9173737659944471
chr2L:12892859-12893616	-9.241598881961654	-6.616781035598395	-6.2627425957310665	-2.7285928155171044	-6.603662062312966	-7.209272716170118	-0.11930251449979568	-6.337583651502033	-2.5248404760925753	-0.3842533059311557	0.0	0.288769123076823	1.0668755590631576	0.0	-0.3511434199808829	2.5085370304009715	1.1133345948796047	1.0466924622419154	-1.079097719402133	-2.000504659377852	-0.44329523985025127	-0.9590943757525394	-1.933761587283058	-0.4666095473949303	0.28197937605734147	-0.4131815641798691	-0.10942717793621395	0.04019347294780822	0.034968059639876675	0.47076465656374733	0.9884928598239788	1.1176451270287886	1.0449922200856934	-0.8511120575222731	2.531295309597397	0.5461556846725948	1.925017257187647	1.8579785868598202	4.181224537580663	0.0	0.0	-5.160855445516373	0.23647017700345258	2.2470141436920086	0.25593474265606136	1.6935119892359256	1.1737218734474009	-4.226932319923179	-5.709670158295216
chr2L:13214468-13215177	-14.751916719253323	-11.127373358717294	4.128693506158871	13.618079507731984	19.9465260998926	28.263603554794436	21.33125439227613	22.157980729600204	18.96520948104826	15.65635176971728	3.5704749718030344	7.775797422429547	5.589945059215016	8.409917436880027	5.242717416506806	5.438028908717372	1.4455765755984629	-0.7516609113759508	-5.540373634513036	-11.136179818764047	-14.011960839133787	-17.647819740509785	-13.758156208933023	-5.414165514684255	-4.172123742830772	-9.964627852183067	5.544911987448937	8.047195179815132	4.92400454864503	1.7905534370744356	3.6452372109370264	4.93418610187508	4.084150924264401	1.4419376150024263	-0.9644869434617881	1.3211887672450924	-2.4947464597592175	11.53614781813687	16.415303088371353	17.119640912946764	15.640136083526864	15.176450540766673	8.2685371721928	5.588285001440858	3.1847090845015105	-0.5188694514803911	-2.191743405784963	-2.2699498487785776	-8.633792123663707
chr2L:13224594-13227525	-17.647819740509785	-13.758156208933023	-5.414165514684255	-4.172123742830772	-9.964627852183067	5.544911987448937	8.047195179815132	4.92400454864503	1.7905534370744356	3.6452372109370264	4.93418610187508	4.084150924264401	1.4419376150024263	-0.9644869434617881	1.3211887672450924	-2.4947464597592175	11.53614781813687	16.415303088371353	17.119640912946764	15.640136083526864	15.176450540766673	8.2685371721928	5.588285001440858	3.1847090845015105	-0.5188694514803911	-2.191743405784963	-2.2699498487785776	-8.633792123663707	-7.813362523438387	-14.789207007425809	-10.012739386563194	-13.971456084284954	-14.775907650287527	-4.16278359238006	2.406157326661173	10.67677083828125	12.338575819868359	12.180622355731527	12.637106507940222	13.755395659215	15.130450640348062	14.856770955288374	9.486881078874303	5.295957372068445	2.5537754885520405	0.7255011243166045	1.002043993305449	-2.2569694755972636	-1.309358038160379
chr2L:13227794-13229901	8.047195179815132	4.92400454864503	1.7905534370744356	3.6452372109370264	4.93418610187508	4.084150924264401	1.4419376150024263	-0.9644869434617881	1.3211887672450924	-2.4947464597592175	11.53614781813687	16.415303088371353	17.119640912946764	15.640136083526864	15.176450540766673	8.2685371721928	5.588285001440858	3.1847090845015105	-0.5188694514803911	-2.191743405784963	-2.2699498487785776	-8.633792123663707	-7.813362523438387	-14.789207007425809	-10.012739386563194	-13.971456084284954	-14.775907650287527	-4.16278359238006	2.406157326661173	10.67677083828125	12.338575819868359	12.180622355731527	12.637106507940222	13.755395659215	15.130450640348062	14.856770955288374	9.486881078874303	5.295957372068445	2.5537754885520405	0.7255011243166045	1.002043993305449	-2.2569694755972636	-1.309358038160379	-3.9670243590596264	-3.785906541452315	-9.663923334860252	-7.115840847951366	-11.484565017270969	-22.60403301257982
chr2L:13230828-13231815	1.4419376150024263	-0.9644869434617881	1.3211887672450924	-2.4947464597592175	11.53614781813687	16.415303088371353	17.119640912946764	15.640136083526864	15.176450540766673	8.2685371721928	5.588285001440858	3.1847090845015105	-0.5188694514803911	-2.191743405784963	-2.2699498487785776	-8.633792123663707	-7.813362523438387	-14.789207007425809	-10.012739386563194	-13.971456084284954	-14.775907650287527	-4.16278359238006	2.406157326661173	10.67677083828125	12.338575819868359	12.180622355731527	12.637106507940222	13.755395659215	15.130450640348062	14.856770955288374	9.486881078874303	5.295957372068445	2.5537754885520405	0.7255011243166045	1.002043993305449	-2.2569694755972636	-1.309358038160379	-3.9670243590596264	-3.785906541452315	-9.663923334860252	-7.115840847951366	-11.484565017270969	-22.60403301257982	-23.899198999827686	-26.067507535275357	-16.58880976899915	-4.590121624357325	2.4909389128635206	5.133244109382543
chr2L:14260881-14261775	-6.21696842699486	-6.510207633649483	-6.094139418913411	0.47712125471966244	-3.5815596897441533	-3.633692149104716	-4.671055724127736	-6.873838875306692	-6.988910585321005	-1.041562685491579	0.5552050987676277	1.0668755590631576	-0.6252873828651145	0.2614505271567006	0.0	0.8881232239143072	3.4293924243381366	4.158867318514238	1.4477763143210869	1.461659602638882	1.671486928236058	1.6680434566045483	0.288769123076823	0.7359535705891888	1.4637527426815686	6.924586638121769	5.2781424987932954	14.070044301065275	3.10220523988171	6.984475133426448	8.10685994497198	4.617547024084519	8.523381965893993	6.731131704098087	0.7359535705891888	0.27482272280677394	3.6882094707518394	3.2780794923999514	4.949086784568733	4.328718109647965	-0.40856525931211984	-2.326261095775715	-5.8845322531641155	-4.730314285917985	-6.827406110777278	-4.695105265238579	-0.8136651040317483	-0.7099300521170457	1.6128466378144475
chr2L:14483041-14483788	-1.701380572662199	0.2800294047313392	-2.7721404254607447	-2.8113076417559957	-2.2799682966496935	-6.435707014988134	-1.1406856746763014	-1.7921784342372522	-4.756529455243327	-4.574161215788589	-5.8004010552381855	-3.370548409375983	-7.639671378011123	-8.754063891905957	-1.307566424135058	-0.6252873828651145	-1.0652839497589055	-4.927089479766452	-3.2737432904911277	-3.363826679632301	-2.4596970952098007	-1.010088617696067	-1.9769857196479577	0.47712125471966244	-0.9059652567236041	4.433380016130668	5.390956528505351	4.0549314656248345	9.281658738613716	1.7613168531982384	2.8388006888282096	16.457057884712036	12.805630752381319	9.220057789200812	5.740321095010879	3.8752998997193493	3.9637389689965556	0.932687090529852	-4.035808116900785	-5.946749226941581	-9.445424803856058	-3.0327763357007864	-4.110036882675587	-1.1737218734474009	-1.3821770810048504	-1.9687620712863652	-2.9816348465037263	-0.7359841279388455	0.06528725330663311
chr2L:15331326-15332087	1.5122010987748575	3.44056327102103	4.278032834553474	7.9505313797287025	2.2316550095645016	1.0216415987285858	3.5859243361565762	3.068745791325724	6.34833112912377	4.776320558060416	3.985334359028931	4.413719826476132	3.8295996572740765	4.160804467480877	-1.016716737417182	3.6906980629761668	0.7388735348821501	-0.20424120957664121	-0.9657132852842197	-2.6914043858803027	-0.40130189885732703	-1.4278600679624323	-0.42458423514104277	-0.44283689896018325	-1.7670867720094898	-0.8456472271648853	-1.12359060946877	-0.893580661317194	-1.604920385302019	-0.8858646726468443	-3.316286269833992	-2.479753248431751	-2.2063528853424748	-3.1441630181242504	-6.166492196205904	-6.48701994553635	-5.523741713502445	-4.181085509378785	-4.194241193802081	-7.196309649048289	-3.4691279331063636	-7.828227528397736	-8.744664303120691	-9.869510251217688	-8.786404413838872	-10.746658704666153	-11.480105094019244	-15.961630565815208	-12.274512024871864
chr2L:15332296-15333288	4.278032834553474	7.9505313797287025	2.2316550095645016	1.0216415987285858	3.5859243361565762	3.068745791325724	6.34833112912377	4.776320558060416	3.985334359028931	4.413719826476132	3.8295996572740765	4.160804467480877	-1.016716737417182	3.6906980629761668	0.7388735348821501	-0.20424120957664121	-0.9657132852842197	-2.6914043858803027	-0.40130189885732703	-1.4278600679624323	-0.42458423514104277	-0.44283689896018325	-1.7670867720094898	-0.8456472271648853	-1.12359060946877	-0.893580661317194	-1.604920385302019	-0.8858646726468443	-3.316286269833992	-2.479753248431751	-2.2063528853424748	-3.1441630181242504	-6.166492196205904	-6.48701994553635	-5.523741713502445	-4.181085509378785	-4.194241193802081	-7.196309649048289	-3.4691279331063636	-7.828227528397736	-8.744664303120691	-9.869510251217688	-8.786404413838872	-10.746658704666153	-11.480105094019244	-15.961630565815208	-12.274512024871864	-10.278909913911797	-0.9059652567236041
chr2L:15333448-15334168	2.2316550095645016	1.0216415987285858	3.5859243361565762	3.068745791325724	6.34833112912377	4.776320558060416	3.985334359028931	4.413719826476132	3.8295996572740765	4.160804467480877	-1.016716737417182	3.6906980629761668	0.7388735348821501	-0.20424120957664121	-0.9657132852842197	-2.6914043858803027	-0.40130189885732703	-1.4278600679624323	-0.42458423514104277	-0.44283689896018325	-1.7670867720094898	-0.8456472271648853	-1.12359060946877	-0.893580661317194	-1.604920385302019	-0.8858646726468443	-3.316286269833992	-2.479753248431751	-2.2063528853424748	-3.1441630181242504	-6.166492196205904	-6.48701994553635	-5.523741713502445	-4.181085509378785	-4.194241193802081	-7.196309649048289	-3.4691279331063636	-7.828227528397736	-8.744664303120691	-9.869510251217688	-8.786404413838872	-10.746658704666153	-11.480105094019244	-15.961630565815208	-12.274512024871864	-10.278909913911797	-0.9059652567236041	-0.6867325911188109	-1.2423491625734677
chr2L:15478545-15480115	-0.4543574412256533	0.2641619105021279	-2.8769941459158432	-1.4783271558310225	-3.5719477499630465	-1.8080870079086158	-2.859786066193699	-3.05395112939055	-6.429894812477904	-6.748559439146495	-8.801836591470536	-6.457466809301889	-11.982820418285428	-9.25471803898036	-12.362334149254727	-11.18157429264959	-12.421851182117665	-13.197226174725587	-15.077378109873342	-8.005638560472923	-0.5552050987676277	2.3286248352848276	-2.062805557057099	-5.853137289577984	-3.8038038878620526	-2.6148624151798963	-3.6588400994303654	-3.408748342797631	-6.514218451674111	-7.314983408314781	-6.966131298978244	-7.684820207704483	-6.007507448849322	-6.472149201379149	-2.0840518049738312	0.32675222119505476	0.0	0.0	0.0	0.0	0.0	0.0	0.0	0.0	0.0	0.0	0.0	0.0	0.0
chr2L:15480175-15481870	-1.4783271558310225	-3.5719477499630465	-1.8080870079086158	-2.859786066193699	-3.05395112939055	-6.429894812477904	-6.748559439146495	-8.801836591470536	-6.457466809301889	-11.982820418285428	-9.25471803898036	-12.362334149254727	-11.18157429264959	-12.421851182117665	-13.197226174725587	-15.077378109873342	-8.005638560472923	-0.5552050987676277	2.3286248352848276	-2.062805557057099	-5.853137289577984	-3.8038038878620526	-2.6148624151798963	-3.6588400994303654	-3.408748342797631	-6.514218451674111	-7.314983408314781	-6.966131298978244	-7.684820207704483	-6.007507448849322	-6.472149201379149	-2.0840518049738312	0.32675222119505476	0.0	0.0	0.0	0.0	0.0	0.0	0.0	0.0	0.0	0.0	0.0	0.0	0.0	0.0	6.104242335319242	6.792665178197859
chr2L:15484279-15485711	-6.457466809301889	-11.982820418285428	-9.25471803898036	-12.362334149254727	-11.18157429264959	-12.421851182117665	-13.197226174725587	-15.077378109873342	-8.005638560472923	-0.5552050987676277	2.3286248352848276	-2.062805557057099	-5.853137289577984	-3.8038038878620526	-2.6148624151798963	-3.6588400994303654	-3.408748342797631	-6.514218451674111	-7.314983408314781	-6.966131298978244	-7.684820207704483	-6.007507448849322	-6.472149201379149	-2.0840518049738312	0.32675222119505476	0.0	0.0	0.0	0.0	0.0	0.0	0.0	0.0	0.0	0.0	0.0	0.0	0.0	0.0	6.104242335319242	6.792665178197859	1.5456255814899598	9.269373542441857	11.812274112100289	12.540371882038597	9.347285660882271	10.522598546119049	10.068720231748014	0.0
chr2L:15485754-15486800	-12.362334149254727	-11.18157429264959	-12.421851182117665	-13.197226174725587	-15.077378109873342	-8.005638560472923	-0.5552050987676277	2.3286248352848276	-2.062805557057099	-5.853137289577984	-3.8038038878620526	-2.6148624151798963	-3.6588400994303654	-3.408748342797631	-6.514218451674111	-7.314983408314781	-6.966131298978244	-7.684820207704483	-6.007507448849322	-6.472149201379149	-2.0840518049738312	0.32675222119505476	0.0	0.0	0.0	0.0	0.0	0.0	0.0	0.0	0.0	0.0	0.0	0.0	0.0	0.0	6.104242335319242	6.792665178197859	1.5456255814899598	9.269373542441857	11.812274112100289	12.540371882038597	9.347285660882271	10.522598546119049	10.068720231748014	0.0	4.480415563694207	11.105427636561473	16.78675759615192
chr2L:15741896-15742654	0.0	0.0	0.0	0.0	0.0	0.0	0.0	0.0	0.0	0.0	0.0	0.0	0.0	0.0	0.0	0.0	0.0	0.0	0.0	0.0	0.0	0.0	0.0	0.0	0.0	0.0	0.0	0.0	0.0	0.0	0.0	0.0	0.0	0.0	0.0	0.0	0.0	0.0	0.0	0.0	0.0	0.0	0.0	0.0	0.0	0.0	0.0	0.0	0.0
chr2L:15743194-15744029	0.0	0.0	0.0	0.0	0.0	0.0	0.0	0.0	0.0	0.0	0.0	0.0	0.0	0.0	0.0	0.0	0.0	0.0	0.0	0.0	0.0	0.0	0.0	0.0	0.0	0.0	0.0	0.0	0.0	0.0	0.0	0.0	0.0	0.0	0.0	0.0	0.0	0.0	0.0	0.0	0.0	0.0	0.0	0.0	0.0	0.0	0.0	0.0	0.0
chr2L:16323398-16324443	-1.9189082575261098	-7.3212244233206585	-11.881058288765601	-7.701456973126382	-0.30735967257511815	-1.0668755590631576	0.7359535705891888	0.3842533059311557	1.684872899606169	-0.3842533059311557	-1.1089809886852118	2.222348545805461	1.7070699805079195	2.958621314555353	10.771713015774486	0.0	2.925802119013066	-0.5994904298314722	4.658089647801649	8.314896487687033	4.079487089152832	0.7956461664192541	-4.999733876617117	-2.392564735351872	-8.278586073486466	-11.870151785775944	-12.259846821361162	-8.379243960071342	-5.0462107056171766	-6.875007480646209	0.8146844934204033	15.40346271161587	49.49549393986263	61.633560933645484	48.80877329146	18.747270417194006	20.774871130645856	16.092498123662047	12.018417904954793	10.567480138554703	8.122992912317843	4.594712223893417	1.3832229071833289	-3.319326903440298	-4.594655537320769	-4.5889108893267405	-3.0040308776768243	-6.7566631420727825	-10.479769043536814
chr2L:16328680-16330032	2.222348545805461	1.7070699805079195	2.958621314555353	10.771713015774486	0.0	2.925802119013066	-0.5994904298314722	4.658089647801649	8.314896487687033	4.079487089152832	0.7956461664192541	-4.999733876617117	-2.392564735351872	-8.278586073486466	-11.870151785775944	-12.259846821361162	-8.379243960071342	-5.0462107056171766	-6.875007480646209	0.8146844934204033	15.40346271161587	49.49549393986263	61.633560933645484	48.80877329146	18.747270417194006	20.774871130645856	16.092498123662047	12.018417904954793	10.567480138554703	8.122992912317843	4.594712223893417	1.3832229071833289	-3.319326903440298	-4.594655537320769	-4.5889108893267405	-3.0040308776768243	-6.7566631420727825	-10.479769043536814	-12.680456180058963	-9.315407269819797	-11.620831329260074	-10.145219125196347	-8.8842378448986	5.891757242949401	8.845894570129595	3.0330449150441336	2.122888587988549	-3.333352724625658	-2.7358941665236487
chr2L:16352936-16353671	-2.7358941665236487	10.083584484414912	11.877278830191717	7.591850862685603	3.6408623061786796	0.8061550177543741	-3.8169684843335006	-3.5827409165664794	-5.990449198924162	0.7439390360181123	-0.65407097064823	-2.5452555053423933	-3.7188435238976187	-8.308726036437328	-10.479043634017756	-17.45853537438036	-6.486688889015283	4.774116109230028	2.0367558936139276	0.9548945823428865	0.8567863973915436	-0.48602824386963767	-0.9560319836822354	2.2107250613130915	0.14986288920507854	2.591062653409808	2.1833924056576923	0.6010621407397185	0.5700228003036275	-0.1563132852636103	-1.563167261145224	-3.3482908901925184	-9.028591376822684	-8.310351677044439	-11.066802148570199	-11.1973434738829	-11.32222032444057	-8.171436810140735	-4.728910697359255	-1.6806839062132066	-11.068641374894876	-20.898339983437054	-13.860334115006202	-8.235982495288141	-17.374528328277425	-6.828742392785386	0.0	0.288769123076823	3.7264361250424196
chr2L:16405318-16406246	-8.092149425493222	-7.614782317330288	-13.355177522114918	-4.846030215822713	-0.6252873828651145	1.009509943976246	3.613740655045148	0.0	2.006910784097247	3.5056566450919386	2.8342317276983926	0.8855099033226963	0.47712125471966244	4.9338672773131105	4.9237586358354495	4.011854793385565	5.3134977248479505	2.205293594113166	0.0	3.3486816618240294	3.6109148379632594	0.7665191667380177	0.5447436145415531	0.8783714605053454	-0.450714463662663	0.0	0.9884928598239788	-0.9884928598239788	-0.47712125471966244	-1.3821770810048504	-0.12553461654511164	0.5692575919064119	-0.026248662987020405	-0.4986143701943385	-1.9373760588382491	-2.5435974661718377	-2.412152679551548	-1.0753322857678569	0.3842533059311557	-0.9591312608573317	-3.814576907845702	-0.6196798365866706	1.630178547499951	0.3842533059311557	-0.3842533059311557	0.3842533059311557	0.0	2.220936601208076	3.0636505439555166
chr2L:16406338-16407116	-13.355177522114918	-4.846030215822713	-0.6252873828651145	1.009509943976246	3.613740655045148	0.0	2.006910784097247	3.5056566450919386	2.8342317276983926	0.8855099033226963	0.47712125471966244	4.9338672773131105	4.9237586358354495	4.011854793385565	5.3134977248479505	2.205293594113166	0.0	3.3486816618240294	3.6109148379632594	0.7665191667380177	0.5447436145415531	0.8783714605053454	-0.450714463662663	0.0	0.9884928598239788	-0.9884928598239788	-0.47712125471966244	-1.3821770810048504	-0.12553461654511164	0.5692575919064119	-0.026248662987020405	-0.4986143701943385	-1.9373760588382491	-2.5435974661718377	-2.412152679551548	-1.0753322857678569	0.3842533059311557	-0.9591312608573317	-3.814576907845702	-0.6196798365866706	1.630178547499951	0.3842533059311557	-0.3842533059311557	0.3842533059311557	0.0	2.220936601208076	3.0636505439555166	4.065034234090625	-0.7875892944361567
chr2L:17220550-17221523	12.319931607461656	8.327646624473383	0.0	1.8015055645480096	6.895051946832236	6.038233570874988	10.443506459580876	8.375099259909966	2.3340619927835733	1.9084850188786497	4.843461114306631	7.933819083836128	8.737931987170832	9.75378525904318	6.351848368539333	3.2038457883107303	0.32510118717702996	0.3347444347701835	0.48540053680415907	0.13906948780066558	1.0795520784713608	-0.3131498113992712	0.0	-2.0696975936037147	-5.294877414277729	-6.994127625917607	-10.132006427408001	-7.461283657507951	-6.823369648323296	-6.5163732655032485	-6.8180175309876505	-6.800632349091909	-7.1751902662128835	-2.7067355546137297	-8.050232155491267	-0.6316629465930411	-4.911683152844442	-3.5572416873705377	-2.4395473809549557	-8.091844594925995	-5.846763365085688	-6.907352462097834	-6.947748606686972	-0.19916529609750633	-6.362813897958411	-4.54660154156765	0.3842533059311557	-6.014801764741441	-5.292596795771038
chr2L:18136093-18137214	-5.718385080746627	-5.45624282268362	-4.785690687335126	-3.058597117966326	-2.5501438768678373	0.0	-2.7285928155171044	-2.543801111024578	-3.584947346730081	-4.977742458717347	-7.366823972973909	-3.5484774211006966	0.0	-0.3842533059311557	-4.819225102222107	-3.2997871886096384	-4.526071034152429	-3.7482222797387275	-4.364700517130596	-2.8949772688861537	-2.9877077903771285	-3.320059232784147	0.4359239231164445	-3.72176029611305	-1.4325228613478334	-2.0207273921143667	-0.6380172731361781	-0.32675222119505476	-0.6102070948826337	-1.6398944687416999	-1.1335080900884322	0.7233385724496424	-0.8395800012530046	0.32675222119505476	0.47712125471966244	-1.4842185285036666	0.5684640245221962	0.1736674791438287	-0.9884928598239788	0.0	-0.32675222119505476	-0.7359535705891888	2.5249465644509406	9.482098461756976	0.5552050987676277	6.961819983754452	5.990417888436636	5.736671675356231	5.772252209506452
chr2L:18595922-18598884	-3.2669568248344825	-1.1882718322766834	0.7794473485504991	-3.849614548394603	-2.740494773521733	-5.25830638647386	-1.337558349229288	-5.964524473807429	-3.6291622153704934	-1.2821141808245302	0.6248742378019824	-0.3842533059311557	-0.6252873828651145	0.0	-0.47712125471966244	2.981702902749888	2.021138297996029	1.9605523250565686	7.618449531463605	1.6442676866019381	5.265973362001862	11.038199176704856	11.200311504450193	5.394948566864652	4.020939144052055	4.649092598613097	3.8322099283783966	6.630913057662139	4.230061548134179	4.283404493195535	3.7890193000648438	3.8936067385929003	1.2523369111130933	0.536049381248703	-0.31327898652121955	1.9300283843138433	-1.9084850188786497	0.5050184077099935	3.4338353802871673	5.100934295781732	2.991173637498152	3.794440240620197	2.3355300106321764	1.4393475835249254	-0.3496051160251471	0.6450198601859578	-2.710918159174214	0.2614505271567006	-3.655578611514108
chr2L:18599459-18600496	-5.964524473807429	-3.6291622153704934	-1.2821141808245302	0.6248742378019824	-0.3842533059311557	-0.6252873828651145	0.0	-0.47712125471966244	2.981702902749888	2.021138297996029	1.9605523250565686	7.618449531463605	1.6442676866019381	5.265973362001862	11.038199176704856	11.200311504450193	5.394948566864652	4.020939144052055	4.649092598613097	3.8322099283783966	6.630913057662139	4.230061548134179	4.283404493195535	3.7890193000648438	3.8936067385929003	1.2523369111130933	0.536049381248703	-0.31327898652121955	1.9300283843138433	-1.9084850188786497	0.5050184077099935	3.4338353802871673	5.100934295781732	2.991173637498152	3.794440240620197	2.3355300106321764	1.4393475835249254	-0.3496051160251471	0.6450198601859578	-2.710918159174214	0.2614505271567006	-3.655578611514108	-5.243532548085404	-0.8129278662103389	-2.179166123234725	-1.7830597772865697	-4.727611369970618	-6.7684219288308105	-6.5435049342958695
chr2L:18601761-18602887	-0.6252873828651145	0.0	-0.47712125471966244	2.981702902749888	2.021138297996029	1.9605523250565686	7.618449531463605	1.6442676866019381	5.265973362001862	11.038199176704856	11.200311504450193	5.394948566864652	4.020939144052055	4.649092598613097	3.8322099283783966	6.630913057662139	4.230061548134179	4.283404493195535	3.7890193000648438	3.8936067385929003	1.2523369111130933	0.536049381248703	-0.31327898652121955	1.9300283843138433	-1.9084850188786497	0.5050184077099935	3.4338353802871673	5.100934295781732	2.991173637498152	3.794440240620197	2.3355300106321764	1.4393475835249254	-0.3496051160251471	0.6450198601859578	-2.710918159174214	0.2614505271567006	-3.655578611514108	-5.243532548085404	-0.8129278662103389	-2.179166123234725	-1.7830597772865697	-4.727611369970618	-6.7684219288308105	-6.5435049342958695	-8.044575188308377	-5.167540495241684	-13.262519338534213	-15.943443964129967	-11.685059185073916
chr2L:19358457-19359516	1.9368808064365675	0.2293235407050303	1.668626767958549	-0.9026360638039679	-0.23315675035395558	-0.3923148185803638	-1.9862850340683402	-2.541180729686652	-0.12443781825079876	-1.2178551868438732	-1.1737218734474009	-0.7391401849026308	-0.7985696316500881	2.7611931904135822	-0.599030904144682	1.0682925439417832	-1.3168801198065918	1.3766353189211975	-0.11987748895050514	0.11832304221016374	-2.3387826516693724	-0.8352606962437985	-2.666597019145988	0.8145353143386131	2.3962015603226026	2.313047353217031	2.0871027527157104	0.48406858793499324	-2.009999286052845	1.029210522536947	3.3418007469013897	3.6512364077659676	1.2144086681539874	2.6521799246742837	1.8838684656218656	-1.0423401986282999	-1.6051187572952985	-1.9030179378029293	0.7666368301985127	3.0823121580446364	2.418269629559414	-0.29815214289168634	-1.6566686642551307	-4.929847640960664	-1.1186298844288312	1.0938218074149357	-3.6089990897917836	-2.7285928155171044	-4.668789932384186
chr2L:19691818-19692583	-0.32675222119505476	-1.1784627333960676	2.081417698442634	-0.6100512300323009	0.6610055706295627	-1.3509795356981364	-1.0638002177891346	-2.984178852469476	-4.783519969737152	-6.192010234092281	-1.9084850188786497	0.32675222119505476	-9.625208311429326	-8.168095754429991	-3.5430595173764874	-10.90898129856705	-12.003753038744616	-1.9084850188786497	-23.903517770986024	-56.45655819993782	-67.95336869822022	-25.796370004548535	-0.47712125471966244	0.0	0.0	0.0	0.0	0.0	0.0	0.0	0.0	0.0	0.0	0.0	0.0	0.0	0.0	0.0	0.0	0.0	0.0	0.0	0.0	0.0	0.0	0.0	0.0	0.0	0.0
chr2L:19700202-19700994	-1.9084850188786497	-23.903517770986024	-56.45655819993782	-67.95336869822022	-25.796370004548535	-0.47712125471966244	0.0	0.0	0.0	0.0	0.0	0.0	0.0	0.0	0.0	0.0	0.0	0.0	0.0	0.0	0.0	0.0	0.0	0.0	0.0	0.0	0.0	0.0	0.0	0.0	0.0	0.0	0.0	0.0	0.0	0.0	0.0	0.0	0.0	0.0	0.0	0.0	0.0	0.0	0.0	0.0	0.0	0.0	27.84097546158957
chr2L:19701071-19702626	-56.45655819993782	-67.95336869822022	-25.796370004548535	-0.47712125471966244	0.0	0.0	0.0	0.0	0.0	0.0	0.0	0.0	0.0	0.0	0.0	0.0	0.0	0.0	0.0	0.0	0.0	0.0	0.0	0.0	0.0	0.0	0.0	0.0	0.0	0.0	0.0	0.0	0.0	0.0	0.0	0.0	0.0	0.0	0.0	0.0	0.0	0.0	0.0	0.0	0.0	0.0	27.84097546158957	45.56557205024143	0.47712125471966244
chr2L:19712579-19713310	0.0	0.0	0.0	0.0	0.0	0.0	0.0	0.0	0.0	0.0	0.0	0.0	0.0	0.0	0.0	0.0	0.0	0.0	0.0	0.0	0.0	0.0	0.0	27.84097546158957	45.56557205024143	0.47712125471966244	25.175324718483576	20.86732992853808	13.386545533342526	16.764748303478388	1.3530079183022206	0.47712125471966244	1.4637527426815686	-2.3286248352848276	-0.9884928598239788	2.3286248352848276	0.3842533059311557	6.211731151779923	4.581516696158441	6.6251792924951936	2.2903614895816333	7.034699752405065	4.685358492130165	-0.33386632896478075	2.6732324123151003	7.846990505008885	9.669964999476996	3.053711974251749	0.7359535705891888
chr2L:19713554-19714258	0.0	0.0	0.0	0.0	0.0	0.0	0.0	0.0	0.0	0.0	0.0	0.0	0.0	0.0	0.0	0.0	0.0	0.0	0.0	0.0	0.0	27.84097546158957	45.56557205024143	0.47712125471966244	25.175324718483576	20.86732992853808	13.386545533342526	16.764748303478388	1.3530079183022206	0.47712125471966244	1.4637527426815686	-2.3286248352848276	-0.9884928598239788	2.3286248352848276	0.3842533059311557	6.211731151779923	4.581516696158441	6.6251792924951936	2.2903614895816333	7.034699752405065	4.685358492130165	-0.33386632896478075	2.6732324123151003	7.846990505008885	9.669964999476996	3.053711974251749	0.7359535705891888	2.0222142490028747	9.077421526786093
chr2L:20074639-20075381	6.116923440827766	4.8784983657954335	3.718770644805811	4.332230894963802	0.296971132013413	-0.7934766352257598	-4.6961888737197865	-3.000985206035359	0.11931210326639505	-2.895758839659833	-2.8387609548565567	-1.170850109503766	-1.7144322333170212	-1.9769857196479577	-2.5979695081158365	-3.0480620495019233	-1.6166631269187135	0.6316629465930411	-1.1661640445418593	-2.7261211403322885	-2.672530802262782	0.2681854859691828	0.9884928598239788	0.685856279631053	-0.22265598460920763	1.2208699213801217	3.5788867078985565	1.4928979597580336	1.9720996510325282	2.3240035711900986	2.7086103780745856	0.0	-0.5552050987676277	3.046268366151193	3.7520269382735876	3.0422016043267637	1.905826500782963	1.5303205400435105	2.297907612808565	0.11504130334269605	0.0	-0.6712178415435524	2.2463267454155975	0.06932047124102698	-0.3842533059311557	1.3681270592062662	3.5478213961908898	0.2614505271567006	3.251256046594589
chr2L:20767754-20768689	-0.42921553516829136	1.2019616787345506	-0.8237756866618539	0.5722315223304937	5.652992104200204	2.8835384295167854	1.3821770810048504	0.24062334122190882	3.317737472987579	8.681920444188933	9.679040124366074	3.103343312245156	8.524145713108124	12.595186867888762	12.809059361277674	10.976234752574682	8.96767883783797	7.936712511908123	3.2456511227921063	0.48962586326614715	0.7367935954677309	-4.2166499743395685	-2.2744524830700237	-6.085275805183258	-5.782065653850779	-9.595843869637964	-6.926197860096631	-15.03476195687388	-16.196599241481202	-15.787528172665793	-22.34879705765255	-18.6642026372717	-14.231315753729707	-16.60138308340153	-2.1864442654251595	3.894841194486987	3.097413057918474	8.796210614855552	5.110084847309532	1.642580590349227	0.8160200583514203	-1.2119623109516127	-3.709943004978273	-6.893982389842956	-3.7151470960827937	1.9643506433110425	0.0	0.0	0.0
chr2L:20768779-20769419	-0.8237756866618539	0.5722315223304937	5.652992104200204	2.8835384295167854	1.3821770810048504	0.24062334122190882	3.317737472987579	8.681920444188933	9.679040124366074	3.103343312245156	8.524145713108124	12.595186867888762	12.809059361277674	10.976234752574682	8.96767883783797	7.936712511908123	3.2456511227921063	0.48962586326614715	0.7367935954677309	-4.2166499743395685	-2.2744524830700237	-6.085275805183258	-5.782065653850779	-9.595843869637964	-6.926197860096631	-15.03476195687388	-16.196599241481202	-15.787528172665793	-22.34879705765255	-18.6642026372717	-14.231315753729707	-16.60138308340153	-2.1864442654251595	3.894841194486987	3.097413057918474	8.796210614855552	5.110084847309532	1.642580590349227	0.8160200583514203	-1.2119623109516127	-3.709943004978273	-6.893982389842956	-3.7151470960827937	1.9643506433110425	0.0	0.0	0.0	0.0	0.0
chr2L:20769583-20770357	5.652992104200204	2.8835384295167854	1.3821770810048504	0.24062334122190882	3.317737472987579	8.681920444188933	9.679040124366074	3.103343312245156	8.524145713108124	12.595186867888762	12.809059361277674	10.976234752574682	8.96767883783797	7.936712511908123	3.2456511227921063	0.48962586326614715	0.7367935954677309	-4.2166499743395685	-2.2744524830700237	-6.085275805183258	-5.782065653850779	-9.595843869637964	-6.926197860096631	-15.03476195687388	-16.196599241481202	-15.787528172665793	-22.34879705765255	-18.6642026372717	-14.231315753729707	-16.60138308340153	-2.1864442654251595	3.894841194486987	3.097413057918474	8.796210614855552	5.110084847309532	1.642580590349227	0.8160200583514203	-1.2119623109516127	-3.709943004978273	-6.893982389842956	-3.7151470960827937	1.9643506433110425	0.0	0.0	0.0	0.0	0.0	0.0	0.0
chr2L:21160776-21163002	4.21852064440162	1.9428532736124082	4.893503059183957	5.1328472131811145	0.6816519536376183	4.824047473784849	23.357283110940596	11.511290442091827	25.354370283760574	13.21942654830365	13.383234938846178	12.559734541406275	6.265090284535237	4.77697152919112	6.646956665070611	1.1416133483953088	0.32675222119505476	2.2254024443997906	12.346410685827852	11.138248175795328	11.891964263526917	8.77838275518497	7.023662873996019	5.84655453801304	3.3643524345711553	0.2129825001527305	0.07033643639448472	1.5929739331367827	2.789042823056979	2.4501040760047417	1.818586794756214	4.055435956102201	1.743740279993575	0.5813628905998097	1.3094713468388375	1.4334949480420902	3.0346774713959217	0.21843533346926916	-1.1311983867180502	0.6800136033467933	1.8846559698870797	-1.2048957693008349	0.7551405333273089	1.5334578491845765	1.1178885215406242	2.491177002708175	-0.05666052820001384	-0.9075682337124317	-0.3578246642968231
chr2L:21163812-21165067	23.357283110940596	11.511290442091827	25.354370283760574	13.21942654830365	13.383234938846178	12.559734541406275	6.265090284535237	4.77697152919112	6.646956665070611	1.1416133483953088	0.32675222119505476	2.2254024443997906	12.346410685827852	11.138248175795328	11.891964263526917	8.77838275518497	7.023662873996019	5.84655453801304	3.3643524345711553	0.2129825001527305	0.07033643639448472	1.5929739331367827	2.789042823056979	2.4501040760047417	1.818586794756214	4.055435956102201	1.743740279993575	0.5813628905998097	1.3094713468388375	1.4334949480420902	3.0346774713959217	0.21843533346926916	-1.1311983867180502	0.6800136033467933	1.8846559698870797	-1.2048957693008349	0.7551405333273089	1.5334578491845765	1.1178885215406242	2.491177002708175	-0.05666052820001384	-0.9075682337124317	-0.3578246642968231	1.4078890920379663	4.023117697121835	1.569860350699335	2.3109704736891685	2.087893970466162	3.62644062351175
chr2L:21617550-21618291	0.0	0.0	0.0	0.0	0.0	-1.8376033076888343	2.618421226801419	2.0351435420324124	2.8962531222716597	1.129882139323136	1.3205513367551955	4.041311805323714	22.61148556091851	20.32104054445072	30.126912045996274	23.480533007278986	8.20137723542057	22.619967524244775	7.623710434774948	9.486391412352033	17.251185739464663	13.923078404674744	15.465896471865046	11.938229336904648	10.33847735497861	7.424317563232082	7.002337052277225	3.517699001511532	5.390765612111818	3.6666143675257556	0.0	0.6656845140987142	1.3362863281607684	1.5502244719966747	3.718194573356705	0.6111640100958852	-0.2508347502817745	0.3418046629664438	-1.0781173109379274	-2.9075120889271657	-4.066793267769871	-3.1222960960351527	-5.149410143511598	-3.4808314672481444	-2.9195765870872044	0.0	-3.269094565075773	-4.400539352962528	-4.960462594065798
chr2L:21620969-21622619	2.618421226801419	2.0351435420324124	2.8962531222716597	1.129882139323136	1.3205513367551955	4.041311805323714	22.61148556091851	20.32104054445072	30.126912045996274	23.480533007278986	8.20137723542057	22.619967524244775	7.623710434774948	9.486391412352033	17.251185739464663	13.923078404674744	15.465896471865046	11.938229336904648	10.33847735497861	7.424317563232082	7.002337052277225	3.517699001511532	5.390765612111818	3.6666143675257556	0.0	0.6656845140987142	1.3362863281607684	1.5502244719966747	3.718194573356705	0.6111640100958852	-0.2508347502817745	0.3418046629664438	-1.0781173109379274	-2.9075120889271657	-4.066793267769871	-3.1222960960351527	-5.149410143511598	-3.4808314672481444	-2.9195765870872044	0.0	-3.269094565075773	-4.400539352962528	-4.960462594065798	-7.097173834880082	-8.978301227991949	-12.721803238114518	-14.85011521560924	-10.4475150428265	-14.310041253032534
chr2L:21876295-21877226	-8.685851434904935	-2.264233799815931	-4.4299557754063486	-6.515325057106782	-7.223920738393705	1.8378075792643491	5.652816296901071	6.005206109744629	6.374654235427915	4.960627351073908	7.972098281826357	8.074282670724076	7.908449577631803	12.28318695213797	7.21574048121257	9.082812202918838	6.167849702285041	5.571651069485455	4.1797290320191625	6.08053804281581	0.4825876514585493	1.9005063560400204	1.1699087583888772	2.4730461037003506	3.006881396748274	-0.27781281072636965	-2.5932603424280805	-4.242186962640558	-4.802319571636797	-7.918401277640113	-8.33602274560812	-14.566363429250584	-9.05286115883391	-11.100943692443836	-9.336981269809106	-8.438286603257543	-7.230013646905774	-5.401049046023294	-7.050453533556271	-3.0159133889320087	-9.627203949825482	-6.776742543150147	-2.1311588171064773	-1.3038402146073	0.5450168468963228	-0.8478163051359934	-2.0589330392907095	-1.8813078957307556	-6.14279469170552
chr2L:22147490-22148258	3.1791090847287973	3.815602012677762	2.506211966586417	2.082049219620822	3.5592423688444055	3.05993857838121	1.5641330314371054	-1.3488546239054104	0.6430342667485626	-2.0729318932697804	-1.6272518356689172	-0.5095825800615446	-1.6831607367074628	-2.411313596121809	-0.47025553156378685	-2.099541775725429	1.373812516516205	0.6329927857013578	1.4526848258996605	4.639856479600953	0.9187417306631951	1.8772002609885101	4.196246024012467	3.9780962995660194	0.2121692212327661	-4.176731466982704	-7.248053941626951	-6.100036331425383	-6.1088517338066675	-9.082509712399903	-10.387705175753418	-11.604473269545393	-6.177030468223726	-2.450235293133974	-5.25570531689998	-1.3252224725448258	2.031931071352908	-0.15947195483577237	-0.8873228561671364	2.2196392049379523	2.0030427791904275	1.1108100885021337	0.16107330149364735	2.0549193228979203	-0.8331037697083299	-1.8996185933960172	-0.9591312608573317	-3.8713775707499085	-0.5559456398542242
chr2L:22149266-22153324	3.5592423688444055	3.05993857838121	1.5641330314371054	-1.3488546239054104	0.6430342667485626	-2.0729318932697804	-1.6272518356689172	-0.5095825800615446	-1.6831607367074628	-2.411313596121809	-0.47025553156378685	-2.099541775725429	1.373812516516205	0.6329927857013578	1.4526848258996605	4.639856479600953	0.9187417306631951	1.8772002609885101	4.196246024012467	3.9780962995660194	0.2121692212327661	-4.176731466982704	-7.248053941626951	-6.100036331425383	-6.1088517338066675	-9.082509712399903	-10.387705175753418	-11.604473269545393	-6.177030468223726	-2.450235293133974	-5.25570531689998	-1.3252224725448258	2.031931071352908	-0.15947195483577237	-0.8873228561671364	2.2196392049379523	2.0030427791904275	1.1108100885021337	0.16107330149364735	2.0549193228979203	-0.8331037697083299	-1.8996185933960172	-0.9591312608573317	-3.8713775707499085	-0.5559456398542242	4.9945953843178845	14.518534464840005	4.534842526888545	12.063735921743525
chr2R:286937-289972	-9.588522412475008	-12.20092115067884	-14.6342248654898	-19.490520288457542	-14.098577593161389	-19.59259675642003	-3.789379974362519	-4.336825857130296	-5.20296032007272	-1.5043076796242603	-1.160292054734504	0.0	0.0	0.0	0.0	0.0	0.0	0.0	0.0	-1.0668755590631576	0.0	0.0	0.0	0.0	6.501661438449364	0.0	10.027758766029942	17.366560923695875	12.00197032535869	11.344348360908256	7.326558923711736	6.786973690688308	3.222539229557633	6.998091848363991	2.634647205402535	5.351821891242009	1.4177531925802018	2.8049350517073597	-2.197725993625614	-1.323704543452797	-3.9731729462213075	-0.7490429136284136	-4.057121267536658	-2.5144383396063494	-3.4327887046473067	0.0	-0.6816069930958051	0.8308183264220641	-2.3218200024021876
chr2R:472494-473116	2.3871656485411172	1.3339013278393959	4.674541941578728	7.775251629532159	6.272346331511131	1.4788169104039164	2.0602307532061457	2.1515702201371147	0.18192453839967015	-3.6779256175682837	-5.022400796034766	-5.170763862505394	-1.623013889429302	-5.72020971601615	-2.1845348254458745	-8.270643659006012	-7.809384420108352	-8.581809023296282	-0.368515412878921	-3.4347994329049563	-5.591042564799201	-2.504214326908204	-4.272502007322027	-2.364138303751777	-6.433900027137102	-7.133469333676706	-7.451539083427006	-2.7083000802540926	-1.5664933710923628	0.7359535705891888	0.0	-2.6309473847497284	-3.2006297299527033	-0.7440736230728395	1.647566960596553	1.8074946333499906	1.6864282391914331	-1.667730589792028	1.6338090340464342	1.3257516267797822	1.5254292979851372	2.5399659404102506	2.2695195909186547	2.661689795322169	0.35479007640370575	1.447883514749595	3.837913953605517	4.315622011462838	3.1265621723042347
chr2R:1697311-1698010	-9.397506207499186	-11.453827557048225	-1.1003246909094662	7.189607800791001	6.106371237316747	6.908722808317087	5.956298262986352	3.124079252315437	1.6062121553836113	1.4549534895172114	0.05816508020925017	0.20476224541537458	1.128627762467487	0.08476600567662078	2.0120362611593774	2.7732519561127487	4.337247565609162	4.327218911597163	2.285558898743584	3.0655729521980377	1.7833681378552781	0.7722619875591662	-2.7634324594372552	-0.9413485809676254	-0.9948472828646028	-2.5697087928711753	-2.206545398020222	0.05642074732641587	-2.3834431000101555	-1.2216647423890334	0.7087914909154398	-2.1987603601576224	-1.2612645447225275	2.0096468796563145	3.030632791733907	1.899213828064001	1.0998604776993641	2.7966062884388223	0.410845572902822	1.4113694494043845	-0.3730316681498492	-2.191366887228114	-3.2053885288973127	-5.083408979076595	-5.015775369971148	-3.177348381982581	-2.426643481810506	0.686249908963327	-1.1954313046992153
chr2R:1825626-1826543	1.6525945075586288	0.0	0.0	4.2058262346958015	11.597806307298566	3.938316378226138	5.699145614857824	3.5649828476478693	4.478834114982658	4.796369387466941	1.3598565958898747	0.9760447296533638	-0.749297401568139	0.7771011162726619	0.7432237000018631	-0.9332772557123737	-0.3842533059311557	-0.1171138165934149	-1.3213726721857786	0.1721962883226878	-0.2895533370680782	-0.6031137539260846	-6.628338241546235	-4.996321034006597	-7.603025161784394	-10.274075000629951	-8.223504849154086	-6.522331199703173	0.7416438079125628	0.0	0.0	0.0	0.0	0.0	0.0	0.0	0.0	0.0	0.0	0.0	0.0	0.0	0.0	-4.310368339256731	-1.8183225609477085	0.9848552830145249	3.243170524969071	3.8875842071556828	-0.6816519536376183
chr2R:2460052-2460971	-0.12947044783891842	-0.0940891900775219	0.37712412216173863	0.6958698934233879	-0.29318041058511807	0.19186358645158416	-2.96323998330502	-2.0943793824515877	-1.3243305771013594	-1.949476954297946	-3.219799882596411	-0.07999794594489215	2.713104045322768	5.157438407557108	3.213088466788164	0.9595674807145531	2.8045764923672873	2.6017991047628923	0.6689457040470806	1.9703652191208971	0.06976625415562421	1.7500039158536929	4.369396487494863	2.3191927247973037	0.9059652567236041	0.08013034618679092	3.505681660996222	4.806256363055004	6.312332136989824	2.320028244836566	1.3930658646459986	-0.7408729880947215	-1.6136967791996757	-0.5036638361763989	-3.010331755458687	-0.09898204253740393	0.27482272280677394	0.5353107926715407	-2.2111136185005305	-0.19765189876617573	-0.31427967192490436	-0.6793847501311157	-3.7355870907868822	-3.583256001592639	-1.2506638366926077	3.43196582174062	2.1399614389341277	2.133172346825298	3.3977536707846303
chr2R:2486709-2487991	0.6176229476961201	-2.206546475804995	-0.8065359368777398	-0.3842533059311557	-2.113712978791436	-3.8811699589722064	-4.220175048214036	-3.5451871353255973	-5.065807970306805	-4.284764121954462	-2.58760220477717	-2.0437475405631162	-4.091363967656967	-1.8288434033266698	-2.5418991390281103	-1.5914876501123962	-0.7359535705891888	-3.5089603808164793	-2.1891602724952666	0.288769123076823	-1.9252205335979073	-6.523370611790268	-3.3996641689259186	-7.150733066772593	-2.4863240201284067	-12.005311118794582	-7.877756320502545	-10.890567622814897	-4.378887058793061	0.0	0.0	-0.2887691230768229	-0.32675222119505476	0.0	0.9059652567236041	1.3799645212330498	1.71987459394738	1.0668755590631576	-0.5333311342892519	0.2517000748030366	1.939797358009053	-1.2402350226495706	1.5089304733773703	-4.708418812626911	-1.1166386930519974	-0.6689457040470808	-9.069180647113503	-3.3557263239782635	-5.642428863818848
chr2R:2488071-2489416	-0.3842533059311557	-2.113712978791436	-3.8811699589722064	-4.220175048214036	-3.5451871353255973	-5.065807970306805	-4.284764121954462	-2.58760220477717	-2.0437475405631162	-4.091363967656967	-1.8288434033266698	-2.5418991390281103	-1.5914876501123962	-0.7359535705891888	-3.5089603808164793	-2.1891602724952666	0.288769123076823	-1.9252205335979073	-6.523370611790268	-3.3996641689259186	-7.150733066772593	-2.4863240201284067	-12.005311118794582	-7.877756320502545	-10.890567622814897	-4.378887058793061	0.0	0.0	-0.2887691230768229	-0.32675222119505476	0.0	0.9059652567236041	1.3799645212330498	1.71987459394738	1.0668755590631576	-0.5333311342892519	0.2517000748030366	1.939797358009053	-1.2402350226495706	1.5089304733773703	-4.708418812626911	-1.1166386930519974	-0.6689457040470808	-9.069180647113503	-3.3557263239782635	-5.642428863818848	1.4227011683479853	5.160991512367617	1.9033268274321733
chr2R:2700237-2702639	4.663615867678115	2.159638473101246	-1.9558760432568403	-6.11607962251501	-11.32271053253559	-12.105493001821076	-10.742431764538933	-9.969776354265935	-7.508577450401122	-9.034317025582478	-7.881700691803076	-2.7627035861989606	-10.900246785300363	-11.479702740501255	-9.131350859033233	-9.68532535763685	-2.170326612168649	-9.92001136261423	-7.499789700566424	0.0	-2.3286248352848276	0.0	-1.9769857196479577	0.3842533059311557	0.0	1.0668755590631576	0.8768927084489612	3.3945423082212587	2.3594018229923974	0.288769123076823	0.32675222119505476	1.9084850188786497	5.551229747412621	5.3668938068723335	14.32359293042962	14.417765320748913	15.633970598242945	6.9101219412001935	2.963947621503623	-0.8717255711043644	1.3282171938479694	-0.07414857274578612	0.2457594292768453	-0.16125860883478269	-0.770073675670465	0.9253366760200419	3.953553929898746	0.21419977174406002	1.0668755590631576
chr2R:3373978-3375264	0.0	0.0	0.0	0.0	0.0	0.0	-3.2775277696871	0.6210232608323278	2.8049394530612677	15.8279186998736	29.07282926802601	22.13453440458775	20.939807003204564	13.124181481335311	0.8411255941997078	3.6843790293898264	-0.24252927282185116	-0.3493526172025798	3.227454117141376	-0.8050815260472065	1.073795987071122	0.08116598297471256	0.39417938318767615	10.236327404201727	5.715994085760024	3.64513764099444	5.776370064898482	4.321380016193405	1.188984855244645	-3.1479096101997164	-8.110478929475041	-8.235461766567505	-8.96268267089379	-11.278141168183446	-6.09755045838362	-18.192830677790845	3.8167114958385517	18.797307853841946	20.362821790781002	10.533514817072604	7.643367578340653	1.9153990928169347	6.500005027622392	1.4338915213362913	3.5991770907102567	4.034235069260416	6.710074260863194	5.726457360249695	3.074209113588639
chr2R:3377234-3378126	0.6210232608323278	2.8049394530612677	15.8279186998736	29.07282926802601	22.13453440458775	20.939807003204564	13.124181481335311	0.8411255941997078	3.6843790293898264	-0.24252927282185116	-0.3493526172025798	3.227454117141376	-0.8050815260472065	1.073795987071122	0.08116598297471256	0.39417938318767615	10.236327404201727	5.715994085760024	3.64513764099444	5.776370064898482	4.321380016193405	1.188984855244645	-3.1479096101997164	-8.110478929475041	-8.235461766567505	-8.96268267089379	-11.278141168183446	-6.09755045838362	-18.192830677790845	3.8167114958385517	18.797307853841946	20.362821790781002	10.533514817072604	7.643367578340653	1.9153990928169347	6.500005027622392	1.4338915213362913	3.5991770907102567	4.034235069260416	6.710074260863194	5.726457360249695	3.074209113588639	1.7950309324192368	-3.810357152717529	-4.233485520447574	-7.09512236610156	-5.9821753202820815	-0.6860508163027261	1.0363038600782468
chr2R:3378246-3379214	15.8279186998736	29.07282926802601	22.13453440458775	20.939807003204564	13.124181481335311	0.8411255941997078	3.6843790293898264	-0.24252927282185116	-0.3493526172025798	3.227454117141376	-0.8050815260472065	1.073795987071122	0.08116598297471256	0.39417938318767615	10.236327404201727	5.715994085760024	3.64513764099444	5.776370064898482	4.321380016193405	1.188984855244645	-3.1479096101997164	-8.110478929475041	-8.235461766567505	-8.96268267089379	-11.278141168183446	-6.09755045838362	-18.192830677790845	3.8167114958385517	18.797307853841946	20.362821790781002	10.533514817072604	7.643367578340653	1.9153990928169347	6.500005027622392	1.4338915213362913	3.5991770907102567	4.034235069260416	6.710074260863194	5.726457360249695	3.074209113588639	1.7950309324192368	-3.810357152717529	-4.233485520447574	-7.09512236610156	-5.9821753202820815	-0.6860508163027261	1.0363038600782468	-1.5713570773887096	-5.219275561105634
chr2R:4008723-4009722	20.5661333618662	1.3535241139557863	8.8827344130215	5.095966115825148	9.730014957009006	7.729492547153674	2.1076790777018823	0.4162267865976266	-0.6491982780828581	-2.406539401446966	-4.091921552669783	-6.833073268251109	-7.217934608399138	-10.614368288922163	-11.342980478518827	-9.494200276032107	-13.654606737472381	-14.206997871859746	-2.0583215256863627	0.8168414036742798	-2.8411483989467685	-0.42060519746910435	-0.8570558771294492	-0.42069395798134435	5.995706743918371	9.144367568786427	17.685212177230017	16.00950999685413	19.27228110088837	13.217244822953207	9.714543765820034	11.604467011059926	9.478421862078092	11.888334599585358	4.108667888984719	3.1556412095027637	2.997321991890836	6.501037632368903	5.612169588870048	1.7842150060083009	1.2466937134313223	0.4966978731207408	0.02713015689029232	-1.41815549901413	-4.436518297915576	-4.714860499616037	-4.544636106295205	-6.093682914087637	-0.6133374968821508
chr2R:4009845-4010867	8.8827344130215	5.095966115825148	9.730014957009006	7.729492547153674	2.1076790777018823	0.4162267865976266	-0.6491982780828581	-2.406539401446966	-4.091921552669783	-6.833073268251109	-7.217934608399138	-10.614368288922163	-11.342980478518827	-9.494200276032107	-13.654606737472381	-14.206997871859746	-2.0583215256863627	0.8168414036742798	-2.8411483989467685	-0.42060519746910435	-0.8570558771294492	-0.42069395798134435	5.995706743918371	9.144367568786427	17.685212177230017	16.00950999685413	19.27228110088837	13.217244822953207	9.714543765820034	11.604467011059926	9.478421862078092	11.888334599585358	4.108667888984719	3.1556412095027637	2.997321991890836	6.501037632368903	5.612169588870048	1.7842150060083009	1.2466937134313223	0.4966978731207408	0.02713015689029232	-1.41815549901413	-4.436518297915576	-4.714860499616037	-4.544636106295205	-6.093682914087637	-0.6133374968821508	-9.680209006640599	-8.565941854422288
chr2R:4015514-4017170	-11.342980478518827	-9.494200276032107	-13.654606737472381	-14.206997871859746	-2.0583215256863627	0.8168414036742798	-2.8411483989467685	-0.42060519746910435	-0.8570558771294492	-0.42069395798134435	5.995706743918371	9.144367568786427	17.685212177230017	16.00950999685413	19.27228110088837	13.217244822953207	9.714543765820034	11.604467011059926	9.478421862078092	11.888334599585358	4.108667888984719	3.1556412095027637	2.997321991890836	6.501037632368903	5.612169588870048	1.7842150060083009	1.2466937134313223	0.4966978731207408	0.02713015689029232	-1.41815549901413	-4.436518297915576	-4.714860499616037	-4.544636106295205	-6.093682914087637	-0.6133374968821508	-9.680209006640599	-8.565941854422288	-10.179274037951028	-15.035871630991604	-10.174589834624953	-10.839767396542769	-4.600355674276042	3.714372303401641	4.206458297098681	1.8008153596136864	-1.3262553569255142	-3.8717677375903974	-7.032422106507426	-4.077622026363925
chr2R:4017347-4019133	-14.206997871859746	-2.0583215256863627	0.8168414036742798	-2.8411483989467685	-0.42060519746910435	-0.8570558771294492	-0.42069395798134435	5.995706743918371	9.144367568786427	17.685212177230017	16.00950999685413	19.27228110088837	13.217244822953207	9.714543765820034	11.604467011059926	9.478421862078092	11.888334599585358	4.108667888984719	3.1556412095027637	2.997321991890836	6.501037632368903	5.612169588870048	1.7842150060083009	1.2466937134313223	0.4966978731207408	0.02713015689029232	-1.41815549901413	-4.436518297915576	-4.714860499616037	-4.544636106295205	-6.093682914087637	-0.6133374968821508	-9.680209006640599	-8.565941854422288	-10.179274037951028	-15.035871630991604	-10.174589834624953	-10.839767396542769	-4.600355674276042	3.714372303401641	4.206458297098681	1.8008153596136864	-1.3262553569255142	-3.8717677375903974	-7.032422106507426	-4.077622026363925	-6.5147975987291415	-10.551337694004067	-4.910365417656508
chr2R:4118962-4119810	2.8233753494857905	4.765237666314431	2.6668269275848586	2.0608140869480054	-0.8919676005290786	0.0	0.5722315223304937	0.0	0.9884928598239788	0.2614505271567006	-0.3731686044276336	2.2093558645570006	3.7189647282001697	-0.7359535705891888	-0.47712125471966244	-1.1737218734474009	0.9059652567236041	0.8065359368777398	6.099282113554361	1.0794930590992082	3.64137302553074	5.994046903673097	7.322198197365482	6.151396157737086	4.00528717996619	2.712470114957639	1.8794854993956855	0.21715156387874834	-0.09677621438902537	-2.7868517893715326	-1.7087032182946953	-2.2053616790637998	-2.2632888069697144	0.45718125277724964	-1.779468090058009	-1.5721415294518208	-2.6904755406278245	0.7368085149856921	1.610930212035539	-0.8065359368777398	-1.002581496911385	0.3794904077357879	0.21145668906009957	2.289429582570745	5.733256421597699	2.5754340375626112	-0.2887691230768229	0.8065359368777398	0.37107205997171755
chr2R:4119977-4122681	2.6668269275848586	2.0608140869480054	-0.8919676005290786	0.0	0.5722315223304937	0.0	0.9884928598239788	0.2614505271567006	-0.3731686044276336	2.2093558645570006	3.7189647282001697	-0.7359535705891888	-0.47712125471966244	-1.1737218734474009	0.9059652567236041	0.8065359368777398	6.099282113554361	1.0794930590992082	3.64137302553074	5.994046903673097	7.322198197365482	6.151396157737086	4.00528717996619	2.712470114957639	1.8794854993956855	0.21715156387874834	-0.09677621438902537	-2.7868517893715326	-1.7087032182946953	-2.2053616790637998	-2.2632888069697144	0.45718125277724964	-1.779468090058009	-1.5721415294518208	-2.6904755406278245	0.7368085149856921	1.610930212035539	-0.8065359368777398	-1.002581496911385	0.3794904077357879	0.21145668906009957	2.289429582570745	5.733256421597699	2.5754340375626112	-0.2887691230768229	0.8065359368777398	0.37107205997171755	10.889903267250983	3.7099743467399318
chr2R:5293182-5294091	0.0	0.0	0.0	0.0	0.0	0.0	0.0	0.0	0.0	0.0	0.0	-1.684872899606169	-2.7285928155171044	0.3842533059311557	9.428086487260062	20.89585629988655	8.336084675053037	0.9884928598239788	14.468967273135757	12.468846272991584	1.9769857196479577	16.579407312901683	17.271522755670965	5.063775021356092	22.19775102646278	10.868167070243478	19.74233938862757	12.810150618937138	16.306428548145423	11.270741913939787	5.162327182535344	6.453641068684952	7.633858870651727	8.518253098166072	5.803613910464812	3.7207062271923945	-0.5733005938677672	-0.30744329737091464	-1.2958644586155106	-2.6221638262220823	-7.185034881057099	-6.836435564290742	-0.7026662228295751	0.7979835138031773	0.9059652567236041	-1.6931847574220837	-6.023923275330663	-6.12701512217131	-1.6181485997711642
chr2R:5864021-5866690	-1.4637527426815689	0.9609115391260601	4.46108693637005	5.041135597172318	4.2010732646687865	2.2956485333676047	0.9517559637601757	5.340100905052032	4.131691090331079	0.701168230524681	0.5146171570867977	-2.311767315670494	-1.9969147169882728	-0.38894791660417566	-1.170041379908726	-0.6418308007673913	-1.3343848487428691	0.2614505271567006	0.6252873828651146	2.2784376691250494	2.5857440836081795	1.6063391588799492	1.6749843987197495	1.3026797493190057	-2.263385921796446	-3.118818020277485	-5.980348412209219	-9.93454725504538	-8.183077645738386	-7.94619046853897	-5.347084235432769	-0.32675222119505476	-7.813927712213648	-2.57930669944693	1.5444361659797716	-0.09665944583183876	-0.611164010095887	-2.184120154015565	1.684872899606169	0.0	-0.32675222119505476	1.5280937151637	0.9342449822945017	3.1116449905781733	1.4223484209520463	1.5361674623468733	7.332115118508913	2.534074598142048	0.0
chr2R:5869162-5870359	0.5146171570867977	-2.311767315670494	-1.9969147169882728	-0.38894791660417566	-1.170041379908726	-0.6418308007673913	-1.3343848487428691	0.2614505271567006	0.6252873828651146	2.2784376691250494	2.5857440836081795	1.6063391588799492	1.6749843987197495	1.3026797493190057	-2.263385921796446	-3.118818020277485	-5.980348412209219	-9.93454725504538	-8.183077645738386	-7.94619046853897	-5.347084235432769	-0.32675222119505476	-7.813927712213648	-2.57930669944693	1.5444361659797716	-0.09665944583183876	-0.611164010095887	-2.184120154015565	1.684872899606169	0.0	-0.32675222119505476	1.5280937151637	0.9342449822945017	3.1116449905781733	1.4223484209520463	1.5361674623468733	7.332115118508913	2.534074598142048	0.0	0.12686663134999643	-0.24859523514443574	0.0	-2.7818251204983344	-9.251203936019325	-8.546090519409216	-3.8469646920572265	-6.310088919090811	-0.8881232239143072	-0.2406233412219088
chr2R:5870974-5871892	-0.38894791660417566	-1.170041379908726	-0.6418308007673913	-1.3343848487428691	0.2614505271567006	0.6252873828651146	2.2784376691250494	2.5857440836081795	1.6063391588799492	1.6749843987197495	1.3026797493190057	-2.263385921796446	-3.118818020277485	-5.980348412209219	-9.93454725504538	-8.183077645738386	-7.94619046853897	-5.347084235432769	-0.32675222119505476	-7.813927712213648	-2.57930669944693	1.5444361659797716	-0.09665944583183876	-0.611164010095887	-2.184120154015565	1.684872899606169	0.0	-0.32675222119505476	1.5280937151637	0.9342449822945017	3.1116449905781733	1.4223484209520463	1.5361674623468733	7.332115118508913	2.534074598142048	0.0	0.12686663134999643	-0.24859523514443574	0.0	-2.7818251204983344	-9.251203936019325	-8.546090519409216	-3.8469646920572265	-6.310088919090811	-0.8881232239143072	-0.2406233412219088	2.4181631248526236	4.1494546334321845	0.8457119955017671
chr2R:5874576-5875502	1.6063391588799492	1.6749843987197495	1.3026797493190057	-2.263385921796446	-3.118818020277485	-5.980348412209219	-9.93454725504538	-8.183077645738386	-7.94619046853897	-5.347084235432769	-0.32675222119505476	-7.813927712213648	-2.57930669944693	1.5444361659797716	-0.09665944583183876	-0.611164010095887	-2.184120154015565	1.684872899606169	0.0	-0.32675222119505476	1.5280937151637	0.9342449822945017	3.1116449905781733	1.4223484209520463	1.5361674623468733	7.332115118508913	2.534074598142048	0.0	0.12686663134999643	-0.24859523514443574	0.0	-2.7818251204983344	-9.251203936019325	-8.546090519409216	-3.8469646920572265	-6.310088919090811	-0.8881232239143072	-0.2406233412219088	2.4181631248526236	4.1494546334321845	0.8457119955017671	4.927089479766451	1.5951897934418335	5.660822793918938	11.503925975444508	16.450808141479296	18.306255349717148	23.233335918454657	15.08267214345678
chr2R:6468268-6470750	2.9992062387385987	-0.9031464515959144	1.9405920562746122	0.04223225291461134	-1.0008977602855487	1.9614711008993209	0.7072417113679476	10.980846807796727	10.471721940803027	6.26576567069525	17.13918123323305	16.355579678503567	15.331431585836588	12.734257077201175	4.530028105171291	0.24607329548236406	-1.00622139492332	-1.7921784342372522	-3.44317527418789	0.0	-0.39794076800924244	-1.0192369140151578	4.735452420471571	7.939450587802633	11.26031822112479	8.749590439189555	12.570994323365433	13.56008488640925	10.042780209320563	9.825562403237177	10.376572203532932	8.54156672357907	4.8990345295539	4.127366852765134	-2.2609509277062547	-3.9389970264299783	-3.996053119721563	-3.817062784455255	-3.5375519610322486	-5.303378741552976	-10.072160336078339	-15.44307380762021	-15.440320942181657	-12.258156478221562	-10.102986301074278	-9.116835878210795	-12.863202211419571	-7.555543098353226	-17.531791558619783
chr2R:6483700-6484531	8.54156672357907	4.8990345295539	4.127366852765134	-2.2609509277062547	-3.9389970264299783	-3.996053119721563	-3.817062784455255	-3.5375519610322486	-5.303378741552976	-10.072160336078339	-15.44307380762021	-15.440320942181657	-12.258156478221562	-10.102986301074278	-9.116835878210795	-12.863202211419571	-7.555543098353226	-17.531791558619783	-14.516160925346492	-18.245366981935717	-18.26911283236178	-29.679976300555705	-20.98109300969799	-5.235887984573083	-2.4906216965864574	0.32675222119505476	1.390737081542764	3.87123615587535	0.5552050987676277	5.712927726853306	5.540642850693478	10.63458615615294	6.388073737295834	0.3873148870498119	-0.6113294415612566	-3.074012789728726	-1.7473624742179548	0.6252873828651146	-0.6086191566711467	5.511441565204414	-0.8807275879539905	-1.3821770810048504	0.6252873828651146	0.9648536905119721	11.444864688344953	10.238232173385688	12.45198205291561	6.83127732525376	6.100046407573815
chr2R:7069632-7070288	1.0668755590631576	2.6032789696109426	5.638747638518623	1.3530079183022206	-0.47712125471966244	3.267114632662933	31.923341002689718	28.632833733598783	18.10707268056654	3.4004788378875714	19.641897860091166	12.333988655922436	14.759362539772562	15.299208373037674	7.446732417048364	10.220969493413072	3.320858130302268	1.8121613477909697	-0.11688495993445909	1.4507623574823598	-1.0466924622419154	0.46660954739493005	-2.547739520118809	-5.9150056925089665	-4.323586489600501	-2.9932771612989724	-4.154758329060091	-2.4857965548664924	-4.609715483055683	-7.817985067599104	-9.860795949107551	-12.364284522162665	-13.221340697045306	-11.817494084592992	-19.40854429375241	-2.155921150721805	-0.9568070777091172	-14.066205023222485	-15.602841066789228	-1.3365333925463236	1.1245948600767726	-0.14280065354848312	2.125161189360998	0.46320916070889684	0.0	-0.7221628065226663	1.4272848203841646	-0.04036672094020419	0.7975665951190493
chr2R:7070335-7071406	2.6032789696109426	5.638747638518623	1.3530079183022206	-0.47712125471966244	3.267114632662933	31.923341002689718	28.632833733598783	18.10707268056654	3.4004788378875714	19.641897860091166	12.333988655922436	14.759362539772562	15.299208373037674	7.446732417048364	10.220969493413072	3.320858130302268	1.8121613477909697	-0.11688495993445909	1.4507623574823598	-1.0466924622419154	0.46660954739493005	-2.547739520118809	-5.9150056925089665	-4.323586489600501	-2.9932771612989724	-4.154758329060091	-2.4857965548664924	-4.609715483055683	-7.817985067599104	-9.860795949107551	-12.364284522162665	-13.221340697045306	-11.817494084592992	-19.40854429375241	-2.155921150721805	-0.9568070777091172	-14.066205023222485	-15.602841066789228	-1.3365333925463236	1.1245948600767726	-0.14280065354848312	2.125161189360998	0.46320916070889684	0.0	-0.7221628065226663	1.4272848203841646	-0.04036672094020419	0.7975665951190493	0.7354590998884956
chr2R:7078200-7081065	1.8121613477909697	-0.11688495993445909	1.4507623574823598	-1.0466924622419154	0.46660954739493005	-2.547739520118809	-5.9150056925089665	-4.323586489600501	-2.9932771612989724	-4.154758329060091	-2.4857965548664924	-4.609715483055683	-7.817985067599104	-9.860795949107551	-12.364284522162665	-13.221340697045306	-11.817494084592992	-19.40854429375241	-2.155921150721805	-0.9568070777091172	-14.066205023222485	-15.602841066789228	-1.3365333925463236	1.1245948600767726	-0.14280065354848312	2.125161189360998	0.46320916070889684	0.0	-0.7221628065226663	1.4272848203841646	-0.04036672094020419	0.7975665951190493	0.7354590998884956	1.084507172267565	3.207740847689239	-1.1524762909077084	1.4637527426815686	-1.4473140673847598	-1.5755513284610834	-1.1743398761465214	2.084845808988668	-0.6267648488170149	0.47712125471966244	0.3842533059311557	0.0	1.8384355609363068	-1.0425236966071492	-0.846599963331769	0.20966410991427384
chr2R:7124229-7125219	1.3492899946423549	-1.4292641470745544	0.1736674791438287	1.8785125341020912	-1.698161772379209	-0.2240774644457132	0.7359535705891888	0.0	0.9884928598239788	8.746780257111899	16.961437000240124	19.17712228352865	10.502170995027411	8.719297777567164	4.632283681357397	2.400193796137429	-1.989783702929081	-2.426953342717197	-5.842875149980951	-2.403585756351571	-5.761427865568279	-6.505622252678673	-7.385196708070497	-5.683292998832992	-2.983461158491439	-1.597097310142741	-1.6806839062132066	5.122072634365157	7.101634418018636	5.826496028414632	8.905372061527805	3.128921920051625	3.5839641178462425	3.385075281199508	3.8466237376811043	6.459316611799764	-1.0707089749884082	1.7798424539043338	10.522429944711762	6.582166824488324	6.347991737954825	5.638510777727522	9.273587099576975	13.560785750622504	11.61917011779209	6.887895479661223	20.023140628352134	16.872513874013112	12.331927801553721
chr2R:7125223-7126465	0.1736674791438287	1.8785125341020912	-1.698161772379209	-0.2240774644457132	0.7359535705891888	0.0	0.9884928598239788	8.746780257111899	16.961437000240124	19.17712228352865	10.502170995027411	8.719297777567164	4.632283681357397	2.400193796137429	-1.989783702929081	-2.426953342717197	-5.842875149980951	-2.403585756351571	-5.761427865568279	-6.505622252678673	-7.385196708070497	-5.683292998832992	-2.983461158491439	-1.597097310142741	-1.6806839062132066	5.122072634365157	7.101634418018636	5.826496028414632	8.905372061527805	3.128921920051625	3.5839641178462425	3.385075281199508	3.8466237376811043	6.459316611799764	-1.0707089749884082	1.7798424539043338	10.522429944711762	6.582166824488324	6.347991737954825	5.638510777727522	9.273587099576975	13.560785750622504	11.61917011779209	6.887895479661223	20.023140628352134	16.872513874013112	12.331927801553721	13.981458880436199	9.469844184909407
chr2R:7342169-7342955	-0.4259355016083419	-2.9135835407947233	6.663971693466742	8.175019764544459	1.9628363661218633	-2.3519079488713577	-7.195666699937442	-5.687277443567293	3.9710934874302795	0.4013018988573267	1.1737218734474009	-5.020757926675227	-10.60642890981534	8.995568856906237	6.419421168980836	8.22858274600014	9.914971451248954	8.805155134964286	8.829308922524849	2.8818080618390676	4.009965344105341	5.562889856932146	0.6345575836772076	0.0	0.0	0.0	0.0	0.0	-3.895372274048641	0.3477588432762462	1.7476927281577188	-1.2923869375890096	0.8339918868726757	1.748619450381466	-2.6433704441465036	-0.19797995152778394	-0.46847636853984953	-1.9269535331316576	-1.7665733594362947	-2.1492799274542436	-1.5041144185392694	-4.128236777909174	0.5161387175607159	-2.4928981050256094	-2.72430147733878	-2.254232936573581	-4.164716772817226	-2.8819204877914593	-2.9051596484829783
chr2R:7680526-7681479	-2.767189217808326	-5.311440918626243	-1.1150305900284696	-2.3678115892070952	-2.404208384947594	-1.645231180153673	-1.2057328385501553	-2.553393136915721	-3.576050797044728	-0.4014552121537673	-0.4663808185489961	1.6784951417219551	1.2998646395667794	0.6963805262958971	-0.019684813843793544	1.257901309395275	1.4313637641589874	-1.8792900437885869	0.9060148212826148	-0.7461793099378241	2.0357856799155085	0.06637961055984029	-1.0190444600159192	-3.4679705443141264	-4.940708521526202	1.5134718318201357	0.0	0.8819455811986521	-1.043115131234041	2.7761620479957863	1.3016166698136762	1.426124101543566	3.849488548105297	3.158966573828217	6.113840737773448	4.721625106553001	5.252199173707844	5.999731704547437	2.4420675445827866	2.293221464706343	1.4719692565647504	3.3071954717749996	1.2336196984422303	-0.9527115521825323	-0.46498740701090974	-1.7900375716253532	1.6422014869843864	-0.4302286062049197	-1.0116036152544414
chr2R:7682850-7683704	-2.404208384947594	-1.645231180153673	-1.2057328385501553	-2.553393136915721	-3.576050797044728	-0.4014552121537673	-0.4663808185489961	1.6784951417219551	1.2998646395667794	0.6963805262958971	-0.019684813843793544	1.257901309395275	1.4313637641589874	-1.8792900437885869	0.9060148212826148	-0.7461793099378241	2.0357856799155085	0.06637961055984029	-1.0190444600159192	-3.4679705443141264	-4.940708521526202	1.5134718318201357	0.0	0.8819455811986521	-1.043115131234041	2.7761620479957863	1.3016166698136762	1.426124101543566	3.849488548105297	3.158966573828217	6.113840737773448	4.721625106553001	5.252199173707844	5.999731704547437	2.4420675445827866	2.293221464706343	1.4719692565647504	3.3071954717749996	1.2336196984422303	-0.9527115521825323	-0.46498740701090974	-1.7900375716253532	1.6422014869843864	-0.4302286062049197	-1.0116036152544414	-1.8794937993803094	0.959364142741939	-2.4263031021776977	-1.5081452084869096
chr2R:7868644-7869545	-7.925948756498178	-4.121624661012366	-10.048425792581051	-7.0725571973138965	-5.489075171649454	-6.022790324180332	-8.101910554093632	-8.805212366005675	-7.4051611806934	-8.05642821899672	-6.265907185903821	-8.245295558539777	-1.1737218734474009	-0.3842533059311557	-8.0380863357323	-6.259508695775276	-0.4343840840291213	-0.32675222119505476	-0.32675222119505476	-0.7359535705891888	-0.32675222119505476	0.3893487198707885	2.6088568099946934	4.577824460112886	1.9720558727053	2.7285928155171044	4.59479464037908	4.431048054088628	5.767224547912773	5.967615261727858	6.139319751129608	3.6135680048637977	5.2247408884118824	8.763298571110804	9.374067122857397	10.196296537762064	3.7227721945148646	8.381900901711992	6.983872617702728	5.582356823445548	8.337455476324871	-0.16271224059282327	-0.28957486902868546	1.460010858775542	2.0069960704142322	2.1252363742159086	1.7955228964452417	0.9588015750297293	3.0771144253548472
chr2R:7869833-7870513	-10.048425792581051	-7.0725571973138965	-5.489075171649454	-6.022790324180332	-8.101910554093632	-8.805212366005675	-7.4051611806934	-8.05642821899672	-6.265907185903821	-8.245295558539777	-1.1737218734474009	-0.3842533059311557	-8.0380863357323	-6.259508695775276	-0.4343840840291213	-0.32675222119505476	-0.32675222119505476	-0.7359535705891888	-0.32675222119505476	0.3893487198707885	2.6088568099946934	4.577824460112886	1.9720558727053	2.7285928155171044	4.59479464037908	4.431048054088628	5.767224547912773	5.967615261727858	6.139319751129608	3.6135680048637977	5.2247408884118824	8.763298571110804	9.374067122857397	10.196296537762064	3.7227721945148646	8.381900901711992	6.983872617702728	5.582356823445548	8.337455476324871	-0.16271224059282327	-0.28957486902868546	1.460010858775542	2.0069960704142322	2.1252363742159086	1.7955228964452417	0.9588015750297293	3.0771144253548472	1.8317306115545788	0.45688604133616956
chr2R:8087401-8088320	-16.517244102323296	-8.92825776849442	-1.2780642861172016	1.7494350818224855	15.70537372144942	21.247359943038763	19.83025431662751	18.16230227795174	2.1677726413203837	12.599698116089064	17.700265306672758	17.03694949732056	14.490711002638257	2.817869719865359	2.6802236318729786	-1.6201192457861708	-4.5994673886008925	-9.12867341549093	-13.913560738998898	-14.741746090952526	-18.845492875934983	-21.553115323489955	-15.81870443667686	-29.270309871835085	-29.081947641837004	-30.842576127820205	-7.833044284367206	7.5690321757775	14.237638275340595	5.718399349411198	4.640912916210389	-1.9342423343658022	-3.1479096101997164	-5.994260510849998	-15.711907731305097	-20.2842592196676	-25.229974036424707	-16.7156023161332	0.04763417929888711	-3.827971598916806	0.6386086207048118	-0.01866746480353682	-0.3869702158770304	-0.5985230607285866	-2.8385189636786854	-1.5924803748183434	-3.144092392696618	2.643357310942405	1.9886778659173066
chr2R:8095202-8096086	-4.5994673886008925	-9.12867341549093	-13.913560738998898	-14.741746090952526	-18.845492875934983	-21.553115323489955	-15.81870443667686	-29.270309871835085	-29.081947641837004	-30.842576127820205	-7.833044284367206	7.5690321757775	14.237638275340595	5.718399349411198	4.640912916210389	-1.9342423343658022	-3.1479096101997164	-5.994260510849998	-15.711907731305097	-20.2842592196676	-25.229974036424707	-16.7156023161332	0.04763417929888711	-3.827971598916806	0.6386086207048118	-0.01866746480353682	-0.3869702158770304	-0.5985230607285866	-2.8385189636786854	-1.5924803748183434	-3.144092392696618	2.643357310942405	1.9886778659173066	6.544882643777099	19.095050963102313	18.884289960165862	22.75709201180008	14.758862486454218	7.835987426318611	-0.7539051602985256	-5.220433787523671	-11.320977461235472	-6.442876204096288	-1.3134497317136165	-0.6742956125476676	5.689063180731703	11.771063648504775	14.480250637426098	9.011641189503347
chr2R:8097286-8098190	-18.845492875934983	-21.553115323489955	-15.81870443667686	-29.270309871835085	-29.081947641837004	-30.842576127820205	-7.833044284367206	7.5690321757775	14.237638275340595	5.718399349411198	4.640912916210389	-1.9342423343658022	-3.1479096101997164	-5.994260510849998	-15.711907731305097	-20.2842592196676	-25.229974036424707	-16.7156023161332	0.04763417929888711	-3.827971598916806	0.6386086207048118	-0.01866746480353682	-0.3869702158770304	-0.5985230607285866	-2.8385189636786854	-1.5924803748183434	-3.144092392696618	2.643357310942405	1.9886778659173066	6.544882643777099	19.095050963102313	18.884289960165862	22.75709201180008	14.758862486454218	7.835987426318611	-0.7539051602985256	-5.220433787523671	-11.320977461235472	-6.442876204096288	-1.3134497317136165	-0.6742956125476676	5.689063180731703	11.771063648504775	14.480250637426098	9.011641189503347	6.511937477251516	9.41032739888683	9.246803322199666	10.675622258802608
chr2R:8341515-8342322	10.138810934675764	9.656061515519768	6.397723120582149	5.698238528070719	7.247993942215906	4.845840824851458	2.626761676519103	-3.2129002612671673	-4.037078122982296	-4.63258931284192	-6.120857615991673	-2.4328029996820746	5.073141856744301	-0.418945545250222	4.949042205672253	4.080937871933578	3.2335340929952165	1.0398733261310948	0.4333694895193577	-0.03346921734843254	2.014152951184756	3.3394668966070387	-1.7620325608723464	0.24684129331012078	-3.8376681655499127	-2.0928182363846295	1.0563008179165678	0.1816082853140066	-1.1766281587696714	2.3158425399668867	0.7072054665352984	-0.07992265307463525	-1.1011972483097157	-5.9119060416409415	-9.251973431486618	-12.135536551512905	-10.031379503168504	-9.50574113737604	-2.3802047892002247	8.35613871628416	11.251684080518174	10.557822144346904	4.236348472029525	8.549399778547771	8.952340732964258	4.124029506026647	0.9292741784848736	-0.5217118455914921	-2.923451595484395
chr2R:8342405-8343715	9.656061515519768	6.397723120582149	5.698238528070719	7.247993942215906	4.845840824851458	2.626761676519103	-3.2129002612671673	-4.037078122982296	-4.63258931284192	-6.120857615991673	-2.4328029996820746	5.073141856744301	-0.418945545250222	4.949042205672253	4.080937871933578	3.2335340929952165	1.0398733261310948	0.4333694895193577	-0.03346921734843254	2.014152951184756	3.3394668966070387	-1.7620325608723464	0.24684129331012078	-3.8376681655499127	-2.0928182363846295	1.0563008179165678	0.1816082853140066	-1.1766281587696714	2.3158425399668867	0.7072054665352984	-0.07992265307463525	-1.1011972483097157	-5.9119060416409415	-9.251973431486618	-12.135536551512905	-10.031379503168504	-9.50574113737604	-2.3802047892002247	8.35613871628416	11.251684080518174	10.557822144346904	4.236348472029525	8.549399778547771	8.952340732964258	4.124029506026647	0.9292741784848736	-0.5217118455914921	-2.923451595484395	-3.6037434873993175
chr2R:8417597-8419126	4.579694707077992	0.4292155351682914	2.168688586924414	0.0	0.0	0.47725674701523	1.2971219106202478	1.7572254038880923	3.2471310497872334	3.002272134868419	-0.43737103354016643	-0.34744711394982275	-1.2842839966715434	-0.20237433883306963	2.4358267512300604	-0.41885741734700827	-3.736090259783242	-4.731830177973161	-7.251067413418443	-7.723723706612291	-6.458663000365715	-0.5667259048251885	-5.478275543929621	-9.204643162527379	-3.4239028746654157	0.7359535705891888	-6.35060322358901	-7.232904013979568	-2.1864442654251595	-1.8719615585114593	-5.212952842092508	-4.490214669750521	-5.414630371479727	-4.296820361840147	0.12407515954955821	-1.654507166568443	-6.169245953292262	-5.800940139106364	-2.6910064945673504	-7.283115545148149	-9.51821897628069	-7.180775208598391	-4.321405796830904	-3.9630185948662664	0.0	0.0	0.0	-8.313929677440303	-10.444718331603491
chr2R:8774288-8774925	1.8027107223228733	10.340650974560711	8.588604422571741	9.136324182406737	2.7668969448255316	11.778895150270092	2.94656837718914	12.457765969284278	8.09006610257108	14.937732312730482	11.67817819677227	14.058050310172481	1.7656446379364785	1.5684952380216675	4.577539489572691	2.945371672850967	2.9564253280876125	-3.9135859740442687	-3.566922897509424	-3.7708426614248145	-5.495679141714731	-2.325194761771106	-17.048433714115017	-19.460748920357023	-24.35965699837682	-14.25258848395708	-18.384402822341762	-4.856534274840572	-0.6383073482902312	-3.885989056488127	-11.368181991023242	-12.016779236604949	-6.514024833664107	0.0	-2.505364911801589	-10.90961855177771	-5.473591921437022	-13.564844092935962	-18.27610053212934	-2.230418279856905	-8.165465532703138	-0.2887691230768229	-3.793942516854452	-6.146601875531124	-10.688863190809032	-6.29957027415417	0.0	0.0	-10.174767696098755
chr2R:9334444-9335590	-11.657268733221212	-13.163502359016627	-20.572207343054853	-26.669661196079247	-29.687678487668926	-26.852135017831067	-16.56580178861928	-2.7285928155171044	-2.802873109792044	-16.822951075501226	-19.07223641742355	-29.61531682396087	-21.47219458088329	-2.5234985524433395	-2.1589988735008263	-11.768501425839906	-17.01017745144714	-8.483639494671031	-6.5461029889483004	0.0	0.0	0.0	0.0	0.0	0.0	3.5792397207429656	1.4904282910329278	1.8723803976876439	3.006498770386089	0.0	0.0	0.0	0.0	0.0	1.6806839062132066	10.30918392822615	11.52270761766005	28.116561224492784	37.65920300639331	26.995364661642785	34.21274483060907	15.748213128043096	34.419300632401225	21.699417805523794	18.56162095510977	16.53885156944107	18.6456636824581	12.641929021270261	10.778667777508604
chr2R:9336097-9336822	-29.687678487668926	-26.852135017831067	-16.56580178861928	-2.7285928155171044	-2.802873109792044	-16.822951075501226	-19.07223641742355	-29.61531682396087	-21.47219458088329	-2.5234985524433395	-2.1589988735008263	-11.768501425839906	-17.01017745144714	-8.483639494671031	-6.5461029889483004	0.0	0.0	0.0	0.0	0.0	0.0	3.5792397207429656	1.4904282910329278	1.8723803976876439	3.006498770386089	0.0	0.0	0.0	0.0	0.0	1.6806839062132066	10.30918392822615	11.52270761766005	28.116561224492784	37.65920300639331	26.995364661642785	34.21274483060907	15.748213128043096	34.419300632401225	21.699417805523794	18.56162095510977	16.53885156944107	18.6456636824581	12.641929021270261	10.778667777508604	4.968230290536021	3.314052704435914	1.2402642564928554	-0.5676667163023418
chr2R:9447281-9452668	11.914247642615582	14.251873054856091	12.310187702701027	10.596152068359212	8.919245450502176	9.02439400436735	5.2364496779492296	0.0	0.9568070777091172	4.56764630028744	7.660936043881157	7.414175782229888	10.491689554297798	8.804019155865255	7.876975567616804	1.5658319936619578	-0.9503630281336055	-5.819753459878611	-7.971642682272377	-11.86459874636904	-10.253485741472547	-8.069181010871482	-2.3286248352848276	1.2780642861172016	-5.65596645995546	-6.3274225145639535	-9.50633471551994	-7.864599834908354	0.21888064018945716	-8.262432015165261	-11.514037555100328	-5.1778856244413065	-12.189574381636252	-5.251495913999159	-7.646560005685488	-0.9761204326292244	-7.653584492475613	-8.277724499160534	-4.63115905477339	-6.453136322342755	-10.187133432451336	-4.415697775523048	-6.268643618667359	-6.580294121536504	-6.20846626417021	-1.9604739118635084	-2.141837826089747	-2.769893200376653	1.897604259904281
chr2R:9452991-9455398	7.414175782229888	10.491689554297798	8.804019155865255	7.876975567616804	1.5658319936619578	-0.9503630281336055	-5.819753459878611	-7.971642682272377	-11.86459874636904	-10.253485741472547	-8.069181010871482	-2.3286248352848276	1.2780642861172016	-5.65596645995546	-6.3274225145639535	-9.50633471551994	-7.864599834908354	0.21888064018945716	-8.262432015165261	-11.514037555100328	-5.1778856244413065	-12.189574381636252	-5.251495913999159	-7.646560005685488	-0.9761204326292244	-7.653584492475613	-8.277724499160534	-4.63115905477339	-6.453136322342755	-10.187133432451336	-4.415697775523048	-6.268643618667359	-6.580294121536504	-6.20846626417021	-1.9604739118635084	-2.141837826089747	-2.769893200376653	1.897604259904281	3.1203947387116586	2.593475536807962	0.2614505271567006	6.671293977966764	11.583854099982686	9.326778667589453	11.930243415258067	7.892611287009744	5.743173523932205	2.202206762624448	3.162880963994572
chr2R:9456121-9457350	-7.971642682272377	-11.86459874636904	-10.253485741472547	-8.069181010871482	-2.3286248352848276	1.2780642861172016	-5.65596645995546	-6.3274225145639535	-9.50633471551994	-7.864599834908354	0.21888064018945716	-8.262432015165261	-11.514037555100328	-5.1778856244413065	-12.189574381636252	-5.251495913999159	-7.646560005685488	-0.9761204326292244	-7.653584492475613	-8.277724499160534	-4.63115905477339	-6.453136322342755	-10.187133432451336	-4.415697775523048	-6.268643618667359	-6.580294121536504	-6.20846626417021	-1.9604739118635084	-2.141837826089747	-2.769893200376653	1.897604259904281	3.1203947387116586	2.593475536807962	0.2614505271567006	6.671293977966764	11.583854099982686	9.326778667589453	11.930243415258067	7.892611287009744	5.743173523932205	2.202206762624448	3.162880963994572	-0.7005109164097346	2.2259704734795105	1.1015037110071162	3.4690734401681507	3.094984516512947	5.141894880245667	1.1299339514163393
chr2R:9457382-9459009	-10.253485741472547	-8.069181010871482	-2.3286248352848276	1.2780642861172016	-5.65596645995546	-6.3274225145639535	-9.50633471551994	-7.864599834908354	0.21888064018945716	-8.262432015165261	-11.514037555100328	-5.1778856244413065	-12.189574381636252	-5.251495913999159	-7.646560005685488	-0.9761204326292244	-7.653584492475613	-8.277724499160534	-4.63115905477339	-6.453136322342755	-10.187133432451336	-4.415697775523048	-6.268643618667359	-6.580294121536504	-6.20846626417021	-1.9604739118635084	-2.141837826089747	-2.769893200376653	1.897604259904281	3.1203947387116586	2.593475536807962	0.2614505271567006	6.671293977966764	11.583854099982686	9.326778667589453	11.930243415258067	7.892611287009744	5.743173523932205	2.202206762624448	3.162880963994572	-0.7005109164097346	2.2259704734795105	1.1015037110071162	3.4690734401681507	3.094984516512947	5.141894880245667	1.1299339514163393	0.8575780898740779	-6.031420323599026
chr2R:9891796-9892543	6.973639153287568	8.472031850833378	8.281073332212891	-0.07884065844407076	-4.693494363896197	-9.654661897398965	-5.26684153968685	-5.641868110773968	-6.824849179639463	-8.019163183720075	-14.718500993316088	-20.381430627651095	-19.15743806458985	-1.847640739451985	1.1959405149604683	1.7630651184026858	-3.942976925617456	-3.8295353506435266	-9.579180676701332	-8.694251830049307	-1.107834378419413	6.681078073776415	14.809309115162048	2.047630034114463	6.436481541849515	11.511392906345556	15.386444538847035	9.348671592125429	15.591925072975098	40.73661171513008	43.574463997712435	37.37116245026752	25.678852575067822	18.36700600900414	13.355561362183714	9.210562630506018	8.847433554752662	1.0171171360540927	2.0434239499493927	1.6706234431962088	2.674507270664678	2.757366933324762	-1.4038228205682393	-5.811092411287603	-10.601706211513251	-6.4342944700008795	-14.020923677586948	-7.093579173536633	-19.261502579794826
chr2R:11015128-11018254	-4.184559319617389	-12.466840112767215	-12.230463251164002	-11.016345098318261	-11.178347851323364	-3.6648948847637577	-2.534984060161506	-8.841631199224938	-11.633983605788794	-2.6449670415981177	0.6252873828651146	0.0	-1.256129227469748	-4.011945768884655	0.2004613654134925	1.041562685491579	0.0	0.0	0.0	0.0	0.0	0.0	0.0	0.0	0.0	0.0	0.0	0.0	0.0	1.1390861316305598	0.0	1.925250237852636	8.763156961164153	12.518655389330812	12.917567844604466	9.521570683453573	7.526646888021493	6.4890779073662035	7.7283237190602465	2.7587505105045453	5.923636065143258	3.773412630617438	1.8858935865212443	-0.6321251054872897	-4.103302546847093	-1.957759092197281	-1.6780190389605336	-4.275013092642202	-0.3842533059311557
chr2R:11018533-11021631	-8.841631199224938	-11.633983605788794	-2.6449670415981177	0.6252873828651146	0.0	-1.256129227469748	-4.011945768884655	0.2004613654134925	1.041562685491579	0.0	0.0	0.0	0.0	0.0	0.0	0.0	0.0	0.0	0.0	0.0	0.0	0.0	1.1390861316305598	0.0	1.925250237852636	8.763156961164153	12.518655389330812	12.917567844604466	9.521570683453573	7.526646888021493	6.4890779073662035	7.7283237190602465	2.7587505105045453	5.923636065143258	3.773412630617438	1.8858935865212443	-0.6321251054872897	-4.103302546847093	-1.957759092197281	-1.6780190389605336	-4.275013092642202	-0.3842533059311557	-1.9229246495807275	-3.166320844054665	-2.0027685766756016	0.9884928598239788	0.0	-0.3842533059311557	-3.934183569232694
chr2R:11058259-11058993	0.0	0.0	0.0	0.0	0.0	0.0	0.0	0.0	0.0	0.0	0.0	0.0	0.0	0.0	2.608842142569238	6.138273929760935	7.462289636504178	7.42215466016645	5.627696069572833	6.9476157629374065	6.684952612909189	7.920965786535577	4.658053026079756	6.345040816070912	3.8039895352583577	7.0037247722669225	8.958630534852423	5.728454433760392	8.277570913255538	8.569320918752899	7.133121169010695	5.168879543503951	3.2526902171045067	3.04814897119602	-0.6518715450275484	-0.8374266544544192	-0.8990841704885456	1.6100656004647669	-0.9179485187857966	-2.9718345810213176	-6.138596876068463	-8.642429937043962	-6.154714964504168	-17.724483567358877	-17.242566622767402	-19.51835315993669	-8.601036718871473	-3.5704485342173524	-13.351154996991268
chr2R:11510343-11511033	-5.395982259156368	-6.996319423705787	-4.743305655982548	-6.2512898774287455	-1.8643271075653614	-1.4085391870257018	-1.1598153041369124	-2.2783850622508877	-0.11512868486726478	0.6624793699808899	0.7869235550701423	-1.7859010637970085	-1.7252683226357135	-1.4467303215646534	-1.6152106157222057	-2.610358413968497	-1.2917063423499722	-0.37211866124670046	-3.428793302948338	-4.958000833594205	-6.553408176568485	-5.599030440135356	-7.230506803330234	-3.5133068983334153	-0.47712125471966244	-0.47712125471966244	-0.32675222119505476	0.9884928598239788	-1.132688226277175	-0.38942361419108235	-0.21223391696064992	0.21843533346926916	0.06351720971198638	-0.39497496890762923	-3.6456957035057456	0.0	0.10197213801976557	-2.401653261010065	-0.45368339689481996	0.32675222119505476	0.32675222119505476	0.0	2.058282264639426	1.9917072435263334	3.0735156648095963	4.916875043733084	0.3842533059311557	4.266981527090169	4.158509784721015
chr2R:11588475-11589220	4.351109194153962	3.834626727510625	5.931966657560542	8.60361118538638	0.7121263297071472	2.5915203650013594	8.190586163612615	10.56976905243295	13.238690548637372	0.5050184077099935	4.701396902990681	7.998774940981589	7.748654428586544	1.9084850188786497	3.566629930522865	13.90061556611948	11.663737993997513	16.400681865894928	16.409548999937755	13.32667430659326	13.444974849985652	11.394300703576349	9.37265742419763	7.314649974691109	8.194768458901596	9.726662030885628	7.806365318862354	3.102136127060176	6.449185065300557	6.212992329206106	5.921109358958568	4.823927155959538	3.5726820008952274	0.22872569941701582	-1.3001297638050688	-1.700453378079754	-3.2120336556721902	-4.893432320937308	-5.18717219255833	-8.48222718176612	-7.727879872105788	-11.805532293775375	-12.657561275454963	-16.346081725836672	-7.624661539931888	-9.580422164783556	-1.389300376287166	-8.773806164618707	-11.798517228349432
chr2R:11681811-11682449	7.3457165107362234	0.8229373382744939	4.4310318863246705	2.403182293403434	0.9757588802691596	3.1773585838427465	-1.0243191252740744	0.06803327204119218	0.24733217692464796	-1.551684732306126	-3.487253337002251	-2.910680942107689	-5.579466162723676	-4.950319302167789	-5.580118121596415	-5.0412592920984745	-1.1247893670978322	-4.062931495531191	-3.6528754969424555	0.0	-1.3768430568588477	-8.526162433658858	-6.785623785270366	-2.5405970566059843	-0.9692323773044343	2.802345156721216	1.7258413680442333	-0.47712125471966244	2.273125933877754	7.3438250685622295	2.411143508127277	0.32675222119505476	0.32867254487501063	11.172340072483378	13.813242728872106	8.604274470429955	13.621738552861487	20.796882716519104	17.550471521050973	23.352911391279925	20.13107294507624	14.659172305473726	10.675220548134536	8.41146952841741	6.842952835897823	4.058148798947134	1.123764191087361	0.7613964596939325	-0.4760791462640996
chr2R:13688908-13689797	9.723316150630803	8.347905460667057	6.25542615160743	5.145835716818523	3.79491781832214	9.787834965164858	9.385924753071507	7.3817058583741595	3.759064482605551	0.08035611503378769	-1.9662836626029856	-1.5209349134257653	-3.2049917678489717	-2.945821444754359	-4.800063391584288	-8.941710237083447	-9.925568625202049	-12.039323479813516	-5.77376289087619	0.9740743295133881	7.040629914030968	4.88821577048561	9.966703809028871	3.6012564645327165	5.34653192404966	1.4934240017165485	1.4436227953338414	0.3084574188773195	-1.8852991929238678	-6.436801097619206	-6.230695768964431	-4.808566214885972	11.376248768184443	13.233368704391186	11.448190944725008	8.91074422370664	7.014134560330641	5.559201832852911	1.0638281576422768	1.574306360979512	0.5692948145336297	3.4105647030564703	3.259285462222609	2.6282814843023057	3.6802313247166167	1.1737218734474009	4.45552575872499	2.9079438090761043	7.106279392309241
chr2R:13690122-13691015	5.145835716818523	3.79491781832214	9.787834965164858	9.385924753071507	7.3817058583741595	3.759064482605551	0.08035611503378769	-1.9662836626029856	-1.5209349134257653	-3.2049917678489717	-2.945821444754359	-4.800063391584288	-8.941710237083447	-9.925568625202049	-12.039323479813516	-5.77376289087619	0.9740743295133881	7.040629914030968	4.88821577048561	9.966703809028871	3.6012564645327165	5.34653192404966	1.4934240017165485	1.4436227953338414	0.3084574188773195	-1.8852991929238678	-6.436801097619206	-6.230695768964431	-4.808566214885972	11.376248768184443	13.233368704391186	11.448190944725008	8.91074422370664	7.014134560330641	5.559201832852911	1.0638281576422768	1.574306360979512	0.5692948145336297	3.4105647030564703	3.259285462222609	2.6282814843023057	3.6802313247166167	1.1737218734474009	4.45552575872499	2.9079438090761043	7.106279392309241	5.417054666985213	4.3418702670425	1.5920238599839691
chr2R:15161404-15162092	8.03075936611462	7.800183540789212	6.610502633293257	-1.8776275673959582	-3.146469614551218	-3.394777926768674	-0.9157694278386627	0.0	1.0055190369395175	2.6664847819730366	3.239149381001545	7.090737375747188	5.537860595187803	6.171629208272698	2.8624145009716444	6.274707872379302	6.589579476638278	14.037682937323272	9.537389525588875	4.2405921533042	15.116586949791788	14.86257058005012	20.70407787928525	9.102535059915851	16.127781074259715	14.301603506200399	16.780164919502745	9.84412989946579	6.102312604741996	5.4972373113923005	7.754785839328483	4.652597558889136	1.415901543956476	-3.4099333935559084	-6.45696973385245	-11.54328153660308	-9.943655849254148	-12.293888241905146	-11.169530646898313	-11.111300804110364	-1.4208432846418393	-9.806457751182453	-11.411024848190609	-6.28504628157391	-5.036968911096304	-3.1763913449229215	-3.0066573752878254	-5.451842960648006	-6.483723731286334
chr2R:15513648-15514286	-0.17833783344367396	-0.9232478043341478	0.4106493675885908	-1.6988939514805166	0.6694656200301863	0.9331070530628036	1.0440204027870896	-0.04274042680583184	0.19726413249468697	3.900737221294456	2.9182005998529723	-0.23220417679495023	3.6991300772337183	-4.98421788718788	-0.5281510705060035	-1.0260602221132402	-2.336998792547632	-3.9050420958779664	-2.7107489802407687	-2.4689839776514826	-3.2240800696588483	0.6025013259654013	-2.370439325357497	-3.336646467517296	-1.6908718808243122	-3.0067377181283423	-5.307346821959634	-2.828573545182057	-1.6353339161994107	1.9084850188786497	-0.47712125471966244	0.9884928598239788	0.32675222119505476	-0.3842533059311557	0.0	3.753335688331114	5.217016671368916	5.531379462789044	2.568069531559504	-2.1538777990421525	-7.819851479380511	-6.286700560649914	-2.0751210811914094	-0.32675222119505476	-0.5050184077099936	-6.862326307697455	-3.0041665274693203	-4.1971645147260395	-7.016699806102815
chr2R:15548130-15548844	0.0	0.0	0.0	0.0	0.0	0.0	0.0	0.0	0.0	0.0	5.343568583033902	1.306378598811669	1.7144937855204327	3.7250277253670614	1.8432832687693674	2.8656152292207455	2.8353781048414364	0.6500485400342132	0.7359535705891888	0.7953235719989745	1.9991187703670532	-0.4693180592170089	0.0	3.6639050020436557	1.876483721897007	0.3842533059311557	2.2480114681587855	3.998695672095763	-0.47712125471966244	0.3842533059311557	5.001203070096298	12.424423628452947	3.1116449905781733	0.9884928598239788	4.71402833410907	5.792977130029744	4.480696964441831	1.7916921844378815	-1.5670785933883988	0.6252873828651146	0.7359535705891888	0.0	0.42836660860198955	2.5861278938180945	4.816471993354825	11.602530525317967	10.797777430554092	11.47526395967373	12.0103535385874
chr2R:15549501-15551657	0.0	0.0	0.0	0.0	0.0	0.0	0.0	5.343568583033902	1.306378598811669	1.7144937855204327	3.7250277253670614	1.8432832687693674	2.8656152292207455	2.8353781048414364	0.6500485400342132	0.7359535705891888	0.7953235719989745	1.9991187703670532	-0.4693180592170089	0.0	3.6639050020436557	1.876483721897007	0.3842533059311557	2.2480114681587855	3.998695672095763	-0.47712125471966244	0.3842533059311557	5.001203070096298	12.424423628452947	3.1116449905781733	0.9884928598239788	4.71402833410907	5.792977130029744	4.480696964441831	1.7916921844378815	-1.5670785933883988	0.6252873828651146	0.7359535705891888	0.0	0.42836660860198955	2.5861278938180945	4.816471993354825	11.602530525317967	10.797777430554092	11.47526395967373	12.0103535385874	1.684872899606169	0.47712125471966244	5.413407382768418
chr2R:15555761-15556567	2.8656152292207455	2.8353781048414364	0.6500485400342132	0.7359535705891888	0.7953235719989745	1.9991187703670532	-0.4693180592170089	0.0	3.6639050020436557	1.876483721897007	0.3842533059311557	2.2480114681587855	3.998695672095763	-0.47712125471966244	0.3842533059311557	5.001203070096298	12.424423628452947	3.1116449905781733	0.9884928598239788	4.71402833410907	5.792977130029744	4.480696964441831	1.7916921844378815	-1.5670785933883988	0.6252873828651146	0.7359535705891888	0.0	0.42836660860198955	2.5861278938180945	4.816471993354825	11.602530525317967	10.797777430554092	11.47526395967373	12.0103535385874	1.684872899606169	0.47712125471966244	5.413407382768418	18.206722566440845	6.197449437795824	15.505373403976643	5.80236481852662	6.6500288747312695	4.726336519307866	4.0143345335701115	3.406179620190184	1.357696384471571	1.6717738278010026	2.8897960665084135	-2.5763039595244552
chr2R:15556768-15558915	0.6500485400342132	0.7359535705891888	0.7953235719989745	1.9991187703670532	-0.4693180592170089	0.0	3.6639050020436557	1.876483721897007	0.3842533059311557	2.2480114681587855	3.998695672095763	-0.47712125471966244	0.3842533059311557	5.001203070096298	12.424423628452947	3.1116449905781733	0.9884928598239788	4.71402833410907	5.792977130029744	4.480696964441831	1.7916921844378815	-1.5670785933883988	0.6252873828651146	0.7359535705891888	0.0	0.42836660860198955	2.5861278938180945	4.816471993354825	11.602530525317967	10.797777430554092	11.47526395967373	12.0103535385874	1.684872899606169	0.47712125471966244	5.413407382768418	18.206722566440845	6.197449437795824	15.505373403976643	5.80236481852662	6.6500288747312695	4.726336519307866	4.0143345335701115	3.406179620190184	1.357696384471571	1.6717738278010026	2.8897960665084135	-2.5763039595244552	-0.6179299176850906	-2.3386329457804753
chr2R:15865344-15866456	4.9402840364481655	6.304149598020877	9.18075376175448	3.829617520412759	16.244035417176427	4.1108568790922435	10.466453557388602	7.674762948628835	12.556313757509027	10.344314505932186	9.561022158390738	4.793022455890917	0.1324460563010881	4.133707406715277	2.559353810915628	1.6975250535729478	2.462814609279685	-3.1701535256897446	-2.2184818219959843	-2.101243518322043	-1.743255356287317	-1.0668755590631576	-2.552105355777759	-9.774715631288007	-7.596799281609751	-13.329642213507432	-1.9862204930215646	-12.450193486035065	-3.001479538499564	-0.32675222119505476	1.3821770810048504	-0.47712125471966244	1.7052652880938663	0.347658825006986	1.2889719201458885	0.9709193966205042	0.27629997452909716	-2.2969408167403427	-6.589276610263831	-1.5044379282623652	2.230444962429441	0.44684043526232126	2.400452057849907	0.8881897552172108	1.773148895678809	2.6961275413464825	-2.145632955462028	0.7491874214990805	-4.185277231564116
chr2R:15927656-15928702	-5.479412450436103	-2.8009043686585686	0.0	-7.345099166872255	-7.0157795343844525	-10.964686849535534	-4.6302291155353865	-4.125183660412982	-0.7359535705891888	-1.4637527426815689	-4.946900395304975	-8.48425706694479	-6.286886169807156	-7.769221753524731	-8.65641174406818	-6.5494024985863435	-3.1569403860572547	-3.216121259652629	-3.078696850364199	-0.90831928691478	0.0	1.0668755590631576	1.3821770810048504	2.623722453208834	4.855404088851963	4.522720732448778	0.9568070777091172	0.0	5.161162911515797	7.744048647663818	3.1255694161669636	9.226676817565824	5.163560291577166	1.36742250680259	3.6818194678652763	4.443534764308768	7.898920315815218	9.909372474016644	6.40466344901408	5.421085903774314	3.5982293506441216	3.385628838290411	5.840256370854307	5.819595228098718	5.867905828426055	4.055838266127865	0.836182818766372	-1.5040165661675615	-0.13094531411676016
chr2R:16149428-16150337	-3.892908793525849	-7.177863369672055	-1.3179459507017353	-3.87940650090521	-4.04584882213039	-6.034285267323386	-4.400652495177432	0.3842533059311557	1.4604476739467427	-1.1842219655657569	0.454677025323566	1.8917054949837795	-0.03053795390957733	0.15354761948104886	-0.9870700994347652	-2.1150055884810586	-1.9333683605771472	-3.033127632502802	0.0	-5.760968800197517	-3.566716027963005	-3.3523244800092686	-2.1500892943576893	-5.676466307871562	-0.8936083154540573	0.9091834924345943	-1.6935276916242337	-0.21908375543902545	0.7016946198194882	-1.1810682334247542	0.865647062357687	0.029098819028689514	5.174760706022796	0.7110538848045859	1.5631672611452232	3.025698143935769	7.064355248445926	6.934469587146382	2.012912320338302	5.298581006036842	9.068305541092622	11.618045357052614	9.981763105761724	15.478782826554966	13.939458708519597	8.648734896379962	11.542168010593494	9.96358753199489	1.0710166376574632
chr2R:16198092-16199261	-3.4877684613890554	1.575436491741878	-11.397502970132981	-8.515453315941759	-0.7312167779856332	7.812264667104507	1.81334652596131	27.451400331684283	29.983135724258442	31.30092106489895	27.249339015543875	22.531785922091263	19.049089523693823	13.573650316851896	9.581125102901492	2.951040753530608	-0.9272190744758619	-4.87936819306661	-5.834799450278823	-6.7167361461809065	-8.845815446358346	-2.053314376799842	-5.606660620599771	-5.421536233049304	-6.970851321999161	-10.800574684852512	-9.631141758206578	-9.421747420584314	-2.456265379696618	3.313677367473104	-0.14064026204545457	-0.6324447757470605	-1.662325198217967	-5.3227993658141814	-7.34483920649235	-8.57814247710611	-2.5605596197531133	0.7914708030278007	3.4778655596296604	2.1573764603018937	1.1062819317531172	0.2377868282743005	2.2758719637614395	1.6233792657402046	0.10444507208812327	-0.23787595264560576	-6.099989656416373	-4.928987315691714	-8.836153707187597
chr2R:16199331-16200065	-11.397502970132981	-8.515453315941759	-0.7312167779856332	7.812264667104507	1.81334652596131	27.451400331684283	29.983135724258442	31.30092106489895	27.249339015543875	22.531785922091263	19.049089523693823	13.573650316851896	9.581125102901492	2.951040753530608	-0.9272190744758619	-4.87936819306661	-5.834799450278823	-6.7167361461809065	-8.845815446358346	-2.053314376799842	-5.606660620599771	-5.421536233049304	-6.970851321999161	-10.800574684852512	-9.631141758206578	-9.421747420584314	-2.456265379696618	3.313677367473104	-0.14064026204545457	-0.6324447757470605	-1.662325198217967	-5.3227993658141814	-7.34483920649235	-8.57814247710611	-2.5605596197531133	0.7914708030278007	3.4778655596296604	2.1573764603018937	1.1062819317531172	0.2377868282743005	2.2758719637614395	1.6233792657402046	0.10444507208812327	-0.23787595264560576	-6.099989656416373	-4.928987315691714	-8.836153707187597	-9.954797409587393	-12.70087319846915
chr2R:16934302-16935461	-1.684872899606169	0.0	0.0	0.0	10.913272876455881	21.333225979390566	4.324191047632094	1.0668755590631576	14.373835151667697	32.08084818562546	26.037308013878707	29.255157356162282	19.00222137760604	11.750742194759912	10.930615212582735	9.903093120423911	6.653008190463137	2.53573754395566	-0.044064397301906755	-0.11720778221563724	-0.43683895871513007	1.4313637641589874	0.40880532255527635	-3.305627277330988	-0.7725895491200615	-3.1393927486929853	3.4581209881408568	8.36064558686122	3.7391547729073356	3.608293650290208	-0.5625449218582855	8.22733754927914	8.676694793603895	6.461186328834962	3.706273645625877	-2.9150724578125033	-5.657240687638328	-10.598828152036008	-9.84196684111	-18.721775999070648	-24.548489570362815	-17.490803446804055	-6.790466732935279	2.9841366648852037	7.397514391888056	13.335760787905242	8.03013992993376	3.516007467118475	1.162474266630293
chr2R:16935642-16937004	0.0	10.913272876455881	21.333225979390566	4.324191047632094	1.0668755590631576	14.373835151667697	32.08084818562546	26.037308013878707	29.255157356162282	19.00222137760604	11.750742194759912	10.930615212582735	9.903093120423911	6.653008190463137	2.53573754395566	-0.044064397301906755	-0.11720778221563724	-0.43683895871513007	1.4313637641589874	0.40880532255527635	-3.305627277330988	-0.7725895491200615	-3.1393927486929853	3.4581209881408568	8.36064558686122	3.7391547729073356	3.608293650290208	-0.5625449218582855	8.22733754927914	8.676694793603895	6.461186328834962	3.706273645625877	-2.9150724578125033	-5.657240687638328	-10.598828152036008	-9.84196684111	-18.721775999070648	-24.548489570362815	-17.490803446804055	-6.790466732935279	2.9841366648852037	7.397514391888056	13.335760787905242	8.03013992993376	3.516007467118475	1.162474266630293	-1.0113593518790447	2.2120163541023983	-1.824092582591489
chr2R:17080603-17081614	-0.4466713050019474	4.733098946064469	14.430741977960201	14.890066779682892	19.472823326228422	6.069175519318716	10.367401638917405	13.296781307709894	8.827717417179382	7.6452155346408714	2.1211752311774656	0.38601307198184703	-0.9049726123171995	-3.115827821370517	-3.207723108503248	-3.3980549343161113	-0.25994627197519626	0.0	0.0	0.0	0.0	-6.739574170679292	-7.459002925782441	-8.403124781646607	-8.098105219639615	-14.717849830443024	-6.007507448849322	-13.282073181546279	-16.656961665806765	-6.602715113541322	-0.2887691230768229	-1.6815480700077783	-13.437009431541362	-9.565006476554053	-1.7583075587467176	4.782107372594936	16.36674117338921	17.341240951634777	27.05024083018956	26.112467707234476	10.278548856969094	14.81257597573726	6.646470946823875	7.522152806488836	5.710795922907592	3.3448373887442644	-0.3501044022729236	-5.112470928518925	-11.411031238448189
chr2R:17169744-17170394	0.06126528648380753	-0.32675222119505476	-2.047566507249647	-3.5176226488008235	0.7406896533804264	-0.18847300815124607	-2.3286248352848276	1.4637527426815686	-1.1684578575896332	0.9096987481051988	3.5098262024118014	2.188496899305899	0.0	0.3842533059311557	4.973476773998317	3.9063713887295184	3.370909595908926	1.3621716488021876	1.6181485997711635	3.7913547810648693	-0.5019847563975255	-0.6432506966154488	-1.779581698359364	-2.737902894485246	-4.298931945320681	-7.3158998756616604	-1.7268160106159098	-1.0421790870559455	0.47712125471966244	0.7359535705891888	0.0	-0.47712125471966244	0.0	2.765644799181018	1.494407705427427	-1.927338575060818	-6.853708357307163	-6.199924172657573	-9.186224780014573	-3.3451723153792865	1.4313637641589874	16.548393353202048	6.463635279931968	14.790158772096467	4.639350268664918	7.293318436501659	7.943439800303431	7.037533745511672	8.338079506004823
chr2R:17170487-17171352	-0.32675222119505476	-2.047566507249647	-3.5176226488008235	0.7406896533804264	-0.18847300815124607	-2.3286248352848276	1.4637527426815686	-1.1684578575896332	0.9096987481051988	3.5098262024118014	2.188496899305899	0.0	0.3842533059311557	4.973476773998317	3.9063713887295184	3.370909595908926	1.3621716488021876	1.6181485997711635	3.7913547810648693	-0.5019847563975255	-0.6432506966154488	-1.779581698359364	-2.737902894485246	-4.298931945320681	-7.3158998756616604	-1.7268160106159098	-1.0421790870559455	0.47712125471966244	0.7359535705891888	0.0	-0.47712125471966244	0.0	2.765644799181018	1.494407705427427	-1.927338575060818	-6.853708357307163	-6.199924172657573	-9.186224780014573	-3.3451723153792865	1.4313637641589874	16.548393353202048	6.463635279931968	14.790158772096467	4.639350268664918	7.293318436501659	7.943439800303431	7.037533745511672	8.338079506004823	0.7357890626869555
chr2R:17431606-17433142	1.2456036774209613	-0.9252371449722532	-2.1334686265321867	3.024451141926018	-3.7259454399270666	-7.186713289987257	-4.603504274421954	-6.133668316119348	-1.9556084688301072	-7.032821026326078	-7.494560407259175	-10.812383847307018	-13.634362624383348	-17.259536943297146	-23.110591775765364	-13.994132419572393	-2.128424435726139	0.6358459603999882	4.723741038702711	2.150259015102974	4.223374062289741	3.37069137798632	5.41367582626861	0.1860362412403951	3.7803653019305226	2.7535584045632766	3.1087803164411034	1.4841056809211093	3.5985051254758886	9.833944660952817	7.35317731432888	6.3323191681113435	6.404635155758517	6.947210259645109	6.237981628022633	5.149425935273602	-0.07904443512373695	-0.7817255069136774	-1.8882554294484057	-2.2527366425846704	-2.802873109792044	-0.7462819960523704	-2.997728820045844	-1.5469459409013928	-4.67518894231345	-2.97329066895564	-4.382212839886692	-7.993864435928575	-18.536003766267516
chr2R:17433367-17433985	3.024451141926018	-3.7259454399270666	-7.186713289987257	-4.603504274421954	-6.133668316119348	-1.9556084688301072	-7.032821026326078	-7.494560407259175	-10.812383847307018	-13.634362624383348	-17.259536943297146	-23.110591775765364	-13.994132419572393	-2.128424435726139	0.6358459603999882	4.723741038702711	2.150259015102974	4.223374062289741	3.37069137798632	5.41367582626861	0.1860362412403951	3.7803653019305226	2.7535584045632766	3.1087803164411034	1.4841056809211093	3.5985051254758886	9.833944660952817	7.35317731432888	6.3323191681113435	6.404635155758517	6.947210259645109	6.237981628022633	5.149425935273602	-0.07904443512373695	-0.7817255069136774	-1.8882554294484057	-2.2527366425846704	-2.802873109792044	-0.7462819960523704	-2.997728820045844	-1.5469459409013928	-4.67518894231345	-2.97329066895564	-4.382212839886692	-7.993864435928575	-18.536003766267516	-16.948736086697618	-4.323355177651085	-3.5607222320861207
chr2R:18166292-18167094	-11.664278687513217	-15.335457998917468	-0.6816519536376183	0.3842533059311557	0.0	-0.3842533059311557	-4.214864812372511	-2.4633806356217107	-0.47712125471966244	-0.2887691230768229	-1.4637527426815689	0.3842533059311557	0.47712125471966244	-0.2887691230768229	-0.8457119955017671	4.692898451452885	6.386850558357763	5.446331997637484	-0.7739546955410308	-2.1215584660493167	-3.116477768988592	0.11620054665963778	0.7327823763964008	-1.6205717679547689	-0.47712125471966244	0.7359535705891888	1.0216415987285858	7.297107654583066	3.587666763821354	0.0	11.980092239561735	21.953555937922836	24.177335532758978	22.219496900835118	17.334119445177464	14.750547662033044	15.292958617470651	15.265861192683127	9.88257865273509	7.906916694455124	9.304264878344732	10.65987909724421	5.717663741178068	3.698660910952614	4.820197306463951	7.200265250157021	9.596130477326858	7.260753430480755	5.6599270970252755
chr2R:18505723-18506505	-7.825956915468446	0.347607097618013	-6.857598975460154	-2.8218909041645968	-10.892329518054277	-12.53982999773884	-13.22236743099721	-15.967600287486523	-17.672547883045493	-23.682023803451106	-3.4387622345290656	-13.866565335508662	-5.909438590394606	-0.32675222119505476	-0.9059652567236041	-0.9884928598239788	-2.4537869585385423	-6.143349294074906	-2.259982999975834	-1.0668755590631576	-5.382806556326751	-2.6623115934049593	-1.4637527426815689	0.288769123076823	2.141147737696108	0.0	0.0	0.0	0.0	0.0	0.0	0.0	0.0	0.0	0.0	0.0	0.0	-1.4313637641589874	5.175617940272189	18.963466809690406	25.785475749315086	29.273841965380054	8.012263290504583	14.70653812763652	15.165942066505464	10.918371404411305	9.150790424386885	5.895203815653361	5.615070969840581
chr2R:18576997-18578154	-2.4802433027792343	-6.013656452644931	-3.066928749698525	1.2053167708659598	4.206314185002681	13.40583719466287	13.375748223658949	9.31776401181098	7.136969213758813	0.22014090163878852	-6.212593800674721	-8.028110147984215	-14.415150250667077	-12.40483314329452	-3.686707013594347	10.754636602544965	7.177230335581999	10.10075538372106	10.295889252588012	2.500129099131254	6.573965625783789	5.928522530356277	4.297095021829233	3.9557287424603653	3.7949740345054472	0.409361803256652	2.9608507525533576	4.905551733193708	4.099687942106115	6.563747601500526	4.774721579698783	1.1013342360524592	-2.0496383335300408	-4.634275606896832	-1.9838087078614268	-1.5437192433274791	-1.9137376451150574	-2.9839298916980606	-4.765512154329423	-2.3469341321873176	-4.356813740884728	-7.257535831817701	-7.74436953371085	-12.58508474067321	-6.647421261725405	0.6252873828651146	0.46660954739493005	-4.6247467305819105	-2.2700861570496538
chr2R:18578198-18580104	1.2053167708659598	4.206314185002681	13.40583719466287	13.375748223658949	9.31776401181098	7.136969213758813	0.22014090163878852	-6.212593800674721	-8.028110147984215	-14.415150250667077	-12.40483314329452	-3.686707013594347	10.754636602544965	7.177230335581999	10.10075538372106	10.295889252588012	2.500129099131254	6.573965625783789	5.928522530356277	4.297095021829233	3.9557287424603653	3.7949740345054472	0.409361803256652	2.9608507525533576	4.905551733193708	4.099687942106115	6.563747601500526	4.774721579698783	1.1013342360524592	-2.0496383335300408	-4.634275606896832	-1.9838087078614268	-1.5437192433274791	-1.9137376451150574	-2.9839298916980606	-4.765512154329423	-2.3469341321873176	-4.356813740884728	-7.257535831817701	-7.74436953371085	-12.58508474067321	-6.647421261725405	0.6252873828651146	0.46660954739493005	-4.6247467305819105	-2.2700861570496538	0.5990309041446822	-4.6666235796342095	-4.762690210082702
chr2R:18690045-18690881	0.7455238146360097	1.9120257042370223	2.6417882688831757	0.5667259048251884	-0.2406233412219088	5.118295766689598	5.7705757420777255	-1.0668755590631576	1.684872899606169	0.3842533059311557	5.033237721213463	6.894274517918513	4.692529684302995	5.055568956063924	1.0712992471878855	0.8491726332720496	0.5979417420979842	-1.041562685491579	1.0466184647186654	0.9115938246939521	1.0668755590631576	-0.27546297677879955	-0.2899857612809667	-0.27031361225986755	2.228845345950388	-2.1265304769678575	-3.6500972311029254	-1.4357053600244543	-0.8913593513565173	-0.918332009057667	-1.539531302789424	-4.164882700519041	-0.5053128117350189	-1.046496682949422	-0.34190851119967575	-0.6816519536376183	-1.087850084212704	-1.5065194707249412	-3.245933431873697	-2.686362134739529	-0.11959307392140764	-0.3534115751040294	0.0	-0.26145052715670036	0.45773304765476996	-0.9117451920612267	0.9029352136317238	1.104495514868511	-0.5654146689021436
chr2R:18963874-18966451	2.717946959965374	3.348114392949628	1.8443022279520163	2.6270064052811137	3.4251673886741116	3.4106442752989223	2.4863138439883046	2.318223377473623	1.7292892106669413	-0.2540130645619879	0.9929593156405786	0.8542370896867274	0.9520403816044838	0.37350876579714065	0.08260857301481922	-0.2781127705689119	0.0	-3.015276004979085	-4.02633676146009	-5.0292062766450325	-4.335244234993364	-5.531799448251914	-5.292175768868354	-6.878456343446499	-13.09712728399473	-9.048060991407347	-9.973764681719501	-4.266892587410281	-12.890261065284124	-17.769059049914375	-12.326830121335078	-9.173786312947719	-6.367141905327111	-7.887198600674611	-1.401963978027855	-12.649451369831548	-14.3724879530098	-1.1805310270026945	9.822674513034256	12.458947593157028	26.047004360940328	25.929207306954254	24.047026227017007	16.263070479303675	9.557762331886593	6.101550621899443	4.845879555864423	3.949252997333422	9.341434004595348
chr2R:18967855-18968673	1.7292892106669413	-0.2540130645619879	0.9929593156405786	0.8542370896867274	0.9520403816044838	0.37350876579714065	0.08260857301481922	-0.2781127705689119	0.0	-3.015276004979085	-4.02633676146009	-5.0292062766450325	-4.335244234993364	-5.531799448251914	-5.292175768868354	-6.878456343446499	-13.09712728399473	-9.048060991407347	-9.973764681719501	-4.266892587410281	-12.890261065284124	-17.769059049914375	-12.326830121335078	-9.173786312947719	-6.367141905327111	-7.887198600674611	-1.401963978027855	-12.649451369831548	-14.3724879530098	-1.1805310270026945	9.822674513034256	12.458947593157028	26.047004360940328	25.929207306954254	24.047026227017007	16.263070479303675	9.557762331886593	6.101550621899443	4.845879555864423	3.949252997333422	9.341434004595348	9.281554562260272	11.201817500644884	5.078024652732304	10.327527173383316	6.771450375247118	6.8488488648269445	5.536589107157395	3.7428214412961154
chr2R:19093517-19094401	8.14282852914727	6.580369544359614	2.94656837718914	8.725774007212348	6.049338449004332	5.001705994752458	8.224140797891817	4.440100666362943	2.2291577311005937	-0.26222571829122193	-1.6045035326819672	-0.6531537481932002	-1.7565947820278776	0.0	-1.970398866156499	-6.53961863147603	-3.2035948643902232	-0.9759797350354121	0.09533766147681778	-0.38894791660417566	0.18475831479953111	-1.070312225747582	1.1782185351123888	-0.8114159121816789	-0.8916408203635118	-1.1211451915958406	-2.443242531743237	-0.9606731454343234	-0.7071386056381213	1.8723803976876439	2.036472134408389	-0.06536933149374284	1.7996960994224946	0.7778664309476482	2.134891139111319	-0.9525477551459195	-1.5755998448449131	0.911745192061227	1.112139206960498	2.325381402843572	4.462782583979145	2.1839685784770917	1.087636782058556	5.655568425891272	2.5597590062636506	2.714184790407429	5.212780738337579	2.529983586287431	0.0
chr2R:19232448-19233382	-5.268646632220395	-3.118361602287985	-2.780719614069737	-0.6867325911188109	-3.9524996084763346	-3.6835421233181007	-2.4165390509961338	-2.218490757230116	-2.128854723009254	-2.635336100983025	0.0	-1.153517570073711	-4.450891183158564	-4.6347361449061495	-2.277422542716928	-1.276446572312658	-0.3842533059311557	0.0	0.5528921207664924	-0.4468404352623209	2.3286248352848276	1.039701579146399	1.6455757896058052	1.4651391162506124	3.149971357378484	0.0	6.147776027133398	4.4993024305129286	3.3865943216780594	2.9892883648957334	2.3971460268591644	2.4699670547475336	-0.5030219412183184	-0.9884928598239788	-1.1714571848981885	0.23345274530454482	2.3588303118370866	1.774644144229277	-1.6422014869843864	0.6252873828651146	0.3842533059311557	2.477857366214656	8.667230021252482	6.234734935415646	7.700269292295939	8.21439745966758	2.421983199548782	4.482662413112408	9.550607437233085
chr2R:20076317-20077568	-9.413482035250693	-1.7345287976228647	-0.6252873828651145	-5.667537417803718	-3.597141533244641	-0.714253540683701	-1.0596149194935087	1.6647668477502808	0.1683104709151678	0.3006475171497982	1.9974567693168384	1.899213828064001	2.523306557050232	4.165195469170138	2.654503592074049	4.211582843255901	5.490533310476316	6.7388436619186	0.0	0.0	0.0	0.0	0.0	0.0	0.0	0.0	0.0	0.0	0.0	0.0	0.0	0.0	4.305483294960735	10.193630308581039	11.681949593241315	9.326896186395595	11.052150391758374	10.484790975192942	7.453679337454993	4.969320516449336	1.756392351107267	2.745151206319602	23.75168896248209	20.64687261503403	17.587412450314275	15.750425130688042	12.373655345929071	11.593046156116463	12.226412707609438
chr2R:20550650-20551695	-4.768175445726882	-8.019022139513751	-9.47472557547224	-4.465718597313167	-5.734551994420953	-1.087636782058556	1.1737218734474009	-1.4313637641589874	0.16546830069772273	1.0447075261394523	-0.2887691230768229	1.1737218734474009	2.248331584511609	1.6737020916675762	5.527062566632523	1.5026511184272295	1.0638281576422768	-0.36126033106866595	-0.5301420776538256	3.220277998129943	-0.41465683907877776	1.3821770810048504	0.4826172737803944	-0.6715853857648988	0.4731672970695168	1.4146304076597893	4.59685270045748	2.1330695531719033	3.6764047804730957	4.610425494883748	5.198389088892198	2.3486680065256307	5.0887698179917615	4.117659943545327	5.292283484397174	3.412304288697504	1.4850623706776775	-1.936699774837584	-3.1485510097105487	-0.20795375231998975	-0.2349935677707824	0.0	-7.4560889904861325	-1.7345287976228647	-3.9197565355558	-2.687954030497979	-2.134193511072778	-1.9852313186341652	0.3842533059311557
chr2R:20552998-20553645	-5.734551994420953	-1.087636782058556	1.1737218734474009	-1.4313637641589874	0.16546830069772273	1.0447075261394523	-0.2887691230768229	1.1737218734474009	2.248331584511609	1.6737020916675762	5.527062566632523	1.5026511184272295	1.0638281576422768	-0.36126033106866595	-0.5301420776538256	3.220277998129943	-0.41465683907877776	1.3821770810048504	0.4826172737803944	-0.6715853857648988	0.4731672970695168	1.4146304076597893	4.59685270045748	2.1330695531719033	3.6764047804730957	4.610425494883748	5.198389088892198	2.3486680065256307	5.0887698179917615	4.117659943545327	5.292283484397174	3.412304288697504	1.4850623706776775	-1.936699774837584	-3.1485510097105487	-0.20795375231998975	-0.2349935677707824	0.0	-7.4560889904861325	-1.7345287976228647	-3.9197565355558	-2.687954030497979	-2.134193511072778	-1.9852313186341652	0.3842533059311557	-1.4637527426815689	-0.3842533059311557	0.09449071587415873	0.0957256756643934
chr2R:20553676-20554674	1.1737218734474009	-1.4313637641589874	0.16546830069772273	1.0447075261394523	-0.2887691230768229	1.1737218734474009	2.248331584511609	1.6737020916675762	5.527062566632523	1.5026511184272295	1.0638281576422768	-0.36126033106866595	-0.5301420776538256	3.220277998129943	-0.41465683907877776	1.3821770810048504	0.4826172737803944	-0.6715853857648988	0.4731672970695168	1.4146304076597893	4.59685270045748	2.1330695531719033	3.6764047804730957	4.610425494883748	5.198389088892198	2.3486680065256307	5.0887698179917615	4.117659943545327	5.292283484397174	3.412304288697504	1.4850623706776775	-1.936699774837584	-3.1485510097105487	-0.20795375231998975	-0.2349935677707824	0.0	-7.4560889904861325	-1.7345287976228647	-3.9197565355558	-2.687954030497979	-2.134193511072778	-1.9852313186341652	0.3842533059311557	-1.4637527426815689	-0.3842533059311557	0.09449071587415873	0.0957256756643934	-3.0967329392770586	-2.785974330187852
chr2R:20925007-20925933	-1.1016533680746794	1.5077450704837134	-1.7051742848003253	-0.7866252341196172	-1.0766219655338087	2.817039205482414	3.863361884218522	1.7103613292865176	1.0612900394117375	2.71061475724106	1.1791422457471972	1.9254412777491434	-0.8933515855254611	-2.2914188144382273	-4.721384786663934	-6.875517497217695	-6.230610398434054	-9.30757534385966	-6.661011254464156	-9.908134502075042	-11.675930146936876	-11.265381919891913	-10.660794571147205	-9.448616473293523	-14.303667441763753	-13.688126141490208	-15.573937939952433	-14.453555919398767	-15.148411939808158	-15.64643347121772	-7.469506490151181	-1.6806839062132066	-1.0466924622419154	0.47712125471966244	-7.133358170765829	-8.078742457695267	-6.287850086920599	-6.081835767491882	-3.992853057063902	-6.0543290373563305	-6.159393691599709	-4.1065682904515715	-0.849370708403893	-2.2068694735504244	-6.06048970467547	-6.735814477207052	-8.764428379883375	-4.6577939010855	7.8812201766525325
chr2R:21109421-21110201	0.7357890626869555	4.767336305226633	3.3350425063800397	2.8124224738914227	2.6749734482370555	2.78919090974583	2.646958996695944	-2.209257158744763	-1.79987776371112	-2.483718841139814	-1.3181191544392097	-2.104905338746384	-2.5957183309943797	-3.1506874350894654	-9.944120237957591	-6.592516663707871	-7.726646806751584	-9.342218631578364	-3.001479538499564	0.3842533059311557	-1.3821770810048504	-0.9059652567236041	-0.9884928598239788	10.235229261006893	22.83282461336793	27.022260396058325	19.151718647346215	11.771211116135897	10.168847472310574	2.116441118353181	-1.6171209671394664	-3.8958394954083095	-7.109777625806555	-4.356732078450034	-9.532138405661529	-9.449504739184931	-13.052938352539456	-8.979157884892356	0.9311338930988712	0.041267871859852215	-1.4402924331403253	-3.3842529521201206	-3.172858307603154	-0.5445355015441639	-1.1276210809418021	-0.33446130887403097	-4.333666144470909	-4.299367681605797	-5.7521377283094886
chr2R:21110979-21111881	2.8124224738914227	2.6749734482370555	2.78919090974583	2.646958996695944	-2.209257158744763	-1.79987776371112	-2.483718841139814	-1.3181191544392097	-2.104905338746384	-2.5957183309943797	-3.1506874350894654	-9.944120237957591	-6.592516663707871	-7.726646806751584	-9.342218631578364	-3.001479538499564	0.3842533059311557	-1.3821770810048504	-0.9059652567236041	-0.9884928598239788	10.235229261006893	22.83282461336793	27.022260396058325	19.151718647346215	11.771211116135897	10.168847472310574	2.116441118353181	-1.6171209671394664	-3.8958394954083095	-7.109777625806555	-4.356732078450034	-9.532138405661529	-9.449504739184931	-13.052938352539456	-8.979157884892356	0.9311338930988712	0.041267871859852215	-1.4402924331403253	-3.3842529521201206	-3.172858307603154	-0.5445355015441639	-1.1276210809418021	-0.33446130887403097	-4.333666144470909	-4.299367681605797	-5.7521377283094886	-3.551285867337118	-0.6198678835508507	-2.863639302481805
chr3L:753639-754702	9.258791499647936	8.92812958983727	12.16642428009599	0.288769123076823	2.047630034114463	2.077763279445647	1.3375287882285074	0.5096487367452901	-1.560774334236936	1.8456430537157185	0.8237216076705779	-1.8684173143396818	-3.6508235672935823	-6.56906273295357	-3.4846252457432216	2.506119850381316	2.2072668067120333	0.7073271912790621	10.219229704921288	22.04915465707159	26.947817011234104	19.97469897408589	12.665229031284959	7.831982086022574	3.8232651757810925	1.802132364652016	3.8071375660408324	-0.6238779636917468	-0.20301290982445583	-0.05265521013746054	-0.2612496474444927	2.343995007791992	2.290153419267494	1.4234662987937459	2.6792734081017335	1.304013959541671	2.5646332123651856	1.362243138495084	0.144266854587848	-1.192682267188727	-2.0442222890656705	-2.859260303694228	-0.6609033395808418	-4.096467074172119	-6.5271947622113835	-3.410222789178459	-1.7531713156932256	-1.0517844803939946	-0.13384992516343983
chr3L:1605595-1606317	-7.583545909649962	-10.112284187249632	-13.764102018802415	-16.14874168178656	-11.422568549196804	-0.2958330142165859	7.340245955209616	8.968312306651676	7.42637946245202	5.740035645795163	4.596078602168844	4.904452370441607	-0.5749620181734307	-4.971643989477032	-8.963183592103142	-7.907256733683825	-6.461715620253162	-10.684126975098541	-12.758341204121054	-18.745465450512786	-21.902079281198727	-23.625675190044948	-33.99222483131415	-28.38206461942388	-27.888632937149165	-22.650840136707917	-13.767648294964177	0.9627785561481348	2.0206040488284587	2.7285928155171044	6.474419853597749	6.6324109190426315	6.590679439314199	7.440564673134452	4.373427412653794	0.7689999866738647	-0.3974464249185691	-10.424225764689707	-15.147691632461232	-16.40228477610369	-7.44229763072066	-8.744052670769042	-6.135734309283112	-0.8065359368777398	0.0	12.628425454176012	14.503112988878687	10.138311512017683	20.800976278266056
chr3L:1628739-1629548	14.503112988878687	10.138311512017683	20.800976278266056	18.408003217523476	12.793531117549216	13.718692248000881	11.979834374890672	10.80236295345556	10.088463066918216	4.953388940145527	2.4495177195388376	3.5083763377710553	6.255521892522274	1.914454451961029	-0.8065359368777398	2.4310496663300283	9.623540415421763	11.567078673797663	13.229759251032528	7.755595227115073	0.38054047340964037	1.6147772418926163	0.12980306965024888	-0.09655776440223636	-1.0613693612910187	-0.5405571363573769	-0.6189918925030983	-1.0668755590631576	-1.2048957693008349	0.7158051146113907	20.08232635832401	24.904882041412804	19.656461528608688	16.99897861130114	11.441044746127808	7.768587456353357	5.6158261914375425	5.586399390145249	2.8286803167567744	-2.446711078932131	-3.663848231207174	-7.79620558246184	-4.524827455744833	-4.4134256008359385	-6.234242917142165	-6.455016530533492	-9.988874547007894	-4.993956517532441	6.378216619023475
chr3L:1643945-1644703	20.08232635832401	24.904882041412804	19.656461528608688	16.99897861130114	11.441044746127808	7.768587456353357	5.6158261914375425	5.586399390145249	2.8286803167567744	-2.446711078932131	-3.663848231207174	-7.79620558246184	-4.524827455744833	-4.4134256008359385	-6.234242917142165	-6.455016530533492	-9.988874547007894	-4.993956517532441	6.378216619023475	16.326566798172525	12.710307569149439	12.657645659454307	11.685196376595234	9.245090376123674	10.25281542237801	7.616313921039709	7.5102703815433065	3.412573326831319	5.022063608409523	-0.944336999370174	2.5896067461751686	-0.06622932989123309	0.02555778783057604	-0.26164510579465944	-0.39613396421005026	1.6271164013773622	-0.9685011464965045	-0.38602353495656394	-2.5819187846250555	-5.543484412111731	-8.087104961076305	-10.382359039947247	-6.662746454277571	-2.9344745978050963	-15.379170327037137	-11.084907480838291	-18.85467421389571	-10.461444078969262	-13.485043559570387
chr3L:1644745-1647402	19.656461528608688	16.99897861130114	11.441044746127808	7.768587456353357	5.6158261914375425	5.586399390145249	2.8286803167567744	-2.446711078932131	-3.663848231207174	-7.79620558246184	-4.524827455744833	-4.4134256008359385	-6.234242917142165	-6.455016530533492	-9.988874547007894	-4.993956517532441	6.378216619023475	16.326566798172525	12.710307569149439	12.657645659454307	11.685196376595234	9.245090376123674	10.25281542237801	7.616313921039709	7.5102703815433065	3.412573326831319	5.022063608409523	-0.944336999370174	2.5896067461751686	-0.06622932989123309	0.02555778783057604	-0.26164510579465944	-0.39613396421005026	1.6271164013773622	-0.9685011464965045	-0.38602353495656394	-2.5819187846250555	-5.543484412111731	-8.087104961076305	-10.382359039947247	-6.662746454277571	-2.9344745978050963	-15.379170327037137	-11.084907480838291	-18.85467421389571	-10.461444078969262	-13.485043559570387	-0.9589252183005444	5.7741116575199705
chr3L:1647742-1648639	2.8286803167567744	-2.446711078932131	-3.663848231207174	-7.79620558246184	-4.524827455744833	-4.4134256008359385	-6.234242917142165	-6.455016530533492	-9.988874547007894	-4.993956517532441	6.378216619023475	16.326566798172525	12.710307569149439	12.657645659454307	11.685196376595234	9.245090376123674	10.25281542237801	7.616313921039709	7.5102703815433065	3.412573326831319	5.022063608409523	-0.944336999370174	2.5896067461751686	-0.06622932989123309	0.02555778783057604	-0.26164510579465944	-0.39613396421005026	1.6271164013773622	-0.9685011464965045	-0.38602353495656394	-2.5819187846250555	-5.543484412111731	-8.087104961076305	-10.382359039947247	-6.662746454277571	-2.9344745978050963	-15.379170327037137	-11.084907480838291	-18.85467421389571	-10.461444078969262	-13.485043559570387	-0.9589252183005444	5.7741116575199705	3.1902353808008193	8.170877738928905	2.091172211468286	1.8111210170333003	-0.6907603259602165	-4.318177125262178
chr3L:1765625-1766462	0.3442344822565102	1.6414478412727085	0.6180812338230619	-0.9384373303205165	-1.6400847389494275	-2.6105078190080344	-1.9212276040191947	-2.496631463595371	-1.7215180698549248	-3.9403449521319103	-5.352991869476114	-5.1360745323727945	-8.750090648456528	-7.25848058548268	-12.08703414982875	-9.869093213013944	-11.455498105140483	-10.467411082862462	-3.8277238543055128	-9.092622433826932	-10.14523052252494	-13.612564879888456	-13.008467212995699	-12.439191510106122	-11.460733503155296	0.8331037697083299	0.0	-2.2231996692860876	-7.163572495634725	-4.2079716193185925	3.5470467872697458	20.394690398202233	25.06033177775052	16.425252995024184	15.694577788532573	11.232860033333223	7.057700681757698	2.4118526392511894	0.4277703795521003	-2.3737315825489436	-3.7635955690810903	-4.738494185824042	-12.891718986312965	-16.837273724269895	-17.251990798351365	-16.77950665997819	-6.5616329148171	5.123731567185851	2.850891110988041
chr3L:1980790-1981443	1.4637527426815686	-0.2887691230768229	1.1737218734474009	8.298278923769526	15.237630081306355	16.096148879892535	18.06934942430509	11.923335277840591	8.887740843977657	5.064601981629742	-0.5904394964797224	-1.8632378105032685	-1.8991990455426178	0.07722706984475479	-2.815665765692199	0.16913360917412906	-5.967630038456823	-5.571458494101798	-2.1804121599288973	-3.259465223924684	-0.0236487555586558	16.839010504898642	23.022351538413393	22.086029983043645	10.397913351560469	13.846285079298744	12.179494211452788	8.127344368695674	6.375268910389649	7.367771317338607	4.0086719620672815	2.2798607284708083	-0.9498210298560892	-2.547320646004014	4.168071806501512	13.490041004543269	10.104662621498278	9.957745720680798	10.550802005322568	4.569538812782903	8.91471628334174	11.039657498396549	9.379530565156747	9.692915623034152	7.625096762716664	2.4006099065832776	0.34186397721990536	-0.5918834017818281	-5.1119465224327465
chr3L:2189381-2190278	-1.8340347978045795	-4.0296132162421365	-5.799631405103121	-5.87251633475003	-5.539622476736083	-7.323851867650432	-7.276661122007746	-7.011831547316022	-8.253843684773962	-9.205161035896833	-4.987551267808318	-7.638796396843298	-8.30509183072644	-8.288872107321149	-8.873426891323438	-6.179430439835358	-4.1359516252382	-0.2240774644457132	-1.380503773187067	-1.000043908522371	-1.6315117527492173	-0.3101652479911992	0.09827885823498175	-0.18161407892094933	1.0767440689867966	-2.7293653981254744	-0.19468171495382833	1.4087025447528805	0.9539099199760601	1.4913254767997979	-1.7661312985214406	2.2851705841831196	1.2470082520310262	1.72954811871417	-1.0466924622419154	1.170041379908726	0.9588247229513347	3.845473164170817	5.55334554221457	7.876888942501753	4.540265567567372	0.7726724134950568	2.1012508991265166	-3.2290372650970958	-0.5158178689587709	-4.026005736311902	-3.8002338401176363	-3.6186624093488815	-4.527656466709268
chr3L:2195888-2197153	-8.288872107321149	-8.873426891323438	-6.179430439835358	-4.1359516252382	-0.2240774644457132	-1.380503773187067	-1.000043908522371	-1.6315117527492173	-0.3101652479911992	0.09827885823498175	-0.18161407892094933	1.0767440689867966	-2.7293653981254744	-0.19468171495382833	1.4087025447528805	0.9539099199760601	1.4913254767997979	-1.7661312985214406	2.2851705841831196	1.2470082520310262	1.72954811871417	-1.0466924622419154	1.170041379908726	0.9588247229513347	3.845473164170817	5.55334554221457	7.876888942501753	4.540265567567372	0.7726724134950568	2.1012508991265166	-3.2290372650970958	-0.5158178689587709	-4.026005736311902	-3.8002338401176363	-3.6186624093488815	-4.527656466709268	-6.885033453415035	-4.250241818682476	0.7061213738957899	-5.326636791065157	-2.995666858333555	-2.3531330318356454	-0.5271476390580232	1.0668755590631576	2.840080964497882	8.778786708877421	10.335157391714846	7.101270857538337	8.600835244255858
chr3L:2481689-2482982	3.1795233845587507	2.6052649540562594	-0.6155924310630463	4.858987128713735	5.187877869660135	0.6173067658815127	4.9206571916994	1.029002498067415	-0.07614377785389127	-6.681215878918604	-8.95941385332524	-15.16406901948627	-12.498214778560962	-8.19039624705316	-5.590363953567718	3.316611450974003	4.666291140854688	4.024130912948672	-2.7663661026209825	-1.8009547101589742	-4.818833144616935	-0.31385155847290075	-0.4359239231164445	-2.441942099931522	-5.839229030302679	-7.423098200327201	-10.723915591231453	-12.794293582516044	-22.673177232037098	-14.207735928578362	-22.329637237868987	-6.984646776741099	0.0	0.0	0.0	0.0	0.0	0.0	0.0	0.0	0.0	0.0	0.0	0.0	0.0	0.0	0.0	0.0	0.0
chr3L:4062389-4063109	0.46796440235912945	3.9928265741191553	2.513268628070178	4.587743005863002	0.811250321126244	4.8741109807508884	3.471995673315137	-0.3842533059311557	-0.5270893585171343	1.055308853579955	2.335723417905894	1.9381250215450232	1.3693985159038093	1.4504824810146382	1.0404266551156554	-1.7673642512966907	-2.474644854044152	-6.139975251838162	-2.173839875982677	12.71914260282165	14.64469452857812	13.272987975842154	11.487833741732643	17.152609057974278	14.326569810993885	17.295748720705642	14.111958246718073	11.998070109993941	6.694239787239888	10.67393041029981	10.882221343179864	11.451681920455185	3.3840475204693212	11.338266598289978	11.638595477142685	5.738354810956411	12.814353575291486	8.263572981599923	8.99799147114046	7.462123166652601	0.8310660647604179	-2.2334057461861105	-4.015462050204765	-4.330498797054989	-5.717782861964546	-4.924408220560338	-4.702170548402787	-4.547691471900925	-6.946274331018016
chr3L:4233306-4233977	-17.35617642533745	-22.91935101614394	-21.873140271706244	-11.679576283079872	-0.9568070777091172	-3.9482008792823886	-19.189115916885942	-15.532494891807325	-1.4046328474533236	-0.2933819795548351	-4.035987536408408	-1.2981055271042627	-4.04154939998364	1.2813406034374712	3.9862189578339646	4.216335638607824	4.545901012577154	2.401477958844959	0.5884167686563031	-3.671800360159305	-1.3556679005074455	-0.4643668909760808	5.599205234773125	13.531153584844782	20.02280941653376	18.73022738142738	7.188299709746213	0.32675222119505476	11.39471456514711	14.14716371422213	13.846756656911532	16.181616028706795	14.40409466784725	11.955445327681922	12.739069376266992	8.479298677216855	8.053938740383337	6.368676505389255	5.737497373584477	5.8436146182150015	3.98509102302612	0.5513544281558707	-0.0896073058587483	-2.019487400405657	-2.0725876473316154	-1.4303113956300342	-1.569301672736087	-0.35820213482182645	-1.7567639050373223
chr3L:4282126-4282947	-5.2811990933373325	-3.3619705280550893	-1.3282450762028082	-1.8640494330083959	-1.0493586777696438	-4.542312670158925	-3.410222789178459	-7.436816941680447	-4.749521511696685	-10.699181294569872	-8.477258421707859	-0.18946256670265693	-9.18444178678757	-11.324600294416697	-4.758118981859631	0.024287286192183503	-3.6868741622461365	-6.769517807363336	-12.11712700643056	-13.45195797550018	-10.657421343087641	7.9776677978816455	23.575023446474905	16.928920521353533	11.885702631634054	9.474558086464658	5.387763096265845	3.0425684407547413	5.275287245607079	0.0	1.8713239378194853	4.577254820662509	3.8155962476208836	7.209641647951954	1.3029487314388961	-6.122490229665997	-13.327710893715912	-19.726611666497746	-22.994741418474906	-17.184746609567583	-18.668294122756652	-6.479824837795376	-12.661636679274476	-4.467651326261983	-0.12469706362901306	9.90120358795703	13.463154047562428	9.105955260089335	11.85243101427957
chr3L:4283469-4284438	-1.3282450762028082	-1.8640494330083959	-1.0493586777696438	-4.542312670158925	-3.410222789178459	-7.436816941680447	-4.749521511696685	-10.699181294569872	-8.477258421707859	-0.18946256670265693	-9.18444178678757	-11.324600294416697	-4.758118981859631	0.024287286192183503	-3.6868741622461365	-6.769517807363336	-12.11712700643056	-13.45195797550018	-10.657421343087641	7.9776677978816455	23.575023446474905	16.928920521353533	11.885702631634054	9.474558086464658	5.387763096265845	3.0425684407547413	5.275287245607079	0.0	1.8713239378194853	4.577254820662509	3.8155962476208836	7.209641647951954	1.3029487314388961	-6.122490229665997	-13.327710893715912	-19.726611666497746	-22.994741418474906	-17.184746609567583	-18.668294122756652	-6.479824837795376	-12.661636679274476	-4.467651326261983	-0.12469706362901306	9.90120358795703	13.463154047562428	9.105955260089335	11.85243101427957	8.492494585354116	1.9645141411808908
chr3L:4297991-4298735	4.577254820662509	3.8155962476208836	7.209641647951954	1.3029487314388961	-6.122490229665997	-13.327710893715912	-19.726611666497746	-22.994741418474906	-17.184746609567583	-18.668294122756652	-6.479824837795376	-12.661636679274476	-4.467651326261983	-0.12469706362901306	9.90120358795703	13.463154047562428	9.105955260089335	11.85243101427957	8.492494585354116	1.9645141411808908	1.8713238526866807	-2.880497859680141	0.6340794333801449	-1.5192113411573926	3.0544537589624072	1.9747361988275873	-3.4410700442029345	-7.331434723160642	-9.11596337744703	-5.080378395478674	8.680611903418136	8.536964893221857	12.640102693228465	13.7631217786648	15.786045881617344	15.461198213781694	9.675316208739378	9.229610065120724	6.644661933170786	3.5164586115862937	1.6287411093578257	0.6729168554533821	1.3821770810048504	1.7842294183751828	1.168613098037569	-0.24964072412890387	2.2514637463664275	2.107092014679237	5.381729402846791
chr3L:4456688-4457963	0.6816519536376183	-1.374596991915544	-5.131360883187617	-4.299605787977283	-6.229134874598449	-4.18894997132171	-0.26145052715670036	-2.374014238238969	0.0	18.92262897837503	21.006035497074897	19.262920497781263	5.612944073720069	2.947005175605207	12.955787064259646	14.016554599529568	9.784407946558668	5.811021677505317	7.4692411395377105	7.430274282955595	8.509417442020364	3.782174585918868	4.360994641589989	2.842288930596182	-1.4569599813829957	1.558904445581774	-3.323546792064223	0.14255650690559882	-4.042186216986831	-6.420145873486544	-4.270255587037278	-4.912665606271843	-3.2465280641799996	-3.4717764773010327	-5.425912425098928	-2.003323857751187	-11.820327604830224	-11.003449712283397	-12.67077953786627	-9.041014152616933	-5.729388748857242	-1.8415821347115096	-4.120019432387265	-0.24098050307966506	-0.3842533059311557	0.7359535705891888	1.4637527426815686	0.0	0.0
chr3L:4458435-4459864	-4.299605787977283	-6.229134874598449	-4.18894997132171	-0.26145052715670036	-2.374014238238969	0.0	18.92262897837503	21.006035497074897	19.262920497781263	5.612944073720069	2.947005175605207	12.955787064259646	14.016554599529568	9.784407946558668	5.811021677505317	7.4692411395377105	7.430274282955595	8.509417442020364	3.782174585918868	4.360994641589989	2.842288930596182	-1.4569599813829957	1.558904445581774	-3.323546792064223	0.14255650690559882	-4.042186216986831	-6.420145873486544	-4.270255587037278	-4.912665606271843	-3.2465280641799996	-3.4717764773010327	-5.425912425098928	-2.003323857751187	-11.820327604830224	-11.003449712283397	-12.67077953786627	-9.041014152616933	-5.729388748857242	-1.8415821347115096	-4.120019432387265	-0.24098050307966506	-0.3842533059311557	0.7359535705891888	1.4637527426815686	0.0	0.0	3.663135435875627	6.332116070374516	0.6816519536376183
chr3L:4460738-4461336	0.0	18.92262897837503	21.006035497074897	19.262920497781263	5.612944073720069	2.947005175605207	12.955787064259646	14.016554599529568	9.784407946558668	5.811021677505317	7.4692411395377105	7.430274282955595	8.509417442020364	3.782174585918868	4.360994641589989	2.842288930596182	-1.4569599813829957	1.558904445581774	-3.323546792064223	0.14255650690559882	-4.042186216986831	-6.420145873486544	-4.270255587037278	-4.912665606271843	-3.2465280641799996	-3.4717764773010327	-5.425912425098928	-2.003323857751187	-11.820327604830224	-11.003449712283397	-12.67077953786627	-9.041014152616933	-5.729388748857242	-1.8415821347115096	-4.120019432387265	-0.24098050307966506	-0.3842533059311557	0.7359535705891888	1.4637527426815686	0.0	0.0	3.663135435875627	6.332116070374516	0.6816519536376183	3.8056198251004827	6.993564834429293	10.025923824043664	11.069948027642118	8.96107448112623
chr3L:4478224-4479835	-0.24098050307966506	-0.3842533059311557	0.7359535705891888	1.4637527426815686	0.0	0.0	3.663135435875627	6.332116070374516	0.6816519536376183	3.8056198251004827	6.993564834429293	10.025923824043664	11.069948027642118	8.96107448112623	3.1367621369967353	-0.47340229917104965	-1.2558974746350544	-3.966366693717214	-3.4423577797563074	-2.194141012671198	-3.1077939633896383	-1.563052984809462	-5.156861394858284	-1.0837027688695156	-0.3842533059311557	1.4637527426815686	-1.4458551836984999	-7.0021152260261665	-4.228084936688726	-1.6665325262917943	-1.6102165209603958	-7.947686723418222	-3.598337320906985	-5.07428156701907	-3.597500808998035	0.909874546810732	-4.931323166507609	-6.950439940208667	-4.050508180491456	-8.09025034128926	-4.422172458639946	-3.079413221809252	-2.572679502183878	0.0	0.0	0.47712125471966244	0.16711877743474865	0.0	0.0
chr3L:4479887-4480723	1.4637527426815686	0.0	0.0	3.663135435875627	6.332116070374516	0.6816519536376183	3.8056198251004827	6.993564834429293	10.025923824043664	11.069948027642118	8.96107448112623	3.1367621369967353	-0.47340229917104965	-1.2558974746350544	-3.966366693717214	-3.4423577797563074	-2.194141012671198	-3.1077939633896383	-1.563052984809462	-5.156861394858284	-1.0837027688695156	-0.3842533059311557	1.4637527426815686	-1.4458551836984999	-7.0021152260261665	-4.228084936688726	-1.6665325262917943	-1.6102165209603958	-7.947686723418222	-3.598337320906985	-5.07428156701907	-3.597500808998035	0.909874546810732	-4.931323166507609	-6.950439940208667	-4.050508180491456	-8.09025034128926	-4.422172458639946	-3.079413221809252	-2.572679502183878	0.0	0.0	0.47712125471966244	0.16711877743474865	0.0	0.0	0.0	1.0009102260028648	1.6806839062132066
chr3L:4635047-4635871	0.6252873828651146	5.344834958667181	3.7673738352907526	-1.0668755590631576	0.7359535705891888	0.3842533059311557	-0.2887691230768229	5.4735919214370234	11.132618329348913	3.719261494762052	14.607737965703976	10.094132492532724	9.391965159083998	9.654415989508845	3.405099109923024	4.331096008905471	3.506711281811732	3.6062495257277867	1.709676124726013	0.19141392629161214	-4.164549247509534	-0.6461910164107725	-1.9826233369106527	-1.4590924863666068	-1.200804510444098	-0.7262844422466019	-5.597881259911722	-6.5710403232822685	-5.853681744728395	-7.5375306367273645	-7.687727540030055	-3.064299042884238	-5.472696843992885	-7.551460094341252	-1.684872899606169	-0.26145052715670036	-6.4360761643521744	-5.616633438251119	-6.946864683096596	-8.277748272804079	-2.5434669739397986	0.0	-2.1159571989241295	-6.897669678012783	-3.099046587754847	0.6396204838059462	0.0	-0.7359535705891888	0.7359535705891888
chr3L:4644635-4645648	0.19141392629161214	-4.164549247509534	-0.6461910164107725	-1.9826233369106527	-1.4590924863666068	-1.200804510444098	-0.7262844422466019	-5.597881259911722	-6.5710403232822685	-5.853681744728395	-7.5375306367273645	-7.687727540030055	-3.064299042884238	-5.472696843992885	-7.551460094341252	-1.684872899606169	-0.26145052715670036	-6.4360761643521744	-5.616633438251119	-6.946864683096596	-8.277748272804079	-2.5434669739397986	0.0	-2.1159571989241295	-6.897669678012783	-3.099046587754847	0.6396204838059462	0.0	-0.7359535705891888	0.7359535705891888	2.2488925290291952	3.080918571794528	5.72954193283628	3.816059219821444	4.0737793477343365	4.986258290551724	2.816560235041569	0.0	3.333921336754478	8.985245634557597	12.558022639217967	5.203163464766805	0.3842533059311557	0.3842533059311557	3.305174274324061	9.785123233533433	9.628714556787983	13.33702110001069	2.05825978902626
chr3L:4676590-4678001	4.721625106553001	9.955173860431824	11.00344514242984	2.561210663108491	-3.090353108768643	-10.96778591389445	-8.47777904926466	-12.061296007647979	-3.4917179201321367	-4.863103993555401	-12.69412178638567	-1.9920045138785203	-1.0624143663177528	-0.5552050987676277	-0.7574612041221589	-4.618464481612425	-2.518441767268054	1.506182075152664	-0.7121701346881182	1.2824495940016585	0.14277677466388472	-0.2887691230768229	0.0	-1.0668755590631576	-0.9884928598239788	0.47712125471966244	0.0	0.9884928598239788	0.47712125471966244	0.3842533059311557	1.4637527426815686	4.952155548267228	10.117464777799631	10.093733753966992	15.305683480425404	10.847820539467744	11.929064472542333	6.427512119165204	6.60654550334985	7.884438181639282	9.89055643670973	2.726121140332288	6.409283368122481	5.546650809363541	3.94205549061239	3.8154151091210338	2.7680505911278903	1.6981856472524974	-1.3375739090692715
chr3L:4691671-4692506	1.4637527426815686	4.952155548267228	10.117464777799631	10.093733753966992	15.305683480425404	10.847820539467744	11.929064472542333	6.427512119165204	6.60654550334985	7.884438181639282	9.89055643670973	2.726121140332288	6.409283368122481	5.546650809363541	3.94205549061239	3.8154151091210338	2.7680505911278903	1.6981856472524974	-1.3375739090692715	-1.5005517413512026	-0.7521022093836032	-2.1801821199026703	-1.9330516924433963	0.3842533059311557	1.4313637641589874	1.705786146227237	-0.9558392851382359	1.3515857557758015	0.7550040893177009	-3.302054565807744	-1.9011204956006271	-1.9830698420564332	-4.073707849107929	-2.5660990827811365	-4.459053662372541	-3.138072176710962	-7.551193206496276	-5.9082294956913595	-1.531909866623139	-0.3842533059311557	0.3842533059311557	-1.0668755590631576	-0.8013669968258853	0.8249868680148664	-0.6252873828651145	0.8122468138921677	0.9470328988307417	0.8135564547726972	0.21812892403767248
chr3L:4692903-4697546	10.117464777799631	10.093733753966992	15.305683480425404	10.847820539467744	11.929064472542333	6.427512119165204	6.60654550334985	7.884438181639282	9.89055643670973	2.726121140332288	6.409283368122481	5.546650809363541	3.94205549061239	3.8154151091210338	2.7680505911278903	1.6981856472524974	-1.3375739090692715	-1.5005517413512026	-0.7521022093836032	-2.1801821199026703	-1.9330516924433963	0.3842533059311557	1.4313637641589874	1.705786146227237	-0.9558392851382359	1.3515857557758015	0.7550040893177009	-3.302054565807744	-1.9011204956006271	-1.9830698420564332	-4.073707849107929	-2.5660990827811365	-4.459053662372541	-3.138072176710962	-7.551193206496276	-5.9082294956913595	-1.531909866623139	-0.3842533059311557	0.3842533059311557	-1.0668755590631576	-0.8013669968258853	0.8249868680148664	-0.6252873828651145	0.8122468138921677	0.9470328988307417	0.8135564547726972	0.21812892403767248	-2.1807942435090406	-1.8275440097264932
chr3L:4697599-4699103	6.409283368122481	5.546650809363541	3.94205549061239	3.8154151091210338	2.7680505911278903	1.6981856472524974	-1.3375739090692715	-1.5005517413512026	-0.7521022093836032	-2.1801821199026703	-1.9330516924433963	0.3842533059311557	1.4313637641589874	1.705786146227237	-0.9558392851382359	1.3515857557758015	0.7550040893177009	-3.302054565807744	-1.9011204956006271	-1.9830698420564332	-4.073707849107929	-2.5660990827811365	-4.459053662372541	-3.138072176710962	-7.551193206496276	-5.9082294956913595	-1.531909866623139	-0.3842533059311557	0.3842533059311557	-1.0668755590631576	-0.8013669968258853	0.8249868680148664	-0.6252873828651145	0.8122468138921677	0.9470328988307417	0.8135564547726972	0.21812892403767248	-2.1807942435090406	-1.8275440097264932	-1.9597526022749843	-1.0668755590631576	-0.44133466724248005	-1.008631000838176	-1.4700822753787204	0.2322041767949502	1.0132042951203877	3.897460544838796	0.5541779214331746	2.1385584637919437
chr3L:4710234-4711323	-5.9082294956913595	-1.531909866623139	-0.3842533059311557	0.3842533059311557	-1.0668755590631576	-0.8013669968258853	0.8249868680148664	-0.6252873828651145	0.8122468138921677	0.9470328988307417	0.8135564547726972	0.21812892403767248	-2.1807942435090406	-1.8275440097264932	-1.9597526022749843	-1.0668755590631576	-0.44133466724248005	-1.008631000838176	-1.4700822753787204	0.2322041767949502	1.0132042951203877	3.897460544838796	0.5541779214331746	2.1385584637919437	0.5492953476646887	2.418767108072253	2.3499815955277645	0.33099512840665946	2.489459954259618	0.5030560747222096	3.126003979557992	0.800729237725961	1.3606088694995817	0.9761911316145334	-0.9761911316145345	1.42033873911062	1.3384271667255538	0.4181158197138543	0.72771218124097	0.130127822158324	0.3842533059311557	1.4637527426815686	3.10957440646935	7.222026511167554	1.8946878765620683	10.09335646819438	5.643025629573478	7.1011265995370625	6.2233015328881995
chr3L:4756022-4757288	-10.083362476179362	-3.5945869260890917	-0.5552050987676277	-2.3286248352848276	-1.3821770810048504	-3.244523641521305	-4.015071198407959	-0.9059652567236041	-1.3496567956565695	-1.6696439565425631	1.9084850188786497	-0.9884928598239788	-0.3842533059311557	1.9117968760016104	1.7361499869986523	-1.4637527426815689	2.8183156604043447	3.6354046989817257	4.247161860497206	5.068568554966506	2.9022152906176353	2.559644860391175	0.03919884398722636	0.28632418743010357	-0.6277894594976562	2.0404172783228423	2.1454912745543893	0.46660954739493005	0.9138652989484386	-1.9682482996770423	1.467667056296656	2.8718649941165957	-1.2749079373224015	2.3472793765787565	1.097641020539136	0.288769123076823	0.47712125471966244	0.6383073482902311	2.65531722374871	1.1758659519175672	5.434398972716344	2.3411047119627946	4.416267692810958	-0.2593341276563186	2.06784314521658	3.5261559698334954	0.572820707388076	0.11930251449979594	-2.244888848831868
chr3L:4757300-4758071	-0.5552050987676277	-2.3286248352848276	-1.3821770810048504	-3.244523641521305	-4.015071198407959	-0.9059652567236041	-1.3496567956565695	-1.6696439565425631	1.9084850188786497	-0.9884928598239788	-0.3842533059311557	1.9117968760016104	1.7361499869986523	-1.4637527426815689	2.8183156604043447	3.6354046989817257	4.247161860497206	5.068568554966506	2.9022152906176353	2.559644860391175	0.03919884398722636	0.28632418743010357	-0.6277894594976562	2.0404172783228423	2.1454912745543893	0.46660954739493005	0.9138652989484386	-1.9682482996770423	1.467667056296656	2.8718649941165957	-1.2749079373224015	2.3472793765787565	1.097641020539136	0.288769123076823	0.47712125471966244	0.6383073482902311	2.65531722374871	1.1758659519175672	5.434398972716344	2.3411047119627946	4.416267692810958	-0.2593341276563186	2.06784314521658	3.5261559698334954	0.572820707388076	0.11930251449979594	-2.244888848831868	-6.160061709690989	0.537655442335966
chr3L:5127852-5128498	1.3197504034470002	-0.5468983500221195	0.5024303096386614	0.9568070777091172	-2.0822821447021598	-8.162035214269126	-2.9156969147121443	-2.017125472949985	-1.5906707975797865	0.0	-0.7359535705891888	-0.8768927084489615	0.03414774213294491	-2.1922207566704555	-4.12711497877495	-2.678657106145756	-2.601291577016282	1.9084850188786497	-0.47712125471966244	0.6252873828651146	-5.815540736727864	-4.411541561623121	-1.6391404946334198	0.4219046528503187	-0.7357890626869555	0.0	0.47712125471966244	-0.7359535705891888	0.0	-0.3842533059311557	0.0	0.42720626411911994	0.7359535705891888	2.3477767696269694	1.1357980648094343	0.0	0.249517093244843	1.9789609756414102	0.8819455811986521	-1.5680956148600083	-0.8247480736822003	-2.698759215507217	-2.9449768716853892	-1.8797508540580177	0.18105088102972228	-0.3842533059311557	-0.7359535705891888	-0.9884928598239788	-9.310267139460858
chr3L:5128721-5129601	0.5024303096386614	0.9568070777091172	-2.0822821447021598	-8.162035214269126	-2.9156969147121443	-2.017125472949985	-1.5906707975797865	0.0	-0.7359535705891888	-0.8768927084489615	0.03414774213294491	-2.1922207566704555	-4.12711497877495	-2.678657106145756	-2.601291577016282	1.9084850188786497	-0.47712125471966244	0.6252873828651146	-5.815540736727864	-4.411541561623121	-1.6391404946334198	0.4219046528503187	-0.7357890626869555	0.0	0.47712125471966244	-0.7359535705891888	0.0	-0.3842533059311557	0.0	0.42720626411911994	0.7359535705891888	2.3477767696269694	1.1357980648094343	0.0	0.249517093244843	1.9789609756414102	0.8819455811986521	-1.5680956148600083	-0.8247480736822003	-2.698759215507217	-2.9449768716853892	-1.8797508540580177	0.18105088102972228	-0.3842533059311557	-0.7359535705891888	-0.9884928598239788	-9.310267139460858	-15.540093090045605	-15.611458683733991
chr3L:5583929-5586690	5.368221611391522	4.685031307016614	2.3347835852030387	2.7234765276791575	-1.1536432441499376	-6.32252498120238	-4.707174320267235	-6.126147824850123	-2.5850832005038455	-2.4305333019702595	-6.029515905029521	-1.554100564123532	0.0	-6.224581213915884	-8.69619056104074	-3.9246780792822458	-1.009245515576683	-1.0810214795072992	-1.021641598728586	-0.8491782920962203	-0.28527079294746444	-4.091309524418758	-0.37881932592888273	0.6132096582809795	1.568095614860008	-0.4333694895193572	-4.033628619574086	0.6143848014114298	0.3842533059311557	0.8746419699877352	1.1372977321561082	0.5058980647178182	3.25561149119466	2.882462802135257	-0.5552050987676277	3.410909269098803	5.159762538661379	4.818819691160433	4.637657720557527	3.475547498896544	2.330400284703808	1.3493434207077604	4.4150976342089905	8.530830290240996	1.8942688496886164	0.18222014506595524	-4.118411235991202	3.4150529320319323	1.950221746880424
chr3L:5586826-5587802	-4.707174320267235	-6.126147824850123	-2.5850832005038455	-2.4305333019702595	-6.029515905029521	-1.554100564123532	0.0	-6.224581213915884	-8.69619056104074	-3.9246780792822458	-1.009245515576683	-1.0810214795072992	-1.021641598728586	-0.8491782920962203	-0.28527079294746444	-4.091309524418758	-0.37881932592888273	0.6132096582809795	1.568095614860008	-0.4333694895193572	-4.033628619574086	0.6143848014114298	0.3842533059311557	0.8746419699877352	1.1372977321561082	0.5058980647178182	3.25561149119466	2.882462802135257	-0.5552050987676277	3.410909269098803	5.159762538661379	4.818819691160433	4.637657720557527	3.475547498896544	2.330400284703808	1.3493434207077604	4.4150976342089905	8.530830290240996	1.8942688496886164	0.18222014506595524	-4.118411235991202	3.4150529320319323	1.950221746880424	4.749137239353709	8.283450379720499	10.496413892380462	7.8811652974115685	8.997120165900277	10.839690756156724
chr3L:5800037-5800958	16.968646789374997	2.5173634693337887	9.359469791895533	5.4029091448876585	4.362242549910965	2.8870917593443712	-2.8607834329004174	-5.035740045124083	-8.225575282951942	-7.869228815132307	-7.434930054319587	-8.210615858048236	-10.760718393554871	-18.504806484996188	-20.56012017357806	-20.179318008149636	-16.592534691110494	0.7359841279388456	8.287483488926021	5.0062019924623655	-1.3538800864192604	-9.070048214421977	-17.70695590673438	-17.062248245213407	-3.4100864549249557	-2.212359054464232	0.8069266669394751	-0.8221731133875213	6.3492365393890005	14.43413680118727	21.320266443897207	10.714186891640592	10.981721328620445	5.028624066236962	2.2814145327766124	3.89466109993899	2.5195514816196556	1.3372834113155372	1.9262357562745338	3.084703967585386	2.399104222154109	3.213141073317279	3.7468109165908405	1.5325552793931654	0.2782181340615106	-0.43716603896014344	11.11923490776462	19.127647699574005	10.351579934838094
chr3L:5827644-5829056	0.6359467334320673	0.773798330633641	-0.11773397484986194	-4.151626491085922	-5.466202035014882	-8.823409058400403	-7.387823529483597	-8.64350478375886	-9.43403676967745	-11.905269340457917	-10.277141393440614	-5.746548530820715	-6.340072590636563	-11.462503080760687	-14.90394689346109	-17.99666988505865	-21.538268901791845	-24.529692735911475	-13.761996871873837	4.37303865649224	11.05778744824044	7.788551846489108	15.473086267159982	9.579823194432354	2.531494548744616	1.2138133719986735	1.6494896545697886	3.933172524896237	2.6760372704322766	-0.32675222119505476	0.027051098519931926	-0.8505920517051194	-0.054776401341314195	0.8389157804911578	-2.9427982438493974	-2.2364991787135122	-5.001116332663486	-0.894351842962914	-4.183943297828096	-4.792440095366526	-8.582099207396155	-8.007422742016276	-14.316647160983106	-12.304728720721565	-14.526922102298183	-11.332800680384095	-3.4530307130588462	-5.445532714122093	-6.377849282813533
chr3L:5963825-5965027	12.889416492310735	7.566229617595357	0.3361627469962795	3.052540462962742	-0.7431863022169881	0.7685803977152036	-1.9488636896767761	-5.083803321143384	-5.7021007922002145	-8.004996107809571	-1.056562715155972	0.959131260857332	-3.131120400174575	-3.563821586918919	-0.20280414236624442	-0.09927233669201403	-2.7862936025589367	-4.733242772774042	-1.9908411548473852	0.4919715806000635	-7.196626288407493	-11.195827196214568	-9.017815218032654	-10.00291188995407	2.4689809729653622	-0.3297344061654625	2.297786559234561	3.694158648343026	-1.1809009686288252	-0.05842741531249514	-1.1727253786194791	-0.4075906076581398	-0.03243803872529012	-0.3260301985630421	1.6860370213914038	1.0734953746525824	1.4637527426815686	1.5822108906017813	1.8578495803989215	2.1970700606178983	0.0	1.1737218734474009	4.22617735049487	4.313824618232066	1.944196222214359	3.506511917975329	3.5373831118912276	3.1164999102253708	4.422542263507317
chr3L:7553589-7554457	11.254250363515185	31.164971123353386	16.706637960292507	35.3060961054533	31.4459876696713	23.236892745674524	19.94142186910978	17.129077647879026	12.167149450736245	8.941197784743945	6.406357594220391	2.0686574280026897	1.5211668960595297	1.7746073220703533	0.26510983631798657	1.8582485968539564	-1.2390033415836013	1.511047886311655	2.5462433866722542	2.9112692904262625	2.3745816087008293	-0.3870934852385906	-0.5234176853466208	-1.6597219326694845	-2.12960591674707	-2.7945602296557706	-7.726880131997883	-8.525409472796664	-12.184746582940123	-14.297113699770561	-9.057601291910638	-18.88458469553664	-25.712859916470837	-14.639378716925528	-16.23077404531148	-7.233758340666285	-3.2681603457646826	3.336291052320408	5.465806153650533	4.768279830755219	4.69074753082559	1.7741879145725146	-0.32675222119505476	-0.3842533059311557	3.6644320912551933	9.704428555768029	10.832922928784672	8.455537641501744	3.178502754233943
chr3L:7902149-7902843	2.5149742971069644	0.8538503556215017	0.6851108603236635	-0.502582320872773	1.1014254241385097	-2.8397911370828526	-1.5680956148600083	0.49577293591858485	0.2534284771247265	2.6656609392445723	-1.0482786225900635	2.076591819139638	-1.3504575161764891	-3.594546199372049	-3.79054427356205	-7.551519974503237	-5.677174798625362	-6.317398683003883	-1.0083724769666107	-6.713343351842102	-0.8538151719552017	0.7676429413629944	0.8874803547657467	-0.47712125471966244	-1.684872899606169	0.7960293544366156	-2.6628898325951638	-0.1967064974924725	-2.180493704387756	0.17071739487706789	-3.4725928802509207	-4.717033604867781	0.05355935992829297	-0.38731488704981193	-4.513770366305682	-0.2681854859691827	-4.920357670227481	-4.613547516434159	-0.3842533059311557	-0.32675222119505476	-2.736525135063359	-0.8337117047211186	0.32675222119505476	1.4637527426815686	0.9059652567236041	0.5552050987676277	0.32675222119505476	2.9077324852416284	2.9241440498635933
chr3L:8335650-8336629	1.4871618933587358	0.0	2.3095203573854803	-1.6298371808166985	-2.2163688813744193	-2.1136991123090723	-3.0570775792669638	-6.388443602315218	-5.196502875593827	3.9146909810673964	3.192335199270098	0.35226195537685295	-1.4719692565647513	-5.216867262726499	-1.4571640772950465	14.617414717983307	14.733538355795734	7.546746406706736	8.980263197408888	4.300467283958816	4.254555470728196	2.8686196088278737	-2.428250991690247	4.963181059853731	2.47906718731297	2.585490530372843	-1.9843901127999035	-2.4365562631571276	-7.620722161384431	-7.632025714572289	-14.908874048163145	-7.853187501695819	-12.442660233597595	-1.0526892180415188	1.7582257920291335	0.6596138909843595	-1.410528458730135	-9.627465814540706	-11.285679718924936	-13.722071271892545	-13.818082770463663	-12.763066436086826	-17.495306455828203	-17.94368640436377	-22.752896593005985	-20.932557496483565	-2.885531985597583	10.12954001905426	23.60544630155662
chr3L:8662179-8665322	3.4471466357484215	0.8501963183007727	0.05242028368986899	-2.147787059666932	-0.7151444383321177	-2.6215780586865622	-3.9471514077647614	-3.515848378960456	-8.40598261775069	-4.42519550179419	0.14111106207202612	2.1405081626638074	0.9568870052362031	-0.40947750083399465	-4.39825434060055	-8.802206268669927	-9.05658421718042	-10.803511466262144	2.4239010282120312	10.772720014004463	9.260761315691944	8.395368274899672	5.785425376717188	7.849736391708033	4.158653205915108	5.906446839231227	0.3287378001147353	-4.983761508816955	-8.011249505456565	-9.433718294558298	3.889161304831602	12.706413436927216	10.9218142665654	8.464350646927395	12.118871236071739	12.131881771723107	10.40855729155564	13.105401489006484	8.058326720091735	3.4525852450032306	8.698870128271325	11.546975590037327	7.032878420446311	11.031818236478234	8.607780950760624	5.108767682142056	5.705563428297136	0.5472385564255023	-0.7999488598606119
chr3L:8668053-8668782	0.9568870052362031	-0.40947750083399465	-4.39825434060055	-8.802206268669927	-9.05658421718042	-10.803511466262144	2.4239010282120312	10.772720014004463	9.260761315691944	8.395368274899672	5.785425376717188	7.849736391708033	4.158653205915108	5.906446839231227	0.3287378001147353	-4.983761508816955	-8.011249505456565	-9.433718294558298	3.889161304831602	12.706413436927216	10.9218142665654	8.464350646927395	12.118871236071739	12.131881771723107	10.40855729155564	13.105401489006484	8.058326720091735	3.4525852450032306	8.698870128271325	11.546975590037327	7.032878420446311	11.031818236478234	8.607780950760624	5.108767682142056	5.705563428297136	0.5472385564255023	-0.7999488598606119	-2.363001248305185	-2.339709930218563	-1.3580738142591249	-3.7313981446677067	-2.429170255816941	-6.035170534579593	-4.431317096385725	-8.408083345107812	-8.32712666872648	-8.67083860127754	-12.445009018568628	-7.765768425717756
chr3L:8825158-8826077	4.774706953251018	5.802317946172043	6.379900626814185	5.338344055963761	4.383701649555175	0.40880532255527635	3.235299401711428	0.7510180160398601	1.2106864355766038	-0.4697277547467947	0.32001756365560446	4.225282841970759	3.7923257515195954	0.9777263987491707	0.7164635308643232	-1.3822681635293441	-2.753558404563279	-2.6559379166754495	0.31012987873364856	0.0	0.0	0.0	0.0	0.0	0.0	0.0	0.0	0.0	0.0	-4.337043312034711	-6.335340454299869	-6.538643993132076	-4.653756762680153	-4.677494619283591	3.808973602272648	6.176441432545557	5.450492373511468	0.7986016891550664	-0.36840304450175065	-1.437681649831696	-5.002009042849332	-4.21027738197466	-6.228894998947628	-6.991427625631179	-9.080121847248064	-3.5699906472850422	-9.71803847581508	-10.642730986802519	-7.251497434513929
chr3L:9776412-9777122	2.3959496391354476	-1.0929929073929476	0.9809096413482343	0.0	-4.306353557675402	-3.438899917224899	-2.6043713682049003	-2.2282126780724405	-3.750315258326468	-2.557273249521784	-5.838892493295314	-3.212217764899484	-5.763005085352642	-7.4058636241492675	-5.813545249517367	-8.791531376512161	-5.5575153299338576	-11.179126893143076	-13.140049946810294	-10.408678667806253	-6.158370412282596	-5.7132269215059575	-17.04592724071105	-5.051253386010077	-1.6421765886844997	0.5552050987676277	-0.2887691230768229	0.0	-2.6168522058359263	-5.289448647840477	-4.431488864635698	-7.281564732700278	-7.544914873813239	-7.8502775302013115	0.0	-5.261646994986549	-13.593338919257427	-2.7194789564140747	0.47712125471966244	0.288769123076823	-0.2887691230768229	1.4565076095746725	5.399893506250389	2.5468704408875285	1.243225535861345	1.5277937093321492	-2.1281005731175235	0.3680785626977227	-2.521442801311917
chr3L:9777396-9778502	0.9809096413482343	0.0	-4.306353557675402	-3.438899917224899	-2.6043713682049003	-2.2282126780724405	-3.750315258326468	-2.557273249521784	-5.838892493295314	-3.212217764899484	-5.763005085352642	-7.4058636241492675	-5.813545249517367	-8.791531376512161	-5.5575153299338576	-11.179126893143076	-13.140049946810294	-10.408678667806253	-6.158370412282596	-5.7132269215059575	-17.04592724071105	-5.051253386010077	-1.6421765886844997	0.5552050987676277	-0.2887691230768229	0.0	-2.6168522058359263	-5.289448647840477	-4.431488864635698	-7.281564732700278	-7.544914873813239	-7.8502775302013115	0.0	-5.261646994986549	-13.593338919257427	-2.7194789564140747	0.47712125471966244	0.288769123076823	-0.2887691230768229	1.4565076095746725	5.399893506250389	2.5468704408875285	1.243225535861345	1.5277937093321492	-2.1281005731175235	0.3680785626977227	-2.521442801311917	-0.38894791660417566	1.7022214210852469
chr3L:9797784-9798601	2.5468704408875285	1.243225535861345	1.5277937093321492	-2.1281005731175235	0.3680785626977227	-2.521442801311917	-0.38894791660417566	1.7022214210852469	1.6255022546785667	0.0	-0.32675222119505476	1.0899459929323194	-0.4069813352270333	2.824501804011881	1.2958714957272943	3.1672153639662435	1.5336566294839815	2.800770230391804	3.1793137937922835	5.330814972050286	6.040931047712631	3.785653760742539	0.2614505271567006	2.105157744863585	3.637434570597972	7.77892325120249	6.278309229254142	1.4772115779074046	5.398414652776118	5.125177276297309	4.246128704589485	0.6893915254436865	2.2185952318776114	4.4433370657905185	3.0717740775042857	2.3868823883970296	0.6854114053522086	0.023090644278416943	0.38396149825292963	-2.167281321879722	-1.2253532283842299	3.541361628996825	0.20496423784337345	-2.3286248352848276	0.9884928598239788	4.360744692126315	6.756523494818392	6.0052320478617	4.127506865103289
chr3L:10853241-10854329	-4.932114450446695	-5.666639681405842	-2.560492461967926	-3.002424509979461	-2.1161072833021546	0.5050184077099935	-1.2956156029513832	0.4333694895193577	1.4112246161388995	-0.3511434199808829	0.3842533059311557	1.4476620743564603	0.7273940556748907	-0.47712125471966244	-0.583162704726522	2.868705933869993	2.3155303483066025	-0.6120858962486534	-1.3324748907341926	-2.3680339728298216	-1.036884368385069	-0.9884928598239788	-0.9884928598239788	0.3842533059311557	1.4637527426815686	0.8807275879539905	3.5499874054406844	2.1525617457641175	2.229834813032701	1.3481204267489149	0.6816519536376183	0.6252873828651146	0.8341940706365135	-1.656359534259189	1.959752602274984	-0.3924423884569014	0.0761805273034738	-0.11372602618050198	1.0668755590631576	-0.7359535705891888	0.9884928598239788	-0.3842533059311557	1.9084850188786497	1.684872899606169	5.240130328684691	7.303125593860915	0.6383073482902311	0.47712125471966244	0.6025013259654013
chr3L:11228642-11230609	-0.9059652567236041	-1.1113901339563375	-5.332635114816744	-1.9030327627260104	0.0	-0.6406570638915879	-7.207239708048436	-5.368962881474529	-4.879603102097341	-2.7761153151765225	0.0	-0.7359535705891888	0.0	0.0	0.0	-0.32675222119505476	0.9527115521825327	1.3759786222711345	3.287701640301912	0.0	1.0466924622419154	-0.6252873828651145	0.32675222119505476	0.6252873828651146	1.087636782058556	20.163616000508235	24.659440562839833	29.495993752781136	29.198345386022762	17.984770276069124	7.7577404879043	2.6648005015305487	0.32159437122807916	-1.861741890911359	0.0	-12.544899624135988	-9.525679514663867	-6.73472150681648	-7.047127413050792	-11.316339881505606	-11.474501831860483	-1.0444904895526175	22.684704283966102	15.974584816243606	12.691086704502517	8.48857452219945	3.5102968819376144	-2.664344422171697	-2.4203212569907304
chr3L:11685223-11685948	1.4252302402892765	2.359165974112901	-1.2481190672748017	0.5993658339618453	-1.8588651892849861	-2.782233090672556	-3.610213000979695	-6.35067533668582	-5.383451427293342	-10.51908011164116	-20.627986526181115	-15.815662491906537	-13.704531580670924	-5.550835802794386	-6.210805743802707	-6.242075093261057	-5.610068557886995	-6.081807612402261	-14.83719142737477	-5.922779510470407	-7.7408282818616065	-9.805983280939364	-9.79584613654453	-9.653222323409942	-6.803485019671707	0.0	1.4637527426815686	-6.951454475257437	-11.813761367075639	-11.046084552109187	-6.426484481433225	-4.720816215095367	-1.597888911731707	-0.30260197260952487	-0.5217662500604511	0.7447480871432796	-1.7509408334268064	1.1834014402011797	-0.9219542596485816	-0.3842533059311557	-0.7183432030669151	-1.1962181789875859	-0.7875317382829148	0.08022510777559513	0.30749305485896583	-2.088814226635448	0.0	0.32675222119505476	-0.17201126480348022
chr3L:12122588-12123520	-2.9335733093267877	0.12573798136693476	-0.7966864117880205	-0.04253494359369159	-3.9839508322640644	-2.5443902513333145	3.351926606341792	-0.2174219910954377	6.856611540683475	4.892019655762615	8.429069800556388	5.99385700796795	6.749034614641625	9.570275566072953	6.297758271226764	3.5249208448881304	3.1665816439400434	1.8472604681205458	-0.06444319883810361	-0.09407913946506428	-2.0861333216768005	-0.9608824306459972	-2.6886891334695524	-0.5353563671816174	-0.4685334959262118	-0.8146844934204033	-0.24635050305841227	-0.835050672425088	-0.9367813701820109	0.0	-3.581798851895515	-3.778622471651669	-1.7343635989330926	-2.3888245382802467	-4.101335809538445	-0.7162303377093369	-0.20439007862109432	-2.6903866710850073	0.5214288898388603	0.13859365690355244	-0.12493861797309741	-1.5481044491761284	-1.490716648719166	-0.5804466808826263	-1.2249265584563662	0.3749511188934937	0.6545767449686729	0.11416177573102287	2.8271057325913147
chr3L:13369276-13371538	0.0	-0.8463778262147704	2.6335732654854205	2.50995938653901	0.30687526077229726	0.9759660979290792	1.4596826525174038	-0.2552528968994852	0.5531775260541832	1.4001787390967768	1.2153403348059149	-2.1411477376961074	-7.881704423993419	-9.803282137957321	-2.7222354831651874	-4.931318372540108	-1.4637527426815689	-5.979192180477808	-14.738031159065086	-7.929154438120671	-5.533950750579349	-7.822396065923835	0.6867325911188109	-1.3821770810048504	0.0	0.0	1.5945249141605926	6.197752603155297	0.4414123674337495	0.9884928598239788	-0.3893487198707884	4.79428747802417	1.8087768333719727	5.739747081051783	4.466837941835951	4.371187356820831	4.516833750411342	2.400114063236414	1.1014254241385097	0.7264057985209469	0.8626229605682982	-0.355161630000432	0.32675222119505476	1.0767440689867966	1.0466924622419154	0.0	5.731295730867175	13.30148280448938	5.1823384023457395
chr3L:13371581-13372410	0.9759660979290792	1.4596826525174038	-0.2552528968994852	0.5531775260541832	1.4001787390967768	1.2153403348059149	-2.1411477376961074	-7.881704423993419	-9.803282137957321	-2.7222354831651874	-4.931318372540108	-1.4637527426815689	-5.979192180477808	-14.738031159065086	-7.929154438120671	-5.533950750579349	-7.822396065923835	0.6867325911188109	-1.3821770810048504	0.0	0.0	1.5945249141605926	6.197752603155297	0.4414123674337495	0.9884928598239788	-0.3893487198707884	4.79428747802417	1.8087768333719727	5.739747081051783	4.466837941835951	4.371187356820831	4.516833750411342	2.400114063236414	1.1014254241385097	0.7264057985209469	0.8626229605682982	-0.355161630000432	0.32675222119505476	1.0767440689867966	1.0466924622419154	0.0	5.731295730867175	13.30148280448938	5.1823384023457395	18.951423523476613	10.979921462362439	5.921649989003449	0.8456177147920378	-3.33721795635297
chr3L:13584431-13585004	-0.9369796327272905	0.09372331397948329	0.11101031922405179	-0.7357890626869555	4.148135326325003	1.1317794622569761	4.086664829212024	3.0974124604592967	-1.6806839062132066	2.3286248352848276	1.7202851485054578	3.372438503866721	8.176052806202506	3.2565323134887803	3.3801928178456837	1.3135901239772083	0.441818328701712	1.1246426013283228	1.1058517429292947	-0.3842533059311557	-0.19916529609750633	-0.8258060060575485	-0.28489162407532137	-0.044734623981922635	2.10395914437823	0.277248788325957	-5.313385978451318	-5.587679989944792	-7.148646571931926	-5.069590361488374	-6.728551682462108	-1.4637527426815689	-7.367421528340595	-8.086782835845582	-7.313847498072772	-4.93659784459321	-0.7359535705891888	-4.603548224294323	-7.6508153439632895	-7.760853418350281	-1.1548908653019587	-1.9084850188786497	-0.3842533059311557	0.0	0.0	-2.4341639334259195	-1.5496009925428929	0.3842533059311557	0.0
chr3L:13708856-13709408	3.2708314738477395	2.6264647003894916	2.8505152240301297	4.021829273342317	-0.0721318075118224	0.964040849263747	4.469928151986821	3.97927912846891	0.3842533059311557	3.2482573005268542	-0.13111096595657767	3.3845891601688023	1.6801886797937795	2.350030412800505	-0.83075608149246	-2.1864221605511887	-4.551584184845969	-3.3537742093576175	-2.9192875590970773	-2.030565907984802	-2.3263748987992914	-2.898483785789952	-4.475178698125655	-3.0143388668858697	-3.7243863007515814	-1.330549637737851	-2.30680775058866	-0.5206493695249698	-3.9453504090791243	-5.605115008573834	-6.740165041833174	-4.111438493322768	-0.39887900582265795	0.0	-0.7359535705891888	-0.4976209203080455	-1.1829101815793863	-3.933784385628248	-1.1737218734474009	-4.473333157661315	-6.180010952646396	-7.266600609212842	-7.867846377126332	-4.049444432942774	-6.067219587710069	-1.7303725482962187	-1.92448663387753	7.112430486620832	4.267497331480004
chr3L:13827456-13830749	-1.3794612092521175	0.0	0.0	-1.4688271124174686	-3.0945424679485343	-0.25998108473639886	0.4624117879032145	-1.0668755590631576	-0.47712125471966244	-0.7073271912790632	-0.7741317783564632	-0.26145052715670036	-0.9059652567236041	0.3842533059311557	0.3338663289647811	2.271625506748534	2.1339649249480996	-0.9884928598239788	-0.33386632896478075	-3.151952460497249	-3.1128631206954247	-1.1824894461749604	-2.18853552913724	-1.919285271970362	-0.47712125471966244	-1.7115341193933067	-3.4125430430149253	-3.525672679538126	-2.3304002847038086	-1.2456036774209613	-3.325353359970018	-6.612425486623743	-0.6025013259654013	-2.0848989901572708	-9.785275855518757	-4.286166894765546	-8.282146382253616	-12.505440269264787	-22.772419101755933	-20.41891892735576	-41.32216896814168	-32.89259607664006	0.0	0.0	0.0	0.0	0.0	0.0	0.0
chr3L:14776287-14777140	12.124893835960268	9.905059172764224	6.57476518714955	4.860513164429974	2.9537827974435977	1.8555503240393192	5.4920114518867615	3.42596998020495	6.405614506540216	5.430676206489009	5.345892513765242	5.970717249725679	2.6712117469324492	1.5022269290607766	6.631757772060133	8.859716983825557	8.161203626537654	9.29064132252455	4.248540654161881	5.43976453993948	2.3637718666160166	8.193279140459184	6.9253093340793965	6.463974370279011	4.731132641579984	4.9601573982402	-0.5716718693241921	-1.6600668666598266	-2.87099235010618	-2.503773141437371	-1.2552997568385644	0.4516814947328406	-0.06270320752798406	1.9687051941037244	-1.3498927546430302	-0.4905189922846668	-5.021339381137693	0.5731554275886124	-3.5416102808289285	-4.130072839619585	-11.488527648534617	-15.160643900613938	-12.882928317091535	-11.788785239239921	3.572715418216366	-0.025602159001081762	0.2614505271567006	0.0	0.7357890626869555
chr3L:14777212-14779056	6.57476518714955	4.860513164429974	2.9537827974435977	1.8555503240393192	5.4920114518867615	3.42596998020495	6.405614506540216	5.430676206489009	5.345892513765242	5.970717249725679	2.6712117469324492	1.5022269290607766	6.631757772060133	8.859716983825557	8.161203626537654	9.29064132252455	4.248540654161881	5.43976453993948	2.3637718666160166	8.193279140459184	6.9253093340793965	6.463974370279011	4.731132641579984	4.9601573982402	-0.5716718693241921	-1.6600668666598266	-2.87099235010618	-2.503773141437371	-1.2552997568385644	0.4516814947328406	-0.06270320752798406	1.9687051941037244	-1.3498927546430302	-0.4905189922846668	-5.021339381137693	0.5731554275886124	-3.5416102808289285	-4.130072839619585	-11.488527648534617	-15.160643900613938	-12.882928317091535	-11.788785239239921	3.572715418216366	-0.025602159001081762	0.2614505271567006	0.0	0.7357890626869555	-2.083175603889225	-7.6525756305501265
chr3L:14957638-14958472	0.5552050987676277	-0.47712125471966244	2.716740028780125	3.8673497401020356	1.623462601201537	5.925239274983584	4.736120036209344	2.1864442654251595	-0.2240774644457132	-0.08623855646255352	1.4975107806966512	1.4409742389303486	1.4637527426815686	0.3842533059311557	2.35834939305314	-1.6128123079011039	3.322116878638936	2.50009120302993	0.0	-0.47712125471966244	-1.1735567295533955	0.760640093821455	1.2049203278518885	0.8881232239143072	2.049983065775392	3.7649347708814407	4.5439005589546655	0.7359535705891888	0.32675222119505476	2.020480468674985	2.467596685187201	1.5356818186483685	1.3588360740722127	2.309622259940755	1.9096452215819297	3.261086524638688	1.1535175700737104	1.4192063708376903	0.3440557672277934	0.8416713548553072	2.059772622126397	-0.5722315223304937	-0.47712125471966244	0.7359535705891888	3.4175319727842974	2.7043759898608983	1.6914121239099256	7.0538794921618795	0.919397504684129
chr3L:14958654-14959352	2.716740028780125	3.8673497401020356	1.623462601201537	5.925239274983584	4.736120036209344	2.1864442654251595	-0.2240774644457132	-0.08623855646255352	1.4975107806966512	1.4409742389303486	1.4637527426815686	0.3842533059311557	2.35834939305314	-1.6128123079011039	3.322116878638936	2.50009120302993	0.0	-0.47712125471966244	-1.1735567295533955	0.760640093821455	1.2049203278518885	0.8881232239143072	2.049983065775392	3.7649347708814407	4.5439005589546655	0.7359535705891888	0.32675222119505476	2.020480468674985	2.467596685187201	1.5356818186483685	1.3588360740722127	2.309622259940755	1.9096452215819297	3.261086524638688	1.1535175700737104	1.4192063708376903	0.3440557672277934	0.8416713548553072	2.059772622126397	-0.5722315223304937	-0.47712125471966244	0.7359535705891888	3.4175319727842974	2.7043759898608983	1.6914121239099256	7.0538794921618795	0.919397504684129	3.9773390668398614	1.164919899636283
chr3L:14959373-14959952	3.8673497401020356	1.623462601201537	5.925239274983584	4.736120036209344	2.1864442654251595	-0.2240774644457132	-0.08623855646255352	1.4975107806966512	1.4409742389303486	1.4637527426815686	0.3842533059311557	2.35834939305314	-1.6128123079011039	3.322116878638936	2.50009120302993	0.0	-0.47712125471966244	-1.1735567295533955	0.760640093821455	1.2049203278518885	0.8881232239143072	2.049983065775392	3.7649347708814407	4.5439005589546655	0.7359535705891888	0.32675222119505476	2.020480468674985	2.467596685187201	1.5356818186483685	1.3588360740722127	2.309622259940755	1.9096452215819297	3.261086524638688	1.1535175700737104	1.4192063708376903	0.3440557672277934	0.8416713548553072	2.059772622126397	-0.5722315223304937	-0.47712125471966244	0.7359535705891888	3.4175319727842974	2.7043759898608983	1.6914121239099256	7.0538794921618795	0.919397504684129	3.9773390668398614	1.164919899636283	0.19869270423637217
chr3L:14960633-14961707	4.736120036209344	2.1864442654251595	-0.2240774644457132	-0.08623855646255352	1.4975107806966512	1.4409742389303486	1.4637527426815686	0.3842533059311557	2.35834939305314	-1.6128123079011039	3.322116878638936	2.50009120302993	0.0	-0.47712125471966244	-1.1735567295533955	0.760640093821455	1.2049203278518885	0.8881232239143072	2.049983065775392	3.7649347708814407	4.5439005589546655	0.7359535705891888	0.32675222119505476	2.020480468674985	2.467596685187201	1.5356818186483685	1.3588360740722127	2.309622259940755	1.9096452215819297	3.261086524638688	1.1535175700737104	1.4192063708376903	0.3440557672277934	0.8416713548553072	2.059772622126397	-0.5722315223304937	-0.47712125471966244	0.7359535705891888	3.4175319727842974	2.7043759898608983	1.6914121239099256	7.0538794921618795	0.919397504684129	3.9773390668398614	1.164919899636283	0.19869270423637217	-1.508221618971881	-5.841115946614729	-9.81611355350317
chr3L:14964363-14966523	0.3842533059311557	2.35834939305314	-1.6128123079011039	3.322116878638936	2.50009120302993	0.0	-0.47712125471966244	-1.1735567295533955	0.760640093821455	1.2049203278518885	0.8881232239143072	2.049983065775392	3.7649347708814407	4.5439005589546655	0.7359535705891888	0.32675222119505476	2.020480468674985	2.467596685187201	1.5356818186483685	1.3588360740722127	2.309622259940755	1.9096452215819297	3.261086524638688	1.1535175700737104	1.4192063708376903	0.3440557672277934	0.8416713548553072	2.059772622126397	-0.5722315223304937	-0.47712125471966244	0.7359535705891888	3.4175319727842974	2.7043759898608983	1.6914121239099256	7.0538794921618795	0.919397504684129	3.9773390668398614	1.164919899636283	0.19869270423637217	-1.508221618971881	-5.841115946614729	-9.81611355350317	-10.781478844069873	-13.342336744070046	-0.3378827511570093	2.1124957099034747	6.266061623072873	13.032820330141394	7.0320923684365635
chr3L:14967371-14968255	-0.47712125471966244	-1.1735567295533955	0.760640093821455	1.2049203278518885	0.8881232239143072	2.049983065775392	3.7649347708814407	4.5439005589546655	0.7359535705891888	0.32675222119505476	2.020480468674985	2.467596685187201	1.5356818186483685	1.3588360740722127	2.309622259940755	1.9096452215819297	3.261086524638688	1.1535175700737104	1.4192063708376903	0.3440557672277934	0.8416713548553072	2.059772622126397	-0.5722315223304937	-0.47712125471966244	0.7359535705891888	3.4175319727842974	2.7043759898608983	1.6914121239099256	7.0538794921618795	0.919397504684129	3.9773390668398614	1.164919899636283	0.19869270423637217	-1.508221618971881	-5.841115946614729	-9.81611355350317	-10.781478844069873	-13.342336744070046	-0.3378827511570093	2.1124957099034747	6.266061623072873	13.032820330141394	7.0320923684365635	6.404576348473415	17.657200637626612	22.174486547484914	16.078360688162025	15.575417430938634	14.831688308212097
chr3L:15501132-15501859	-1.6721488845449763	-0.3842533059311557	-1.1815020054581278	-0.13463002624209205	1.4535354505248967	-0.7359535705891888	-0.9884928598239788	0.8315523130180141	0.1238826896439999	1.2497658559547116	0.8089643778226023	-1.992125049064595	-1.2991533537617577	-1.5354346527983458	-2.4827283401855196	-0.6858562796310529	1.3821770810048504	0.0	0.9884928598239788	0.32675222119505476	3.4241896584745843	3.928620760103385	7.6438865266943194	1.5822108906017813	0.4106493675885908	4.229933743513048	4.230683915583456	6.9941825165411595	3.0064990998139023	3.527708484536051	1.7711392178724867	0.90738038144074	1.4134597491235843	-0.17864889905684825	-1.012066476169976	-2.093657981817748	-2.4019449255012093	-2.769566565918865	-2.9169372328700764	0.22407746444571308	0.0	-0.7359535705891888	0.47712125471966244	-0.12045395988350635	2.6276739091450705	4.501447762576815	2.259982999975834	0.47712125471966244	1.844827418961548
chr3L:15912758-15913441	-5.042717213322184	-6.189445184163984	-3.423894505440659	-0.47712125471966244	0.0	0.0	-2.2305476580887107	-2.9090659655281157	-1.7226212331102821	-0.5783344902683739	-1.0646544617763891	-3.9110875031403123	-0.6252873828651145	-0.691528896704296	0.21797704137113075	0.507089149039322	-0.7118669501790277	-1.214466665735996	-0.13544600953746083	1.3237073102980064	-0.7495035640692368	-2.6995316240276117	-0.6973665527695886	-2.0952174505909094	0.515865028483256	-0.8808482045000243	-0.06932047124102679	-0.06721355787169435	-1.214466665735996	-0.9826547152937031	-0.4827013752351584	-2.984977031346848	0.05816482245112784	0.7100565807323235	-0.9334555256422419	1.6584752919910561	0.18946256670265715	0.8804889295627867	0.9571973413630723	1.5044398155940713	-1.0587674175442947	0.48200578664651295	-0.030388073627737964	0.8631057210746313	-0.2105263209141679	0.6127720246461553	-0.5193003081432107	0.23063978384343853	-0.13385159653566525
chr3L:16041121-16042248	-2.721176546160839	-12.813082378753627	-9.03671904168193	-3.564888150145605	-5.989387668486833	-6.0657321396779516	-6.988910585321005	-4.541987333498651	-7.113837879892175	-5.176542286797282	-8.205423101713468	-4.63251228741738	-3.330018110753919	-0.28972707936814085	8.721907700076597	29.516705656760923	35.920286947750384	26.316991159019437	24.411099095276587	13.331952873472675	8.193033098172554	-4.149462026719785	-9.270113857595321	-20.84825514396239	-24.310233892027124	-15.723845005375102	-30.498957671688494	-16.69632837212806	2.1324144691310476	17.14893658653739	6.187668870702986	8.812448014413766	6.730756954822312	5.113271118517776	3.3336949634841	0.36875712345294664	1.4679433917965714	0.7697380030730763	-0.24394322044411307	0.45648833088540186	2.0462673229837134	7.01689669422971	3.211034840033142	2.905489012052168	0.4291696688838508	0.04090026739855756	-2.8006138528329365	-0.5302266709286746	-4.737128827035471
chr3L:16106235-16107286	17.998412053424822	18.602562619095124	19.125722656899818	17.019216907308937	14.875200607578995	6.701316473604177	8.825787641128636	8.136177153302414	4.910052311322574	0.6596507739548918	-0.5926505940165921	0.034374303859193545	0.8487836296259127	-0.04126791803059125	-0.026012183854487825	1.3105638844814804	-0.37734649529572317	-1.59726788075908	-0.6823488959885214	-2.3514203757452483	2.5976972007164427	1.8727425618795468	1.7838293593572214	-0.6100211151669201	-1.8103068463757903	-1.6922542176450261	-2.433810378585642	-3.672790739125423	-3.954472094040924	-3.940345110739606	-2.18822577440514	-2.8955697421528566	0.5517359560853587	1.3513338011084146	1.953900067005932	-2.0863885229516335	-0.8105963308630283	-1.4173441213211428	-2.302943164887512	-3.1339814773340913	-5.073640129554589	-3.3223957192605518	-3.2198374135714394	-2.4453612363123085	-3.6385166618941054	-4.20997390752325	-8.051394197388941	-8.154243226869047	-11.080895207794914
chr3L:16107334-16108291	19.125722656899818	17.019216907308937	14.875200607578995	6.701316473604177	8.825787641128636	8.136177153302414	4.910052311322574	0.6596507739548918	-0.5926505940165921	0.034374303859193545	0.8487836296259127	-0.04126791803059125	-0.026012183854487825	1.3105638844814804	-0.37734649529572317	-1.59726788075908	-0.6823488959885214	-2.3514203757452483	2.5976972007164427	1.8727425618795468	1.7838293593572214	-0.6100211151669201	-1.8103068463757903	-1.6922542176450261	-2.433810378585642	-3.672790739125423	-3.954472094040924	-3.940345110739606	-2.18822577440514	-2.8955697421528566	0.5517359560853587	1.3513338011084146	1.953900067005932	-2.0863885229516335	-0.8105963308630283	-1.4173441213211428	-2.302943164887512	-3.1339814773340913	-5.073640129554589	-3.3223957192605518	-3.2198374135714394	-2.4453612363123085	-3.6385166618941054	-4.20997390752325	-8.051394197388941	-8.154243226869047	-11.080895207794914	-2.204094620345582	8.318334851749364
chr3L:16402493-16403188	2.0767529612750724	3.389443451856496	-0.5358432340778476	1.0180318378758726	2.5911045163692963	5.200606713240484	5.446331997637484	6.611561655648397	5.846371396917124	5.509275004950656	4.499781218070784	6.68240526016532	5.4535700840708055	3.0165001393436763	4.3401733315835855	0.8863200633203413	3.3901233072456174	0.8149173547843386	1.1102944937637316	0.3936105744935026	-0.3373693734868075	-0.9431389782488059	-0.10962568408892696	-1.9279509280889975	-0.4647754165505365	-1.0958891037708254	-1.3847135825144197	0.15553434292359536	-1.0789706062113138	-1.1742213371544918	-1.814252970521732	-1.8075554552737876	-5.446342151683628	-6.666597991869972	-13.881469540092265	-17.104754392301334	-15.849945842012218	-17.9517156431993	-11.443869492194347	2.6011763741784892	6.97587887815041	7.912137606334849	3.236719671416751	-1.7266580420817803	-5.214966733919849	1.8635662115035476	10.280072806448137	5.150190322531455	0.7593974304282775
chr3L:16764725-16765598	-0.9974559889895561	-2.736695703024325	-4.028445937250412	-9.214354277633031	-8.556633413969983	-10.133170608833519	-9.943022679404546	-11.248421978679305	-8.094157464779107	-14.243435003813698	-17.651224213750336	-15.216505995736092	-19.557720973428307	-16.92906008253891	-20.44355714889045	-32.765206040374956	-29.71388708655316	-21.246874753297906	-5.922763230025839	-2.493420891963992	4.930331945023988	8.270272177965	5.9385428781184695	3.123961991423334	1.9812586767462672	6.865861112766896	10.212564883472648	7.137686782946052	7.492813700816266	2.774245394295878	-0.6712178415435524	-2.178833504661893	-2.7844465484277667	-2.3968622982027363	-2.6835915993073036	-5.89675960653105	-9.903398074956636	-7.441128410701699	-3.3467992505332993	-10.326482326052279	-10.847857671885395	3.6509883202385347	3.901438748874504	3.043629228858464	5.242122993984089	4.170878493738907	3.525780420717953	1.7164366982824382	0.5599746097441173
chr3L:16765614-16766430	-4.028445937250412	-9.214354277633031	-8.556633413969983	-10.133170608833519	-9.943022679404546	-11.248421978679305	-8.094157464779107	-14.243435003813698	-17.651224213750336	-15.216505995736092	-19.557720973428307	-16.92906008253891	-20.44355714889045	-32.765206040374956	-29.71388708655316	-21.246874753297906	-5.922763230025839	-2.493420891963992	4.930331945023988	8.270272177965	5.9385428781184695	3.123961991423334	1.9812586767462672	6.865861112766896	10.212564883472648	7.137686782946052	7.492813700816266	2.774245394295878	-0.6712178415435524	-2.178833504661893	-2.7844465484277667	-2.3968622982027363	-2.6835915993073036	-5.89675960653105	-9.903398074956636	-7.441128410701699	-3.3467992505332993	-10.326482326052279	-10.847857671885395	3.6509883202385347	3.901438748874504	3.043629228858464	5.242122993984089	4.170878493738907	3.525780420717953	1.7164366982824382	0.5599746097441173	-0.7455597854990379	3.9779948359700628
chr3L:16766587-16767278	-8.556633413969983	-10.133170608833519	-9.943022679404546	-11.248421978679305	-8.094157464779107	-14.243435003813698	-17.651224213750336	-15.216505995736092	-19.557720973428307	-16.92906008253891	-20.44355714889045	-32.765206040374956	-29.71388708655316	-21.246874753297906	-5.922763230025839	-2.493420891963992	4.930331945023988	8.270272177965	5.9385428781184695	3.123961991423334	1.9812586767462672	6.865861112766896	10.212564883472648	7.137686782946052	7.492813700816266	2.774245394295878	-0.6712178415435524	-2.178833504661893	-2.7844465484277667	-2.3968622982027363	-2.6835915993073036	-5.89675960653105	-9.903398074956636	-7.441128410701699	-3.3467992505332993	-10.326482326052279	-10.847857671885395	3.6509883202385347	3.901438748874504	3.043629228858464	5.242122993984089	4.170878493738907	3.525780420717953	1.7164366982824382	0.5599746097441173	-0.7455597854990379	3.9779948359700628	1.4382640944798941	-0.2105263209141679
chr3L:17549082-17549763	3.3540955240156882	-0.7359535705891888	1.5744741951716879	9.715271624606546	9.710303466817567	5.123866350630134	3.610361474640452	-0.3910079150300354	1.2670418878990384	-2.207356495112296	-3.108672053348561	-3.202476080815858	-6.192135344229479	-9.523770854832927	-10.312264211500123	-10.399392447130678	-1.2343585508555452	6.495724945931851	3.555145026480288	-2.6282796561369195	-4.603302399494315	-0.9586119241720026	-1.7321457241349796	0.0	0.0	0.0	0.0	0.0	0.0	0.0	0.0	0.0	0.0	0.0	0.9884928598239788	0.0	0.0	-2.8896935998817175	-0.5458206058709691	0.7350752397417999	-1.735739873193599	-2.2468058380601854	-7.315566153858491	-4.251487154252575	-11.333818534205497	-7.029805412078828	-14.870753023674286	-16.004011214391845	-0.19916529609750633
chr3L:18007250-18008058	-0.9864523878201478	-0.4609809647918091	-1.798807977874082	0.4903374879411854	-0.22129681439313428	0.5651517826717827	1.2234303497880634	0.0	-0.4897395884415317	0.8568448006503339	5.958126100966079	3.9782390412680364	4.1094414621529145	2.9293398286748005	5.969789497621764	7.664955274688003	4.636129332254383	0.5552050987676277	-0.030844490293999004	3.122420215017285	3.516834851941155	0.1216292424463452	-0.8167668605577929	0.27385287015813864	-0.23424734031828773	1.2574168334224496	0.7272991365758077	-0.2619576397404778	-0.030728460574488217	-1.112105842962159	-0.4723294722093821	-1.3018014117500194	-0.555646848467267	-1.437034394733112	-0.9059652567236041	0.7359535705891888	0.3555780583469113	-1.962578752933427	-2.2522293551944697	-3.1254242353915616	-4.805294575032244	-7.2581451043817085	-10.71709633253507	-4.172934116479914	-7.055228986557147	-5.581405524116588	1.3821770810048504	-1.7050524615266562	-4.805882494597737
chr3L:18008618-18009415	0.4903374879411854	-0.22129681439313428	0.5651517826717827	1.2234303497880634	0.0	-0.4897395884415317	0.8568448006503339	5.958126100966079	3.9782390412680364	4.1094414621529145	2.9293398286748005	5.969789497621764	7.664955274688003	4.636129332254383	0.5552050987676277	-0.030844490293999004	3.122420215017285	3.516834851941155	0.1216292424463452	-0.8167668605577929	0.27385287015813864	-0.23424734031828773	1.2574168334224496	0.7272991365758077	-0.2619576397404778	-0.030728460574488217	-1.112105842962159	-0.4723294722093821	-1.3018014117500194	-0.555646848467267	-1.437034394733112	-0.9059652567236041	0.7359535705891888	0.3555780583469113	-1.962578752933427	-2.2522293551944697	-3.1254242353915616	-4.805294575032244	-7.2581451043817085	-10.71709633253507	-4.172934116479914	-7.055228986557147	-5.581405524116588	1.3821770810048504	-1.7050524615266562	-4.805882494597737	10.642559242872434	0.288769123076823	1.9084850188786497
chr3L:18130827-18131458	-1.1492414016051922	-1.8655075493553939	1.897604259904281	11.950760854549685	12.130980122464834	12.411012123460356	7.238848549319346	4.526998574882163	1.4154871174327812	0.27634427563392705	-2.829158016148103	-1.5718305533592054	-2.8261193855653257	-4.725967876717565	-3.4854718457142773	-5.85952625458054	-3.7646199174717916	-1.0912786175148979	-6.917840095023328	-4.684405571029575	-5.025475534206993	-8.112116572416161	-9.424655010811989	-6.08198548124669	-10.65910063386347	-9.807664965284935	-6.144128591749835	-3.829617520412759	0.0	-0.47712125471966244	-0.7359535705891888	0.7359535705891888	2.462842945041918	-0.983063356283494	0.27822707999391183	-1.3055991103877056	4.231876698174606	8.213640635035665	8.768804875265369	16.980080124285518	6.30340715668035	12.918226344369065	7.049800436339997	6.165593025051236	10.82064642747936	8.508362592533183	4.899388432189637	0.19589630446506343	-6.65896786286229
chr3L:18131633-18132429	1.897604259904281	11.950760854549685	12.130980122464834	12.411012123460356	7.238848549319346	4.526998574882163	1.4154871174327812	0.27634427563392705	-2.829158016148103	-1.5718305533592054	-2.8261193855653257	-4.725967876717565	-3.4854718457142773	-5.85952625458054	-3.7646199174717916	-1.0912786175148979	-6.917840095023328	-4.684405571029575	-5.025475534206993	-8.112116572416161	-9.424655010811989	-6.08198548124669	-10.65910063386347	-9.807664965284935	-6.144128591749835	-3.829617520412759	0.0	-0.47712125471966244	-0.7359535705891888	0.7359535705891888	2.462842945041918	-0.983063356283494	0.27822707999391183	-1.3055991103877056	4.231876698174606	8.213640635035665	8.768804875265369	16.980080124285518	6.30340715668035	12.918226344369065	7.049800436339997	6.165593025051236	10.82064642747936	8.508362592533183	4.899388432189637	0.19589630446506343	-6.65896786286229	-10.863351690013124	-8.393058472579817
chr3L:18132487-18133371	11.950760854549685	12.130980122464834	12.411012123460356	7.238848549319346	4.526998574882163	1.4154871174327812	0.27634427563392705	-2.829158016148103	-1.5718305533592054	-2.8261193855653257	-4.725967876717565	-3.4854718457142773	-5.85952625458054	-3.7646199174717916	-1.0912786175148979	-6.917840095023328	-4.684405571029575	-5.025475534206993	-8.112116572416161	-9.424655010811989	-6.08198548124669	-10.65910063386347	-9.807664965284935	-6.144128591749835	-3.829617520412759	0.0	-0.47712125471966244	-0.7359535705891888	0.7359535705891888	2.462842945041918	-0.983063356283494	0.27822707999391183	-1.3055991103877056	4.231876698174606	8.213640635035665	8.768804875265369	16.980080124285518	6.30340715668035	12.918226344369065	7.049800436339997	6.165593025051236	10.82064642747936	8.508362592533183	4.899388432189637	0.19589630446506343	-6.65896786286229	-10.863351690013124	-8.393058472579817	2.055893913451373
chr3L:18580212-18581724	0.0	-1.7202177029269943	-0.4142158335968964	1.5359464690053315	2.539474567460887	2.4865415854214135	4.40445398395886	4.701396902990681	3.4016855807404065	3.5794407664649026	2.0070045666383423	5.14361408779102	4.653994238674195	2.9854287717498487	5.492253310070744	0.6267648488170143	2.5812801514949393	0.2673674493105602	1.9862204930215646	0.7359535705891888	0.3842533059311557	-0.3842533059311557	-0.47712125471966244	0.8000445486914659	2.573231566047102	5.6865195844912355	4.258565252125553	0.9884928598239788	1.920677598869101	0.7421278080019245	3.557540029965755	0.8752398927353685	1.819201483051779	1.3361026057351653	-0.14869112391160574	-2.175664849316979	-3.297207324534555	-3.952439860418963	-4.885262974599405	-2.9549786996171545	-5.098560036022135	-1.9229246495807275	0.0	0.9884928598239788	0.0	0.6100512300323014	4.076170885207114	2.8794811794637467	-0.9884928598239788
chr3L:18735333-18735886	3.7791085157807034	2.3043950847777968	5.51925370100002	0.8749159565979873	1.1546673219221175	2.6334112840382624	1.3635324302682306	0.14377556739737113	-2.8587035263225617	-6.059923751197361	-9.519154657268283	-9.060355935903914	-10.967470999049853	-7.12924811281704	-7.682894696627779	-0.9884928598239788	-0.9884928598239788	-4.620467776756702	-17.309372739235638	-15.227618965703735	-11.043201865705184	-11.488861269413574	0.0	-11.843763545736289	-15.111617042845674	-9.16211996728726	-10.96518852417218	-1.9084850188786497	-5.073605569302936	-15.837920185369367	-3.4525620940576753	-11.668338217618937	-4.393637863430521	-1.876494094184632	-3.1846216175757043	-1.6806839062132066	0.0	1.3628769251882806	-0.47712125471966244	0.0	0.0	0.0	0.0	0.0	0.0	0.0	0.0	0.0	0.0
chr3L:18737635-18738533	2.6334112840382624	1.3635324302682306	0.14377556739737113	-2.8587035263225617	-6.059923751197361	-9.519154657268283	-9.060355935903914	-10.967470999049853	-7.12924811281704	-7.682894696627779	-0.9884928598239788	-0.9884928598239788	-4.620467776756702	-17.309372739235638	-15.227618965703735	-11.043201865705184	-11.488861269413574	0.0	-11.843763545736289	-15.111617042845674	-9.16211996728726	-10.96518852417218	-1.9084850188786497	-5.073605569302936	-15.837920185369367	-3.4525620940576753	-11.668338217618937	-4.393637863430521	-1.876494094184632	-3.1846216175757043	-1.6806839062132066	0.0	1.3628769251882806	-0.47712125471966244	0.0	0.0	0.0	0.0	0.0	0.0	0.0	0.0	0.0	0.0	0.0	0.0	0.0	0.0	2.2592729369981233
chr3L:19548715-19553192	0.0	0.0	0.0	0.0	0.0	0.0	0.47712125471966244	0.47712125471966244	0.3842533059311557	0.3842533059311557	1.251293698979397	5.9392008709728294	2.3900422542586703	3.833159426416058	3.5835512713875364	4.914960451063605	5.524978032783653	3.4967468515400797	1.7962975890371429	0.9249909103163163	-0.15891671382976066	0.9078864773054824	12.776003949802327	26.440543645142974	25.388084045285332	25.15995665404712	9.830960884757191	10.958666132391679	12.296344385337628	14.20029267068157	5.304428708749709	12.37472383921509	4.10745938626204	6.7423125932093475	10.720229040259087	13.488091620940027	8.792519748846445	12.531783266232614	10.001247478009581	2.8421321470488228	6.399682696688292	8.721161638545318	8.915542030952585	4.6547380432006396	3.8693163401205695	3.3570006884681542	3.26169824850215	1.581117323238192	3.724009198409755
chr3L:19553623-19555341	1.251293698979397	5.9392008709728294	2.3900422542586703	3.833159426416058	3.5835512713875364	4.914960451063605	5.524978032783653	3.4967468515400797	1.7962975890371429	0.9249909103163163	-0.15891671382976066	0.9078864773054824	12.776003949802327	26.440543645142974	25.388084045285332	25.15995665404712	9.830960884757191	10.958666132391679	12.296344385337628	14.20029267068157	5.304428708749709	12.37472383921509	4.10745938626204	6.7423125932093475	10.720229040259087	13.488091620940027	8.792519748846445	12.531783266232614	10.001247478009581	2.8421321470488228	6.399682696688292	8.721161638545318	8.915542030952585	4.6547380432006396	3.8693163401205695	3.3570006884681542	3.26169824850215	1.581117323238192	3.724009198409755	4.1522998989666675	3.657721224519674	1.0487782070695417	-1.7345287976228647	2.988820755627022	3.5658778672591294	4.028891056092019	6.5867506466072685	4.137065620873254	4.9351847537965305
chr3L:19555568-19557386	3.5835512713875364	4.914960451063605	5.524978032783653	3.4967468515400797	1.7962975890371429	0.9249909103163163	-0.15891671382976066	0.9078864773054824	12.776003949802327	26.440543645142974	25.388084045285332	25.15995665404712	9.830960884757191	10.958666132391679	12.296344385337628	14.20029267068157	5.304428708749709	12.37472383921509	4.10745938626204	6.7423125932093475	10.720229040259087	13.488091620940027	8.792519748846445	12.531783266232614	10.001247478009581	2.8421321470488228	6.399682696688292	8.721161638545318	8.915542030952585	4.6547380432006396	3.8693163401205695	3.3570006884681542	3.26169824850215	1.581117323238192	3.724009198409755	4.1522998989666675	3.657721224519674	1.0487782070695417	-1.7345287976228647	2.988820755627022	3.5658778672591294	4.028891056092019	6.5867506466072685	4.137065620873254	4.9351847537965305	3.198579443546885	4.3433148008560405	2.8604750647848034	1.9635156869844992
chr3L:20255660-20256416	-6.26767385235343	0.0	0.0	0.0	0.0	0.0	0.0	0.0	0.0	0.0	0.0	-3.4797304274008187	-7.932332950679539	-6.883772156529683	-4.309137544965679	-1.1692681098934448	-1.2992503301620506	4.682741708796263	7.110550118001252	10.610402186582556	10.858399969835482	10.863067934816442	5.065300713060808	4.352349149091362	2.9469372092660566	4.061492026388795	1.4002232807370243	5.878918019750213	17.61052758752002	21.40809786312389	19.75299182072523	21.81434975925245	15.919083878452131	10.276037213054659	6.2649843797241145	4.82877086602118	7.5160828228422	3.0603951371763842	3.2832567393835976	4.034057614258658	4.240496661953876	2.624669751496508	0.6015371789012965	-5.8286009534924	-6.770132789656801	-3.848518026022905	-7.747686221710276	-7.677278741749954	-8.23036051960483
chr3L:20284865-20286244	-11.708588606026252	0.4052260849427943	-3.653889600896002	-5.597965688119735	-2.5352918816303283	-1.3274543126663803	-1.4737446487446972	-2.6372800785510293	-2.0418101527063217	-3.0262609220966104	-0.3950281665328211	-3.086102191357704	0.7789134453809591	-1.2262537741110882	2.190699074352623	0.8093396531418781	-0.32675222119505476	-0.7359535705891888	0.0	0.8457119955017671	2.276419542683485	3.919944048759801	5.986921111779056	3.7990053341849648	-0.15117730789243075	0.288769123076823	2.6343213882462297	2.176353332483717	4.573442071811589	3.3607624099952416	5.617349337832967	3.6181503369480446	0.0	0.0	1.6668900451615751	1.3307100969424897	1.684872899606169	4.648037294079919	5.308616787211128	8.377092867667569	6.614080803179548	7.821694994753384	7.565661621799035	12.981937552092333	12.629058138804519	14.225584922229578	10.795497174490858	7.427582363891704	5.004257613966245
chr3L:20286259-20287980	-5.597965688119735	-2.5352918816303283	-1.3274543126663803	-1.4737446487446972	-2.6372800785510293	-2.0418101527063217	-3.0262609220966104	-0.3950281665328211	-3.086102191357704	0.7789134453809591	-1.2262537741110882	2.190699074352623	0.8093396531418781	-0.32675222119505476	-0.7359535705891888	0.0	0.8457119955017671	2.276419542683485	3.919944048759801	5.986921111779056	3.7990053341849648	-0.15117730789243075	0.288769123076823	2.6343213882462297	2.176353332483717	4.573442071811589	3.3607624099952416	5.617349337832967	3.6181503369480446	0.0	0.0	1.6668900451615751	1.3307100969424897	1.684872899606169	4.648037294079919	5.308616787211128	8.377092867667569	6.614080803179548	7.821694994753384	7.565661621799035	12.981937552092333	12.629058138804519	14.225584922229578	10.795497174490858	7.427582363891704	5.004257613966245	5.997422743468131	6.9310302679851725	6.667392000016279
chr3L:20288505-20289276	-2.0418101527063217	-3.0262609220966104	-0.3950281665328211	-3.086102191357704	0.7789134453809591	-1.2262537741110882	2.190699074352623	0.8093396531418781	-0.32675222119505476	-0.7359535705891888	0.0	0.8457119955017671	2.276419542683485	3.919944048759801	5.986921111779056	3.7990053341849648	-0.15117730789243075	0.288769123076823	2.6343213882462297	2.176353332483717	4.573442071811589	3.3607624099952416	5.617349337832967	3.6181503369480446	0.0	0.0	1.6668900451615751	1.3307100969424897	1.684872899606169	4.648037294079919	5.308616787211128	8.377092867667569	6.614080803179548	7.821694994753384	7.565661621799035	12.981937552092333	12.629058138804519	14.225584922229578	10.795497174490858	7.427582363891704	5.004257613966245	5.997422743468131	6.9310302679851725	6.667392000016279	3.5761773047101664	8.120944562445272	4.3534827084614305	3.3349861659850237	3.4688196414422303
chr3L:20556870-20558452	-12.384250594210597	-10.272259010820347	-3.8548848849844886	0.0	-10.0226502560651	-11.54899253252094	-6.109370086801199	-4.66157381843399	2.8696906612450768	3.0630663717373077	1.3821770810048504	2.740852937731929	12.540404349084977	16.60149834789945	13.128065560236756	20.81779291789742	21.319303365166753	11.419679672689863	11.435826206678794	6.011216290061853	8.783727095133578	7.4235283571747335	2.4076435879632716	-1.6737317676577383	-7.314409443423945	-4.317455453879366	9.493355163335616	15.002942471389868	7.946308292523682	5.4070179044150555	1.6648796487346296	0.5468040641797601	-0.9178746612865442	-3.871134006942448	-5.594997301460526	2.2964423927931596	-1.4821259511478695	0.5387937226576681	-1.8001240460775279	-2.5185892489039	-1.798807977874082	-3.9838960104941084	-6.561748829232709	-6.039669765441405	-8.050783915448378	-9.431576751809002	-7.488445754954168	-5.236168299297638	-2.7285928155171044
chr3L:20687319-20688058	-5.282111804523505	-7.855240709774089	-4.4140569520322295	-3.2910542557371856	-3.6629542236942685	-5.984260526682111	-1.2445602669577998	-2.4707512986558626	-0.13906948780066597	-1.3906800109394053	-1.1695938556118923	1.826014458789498	0.7149236728009095	-0.4582180989624409	-0.8004067368593802	2.532098378031544	0.25191308101646737	-1.0182821494561896	-5.20795244109561	-0.03703676424308102	-0.47552285547611145	-0.922482933122629	-1.452305074090175	-2.6492570718812276	-3.6782716387317618	-6.2132687873577765	-3.5217329524526466	-4.722403821976498	-1.0967789287459788	-1.5089304733773692	-0.4491619997197331	-2.894148776061032	-2.2867325285118354	0.0	0.2681854859691828	0.831350478864448	0.8293822946279163	3.1969014871164436	1.730973469226099	2.914187905922037	3.9208600012940873	2.4172165972717226	2.4360395539593878	-0.19642164050402483	3.2851109193985937	2.193244831672068	3.1164999102253708	4.449199731892106	4.4178456144595915
chr3L:20689515-20691899	-5.984260526682111	-1.2445602669577998	-2.4707512986558626	-0.13906948780066597	-1.3906800109394053	-1.1695938556118923	1.826014458789498	0.7149236728009095	-0.4582180989624409	-0.8004067368593802	2.532098378031544	0.25191308101646737	-1.0182821494561896	-5.20795244109561	-0.03703676424308102	-0.47552285547611145	-0.922482933122629	-1.452305074090175	-2.6492570718812276	-3.6782716387317618	-6.2132687873577765	-3.5217329524526466	-4.722403821976498	-1.0967789287459788	-1.5089304733773692	-0.4491619997197331	-2.894148776061032	-2.2867325285118354	0.0	0.2681854859691828	0.831350478864448	0.8293822946279163	3.1969014871164436	1.730973469226099	2.914187905922037	3.9208600012940873	2.4172165972717226	2.4360395539593878	-0.19642164050402483	3.2851109193985937	2.193244831672068	3.1164999102253708	4.449199731892106	4.4178456144595915	3.8813059023500696	2.58574254251835	1.1709720508499057	1.3671172712771755	1.4892316912266281
chr3L:20815956-20817360	24.405893828103665	32.24647129930577	26.258096244377917	26.766750339590793	14.348123715726803	12.949719007630224	7.14199211186925	4.95216145077993	-0.8146170595828061	-3.04778973667644	-5.367813723217306	-3.7666436288617673	1.568095614860008	2.1081264435994505	5.06250894445887	7.382869621421154	2.8879856964477946	-0.7434818775052637	-1.7628709976881718	-8.001043078759288	-6.133950102177843	-16.752281111748133	-21.369977965578386	-20.906106060819667	-20.697800306685174	-6.590666679398983	-3.8246974028824208	6.844851813777588	14.520822731423387	9.808402530019363	8.831422679576157	7.628645898283445	6.836186895871171	8.23808415264957	4.335201028978237	4.01087048122007	3.4636464092196433	-0.6747255150990478	-4.249687658794575	-6.904607237992897	-2.80482372896365	-0.7728105171935836	0.34759255000523315	1.8902216826183418	1.4588372436407604	-1.876438065212537	-6.26045209579163	-7.001264563772793	-6.190003778502457
chr3L:21248571-21249228	3.6164431782142916	6.200353876419213	2.7401081536437353	1.5372974855613482	-0.18772878262536485	-2.7468996849363525	-10.093722944579445	-9.340154383057207	-10.636641688010245	-6.6479235634803695	-8.58689408378208	-7.579032205534753	-4.268182907877927	-6.949616388424821	-0.23220417679495023	-4.230443676248524	-11.022698015113786	-12.17160263453315	-12.586574410318983	-7.638497231011578	-9.325157507858929	-8.711803041386249	-2.512988822052836	1.4313637641589874	3.208625433421256	3.0987627694459845	5.712160711300376	5.999583772313343	0.133499793225631	-1.0668755590631576	0.24062334122190882	0.5237752573803524	3.467935724502915	6.044359021295573	4.308430020130514	5.785565754900059	5.608288942123446	4.098466800993495	3.8882423198580427	2.0929898455145377	2.490680656642762	0.8704996283069002	-1.020505931509876	-5.744652310452803	-6.729449493843403	-5.067533896639613	-3.5522588764684193	-1.0668755590631576	-4.027139736298023
chr3L:21473577-21474895	0.8307994305140747	-0.6958042886840675	-4.014118405297889	-6.336191136072777	-5.983610393578131	3.4541428607724365	12.288189184518522	12.277894413979565	7.588395635410241	5.695120830595075	1.4298007655676375	2.3316283337122283	1.4511011398557694	-0.9574611420024011	0.5461807351831428	-2.5259204160364197	-1.1497910726201475	-2.1505198911805854	-5.403316487891098	-10.674672414814307	-8.840280295764165	-6.88788855121663	4.63407812192454	2.97930347991735	-0.07062638443049458	-1.9839434926028054	-4.226856969031565	-7.490321972372528	-13.670508680921982	-15.004894332624138	-9.834273275997415	3.689337464853123	9.301259887891705	3.099837617407255	0.6149803844782077	1.649868834061697	1.8650555780051334	1.611694351466329	-0.32675222119505476	3.432768520248949	8.35224418395108	6.840942222330937	8.824299583055533	12.534357896335925	2.903625588793902	1.458023884941057	0.43453768640047136	0.9767057247610837	0.1642091236232561
chr3L:21482096-21483289	-2.1505198911805854	-5.403316487891098	-10.674672414814307	-8.840280295764165	-6.88788855121663	4.63407812192454	2.97930347991735	-0.07062638443049458	-1.9839434926028054	-4.226856969031565	-7.490321972372528	-13.670508680921982	-15.004894332624138	-9.834273275997415	3.689337464853123	9.301259887891705	3.099837617407255	0.6149803844782077	1.649868834061697	1.8650555780051334	1.611694351466329	-0.32675222119505476	3.432768520248949	8.35224418395108	6.840942222330937	8.824299583055533	12.534357896335925	2.903625588793902	1.458023884941057	0.43453768640047136	0.9767057247610837	0.1642091236232561	-0.20316204365322865	-1.5768536551231687	-3.2053885288973127	-1.58902281019159	-4.182780743662297	-1.6781136388016127	-3.1407839566371054	-4.0235067187612765	-4.52021885216966	-3.5956730800215646	-0.23102706836693862	2.2865301912985485	-2.1411477376961074	-0.5552050987676277	7.200190857838649	11.32519772081586	7.588649700451601
chr3L:21483714-21485687	-8.840280295764165	-6.88788855121663	4.63407812192454	2.97930347991735	-0.07062638443049458	-1.9839434926028054	-4.226856969031565	-7.490321972372528	-13.670508680921982	-15.004894332624138	-9.834273275997415	3.689337464853123	9.301259887891705	3.099837617407255	0.6149803844782077	1.649868834061697	1.8650555780051334	1.611694351466329	-0.32675222119505476	3.432768520248949	8.35224418395108	6.840942222330937	8.824299583055533	12.534357896335925	2.903625588793902	1.458023884941057	0.43453768640047136	0.9767057247610837	0.1642091236232561	-0.20316204365322865	-1.5768536551231687	-3.2053885288973127	-1.58902281019159	-4.182780743662297	-1.6781136388016127	-3.1407839566371054	-4.0235067187612765	-4.52021885216966	-3.5956730800215646	-0.23102706836693862	2.2865301912985485	-2.1411477376961074	-0.5552050987676277	7.200190857838649	11.32519772081586	7.588649700451601	5.896069271166395	8.415439989680262	5.075612611965393
chr3L:21636807-21637572	-1.0438715964118241	-2.3412482454145658	0.0	0.0	-3.7648869529697797	-1.626049850060953	-1.3119724275603457	-1.996776199561376	-0.5461807351831426	-5.419279296525913	-1.4658837434458158	8.969105445552305	5.551803338453444	3.012013908871408	-3.6043366201024982	-10.278558771931339	-11.716223390146261	-12.640322381117443	-11.042405392625696	-8.633830310486017	-11.547633921469718	-8.13481298851003	7.191081652184635	10.006936747923156	17.597512520083622	7.0519349417440145	10.902226173849716	8.221579391115945	6.9930211977061045	7.447181768903587	4.126599682467071	1.5404303569554496	1.3467903131630417	-1.5259764817452581	-0.18520418549323964	-0.7077446186948947	-1.415809916696771	1.3769628308040314	-1.2521174757317006	-1.9159028722053089	-1.419420607658997	-0.4643295098729343	-0.3255265084640595	-2.7468511620920997	-1.3886146346592059	-3.736742503195975	-3.4000773819081256	-1.5614496911613953	3.7858799463556916
chr3L:22058063-22059916	0.6773948282107786	0.4633073339872348	-0.16853223013670413	1.7840054356963941	-0.15291467517953874	1.385543176679504	0.44405512276994275	-0.3934004378828495	0.7561756218421583	-1.0080292206340131	-1.1232603356870858	0.028375559195475096	-1.5877761392135872	-0.20989716028908945	-3.2652724404706284	-2.8388006888282096	-1.410206909484265	-2.568963833189632	0.034577966162650096	2.640509405098437	1.9127508378860996	2.608071096561071	-1.842141432894835	-2.9759976588209143	-1.2569466531843927	-1.1194469213804297	-1.5757040175044739	-5.255493000730074	-7.487392284210389	-7.058051493282599	-1.5984637911088007	-1.1743291227373496	-8.803151798339231	-8.406399686353977	-8.667028707089317	-2.689280945401839	-4.760815091181008	-0.9059652567236041	-1.4112246161388995	-3.6963918780270046	-1.6389681487649703	2.021125179143697	0.9884928598239788	0.0	0.0	-1.075535666472462	3.5304885221708067	1.8167588428063957	1.5250495399159165
chr3L:22060060-22061894	-0.15291467517953874	1.385543176679504	0.44405512276994275	-0.3934004378828495	0.7561756218421583	-1.0080292206340131	-1.1232603356870858	0.028375559195475096	-1.5877761392135872	-0.20989716028908945	-3.2652724404706284	-2.8388006888282096	-1.410206909484265	-2.568963833189632	0.034577966162650096	2.640509405098437	1.9127508378860996	2.608071096561071	-1.842141432894835	-2.9759976588209143	-1.2569466531843927	-1.1194469213804297	-1.5757040175044739	-5.255493000730074	-7.487392284210389	-7.058051493282599	-1.5984637911088007	-1.1743291227373496	-8.803151798339231	-8.406399686353977	-8.667028707089317	-2.689280945401839	-4.760815091181008	-0.9059652567236041	-1.4112246161388995	-3.6963918780270046	-1.6389681487649703	2.021125179143697	0.9884928598239788	0.0	0.0	-1.075535666472462	3.5304885221708067	1.8167588428063957	1.5250495399159165	0.5781519546899198	1.2089608120106723	1.0608179452365678	5.085157699240377
chr3L:22062307-22063047	0.7561756218421583	-1.0080292206340131	-1.1232603356870858	0.028375559195475096	-1.5877761392135872	-0.20989716028908945	-3.2652724404706284	-2.8388006888282096	-1.410206909484265	-2.568963833189632	0.034577966162650096	2.640509405098437	1.9127508378860996	2.608071096561071	-1.842141432894835	-2.9759976588209143	-1.2569466531843927	-1.1194469213804297	-1.5757040175044739	-5.255493000730074	-7.487392284210389	-7.058051493282599	-1.5984637911088007	-1.1743291227373496	-8.803151798339231	-8.406399686353977	-8.667028707089317	-2.689280945401839	-4.760815091181008	-0.9059652567236041	-1.4112246161388995	-3.6963918780270046	-1.6389681487649703	2.021125179143697	0.9884928598239788	0.0	0.0	-1.075535666472462	3.5304885221708067	1.8167588428063957	1.5250495399159165	0.5781519546899198	1.2089608120106723	1.0608179452365678	5.085157699240377	1.7675000630653541	0.685856279631053	1.8920525487348356	4.564924651584684
chr3L:22394618-22397781	4.7736105656262104	4.532649260958277	5.106106312694769	3.7496480929055704	-0.10307903847289221	-0.9884928598239788	-1.0180318378758721	-2.4564970921306557	0.5130442744749322	0.14053560366752782	-0.6813859754679931	-2.3793623433819597	-0.7822585751594568	-6.772051713086161	-5.231217130577704	-0.3842533059311557	-0.6823442096091357	-2.9997035055557353	-0.6610055706295627	0.47076465656374733	0.0	1.547555441777249	7.43538154892621	0.7728105171935836	4.051326855508744	6.608397121711501	4.463950213977125	5.931522723461267	3.6728558218462073	2.493598072704731	2.5077295812149782	-0.892478828065966	2.4642245296277907	-1.6741837856647241	0.7882087584305985	0.5985042088181516	-0.1273791673816936	2.091728394182695	0.0	0.3842533059311557	0.7252407316073417	2.7076545181784573	5.704874504753759	4.154707026019173	7.194342262743355	6.8014778064556625	9.722480208784196	1.6927352453282947	7.0494661853143725
chr3L:22397943-22398619	-1.0180318378758721	-2.4564970921306557	0.5130442744749322	0.14053560366752782	-0.6813859754679931	-2.3793623433819597	-0.7822585751594568	-6.772051713086161	-5.231217130577704	-0.3842533059311557	-0.6823442096091357	-2.9997035055557353	-0.6610055706295627	0.47076465656374733	0.0	1.547555441777249	7.43538154892621	0.7728105171935836	4.051326855508744	6.608397121711501	4.463950213977125	5.931522723461267	3.6728558218462073	2.493598072704731	2.5077295812149782	-0.892478828065966	2.4642245296277907	-1.6741837856647241	0.7882087584305985	0.5985042088181516	-0.1273791673816936	2.091728394182695	0.0	0.3842533059311557	0.7252407316073417	2.7076545181784573	5.704874504753759	4.154707026019173	7.194342262743355	6.8014778064556625	9.722480208784196	1.6927352453282947	7.0494661853143725	1.5906582245369196	6.395515350299243	7.907641166964126	2.6451328292852043	7.970929975956106	3.6768394600072254
chr3L:22450034-22451760	-5.174321196591896	-11.437290051741968	-4.573034652555451	2.3896073453432467	5.565748642790123	22.62494095538619	26.260002272794427	26.21122376431384	24.085502010631565	12.68451363678313	13.892933380959692	12.126913827175454	5.627306085645177	4.577770936934465	5.0535561309665535	3.9252875873977104	3.513935319298431	3.194576202393011	2.899806524846873	2.9932734494380293	1.8885863726713465	2.318061049444663	1.1756395186947883	1.8482302426052315	2.052465892183112	-1.1721569025648257	-1.3336590785058677	-3.3981828816467807	-5.112642078929735	-6.089757404550898	-5.546728488458903	-3.950036532794902	-2.52620826694007	-1.306378598811669	-1.2538080694789855	-6.220301214041254	-4.20749835990686	-3.3812272654311766	-3.571497693545282	-1.6495855613488262	-0.16068432228610174	-0.1906396849042358	-1.1793843159454178	-1.5022269290607766	1.7214547359683818	2.6992000699605843	3.458341322335101	3.3175627582903138	4.749718650194927
chr3R:67-1308	0	0	0	0	0	0	0	0	0	0	0	0	0	0	0	0	0	0	0	0	0	0	0	0	0	0	0	0	0	0	0	0	0	0	0	0	0	0	0	0	0	0	0	0	0	0	0	0	0
chr3R:1468-2114	0	0	0	0	0	0	0	0	0	0	0	0	0	0	0	0	0	0	0	0	0	0	0	0	0	0	0	0	0	0	0	0	0	0	0	0	0	0	0	0	0	0	0	0	0	0	0	0	0
chr3R:259893-261184	2.483933915539969	-0.5050184077099936	-5.031143920149037	-13.62912802960379	-6.773816493903235	-4.69439278068746	-7.095282005015724	0.23685661725686183	13.614729455202228	9.381426576509558	9.36335482229947	2.913916670441201	4.7509351796945944	10.847666986553113	9.28047317868544	10.928342495290208	7.260565456378928	4.193009900938655	1.4195456715774053	-0.7756935721587258	0.23634353208163594	-0.562201201311208	-0.6864289643924706	-6.409353947250236	-6.4620735969520275	-10.319133270974055	-15.332137259659234	-17.182271362332404	-7.382840616166558	-9.00388188742689	-9.704277444657606	-9.852774070079544	-0.18956458884263497	-1.2718735439589592	-1.2338863123401764	-0.32902743019439595	-2.2724645444641847	-4.720437487625018	-5.857536762679556	-0.7158051146113907	5.271848049999116	13.099832445103047	8.31538360404888	9.301962838272777	7.129548866435838	1.8052709750169444	-0.6558541829617227	2.880003266347856	5.108749249559681
chr3R:282924-284185	-0.6558541829617227	2.880003266347856	5.108749249559681	5.932211560656775	0.0	0.0	0.0	0.0	0.0	0.0	0.0	1.3162168985821734	4.185374659368771	1.1096670455303024	6.258674644151521	4.303778947674177	6.045430102670127	1.4548969674018568	0.01833184261057506	-1.8069846800944718	-3.6004381897866957	-3.636428405042616	-1.9005063560400217	-0.9670162803285552	-3.8159604177388857	-3.549938807599428	-1.012928264306205	2.740629624790777	1.6856408850715203	0.8526405704718831	1.1025039742613163	2.9794759299785927	4.4990567345844745	2.885013785650563	2.3424557126248664	3.6050034712167562	1.5226129567907598	-1.3425607532156456	-6.644797046365709	-6.973639153287566	-9.698615375225717	-6.822725284051451	-9.04337269515516	-3.7870322181506673	-5.686954617859248	-0.23467219307274031	4.675750363429028	2.7208792528245445	-0.8671503576467227
chr3R:284349-285231	5.932211560656775	0.0	0.0	0.0	0.0	0.0	0.0	0.0	1.3162168985821734	4.185374659368771	1.1096670455303024	6.258674644151521	4.303778947674177	6.045430102670127	1.4548969674018568	0.01833184261057506	-1.8069846800944718	-3.6004381897866957	-3.636428405042616	-1.9005063560400217	-0.9670162803285552	-3.8159604177388857	-3.549938807599428	-1.012928264306205	2.740629624790777	1.6856408850715203	0.8526405704718831	1.1025039742613163	2.9794759299785927	4.4990567345844745	2.885013785650563	2.3424557126248664	3.6050034712167562	1.5226129567907598	-1.3425607532156456	-6.644797046365709	-6.973639153287566	-9.698615375225717	-6.822725284051451	-9.04337269515516	-3.7870322181506673	-5.686954617859248	-0.23467219307274031	4.675750363429028	2.7208792528245445	-0.8671503576467227	-1.4409538854295656	-9.316520969940525	-6.687356235697886
chr3R:672297-673330	-4.484013886013255	0.0	-0.2620076431622541	-6.859126082874123	-4.643127106426513	-5.199006547621897	-9.23853421180829	-11.18932532291537	-16.30234290757909	-9.000827235369881	-14.358529411766517	-11.503445946321472	-2.085104465378037	-2.6731372572606285	4.369717300320566	6.144397367175848	3.2818865891509392	0.565619501051088	1.5538846271505689	-2.7981996736623866	-0.20690754634709738	4.376376293129857	-0.20411886159734718	2.716163658965114	3.9215560048477505	1.3369056915711355	2.7321293121938406	-1.7857794028206349	0.21052632091416779	-1.9801415319026814	-3.0045483576294307	0.3793496550956303	8.963138224016847	9.220455930874316	16.482890521312733	16.96992523517707	19.468437740006593	14.190971718857748	11.940727087647586	4.040627316580668	2.3315033696482605	2.124302055252292	0.7940479438497913	-1.5812747458180247	-3.4503574808399673	-7.008988026571639	-10.258671317587932	-12.730519105266932	-13.486872923696017
chr3R:674534-675437	-5.199006547621897	-9.23853421180829	-11.18932532291537	-16.30234290757909	-9.000827235369881	-14.358529411766517	-11.503445946321472	-2.085104465378037	-2.6731372572606285	4.369717300320566	6.144397367175848	3.2818865891509392	0.565619501051088	1.5538846271505689	-2.7981996736623866	-0.20690754634709738	4.376376293129857	-0.20411886159734718	2.716163658965114	3.9215560048477505	1.3369056915711355	2.7321293121938406	-1.7857794028206349	0.21052632091416779	-1.9801415319026814	-3.0045483576294307	0.3793496550956303	8.963138224016847	9.220455930874316	16.482890521312733	16.96992523517707	19.468437740006593	14.190971718857748	11.940727087647586	4.040627316580668	2.3315033696482605	2.124302055252292	0.7940479438497913	-1.5812747458180247	-3.4503574808399673	-7.008988026571639	-10.258671317587932	-12.730519105266932	-13.486872923696017	-13.330107845356796	-7.4178180526784425	-0.26145052715670036	1.3821770810048504	6.20283909232741
chr3R:1449941-1450639	8.79359370907676	20.388153107311187	19.996883266979324	12.065871277171215	3.522187504515047	12.610678797743882	11.317566324144552	16.6352594311349	11.557747896950206	12.314159333888655	6.407602673762054	4.158249122186115	5.630302474167562	4.508255398133268	3.271237034892565	0.783554142108237	-0.36039710173057043	-4.07667422433124	-10.229918533146073	-11.393649742794764	-16.038379111455175	-13.49986378998075	-2.0098993249934445	-9.82816949821265	-23.069128455199685	-26.22128988749659	-25.49845949555539	-25.542600259371756	-13.132970591290308	0.0	-0.1637321011816039	-5.690335212056449	-8.35215412740549	-10.352811585073002	-10.039217623801692	-7.129680615097282	5.745931898066054	9.315894068610135	6.833880791662661	3.520333821105036	-2.274426559084807	-3.317622245743364	-2.6120210074527805	0.2427921199745347	-1.7358556500488482	-2.2321482815742852	-15.145709915939038	-11.565985343312633	-11.877936199765362
chr3R:1451698-1452604	3.522187504515047	12.610678797743882	11.317566324144552	16.6352594311349	11.557747896950206	12.314159333888655	6.407602673762054	4.158249122186115	5.630302474167562	4.508255398133268	3.271237034892565	0.783554142108237	-0.36039710173057043	-4.07667422433124	-10.229918533146073	-11.393649742794764	-16.038379111455175	-13.49986378998075	-2.0098993249934445	-9.82816949821265	-23.069128455199685	-26.22128988749659	-25.49845949555539	-25.542600259371756	-13.132970591290308	0.0	-0.1637321011816039	-5.690335212056449	-8.35215412740549	-10.352811585073002	-10.039217623801692	-7.129680615097282	5.745931898066054	9.315894068610135	6.833880791662661	3.520333821105036	-2.274426559084807	-3.317622245743364	-2.6120210074527805	0.2427921199745347	-1.7358556500488482	-2.2321482815742852	-15.145709915939038	-11.565985343312633	-11.877936199765362	-10.041229578112045	-15.336063454502494	-12.307542752174665	-2.2051596035898453
chr3R:1472001-1472671	-2.2321482815742852	-15.145709915939038	-11.565985343312633	-11.877936199765362	-10.041229578112045	-15.336063454502494	-12.307542752174665	-2.2051596035898453	-5.679540976338891	0.7359535705891888	18.497150798305945	30.864791767109534	27.842949143241995	18.94540807341922	17.71224055955651	13.596905702983642	9.394637087876148	1.674699202459402	-5.75870024146426	-12.425798554046446	-5.449615793041799	9.793675135173316	7.103547184908103	6.998774688711338	3.099483525220618	-0.3904149486317256	-1.255186884787189	-2.6423328757367766	-2.6909320102722734	-9.07738919550068	-8.375971293709814	-4.9809070241153375	-1.207316326791953	3.726534315881601	15.966021804424397	19.18712787218596	11.359105550503099	9.849918186771076	3.1165456674533685	-2.0683657008122815	-3.3094811480293234	-2.1024042231740965	-3.3647802342593924	-0.24517880602731876	-10.298471700255938	-6.132542401193245	-7.511077714511678	-3.676399430248123	-9.43751580154057
chr3R:2568630-2570527	6.987321953040417	5.505490158673247	2.889863806573348	-0.12045201286525187	1.232391195590212	-0.8288820123629248	-4.117130495273781	-2.7622011642769424	-2.2153222995555515	-3.9841331935304845	-0.9812849013681191	-4.97652334370188	-4.423286050320691	-6.920106625336964	-7.0791175275724845	-7.722052657094493	-10.148646537258477	-12.178334194405783	-12.210482543963197	-7.948787593266637	-20.234690158050967	-13.053975315577969	-9.526910021372208	-12.795260976806329	-13.582146276606585	-13.901771707744752	-10.625328839857316	-7.90388533949474	-3.7699260700920525	-5.920271714179309	-7.6427703804978755	-10.2696638719858	-1.9508484278458382	0.38573375212123046	1.9434555856175708	2.023038977613576	1.6595357330870095	6.246519431499068	2.889455888471493	4.6540223300085986	3.9652673692859945	0.21052632091416779	1.767086485902802	1.7093444634113937	1.0666396651073242	4.052450776789706	3.107271235643927	-1.2226364775775984	0.3795920046071121
chr3R:2570613-2571744	1.232391195590212	-0.8288820123629248	-4.117130495273781	-2.7622011642769424	-2.2153222995555515	-3.9841331935304845	-0.9812849013681191	-4.97652334370188	-4.423286050320691	-6.920106625336964	-7.0791175275724845	-7.722052657094493	-10.148646537258477	-12.178334194405783	-12.210482543963197	-7.948787593266637	-20.234690158050967	-13.053975315577969	-9.526910021372208	-12.795260976806329	-13.582146276606585	-13.901771707744752	-10.625328839857316	-7.90388533949474	-3.7699260700920525	-5.920271714179309	-7.6427703804978755	-10.2696638719858	-1.9508484278458382	0.38573375212123046	1.9434555856175708	2.023038977613576	1.6595357330870095	6.246519431499068	2.889455888471493	4.6540223300085986	3.9652673692859945	0.21052632091416779	1.767086485902802	1.7093444634113937	1.0666396651073242	4.052450776789706	3.107271235643927	-1.2226364775775984	0.3795920046071121	-3.140357202361049	-1.3637922877621362	0.9953512077276858	-1.0058009600137618
chr3R:2578822-2581347	-20.234690158050967	-13.053975315577969	-9.526910021372208	-12.795260976806329	-13.582146276606585	-13.901771707744752	-10.625328839857316	-7.90388533949474	-3.7699260700920525	-5.920271714179309	-7.6427703804978755	-10.2696638719858	-1.9508484278458382	0.38573375212123046	1.9434555856175708	2.023038977613576	1.6595357330870095	6.246519431499068	2.889455888471493	4.6540223300085986	3.9652673692859945	0.21052632091416779	1.767086485902802	1.7093444634113937	1.0666396651073242	4.052450776789706	3.107271235643927	-1.2226364775775984	0.3795920046071121	-3.140357202361049	-1.3637922877621362	0.9953512077276858	-1.0058009600137618	-0.6252873828651145	-1.3356318263708753	-2.263230978990982	0.0	1.1735567295533953	-0.9541698250313437	-0.6247085550122145	2.4915797699255364	0.5050184077099935	3.172772719376206	2.261476365639288	2.5624265579073	2.81646306865587	2.4352118954210313	2.493005727125369	0.7280145892514678
chr3R:2581377-2582795	-13.901771707744752	-10.625328839857316	-7.90388533949474	-3.7699260700920525	-5.920271714179309	-7.6427703804978755	-10.2696638719858	-1.9508484278458382	0.38573375212123046	1.9434555856175708	2.023038977613576	1.6595357330870095	6.246519431499068	2.889455888471493	4.6540223300085986	3.9652673692859945	0.21052632091416779	1.767086485902802	1.7093444634113937	1.0666396651073242	4.052450776789706	3.107271235643927	-1.2226364775775984	0.3795920046071121	-3.140357202361049	-1.3637922877621362	0.9953512077276858	-1.0058009600137618	-0.6252873828651145	-1.3356318263708753	-2.263230978990982	0.0	1.1735567295533953	-0.9541698250313437	-0.6247085550122145	2.4915797699255364	0.5050184077099935	3.172772719376206	2.261476365639288	2.5624265579073	2.81646306865587	2.4352118954210313	2.493005727125369	0.7280145892514678	0.9509217485134626	0.9676510568749617	0.1515715850620499	-0.9960491555120451	0.4286136511440642
chr3R:2643965-2644852	-3.011411644803958	2.3864252548816838	3.7533685460060076	11.153231348080835	5.461516151784932	7.965489952835211	1.621939709406928	5.813519995736558	4.6013533827738256	3.356604949899413	-0.9568070777091172	0.1687317727032491	-3.5173758072658834	-2.70493730795769	-5.425417773152519	-6.3967085841231395	-6.918488782856713	-5.876186078187709	-2.802873109792044	-3.8362608028584866	-19.59217909787551	-22.70677874280777	-14.824213264912446	-11.597716417826213	-7.0970153048596964	0.5552050987676277	0.32675222119505476	1.0466924622419154	21.768256366955253	25.001655078890366	20.608642839345947	17.923694490401626	12.34599522288824	7.7926810055284585	7.971801021976323	5.326683748797583	0.9059652567236041	0.288769123076823	4.999686648246019	7.668375430446613	4.0340631521911	3.002596280034251	3.8130677580736156	4.427400249497752	-0.3010255563743431	0.4193295933985784	-3.2803900013211953	2.529717414630337	6.671406729170254
chr3R:2688995-2689758	-3.1345945561103465	-2.154561265815789	0.9059652567236041	-2.5736174527314386	-8.600274805209526	-1.9769857196479577	-6.538413142405397	-12.188676058125418	-2.3773108271546586	0.47712125471966244	0.7359535705891888	-0.3842533059311557	-1.687579782996742	0.9260608189993222	3.6488043908987327	0.0	4.39567865260868	11.15681636564473	-0.47712125471966244	0.0	24.1580438602275	29.698463430015845	36.9421067327489	33.420850393885715	28.877097079274808	26.42269797374634	14.56285386571986	1.087636782058556	9.074958947122264	9.462510316038552	15.466088041585854	17.82561156094977	15.323643329157383	13.902608680050704	9.762935263457365	3.958217846190263	2.816713289240951	1.4610685126102345	1.8809582508475693	-1.9071553496952545	0.302840128022867	0.42599126468368154	-1.4299104155415763	-0.4067325182058577	-1.8358093896003038	0.16164265037982758	-0.8829809883631135	-0.6816519536376183	-1.2452337508642275
chr3R:3804632-3805266	-1.8371405951950812	-4.1352239618653055	-3.4275970681083057	-2.532924208998541	0.6249320561878885	-3.059286368180054	-0.5511011468531489	-3.0496671833426237	-7.144058451918291	-4.012897387989918	-4.097972876384632	-5.636302524783499	-10.735060623393187	-12.135379693461772	-11.656506947693579	-9.14890902587005	-0.6383073482902312	-1.398411955798039	-4.355864494839464	-1.169049123415361	1.1299301379146123	0.21052632091416779	-0.08964142080106785	1.340213902341679	0.0	1.6521038278446576	2.1935494410881042	5.312795483390125	3.8857239083502977	4.217541652999867	3.874437198576122	6.660957128436325	8.26075022174588	0.08476429707159522	7.247946835817561	2.000002849933086	3.003027725475641	7.490876914713722	6.567683009365288	4.584534125784685	6.47155570585862	5.2589403260750345	8.672636110477063	7.551855068578427	7.544819397025748	8.650362432705162	4.691325584452424	5.637341272026255	3.458248392145677
chr3R:4101138-4102021	-2.3375063566839374	-3.980221871099236	-6.031686641095119	-6.5692113620043235	-11.219006919319364	-8.207390860552492	-14.46510420806005	-18.24076711704975	-16.568203658185183	-24.89052566975089	-16.24531471224438	-17.86306199188482	-11.976437278494037	-26.718965215102063	-22.37290546440477	-8.848306250537322	-2.191613866854509	10.598750449481344	20.844451451154196	18.454044912293373	18.206634442613208	13.338577170801292	6.303721678405805	3.922717495729088	1.064783985678585	-3.050847488952894	-3.7639159688852946	-10.882970659261735	-9.264092477768589	0.24827508068938758	-1.119930682753642	3.311057527471726	9.364870462172384	8.606858429321807	6.712737790822379	2.5130237299592335	-0.8142112846098194	0.1279004937764067	9.19193786597272	8.930276065450611	10.262783835428912	4.930180523532574	9.854812113814921	6.631168393360584	10.400936836303336	8.952709905387344	1.712654799456369	-0.09621366072704284	3.126959555942613
chr3R:4102045-4103591	-6.031686641095119	-6.5692113620043235	-11.219006919319364	-8.207390860552492	-14.46510420806005	-18.24076711704975	-16.568203658185183	-24.89052566975089	-16.24531471224438	-17.86306199188482	-11.976437278494037	-26.718965215102063	-22.37290546440477	-8.848306250537322	-2.191613866854509	10.598750449481344	20.844451451154196	18.454044912293373	18.206634442613208	13.338577170801292	6.303721678405805	3.922717495729088	1.064783985678585	-3.050847488952894	-3.7639159688852946	-10.882970659261735	-9.264092477768589	0.24827508068938758	-1.119930682753642	3.311057527471726	9.364870462172384	8.606858429321807	6.712737790822379	2.5130237299592335	-0.8142112846098194	0.1279004937764067	9.19193786597272	8.930276065450611	10.262783835428912	4.930180523532574	9.854812113814921	6.631168393360584	10.400936836303336	8.952709905387344	1.712654799456369	-0.09621366072704284	3.126959555942613	2.3228610921274355	4.624462258978455
chr3R:4521709-4522660	0.0	0.9230038491088758	2.3274680813573716	2.1609869980105456	0.5552050987676277	2.287423169309121	1.661022988593031	1.4066789578504793	5.213322180258284	5.6481899512760005	4.686936794060836	15.296365867838471	10.092264301864041	8.699576753330431	10.707103104939874	10.142140584720375	9.301259887891705	9.176148313376153	2.428283858999439	0.3583317802510046	-3.3280791926077744	-9.205631599970774	-10.649754397530575	-12.625024755856053	-14.860479743372796	-15.63528338139788	-9.862061312038518	-12.466929193614089	-3.381305808153869	11.11951581703862	11.968582083485156	10.890038959645388	4.316039424117731	-3.8171713012858577	-5.905095618952003	-8.087079674847224	0.20538325990451917	7.763008529795657	7.112835269512629	6.896799571024693	1.8986668949194396	-6.204452881487264	-6.525040335790181	-10.804867828986099	-10.450118181386166	-2.0095826674614794	-1.3831650459648817	7.052942248637476	9.179131254140767
chr3R:4523353-4527271	2.1609869980105456	0.5552050987676277	2.287423169309121	1.661022988593031	1.4066789578504793	5.213322180258284	5.6481899512760005	4.686936794060836	15.296365867838471	10.092264301864041	8.699576753330431	10.707103104939874	10.142140584720375	9.301259887891705	9.176148313376153	2.428283858999439	0.3583317802510046	-3.3280791926077744	-9.205631599970774	-10.649754397530575	-12.625024755856053	-14.860479743372796	-15.63528338139788	-9.862061312038518	-12.466929193614089	-3.381305808153869	11.11951581703862	11.968582083485156	10.890038959645388	4.316039424117731	-3.8171713012858577	-5.905095618952003	-8.087079674847224	0.20538325990451917	7.763008529795657	7.112835269512629	6.896799571024693	1.8986668949194396	-6.204452881487264	-6.525040335790181	-10.804867828986099	-10.450118181386166	-2.0095826674614794	-1.3831650459648817	7.052942248637476	9.179131254140767	11.034811451226288	10.62388707812361	7.78602499830508
chr3R:5222653-5223298	-1.427061431565605	3.0585971179663254	2.3422062921605993	1.881666270468655	2.043026543467967	0.15158645614062508	2.7965236947073193	-0.21423165336576278	3.2924943479344893	1.8846905489544996	-0.6252873828651145	-0.9059652567236041	4.653685483080804	8.263351214828683	11.599793666825972	12.307119614595763	10.058353579788188	9.687626234474648	5.302288337363325	4.436931109725249	4.925707079255477	2.8408137138552134	1.3174672929231261	-0.12045395988350635	1.6043581432665888	0.5982874332953676	3.5304175526205186	8.47270185767409	6.4452795311841085	8.31811415101711	8.860189824119455	15.016157916975207	9.675084165851816	11.490332663609157	9.979386239832648	8.430616191463079	4.361621495626405	8.05407294628312	5.534897761717782	9.096863521214948	3.3679113935803353	-0.2073978035635709	-0.3065006916752744	-2.442782973690295	-0.7524646610624018	-0.3406968869364643	-4.2144587662967625	-4.672916075266234	-7.389154381215533
chr3R:5223315-5226234	3.0585971179663254	2.3422062921605993	1.881666270468655	2.043026543467967	0.15158645614062508	2.7965236947073193	-0.21423165336576278	3.2924943479344893	1.8846905489544996	-0.6252873828651145	-0.9059652567236041	4.653685483080804	8.263351214828683	11.599793666825972	12.307119614595763	10.058353579788188	9.687626234474648	5.302288337363325	4.436931109725249	4.925707079255477	2.8408137138552134	1.3174672929231261	-0.12045395988350635	1.6043581432665888	0.5982874332953676	3.5304175526205186	8.47270185767409	6.4452795311841085	8.31811415101711	8.860189824119455	15.016157916975207	9.675084165851816	11.490332663609157	9.979386239832648	8.430616191463079	4.361621495626405	8.05407294628312	5.534897761717782	9.096863521214948	3.3679113935803353	-0.2073978035635709	-0.3065006916752744	-2.442782973690295	-0.7524646610624018	-0.3406968869364643	-4.2144587662967625	-4.672916075266234	-7.389154381215533	-12.32112957826096
chr3R:5705991-5706991	-1.4637527426815689	-0.9884928598239788	-0.47712125471966244	-1.9084850188786497	-0.47712125471966244	-8.288614913817847	-5.816632202903408	0.0	-0.32675222119505476	0.0	-0.47712125471966244	0.47712125471966244	0.0	-0.47712125471966244	-9.477959150563414	-7.328353781148187	-4.321042114017895	0.0	0.0	0.0	0.0	0.0	0.0	0.0	0.0	0.0	0.0	0.0	0.0	0.0	0.0	1.1448870952583254	0.0	0.0	0.0	0.0	0.0	0.0	0.0	0.0	0.0	0.8331037697083299	9.84796338733594	8.394998325915978	6.539940542300424	15.324858993485183	1.9084850188786497	6.6533164401372415	14.71488956803728
chr3R:6439106-6439791	-4.342814625320645	-3.971093487430279	-1.0587944841826509	-0.32675222119505476	0.0	-0.26145052715670036	0.7072943980545997	1.1058054478078672	0.5170482140228462	-2.524869419599464	1.4861514337399133	-0.07984757239980744	-0.2887691230768229	1.9084850188786497	-0.4934951297427091	-4.249796350337894	2.64516155995066	1.385777240641076	-0.9444045679914137	-6.701339670096057	-6.864679457850071	-5.952398405105659	-5.579728211996139	-1.0668755590631576	0.9884928598239788	0.3842533059311557	0.6252873828651146	0.3842533059311557	1.531099762115607	7.090631165058719	4.277430330414328	4.343477190516204	5.203088773619518	3.3179709788706515	3.057600833445362	-0.5380222417164588	-1.4432557625906586	-0.16125860883478269	-1.9780026960931374	-4.419660652090346	-0.9258172772790767	1.8496460779992465	0.8981533388365815	0.1736674791438287	-1.6724592259473805	-2.9246589726951666	2.8856644017177144	2.0225093304849273	0.9059652567236041
chr3R:6442505-6444577	1.1058054478078672	0.5170482140228462	-2.524869419599464	1.4861514337399133	-0.07984757239980744	-0.2887691230768229	1.9084850188786497	-0.4934951297427091	-4.249796350337894	2.64516155995066	1.385777240641076	-0.9444045679914137	-6.701339670096057	-6.864679457850071	-5.952398405105659	-5.579728211996139	-1.0668755590631576	0.9884928598239788	0.3842533059311557	0.6252873828651146	0.3842533059311557	1.531099762115607	7.090631165058719	4.277430330414328	4.343477190516204	5.203088773619518	3.3179709788706515	3.057600833445362	-0.5380222417164588	-1.4432557625906586	-0.16125860883478269	-1.9780026960931374	-4.419660652090346	-0.9258172772790767	1.8496460779992465	0.8981533388365815	0.1736674791438287	-1.6724592259473805	-2.9246589726951666	2.8856644017177144	2.0225093304849273	0.9059652567236041	1.0655036301881162	-1.5159613934000844	-0.6168020735091583	1.7734291754402656	1.341610390345899	-0.7183432030669151	-0.3842533059311557
chr3R:6681689-6682289	0.0	0.0	0.0	0.0	0.0	0.0	0.0	0.0	0.0	0.0	0.0	1.9800614733795974	3.3318559487185615	7.402758134033685	9.05506908647271	8.761441434274955	3.7672122794983594	3.0360378804801527	4.007886371487284	11.880352599360485	11.114561587267104	7.748880761227475	7.222633864928376	4.426558667177856	3.4356197325618565	0.4469174575069643	1.3769504425109778	-1.1786049100258806	-1.593852217262337	-1.519110286789241	-2.507040095098526	0.5671774380522723	-3.72496582725999	-1.654507166568443	-2.240972903111563	-2.7417874529200046	-0.3336449650374877	0.1494521451841354	-2.259982999975834	0.47729592513109564	-0.25032885723679843	-0.8768927084489615	2.262883364328539	2.371270220718422	1.8535759983954179	2.235709142195418	4.89360839905629	3.829812729096624	0.610703685866515
chr3R:6682509-6683727	0.0	0.0	0.0	0.0	0.0	0.0	0.0	0.0	0.0	1.9800614733795974	3.3318559487185615	7.402758134033685	9.05506908647271	8.761441434274955	3.7672122794983594	3.0360378804801527	4.007886371487284	11.880352599360485	11.114561587267104	7.748880761227475	7.222633864928376	4.426558667177856	3.4356197325618565	0.4469174575069643	1.3769504425109778	-1.1786049100258806	-1.593852217262337	-1.519110286789241	-2.507040095098526	0.5671774380522723	-3.72496582725999	-1.654507166568443	-2.240972903111563	-2.7417874529200046	-0.3336449650374877	0.1494521451841354	-2.259982999975834	0.47729592513109564	-0.25032885723679843	-0.8768927084489615	2.262883364328539	2.371270220718422	1.8535759983954179	2.235709142195418	4.89360839905629	3.829812729096624	0.610703685866515	4.717157145095431	6.351554169088594
chr3R:6684058-6685290	0.0	0.0	0.0	0.0	0.0	0.0	1.9800614733795974	3.3318559487185615	7.402758134033685	9.05506908647271	8.761441434274955	3.7672122794983594	3.0360378804801527	4.007886371487284	11.880352599360485	11.114561587267104	7.748880761227475	7.222633864928376	4.426558667177856	3.4356197325618565	0.4469174575069643	1.3769504425109778	-1.1786049100258806	-1.593852217262337	-1.519110286789241	-2.507040095098526	0.5671774380522723	-3.72496582725999	-1.654507166568443	-2.240972903111563	-2.7417874529200046	-0.3336449650374877	0.1494521451841354	-2.259982999975834	0.47729592513109564	-0.25032885723679843	-0.8768927084489615	2.262883364328539	2.371270220718422	1.8535759983954179	2.235709142195418	4.89360839905629	3.829812729096624	0.610703685866515	4.717157145095431	6.351554169088594	1.3937190782399151	-0.7357890626869555	6.302204252571627
chr3R:6685363-6686241	0.0	0.0	0.0	0.0	1.9800614733795974	3.3318559487185615	7.402758134033685	9.05506908647271	8.761441434274955	3.7672122794983594	3.0360378804801527	4.007886371487284	11.880352599360485	11.114561587267104	7.748880761227475	7.222633864928376	4.426558667177856	3.4356197325618565	0.4469174575069643	1.3769504425109778	-1.1786049100258806	-1.593852217262337	-1.519110286789241	-2.507040095098526	0.5671774380522723	-3.72496582725999	-1.654507166568443	-2.240972903111563	-2.7417874529200046	-0.3336449650374877	0.1494521451841354	-2.259982999975834	0.47729592513109564	-0.25032885723679843	-0.8768927084489615	2.262883364328539	2.371270220718422	1.8535759983954179	2.235709142195418	4.89360839905629	3.829812729096624	0.610703685866515	4.717157145095431	6.351554169088594	1.3937190782399151	-0.7357890626869555	6.302204252571627	8.969833324604469	6.980163771912988
chr3R:6687182-6688010	1.9800614733795974	3.3318559487185615	7.402758134033685	9.05506908647271	8.761441434274955	3.7672122794983594	3.0360378804801527	4.007886371487284	11.880352599360485	11.114561587267104	7.748880761227475	7.222633864928376	4.426558667177856	3.4356197325618565	0.4469174575069643	1.3769504425109778	-1.1786049100258806	-1.593852217262337	-1.519110286789241	-2.507040095098526	0.5671774380522723	-3.72496582725999	-1.654507166568443	-2.240972903111563	-2.7417874529200046	-0.3336449650374877	0.1494521451841354	-2.259982999975834	0.47729592513109564	-0.25032885723679843	-0.8768927084489615	2.262883364328539	2.371270220718422	1.8535759983954179	2.235709142195418	4.89360839905629	3.829812729096624	0.610703685866515	4.717157145095431	6.351554169088594	1.3937190782399151	-0.7357890626869555	6.302204252571627	8.969833324604469	6.980163771912988	8.130225336383155	9.339314094946447	6.16263289281541	5.940306257420429
chr3R:7016447-7017335	-1.5583365492391525	-6.94180471937839	-10.871388242392582	-4.1426596028576705	-0.32675222119505476	-0.9884928598239788	0.9884928598239788	0.0	-0.2619576397404778	0.7290772402301142	1.6151278530977575	2.1606359569363454	1.5943859472346527	2.32895517451264	2.5054081790145553	3.4912505700029692	5.774137802852709	-0.4359239231164445	1.684872899606169	0.9884928598239788	-0.32675222119505476	5.304699477582183	10.30031869574357	12.579746134282196	16.624897783208137	13.603683786485854	14.518046394762342	8.612574385141087	5.9372018531375055	6.748513778704735	6.279974558778361	7.9796261072496035	6.638881139067815	10.86563693943107	4.988253169486591	6.687994817445202	6.451288543526046	5.751947415463914	1.7712516230528517	1.1449270807090381	2.4768931624497226	1.0172604634895062	2.0948951138742813	-0.6800178750710162	1.4730059855566806	0.19512987724037192	-0.8807275879539905	-1.3768430568588477	1.814817546908313
chr3R:7176350-7177242	-1.3771472021976692	1.232515800474047	0.9568070777091172	-4.544808904418122	-2.2101210384637575	-0.6791881178258142	0.3893487198707885	0.16564503683859236	1.7349427556633865	-1.1851112443328877	1.7932159488413406	-3.1444194316688123	0.19545730819872614	-5.361253826213729	-4.246849545306514	-2.8873820008609563	2.3286248352848276	0.47712125471966244	-0.32675222119505476	-0.47712125471966244	-0.47712125471966244	-1.8978001937315443	-0.5456173793562173	-1.3236003695070535	-1.9210354515518944	4.045681281781969	2.39628165796274	3.8078996215829988	-0.26145052715670036	-0.6252873828651145	0.417160096468131	2.771955923558043	5.99881365822945	2.6017357073969265	1.9360665985830285	0.060962745015289775	-1.1311234323630985	-0.8421104608911878	0.6313095675526067	0.7666234441704003	1.3768430568588477	-0.20896969864425255	2.865495555275599	0.2591042581126318	0.0	0.9761204326292247	3.8804202957673013	0.5667259048251884	1.7480565290338521
chr3R:7178069-7179005	-2.2101210384637575	-0.6791881178258142	0.3893487198707885	0.16564503683859236	1.7349427556633865	-1.1851112443328877	1.7932159488413406	-3.1444194316688123	0.19545730819872614	-5.361253826213729	-4.246849545306514	-2.8873820008609563	2.3286248352848276	0.47712125471966244	-0.32675222119505476	-0.47712125471966244	-0.47712125471966244	-1.8978001937315443	-0.5456173793562173	-1.3236003695070535	-1.9210354515518944	4.045681281781969	2.39628165796274	3.8078996215829988	-0.26145052715670036	-0.6252873828651145	0.417160096468131	2.771955923558043	5.99881365822945	2.6017357073969265	1.9360665985830285	0.060962745015289775	-1.1311234323630985	-0.8421104608911878	0.6313095675526067	0.7666234441704003	1.3768430568588477	-0.20896969864425255	2.865495555275599	0.2591042581126318	0.0	0.9761204326292247	3.8804202957673013	0.5667259048251884	1.7480565290338521	2.5284624336634365	1.9979869282242837	2.839672363599801	1.6117426988052315
chr3R:7599844-7601225	-0.908112057615955	2.4708679701193947	0.341859941627239	0.6252873828651146	2.343329024555369	0.46033352007767314	2.0245411630851597	3.9110924702634273	1.2638932613106404	-0.21742993777975814	-0.7998957575713138	1.0545657608646268	1.7176572515906146	1.043142308438011	1.4573906760378816	-0.5552050987676277	1.02173308514562	1.296134693067414	3.892527147699578	3.10220523988171	-1.9084850188786497	3.9889139258571724	4.767640176981175	13.333167487237747	17.766962637382093	16.52330214714694	7.915002774780642	8.156774796689938	5.710417054072386	2.793348449767398	6.279275470153889	-1.2143315573356754	-0.28488963422376884	-1.3189132127024725	-3.8632201784347635	-2.0774400613397073	3.6077282118343406	5.227556543483426	6.009941587997469	4.369380224061901	-1.6109302120355398	-0.33884525710213587	-2.539905482519137	-0.2746149710354587	-5.1074400442243135	-8.54230706465741	-13.111492037986578	-16.656276138604916	-13.609804674003763
chr3R:7601297-7602047	0.6252873828651146	2.343329024555369	0.46033352007767314	2.0245411630851597	3.9110924702634273	1.2638932613106404	-0.21742993777975814	-0.7998957575713138	1.0545657608646268	1.7176572515906146	1.043142308438011	1.4573906760378816	-0.5552050987676277	1.02173308514562	1.296134693067414	3.892527147699578	3.10220523988171	-1.9084850188786497	3.9889139258571724	4.767640176981175	13.333167487237747	17.766962637382093	16.52330214714694	7.915002774780642	8.156774796689938	5.710417054072386	2.793348449767398	6.279275470153889	-1.2143315573356754	-0.28488963422376884	-1.3189132127024725	-3.8632201784347635	-2.0774400613397073	3.6077282118343406	5.227556543483426	6.009941587997469	4.369380224061901	-1.6109302120355398	-0.33884525710213587	-2.539905482519137	-0.2746149710354587	-5.1074400442243135	-8.54230706465741	-13.111492037986578	-16.656276138604916	-13.609804674003763	-12.376036198322389	-2.1589988735008263	-1.3821770810048504
chr3R:8207738-8208709	0.0	0.16711877743474865	-1.0210234464813004	-0.5969898904081319	0.32675222119505476	1.8822954892211285	0.6220561062287704	3.0165902091912367	3.3260613554715035	0.9620022009816404	0.8499712137916006	-0.34440896706632707	0.28058655582005054	-1.2399611406298654	-3.4977512326709426	-0.6918905349783199	0.457243836193992	-1.3821770810048504	-1.2780642861172016	-0.05167796040153565	0.35812782931583137	0.4423141652059929	0.8047022056441303	-1.294599202113669	-0.5069168403290193	0.4217457124335926	-1.2780642861172016	-1.684872899606169	-0.32675222119505476	2.5207117891930033	2.8991971310576017	6.091218203175207	-0.6500485400342133	1.979582162936518	5.255167212530963	5.892516577991456	7.963971618249023	7.714737305351812	15.214636182379765	12.355508453641026	8.129660357920201	9.892385297228127	8.78530427556381	8.203972777342258	3.981382498983711	-3.2895606597260185	-4.511966521018825	-11.481148020702095	-13.991156733299505
chr3R:8208725-8209647	-1.0210234464813004	-0.5969898904081319	0.32675222119505476	1.8822954892211285	0.6220561062287704	3.0165902091912367	3.3260613554715035	0.9620022009816404	0.8499712137916006	-0.34440896706632707	0.28058655582005054	-1.2399611406298654	-3.4977512326709426	-0.6918905349783199	0.457243836193992	-1.3821770810048504	-1.2780642861172016	-0.05167796040153565	0.35812782931583137	0.4423141652059929	0.8047022056441303	-1.294599202113669	-0.5069168403290193	0.4217457124335926	-1.2780642861172016	-1.684872899606169	-0.32675222119505476	2.5207117891930033	2.8991971310576017	6.091218203175207	-0.6500485400342133	1.979582162936518	5.255167212530963	5.892516577991456	7.963971618249023	7.714737305351812	15.214636182379765	12.355508453641026	8.129660357920201	9.892385297228127	8.78530427556381	8.203972777342258	3.981382498983711	-3.2895606597260185	-4.511966521018825	-11.481148020702095	-13.991156733299505	11.239462720235204	10.761284309926351
chr3R:8472340-8473102	0.7359535705891888	0.32675222119505476	-1.1737218734474009	1.215446770389807	-1.104175836219326	3.5643646928672377	-0.9080975386057955	0.2681854859691828	-1.0500209546839967	-1.2673031394409708	0.3723033799327735	1.0992475489308389	1.0466924622419154	-0.554177921433174	0.7371235292759929	3.147246052810217	-0.6252873828651145	0.3842533059311557	1.113003799217295	2.8775170043971197	1.0009102260028648	1.9771080949281425	6.659602751875147	5.435768274035641	0.16125860883478288	0.6745932997883084	1.5476803382823858	0.14137141406225112	2.6895983040340803	3.842811258425279	0.5948716293045501	-0.9059652567236041	1.6681459234617244	1.7049984079374736	1.922924649580727	4.3034904876848445	9.288261806276203	4.516926951112062	1.7747899969308505	4.622337946104709	1.3742323727468155	5.5394977583802705	3.2922016082507257	2.0697222889739924	2.5264978434128564	4.579631873074087	2.599002965325435	0.8464531161906278	-1.963787258998889
chr3R:9119796-9120851	3.998765029548459	-0.6885541204554105	-1.5781838836615223	-5.095422285464617	-5.5047953547611375	-0.485433315689084	-1.4637527426815689	-0.24517880602731876	1.1168689899464743	2.5435974661718377	0.0	0.14277677466388472	1.6534777449755385	3.1017843872047535	-0.5315326704786154	-0.3842533059311557	-0.5927550028763441	2.3322251892368464	3.423223566810384	0.9798660544813	0.7195857479812133	0.9555260417189537	-1.1448870952583252	0.3842533059311557	0.47712125471966244	0.8153647056964378	1.8505785857027999	2.04516867540684	3.5163865496383835	2.553832101580921	2.828086374354925	0.46047122308459054	12.250709690066083	14.096853685194423	9.751862080543589	15.955404506162834	1.6312820826466912	3.875511318553831	6.4648760971767985	8.789967502987071	9.41383701442284	25.49480804678503	22.128878455958507	13.925551547261662	8.630452853177877	8.33662522440237	4.312054908251188	4.346307838067423	-0.39571778579256106
chr3R:9540114-9540930	11.043646425622601	4.313079954309062	4.535594274579706	2.599956009357425	1.1531546386005895	1.1447302515313151	-0.8487836296259121	1.0666258781466187	0.015468646483115911	-1.429313575009005	-3.7385033006148163	-2.5767556707914463	-5.693686057200737	-3.2076418361379697	-0.9917648663794184	-6.12572644603588	-6.125848245172626	-6.24293039869574	-2.9411243477541555	0.48856365121995005	-6.6822016233657076	0.07022074917428056	3.5992310162827335	3.8739698514259673	8.521013228774962	17.036901803720866	16.218872365680152	10.677593807028682	5.599374088971622	-2.301765335542462	-5.606648714831063	-11.951314799270582	-9.946156450049603	-14.085096425847777	-12.209062119873272	-24.916062988226106	-29.300896193660257	-22.71574102888402	-7.687408100712008	-0.727085973401309	4.289960174894484	9.741633427064514	0.3842533059311557	7.317492154418746	19.959208657833894	17.58507596024484	22.899869716299563	28.498401724801756	23.512766334400748
chr3R:10393908-10394985	-1.8306007280621428	2.8129150206233664	-3.594689557609573	-4.127263192347485	-4.6577214776264455	-4.262266305979353	-4.777037900300963	-6.396674014738299	-7.991339960228762	-9.81440664899082	-9.682997664081249	-6.950599760461975	-4.11493713948845	-8.671586967301401	-8.813403171542243	-8.93756111817207	-10.252053335254804	-6.537074899841628	-0.6816519536376183	-7.554910655737159	-3.8905567499844165	-0.2406233412219088	-4.8750614697001025	-7.159769409499245	-6.956974751209102	-7.226328297141691	-8.165129240659576	-9.274593517364892	-3.307843635288626	-2.7285928155171044	-9.80514767843077	-9.517963815221302	-1.3394965078064107	0.0	-3.8069777461697747	-4.587199887245494	-1.8423016150716072	-5.3021213877735764	-0.9207074752827707	-1.0668755590631576	-4.109339265168286	-2.6189309279430084	-2.6462135689765414	-4.441452699528916	-3.8299383564372285	-3.892105217557789	0.9884928598239788	-2.499809403344722	-3.1126724639627605
chr3R:10503460-10504371	17.96711723529449	11.229979665695272	12.324538520212416	9.111208403192633	12.09086700644878	6.999338915895148	6.818686974634287	7.214374025193403	9.543627593137156	8.441284936550348	6.307765674816036	4.664654482184972	6.070897286167531	5.865799545259294	6.688197469805577	2.4366797370603726	8.265399851896442	6.88187189183089	3.6578718770910283	1.5309277618068355	-3.1519448935595706	-2.7428655416098007	-3.591883842309759	-8.664093855504344	-15.23507710068508	-17.270582715200856	-17.068611793654274	-13.817122022808698	-19.259930045248602	-11.660439248539117	-10.779332897419527	-10.401487771462918	-6.867892393356406	-2.0891208343776353	-8.354107110816878	-6.196179871911855	-9.3210636953168	-11.2101407739514	-14.362313218462965	-22.50062195652586	-15.759088577706255	-11.062654616158198	-9.473441114649578	-18.745565982503308	-4.383293082215127	-0.32675222119505476	-8.246463474898057	-11.604953156813622	-7.325368299784372
chr3R:10641560-10642368	-3.2869014944831965	-1.104920829442077	-0.8692471391431942	-2.533486273847096	-3.5933189522006903	-2.6215380058216344	-0.47271691143287914	-0.5656195010510878	1.2780642861172016	-5.0050929002018965	-3.5943457566513155	-0.825840357182985	-2.318691351365685	-0.81684140367428	-0.781144479986424	-0.28273532516762456	2.1732235675433507	0.27796301668209095	2.067773692364584	4.242288054348137	4.5288778085298675	4.912357182714044	1.7553685593854955	0.3839139948943208	2.507005670369466	3.2832915856508347	4.684480271596352	-0.8368658169267619	4.5234189168423535	4.434869008621041	-0.6816519536376183	5.093699659657692	5.178070446340824	6.3229962707366845	5.564353487525871	0.3842533059311557	6.548420957443654	9.954683673136943	12.183508136538341	8.029782707463646	7.450465926376837	4.911792923820846	9.372505618818877	9.538385041668326	6.945924883072576	5.286172150106987	6.425075771276064	3.5454445873651492	3.3411274703679
chr3R:10642476-10645783	-1.104920829442077	-0.8692471391431942	-2.533486273847096	-3.5933189522006903	-2.6215380058216344	-0.47271691143287914	-0.5656195010510878	1.2780642861172016	-5.0050929002018965	-3.5943457566513155	-0.825840357182985	-2.318691351365685	-0.81684140367428	-0.781144479986424	-0.28273532516762456	2.1732235675433507	0.27796301668209095	2.067773692364584	4.242288054348137	4.5288778085298675	4.912357182714044	1.7553685593854955	0.3839139948943208	2.507005670369466	3.2832915856508347	4.684480271596352	-0.8368658169267619	4.5234189168423535	4.434869008621041	-0.6816519536376183	5.093699659657692	5.178070446340824	6.3229962707366845	5.564353487525871	0.3842533059311557	6.548420957443654	9.954683673136943	12.183508136538341	8.029782707463646	7.450465926376837	4.911792923820846	9.372505618818877	9.538385041668326	6.945924883072576	5.286172150106987	6.425075771276064	3.5454445873651492	3.3411274703679	2.314724818320689
chr3R:10834550-10835322	-3.7741992124624484	-4.827316652286097	-6.170471053695257	-5.95922565863397	-4.1499808431128775	-0.47712125471966244	-0.9884928598239788	-9.458560347123084	-10.778171409262074	0.5050184077099935	-0.47712125471966244	0.0	-1.9084850188786497	0.9884928598239788	0.0	-0.47712125471966244	0.0	0.0	-0.9884928598239788	-0.12161867248595881	3.087965148748666	1.0466924622419154	0.47712125471966244	0.47712125471966244	0.3842533059311557	0.0	1.4637527426815686	8.659121888961488	3.885989056488127	0.9884928598239788	2.3450628965789218	7.510476804175312	6.570014458944293	6.539940542300424	7.236809883917629	7.140886239857966	10.387540990241353	4.000386712751368	0.0	3.47234085694524	1.124375223346739	3.6216852727346573	4.127286067633675	-0.9059652567236041	3.2391414056639487	2.1248450667268663	0.7406896533804264	2.3591311197148728	1.6899038112626497
chr3R:11035695-11036549	-1.9084850188786497	2.12151514686321	1.8237128797061175	3.5761867467828656	0.4292155351682914	2.3896073453432467	0.0	0.0	0.0	0.0	0.0	0.0	0.0	0.0	0.0	3.4090067874638823	4.959197698400032	6.055605539320138	7.640791806815384	9.152895968401042	13.299749803768728	8.14468315064068	7.865795206296889	6.381848133807659	3.698233518703462	9.525922957732318	11.42015933439399	8.746692108961394	8.536575897425813	4.895198563852304	9.352552691931761	6.834315444366308	6.499841482377583	10.589274027445567	8.0843616875977	5.189318730156043	7.7881601597581245	5.401300693281072	7.3423654414583215	5.745016600704009	7.507132156186732	6.575406035891756	5.082302552765231	4.102993890384343	-0.2887691230768229	3.5387878944779994	5.948481888735928	5.5778293083660815	-0.2406233412219088
chr3R:11198609-11199232	10.387191876737061	4.6071124719684455	4.206585739148948	2.5072043104769106	1.6185645050895612	-1.2991272373808807	-5.208161864381299	-7.379292674383123	-10.354561397231759	-14.768253366747066	-13.694254556595778	-7.56941473136563	-3.5522588764684193	-7.2256964588959445	-5.014189613275509	5.168318209860993	3.2262116918013666	2.7992776850760035	-0.06850766000775083	-3.2000482552128795	-1.85878012451223	22.87300922769758	24.245564136800038	23.64389942169228	20.66414265769612	16.955742845075882	7.4346990756471705	3.210422573303992	2.571412047131988	2.522473878626251	0.502864419141396	-0.048114907642245054	-4.043165655061511	-4.058105252510128	-2.274108358204357	-3.531622147735489	-5.780561382056999	-11.90343395427377	-11.917864335221147	-9.550133350870109	-7.358530977660581	-0.9762709352412867	-6.84781677629123	-8.503869231206544	-6.661915229075306	0.19440445522281258	1.354772215963118	7.993662128939882	6.833000240613519
chr3R:11814215-11815001	4.61005897983493	1.6806839062132066	0.4693180592170093	7.125325040843056	4.278832297716297	0.0	1.6806839062132066	1.0668755590631576	8.261175188661946	9.358914025368744	10.42758135148813	9.985528198070476	11.794159806277289	7.627793786781517	1.170041379908726	3.1116449905781733	5.550649418162329	10.066387148435183	2.635745286468872	4.628766747010087	14.007930617276433	2.225091131627076	0.3842533059311557	7.8822946380963295	12.726358673451314	15.455897643707862	12.33265950181445	6.466280099263977	8.827446043215287	8.169977621352952	7.407904726693775	3.8306141886628065	3.016147875342304	-1.572470770465067	2.3501947270124304	0.47662962113177054	-3.1421673171615625	-1.1819834097858617	-2.4959401053262535	-1.9293433591621245	-5.490793561607811	-3.964133086024525	-2.1888847314288187	-1.9573112917462503	-1.432519026414036	-3.9997040967942254	-3.9032884347774943	-2.8124156488522245	-4.1253681096977
chr3R:11815852-11816707	7.125325040843056	4.278832297716297	0.0	1.6806839062132066	1.0668755590631576	8.261175188661946	9.358914025368744	10.42758135148813	9.985528198070476	11.794159806277289	7.627793786781517	1.170041379908726	3.1116449905781733	5.550649418162329	10.066387148435183	2.635745286468872	4.628766747010087	14.007930617276433	2.225091131627076	0.3842533059311557	7.8822946380963295	12.726358673451314	15.455897643707862	12.33265950181445	6.466280099263977	8.827446043215287	8.169977621352952	7.407904726693775	3.8306141886628065	3.016147875342304	-1.572470770465067	2.3501947270124304	0.47662962113177054	-3.1421673171615625	-1.1819834097858617	-2.4959401053262535	-1.9293433591621245	-5.490793561607811	-3.964133086024525	-2.1888847314288187	-1.9573112917462503	-1.432519026414036	-3.9997040967942254	-3.9032884347774943	-2.8124156488522245	-4.1253681096977	-3.467017569553578	-3.117985255917023	6.432035623491958
chr3R:11879437-11880089	-11.605315027881026	-1.0104549899514124	6.198089544758217	4.99271275273111	6.291520612494342	2.5038817104121818	10.441031572246223	8.000600923753556	17.35313164817634	14.926302604905139	3.3978946819465916	8.809817228733966	6.750088673687985	7.16551689149658	6.8390294672394285	3.9830143328261243	2.5910676832570267	3.9666776164282265	4.613971136845201	0.49598420718872976	1.6392777348710181	-0.46709139138553857	-0.4929041076840636	0.8526405704718831	-1.3174295616005998	-1.632312831991338	0.1482825356752636	0.8388131099364026	0.9099266798455781	0.0	-3.804449226685563	-4.415698245867961	-6.7907761824187896	-5.7774190045548535	-7.746801658974992	-10.266200672319993	-9.65203824638326	-10.568322833966786	-13.106488812803713	-11.31519694041482	-2.155921150721805	-5.596418319983588	-4.031296388670602	-0.6252873828651145	-0.26145052715670036	0.4965296768590858	-0.1532056717807798	3.2480262835946645	3.8216486091938138
chr3R:11880365-11881340	6.198089544758217	4.99271275273111	6.291520612494342	2.5038817104121818	10.441031572246223	8.000600923753556	17.35313164817634	14.926302604905139	3.3978946819465916	8.809817228733966	6.750088673687985	7.16551689149658	6.8390294672394285	3.9830143328261243	2.5910676832570267	3.9666776164282265	4.613971136845201	0.49598420718872976	1.6392777348710181	-0.46709139138553857	-0.4929041076840636	0.8526405704718831	-1.3174295616005998	-1.632312831991338	0.1482825356752636	0.8388131099364026	0.9099266798455781	0.0	-3.804449226685563	-4.415698245867961	-6.7907761824187896	-5.7774190045548535	-7.746801658974992	-10.266200672319993	-9.65203824638326	-10.568322833966786	-13.106488812803713	-11.31519694041482	-2.155921150721805	-5.596418319983588	-4.031296388670602	-0.6252873828651145	-0.26145052715670036	0.4965296768590858	-0.1532056717807798	3.2480262835946645	3.8216486091938138	0.6209640781143924	3.5331609979205623
chr3R:12351100-12351757	7.235551607238536	-0.32675222119505476	3.821240207009353	10.902147696060275	3.1412325513813886	0.8065359368777398	4.493607536093209	11.40351370948152	11.190568139062572	10.62698089459762	6.206762557662154	1.4275135061099657	6.952195311858708	4.82640644304446	1.4001024065604852	2.5610875829069655	3.4264292860923136	4.223806827894167	5.567455974329917	0.7618815166581685	5.403937246317046	10.831089517071241	9.130330034747624	8.83695836407958	4.717059571841241	1.965387633031376	1.3353937421044597	-3.265989238043198	-4.612501349385368	-8.847433554752666	-7.660929484208459	-15.754517346060597	-21.79476664099877	-22.08139097465977	-18.50663236018406	-16.166442468175514	-15.004918253587144	-15.37174077612157	-14.089419748357953	-16.81577687467778	-8.61086347672316	-25.01859220538992	-25.99696429076309	-24.379802972494932	-6.253000240493856	-5.425691938556598	-7.035595338686049	0.7359535705891888	-1.7329619857172553
chr3R:12690236-12691550	5.3691849251256425	5.082302552765231	1.83830685160494	1.59776050871282	5.640675152373965	4.441452699528917	8.571632148394581	5.139382438564891	4.496024321836569	1.9810935463107948	1.9143146472433517	-2.071239268852982	-2.8378131399764	-6.754654781203415	-5.8430786004046915	-5.7276704392094615	0.7782695312894706	-0.09421238396735594	-3.267114632662933	-4.11599130647503	-2.699253068167708	-5.897106960327804	-6.430878924805791	-11.054327861809586	-6.992496736398062	-5.55444893534897	-3.539463778686182	-7.865013016924871	-2.9763599675790333	-8.856270421476104	-10.374677326798874	-1.5336408573911275	-0.9884928598239788	-0.32687338866277665	-0.025210931710750815	1.2164281069363325	-1.5132123293612738	-2.8757113225569424	4.828732474865326	0.9714484411535675	0.8936083154540572	4.796570339370182	9.79799938007674	7.637833384295629	7.337232869906439	4.967906950081441	4.808991730585774	0.16497753047444688	-1.059440424507026
chr3R:12906962-12907872	-5.146242352894373	-8.132755525775455	-6.744929684018651	-7.960863924085396	-6.110121336136075	-5.66128668665558	-9.634272527180741	-13.233056017587645	-12.36686793483573	-13.449958911463796	-9.96402493041435	-7.612792848280747	-2.5362816036100644	-11.759860494006778	-11.887963363225985	-10.222062031543361	-12.607142583065363	-14.40439999262246	-10.376045625875228	1.3180634813829157	5.588703040004864	2.1062353088930648	-2.0830824974868927	-0.6336183312848491	-3.298139439653962	2.7285626823170506	12.840317058669472	10.62818088583767	5.236446805383421	8.74731684860776	3.230598230192626	5.203239361890677	1.8821773410399258	2.829451232157933	1.392723410184599	-0.5631066567571558	-2.7308849024564954	-1.3219993114577488	-0.2723258390365764	-2.515029215238511	-0.65284892586587	-4.352230460481435	-4.727245808830747	-5.1988444198719135	-6.983707530397202	-1.9122178807332113	1.9366985454978825	5.204929950931931	1.1972886476436857
chr3R:12908102-12909724	-7.960863924085396	-6.110121336136075	-5.66128668665558	-9.634272527180741	-13.233056017587645	-12.36686793483573	-13.449958911463796	-9.96402493041435	-7.612792848280747	-2.5362816036100644	-11.759860494006778	-11.887963363225985	-10.222062031543361	-12.607142583065363	-14.40439999262246	-10.376045625875228	1.3180634813829157	5.588703040004864	2.1062353088930648	-2.0830824974868927	-0.6336183312848491	-3.298139439653962	2.7285626823170506	12.840317058669472	10.62818088583767	5.236446805383421	8.74731684860776	3.230598230192626	5.203239361890677	1.8821773410399258	2.829451232157933	1.392723410184599	-0.5631066567571558	-2.7308849024564954	-1.3219993114577488	-0.2723258390365764	-2.515029215238511	-0.65284892586587	-4.352230460481435	-4.727245808830747	-5.1988444198719135	-6.983707530397202	-1.9122178807332113	1.9366985454978825	5.204929950931931	1.1972886476436857	4.327693549486333	8.723615578501125	7.503699305360648
chr3R:13652317-13653555	7.348239630973017	7.418025202247209	12.685783411589867	12.912448205666346	7.592669595195665	4.195833816728014	6.4042071752191445	4.074513971679476	1.139196507796613	0.8707872305176791	-2.6349008767934112	0.36416096092754935	-5.120135376428355	-2.38984118275708	-3.903817189860514	-4.490984953155376	-2.65279286030735	-2.9706966081546726	-3.9086810806314003	-1.1287033400676219	-4.8003809029080085	-5.203239361890677	-6.6000922021927115	-6.71500153309602	-6.288590039020975	-7.15950422569261	-9.562377360986494	-8.067115181498664	-2.2903614895816333	-10.513649238987403	-10.409051533939794	-11.207420546913687	-6.447943172819471	-13.072269902259928	-8.825376426266967	-14.110783602616946	-5.735510783447299	8.443511169016334	17.27729074046045	15.076945363031047	15.13315066968961	7.1340778916350995	4.219321815790141	2.2199257136858255	-1.1880478002705737	10.493172047710788	17.252937851495762	18.915706124817113	14.300762987697766
chr3R:13903344-13904830	-1.6909189180634725	-8.740269198957893	-5.539497758380272	-8.293454092940125	-5.853089000399332	-1.3316404617930024	-2.8723479133474767	-1.1499004089843636	-2.014289999891378	-0.46650586889765167	3.8335470799241125	0.5766810647864095	0.0	0.0	0.0	0.0	0.0	0.0	0.0	0.0	0.0	0.0	0.0	0.0	0.0	0.0	4.005954039736725	9.017266879567932	11.509157020114941	13.438519443611563	11.07590976804004	8.806686376885843	11.44638409327131	10.336071196286182	9.719985638920067	11.228392828583411	7.6368465622066894	9.916877582760488	5.0654220192426775	2.8276311278390382	-3.227356921926581	-1.1778066408191314	-0.9185155823096195	-0.30290216687505844	-0.4923646527166158	4.405037441913723	5.135687777765666	2.365049978018281	4.703626716902045
chr3R:13904932-13906777	-8.293454092940125	-5.853089000399332	-1.3316404617930024	-2.8723479133474767	-1.1499004089843636	-2.014289999891378	-0.46650586889765167	3.8335470799241125	0.5766810647864095	0.0	0.0	0.0	0.0	0.0	0.0	0.0	0.0	0.0	0.0	0.0	0.0	0.0	0.0	4.005954039736725	9.017266879567932	11.509157020114941	13.438519443611563	11.07590976804004	8.806686376885843	11.44638409327131	10.336071196286182	9.719985638920067	11.228392828583411	7.6368465622066894	9.916877582760488	5.0654220192426775	2.8276311278390382	-3.227356921926581	-1.1778066408191314	-0.9185155823096195	-0.30290216687505844	-0.4923646527166158	4.405037441913723	5.135687777765666	2.365049978018281	4.703626716902045	1.2562780188363827	0.6852649933443392	1.5559791583093048
chr3R:13906919-13908108	-1.1499004089843636	-2.014289999891378	-0.46650586889765167	3.8335470799241125	0.5766810647864095	0.0	0.0	0.0	0.0	0.0	0.0	0.0	0.0	0.0	0.0	0.0	0.0	0.0	0.0	4.005954039736725	9.017266879567932	11.509157020114941	13.438519443611563	11.07590976804004	8.806686376885843	11.44638409327131	10.336071196286182	9.719985638920067	11.228392828583411	7.6368465622066894	9.916877582760488	5.0654220192426775	2.8276311278390382	-3.227356921926581	-1.1778066408191314	-0.9185155823096195	-0.30290216687505844	-0.4923646527166158	4.405037441913723	5.135687777765666	2.365049978018281	4.703626716902045	1.2562780188363827	0.6852649933443392	1.5559791583093048	7.597299277168581	8.169820614966634	6.988676844797827	1.3866320834001742
chr3R:15175062-15175879	-6.649911551366342	-9.580050486872905	-12.588642458987932	-12.265471260137103	-5.606287533332713	-2.209651295511592	-8.029292352949101	-3.1984132236415928	-1.2067356038613861	-1.4234662987937456	0.20420048690758721	0.9133533454052505	-0.7055358800280022	-0.053156820234804524	-4.191520331815273	0.970683401562637	-0.10157408141295951	0.7732357848197585	-0.287629926480567	1.3516471764601323	1.8926579854493413	-3.016690534675035	-0.43361217023829424	-2.922883219596641	-1.54287816421696	-1.0187337493805162	-1.5354668860438532	0.9884928598239788	1.3969263470836353	1.758654793779469	0.7370454996291195	1.0863804241651442	6.424339193082143	4.971068247121488	6.231076568090464	1.4592480896119429	1.0932152575991596	-1.5937935192694603	-1.4030930836091338	-1.3299434048687204	-3.3886135099395327	-2.4443240887140503	-2.4397396865892786	-0.9518830811045801	-2.87618890714364	-0.7550557758486337	1.82657864167413	3.442708517112703	1.2894598653628253
chr3R:15878867-15879719	0.6339249004431298	-0.3516828452676798	1.292400840355752	-1.7835403522966737	-0.9183957417490779	-2.077884835385907	-1.90301122584603	-2.8128964763913915	0.14749567946014586	-5.098831567834269	-2.5873516330416653	-0.6414626619700174	18.388549966061067	30.277916613016014	12.99609842691891	26.364925539765903	21.609225665123247	5.060403823375146	19.7999243015078	16.18657098321895	16.68041712008777	13.777315624774923	7.237749772972122	10.926335652619551	7.226657664040957	4.5213757896835425	-2.4895688789497292	-3.0655827108321407	-5.436834910503444	-3.7665624734338903	0.9884928598239788	-6.409659854182316	-14.22974846679923	-16.749709094288793	-9.973601270179646	-18.81575606940047	-10.021948854888887	3.59501309958233	5.618273378963736	0.8243412360868532	8.645968763957358	8.185201026188933	5.846794958170167	5.688307704666488	5.061832924051687	-0.09512563411638915	-1.1001735830425132	-4.560502330057979	-7.941444815208884
chr3R:16041977-16042933	-1.1416133483953086	0.9884928598239788	0.47712125471966244	9.196706292124912	13.260375470622105	5.195212798063816	12.935716903021525	1.4313637641589874	4.940427719511541	7.401069558321805	8.899608214105076	7.6020020078488715	2.2044471364002667	9.294753076435088	0.8881232239143072	0.0	4.719345490522194	10.157827903063835	6.21232321043902	3.8168845870217307	2.519979570056662	2.3291222451416367	3.039386016054579	0.2614505271567006	1.3323326813501268	1.9202989075808583	0.8285633550989653	1.7182984347281165	0.39575261662540195	1.0238128333404586	0.32691936625393386	1.6014222675661878	1.432519026414035	-1.553884627150567	-1.3124749025112545	-1.631527400317226	-5.920624564244	-2.8666728578538243	-0.9574611420024011	-4.236212565662632	-0.3842533059311557	-3.3414357368929832	-4.71825604971399	-3.7258914319322356	-1.356388125173047	0.3842533059311557	-0.47712125471966244	-1.9151609362361814	-1.5567768257605568
chr3R:16147560-16148263	0.0	0.0	0.7707522775142982	1.845766597580336	1.9800614733795974	6.172088636327441	5.476598071249178	3.2948824902313087	3.563200835166661	1.4699777135444778	1.6712866636677912	-0.2105263209141679	0.9884928598239788	1.0668755590631576	0.32675222119505476	0.46660954739493005	5.247248679550242	4.246849545306514	7.660563819339155	6.198086109937749	2.1839685784770917	0.47712125471966244	0.3842533059311557	0.3842533059311557	1.9084850188786497	4.220124385554304	7.819519888815453	9.360827818421791	8.113144675918074	4.056501690724158	6.1306583143707805	6.815897572574686	8.96580350254929	10.383739298741146	6.814874180780181	0.6174908374233031	-4.826341211556008	-4.786521637425573	-2.0647558449388397	-1.5198163073493318	1.988794523484189	0.32510118717702996	4.817020307199651	23.157646286712733	7.392184907400714	8.563120569608039	14.702015536015105	16.671667509048913	12.945039444263463
chr3R:16367892-16368710	-0.7359535705891888	-1.9084850188786497	-0.19916529609750633	2.1773949179717453	1.8794937993803082	0.46329608169467595	-1.0638281576422768	3.041646281231381	1.845855411832348	3.5416520271428884	1.4012214382553445	1.888191132814944	4.628111230450207	1.0216415987285858	1.4637527426815686	0.47712125471966244	2.314564456693371	2.752656448669166	5.531478235219685	5.666186494340743	3.71101191186261	4.226032283505238	-0.2887691230768229	0.0	1.196677787007886	3.2911068077297667	2.7842341904114316	3.2101615521365803	4.026922239262013	1.4211124845797816	0.0	-2.8287141025695526	-4.514019976312306	-1.833649191140359	-5.550909202478758	-6.144128913968165	-5.944708912721445	-5.64772537863824	-2.5479574994838936	-6.204900838011469	-7.888638560917095	-9.24106334445092	-6.229836007902678	0.0	-0.9884928598239788	0.5050184077099935	0.0	-1.9432443377832398	-6.653201634294304
chr3R:16369084-16370204	2.1773949179717453	1.8794937993803082	0.46329608169467595	-1.0638281576422768	3.041646281231381	1.845855411832348	3.5416520271428884	1.4012214382553445	1.888191132814944	4.628111230450207	1.0216415987285858	1.4637527426815686	0.47712125471966244	2.314564456693371	2.752656448669166	5.531478235219685	5.666186494340743	3.71101191186261	4.226032283505238	-0.2887691230768229	0.0	1.196677787007886	3.2911068077297667	2.7842341904114316	3.2101615521365803	4.026922239262013	1.4211124845797816	0.0	-2.8287141025695526	-4.514019976312306	-1.833649191140359	-5.550909202478758	-6.144128913968165	-5.944708912721445	-5.64772537863824	-2.5479574994838936	-6.204900838011469	-7.888638560917095	-9.24106334445092	-6.229836007902678	0.0	-0.9884928598239788	0.5050184077099935	0.0	-1.9432443377832398	-6.653201634294304	-3.4363402688815516	-2.341724850925044	-1.2642867061566345
chr3R:18613290-18614472	6.176661701474354	1.7419782565175208	-1.2126904238095317	-6.09328515977184	-7.892715693726029	-9.171394796737523	-12.431000747895357	-8.127344368695674	-5.6134695170009845	-5.664269802926992	-5.5425420622175405	-6.5416768160408605	-7.426451171320511	-8.96345375494046	-11.439018423821958	-15.479874366403166	-9.389862395876385	-8.911894495789644	-7.438443454319235	-10.552626068512884	-7.9884530246397425	-3.0284520453092294	-7.198646324970303	-7.479744324438626	-15.14189480175302	-22.867208538666993	-13.386197111078472	-4.926234801207209	0.06836019132073612	1.1743291227373496	-0.32675222119505476	1.4112246161388995	1.2006731183011805	7.485933462455886	8.134672177874158	0.0	-1.4313637641589874	7.499034759217318	17.077333290859393	17.018743960574707	16.327261065297773	10.468621060584107	6.650631852887874	14.433665571293213	17.74012813444475	18.70309003968826	15.28226708234649	12.035341488819592	12.301616660824276
chr3R:18615119-18616322	-7.892715693726029	-9.171394796737523	-12.431000747895357	-8.127344368695674	-5.6134695170009845	-5.664269802926992	-5.5425420622175405	-6.5416768160408605	-7.426451171320511	-8.96345375494046	-11.439018423821958	-15.479874366403166	-9.389862395876385	-8.911894495789644	-7.438443454319235	-10.552626068512884	-7.9884530246397425	-3.0284520453092294	-7.198646324970303	-7.479744324438626	-15.14189480175302	-22.867208538666993	-13.386197111078472	-4.926234801207209	0.06836019132073612	1.1743291227373496	-0.32675222119505476	1.4112246161388995	1.2006731183011805	7.485933462455886	8.134672177874158	0.0	-1.4313637641589874	7.499034759217318	17.077333290859393	17.018743960574707	16.327261065297773	10.468621060584107	6.650631852887874	14.433665571293213	17.74012813444475	18.70309003968826	15.28226708234649	12.035341488819592	12.301616660824276	11.459206560143022	8.496179000829242	8.398428273751183	6.601017039166853
chr3R:18676970-18677652	5.316850689562768	0.7799219534770787	1.4637527426815686	1.3965112821427614	0.40887245943260514	3.141509623125831	3.377547563425045	1.1262231103565572	-1.3990312743337348	-3.5672512965477545	-2.843217039967497	0.1736674791438287	0.47712125471966244	-1.9084850188786497	-0.648072660205282	-2.9363227499528395	-0.2105263209141679	0.9864523878201488	0.3246277866484556	-0.7698079610324814	-1.2041053453805548	-0.20690754634709738	-0.8432903847835402	-1.0232046052093355	-0.7894654998645689	-1.0752722563038324	-2.2161596250253432	-4.694008087672028	-10.531701014330205	-2.994489057147417	-9.748037114515059	-11.670244072465996	-10.298992135125372	-7.457608635704351	0.32675222119505476	-1.4637527426815689	0.0	-5.078732843878975	-5.302999730178255	-0.47712125471966244	-0.47712125471966244	0.288769123076823	-3.5305868173282406	-1.6815480700077783	0.0	0.47712125471966244	0.0	0.7359535705891888	2.0017838265009966
chr3R:19076708-19077684	-1.4313637641589874	0.29815214289168646	-2.5777885776406526	-1.3898210979260397	-0.3533873720552949	0.48797685606786256	-0.48990339865774735	-1.1737218734474009	-2.2115610950453353	-4.099928499078644	-4.5513021783477265	-5.179396120789311	-6.233870383529112	-1.4270067598255578	-0.7087914909154397	-0.4106493675885908	-1.8449637325829717	-7.213145096433163	-7.189519978718521	-5.472663031091198	-8.730651767558237	-4.548509369994577	-3.2212336188822475	-7.768528523627812	-9.277509474061276	-12.33413736227557	-4.183028048630474	-8.911255336881819	-2.133449485846534	4.709211984208314	5.06090582970454	4.4261638018873	2.098787633615953	-0.10810623015778875	-1.1579640531419442	0.6840167403033799	1.405173061703131	1.387669360318689	-2.1163021904437493	-3.17846894808889	-0.09533766147681724	-0.26145052715670036	0.47712125471966244	0.5234384870639827	6.294511756681238	3.137192553449701	5.780105395566235	4.863242066942509	2.8669161121424747
chr3R:19077877-19079388	-2.5777885776406526	-1.3898210979260397	-0.3533873720552949	0.48797685606786256	-0.48990339865774735	-1.1737218734474009	-2.2115610950453353	-4.099928499078644	-4.5513021783477265	-5.179396120789311	-6.233870383529112	-1.4270067598255578	-0.7087914909154397	-0.4106493675885908	-1.8449637325829717	-7.213145096433163	-7.189519978718521	-5.472663031091198	-8.730651767558237	-4.548509369994577	-3.2212336188822475	-7.768528523627812	-9.277509474061276	-12.33413736227557	-4.183028048630474	-8.911255336881819	-2.133449485846534	4.709211984208314	5.06090582970454	4.4261638018873	2.098787633615953	-0.10810623015778875	-1.1579640531419442	0.6840167403033799	1.405173061703131	1.387669360318689	-2.1163021904437493	-3.17846894808889	-0.09533766147681724	-0.26145052715670036	0.47712125471966244	0.5234384870639827	6.294511756681238	3.137192553449701	5.780105395566235	4.863242066942509	2.8669161121424747	8.740418436536366	0.825535555910767
chr3R:19608663-19609575	-13.899879950995256	4.479083341472873	1.444355557038802	2.836054522105309	3.0879900546224635	-0.09611560576765649	4.347444824882235	1.7393887009036326	15.77454990458006	13.108691283369613	17.9317865094549	10.882419674214754	11.970005526396998	9.781310387091596	8.432334371264716	9.112481914299519	7.8399563959512	2.0396589902222773	7.47242026617097	4.748283071616869	5.799315200939512	7.893059707043523	1.6668977295464298	4.478970612654601	10.512117782604458	8.793013372350542	6.661818837814308	7.16515851466839	6.641176762044869	5.616598793552698	5.6567892695817985	4.305717787908483	4.999942414961377	1.8829559482495184	2.325997171159224	-3.472367744223344	-4.012698775362729	-7.53067119867595	-5.451108636238165	-0.9374916756571778	13.954014474563449	11.34163344322307	10.535723880753046	5.794088472052838	1.287458890780769	-0.27219204009503256	-4.124214783252434	-6.050107641417999	-4.218001938339333
chr3R:19706202-19707449	-0.5722315223304937	-0.40356773276898616	-1.458936364856684	0.7121701346881192	-7.084082473895631	-2.065636343666658	-2.22227984629211	-0.31465731182660467	-0.6198766238043526	-3.5455029607793147	0.0	0.0	0.0	0.0	0.0	0.0	0.0	0.0	0.0	0.0	0.0	0.0	0.0	0.0	0.0	0.0	0.0	0.0	1.1615940896494077	2.316330557378227	6.638819841617314	1.4637527426815686	0.0	5.945335942529713	8.146810783373029	5.036443062730107	0.4553242852742987	-0.8937165264414797	-7.992239020134875	-4.995997892093121	-4.459334189514	-4.111764302682975	0.0	0.0	0.0	0.0	0.0	0.0	0.0
chr3R:20573380-20576767	-1.7217195886675232	-1.3234952815482266	-0.5632533678384184	-0.7265223468799861	-1.8784063587031752	0.7637822784523078	1.4179308277622504	4.7850423395128105	3.296424367252881	5.065807970306806	5.000730269243401	3.7895064916314434	3.412640392078932	3.771142849741999	3.90556387554037	2.7565789951234017	0.29502987909596917	-1.0865488659570626	-3.4436506895168644	-4.732045521505946	-5.1728505399131315	-5.037073354110629	-2.8457116458872407	-1.3074007058902517	-2.2659056924816583	-2.0978858751161993	0.6409987327881731	-0.8457119955017671	-1.4637527426815689	1.592002929419508	0.7863005101096021	1.6138700947441524	4.300568510788124	4.391530274972443	-0.5871840453695247	-1.6475609003445995	-11.02467783629339	-10.99623988949224	-9.12666079839224	-11.925049705886467	-5.8621279956840135	-9.865529345681875	-10.493525894691459	-14.797746212545317	-2.1108300799319792	-4.941252502169563	-4.299446271811756	-1.7256597886472873	-0.25135143285923484
chr3R:21847847-21851811	0.8331037697083299	6.796092572966633	6.795590979454243	4.700072718325795	7.5363949084487585	7.315140077463239	6.7470880610517625	4.362974989968062	6.438742493888211	1.323235649674166	2.103888435576454	7.710239591780621	7.561328269669717	9.142103256188598	4.597017619549392	-1.6492073171150508	-5.303306557512194	-12.450454652594786	-10.596333953736407	-10.934039025701379	-8.654838656624136	0.2614505271567006	10.169468970165028	21.883536883216482	27.2307280913563	35.181325206777295	19.23337266370762	22.562339827779176	16.37882070166082	16.67289999052077	15.079704993346105	12.77075522679843	10.216934371505376	6.644423078866439	2.910601939997697	0.5269552769601451	-2.3117229062663966	-4.169756942743796	-4.964164232881929	-7.075854243659139	-8.598468271335202	-11.312488613955715	-15.208040047974109	-11.839596997508973	-0.8936083154540573	-3.210503440220709	-6.16599730975934	-4.495375777931364	-4.061363939244815
chr3R:23097882-23098674	3.466779334067947	3.117586347933411	1.3458299088896666	5.2158671985497636	1.5567987161120072	0.47746299581021734	5.778578371629994	2.9572093643058786	4.314458800111436	5.845964458174311	9.289884001944257	7.6026681774908065	8.498345363885559	0.3624383129107807	7.4894063864665075	3.684526459448778	5.069063905437358	3.1593611769294796	2.450831477292697	1.8142673808191359	0.5833889390171134	-3.634210018075594	-4.127640749737624	-11.758503314283814	-12.86268056674243	-13.146763766828302	-16.223209659686013	-12.973593999384484	-20.193950751330114	-16.67897009527635	-5.369592802562223	-11.76653173235099	-12.131815918540921	-5.847259506146479	-1.7560911919825457	19.828627087309826	10.391854707284473	11.807755780923815	1.8267482473514898	0.236134579269183	-3.516488547476493	-8.100990322452233	-10.17569283930295	-8.939463860768019	-6.586244338381413	-1.9229246495807275	-1.5022269290607766	2.141147737696108	1.9084850188786497
chr3R:23600772-23602006	-8.128718763398716	-6.172132869055238	0.0	0.0	0.0	0.0	0.0	0.0	0.0	0.0	0.0	0.0	-3.222539229557633	0.0	0.9059652567236041	2.5988518740882274	3.4952580458108886	3.5224654342458157	2.715699448126522	-0.9884928598239788	-0.3842533059311557	-1.0668755590631576	2.4890153378506428	8.151675635001695	2.569376589652183	3.0801293220558907	1.1118959155158696	6.184090188748559	10.075508887358014	14.389113270089496	15.726122343183109	8.543675736264298	9.554100230898257	9.299316554513018	8.770729099503114	4.405184229962057	5.194925631855964	-0.18192453839967163	3.3824688335078408	0.6642211407870423	1.3736952118257737	-5.407891808456472	-5.4690849615692	-11.741323996914979	-13.50912467375145	-9.417260614251497	-1.170041379908726	0.0	-0.9884928598239788
chr3R:24035026-24036138	-0.47712125471966244	1.1988016946252926	-3.11574747970326	-0.9644604133222238	-1.2633337654533823	-2.13640392437605	-3.7830897363215565	-6.104888485864324	-2.802262819854885	-3.2644894845868655	0.0	-8.1064024992645	-8.466009037122614	-10.119988698612204	-6.559856664047763	-0.5552050987676277	-0.47712125471966244	-0.9884928598239788	-3.9826605648964706	-3.602205099045676	-0.926962288095706	-0.47712125471966244	-2.788120486295673	-4.289422287685248	0.5234384870639827	0.0	-0.3742819056600943	-0.5622747401525472	1.3438622039692734	0.0	0.0	0.0	0.0	0.0	0.0	0.0	0.0	0.0	0.0	0.0	0.0	0.0	0.0	-0.4075906076581398	5.145266521361576	9.286084290846736	3.887327051158961	-0.2406233412219088	2.795504235865013
chr3R:24683861-24685528	7.6098574096348965	5.268202646977432	6.54676473223788	-0.6225442656849791	0.6252873828651146	-1.400389072210481	-3.251020020411437	0.5102693109029509	10.277892849711389	31.612436065491156	30.787195561704877	20.320025867026	23.541106503822903	27.063152132080038	23.65572130058113	20.896119919144187	16.511486871807723	12.130761663606389	3.6167080381529146	2.3975122824639215	-3.256686419284857	-5.381617027173711	-4.8369601472297745	-5.922484843844286	3.9522737644020185	8.861101449571281	5.667382425540336	9.322357159777898	5.346713782496293	4.51963785608595	1.7574021060873266	-1.0597993807130446	-1.5594809131786511	-2.059380307086264	-1.7468494585104897	-3.2642042115711147	-6.077294755351301	-7.855744372144211	-7.481301375667935	-6.041454012423465	-8.284512000487583	-3.42009714711461	-3.2155670785853285	-6.254491037737097	-8.71940378215489	-10.392712048457586	-12.614584723560714	-6.799198300229861	0.5552050987676277
chr3R:24685627-24686221	0.6252873828651146	-1.400389072210481	-3.251020020411437	0.5102693109029509	10.277892849711389	31.612436065491156	30.787195561704877	20.320025867026	23.541106503822903	27.063152132080038	23.65572130058113	20.896119919144187	16.511486871807723	12.130761663606389	3.6167080381529146	2.3975122824639215	-3.256686419284857	-5.381617027173711	-4.8369601472297745	-5.922484843844286	3.9522737644020185	8.861101449571281	5.667382425540336	9.322357159777898	5.346713782496293	4.51963785608595	1.7574021060873266	-1.0597993807130446	-1.5594809131786511	-2.059380307086264	-1.7468494585104897	-3.2642042115711147	-6.077294755351301	-7.855744372144211	-7.481301375667935	-6.041454012423465	-8.284512000487583	-3.42009714711461	-3.2155670785853285	-6.254491037737097	-8.71940378215489	-10.392712048457586	-12.614584723560714	-6.799198300229861	0.5552050987676277	8.661092921823714	20.647570413867097	19.09265092250211	16.85912557252896
chr3R:24942006-24943086	-2.4443728421765947	0.9313992708357576	-0.9884928598239788	0.0	0.2614505271567006	2.397912260414771	2.806722396894187	0.9059652567236041	8.370270527961164	8.043004491486458	6.861015040061697	1.0614290323560984	-1.233382728468108	-0.43432969169776076	0.48208232980076066	-1.2828458921842438	5.871424284696521	6.441847437449365	0.3842533059311557	4.14653421933574	6.734134151801194	2.847859523075439	5.692547659375058	7.637032212552205	9.565747191497406	9.103354392837232	8.49844806276303	0.0	0.757517169396354	-3.2410780055754853	1.0453045656643551	-0.5671199636085827	-5.755863013018011	-7.430419121680686	-15.317512892846887	-11.261443142574175	-11.938893767379058	-13.547755799798985	-18.2595187457756	-11.175266424316481	-0.7359535705891888	-1.0466924622419154	-6.529118007232202	-4.323851286603904	2.283931493896462	11.56373429835783	2.9891301090903957	2.3340619927835733	16.486490133880555
chr3R:25865610-25866642	-3.3201504177369703	-3.0056991284220103	-5.73630161706211	-3.996833143367063	-5.85952920445858	-5.1054010969830745	-7.6792986219624355	-3.4243787365521112	-4.148391903625103	-7.279623717189347	-4.801957448838152	7.60695838910247	4.468253630377541	1.980000808074581	-0.9734303169882175	-6.878541765306992	1.09904636732023	1.7671833684548004	2.266576896864661	-3.7222855568651614	-5.003912260681564	-2.6557739904738704	12.229293252866126	12.528273948254713	5.622784436246902	2.651016969415291	-2.3526157114226796	-2.4057918752971457	-1.830642234528157	-3.513740648922234	12.552013798718104	19.589847997009336	47.949116822868326	53.97229207499827	48.86797782994423	21.072284545474595	16.99352859854145	13.152729514640159	7.0661210934214	3.0365843897448377	-6.5281031831564	-19.566392895261423	-32.85123472225558	-46.29609598077627	-30.034321457560686	-26.58786309455433	-20.638852931473192	-4.027854575895655	-1.9769857196479577
chr3R:26440718-26442124	6.583444642839	13.27693256972414	14.109098810557292	15.76418648548614	14.822605417615167	4.947791951072028	-0.7359535705891888	1.1737218734474009	10.119165376235637	23.918631622697383	15.722540916119794	3.0643670870356483	14.839198688625581	20.92127725055515	24.856455393763405	24.169272359562772	19.666014860615693	11.451129159094648	12.502237579585792	11.176344745326885	5.929428888397889	4.432312062084983	4.856202464411374	4.422302801354929	3.11799492240811	1.4652505316219209	2.9355169185753196	3.2134077632031306	5.364265591606943	3.0687855084460343	2.244879943385161	3.1212074247871278	-3.8394490999163517	-4.98597276901604	-6.405643121817871	-5.336707397953955	-5.64108763209775	-2.7733455252344617	-0.663699227713116	4.082464703894263	7.085995607323271	6.595576359529215	5.17594861353636	4.4252219940920305	1.7337775063783967	0.42910196754883084	-0.42226849661932664	-1.4404594167972762	-3.652812514910761
chr3R:26442218-26443975	15.76418648548614	14.822605417615167	4.947791951072028	-0.7359535705891888	1.1737218734474009	10.119165376235637	23.918631622697383	15.722540916119794	3.0643670870356483	14.839198688625581	20.92127725055515	24.856455393763405	24.169272359562772	19.666014860615693	11.451129159094648	12.502237579585792	11.176344745326885	5.929428888397889	4.432312062084983	4.856202464411374	4.422302801354929	3.11799492240811	1.4652505316219209	2.9355169185753196	3.2134077632031306	5.364265591606943	3.0687855084460343	2.244879943385161	3.1212074247871278	-3.8394490999163517	-4.98597276901604	-6.405643121817871	-5.336707397953955	-5.64108763209775	-2.7733455252344617	-0.663699227713116	4.082464703894263	7.085995607323271	6.595576359529215	5.17594861353636	4.4252219940920305	1.7337775063783967	0.42910196754883084	-0.42226849661932664	-1.4404594167972762	-3.652812514910761	-1.507035037481141	-3.7029814756430413	-1.6640550673025294
chr3R:26474784-26476016	-25.215945437208184	-19.61113970029302	-17.450370292996713	-16.04788758451102	-7.867421498232954	-9.456200926039827	8.028804812624685	12.066278462708041	7.436055209978119	5.134783378501499	0.5854502769392208	-2.5280639406701044	-5.379215001264151	-8.292551338330068	-6.996462836998349	-15.751100487048635	-18.316135184219387	-18.922986917872656	-13.755889876697918	-6.474310374412341	-3.2502566179780836	-13.508401872551191	-12.810676685172378	-8.767896549797376	1.3821770810048504	0.0	-0.8065359368777398	-2.6951325244648605	-9.572800046582946	-5.799315200939513	-3.993477924324771	-1.8838391695790326	-3.7258922334958124	-1.2048957693008349	-0.9884928598239788	-0.5552050987676277	0.9059652567236041	-0.32675222119505476	1.9432178456866966	5.879406743129224	3.1849048013415624	8.571479956116985	0.0	0.0	1.9693545554032457	2.797629785066772	3.9624363850101116	9.40793977153491	10.40557480464165
chr3R:26592107-26594034	-1.4256773359265769	-0.8127553005374929	0.43737103354016754	-1.2475289680029733	-1.4637527426815689	-2.7285928155171044	0.288769123076823	2.080123166708915	3.1842678702547076	6.869599541519085	3.8858857922585375	3.2645033077050267	3.422661908350946	2.6289735305153457	3.41996260418939	1.4988946410647455	6.35694408584435	4.648494461242724	3.521993138270542	1.6004187782637094	2.740964742851017	0.42989404159669325	1.829977881647439	1.7163295572309196	-0.6266818671195445	0.5641307989686103	-2.0222035964772664	-4.195941330008233	-4.497558230152561	-3.9674530515776976	-1.9576385761417916	-0.8944664007513241	-2.364611817489992	-4.5924787828309155	-4.45809746739355	-2.93608126378707	-1.683517321917788	-1.0399394637526005	-1.2822683090761038	-2.1880342363176477	-4.895779377303078	-3.526437329407227	-2.3223239775604196	-1.816309803244674	-0.26213498495909826	0.23126084568970795	-1.0668755590631576	0.7359535705891888	0.0
chr3R:26673601-26675620	-0.6779851198160582	-3.6644257371747	-5.108251625947222	-5.059389373213077	-8.052966040110858	-10.606342139406365	-14.26674219918246	-16.453221830155204	-18.534083995010906	-21.322453614728058	-15.164217340690257	-30.48934590769158	-22.694432125615343	-17.46606581191865	-18.966297665959367	-24.710407525240317	-5.4403476539054605	-15.537828016598057	-12.02566903720441	-6.786428530442636	-4.292769223962657	-0.8065359368777398	8.935742023984428	7.936874480401292	5.535774444444141	15.113516538408515	7.946417880879307	7.080286568115296	10.22310785374412	7.76335104486672	3.5905489204623557	6.98516093331453	0.6639231740346785	7.963830629873435	5.774755505006734	5.787632291723125	8.492541225504192	9.022116422526599	12.12580318517971	4.268175732768885	9.678804028872081	10.530528690937778	4.081761338751446	0.0	0.0	2.20311153662129	5.292212868658729	6.63386387563755	6.223722180978499
chr3R:26675807-26677451	-8.052966040110858	-10.606342139406365	-14.26674219918246	-16.453221830155204	-18.534083995010906	-21.322453614728058	-15.164217340690257	-30.48934590769158	-22.694432125615343	-17.46606581191865	-18.966297665959367	-24.710407525240317	-5.4403476539054605	-15.537828016598057	-12.02566903720441	-6.786428530442636	-4.292769223962657	-0.8065359368777398	8.935742023984428	7.936874480401292	5.535774444444141	15.113516538408515	7.946417880879307	7.080286568115296	10.22310785374412	7.76335104486672	3.5905489204623557	6.98516093331453	0.6639231740346785	7.963830629873435	5.774755505006734	5.787632291723125	8.492541225504192	9.022116422526599	12.12580318517971	4.268175732768885	9.678804028872081	10.530528690937778	4.081761338751446	0.0	0.0	2.20311153662129	5.292212868658729	6.63386387563755	6.223722180978499	6.702271361539037	3.842640325217397	7.023167882029375	4.9246604251084385
chr3R:26677778-26678851	-18.534083995010906	-21.322453614728058	-15.164217340690257	-30.48934590769158	-22.694432125615343	-17.46606581191865	-18.966297665959367	-24.710407525240317	-5.4403476539054605	-15.537828016598057	-12.02566903720441	-6.786428530442636	-4.292769223962657	-0.8065359368777398	8.935742023984428	7.936874480401292	5.535774444444141	15.113516538408515	7.946417880879307	7.080286568115296	10.22310785374412	7.76335104486672	3.5905489204623557	6.98516093331453	0.6639231740346785	7.963830629873435	5.774755505006734	5.787632291723125	8.492541225504192	9.022116422526599	12.12580318517971	4.268175732768885	9.678804028872081	10.530528690937778	4.081761338751446	0.0	0.0	2.20311153662129	5.292212868658729	6.63386387563755	6.223722180978499	6.702271361539037	3.842640325217397	7.023167882029375	4.9246604251084385	2.641117225229154	2.033395070678691	2.3663047668390904	-1.0878617979457679
chr3R:26804944-26805464	0.4653397583713638	-3.4857703453383952	-3.782694523564322	-1.9931074794245243	-4.083641417732428	-1.9107156442194515	-4.591679713587452	-0.7936060632378397	0.9884928598239788	-0.3842533059311557	0.9339663583713322	0.14648538165176597	0.8094370490250486	0.0	-5.243160871011625	0.06748344251116443	1.0472170036760966	0.0	-1.3323326813501273	-8.685509737023128	-5.494481658656634	-5.771641512060166	-4.210686354479965	-4.020996312349288	-8.6869664989306	-4.422652317767207	-2.721176546160839	-11.82034502393986	-12.522635099679874	-12.655107977583008	-23.2147812770733	-16.665669611139823	-20.019046429899618	-8.110302361505045	-0.9884928598239788	1.256129227469748	10.05255979901064	10.031831947544994	8.315470903783707	8.995549596999904	12.404546024943475	5.087710473139789	0.9884928598239788	1.7202851485054578	8.690254774998774	5.083981631846158	1.6806839062132066	6.296545329564958	6.588861548435819
chr3R:27015412-27016169	-1.7758189592549438	-0.9519223012693854	-4.059403370388329	-0.10097238299487568	0.3114947393160298	1.3972801552016767	0.0	0.0	1.0248683428403567	-0.35634346102921866	3.6692317811667032	0.6731648119482586	0.9792721391316549	3.877971026434897	0.08319454522042043	-0.9884928598239788	0.9884928598239788	0.22770060053427232	1.765045581361126	0.2614505271567006	-0.3842533059311557	0.3842533059311557	5.324198134991711	1.9908803431525133	5.202742693900789	4.58748610399578	4.522471761291857	3.266628947134102	4.564940956641655	3.3958225149751127	3.2989130180852766	1.2297120145169194	0.8268563444145033	-0.1968041420399681	-0.8029449389220774	1.3787580925151621	-2.236206535768674	-2.2175293316880156	-3.1587511819944956	-1.9629134665871997	0.0	-0.4459724419917112	-3.254340399088103	-4.072767212687116	0.1155572591029427	-3.4864873175613393	-1.8719615585114593	-2.0399242505274597	-0.2649609543357558
chr3R:27016366-27018886	-4.059403370388329	-0.10097238299487568	0.3114947393160298	1.3972801552016767	0.0	0.0	1.0248683428403567	-0.35634346102921866	3.6692317811667032	0.6731648119482586	0.9792721391316549	3.877971026434897	0.08319454522042043	-0.9884928598239788	0.9884928598239788	0.22770060053427232	1.765045581361126	0.2614505271567006	-0.3842533059311557	0.3842533059311557	5.324198134991711	1.9908803431525133	5.202742693900789	4.58748610399578	4.522471761291857	3.266628947134102	4.564940956641655	3.3958225149751127	3.2989130180852766	1.2297120145169194	0.8268563444145033	-0.1968041420399681	-0.8029449389220774	1.3787580925151621	-2.236206535768674	-2.2175293316880156	-3.1587511819944956	-1.9629134665871997	0.0	-0.4459724419917112	-3.254340399088103	-4.072767212687116	0.1155572591029427	-3.4864873175613393	-1.8719615585114593	-2.0399242505274597	-0.2649609543357558	-0.32675222119505476	0.7359535705891888
chr3R:27018924-27020206	0.0	1.0248683428403567	-0.35634346102921866	3.6692317811667032	0.6731648119482586	0.9792721391316549	3.877971026434897	0.08319454522042043	-0.9884928598239788	0.9884928598239788	0.22770060053427232	1.765045581361126	0.2614505271567006	-0.3842533059311557	0.3842533059311557	5.324198134991711	1.9908803431525133	5.202742693900789	4.58748610399578	4.522471761291857	3.266628947134102	4.564940956641655	3.3958225149751127	3.2989130180852766	1.2297120145169194	0.8268563444145033	-0.1968041420399681	-0.8029449389220774	1.3787580925151621	-2.236206535768674	-2.2175293316880156	-3.1587511819944956	-1.9629134665871997	0.0	-0.4459724419917112	-3.254340399088103	-4.072767212687116	0.1155572591029427	-3.4864873175613393	-1.8719615585114593	-2.0399242505274597	-0.2649609543357558	-0.32675222119505476	0.7359535705891888	0.7359535705891888	1.057280587312165	1.9818654906907396	2.793564002018489	1.2842439790423155
chrX:288445-290389	8.058918328779734	1.025861859452031	2.9977628305015895	4.984487686574586	5.382852781452934	8.783215574384979	4.703836276837599	2.672530802262782	3.069618656091978	1.586451454886211	1.2997836028829257	-0.84071107334022	-1.7428740959356692	-1.264804598203606	-1.177310826161657	-0.44986830279652296	-2.642772918315987	-1.82700197420507	-2.5946835301819458	-1.1058517429292947	-5.104676497879008	-5.629101068283468	-5.4106116231119055	-3.1451413502389625	-6.71498249515964	-3.4114294456644787	-1.8723217360782416	-0.32675222119505476	-2.3582976506025224	-3.209111243313965	-4.2592204674557985	-4.180665660137732	-11.123544632221133	-6.61102413260462	-7.663786308289426	-8.809536480951113	1.9330516924433967	7.260308833670378	6.624126806081917	7.514017408876166	6.410332462448089	5.116765873334766	1.129882139323136	-2.762894811271803	-0.7099255223921157	-0.35232603035309357	-0.41753652918263456	-1.3636849261535346	-4.55570049105706
chrX:290763-291493	8.783215574384979	4.703836276837599	2.672530802262782	3.069618656091978	1.586451454886211	1.2997836028829257	-0.84071107334022	-1.7428740959356692	-1.264804598203606	-1.177310826161657	-0.44986830279652296	-2.642772918315987	-1.82700197420507	-2.5946835301819458	-1.1058517429292947	-5.104676497879008	-5.629101068283468	-5.4106116231119055	-3.1451413502389625	-6.71498249515964	-3.4114294456644787	-1.8723217360782416	-0.32675222119505476	-2.3582976506025224	-3.209111243313965	-4.2592204674557985	-4.180665660137732	-11.123544632221133	-6.61102413260462	-7.663786308289426	-8.809536480951113	1.9330516924433967	7.260308833670378	6.624126806081917	7.514017408876166	6.410332462448089	5.116765873334766	1.129882139323136	-2.762894811271803	-0.7099255223921157	-0.35232603035309357	-0.41753652918263456	-1.3636849261535346	-4.55570049105706	-6.90317802683933	-2.624039582740678	0.6446676578227675	5.74764276390503	7.092530141211885
chrX:292101-293881	3.069618656091978	1.586451454886211	1.2997836028829257	-0.84071107334022	-1.7428740959356692	-1.264804598203606	-1.177310826161657	-0.44986830279652296	-2.642772918315987	-1.82700197420507	-2.5946835301819458	-1.1058517429292947	-5.104676497879008	-5.629101068283468	-5.4106116231119055	-3.1451413502389625	-6.71498249515964	-3.4114294456644787	-1.8723217360782416	-0.32675222119505476	-2.3582976506025224	-3.209111243313965	-4.2592204674557985	-4.180665660137732	-11.123544632221133	-6.61102413260462	-7.663786308289426	-8.809536480951113	1.9330516924433967	7.260308833670378	6.624126806081917	7.514017408876166	6.410332462448089	5.116765873334766	1.129882139323136	-2.762894811271803	-0.7099255223921157	-0.35232603035309357	-0.41753652918263456	-1.3636849261535346	-4.55570049105706	-6.90317802683933	-2.624039582740678	0.6446676578227675	5.74764276390503	7.092530141211885	10.829194401750097	9.592476878784616	5.10588404753153
chrX:294095-295331	-1.7428740959356692	-1.264804598203606	-1.177310826161657	-0.44986830279652296	-2.642772918315987	-1.82700197420507	-2.5946835301819458	-1.1058517429292947	-5.104676497879008	-5.629101068283468	-5.4106116231119055	-3.1451413502389625	-6.71498249515964	-3.4114294456644787	-1.8723217360782416	-0.32675222119505476	-2.3582976506025224	-3.209111243313965	-4.2592204674557985	-4.180665660137732	-11.123544632221133	-6.61102413260462	-7.663786308289426	-8.809536480951113	1.9330516924433967	7.260308833670378	6.624126806081917	7.514017408876166	6.410332462448089	5.116765873334766	1.129882139323136	-2.762894811271803	-0.7099255223921157	-0.35232603035309357	-0.41753652918263456	-1.3636849261535346	-4.55570049105706	-6.90317802683933	-2.624039582740678	0.6446676578227675	5.74764276390503	7.092530141211885	10.829194401750097	9.592476878784616	5.10588404753153	1.8738133334609046	5.2942202625179915	5.797011835672727	3.0125066298270062
chrX:295411-296224	-1.177310826161657	-0.44986830279652296	-2.642772918315987	-1.82700197420507	-2.5946835301819458	-1.1058517429292947	-5.104676497879008	-5.629101068283468	-5.4106116231119055	-3.1451413502389625	-6.71498249515964	-3.4114294456644787	-1.8723217360782416	-0.32675222119505476	-2.3582976506025224	-3.209111243313965	-4.2592204674557985	-4.180665660137732	-11.123544632221133	-6.61102413260462	-7.663786308289426	-8.809536480951113	1.9330516924433967	7.260308833670378	6.624126806081917	7.514017408876166	6.410332462448089	5.116765873334766	1.129882139323136	-2.762894811271803	-0.7099255223921157	-0.35232603035309357	-0.41753652918263456	-1.3636849261535346	-4.55570049105706	-6.90317802683933	-2.624039582740678	0.6446676578227675	5.74764276390503	7.092530141211885	10.829194401750097	9.592476878784616	5.10588404753153	1.8738133334609046	5.2942202625179915	5.797011835672727	3.0125066298270062	1.4637527426815686	1.537197078528956
chrX:302612-303331	-3.209111243313965	-4.2592204674557985	-4.180665660137732	-11.123544632221133	-6.61102413260462	-7.663786308289426	-8.809536480951113	1.9330516924433967	7.260308833670378	6.624126806081917	7.514017408876166	6.410332462448089	5.116765873334766	1.129882139323136	-2.762894811271803	-0.7099255223921157	-0.35232603035309357	-0.41753652918263456	-1.3636849261535346	-4.55570049105706	-6.90317802683933	-2.624039582740678	0.6446676578227675	5.74764276390503	7.092530141211885	10.829194401750097	9.592476878784616	5.10588404753153	1.8738133334609046	5.2942202625179915	5.797011835672727	3.0125066298270062	1.4637527426815686	1.537197078528956	6.004523561311877	8.280176110050629	8.449639272241026	7.349805528469358	3.962232664558648	5.271725084144246	3.9043991261850874	0.6181746657947829	2.05225627533646	0.9118194497315067	1.2247365889831525	2.783524037333349	3.5320717699260955	6.518798996734686	4.886008434694716
chrX:486054-486883	-0.2887691230768229	-0.3842533059311557	-1.9084850188786497	-3.5147488519154013	-7.569302417068746	-4.811364497495438	-6.06792720214675	-7.984784759735935	-7.769624154651182	-14.328228465582596	-3.3634730734193816	-2.1211280821011376	-6.976860416401287	1.0466924622419154	-0.6252873828651145	-3.7517242971906875	-7.77282377253337	-2.7566401909059	-3.2711854854373623	0.0	0.0	0.0	0.0	0.0	0.0	0.0	0.0	0.0	0.0	0.0	0.0	0.0	0.0	0.0	5.898733228349335	4.927897734171571	9.399515679262388	5.828934694642995	1.4477763143210869	7.604280649467748	6.539027180515814	0.4098501350143673	4.109832506801697	4.738237563107141	0.0	0.0	0.6252873828651146	10.18575856265515	3.006498770386089
chrX:486971-487899	-0.3842533059311557	-1.9084850188786497	-3.5147488519154013	-7.569302417068746	-4.811364497495438	-6.06792720214675	-7.984784759735935	-7.769624154651182	-14.328228465582596	-3.3634730734193816	-2.1211280821011376	-6.976860416401287	1.0466924622419154	-0.6252873828651145	-3.7517242971906875	-7.77282377253337	-2.7566401909059	-3.2711854854373623	0.0	0.0	0.0	0.0	0.0	0.0	0.0	0.0	0.0	0.0	0.0	0.0	0.0	0.0	0.0	5.898733228349335	4.927897734171571	9.399515679262388	5.828934694642995	1.4477763143210869	7.604280649467748	6.539027180515814	0.4098501350143673	4.109832506801697	4.738237563107141	0.0	0.0	0.6252873828651146	10.18575856265515	3.006498770386089	20.600966534199358
chrX:488362-489525	-7.569302417068746	-4.811364497495438	-6.06792720214675	-7.984784759735935	-7.769624154651182	-14.328228465582596	-3.3634730734193816	-2.1211280821011376	-6.976860416401287	1.0466924622419154	-0.6252873828651145	-3.7517242971906875	-7.77282377253337	-2.7566401909059	-3.2711854854373623	0.0	0.0	0.0	0.0	0.0	0.0	0.0	0.0	0.0	0.0	0.0	0.0	0.0	0.0	0.0	5.898733228349335	4.927897734171571	9.399515679262388	5.828934694642995	1.4477763143210869	7.604280649467748	6.539027180515814	0.4098501350143673	4.109832506801697	4.738237563107141	0.0	0.0	0.6252873828651146	10.18575856265515	3.006498770386089	20.600966534199358	18.63564173680781	8.004777695398023	18.26582237154059
chrX:1717148-1717947	2.964573865369475	0.288769123076823	1.9769857196479577	11.984046200592324	16.277128803794614	9.883162413708773	17.989515723015103	10.058038121016452	3.9043925070168592	8.991997726728874	3.042030844628793	6.346697710549558	5.223177219877403	1.1856027693708817	1.4877592993868736	1.7139951375528975	3.709703568164691	0.37107205997171755	-0.32675222119505476	3.1361000798205048	3.463039882875793	3.377061656640675	3.294949263702689	1.753639756925207	-1.194967867382297	3.917560053368543	3.416070928401974	4.254707023792914	0.6585588897588246	4.628076314812956	1.5531529757189417	4.277748510174883	2.3903816425826894	1.3490043022672331	1.8353796726562672	1.1091567882110167	-1.1586490754207939	-3.125519665520889	-0.6835151808857117	-3.947591033400785	-3.19788705257895	-0.7359535705891888	0.5461556846725948	-4.135355261302196	-3.6779267250973278	-3.6671055087228943	-5.249666484870253	-1.0668755590631576	0.8065359368777398
chrX:1718624-1719604	11.984046200592324	16.277128803794614	9.883162413708773	17.989515723015103	10.058038121016452	3.9043925070168592	8.991997726728874	3.042030844628793	6.346697710549558	5.223177219877403	1.1856027693708817	1.4877592993868736	1.7139951375528975	3.709703568164691	0.37107205997171755	-0.32675222119505476	3.1361000798205048	3.463039882875793	3.377061656640675	3.294949263702689	1.753639756925207	-1.194967867382297	3.917560053368543	3.416070928401974	4.254707023792914	0.6585588897588246	4.628076314812956	1.5531529757189417	4.277748510174883	2.3903816425826894	1.3490043022672331	1.8353796726562672	1.1091567882110167	-1.1586490754207939	-3.125519665520889	-0.6835151808857117	-3.947591033400785	-3.19788705257895	-0.7359535705891888	0.5461556846725948	-4.135355261302196	-3.6779267250973278	-3.6671055087228943	-5.249666484870253	-1.0668755590631576	0.8065359368777398	-4.7202491468966965	-4.858987128713736	-1.1451916048326531
chrX:2036485-2037193	-7.3287695893150495	-17.994791810981955	-16.23018592883403	-14.865144733502406	-1.4238808136174466	10.856709558146608	15.244198177102255	12.160489594463503	14.351516860046155	8.131800350966563	13.648589016900138	10.653820193786178	10.454160608758782	10.11485444828839	6.867343168187607	2.8391061631387515	2.437159824214016	1.235700778589009	1.687819273426897	-0.6123714119057713	1.8605440006762541	0.2863210577364274	-1.1285198054705525	-2.3408010619771455	-1.9784880277325527	-6.668098814030487	-8.45234937753331	-3.590420824192454	-10.378240935092885	-7.853839530386364	-5.620717271711802	-5.84296841698768	-7.437535968850228	-7.363445729808657	-4.436535054608612	-6.432165637694722	-11.051536706639778	-12.180826079742982	-12.612095010172162	-8.852693025941667	-8.547996176870988	-5.413318160074656	0.6414169482286589	1.198425301388731	-0.06150404403252077	-1.3138399795784013	-2.302059185297913	-5.18036602394606	-7.908120305533762
chrX:2323769-2324563	-12.932526886507938	-15.547892517047059	-17.332479386053677	-24.714117085442673	-32.568695965547	-19.406216176747947	-9.93668987801786	-1.4313637641589874	0.7953235719989745	-2.6601696059087607	0.8002882953413999	1.3821770810048504	1.9542807972074376	-3.635336578221387	-0.4884515482032918	3.40905132190289	0.795177421904051	15.035694015876595	16.9383670201899	21.818929277463024	12.329551427617403	8.327943149733825	6.4870016057698265	2.044430217618404	0.8706019144450373	-2.4467579785965627	-5.929754153036127	-5.586856863629703	-7.438565534520017	-8.458110715491355	-5.7139285996880504	-10.106678694429098	-7.734434203404373	-6.690004719143119	-8.004679028037415	-8.729444890267596	-8.05818299531319	-9.471134509288568	-9.628045495704054	-13.47342477453775	-7.386901609318787	0.0	0.0	0.0	0.0	0.0	0.0	0.0	0.0
chrX:2330196-2332106	-3.635336578221387	-0.4884515482032918	3.40905132190289	0.795177421904051	15.035694015876595	16.9383670201899	21.818929277463024	12.329551427617403	8.327943149733825	6.4870016057698265	2.044430217618404	0.8706019144450373	-2.4467579785965627	-5.929754153036127	-5.586856863629703	-7.438565534520017	-8.458110715491355	-5.7139285996880504	-10.106678694429098	-7.734434203404373	-6.690004719143119	-8.004679028037415	-8.729444890267596	-8.05818299531319	-9.471134509288568	-9.628045495704054	-13.47342477453775	-7.386901609318787	0.0	0.0	0.0	0.0	0.0	0.0	0.0	0.0	0.0	0.0	0.0	0.0	0.0	0.0	0.0	0.0	1.7961667787807964	2.6685504063935475	4.4267124382788605	16.27308750123464	17.358836113246994
chrX:3755344-3756108	5.176810127443431	10.272690672991184	17.2912034413073	13.79759197870819	12.917453074558384	10.14697314864018	9.801036953179487	7.8509288184832	9.001671975842266	5.521855995749399	5.360282227102582	6.867302635675952	2.148234082345747	1.077875869447507	1.211663872047675	0.409361803256652	2.3263498196578367	3.4980291453186165	3.609610610755431	4.8842718581092655	1.7478914812453585	3.552797093781545	-0.3238175237522841	1.1089537427903968	1.3528099822049926	0.6786110836222884	-0.4973821079077392	0.65770526704122	-1.3947145905048595	0.6841585555202627	0.4228988542701571	-2.649332922085739	-1.1256796493039805	-2.5142987670490253	-0.8980855750641829	-4.662305690754138	-9.243696418494835	-12.767987892290359	-9.671682729629016	-10.687554372131771	-16.826121786559238	-13.643038099339478	-11.791258642908499	-9.667690939882563	-15.589609393569566	-20.152143541973032	-23.34485290795664	-12.154496790599154	-11.25138984810608
chrX:6886001-6887002	0.615964489553943	2.6909320102722734	0.9884928598239788	0.5579990911031089	1.773280347939687	0.9183320090576667	0.5693087859121692	-0.3176595197743926	-0.9493782702598748	-2.594829156125397	-3.1389201308773007	-0.18843132695382386	-1.4637527426815689	0.0	0.32675222119505476	-0.3842533059311557	0.0	5.690116960590269	6.875894605184041	0.0	4.526668837738123	6.847439768615518	2.2073671880608665	0.0	0.0	0.0	0.47712125471966244	0.0	0.0	0.0	7.947156390921494	12.05857112524927	11.86787423768815	22.718298123237936	21.870203029779532	2.569376589652183	14.183181283549231	17.527690142929632	4.358219300729683	14.543404977314108	17.24280304447647	20.524606447706624	20.855889478854394	16.098856123313507	10.329585492221968	6.989085883015074	1.763655260119546	0.3188362598435124	-0.10786836602947515
chrX:6889949-6893818	-0.3176595197743926	-0.9493782702598748	-2.594829156125397	-3.1389201308773007	-0.18843132695382386	-1.4637527426815689	0.0	0.32675222119505476	-0.3842533059311557	0.0	5.690116960590269	6.875894605184041	0.0	4.526668837738123	6.847439768615518	2.2073671880608665	0.0	0.0	0.0	0.47712125471966244	0.0	0.0	0.0	7.947156390921494	12.05857112524927	11.86787423768815	22.718298123237936	21.870203029779532	2.569376589652183	14.183181283549231	17.527690142929632	4.358219300729683	14.543404977314108	17.24280304447647	20.524606447706624	20.855889478854394	16.098856123313507	10.329585492221968	6.989085883015074	1.763655260119546	0.3188362598435124	-0.10786836602947515	-2.987774852952081	-4.319215852730979	-3.1367379985032633	-3.163542655019242	0.07831818943112555	-0.07314776442113871	0.5263164973602766
chrX:6931323-6932028	8.885840502097752	10.267865097812937	4.0525624358583245	7.291133581036045	6.549165429726207	7.222223446416903	14.517831945613693	12.15970684789646	6.792931179586132	5.832178306844837	4.297434493929976	-1.0064644855489797	-3.123889755134508	-7.419963466695062	-5.767224547912772	-8.64784678029299	-4.473403859164546	-9.221333945003629	-20.48675840476784	-14.805766613082179	-12.754951065935181	-8.024535912518854	-6.238292965549801	-8.521920362238914	-4.522588149331228	-2.718776356979301	-5.0769071150065725	-4.982149814317541	-2.012860918754342	1.584434414132446	-2.605364146472236	1.309584868874054	-0.8127978232609643	-1.600053775725228	-0.02173510889946874	1.9552027914306953	0.2614505271567006	-0.4666095473949303	1.465670872796985	2.6373851786553706	7.960245392756197	2.8124224738914227	1.4637527426815686	0.4321782162565898	-5.91337562774071	-8.881061775855805	-8.809938986210737	-15.787193807874802	-10.04198461470988
chrX:6932056-6934596	4.0525624358583245	7.291133581036045	6.549165429726207	7.222223446416903	14.517831945613693	12.15970684789646	6.792931179586132	5.832178306844837	4.297434493929976	-1.0064644855489797	-3.123889755134508	-7.419963466695062	-5.767224547912772	-8.64784678029299	-4.473403859164546	-9.221333945003629	-20.48675840476784	-14.805766613082179	-12.754951065935181	-8.024535912518854	-6.238292965549801	-8.521920362238914	-4.522588149331228	-2.718776356979301	-5.0769071150065725	-4.982149814317541	-2.012860918754342	1.584434414132446	-2.605364146472236	1.309584868874054	-0.8127978232609643	-1.600053775725228	-0.02173510889946874	1.9552027914306953	0.2614505271567006	-0.4666095473949303	1.465670872796985	2.6373851786553706	7.960245392756197	2.8124224738914227	1.4637527426815686	0.4321782162565898	-5.91337562774071	-8.881061775855805	-8.809938986210737	-15.787193807874802	-10.04198461470988	-10.568175754694279	-21.495894690091074
chrX:6934668-6935658	12.15970684789646	6.792931179586132	5.832178306844837	4.297434493929976	-1.0064644855489797	-3.123889755134508	-7.419963466695062	-5.767224547912772	-8.64784678029299	-4.473403859164546	-9.221333945003629	-20.48675840476784	-14.805766613082179	-12.754951065935181	-8.024535912518854	-6.238292965549801	-8.521920362238914	-4.522588149331228	-2.718776356979301	-5.0769071150065725	-4.982149814317541	-2.012860918754342	1.584434414132446	-2.605364146472236	1.309584868874054	-0.8127978232609643	-1.600053775725228	-0.02173510889946874	1.9552027914306953	0.2614505271567006	-0.4666095473949303	1.465670872796985	2.6373851786553706	7.960245392756197	2.8124224738914227	1.4637527426815686	0.4321782162565898	-5.91337562774071	-8.881061775855805	-8.809938986210737	-15.787193807874802	-10.04198461470988	-10.568175754694279	-21.495894690091074	-15.064047723358193	-34.31269463691529	-6.668166743021906	-11.964550700143441	-9.715250723414929
chrX:6941151-6943610	-12.754951065935181	-8.024535912518854	-6.238292965549801	-8.521920362238914	-4.522588149331228	-2.718776356979301	-5.0769071150065725	-4.982149814317541	-2.012860918754342	1.584434414132446	-2.605364146472236	1.309584868874054	-0.8127978232609643	-1.600053775725228	-0.02173510889946874	1.9552027914306953	0.2614505271567006	-0.4666095473949303	1.465670872796985	2.6373851786553706	7.960245392756197	2.8124224738914227	1.4637527426815686	0.4321782162565898	-5.91337562774071	-8.881061775855805	-8.809938986210737	-15.787193807874802	-10.04198461470988	-10.568175754694279	-21.495894690091074	-15.064047723358193	-34.31269463691529	-6.668166743021906	-11.964550700143441	-9.715250723414929	0.3842533059311557	0.6252873828651146	0.0	6.95739591744438	8.683473387214	0.0	0.0	0.9059652567236041	9.96093380562395	9.050181768131353	11.280695107997179	1.9769857196479577	1.3768430568588477
chrX:6952312-6953064	1.4637527426815686	0.4321782162565898	-5.91337562774071	-8.881061775855805	-8.809938986210737	-15.787193807874802	-10.04198461470988	-10.568175754694279	-21.495894690091074	-15.064047723358193	-34.31269463691529	-6.668166743021906	-11.964550700143441	-9.715250723414929	0.3842533059311557	0.6252873828651146	0.0	6.95739591744438	8.683473387214	0.0	0.0	0.9059652567236041	9.96093380562395	9.050181768131353	11.280695107997179	1.9769857196479577	1.3768430568588477	2.616392673202524	5.245702052271931	8.101983247081602	4.187030974229574	3.5967672694494377	0.0	0.0	0.0	0.0	0.0	0.0	0.0	0.0	0.0	0.0	0.0	0.0	0.0	0.0	-0.7646934698755596	3.02723080425454	6.587161929878975
chrX:7159062-7160217	5.1443388675838815	8.145224841949396	4.225987834701934	1.8217183709755393	2.332590390715103	5.21710878251842	3.582502106551045	2.3623490639509397	1.5200503678052129	-3.0025483119087646	-4.070966064063342	-3.23011044860136	1.7714484322914197	0.21272162703375797	-1.748208436735108	-0.8836138949405558	-0.5939844651041927	-1.0941832406615504	-2.57960692688859	-2.9280915108543395	-4.497419874720478	-5.239013309595478	-2.704955975534265	-4.770771452654167	-6.346083711622315	-2.004855960958809	-0.9059652567236041	0.47712125471966244	0.9884928598239788	-1.132107601061334	-2.654805191203569	-2.642334223997838	4.963046957899096	1.2929852586458035	2.1435864564597282	1.832576406819181	1.9030418503733806	1.3487495342138467	-0.4837873805437064	-0.6105816505145742	-1.139429188468293	-0.7960293544366159	-4.430843186151778	-4.394079953871004	-4.876728899310293	-12.135380264050356	-9.36368664041083	-21.099737611734245	-15.578661943694428
chrX:7189529-7190833	4.566971342655586	0.6867465907063058	-0.7359535705891888	0.9884928598239788	1.1860379089296251	2.8386160541638437	0.47712125471966244	0.288769123076823	3.845673642383352	4.923069358041432	0.0	3.4802351048410025	0.0	5.195582088301939	9.927626811706457	15.49970955904569	9.36602349510073	7.2650527028591245	4.348853798860786	7.188901134167371	5.853559686923478	-0.2562384669819143	4.465598080355656	2.0982776011326822	1.2199456178133434	3.2724283840880846	0.9427819048570415	3.139649978953199	3.333838407005299	-0.7184390432389722	5.599059212063996	1.1988016946252926	1.8410587328746673	1.1731682957039387	2.4150336452167154	2.5850225731992658	1.8531160549955452	1.0234372189763068	-0.0663258792733564	-1.4637527426815689	-1.1313713137216495	-5.210003360735731	-2.420386105973015	-1.8358343641787707	-0.3718071693780485	0.0	0.0	-0.2004613654134924	-1.5171429658973303
chrX:7191234-7192512	0.9884928598239788	1.1860379089296251	2.8386160541638437	0.47712125471966244	0.288769123076823	3.845673642383352	4.923069358041432	0.0	3.4802351048410025	0.0	5.195582088301939	9.927626811706457	15.49970955904569	9.36602349510073	7.2650527028591245	4.348853798860786	7.188901134167371	5.853559686923478	-0.2562384669819143	4.465598080355656	2.0982776011326822	1.2199456178133434	3.2724283840880846	0.9427819048570415	3.139649978953199	3.333838407005299	-0.7184390432389722	5.599059212063996	1.1988016946252926	1.8410587328746673	1.1731682957039387	2.4150336452167154	2.5850225731992658	1.8531160549955452	1.0234372189763068	-0.0663258792733564	-1.4637527426815689	-1.1313713137216495	-5.210003360735731	-2.420386105973015	-1.8358343641787707	-0.3718071693780485	0.0	0.0	-0.2004613654134924	-1.5171429658973303	0.9721892970563082	5.1527348430516975	3.498882336952518
chrX:8167177-8167932	4.444767800843104	2.217346018021107	0.5251554870916664	-2.853072828016974	-5.452067524743686	2.193975755292526	-2.425746303048413	-0.6252873828651145	-1.0668755590631576	-1.960401058589595	1.0492206176840102	3.4543762224302577	1.9063608235912275	1.3821770810048504	0.7561756218421583	2.598045041120334	5.986593986335281	6.483852607090776	5.2978338193266845	9.74418088379906	9.056709552384971	1.1118959155158696	0.9389748626848985	5.8143957516360265	0.0	9.15467724157693	10.690314637024901	13.984787640793845	9.206540359892921	4.227678849134008	1.5515473779439761	-2.381319166076586	-0.21403567412742378	-1.294063662308324	-1.996776199561376	5.2302387876857495	2.8290687372782477	-0.14690480858217275	-3.8823790753990366	2.975640413041876	0.7526090491028206	6.531429176275443	4.689450585900817	11.44671854369929	13.306291041975463	10.000750550619765	9.256438922823026	5.326709684684929	4.138690895149941
chrX:8187870-8190067	6.531429176275443	4.689450585900817	11.44671854369929	13.306291041975463	10.000750550619765	9.256438922823026	5.326709684684929	4.138690895149941	-0.3758861595456513	-0.5359487822381764	-1.684627809447038	-8.967328634314025	-10.796215296493976	-16.133924768892086	-21.416429616063255	-20.906822930774947	-16.123719161276167	1.6603132424705342	3.3076755034232903	4.3636448759677195	0.09477107954584849	2.6370314215643003	0.45284591137321606	0.0	-1.5889016897289712	0.08244302293709056	0.6380172731361782	0.0	0.0	2.726121140332288	3.560671729593563	4.23901917585285	3.984844577162064	5.165095274417781	3.435072734981473	2.31783072913953	0.33041044497841204	-0.9067943415548351	-5.546959534375478	-4.872747583478223	-5.361253830342629	-1.5040165661675615	-1.1118959155158696	-4.036879049717335	-2.733452981769556	2.891492212922798	0.8363853727461263	-0.5368472053048451	7.160697635548644
chrX:8549589-8550319	-41.490002460503234	-26.76505652044994	-1.7240677868335974	5.210410335212046	1.6525945075586288	0.2614505271567006	0.0	0.0	5.278101542476889	14.214212822611302	17.268491547186965	8.826539838154053	3.719530835123654	0.47712125471966244	-0.47712125471966244	-0.8331037697083299	8.101044518594646	10.080982964127708	11.866101410561145	8.366817974913271	6.8039321947145766	4.513106865065799	2.9638395937178728	0.4750592880928255	-0.3562762663158142	-5.0824114676429515	-9.015757601552572	-8.02467011379992	-11.565721034526645	-7.939815936914097	-6.161761345049925	-5.813426789113977	-1.170041379908726	-1.8941432423680782	-5.21309959227127	-5.414947258693525	-5.716807601735067	-4.29409565007636	-5.8594195890592085	2.404622295310783	7.856731270524104	1.0498074789655858	5.422143881885999	4.339254671474226	4.9191829043263615	1.3361085670423092	-0.9482345707562756	0.9067257228881985	3.10368078304446
chrX:9055364-9056273	19.578701897856003	17.16958469325032	13.741047119337525	7.0302136228564365	6.072691220809328	2.7052483563097334	1.2137141723261962	-6.326679090229954	-10.183126790021202	-14.783097180983457	-13.611097136620856	-13.747553201191115	-12.71677322199421	-13.891923839650103	-7.528615149037454	-5.93307434485924	-0.32675222119505476	0.0	-0.6252873828651145	-1.4637527426815689	-2.2054678939254435	-6.858903669712778	-2.325448249803084	-1.6682503332628427	-3.492054178045493	-5.809854420551235	-8.375979187706106	-6.988120658978267	-11.331663714943456	-11.77318019834741	-2.01232258233567	-2.1535944478094757	-0.2432821031769318	1.6357885137182973	-0.7071386056381213	8.576599891041688	0.07677338831052366	5.367154204784584	5.941777464846519	3.352040218704768	1.9088682136605644	-1.733603478285071	-4.544267610502393	-9.986161116630353	-6.926197860096631	-8.46425771314909	-5.238690446407702	-1.8351196129305836	0.5050184077099935
chrX:9056329-9057053	13.741047119337525	7.0302136228564365	6.072691220809328	2.7052483563097334	1.2137141723261962	-6.326679090229954	-10.183126790021202	-14.783097180983457	-13.611097136620856	-13.747553201191115	-12.71677322199421	-13.891923839650103	-7.528615149037454	-5.93307434485924	-0.32675222119505476	0.0	-0.6252873828651145	-1.4637527426815689	-2.2054678939254435	-6.858903669712778	-2.325448249803084	-1.6682503332628427	-3.492054178045493	-5.809854420551235	-8.375979187706106	-6.988120658978267	-11.331663714943456	-11.77318019834741	-2.01232258233567	-2.1535944478094757	-0.2432821031769318	1.6357885137182973	-0.7071386056381213	8.576599891041688	0.07677338831052366	5.367154204784584	5.941777464846519	3.352040218704768	1.9088682136605644	-1.733603478285071	-4.544267610502393	-9.986161116630353	-6.926197860096631	-8.46425771314909	-5.238690446407702	-1.8351196129305836	0.5050184077099935	3.294778961213312	2.7997030629203286
chrX:9980935-9981708	-1.2107667184174067	-2.0101625073273865	-1.5080365129226618	0.4101963856690717	-0.17366747914382874	0.4176807685049294	-0.48786294843224864	0.25475645483892384	2.0396589902222773	-1.9772893723079092	-2.0413172089576173	-3.1486852265179706	-6.711135647625604	-7.596971188737427	-8.894337024356185	-3.8391833841590075	0.3842533059311557	-3.078591260130299	-2.895178661782925	-4.049339479889353	-0.9404335382617653	-1.568978742879958	2.043502970317292	0.6380172731361782	1.5204553215400405	4.932876122959749	9.911938914874165	9.288734337018846	6.027255080740007	5.844690999748133	3.6893191905304055	4.6477739493992924	3.392034788472861	-0.059168581532036	-1.2506638366926077	-3.386586763717552	-5.704187047605512	-2.2886959574847197	-5.56819374306088	-4.296155275175657	-8.636461368694013	-6.8897137229455065	-4.139523977135864	0.5552050987676277	-0.47712125471966244	-1.54562558148996	-4.4348690086210425	-1.6562658180855014	-1.9659757942948484
chrX:9982954-9983714	-0.17366747914382874	0.4176807685049294	-0.48786294843224864	0.25475645483892384	2.0396589902222773	-1.9772893723079092	-2.0413172089576173	-3.1486852265179706	-6.711135647625604	-7.596971188737427	-8.894337024356185	-3.8391833841590075	0.3842533059311557	-3.078591260130299	-2.895178661782925	-4.049339479889353	-0.9404335382617653	-1.568978742879958	2.043502970317292	0.6380172731361782	1.5204553215400405	4.932876122959749	9.911938914874165	9.288734337018846	6.027255080740007	5.844690999748133	3.6893191905304055	4.6477739493992924	3.392034788472861	-0.059168581532036	-1.2506638366926077	-3.386586763717552	-5.704187047605512	-2.2886959574847197	-5.56819374306088	-4.296155275175657	-8.636461368694013	-6.8897137229455065	-4.139523977135864	0.5552050987676277	-0.47712125471966244	-1.54562558148996	-4.4348690086210425	-1.6562658180855014	-1.9659757942948484	-6.120577684004771	-10.533930282196973	-13.622696898961474	-9.313092503546631
chrX:10385942-10388045	2.259982999975834	3.3827875603986124	4.7424671597857015	4.433723329556007	5.0379108872982235	1.9781694560193235	3.792488997970847	2.7720877783875246	2.195456902198785	1.8719615585114593	-0.7359535705891888	-0.3842533059311557	0.9884928598239788	1.3113405296929186	3.2866097290105123	3.182026564871096	3.354846732550673	1.2353954783357064	-0.19928521575575764	-1.0083128477858923	-2.680515920522018	-1.7557755517233715	-2.262273430358357	-2.4341639334259195	-4.002169110455895	-2.578005847419867	-4.14032283998156	-1.690027157564693	-2.3033888710058283	-1.4427458264807442	-1.0668755590631576	-0.32675222119505476	0.32675222119505476	-1.3749682064534028	-10.675006710591205	-7.1627254246901995	-3.1261224010819886	-0.9207074752827707	5.053821179310261	14.747926857963895	14.557893416940948	4.527777900452038	9.028387794053524	20.194598510094927	6.8719549643455204	23.995548702565408	20.518672790905775	24.19069130203909	18.469548743367422
chrX:10388446-10390152	1.9781694560193235	3.792488997970847	2.7720877783875246	2.195456902198785	1.8719615585114593	-0.7359535705891888	-0.3842533059311557	0.9884928598239788	1.3113405296929186	3.2866097290105123	3.182026564871096	3.354846732550673	1.2353954783357064	-0.19928521575575764	-1.0083128477858923	-2.680515920522018	-1.7557755517233715	-2.262273430358357	-2.4341639334259195	-4.002169110455895	-2.578005847419867	-4.14032283998156	-1.690027157564693	-2.3033888710058283	-1.4427458264807442	-1.0668755590631576	-0.32675222119505476	0.32675222119505476	-1.3749682064534028	-10.675006710591205	-7.1627254246901995	-3.1261224010819886	-0.9207074752827707	5.053821179310261	14.747926857963895	14.557893416940948	4.527777900452038	9.028387794053524	20.194598510094927	6.8719549643455204	23.995548702565408	20.518672790905775	24.19069130203909	18.469548743367422	9.165200010869528	19.003240442590872	18.578354896607067	14.50506535301908	10.410911698033848
chrX:10701933-10702835	-2.534984060161506	-0.03531314691397374	-1.0772574227908338	0.288769123076823	-1.3821770810048504	-5.861286686195373	-8.123227357904756	-6.086924434990784	-8.13180035096656	-8.019072358808984	-9.397943482069396	-2.1051577448635848	-1.3182261006525524	-4.000946797389236	1.1776505682731027	1.6938355241020604	-0.10165738000822684	-1.3930939498049992	-1.0593928544914077	0.32675222119505476	-2.0840518049738312	-0.7658325392927077	26.270248004243918	29.754499418996488	23.877591077639323	18.64853686584463	6.79958255903965	4.755853502043436	1.8140110608441538	0.5237752573803524	2.0797202874340006	0.731879941246686	2.492263473943843	0.47310530584807947	-1.4343772907258332	-2.76586311027771	-5.320761926968832	4.184298672070008	5.721386692695933	3.6543744879142315	-0.9215198149168792	-4.2891144593132875	-7.989486081849397	-7.757269469409687	-11.14061365744043	-15.108596878144835	-20.815405997753892	-25.808304154383162	-26.725840761729305
chrX:10703404-10704757	0.288769123076823	-1.3821770810048504	-5.861286686195373	-8.123227357904756	-6.086924434990784	-8.13180035096656	-8.019072358808984	-9.397943482069396	-2.1051577448635848	-1.3182261006525524	-4.000946797389236	1.1776505682731027	1.6938355241020604	-0.10165738000822684	-1.3930939498049992	-1.0593928544914077	0.32675222119505476	-2.0840518049738312	-0.7658325392927077	26.270248004243918	29.754499418996488	23.877591077639323	18.64853686584463	6.79958255903965	4.755853502043436	1.8140110608441538	0.5237752573803524	2.0797202874340006	0.731879941246686	2.492263473943843	0.47310530584807947	-1.4343772907258332	-2.76586311027771	-5.320761926968832	4.184298672070008	5.721386692695933	3.6543744879142315	-0.9215198149168792	-4.2891144593132875	-7.989486081849397	-7.757269469409687	-11.14061365744043	-15.108596878144835	-20.815405997753892	-25.808304154383162	-26.725840761729305	-19.84476420451306	-0.6252873828651145	-0.47712125471966244
chrX:10820792-10821564	-8.168587977530311	-11.349677279170782	-1.9702694882289202	11.116169811474137	10.022776558836487	10.880162378680891	9.685685333220771	10.360421563938734	8.830637708172047	4.278543737197746	6.595661719369316	8.699765361352153	8.016263292972967	4.884552903272115	2.2342005910602647	3.5170646896609483	2.6729019819156754	2.3886414349875915	-0.7356435898233906	1.9730717102943283	1.0257414816376507	2.257735213090736	1.2378762764871083	0.39834100116563076	-0.4704700091558508	-0.09858591313079824	-1.880164146958039	-0.44731481752750096	-1.571628896798541	-0.06171066579095907	-1.7727724118795076	-1.9217218757426309	-3.4478752130470887	-0.827430147459753	-0.4718193845586767	-3.2226323665420047	-4.302351962185216	-4.260494994777805	-4.064003751518464	-8.773416167587463	-9.130259318713964	-12.871389559478548	-13.894416504288932	-12.61712760390503	-14.430541434019124	-12.044767854648557	0.8015629421460638	-1.059922236764036	1.0150557598278684
chrX:11216613-11219507	-2.259982999975834	1.5704190432189342	2.360797947643879	0.685856279631053	3.17541149967852	2.0403369790215673	0.9139000564200301	-1.0668755590631576	0.0	0.3855643666284448	2.3634020560592037	1.4208432846418395	2.012981581449625	0.6034581501101336	-0.6845147537394956	-1.0815570710913598	-3.0421311181231427	-2.5775979566494294	-4.842320282080061	-3.446191680783867	-1.6525945075586288	-1.4700822753787204	-4.99666444651182	2.233196886523207	1.3246294318258272	-0.2887691230768229	0.0	-0.47712125471966244	0.0	0.0	-0.5461807351831426	4.984390447105368	3.3840475204693212	3.0784220841591483	3.4491500482901523	2.1863464703198545	4.646787430039092	0.4106493675885908	0.0	-1.2587464179021675	-1.5339896799278732	1.4234662987937459	-0.9032485217673155	2.379500273436402	3.0809792810318717	0.47712125471966244	0.9884928598239788	0.47712125471966244	-0.47712125471966244
chrX:11738716-11739373	9.006205286690067	5.068652767829653	0.3661797052080375	-1.3060554904814268	-6.017441966321599	-3.1938289717834136	0.7113818975540438	1.7955228964452417	3.3085714460382536	0.6164670626400142	2.2654471298010703	2.6740508922132435	3.973386142496953	10.710363573715949	1.4919992662344523	7.640464201608623	11.847603589916964	4.537077383455384	2.3499683370661235	-6.088196661045602	-8.530161294828366	-10.727345851253391	-6.529155490596084	-4.763331845388026	0.245862628905727	1.2009201994911318	1.0466924622419154	9.06537459211528	5.0790092075799596	10.404545615792765	11.890423452068887	10.201484103391985	8.257423554335155	2.9512868607363374	0.5648720110581339	-2.831704994470882	-8.72721534988079	-9.640330677905855	-15.147520418938779	-14.799490438839246	-21.82995988389499	-31.138776332475167	-17.66097143198722	-17.27191307980318	-13.778168000454817	-1.1737218734474009	-0.32675222119505476	0.9884928598239788	0.32675222119505476
chrX:11882329-11883181	-0.7394301557241297	-2.74577702183325	-1.7165098222040946	-3.26713707162097	-3.1014895147825152	-2.967573477424596	-2.649247354605456	-4.197493082083877	-7.965130424817411	-6.275543895762236	-4.292149135985431	-2.1565050300525535	-0.7196872361503169	0.6252873828651146	-0.03919884398722685	0.02776021883685272	-0.6432335278542787	1.8460292037503085	1.0948825425838928	1.9031048559227774	0.11930251449979594	-2.27401389731921	-0.15205153468630772	1.0044385055727014	0.5338346350408307	-0.3842533059311557	-0.8551484209528776	-0.6205067773968015	0.25053704990650316	0.6073001590516042	1.773782345909827	-2.326701706989803	3.826174671524555	2.9064518832136557	0.8062736331600506	3.1306993599284643	4.1933592780273115	5.7277405963220085	5.893204621297351	2.91770953108008	2.4325857734513265	0.8083375274235772	0.493382163746167	-0.45773304765477124	-0.5747844682892663	0.6977440016087839	0.10456697567324248	-2.2771144202996827	-1.5041144185392694
chrX:11883289-11884209	-1.7165098222040946	-3.26713707162097	-3.1014895147825152	-2.967573477424596	-2.649247354605456	-4.197493082083877	-7.965130424817411	-6.275543895762236	-4.292149135985431	-2.1565050300525535	-0.7196872361503169	0.6252873828651146	-0.03919884398722685	0.02776021883685272	-0.6432335278542787	1.8460292037503085	1.0948825425838928	1.9031048559227774	0.11930251449979594	-2.27401389731921	-0.15205153468630772	1.0044385055727014	0.5338346350408307	-0.3842533059311557	-0.8551484209528776	-0.6205067773968015	0.25053704990650316	0.6073001590516042	1.773782345909827	-2.326701706989803	3.826174671524555	2.9064518832136557	0.8062736331600506	3.1306993599284643	4.1933592780273115	5.7277405963220085	5.893204621297351	2.91770953108008	2.4325857734513265	0.8083375274235772	0.493382163746167	-0.45773304765477124	-0.5747844682892663	0.6977440016087839	0.10456697567324248	-2.2771144202996827	-1.5041144185392694	0.4748917211449444	-1.7096761247260126
chrX:13123407-13124423	-0.4075906076581398	0.0	0.0	0.0	1.0299196525729875	-0.47712125471966244	-3.019005906904004	-1.1737218734474009	0.0	0.0	0.5234384870639827	-0.769491447591339	1.030390194027117	4.112057734660495	0.0	0.0	0.0	0.0	0.47712125471966244	19.106773226729665	21.835203270498766	27.668194088129294	20.56510627989362	18.518389246983375	5.956934355517445	14.714498153034118	8.697643206000917	2.3286248352848276	10.606126279523114	11.77510867903069	4.787465867060976	12.848568695172034	9.713954766221057	1.9542807972074376	11.608769694701781	16.36192131718965	15.650897269348663	11.992570073531848	6.87826062122318	3.33045811672131	-4.875337480910921	-2.916890382855967	-9.72039427344831	-7.196090199031272	-7.942271689583898	-10.126368943682268	-7.02064965873632	-7.555696711370736	-6.309331006292762
chrX:13363253-13363979	-20.42483847294262	-29.593584103047625	-23.577715612074982	-23.556047525738528	-10.713338177260328	-0.9192537836433313	0.7957394355499187	0.21052632091416779	-0.14280065354848312	-3.4780654209646684	-0.9389748626848986	-1.7265680962961822	-8.99240185969252	-0.699087471064433	-9.478991137808014	-6.949709031665576	-12.497123718304843	-7.849853741369765	-5.923849609495583	-6.227076486100076	1.0466924622419154	-0.47712125471966244	0.0	-1.2401483663989168	-1.2979644998024564	0.7729985318231963	-0.9832468959814907	-1.7499173922800326	-1.5178693636139324	-2.2224343869910093	-3.0191042641504744	-1.0180318378758721	-0.47712125471966244	0.32675222119505476	-0.7359535705891888	-0.3842533059311557	0.7359535705891888	1.3983455018111308	0.9556951805164536	4.741906785937137	3.3672756085504543	0.5025823208727731	3.3000114748929756	3.4024786283538693	1.369439903459893	3.058176147472125	1.2642867061566345	3.1994354419408793	1.432687640452537
chrX:13540329-13541099	3.4813941039695337	1.269756227378395	1.411835000420562	1.6995079363061727	3.078126995180653	1.6439231939451524	1.9031358751015988	0.6254698514045443	-0.233071765003644	-0.32192387411927514	-1.2476090467710708	-3.273298888917207	-1.0253807211439325	0.7599826386358577	-1.0517844619322196	-0.9350390031513975	-0.3916434916954857	-0.18015893038928904	1.8396143790638289	1.5971872843279327	10.428100502855616	20.284930816357086	15.206634569947957	16.513744455182046	13.480273069889742	6.464223980667028	5.610354102519023	2.747440074657506	-0.41760427255833255	-2.293344520726385	-5.682573597805137	-7.655417023950971	5.222779154561106	6.226284298923659	2.850603884592787	-0.2414917814612749	-1.7724474618458095	-6.306935464125932	-6.190328693994915	-10.29167700904228	-14.163869739898043	-2.373074149975334	10.129155503163433	13.490086387841492	3.5794997516249336	9.319577910393509	1.7762990025881273	3.2675174292111855	1.9053687405758093
chrX:13541949-13542695	1.6995079363061727	3.078126995180653	1.6439231939451524	1.9031358751015988	0.6254698514045443	-0.233071765003644	-0.32192387411927514	-1.2476090467710708	-3.273298888917207	-1.0253807211439325	0.7599826386358577	-1.0517844619322196	-0.9350390031513975	-0.3916434916954857	-0.18015893038928904	1.8396143790638289	1.5971872843279327	10.428100502855616	20.284930816357086	15.206634569947957	16.513744455182046	13.480273069889742	6.464223980667028	5.610354102519023	2.747440074657506	-0.41760427255833255	-2.293344520726385	-5.682573597805137	-7.655417023950971	5.222779154561106	6.226284298923659	2.850603884592787	-0.2414917814612749	-1.7724474618458095	-6.306935464125932	-6.190328693994915	-10.29167700904228	-14.163869739898043	-2.373074149975334	10.129155503163433	13.490086387841492	3.5794997516249336	9.319577910393509	1.7762990025881273	3.2675174292111855	1.9053687405758093	-1.6855828622880387	-2.8460832936864753	-11.365703301838817
chrX:14380544-14381528	0.47712125471966244	0.0	-0.36524608165550093	0.1811198186042997	1.679995971524998	0.8874803547657467	0.47712125471966244	-1.537197078528956	1.913835897374768	2.2961830004041084	-0.3454179141418506	0.9034043916225996	1.963662359306284	0.18946256670265715	0.0	0.0	0.47712125471966244	3.369793440774399	7.2195419851967815	2.077884835385907	4.174188019829984	3.2356531426938906	3.4695904006588782	2.4681676572967826	6.051183016997279	4.355285621465872	2.490621696586458	1.1745749935091776	3.573588205389197	2.5715058510782534	2.687675704808776	1.4637527426815686	1.899001060831873	0.2716931777508611	0.5568254028358569	3.668889112307674	1.4971689432654383	1.8453057774952817	2.2945653530380534	1.7055687870457292	1.4768339389772196	2.9509963533503387	2.161007355839156	0.8807275879539905	0.8207914649796394	1.9195795209208266	0.20255734407598608	0.7710255439838117	-1.0816285742122937
chrX:14410990-14411766	0.9884928598239788	0.6358459603999882	0.695182245631592	0.5375454966095886	0.903167625836738	3.6241801571917183	1.265252829121815	3.8082900009607497	3.9871102654865305	5.958895152435938	5.457558002209888	1.002581496911385	6.375870953435597	8.802897230330254	3.8928597429268263	1.4549534895172114	-0.3762863980659165	1.8773982970270142	-1.2111032000727442	-0.32675222119505476	-2.8660389815831206	-0.9842561193863522	0.9119196524833567	0.0	-1.5789896916331132	0.3842533059311557	-1.2905347201308437	-2.0386808759347472	-1.2242117576453344	0.09800044169469159	-0.20991388130575195	-0.26145052715670036	-1.4737249660132001	-2.012860918754342	0.3278496853662058	-0.2501769728243253	-1.423965137514629	-1.0307533684411077	-2.9136623124774634	-0.5443837967073943	-0.32831783373080686	-3.3886135099395327	-1.6487966615811753	-4.1822190765126	-3.6027700390371162	-6.521895292195019	-3.649686578162966	-4.6223158957474535	-5.669862836799759
chrX:14544302-14545414	-9.020234840181745	-7.789943660665059	-9.090963959902888	-5.649574045023587	0.0	-0.47712125471966244	3.542225658275301	2.2586093687610904	7.749420252983865	15.790807885418696	10.549179537903333	2.8582919884956417	3.6390792630252724	-1.3515285917906268	0.49595351640681706	1.3846047893730726	1.0101553983139075	-1.456808597334265	-2.230340820367215	-2.9911736374981523	-5.498795040209703	-4.00679824374808	-0.4722012633405769	-1.4637527426815689	0.0	-3.570303210470832	-2.997192560005485	-2.8605642834175153	-0.964853690511972	-3.739726225182225	-5.138758794481127	-4.569616273693867	-3.56453432741802	-0.32675222119505476	0.47712125471966244	-0.3842533059311557	0.9884928598239788	0.47712125471966244	-0.3842533059311557	0.3842533059311557	0.3842533059311557	1.5739508314535513	3.398770243761106	5.284345371155015	3.7629553676647096	1.7695665739224	-0.568508744889863	0.7962342037430662	-1.263266114725198
chrX:14545603-14546454	-5.649574045023587	0.0	-0.47712125471966244	3.542225658275301	2.2586093687610904	7.749420252983865	15.790807885418696	10.549179537903333	2.8582919884956417	3.6390792630252724	-1.3515285917906268	0.49595351640681706	1.3846047893730726	1.0101553983139075	-1.456808597334265	-2.230340820367215	-2.9911736374981523	-5.498795040209703	-4.00679824374808	-0.4722012633405769	-1.4637527426815689	0.0	-3.570303210470832	-2.997192560005485	-2.8605642834175153	-0.964853690511972	-3.739726225182225	-5.138758794481127	-4.569616273693867	-3.56453432741802	-0.32675222119505476	0.47712125471966244	-0.3842533059311557	0.9884928598239788	0.47712125471966244	-0.3842533059311557	0.3842533059311557	0.3842533059311557	1.5739508314535513	3.398770243761106	5.284345371155015	3.7629553676647096	1.7695665739224	-0.568508744889863	0.7962342037430662	-1.263266114725198	-0.06681414112055822	-1.3686964191160034	0.0
chrX:15518021-15518795	2.8232296884293273	6.0421655777699375	3.6108381853756706	7.287799200402057	5.77724013283229	4.29626226956678	-1.2175127939148822	-1.8568722529796229	3.6293038617879723	10.355846403462952	7.87611396724428	6.995197885050018	1.6781136388016125	0.7633114619362148	-2.7281296973889493	-6.935355574948138	-4.604564912129677	-6.082261811004966	2.5276294941592727	3.5785165881131697	5.306589229006189	11.628760646877204	5.239456076941771	6.115094638534682	7.525292490974901	2.653400833657494	3.2976887929775636	-4.468959256078036	-5.850737528442877	-9.026980918535632	-5.352996844850198	-14.66370455860754	-16.876714384395537	-18.734691317146464	-13.547548193195798	-24.666992846453415	-19.334374977938403	-14.803356754270622	-29.09817253588356	-22.01508359015954	-4.2694851695433735	2.938687872108283	11.484177582149044	12.107390787339355	3.8159604177388857	5.718385080746625	13.13730430336431	10.645805746675396	4.535954932489497
chrX:15539195-15540776	11.484177582149044	12.107390787339355	3.8159604177388857	5.718385080746625	13.13730430336431	10.645805746675396	4.535954932489497	11.220775491173962	8.883835155864773	1.67523646136614	6.119039756481433	7.630458120688484	8.55855046617753	3.7674611496214987	0.8823494407292418	1.0343116839041095	0.4767338044459992	0.27095762670373613	0.37107205997171755	3.3764946983520896	5.010067270375605	4.0278442492955815	0.7587315752694516	-2.1053458349194947	-8.033081542290823	-7.278216564808574	-6.64631838632325	-0.4819114483742199	0.04703675061863626	-0.5216490536450529	-2.759296232781369	-3.0439092768495586	-0.6479923560425667	-0.6669809426015613	-1.0668755590631576	-1.532583799604555	-2.270789502254686	-1.5736561629241916	-0.32738661434556926	-6.289404180505217	-3.8286038609635082	-1.8407649358136875	-0.9975840754243839	0.5697958207880435	-3.5739616672779895	-0.8790248455811969	-1.4475005373748866	0.5719006715668794	-1.5044397056001075
chrX:15540839-15542375	5.718385080746625	13.13730430336431	10.645805746675396	4.535954932489497	11.220775491173962	8.883835155864773	1.67523646136614	6.119039756481433	7.630458120688484	8.55855046617753	3.7674611496214987	0.8823494407292418	1.0343116839041095	0.4767338044459992	0.27095762670373613	0.37107205997171755	3.3764946983520896	5.010067270375605	4.0278442492955815	0.7587315752694516	-2.1053458349194947	-8.033081542290823	-7.278216564808574	-6.64631838632325	-0.4819114483742199	0.04703675061863626	-0.5216490536450529	-2.759296232781369	-3.0439092768495586	-0.6479923560425667	-0.6669809426015613	-1.0668755590631576	-1.532583799604555	-2.270789502254686	-1.5736561629241916	-0.32738661434556926	-6.289404180505217	-3.8286038609635082	-1.8407649358136875	-0.9975840754243839	0.5697958207880435	-3.5739616672779895	-0.8790248455811969	-1.4475005373748866	0.5719006715668794	-1.5044397056001075	0.9034043916225996	-1.895983715512544	-1.6382950079632144
chrX:16838237-16839035	-1.8688791143748087	-1.1150039846917092	-1.1396071938919066	0.28964285525397987	-1.769394680688573	-2.8658188659617627	-1.4111105351454587	-3.648945713105415	-1.7100840146726806	-1.3990035305733564	0.6650428378388585	0.0	0.23116624456318768	-0.45289372227903446	-1.0667468766610386	0.7735044372654131	1.181693554021522	0.8223635758057155	0.652177707501888	1.9736907589174935	0.783190570240954	1.4098480122562387	3.414634758068816	0.39702745859624516	1.2587464179021675	0.7960706361033619	1.0295427343374164	2.7364945783881724	0.4151872588917074	0.32213095455621704	-1.2410178543165757	-2.1671410898443337	-1.4443278360776652	-1.0450328311819046	-2.617228508843201	-0.6374716461216582	-4.426872292939284	-2.1943248312334647	-4.149530435846451	-3.491810925021751	-3.484658008366646	-0.1148248949643629	0.8804697790689479	-1.0347268436752524	-1.7680621247641926	0.8491782920962198	2.2059574176040786	2.133064187214597	-0.17484398447306043
chrX:16842726-16844136	-1.3990035305733564	0.6650428378388585	0.0	0.23116624456318768	-0.45289372227903446	-1.0667468766610386	0.7735044372654131	1.181693554021522	0.8223635758057155	0.652177707501888	1.9736907589174935	0.783190570240954	1.4098480122562387	3.414634758068816	0.39702745859624516	1.2587464179021675	0.7960706361033619	1.0295427343374164	2.7364945783881724	0.4151872588917074	0.32213095455621704	-1.2410178543165757	-2.1671410898443337	-1.4443278360776652	-1.0450328311819046	-2.617228508843201	-0.6374716461216582	-4.426872292939284	-2.1943248312334647	-4.149530435846451	-3.491810925021751	-3.484658008366646	-0.1148248949643629	0.8804697790689479	-1.0347268436752524	-1.7680621247641926	0.8491782920962198	2.2059574176040786	2.133064187214597	-0.17484398447306043	0.8792565274074912	0.16497012796390986	-0.8314858755875898	-0.18244333284997144	3.9252167005857364	2.6561543158342866	1.5672264498414725	1.9346000635195364	3.4388302092390997
chrX:16850668-16851324	0.7960706361033619	1.0295427343374164	2.7364945783881724	0.4151872588917074	0.32213095455621704	-1.2410178543165757	-2.1671410898443337	-1.4443278360776652	-1.0450328311819046	-2.617228508843201	-0.6374716461216582	-4.426872292939284	-2.1943248312334647	-4.149530435846451	-3.491810925021751	-3.484658008366646	-0.1148248949643629	0.8804697790689479	-1.0347268436752524	-1.7680621247641926	0.8491782920962198	2.2059574176040786	2.133064187214597	-0.17484398447306043	0.8792565274074912	0.16497012796390986	-0.8314858755875898	-0.18244333284997144	3.9252167005857364	2.6561543158342866	1.5672264498414725	1.9346000635195364	3.4388302092390997	2.0522398879772754	0.49903652649376945	1.0589391417825873	0.43180613510903926	-0.12511031993286287	-0.450714463662663	0.39888709668789885	-0.5267186377922985	0.6172381522614051	0.945317988087541	0.17373256753193958	0.3103539274501672	-3.6642158843464934	2.099171963580988	-0.20410495339590992	-0.43663140240839626
chrX:16851901-16852633	2.7364945783881724	0.4151872588917074	0.32213095455621704	-1.2410178543165757	-2.1671410898443337	-1.4443278360776652	-1.0450328311819046	-2.617228508843201	-0.6374716461216582	-4.426872292939284	-2.1943248312334647	-4.149530435846451	-3.491810925021751	-3.484658008366646	-0.1148248949643629	0.8804697790689479	-1.0347268436752524	-1.7680621247641926	0.8491782920962198	2.2059574176040786	2.133064187214597	-0.17484398447306043	0.8792565274074912	0.16497012796390986	-0.8314858755875898	-0.18244333284997144	3.9252167005857364	2.6561543158342866	1.5672264498414725	1.9346000635195364	3.4388302092390997	2.0522398879772754	0.49903652649376945	1.0589391417825873	0.43180613510903926	-0.12511031993286287	-0.450714463662663	0.39888709668789885	-0.5267186377922985	0.6172381522614051	0.945317988087541	0.17373256753193958	0.3103539274501672	-3.6642158843464934	2.099171963580988	-0.20410495339590992	-0.43663140240839626	2.0888142266354475	1.147898769141295
chrX:17074227-17074907	5.679075439734889	4.788515332451853	6.224167622849952	2.448748137255098	3.603895704782894	1.9442008542196483	3.7903014143387272	2.784614712418071	1.5159999728216285	-0.7026000368059504	2.6764666920620783	2.430131146153862	-0.9568070777091172	-0.36321187012953965	-1.1324891268810506	-1.1617354963238125	-1.1557250393624472	-3.633326413207269	-4.63943059392114	-3.8152092971863887	-2.5073023813812347	-12.058985960260962	-9.694134382937666	-11.80063419101511	-13.168493349176204	-11.011473080768683	-6.295615326666145	2.271479500889722	-0.6101299354655886	-1.64272251518598	-4.606581550955504	-6.274562243679767	-14.156099816200893	-15.365892547034235	-16.349182086737176	-5.806680310425445	-0.7359535705891888	2.5595124767438167	12.837572406436841	21.434677436190665	23.787971188267672	10.590928520557284	17.00936054758924	15.281553499208488	16.08605159550921	12.658705790664476	8.805690879329761	3.6272331691774853	0.1617601440558233
chrX:18196511-18198884	3.6720129650823847	1.7152701389309173	1.5847880526623688	3.3708498934619713	1.4550874942268257	3.3045930269292794	3.957606430863197	1.73233664444193	4.284764121954463	1.1077947961825843	1.1954313046992147	-1.0395937376807285	-2.6642318248305514	-6.107144993378032	-4.501997111887803	-3.6932678664430645	-0.9728838677549762	-2.251638659796219	-3.475178423011692	-0.9721821098704675	-0.9255876575823124	-1.6946826215212243	-2.0983616900207585	-4.8400912470737705	-1.528849271350756	-0.4639804582252818	-1.6039720245707385	-0.2406233412219088	-2.428000318115318	0.8363008236170459	-0.5639295360456474	-0.15133060542865237	-1.2994743837957041	-1.8037015483606706	-0.28273532516762456	-2.1083545459089352	-1.5630744635657559	0.0415027973464807	-1.7278108697721029	-2.6342209995517902	-1.6789150455425568	-2.0548695990827177	-0.2175328368028886	1.1602514687886027	-3.585716594054575	-1.0538026627757493	-0.40425180571038416	-2.518491044259214	0.30595538495584257
chrX:18201837-18203311	1.1954313046992147	-1.0395937376807285	-2.6642318248305514	-6.107144993378032	-4.501997111887803	-3.6932678664430645	-0.9728838677549762	-2.251638659796219	-3.475178423011692	-0.9721821098704675	-0.9255876575823124	-1.6946826215212243	-2.0983616900207585	-4.8400912470737705	-1.528849271350756	-0.4639804582252818	-1.6039720245707385	-0.2406233412219088	-2.428000318115318	0.8363008236170459	-0.5639295360456474	-0.15133060542865237	-1.2994743837957041	-1.8037015483606706	-0.28273532516762456	-2.1083545459089352	-1.5630744635657559	0.0415027973464807	-1.7278108697721029	-2.6342209995517902	-1.6789150455425568	-2.0548695990827177	-0.2175328368028886	1.1602514687886027	-3.585716594054575	-1.0538026627757493	-0.40425180571038416	-2.518491044259214	0.30595538495584257	-0.5031031587471453	0.45925698128566106	0.2614505271567006	-0.47712125471966244	2.112694328661847	3.492664485881961	3.7837972371274002	3.33721795635297	0.16998370657918932	-2.1491379091831395
[truncated: 12 more rows]
[truncated: 151 more columns]
