# Supplementary material for: Convergence of topological domain boundaries, insulators, and polytene interbands revealed by high-resolution mapping of chromatin contacts in the early Drosophila melanogaster embryo
Source: eLife. 2017 Nov 17;6:e29550. doi: 10.7554/eLife.29550 (PMC5739541; doi:10.7554/eLife.29550)
Supplement: Supplementary file 2. [file elife-29550-supp2.zip › ChIP_data_fig3/MBE_XL54_H3K27me3_index2-c11_InpC_500k10k130_peaks_w100_b500.txt]

chr2L:2322898-2323789	-4.352164415915099	-4.279802537435729	-4.4598493226848115	-1.4637527426815689	0.0	0.0	1.958941703547418	3.530412502147945	1.4637527426815686	0.9884928598239788	1.4637527426815686	0.47712125471966244	0.0	0.9884928598239788	3.0237136717302797	11.899186655287432	14.13624602695561	9.136855448371394	3.9832511909290558	4.689015175006262	3.0897970520091262	4.01024894829151	3.4405974715398018	2.1193221852529747	1.500620395165383	2.730073621011373	2.142647458716837	2.1361687946783325	0.4101959349805289	1.2018236359515202	-0.8226176998755926	-1.85455686113368	-7.8351459707063	-12.896519263328894	-11.194450652274584	-4.042382589719626	-3.227803861871387	-5.118144867961546	-5.908714756279454	-7.6001895499198655	-7.194217250377876	-7.18324277710004	3.267114632662933	3.4802351048410025	0.0	0.0	0.0	0.0	0.0
chr2L:7620312-7621105	1.170041379908726	3.6188448192431806	6.690004719143119	3.8696631159551234	1.4637527426815686	3.5220597405713487	3.9195215333322344	2.471881105381206	4.232073865949358	1.5141990764470787	1.7651514855508	1.012392724857047	2.8335895099070125	4.710648714328735	2.2826316004701592	0.7158051146113907	4.096995541167026	6.452432764765633	4.952010726489971	0.48270525311591445	2.73396218211065	0.7474269628458697	-0.7114652747371774	0.9372953353379707	-0.1679405241936815	-0.1738616205634291	2.0563149679764954	-0.4359239231164445	0.0	-1.4044100265373474	-0.135314979495855	-0.18334435631012067	-0.4666095473949303	-1.2926004773669602	-2.464273963049834	-1.7613955839080822	-3.5643197160739377	-3.805577987874398	-5.304242366720189	-4.9918624610570514	-2.7453053366474003	-8.560866894832653	-5.927026937172077	-2.4517606511369237	-1.569289567534049	-5.180849188468125	-0.7914284342410253	1.9143322685322623	1.9105881117655954
chr2L:10872457-10873374	-10.398268450468935	-10.011723191801751	-9.084220481619107	-2.7285928155171044	0.0	-5.442458688849475	-11.287990314204915	-7.086516341222018	-6.714650582035047	-5.758506573330234	-4.769470538511605	0.0	-2.3286248352848276	0.7359535705891888	0.0	1.9084850188786497	0.0	0.9884928598239788	0.0	0.3842533059311557	2.5150292152385116	5.651538135294493	4.594980233834841	1.654507166568443	4.832475467868778	4.020863481110051	4.357752399923442	8.913378566802933	1.72954811871417	10.37150640041062	11.3403606700907	11.498920407231523	18.75030406453076	12.751922760994502	8.931215736074362	5.297442678549393	-0.36004582025039167	2.395610695506276	-0.39626274575705295	-0.16271224059282327	0.7561756218421583	18.85090643712046	33.27742897216708	33.385858224597634	25.49637010882243	22.66327040852656	9.870999156178414	4.58122805523261	2.9523903252208337
chr2L:15570446-15571039	-2.5447202767866868	-0.4916747294915422	-2.4497638135150064	-1.85455686113368	-5.583449147374248	-0.9399045838887963	-3.0432483672945767	-0.9070718997252634	-2.4293712111104058	-2.024615537749528	0.0	0.16125860883478288	-1.8801430986332044	-1.5191513596808492	0.9059652567236041	-1.021641598728586	-0.10439852067100955	-1.8932693346559384	-0.27324296096840145	-4.645430453315305	-3.4236201586937147	-2.8490878555804873	-1.9976446290563052	0.3916434916954863	0.0	1.0668755590631576	-0.5552050987676277	-0.4666095473949303	4.354607836641349	1.7662545681792439	2.672981879861329	0.28706611134900967	3.8032563144419664	-0.5848958774892266	2.2832754292921424	-2.035079167349233	0.9884030465519213	2.3790905270007716	1.4637527426815686	-2.0337743326629494	-0.6382901659487372	0.8690925829325478	0.20823692659819917	0.20346759888766724	-0.29351740254903064	-0.519221574176273	-1.545677258126217	-0.2927755162214748	-2.023839076476698
chr2L:18873708-18874565	2.7500787606534853	4.067141526923262	4.275262951332995	4.211822098964653	4.6648863850394	0.7750646619374921	-0.729543677093709	-1.2167021344460678	-2.7034501541301688	-4.402156427124679	-7.591951827462703	-7.792759150953877	-13.463856716480745	-16.81700641196972	-7.616307665218174	15.41567890334506	20.262869599096593	19.489665443220243	13.353388194296329	17.53306930002277	8.641571060862855	7.225897963308183	5.532700652335311	0.6063092521749055	-3.288647022218155	-7.364646408089896	-11.749198591907632	-13.328945054203414	-19.460071981757423	-24.26560028540879	-24.371811502433243	-10.966270653041715	8.84729851212019	26.655115017905572	15.625138518679895	18.90966932641037	11.674580017607244	9.394112032794627	6.534641203008024	1.1734768723788713	1.480249981504175	0.8653361337507842	-0.5112760159088383	-0.9568070777091172	0.9524976808884618	1.0527507476464983	2.79121011371326	1.0171055772679858	0.7020370082170462
chr2R:7722605-7723406	-6.873191298041156	-3.1734002809375803	-5.016989132870158	0.9059652567236041	-0.19916529609750633	-12.161088051907655	-16.88448663176883	-10.756093403639461	-11.50486285804446	-1.4042416873289214	0.0	3.9520883246648744	2.979254843809597	1.4637527426815686	0.0	-0.3842533059311557	2.5407815321807066	7.210552323364248	2.4932425598990946	11.117838326121039	17.303847192790492	19.521040313436366	23.89300658700172	17.950680754728413	14.114500610948586	11.597353277476062	10.044198730316042	6.0784942728455	3.6361706990066454	-3.893738638183373	-1.4089443285073548	0.19123735051260016	-1.1029841564042175	-1.156093356820952	0.0	0.6941564507598411	1.6629230936746158	3.103913154295464	2.192220756670456	3.072667856016607	1.5794359347071585	2.0492094445832127	-0.5160286901398156	-0.20721446500264548	0.7428425494476758	-0.9444583894957557	0.029098819028689514	-0.6363847785642045	-2.371733827917386
chr2R:8018424-8019157	1.0752722563038328	-3.274480257314172	-2.4729912646103345	0.288769123076823	1.9084850188786497	0.0	-1.8425523012380802	-1.6227404616202452	1.6437961740322182	-0.7405849767053545	-1.0668755590631576	1.0227479694884674	1.9871686026669286	-0.2219260275868941	0.8752987249902495	-0.5662481808342863	-0.8004323116984859	-0.8097316386735297	-3.890907307039427	-2.1381787770182754	-2.8921472543319964	-0.6018204404086046	-3.426783722926374	-1.1817017356783996	-1.726825206374358	-0.9448888836098366	-0.10029296151355734	0.574698979800581	0.1559742760354114	0.46660954739493005	0.5480594605538147	-0.6347445840991782	0.08567733849930269	-1.295700000523439	-0.6749267513960124	-2.3017001959006698	-2.139507966641836	-3.149172019711394	-1.0677019455766477	-1.2457624556626807	-2.4932251617796677	-5.264109249564226	-3.537995734452954	-0.3842533059311557	0.47712125471966244	0.7359535705891888	1.0307763158294083	0.7610044689888057	2.69430059699068
chr2R:9578703-9579958	0.3842533059311557	8.153803965628748	11.417229194942445	12.166191284791037	7.21872397601153	10.554998279288574	1.4737249660132001	1.5456255814899598	5.1894367549403775	6.304072967536766	5.680352315544824	3.713873661869669	5.688948296193166	0.9884928598239788	1.4637527426815686	3.023234683551182	6.523399830567758	11.100102091014548	0.23647017700345258	2.170326612168649	7.125496778925582	4.298691504930099	7.517344503561707	0.5813628905998097	4.490442719717965	2.7499303835915403	5.832613398234817	6.570277824235104	2.9903908871231644	1.8069652555483386	5.8497000563658865	6.47347217942945	5.767199200486618	3.980417720299719	1.8925935969780694	5.1505596857622	5.3906351768388845	0.9670162803285552	2.71703359733242	0.9972554008446257	3.7118128696267783	7.1403163902352915	1.5822108906017813	3.007860173737946	3.592561476998615	3.9363689243144786	1.684872899606169	-0.6195964372125651	0.0
chr2R:10894903-10896004	-17.96286920635828	-5.956934355517445	-0.4666095473949303	-15.876333419097357	-9.027032098585424	-1.3821770810048504	-9.86509647107065	-26.195911807700515	-21.103553029289646	-19.8780067900991	-1.1737218734474009	0.6867325911188109	4.346660939901634	1.7685741667764103	1.9084850188786497	14.198703809632505	11.992350976688353	3.1116449905781733	9.480419280037978	7.744533528353394	1.6540075050425913	12.319208894944556	6.323636149934236	1.684872899606169	0.47712125471966244	1.0668755590631576	0.6252873828651146	1.7747899969308505	7.143351850823512	7.458490033853065	12.754295113940909	10.639682596448338	7.462319256635626	1.5712919448482094	-1.9426538786187735	-2.965836979385732	-3.9782164813414584	1.0259881773607977	-0.5814517300628576	-1.539658339059386	-0.2782488547485108	-2.916058261004084	-4.2607687851854354	-10.518110283233211	-14.018792781355225	-10.936681466030203	-9.807148300593115	-4.125690739313907	2.376832500737299
chr2R:12605632-12606489	-3.375327603197049	-2.641844354890373	-0.5517556197990399	-3.5381205224997903	-4.529499618942337	4.42132688276673	-1.5454167037530122	-5.590412530212421	-12.926318454617332	-11.352072229621143	-3.623000491546891	0.36357185166274764	-1.7159984762253484	-1.4656708727969854	0.5723067738652164	-2.139716422952494	0.7357890626869555	-2.713815242189829	-1.8148175469083139	-0.739133396650793	-0.7579331586173427	-2.2994134841210254	-0.24970737976897286	-2.489294060539294	-2.9602175378815843	-6.314954865316657	-2.7868157262415703	0.0	-3.0349806261689767	-2.2228419199600156	-0.4459724419917112	-3.799269252356113	-2.0405881940852817	-0.7359535705891888	0.3842533059311557	0.04183842049008353	-0.6168020735091583	-1.3120223027252602	-0.05572005725612305	-0.27969473348493107	3.3062453868184707	0.6825628368582718	-0.3486725685109617	-1.0879376039890982	5.259612060847347	2.1523945837857017	2.2303052211212715	4.016366512386795	4.4108576979361205
chr2R:13290597-13291194	-3.112385794466838	-3.1891343532889436	-2.4168448139414975	-0.6217235464431622	-0.21168763966848114	-3.728055482343304	0.6412877469557345	1.0285874792726801	0.10390945785557384	-1.4477763143210869	5.357028792943802	1.0530003516895863	3.4010452690276773	5.94883017968514	2.8826982075664813	4.225006851040474	5.609335668480489	2.7992363585194235	6.642158317705448	3.7332764657742747	5.159013826785518	2.8776970356852525	1.6047265059207925	1.7243569725193968	0.4240180041318091	1.283753241519576	1.8827486093677512	1.2243935119901799	0.2850624501555843	-3.2285742553553924	-2.3095203573854794	0.4561779478050524	0.70382210009209	1.9294677241367924	-1.9439309901777746	-3.5571176447817345	-1.5094885217518292	-3.224556501599305	-6.672962155582195	-6.291576135100513	-9.269299642719936	-14.044483272861804	-5.342600990676958	-4.551153124643906	-3.8362608028584866	-6.476948974753018	-10.67145020149517	-7.678703606450561	-7.927665588370828
chr2R:13721491-13722382	2.0100128819317873	0.28641744930210006	4.072248691094802	1.0315727057785793	1.434971828473221	-0.6388605550269268	-3.871432207316432	-3.7866830048022244	-9.21368631039194	-7.643315023641717	-12.178618226926579	-10.76410810656951	-1.0200340261366534	-2.9062382985965534	-6.8811412519675415	-9.237095774715803	-13.0176030541629	-13.236007769765276	-8.60870832239728	-1.0668755590631576	-0.26145052715670036	-0.32675222119505476	-4.864699131955857	-2.907756804751091	0.32675222119505476	1.4637527426815686	0.4149870117128086	-1.86629303639445	-1.4147080465427742	-1.8126737622682427	-4.327761214506614	-10.868667790766267	-11.152480610605801	-14.352248502072985	-3.8038330520570556	-4.930943057746255	12.9018718047122	10.226541583903856	5.511875448002571	4.71451277378271	0.7005109164097348	4.428191028332882	4.70055854818041	12.540486786493782	8.83916434977586	13.612234290615737	6.444237879507691	1.170041379908726	5.31862764433165
chr2R:17980488-17981575	-6.056364553960864	-0.36079828323768537	-5.244698916770124	-0.8065359368777398	-1.0668755590631576	-0.9059652567236041	-0.4229246145161198	-1.8512057380222913	0.8881232239143072	0.7359535705891888	-2.6523163597978483	-1.0596241115494316	-0.3893487198707884	-0.7359535705891888	1.2813406034374712	-1.61422458434488	-0.4389561074632303	0.6816519536376183	0.5552050987676277	0.0	0.0	0.7359535705891888	3.8374474035711206	8.868518414054892	1.5574092908930728	1.096439221839007	6.97238195901752	4.285634525074111	4.939782058111331	4.523985221468268	6.568514266610353	0.3516633754692448	0.9884928598239788	-0.7975665951190495	-7.067213154521657	-1.437843827490066	-1.3689100878829332	2.3286248352848276	10.124983164712198	28.662177173585963	28.701561035970155	19.39079576967164	22.71920864005361	15.71128566688458	9.45678640576859	3.2030481659651264	0.0	2.5101684480512496	12.450479584210992
chr3L:7553442-7554299	-0.3842533059311557	11.254250363515185	31.164971123353386	16.706637960292507	35.3060961054533	31.4459876696713	23.236892745674524	19.94142186910978	17.129077647879026	12.167149450736245	8.941197784743945	6.406357594220391	2.0686574280026897	1.5211668960595297	1.7746073220703533	0.26510983631798657	1.8582485968539564	-1.2390033415836013	1.511047886311655	2.5462433866722542	2.9112692904262625	2.3745816087008293	-0.3870934852385906	-0.5234176853466208	-1.6597219326694845	-2.12960591674707	-2.7945602296557706	-7.726880131997883	-8.525409472796664	-12.184746582940123	-14.297113699770561	-9.057601291910638	-18.88458469553664	-25.712859916470837	-14.639378716925528	-16.23077404531148	-7.233758340666285	-3.2681603457646826	3.336291052320408	5.465806153650533	4.768279830755219	4.69074753082559	1.7741879145725146	-0.32675222119505476	-0.3842533059311557	3.6644320912551933	9.704428555768029	10.832922928784672	8.455537641501744
chr3L:7566423-7567312	-2.7945602296557706	-7.726880131997883	-8.525409472796664	-12.184746582940123	-14.297113699770561	-9.057601291910638	-18.88458469553664	-25.712859916470837	-14.639378716925528	-16.23077404531148	-7.233758340666285	-3.2681603457646826	3.336291052320408	5.465806153650533	4.768279830755219	4.69074753082559	1.7741879145725146	-0.32675222119505476	-0.3842533059311557	3.6644320912551933	9.704428555768029	10.832922928784672	8.455537641501744	3.178502754233943	6.357471990476605	2.615375805755815	2.310504080643671	0.32999529581987497	-0.8487823932453232	2.3332865017268536	0.6445229596326709	0.9156932815385113	0.7359861834601	1.1170137534962339	-0.2588024540095805	-0.6649095720891549	-3.569430607449903	-1.43488536411098	-4.325068058843375	-1.7293895991881778	-0.4666095473949303	-2.259982999975834	-0.6200871926985061	-4.40836068819447	-3.8795201102001045	-4.265781566866722	-4.164964002638909	-6.046821387349835	-4.361017820659747
chr3L:9779628-9780527	-2.2282126780724405	-3.750315258326468	-2.557273249521784	-5.838892493295314	-3.212217764899484	-5.763005085352642	-7.4058636241492675	-5.813545249517367	-8.791531376512161	-5.5575153299338576	-11.179126893143076	-13.140049946810294	-10.408678667806253	-6.158370412282596	-5.7132269215059575	-17.04592724071105	-5.051253386010077	-1.6421765886844997	0.5552050987676277	-0.2887691230768229	0.0	-2.6168522058359263	-5.289448647840477	-4.431488864635698	-7.281564732700278	-7.544914873813239	-7.8502775302013115	0.0	-5.261646994986549	-13.593338919257427	-2.7194789564140747	0.47712125471966244	0.288769123076823	-0.2887691230768229	1.4565076095746725	5.399893506250389	2.5468704408875285	1.243225535861345	1.5277937093321492	-2.1281005731175235	0.3680785626977227	-2.521442801311917	-0.38894791660417566	1.7022214210852469	1.6255022546785667	0.0	-0.32675222119505476	1.0899459929323194	-0.4069813352270333
chr3L:13693109-13694118	0.3063877210989238	-1.373500830103384	-1.3473244509160707	0.0977212160900554	-3.7786896895796986	-5.377065637665308	-1.8987425967056737	0.5078491269978768	-3.509680301604042	-1.436752721175169	-5.184302294709895	-3.085879868950514	-3.1446758852267624	-0.4075906076581398	-3.5722449028206498	-1.4299104155415763	-0.7359535705891888	-0.7252556368839719	-0.13691040076463798	-0.3842533059311557	2.4124236191639845	3.9699513889190947	-0.7490429136284136	2.807386129719352	3.308664350221263	3.5685225574487918	5.603679444013065	2.700668098840837	0.5743734592422839	2.0573093887411797	3.6001855463130634	3.2708314738477395	2.6264647003894916	2.8505152240301297	4.021829273342317	-0.0721318075118224	0.964040849263747	4.469928151986821	3.97927912846891	0.3842533059311557	3.2482573005268542	-0.13111096595657767	3.3845891601688023	1.6801886797937795	2.350030412800505	-0.83075608149246	-2.1864221605511887	-4.551584184845969	-3.3537742093576175
chr3L:15332853-15333749	2.1325406520555568	5.559062225331322	1.0700711124487625	3.693434339172056	3.224064134981152	7.190473108904122	4.502624712340958	3.832683635379345	3.4565361751679773	5.0237629026566335	6.414786456673087	8.709903958647221	10.251609417017702	0.0	0.0	0.0	0.0	0.0	-0.1447707275606547	1.9527086750937481	8.926537452110807	9.552305702036353	12.040808080804698	5.612755643974922	0.03825604391918911	-0.24123567097680643	-0.1781942215886657	0.0	-0.44567862925099716	-3.8079100216976007	-2.7879300245266045	1.3558539775505498	-0.2777536781994263	-2.840813713855213	-4.679695946997384	-4.800899666987113	-2.135043678815193	-4.646711063118713	-3.818283589589141	-2.3298009459538958	-8.588515909584782	-11.443327827490965	-4.533922605550641	-12.360131170501258	-12.64630391186509	-9.085223126481239	-16.760601058675125	-8.64274116487631	-8.115054866827183
chr3R:675821-677394	-11.18932532291537	-16.30234290757909	-9.000827235369881	-14.358529411766517	-11.503445946321472	-2.085104465378037	-2.6731372572606285	4.369717300320566	6.144397367175848	3.2818865891509392	0.565619501051088	1.5538846271505689	-2.7981996736623866	-0.20690754634709738	4.376376293129857	-0.20411886159734718	2.716163658965114	3.9215560048477505	1.3369056915711355	2.7321293121938406	-1.7857794028206349	0.21052632091416779	-1.9801415319026814	-3.0045483576294307	0.3793496550956303	8.963138224016847	9.220455930874316	16.482890521312733	16.96992523517707	19.468437740006593	14.190971718857748	11.940727087647586	4.040627316580668	2.3315033696482605	2.124302055252292	0.7940479438497913	-1.5812747458180247	-3.4503574808399673	-7.008988026571639	-10.258671317587932	-12.730519105266932	-13.486872923696017	-13.330107845356796	-7.4178180526784425	-0.26145052715670036	1.3821770810048504	6.20283909232741	7.737068505800378	8.088357955133556
chr3R:4027795-4028647	1.6726659186580606	3.127494171405058	1.1537442590285618	0.7199898891604436	0.969774953803062	3.7660049647281695	4.374627370137258	0.8065359368777398	0.288769123076823	4.228761112017221	3.9413412878966114	2.056688907158975	6.4053226152114755	8.071057174643359	5.006040479143558	1.6151662044062816	-0.81789855807269	-0.4393470541117445	-2.923856296835385	-1.0638281576422768	-0.8576225908035782	0.12162736972652213	-0.26145052715670036	-0.16125860883478269	1.000511688533127	0.24661775205779468	0.4248881744950137	3.0070525504257106	2.1618559426034203	1.367451848931133	1.6621304713628446	-0.4879048136259703	-1.0389004410724274	-2.3081165074462984	-5.641614850145734	-9.03771789282464	-5.382503205002897	-4.412751925549258	-2.2231996692860876	-4.781050226025021	-4.000196332234148	-1.7367957864398744	-1.7353626985013086	-4.105287923072722	-4.834665436482916	-1.3020713725970023	-2.7050108235271284	-1.8498126078562256	0.0
chr3R:4031805-4032682	0.288769123076823	4.228761112017221	3.9413412878966114	2.056688907158975	6.4053226152114755	8.071057174643359	5.006040479143558	1.6151662044062816	-0.81789855807269	-0.4393470541117445	-2.923856296835385	-1.0638281576422768	-0.8576225908035782	0.12162736972652213	-0.26145052715670036	-0.16125860883478269	1.000511688533127	0.24661775205779468	0.4248881744950137	3.0070525504257106	2.1618559426034203	1.367451848931133	1.6621304713628446	-0.4879048136259703	-1.0389004410724274	-2.3081165074462984	-5.641614850145734	-9.03771789282464	-5.382503205002897	-4.412751925549258	-2.2231996692860876	-4.781050226025021	-4.000196332234148	-1.7367957864398744	-1.7353626985013086	-4.105287923072722	-4.834665436482916	-1.3020713725970023	-2.7050108235271284	-1.8498126078562256	0.0	0.3842533059311557	-0.9633466030767887	-1.6776155008134641	1.378816301514833	2.1364887105180475	-0.895409643874784	-2.1485899392693364	0.21715002952851573
chr3R:8179806-8180784	-3.296589355980202	-0.9309445496169982	-2.545185097798783	-1.2632972191487923	-3.3373472941628073	-5.676961885721238	-6.819280062635727	-5.802328805727479	-3.736840712197797	-4.130238096611089	0.288769123076823	0.1736674791438287	-1.2445194225868934	0.9448888836098369	0.7023157715278809	1.2208610700955007	-0.06447282214194157	0.36350852826446856	0.5936355504421361	3.017829106376209	-0.4313698962981875	0.4428368989601811	-2.8250882418463354	-1.5696982177953054	-4.2030979392680585	-2.2992104658289887	-2.8121638414589323	-0.5722315223304937	-0.6252873828651145	0.6025013259654013	-3.4417782070583645	-2.5423769489688386	0.6170397930487835	-0.2398420934811895	-0.8667467532610112	3.2562817455211186	1.8982641729839491	2.2847998261643965	2.1419405241629437	0.6923366239939555	1.6156763696551721	-1.060593699139379	-2.640753750660569	-5.661102815661908	-6.624927400933214	-8.48386894903208	-3.894670829948466	-2.534984060161506	-4.42486193269833
chr3R:8698917-8699632	-0.3805404734096404	-8.685803128833763	-6.971674407596057	-2.9216837196539798	-1.6825250877295503	-0.3051291903984724	-0.9604632440122042	-0.6243615845656451	1.5204553215400405	1.4637527426815686	0.7359535705891888	2.148892916369729	2.149795685176632	1.4637527426815686	0.47712125471966244	1.7937445656251445	2.4986218443961006	0.9059652567236041	4.297612122411664	2.1364528905721554	2.376270380737143	2.0766681630997295	2.2955841229514373	4.546825459847382	2.8116374967757767	1.1556455412188444	0.034360834289226184	-0.6065333437079594	-0.9584248050992132	-0.588389349444799	-1.086438931384459	-0.3842533059311557	-1.0531903025256342	-2.647112462517367	-1.436899207234371	0.22368543241771313	-0.6096287260634746	0.0	-0.12407515954955818	-2.4968368822260807	-1.6399680846420763	-2.3613792763488797	-5.137112571781687	-2.7911723511965874	-1.5924323449093534	0.0	-0.3842533059311557	-2.4144016636414487	-1.5757040175044739
chr3R:10632586-10633303	1.6611613005066113	0.08542939168541709	1.1535175700737104	0.3842533059311557	1.8496855644883345	3.0737961294270697	4.0976002339008435	4.3105477693396805	1.3394466820517819	0.9031307816834898	0.5106564001304231	-1.3962811641264024	1.608812249710121	-1.7152440494930532	0.33818680422465797	-0.9005629747841227	-0.7132536338329608	0.56911877959512	-3.2869014944831965	-1.104920829442077	-0.8692471391431942	-2.533486273847096	-3.5933189522006903	-2.6215380058216344	-0.47271691143287914	-0.5656195010510878	1.2780642861172016	-5.0050929002018965	-3.5943457566513155	-0.825840357182985	-2.318691351365685	-0.81684140367428	-0.781144479986424	-0.28273532516762456	2.1732235675433507	0.27796301668209095	2.067773692364584	4.242288054348137	4.5288778085298675	4.912357182714044	1.7553685593854955	0.3839139948943208	2.507005670369466	3.2832915856508347	4.684480271596352	-0.8368658169267619	4.5234189168423535	4.434869008621041	-0.6816519536376183
chr3R:11476301-11476961	0.0	-0.1356533103073591	0.0	0.0	0.0	0.0	0.0	0.0	0.0	0.0	0.0	0.0	0.0	0.0	0.0	0.0	0.5828702489532258	3.188829119511722	3.3778019511990256	3.8519383289516647	3.0772819925023143	3.0732509714857144	0.7751117043051858	0.36527458066815083	-1.136437303134862	1.3514077185993476	-1.4637527426815689	2.1044245934996906	6.346154245803281	4.802519438298768	4.1830816092814915	0.24460310793558995	0.3651327315737338	-2.0918365237060126	-1.4666385788029865	-0.3343575503002749	3.7287307366327793	0.0	0.0	0.0	0.0	0.0	0.0	0.0	0.0	0.0	0.0	0.0	0.0
chr3R:14344727-14345990	1.4444331768902348	1.4884816973340291	2.3192408837985683	0.4126666901237264	0.8520068213687002	0.25719344154162804	0.757808276417496	1.134902311574244	0.0	0.0	0.6252873828651146	4.40812168793212	10.218670791639955	2.9977628305015895	9.995421759888279	5.283751514673514	6.366446476650064	7.1644718777965295	3.3825022632672277	3.6780303608702924	2.6492473546054565	2.6966899050493844	1.3152028624517371	1.64422315591449	-0.13538789724864028	2.018541413839488	0.7666234441704003	-2.313782481347884	0.07494163352148472	2.062600563660089	-1.2813406034374712	-1.2523852956945998	0.5957211420408847	2.343329024555369	1.4930578800240595	3.0143767337927865	2.4574382596067084	0.4106493675885908	2.1246904570098257	1.1200866254475548	1.5617523281836274	1.0506424274963782	0.09930817314998487	0.2265213091868315	-0.2212844858705887	-2.9572692481894496	-3.4577946387255447	-2.0892848395681005	-2.473740434437812
chr3R:17205479-17206166	0.8027405744114343	-0.1324460563010879	-0.4603335200776748	-2.3070806636951193	-1.0090417933995997	0.6338450518233111	-1.3022065927734716	0.21642325877221547	-3.072247537953147	-1.8887555363857522	-9.345434097181423	-6.942270776656395	-7.208619776497709	-1.6528887946203765	-3.743555841600815	-1.5040165661675615	0.0	-0.32675222119505476	-1.4313637641589874	2.170326612168649	0.9017934369980777	0.1423714444383139	1.9830021679203316	-1.2176709292354677	-0.5955745154639471	-3.470409418020242	-4.185610407508124	0.11504130334269605	-0.9059652567236041	-0.5552050987676277	1.0668755590631576	-0.32675222119505476	0.8065359368777398	-1.2369422173662068	-0.4838418498044848	-2.438757204829818	-0.05074340988756521	-0.7215594904975984	-0.45683360279504587	3.576888207028028	13.984471133888217	18.779691677577848	23.4301939417308	24.997077218413242	26.145985654853533	15.305068049334276	11.272977986981891	23.401122393428192	17.106920868288416
chr3R:18330308-18331394	8.34388079672892	11.583620273156255	9.018687447022756	7.6833635982392385	4.16011465593959	2.772380487349223	1.26379153334386	-1.9994205352555516	-2.454926941254556	-4.35662263845832	-4.498403968203431	-6.8395141372718	-10.671269341543399	-11.990705728365102	-12.090115352528759	-7.67587805133339	5.909647078447819	9.260830592545322	13.288763231047506	6.305073988826322	4.344877108723197	-0.7290725032133164	-0.881986028432511	-2.200942368673308	-6.937187293776872	-8.863755594284035	-13.10250970431286	-10.701691403063336	5.044273058724378	1.195116684739272	3.485099907266712	2.863247542661679	3.955017937744961	3.7334703946714347	7.835303036680859	5.699410377573223	5.361891083370232	2.2136635095072767	-0.7931635734378657	1.9966959207419248	0.34065974685296657	0.5879676670063123	0.16186475672998543	-1.943304310445297	-1.343452700811291	0.0	-1.1697907891349897	1.5259841319871792	0.9733728358875761
chr3R:26861990-26862915	5.2418639121020565	1.5254292979851372	0.0	1.4313637641589874	6.999742200875687	5.950191255652893	6.931623891051251	3.3115236579833995	4.241717500361537	2.1306951152612372	0.39006023188069533	-0.5725343343518553	-2.14564247082754	0.864551551244886	-1.2361713250063096	-1.4112246161388995	1.2813406034374712	-4.249190929716685	-2.3386201098318495	-1.9084850188786497	-0.47712125471966244	0.9059652567236041	1.0149526942093847	-0.8484239823550365	1.0285373375970512	1.29596260510379	1.2881673553584296	-0.5982874332953674	-0.3842533059311557	0.0	1.0427572884634977	2.7317045569903713	-0.10646949316576118	-1.6050961481546915	0.10965022532263621	-1.0941832406615504	-0.8065359368777398	-1.2048957693008349	-1.7456265284205168	-0.1850204609056161	0.7476073518046376	1.1151984847412626	1.3821770810048504	1.1735567295533953	2.7702828508963173	0.41798196871995347	4.45364943032939	2.3882468070007934	0.47712125471966244
chrX:22142748-22143387	4.694147881218833	6.233200158219768	1.4462723840887652	0.0	1.7240892164434762	-0.11504130334269601	-0.15829449463431922	-2.970249523707208	0.29603088737041827	1.1031771539384936	-0.6816069930958051	0.32675222119505476	0.32675222119505476	0.0	0.0	0.0	0.47712125471966244	1.72954811871417	0.0	0.0	0.0	0.0	9.275164010190238	7.45121213114435	16.79113466991822	10.490137574694572	3.669942935497091	9.690273444568906	5.102729813951677	9.06979787693044	9.376238816600685	7.9105250720818345	1.4313637641589874	4.756389586353967	5.774059964745995	7.244363052747601	6.250116943030993	3.983191749692218	1.8059304712493132	0.5680771053820391	-0.3375685799840294	-1.3673779022315855	-1.4994141099877647	0.3842533059311557	-1.126031419905469	0.861753760390193	-0.2620076431622541	-0.3893487198707884	-0.40332365777751045
[truncated: 151 more columns]
