# Supplementary material for: Convergence of topological domain boundaries, insulators, and polytene interbands revealed by high-resolution mapping of chromatin contacts in the early Drosophila melanogaster embryo
Source: eLife. 2017 Nov 17;6:e29550. doi: 10.7554/eLife.29550 (PMC5739541; doi:10.7554/eLife.29550)
Supplement: Supplementary file 2. [file elife-29550-supp2.zip › ChIP_data_fig3/MBE_XL54_H3K27me3_index4-c13_InpC_500k10k130_peaks_w100_b500.txt]

chr2L:4924-9444	0	0	0	0	0	0	0	0	0	0	0	0	0	0	0	0	0	0	0	0	0	0	0	0	0	0	0	0	0	0	0	0	0	0	0	0	0	0	0	0	0	0	0	0	0	0	0	0	0
chr2L:375431-378011	-0.5291351124009448	-1.3821770810048504	-0.5722315223304937	1.22305050405289	2.443662615441325	2.3839066105248445	2.2259864556733757	2.5641878607430257	-0.21824404820295873	-2.463574016760592	-6.425686536287842	-8.025234073403041	-8.057242515221741	-8.977991760344905	-8.122141006756982	-1.6825250877295503	0.0	-0.2240774644457132	-1.5777545226518481	-2.1827113390760644	0.4095603756802117	-4.881333747539484	-3.872009666642729	-5.953574237757774	-6.18263935198796	-5.911402236332905	-1.2456036774209613	-0.7357890626869555	0.2614505271567006	1.5022269290607766	-0.8946886236107278	-0.26885269314536314	1.555646557035048	-1.9595156181120506	-1.2820092465562933	-1.5234991427675924	-5.544396539101382	-5.5821810565101675	-7.825952383121734	-11.525200821852778	-9.862301159340435	-20.356012134364054	-17.877837516735212	-22.21850113083454	-12.613000186368197	-6.525083139360781	-1.684872899606169	0.0	0.0
chr2L:591937-594528	3.2487996591429877	2.6914372567677103	0.8731932939300534	8.696526010867927	8.626049037427565	8.397480413781523	2.6096729388443154	16.29405797147471	16.764295029213827	26.227815269694986	9.89273244344402	0.4414123674337495	11.17642071208812	13.891304184201273	16.929078123121833	14.438556982884599	12.95392232344473	12.955496963660378	6.142856971389431	16.523161418101367	11.311198527197993	12.928218578355136	11.722586164657793	11.550610661344408	8.57686775509223	7.38089595964043	2.500702035013766	-1.451607734579744	-6.657540058308732	-6.007763489041227	-9.18383500426036	-6.5030491394442445	-10.017398705349347	-11.07704977262765	-11.573528947614992	-7.996956545700537	-6.851316353731581	-2.2514505497298725	-1.6281988129123546	-4.437085885893482	-5.13274245411152	-11.83770813238384	-14.75232371807022	-8.979009650182903	-6.172566790693698	1.0614981187194437	6.557082115798182	1.7062581335367424	1.7578385843325381
chr2L:594763-597881	2.6096729388443154	16.29405797147471	16.764295029213827	26.227815269694986	9.89273244344402	0.4414123674337495	11.17642071208812	13.891304184201273	16.929078123121833	14.438556982884599	12.95392232344473	12.955496963660378	6.142856971389431	16.523161418101367	11.311198527197993	12.928218578355136	11.722586164657793	11.550610661344408	8.57686775509223	7.38089595964043	2.500702035013766	-1.451607734579744	-6.657540058308732	-6.007763489041227	-9.18383500426036	-6.5030491394442445	-10.017398705349347	-11.07704977262765	-11.573528947614992	-7.996956545700537	-6.851316353731581	-2.2514505497298725	-1.6281988129123546	-4.437085885893482	-5.13274245411152	-11.83770813238384	-14.75232371807022	-8.979009650182903	-6.172566790693698	1.0614981187194437	6.557082115798182	1.7062581335367424	1.7578385843325381	-4.290679612277298	-3.428609937556282	-12.320214228468538	-15.136283931045353	4.937433967450254	14.596976945679954
chr2L:598245-600320	13.891304184201273	16.929078123121833	14.438556982884599	12.95392232344473	12.955496963660378	6.142856971389431	16.523161418101367	11.311198527197993	12.928218578355136	11.722586164657793	11.550610661344408	8.57686775509223	7.38089595964043	2.500702035013766	-1.451607734579744	-6.657540058308732	-6.007763489041227	-9.18383500426036	-6.5030491394442445	-10.017398705349347	-11.07704977262765	-11.573528947614992	-7.996956545700537	-6.851316353731581	-2.2514505497298725	-1.6281988129123546	-4.437085885893482	-5.13274245411152	-11.83770813238384	-14.75232371807022	-8.979009650182903	-6.172566790693698	1.0614981187194437	6.557082115798182	1.7062581335367424	1.7578385843325381	-4.290679612277298	-3.428609937556282	-12.320214228468538	-15.136283931045353	4.937433967450254	14.596976945679954	9.15380001758419	7.527570809095122	7.668765691427935	1.727721318702209	0.3697060965013928	-1.8252582504322235	-6.647190059124991
chr2L:1955106-1957736	2.90249097326108	1.319191286765366	2.4762121378174413	2.605374405162325	2.159757627240195	4.5206719803201	0.6865431526584095	0.4359239231164445	0.47712125471966244	2.287424575642568	16.816917971475668	15.941647058128593	13.694297605656939	9.052208137118974	10.636198675748359	3.1446758852267624	8.32006543840987	4.770757301895085	0.2958330142165861	1.6366067747293158	-1.0764003751318099	5.587995660728066	1.8986089513638178	1.2113912798096675	-0.2769145785754389	0.4274255177753202	-0.7893364301697366	-0.8339143720466636	-4.667426926670219	-2.5814244523641006	-1.8253149056259703	-5.572881727313537	-1.6933830383761204	-3.788623744823944	-1.2144086681539874	0.26926979543526985	-0.5050184077099936	0.27629997452909716	1.4404447737965298	-1.735695204829977	-0.2271311602640033	-1.1998057124010675	-0.40187824916660797	-1.0663436189201043	-0.2047340067046606	0.4262877486422137	0.6252873828651146	0.32675222119505476	-0.6252873828651145
chr2L:1958778-1960588	0.4359239231164445	0.47712125471966244	2.287424575642568	16.816917971475668	15.941647058128593	13.694297605656939	9.052208137118974	10.636198675748359	3.1446758852267624	8.32006543840987	4.770757301895085	0.2958330142165861	1.6366067747293158	-1.0764003751318099	5.587995660728066	1.8986089513638178	1.2113912798096675	-0.2769145785754389	0.4274255177753202	-0.7893364301697366	-0.8339143720466636	-4.667426926670219	-2.5814244523641006	-1.8253149056259703	-5.572881727313537	-1.6933830383761204	-3.788623744823944	-1.2144086681539874	0.26926979543526985	-0.5050184077099936	0.27629997452909716	1.4404447737965298	-1.735695204829977	-0.2271311602640033	-1.1998057124010675	-0.40187824916660797	-1.0663436189201043	-0.2047340067046606	0.4262877486422137	0.6252873828651146	0.32675222119505476	-0.6252873828651145	0.9059652567236041	0.7357890626869555	8.74973143369147	13.166454772048906	5.5778293083660815	4.164763152468479	12.221193284832
chr2L:1967069-1972883	-0.2769145785754389	0.4274255177753202	-0.7893364301697366	-0.8339143720466636	-4.667426926670219	-2.5814244523641006	-1.8253149056259703	-5.572881727313537	-1.6933830383761204	-3.788623744823944	-1.2144086681539874	0.26926979543526985	-0.5050184077099936	0.27629997452909716	1.4404447737965298	-1.735695204829977	-0.2271311602640033	-1.1998057124010675	-0.40187824916660797	-1.0663436189201043	-0.2047340067046606	0.4262877486422137	0.6252873828651146	0.32675222119505476	-0.6252873828651145	0.9059652567236041	0.7357890626869555	8.74973143369147	13.166454772048906	5.5778293083660815	4.164763152468479	12.221193284832	9.850924937206733	4.006752249942025	11.27031897994608	13.990684937239859	14.739004069950733	11.489208444067208	7.650473895266509	4.232970828916245	1.7390980233374511	0.2322041767949502	7.985723876674883	15.083597849967582	17.62803910489178	9.108953623459524	8.555674625393985	9.660883742537903	6.948948389251263
chr2L:2448386-2450984	-1.2977188445735424	-2.787200374726381	0.15488662876531353	-0.10335624515098193	0.09006670612889991	1.341610390345899	-1.4174514771501299	2.000639348163963	3.5817113939292136	0.04305431294734621	1.621939709406928	3.0532822830452964	1.8600575058006392	5.170521986583591	3.6423803834412034	5.03445284553992	3.712526597536662	5.191386062385921	4.710404684925075	8.0758105885594	5.3047627113458535	3.9209725544337313	4.436278849349507	4.686235002892371	5.53058175062169	3.3565378047740033	3.2475738136437737	6.286405513944673	5.284690130789063	1.0729870160935244	1.0668755590631576	-0.7359535705891888	1.0668755590631576	1.9088805432207399	5.962424677562941	11.621388232866844	11.052682602314375	7.309858083053743	7.87440013524442	5.947008350458644	0.24033340120117877	-0.31691453298419825	-3.282740607218058	-1.9586415063511409	-1.977393653838767	5.848469609369855	3.863508329406594	6.080591513737672	4.054653146423527
chr2L:2451110-2453777	-1.4174514771501299	2.000639348163963	3.5817113939292136	0.04305431294734621	1.621939709406928	3.0532822830452964	1.8600575058006392	5.170521986583591	3.6423803834412034	5.03445284553992	3.712526597536662	5.191386062385921	4.710404684925075	8.0758105885594	5.3047627113458535	3.9209725544337313	4.436278849349507	4.686235002892371	5.53058175062169	3.3565378047740033	3.2475738136437737	6.286405513944673	5.284690130789063	1.0729870160935244	1.0668755590631576	-0.7359535705891888	1.0668755590631576	1.9088805432207399	5.962424677562941	11.621388232866844	11.052682602314375	7.309858083053743	7.87440013524442	5.947008350458644	0.24033340120117877	-0.31691453298419825	-3.282740607218058	-1.9586415063511409	-1.977393653838767	5.848469609369855	3.863508329406594	6.080591513737672	4.054653146423527	3.4240836252687026	0.22488188917602248	1.548042205265168	-0.3823635559935533	0.36253937042629036	-0.34589265505957645
chr2L:2454633-2456558	5.170521986583591	3.6423803834412034	5.03445284553992	3.712526597536662	5.191386062385921	4.710404684925075	8.0758105885594	5.3047627113458535	3.9209725544337313	4.436278849349507	4.686235002892371	5.53058175062169	3.3565378047740033	3.2475738136437737	6.286405513944673	5.284690130789063	1.0729870160935244	1.0668755590631576	-0.7359535705891888	1.0668755590631576	1.9088805432207399	5.962424677562941	11.621388232866844	11.052682602314375	7.309858083053743	7.87440013524442	5.947008350458644	0.24033340120117877	-0.31691453298419825	-3.282740607218058	-1.9586415063511409	-1.977393653838767	5.848469609369855	3.863508329406594	6.080591513737672	4.054653146423527	3.4240836252687026	0.22488188917602248	1.548042205265168	-0.3823635559935533	0.36253937042629036	-0.34589265505957645	-0.3043224377144623	0.2503288572367976	-1.3130085044834625	0.6033633922476075	-1.130334879678248	0.021060182248137837	-2.8332205977543934
chr2L:3535314-3539187	-0.9867591741110621	-1.8434493980934983	-2.6552484618179375	-1.0334519095785322	-2.4868863205405844	-0.980444375393605	2.259982999975834	1.7036036592763888	3.167269867296386	1.5037271197692543	-0.5728879780480683	-2.1693779590161335	3.736900743006202	1.3309435075485785	2.357892612551762	0.3071083686291748	0.8807275879539905	-1.5776652409381444	0.7695798653412302	0.1774381932515066	2.0318200539878633	1.2687935242363844	2.0053295783284257	2.5879604382273373	4.7060107822731245	0.7059348247629398	2.233990498893676	4.4488022658513176	3.4988760393315936	4.990510353950828	0.1964692173705344	-0.25618422339126723	-0.9549174024861219	-0.5001162533715396	-1.8086924530549047	0.8807275879539905	-2.6855185392892107	-3.639714236348765	-0.534114634480978	-0.1447707275606547	-0.4547195741423293	2.483782916258224	2.494427060928053	3.956208697000809	7.205890157646336	8.524533853073098	6.372878157736479	5.978654847397306	9.490013056038203
chr2L:3539491-3542063	3.167269867296386	1.5037271197692543	-0.5728879780480683	-2.1693779590161335	3.736900743006202	1.3309435075485785	2.357892612551762	0.3071083686291748	0.8807275879539905	-1.5776652409381444	0.7695798653412302	0.1774381932515066	2.0318200539878633	1.2687935242363844	2.0053295783284257	2.5879604382273373	4.7060107822731245	0.7059348247629398	2.233990498893676	4.4488022658513176	3.4988760393315936	4.990510353950828	0.1964692173705344	-0.25618422339126723	-0.9549174024861219	-0.5001162533715396	-1.8086924530549047	0.8807275879539905	-2.6855185392892107	-3.639714236348765	-0.534114634480978	-0.1447707275606547	-0.4547195741423293	2.483782916258224	2.494427060928053	3.956208697000809	7.205890157646336	8.524533853073098	6.372878157736479	5.978654847397306	9.490013056038203	10.231871739669371	6.425324384337828	12.002596855938503	7.04960906582698	9.131899754704591	5.4965029484706385	4.130106950331027	1.1432861685071154
chr2L:3581124-3583130	4.24478173574535	3.0830358344486304	0.6483299788859883	1.8585877695967161	-1.4547610212222473	0.3551616300004318	-2.285177002810185	-3.469039707877418	-2.5945413831613173	-1.595213143282009	-3.3830036108435504	-3.5461004207661295	-4.39766687832213	-4.262202624330614	-4.340436354815791	0.715063607785181	1.9713828223679788	8.457227972902007	10.238842511475005	6.82522846697828	5.294674978590624	6.330825326406238	3.8887214599781825	3.092726758504594	2.214317223932003	-0.34255711297246805	2.5013197855379135	-1.5100091209746054	0.5075230350419225	1.4748798015787346	-0.12368157708379225	2.746369885367163	-2.093126530610389	1.5022269290607766	-0.35032601765201005	3.638190180551939	6.318548892092878	4.858671663272022	6.959152293521587	12.3294756872486	8.667801932003295	6.306030164730055	7.348162082970155	2.7015545259283966	4.0844345143598755	2.668048097714771	1.9209352328037066	1.0441041310309116	-1.4467412808642128
chr2L:3605031-3606690	-1.4467412808642128	0.5474290835814387	1.8920721972928742	1.8339737795427125	1.9626646954555675	0.5803932278358044	-0.01995306786235163	0.9531255914524293	1.0976750544522835	2.092444143549722	-2.4088225348043144	-2.7709927364210376	-3.194649436990784	-3.1432628709145076	-2.0990211908357486	-5.496777365110944	-2.7719864756629096	-1.3982695136608267	-2.7170507537725896	-1.8207965678362186	-3.003230531666642	-2.0381691455064033	-5.252094621732027	-4.118720793848573	-3.452324857587134	-2.3948297903213356	-0.29810953228629505	-1.1909795876982912	0.0	-2.337033064280522	-1.4799952535784575	0.324322741154941	-0.7241057360843675	-1.665399731620111	-1.192423499864208	-3.194853378180071	-1.575289079462669	-5.14858936153769	-0.6611051949848744	-2.744528649782478	-0.7130421672632792	0.5582313122048601	-2.5793453366844448	-1.330393318271565	-1.0512151750536414	-0.38038637606457154	-1.3513338011084146	-4.042182886691717	-1.3662048022479583
chr2L:3606959-3610654	1.8339737795427125	1.9626646954555675	0.5803932278358044	-0.01995306786235163	0.9531255914524293	1.0976750544522835	2.092444143549722	-2.4088225348043144	-2.7709927364210376	-3.194649436990784	-3.1432628709145076	-2.0990211908357486	-5.496777365110944	-2.7719864756629096	-1.3982695136608267	-2.7170507537725896	-1.8207965678362186	-3.003230531666642	-2.0381691455064033	-5.252094621732027	-4.118720793848573	-3.452324857587134	-2.3948297903213356	-0.29810953228629505	-1.1909795876982912	0.0	-2.337033064280522	-1.4799952535784575	0.324322741154941	-0.7241057360843675	-1.665399731620111	-1.192423499864208	-3.194853378180071	-1.575289079462669	-5.14858936153769	-0.6611051949848744	-2.744528649782478	-0.7130421672632792	0.5582313122048601	-2.5793453366844448	-1.330393318271565	-1.0512151750536414	-0.38038637606457154	-1.3513338011084146	-4.042182886691717	-1.3662048022479583	-4.476160087457102	-3.9565009007202754	0.39967192766106385
chr2L:3611344-3614731	-3.194649436990784	-3.1432628709145076	-2.0990211908357486	-5.496777365110944	-2.7719864756629096	-1.3982695136608267	-2.7170507537725896	-1.8207965678362186	-3.003230531666642	-2.0381691455064033	-5.252094621732027	-4.118720793848573	-3.452324857587134	-2.3948297903213356	-0.29810953228629505	-1.1909795876982912	0.0	-2.337033064280522	-1.4799952535784575	0.324322741154941	-0.7241057360843675	-1.665399731620111	-1.192423499864208	-3.194853378180071	-1.575289079462669	-5.14858936153769	-0.6611051949848744	-2.744528649782478	-0.7130421672632792	0.5582313122048601	-2.5793453366844448	-1.330393318271565	-1.0512151750536414	-0.38038637606457154	-1.3513338011084146	-4.042182886691717	-1.3662048022479583	-4.476160087457102	-3.9565009007202754	0.39967192766106385	5.357915684886597	7.5807346266112825	6.374138959681063	6.96700228381623	4.947054580511888	1.202955954673876	1.5960499859942785	0.35741644578015164	1.5181721146902647
chr2L:3820009-3821997	-4.5175810094503515	-2.7702828508963173	-3.265607383617989	5.220034654950522	6.676847392924385	4.304661357228983	5.995756261170648	7.6547132380523975	8.930488852785288	6.51005048391768	5.525875909774267	7.275089257496218	3.0936128660971187	3.9747077896291527	5.182237217629237	4.046914544660292	4.889957755784296	4.656192030094266	4.310625178137453	7.536847253363835	3.3998184143296855	3.614657761744762	1.2621170752839719	-0.5404576888527404	-3.8331777542418144	-2.8756866431680335	-2.450973858903979	-3.8077967664319567	-6.487113472596642	-4.0660794457880005	-6.094788717370904	-4.665592653879655	-4.263949072581581	3.4048825467336825	10.661749679885721	6.193769932986309	5.726795317446877	6.369520818177869	3.7127625687714247	7.923916676595091	2.841559183121075	12.567418837975364	2.7534497412703423	2.711858405314785	12.47922832563228	12.293888808232827	15.101008235225976	15.373705166205795	9.844061006269085
chr2L:3822945-3827172	4.304661357228983	5.995756261170648	7.6547132380523975	8.930488852785288	6.51005048391768	5.525875909774267	7.275089257496218	3.0936128660971187	3.9747077896291527	5.182237217629237	4.046914544660292	4.889957755784296	4.656192030094266	4.310625178137453	7.536847253363835	3.3998184143296855	3.614657761744762	1.2621170752839719	-0.5404576888527404	-3.8331777542418144	-2.8756866431680335	-2.450973858903979	-3.8077967664319567	-6.487113472596642	-4.0660794457880005	-6.094788717370904	-4.665592653879655	-4.263949072581581	3.4048825467336825	10.661749679885721	6.193769932986309	5.726795317446877	6.369520818177869	3.7127625687714247	7.923916676595091	2.841559183121075	12.567418837975364	2.7534497412703423	2.711858405314785	12.47922832563228	12.293888808232827	15.101008235225976	15.373705166205795	9.844061006269085	10.939181035798075	2.3103081837127113	3.915686028145224	0.27282903853973667	2.036766812558211
chr2L:3830272-3831259	3.3998184143296855	3.614657761744762	1.2621170752839719	-0.5404576888527404	-3.8331777542418144	-2.8756866431680335	-2.450973858903979	-3.8077967664319567	-6.487113472596642	-4.0660794457880005	-6.094788717370904	-4.665592653879655	-4.263949072581581	3.4048825467336825	10.661749679885721	6.193769932986309	5.726795317446877	6.369520818177869	3.7127625687714247	7.923916676595091	2.841559183121075	12.567418837975364	2.7534497412703423	2.711858405314785	12.47922832563228	12.293888808232827	15.101008235225976	15.373705166205795	9.844061006269085	10.939181035798075	2.3103081837127113	3.915686028145224	0.27282903853973667	2.036766812558211	-1.2175581295185316	-5.081895660055142	-9.058102794417309	-7.7120036072676905	-9.792047075249776	-8.715037697487283	-14.026867257239175	-24.759182276651973	-21.601747170814765	-23.4034570410767	-17.81498454202223	-4.257878193224608	-5.319140788211384	-1.8625229347601242	0.65770526704122
chr2L:3832682-3833925	-2.8756866431680335	-2.450973858903979	-3.8077967664319567	-6.487113472596642	-4.0660794457880005	-6.094788717370904	-4.665592653879655	-4.263949072581581	3.4048825467336825	10.661749679885721	6.193769932986309	5.726795317446877	6.369520818177869	3.7127625687714247	7.923916676595091	2.841559183121075	12.567418837975364	2.7534497412703423	2.711858405314785	12.47922832563228	12.293888808232827	15.101008235225976	15.373705166205795	9.844061006269085	10.939181035798075	2.3103081837127113	3.915686028145224	0.27282903853973667	2.036766812558211	-1.2175581295185316	-5.081895660055142	-9.058102794417309	-7.7120036072676905	-9.792047075249776	-8.715037697487283	-14.026867257239175	-24.759182276651973	-21.601747170814765	-23.4034570410767	-17.81498454202223	-4.257878193224608	-5.319140788211384	-1.8625229347601242	0.65770526704122	2.821284499339351	0.12737916738169391	3.046264199382311	2.498733482889219	7.979390498364223
chr2L:3834328-3839193	-6.487113472596642	-4.0660794457880005	-6.094788717370904	-4.665592653879655	-4.263949072581581	3.4048825467336825	10.661749679885721	6.193769932986309	5.726795317446877	6.369520818177869	3.7127625687714247	7.923916676595091	2.841559183121075	12.567418837975364	2.7534497412703423	2.711858405314785	12.47922832563228	12.293888808232827	15.101008235225976	15.373705166205795	9.844061006269085	10.939181035798075	2.3103081837127113	3.915686028145224	0.27282903853973667	2.036766812558211	-1.2175581295185316	-5.081895660055142	-9.058102794417309	-7.7120036072676905	-9.792047075249776	-8.715037697487283	-14.026867257239175	-24.759182276651973	-21.601747170814765	-23.4034570410767	-17.81498454202223	-4.257878193224608	-5.319140788211384	-1.8625229347601242	0.65770526704122	2.821284499339351	0.12737916738169391	3.046264199382311	2.498733482889219	7.979390498364223	13.91602423831907	9.569280648882122	10.64665010244443
chr2L:5402366-5403080	5.514092779029009	7.4048989428055965	2.8442712305138955	3.7315106554512485	11.560254283339797	5.532219151950583	0.8065359368777398	0.9059652567236041	3.5304175526205186	12.164944609702436	17.301558520272334	21.795219235439546	17.837186902904865	8.169994689861392	1.8792322497494336	-4.248717336311953	-6.778715963170239	-8.930109146912447	-11.49618462128467	-8.149324691514202	-5.748913208152193	-2.1807474474989252	0.30512919039847236	-7.329018233279642	-11.72096936439982	-8.66664066848881	-8.889089279128784	-3.02371367173028	0.6252873828651146	8.991815142593055	16.26295539564898	13.036819217663407	8.496942576807793	7.598204047758078	3.7491430375507244	-0.2406233412219088	-0.15069963289095203	5.5153751088703995	6.881851832061283	9.054350785385939	10.665093821109984	11.307165828759763	8.471684681004293	4.450823130671478	4.3920938701637855	4.369646688437915	0.8697228764830627	1.4373474698725297	3.1024990425820564
chr2L:5404311-5406931	11.560254283339797	5.532219151950583	0.8065359368777398	0.9059652567236041	3.5304175526205186	12.164944609702436	17.301558520272334	21.795219235439546	17.837186902904865	8.169994689861392	1.8792322497494336	-4.248717336311953	-6.778715963170239	-8.930109146912447	-11.49618462128467	-8.149324691514202	-5.748913208152193	-2.1807474474989252	0.30512919039847236	-7.329018233279642	-11.72096936439982	-8.66664066848881	-8.889089279128784	-3.02371367173028	0.6252873828651146	8.991815142593055	16.26295539564898	13.036819217663407	8.496942576807793	7.598204047758078	3.7491430375507244	-0.2406233412219088	-0.15069963289095203	5.5153751088703995	6.881851832061283	9.054350785385939	10.665093821109984	11.307165828759763	8.471684681004293	4.450823130671478	4.3920938701637855	4.369646688437915	0.8697228764830627	1.4373474698725297	3.1024990425820564	2.290745474926966	5.466265077101702	1.4133381789486048	0.05065716766052814
chr2L:6174895-6176725	-1.0421790870559455	12.592102289946613	12.998517774006528	14.894876030521564	5.193995825054708	1.5598985040756579	6.128857906119777	4.177895596286527	3.8568530874467863	-1.268728892031562	-3.673628450066675	-5.716772788849004	-5.052340041181044	-1.184073138196737	-1.6865194750132337	-5.7432318328446215	-5.088440433617082	-9.285100979747913	-7.319586394912122	-1.5843169673469322	-1.0668755590631576	0.0	2.3286248352848276	-0.8065359368777398	2.4365541513850246	5.549325144545808	7.107907912662193	0.6532587261003793	5.7856992627008434	1.8253248062722476	3.408748342797633	7.892033424660875	10.075305974582296	5.73378649804742	2.488002586684009	-2.051099402070114	-2.500592574841433	-4.909258709746715	-2.617228508843201	-8.620968934056409	-14.055450794720949	-6.1505152330045565	-4.749521511696685	-8.778605459189741	-1.2501340216684003	-5.017563284541595	-6.371325561388774	-2.400839343781277	-5.525246245756468
chr2L:6177301-6178724	1.5598985040756579	6.128857906119777	4.177895596286527	3.8568530874467863	-1.268728892031562	-3.673628450066675	-5.716772788849004	-5.052340041181044	-1.184073138196737	-1.6865194750132337	-5.7432318328446215	-5.088440433617082	-9.285100979747913	-7.319586394912122	-1.5843169673469322	-1.0668755590631576	0.0	2.3286248352848276	-0.8065359368777398	2.4365541513850246	5.549325144545808	7.107907912662193	0.6532587261003793	5.7856992627008434	1.8253248062722476	3.408748342797633	7.892033424660875	10.075305974582296	5.73378649804742	2.488002586684009	-2.051099402070114	-2.500592574841433	-4.909258709746715	-2.617228508843201	-8.620968934056409	-14.055450794720949	-6.1505152330045565	-4.749521511696685	-8.778605459189741	-1.2501340216684003	-5.017563284541595	-6.371325561388774	-2.400839343781277	-5.525246245756468	-1.3020713725970023	-1.5638927103642977	-4.882269207251357	-1.5781838836615223	-2.8229233546261296
chr2L:7307007-7308635	-7.45730854062134	-5.49520844693409	-5.951303599467857	6.291296560400667	10.573972454238135	8.412186025919612	-0.6252873828651145	7.327193222907983	12.637620644466873	11.902101269016116	2.7916174993088103	8.296463728131537	6.822138501903342	8.974298377392447	0.0	6.790752337326519	7.127916618768539	10.603989502420939	10.498537534789985	4.484013886013256	-0.4075906076581398	5.3014758639835176	4.712929862643378	7.2653750439803515	4.759482430980043	3.0135538789020315	1.744753687697928	-1.2602249410305428	0.33165305037457943	-1.387772626997212	-1.1649198996362815	-3.506579962561402	-3.0262311552128063	-4.966044094692144	-1.2534026629237538	-7.5585799071712625	-8.010836985991304	-12.503901253824887	-10.951630944282286	-12.488159827527607	-8.924577680275023	-5.302820632194494	-10.713490098814429	-12.753747526232782	-2.3667095177487805	-4.823570450423244	-19.760872732706837	-7.5504829967501434	-8.61408970686691
chr2L:8646087-8647109	0.0	0.0	0.0	0.0	0.0	0.0	0.0	0.0	0.0	0.0	0.0	10.95191447961822	17.579241960590025	1.9084850188786497	14.335860784572466	13.163281219674387	5.140280477842463	16.944531893196405	12.555734592310273	12.44475231871059	9.388245617914894	2.806914341165783	-0.3842533059311557	1.9920045138785198	4.172863155865012	1.6806839062132066	4.43954150400708	4.266437708903418	3.2652599475699557	7.111838759193058	2.7020690109936303	1.1086868940795924	-0.025232197779253576	-1.0068966771582453	-3.16955135373423	-6.768900082662371	-2.2124875893637883	-4.173839648422864	-2.318811020390145	-5.818587252663559	-5.800259117443418	-0.9059652567236041	-0.9884928598239788	-0.9884928598239788	0.47712125471966244	0.47712125471966244	-3.4136664005656563	-3.153557644169744	-1.6837692165623737
chr2L:8822679-8825361	2.958533140426769	2.3487279268300068	3.180528427754969	3.13891641605781	1.9254412777491434	-2.6183915323554308	-1.3192954117523235	-2.92383622366824	-1.264171867600218	-4.284557223790419	-5.461802331268106	-8.055617570190124	-7.877989919349259	-8.039500151417938	-17.303177375888758	-17.80776074363578	-17.83700773550247	-10.520050391138684	-13.480830904370297	-14.583368486276706	-11.284153131714952	-5.343568583033903	-12.499312624742283	-8.737650973867442	-11.609472066178563	-11.952862182197734	-8.584386599244661	-9.846549326261952	-3.241034087150518	-7.840265928949599	-7.861294873215437	-7.8230485885988275	0.32675222119505476	-0.5050184077099936	-1.6525945075586288	-3.3473809372040835	-1.787582599454044	1.1438299725219074	0.799558424314094	-0.1264000181176634	-0.15597427603541167	-2.954121010365454	-1.4534582269166711	1.7256692545792003	3.179006024427367	0.14499224440675482	-0.6383073482902312	0.5530748482038785	2.1041071694721944
chr2L:8825927-8826846	-1.3192954117523235	-2.92383622366824	-1.264171867600218	-4.284557223790419	-5.461802331268106	-8.055617570190124	-7.877989919349259	-8.039500151417938	-17.303177375888758	-17.80776074363578	-17.83700773550247	-10.520050391138684	-13.480830904370297	-14.583368486276706	-11.284153131714952	-5.343568583033903	-12.499312624742283	-8.737650973867442	-11.609472066178563	-11.952862182197734	-8.584386599244661	-9.846549326261952	-3.241034087150518	-7.840265928949599	-7.861294873215437	-7.8230485885988275	0.32675222119505476	-0.5050184077099936	-1.6525945075586288	-3.3473809372040835	-1.787582599454044	1.1438299725219074	0.799558424314094	-0.1264000181176634	-0.15597427603541167	-2.954121010365454	-1.4534582269166711	1.7256692545792003	3.179006024427367	0.14499224440675482	-0.6383073482902312	0.5530748482038785	2.1041071694721944	3.2394271763110045	1.071424242772051	0.17633003427487465	0.7261364102346485	0.45465188078030555	0.8178941004585206
chr2L:9579902-9581716	6.919545232562412	7.365796474882704	10.305584590163017	9.97256201032385	10.283121494705806	4.819176610676909	0.6252873828651146	5.657533343956867	6.217892282047637	0.3174792021990947	8.137448014350946	10.521421151761514	7.489137257342038	7.1549904348847315	0.7948020817123125	-1.190311783736824	-3.512282566563803	-3.4173903673621204	-6.240479385346863	-6.459724009665058	-6.07716931112312	-0.9459701157078284	7.128089200180644	5.7042056923092295	7.588170979783584	0.708725377637265	1.7969348972683803	0.8545603367822583	-1.5162595451633984	-3.314990441119246	-4.220102824287885	-4.624007504053368	-5.917922881330905	-4.4865409986625115	-4.8653781183708205	-7.427440412236836	-5.7078629116826844	-3.0631968990402	-3.4510922460805844	-4.825590699145469	0.0	-3.8894112012471207	-3.314947208671465	-1.802132364652014	-2.977437437746484	-4.9885617572390775	-10.130755564840353	-3.0006486935988264	-3.6711295049821735
chr2L:11444195-11445728	2.0571868295103037	2.4238986177872137	3.8556677998347895	4.268629165238294	0.44878405874889354	1.6371144078319468	1.4370257935777004	-0.6005841398987048	-2.5295872693922545	-2.558594813293457	-0.2890328953042241	-3.25113893377364	-1.021641598728586	-0.9694478216602634	-0.3067096784862331	-0.9845001030355904	0.4177181974951847	0.8691369654819148	0.5630896411392708	0.6593504066883825	-1.641788997884663	-2.9006829811878743	-3.188977541799573	-2.765083990665386	-5.627496923131149	-5.947822276289252	-6.656431977649958	-4.0384863982733625	-7.613721971861148	-5.1226624974711585	0.4292155351682914	0.9059652567236041	-0.6252873828651145	-1.3835783287810335	-3.9172035962133362	-2.0930859678161347	-0.6877356206827506	-1.3232356496741662	-2.689981714264981	-10.203078226135748	-4.359636699618373	-2.8598727863208144	-4.032152036703992	-0.19928521575575764	-9.503749629934408	-6.407205145746999	-6.621642058726069	-1.044315688471499	-3.729399698661418
chr2L:11445944-11447704	4.268629165238294	0.44878405874889354	1.6371144078319468	1.4370257935777004	-0.6005841398987048	-2.5295872693922545	-2.558594813293457	-0.2890328953042241	-3.25113893377364	-1.021641598728586	-0.9694478216602634	-0.3067096784862331	-0.9845001030355904	0.4177181974951847	0.8691369654819148	0.5630896411392708	0.6593504066883825	-1.641788997884663	-2.9006829811878743	-3.188977541799573	-2.765083990665386	-5.627496923131149	-5.947822276289252	-6.656431977649958	-4.0384863982733625	-7.613721971861148	-5.1226624974711585	0.4292155351682914	0.9059652567236041	-0.6252873828651145	-1.3835783287810335	-3.9172035962133362	-2.0930859678161347	-0.6877356206827506	-1.3232356496741662	-2.689981714264981	-10.203078226135748	-4.359636699618373	-2.8598727863208144	-4.032152036703992	-0.19928521575575764	-9.503749629934408	-6.407205145746999	-6.621642058726069	-1.044315688471499	-3.729399698661418	-4.326731002795661	-1.2422333951941373	0.32675222119505476
chr2L:11448065-11452435	-2.5295872693922545	-2.558594813293457	-0.2890328953042241	-3.25113893377364	-1.021641598728586	-0.9694478216602634	-0.3067096784862331	-0.9845001030355904	0.4177181974951847	0.8691369654819148	0.5630896411392708	0.6593504066883825	-1.641788997884663	-2.9006829811878743	-3.188977541799573	-2.765083990665386	-5.627496923131149	-5.947822276289252	-6.656431977649958	-4.0384863982733625	-7.613721971861148	-5.1226624974711585	0.4292155351682914	0.9059652567236041	-0.6252873828651145	-1.3835783287810335	-3.9172035962133362	-2.0930859678161347	-0.6877356206827506	-1.3232356496741662	-2.689981714264981	-10.203078226135748	-4.359636699618373	-2.8598727863208144	-4.032152036703992	-0.19928521575575764	-9.503749629934408	-6.407205145746999	-6.621642058726069	-1.044315688471499	-3.729399698661418	-4.326731002795661	-1.2422333951941373	0.32675222119505476	0.24062334122190882	0.32675222119505476	2.7964610403723054	2.28869595748472	3.0209529056122157
chr2L:11453064-11454735	0.5630896411392708	0.6593504066883825	-1.641788997884663	-2.9006829811878743	-3.188977541799573	-2.765083990665386	-5.627496923131149	-5.947822276289252	-6.656431977649958	-4.0384863982733625	-7.613721971861148	-5.1226624974711585	0.4292155351682914	0.9059652567236041	-0.6252873828651145	-1.3835783287810335	-3.9172035962133362	-2.0930859678161347	-0.6877356206827506	-1.3232356496741662	-2.689981714264981	-10.203078226135748	-4.359636699618373	-2.8598727863208144	-4.032152036703992	-0.19928521575575764	-9.503749629934408	-6.407205145746999	-6.621642058726069	-1.044315688471499	-3.729399698661418	-4.326731002795661	-1.2422333951941373	0.32675222119505476	0.24062334122190882	0.32675222119505476	2.7964610403723054	2.28869595748472	3.0209529056122157	3.716985264178068	5.29947621061801	-2.534984060161506	5.375633306017879	7.922844871223943	7.682000723621207	0.0	3.379022521727575	6.541186626903326	3.188408207312201
chr2L:11456096-11457483	-5.627496923131149	-5.947822276289252	-6.656431977649958	-4.0384863982733625	-7.613721971861148	-5.1226624974711585	0.4292155351682914	0.9059652567236041	-0.6252873828651145	-1.3835783287810335	-3.9172035962133362	-2.0930859678161347	-0.6877356206827506	-1.3232356496741662	-2.689981714264981	-10.203078226135748	-4.359636699618373	-2.8598727863208144	-4.032152036703992	-0.19928521575575764	-9.503749629934408	-6.407205145746999	-6.621642058726069	-1.044315688471499	-3.729399698661418	-4.326731002795661	-1.2422333951941373	0.32675222119505476	0.24062334122190882	0.32675222119505476	2.7964610403723054	2.28869595748472	3.0209529056122157	3.716985264178068	5.29947621061801	-2.534984060161506	5.375633306017879	7.922844871223943	7.682000723621207	0.0	3.379022521727575	6.541186626903326	3.188408207312201	0.0	2.622268407072824	7.6872984944151845	3.607224725067587	6.788272452595853	6.83263796168409
chr2L:11586766-11587544	-17.771742294326668	-4.152160569142435	-18.33029919154695	-3.0839830436496425	-1.3530079183022206	-9.76389788460027	-1.5781838836615223	-6.189930525822789	-5.010693956697402	0.0	0.0	0.0	0.0	0.0	0.0	0.0	0.0	0.0	0.0	0.0	0.0	0.0	0.9884928598239788	-0.9097354372926553	0.0	2.848788156058719	3.372205668173019	0.0	0.0	3.698659504824629	8.122359832074485	0.9059652567236041	0.9059652567236041	2.820417853241956	-0.17731635622833475	0.0	0.48543331568908393	4.097062284774812	2.27573125129075	5.235597326779998	3.72379573527051	1.7054998478706909	1.036354152329001	-0.34501565055895717	-0.9998141181975677	0.8401140543854752	0.10324488139825634	0.0	0.2614505271567006
chr2L:12081971-12085683	3.541887424927791	2.001215087344959	0.28195850968433167	-2.9552919203218013	-2.495183445816331	-3.321147734619438	-4.973030566697456	-7.16984362153872	-5.050876186220785	-4.445669629962155	-8.015481146572721	-11.149725766136124	-7.894591613365714	-5.172406498648218	-1.7979107083915262	-3.13589356013608	-1.9896222591720771	-4.101968867997324	1.7496090893157181	3.183552258680085	4.17025008624055	0.832616131096554	-3.748182295267244	-5.282178332605084	-6.210673855414898	-0.4792559630371203	-2.8614020083045015	2.479848568789346	1.716303671593866	-0.9367516822929548	-2.800767685729354	-3.8840382183599806	-4.000196332234148	-6.592245478491064	-6.06911750025083	4.606426978462793	8.843511640569044	3.7458145654827004	4.289875047237309	-0.09588725466920037	-2.0328658384900864	-2.7419328922720907	-4.586123492641289	-9.373240543177737	-15.993796638575196	-21.118020666823526	-12.31871199615511	-11.113255323621	-4.674814477998612
chr2L:12085706-12088259	-5.050876186220785	-4.445669629962155	-8.015481146572721	-11.149725766136124	-7.894591613365714	-5.172406498648218	-1.7979107083915262	-3.13589356013608	-1.9896222591720771	-4.101968867997324	1.7496090893157181	3.183552258680085	4.17025008624055	0.832616131096554	-3.748182295267244	-5.282178332605084	-6.210673855414898	-0.4792559630371203	-2.8614020083045015	2.479848568789346	1.716303671593866	-0.9367516822929548	-2.800767685729354	-3.8840382183599806	-4.000196332234148	-6.592245478491064	-6.06911750025083	4.606426978462793	8.843511640569044	3.7458145654827004	4.289875047237309	-0.09588725466920037	-2.0328658384900864	-2.7419328922720907	-4.586123492641289	-9.373240543177737	-15.993796638575196	-21.118020666823526	-12.31871199615511	-11.113255323621	-4.674814477998612	7.476632384773818	17.220636880807778	14.71391159507365	8.661486093233377	8.84852432403549	8.15246048712624	7.503981664275102	0.3799238780531407
chr2L:12088652-12092048	-1.7979107083915262	-3.13589356013608	-1.9896222591720771	-4.101968867997324	1.7496090893157181	3.183552258680085	4.17025008624055	0.832616131096554	-3.748182295267244	-5.282178332605084	-6.210673855414898	-0.4792559630371203	-2.8614020083045015	2.479848568789346	1.716303671593866	-0.9367516822929548	-2.800767685729354	-3.8840382183599806	-4.000196332234148	-6.592245478491064	-6.06911750025083	4.606426978462793	8.843511640569044	3.7458145654827004	4.289875047237309	-0.09588725466920037	-2.0328658384900864	-2.7419328922720907	-4.586123492641289	-9.373240543177737	-15.993796638575196	-21.118020666823526	-12.31871199615511	-11.113255323621	-4.674814477998612	7.476632384773818	17.220636880807778	14.71391159507365	8.661486093233377	8.84852432403549	8.15246048712624	7.503981664275102	0.3799238780531407	-7.125182060136343	-14.132892189167691	-15.219583537911307	-19.598330170230298	-13.5671996370367	-33.8629172874574
chr2L:12668608-12669843	-0.4359239231164445	0.47712125471966244	1.4637527426815686	-0.2887691230768229	4.877502007011009	3.31543745393169	4.16605201327535	8.125364439501805	4.473403859164546	13.400252514853985	2.9079900083402888	14.723536456039337	6.679921962159677	7.8265486917594504	7.046474409521708	5.079377300134637	8.746595331139003	3.6480222775232356	1.6422014869843864	2.4572942952522556	1.7848951554925079	6.410622788372012	4.9409052949701	5.705446052147701	4.302044141689992	7.125690898283676	6.717479822516899	1.6186375975660021	3.8192482703121895	6.518486796638586	5.339766560873425	2.4958998678602646	1.374453027208409	-1.1235017725955116	-1.6037588190558887	-2.4629717210011965	-1.0693581803044028	-0.9173737659944471	-1.2618561158585284	-1.7301263872502703	-0.7772238333554959	-3.77833113474257	-1.6915735278253181	-3.1674669260062	-1.5133120482868343	-4.091701804187688	-1.7202851485054578	-1.4304456540454826	-4.402582537958298
chr2L:13231872-13233251	1.3211887672450924	-2.4947464597592175	11.53614781813687	16.415303088371353	17.119640912946764	15.640136083526864	15.176450540766673	8.2685371721928	5.588285001440858	3.1847090845015105	-0.5188694514803911	-2.191743405784963	-2.2699498487785776	-8.633792123663707	-7.813362523438387	-14.789207007425809	-10.012739386563194	-13.971456084284954	-14.775907650287527	-4.16278359238006	2.406157326661173	10.67677083828125	12.338575819868359	12.180622355731527	12.637106507940222	13.755395659215	15.130450640348062	14.856770955288374	9.486881078874303	5.295957372068445	2.5537754885520405	0.7255011243166045	1.002043993305449	-2.2569694755972636	-1.309358038160379	-3.9670243590596264	-3.785906541452315	-9.663923334860252	-7.115840847951366	-11.484565017270969	-22.60403301257982	-23.899198999827686	-26.067507535275357	-16.58880976899915	-4.590121624357325	2.4909389128635206	5.133244109382543	2.1772835646938797	7.596100597095886
chr2L:13876712-13877431	-25.493241023477335	-27.18485915895421	-22.53067136857314	-16.52531886630347	-14.150268678444613	-24.355372816206785	-9.15746577305342	9.319672555205731	6.070281314157356	3.200226595153302	-3.24566443146752	-10.567987888338527	-15.054086061191512	-10.847877540174968	-15.419439499366348	-10.649793280777399	-11.055360300048937	-0.9356759670197776	-1.030584911521704	0.45276843419450463	-1.4179061573520864	-1.3753915216879018	-4.501407185025101	0.524624142916258	-1.1519525151471712	-2.5973037817992846	-0.7359535705891888	-3.047839382236282	-8.93976554805265	-9.868408787675644	-10.965747489091951	9.105378103468436	27.266275635687244	34.03844814761047	8.542819704080351	12.331981540558544	14.552267117970366	12.358586103989147	7.075419258064904	-1.6021135177893797	-5.174757781473176	-7.404227088846088	-13.543989792527732	-13.894174957207591	-21.394974198988272	-17.298977350728375	-23.250740426541945	-24.98085792604683	-19.02577534180546
chr2L:13887505-13888398	-4.501407185025101	0.524624142916258	-1.1519525151471712	-2.5973037817992846	-0.7359535705891888	-3.047839382236282	-8.93976554805265	-9.868408787675644	-10.965747489091951	9.105378103468436	27.266275635687244	34.03844814761047	8.542819704080351	12.331981540558544	14.552267117970366	12.358586103989147	7.075419258064904	-1.6021135177893797	-5.174757781473176	-7.404227088846088	-13.543989792527732	-13.894174957207591	-21.394974198988272	-17.298977350728375	-23.250740426541945	-24.98085792604683	-19.02577534180546	-10.774788637445198	-11.932003919391319	-7.731709681748137	-4.762429095885194	0.5050184077099935	0.0	0.0	0.0	0.0	0.0	0.0	0.0	0.0	0.0	0.0	0.0	0.0	0.0	0.0	0.0	0.0	0.0
chr2L:14792190-14793076	0.0	0.0	9.942471335865514	10.292320531932424	14.415970506262259	9.565874273436872	12.960791946709119	7.790824828327491	2.1040372980912547	3.9694818627036605	3.861452354766513	0.4573980409325749	1.054361317675378	3.2690958118721234	2.653171239686641	2.288766734925123	3.8187915026334003	1.8616158305144992	0.7722327465620283	3.737062189472612	3.2163007725518074	2.409366444946318	2.8028731097920434	1.8739856462269278	2.907756804751091	0.8781709037158361	0.1303915055198939	0.7906137876558695	-1.8975899095994202	-3.1129001128378015	2.168763532852742	2.5536059092507837	1.2105505683784248	-0.6025013259654013	2.7668969448255316	1.6806839062132066	5.140714404123519	4.759914782827802	9.82090043493983	9.071424515444413	5.840891720238427	5.667537417803719	3.2734454521337617	2.2292704212180796	2.0838956023059065	2.173290875133682	-0.40932399861268753	-0.34321515968202504	-6.878357735230645
chr2L:15334457-15335791	3.5859243361565762	3.068745791325724	6.34833112912377	4.776320558060416	3.985334359028931	4.413719826476132	3.8295996572740765	4.160804467480877	-1.016716737417182	3.6906980629761668	0.7388735348821501	-0.20424120957664121	-0.9657132852842197	-2.6914043858803027	-0.40130189885732703	-1.4278600679624323	-0.42458423514104277	-0.44283689896018325	-1.7670867720094898	-0.8456472271648853	-1.12359060946877	-0.893580661317194	-1.604920385302019	-0.8858646726468443	-3.316286269833992	-2.479753248431751	-2.2063528853424748	-3.1441630181242504	-6.166492196205904	-6.48701994553635	-5.523741713502445	-4.181085509378785	-4.194241193802081	-7.196309649048289	-3.4691279331063636	-7.828227528397736	-8.744664303120691	-9.869510251217688	-8.786404413838872	-10.746658704666153	-11.480105094019244	-15.961630565815208	-12.274512024871864	-10.278909913911797	-0.9059652567236041	-0.6867325911188109	-1.2423491625734677	0.2671666913010442	0.878808408248417
chr2L:15474952-15476392	6.50653775582489	6.518642901334697	5.056596253596113	2.2700861570496524	1.3744678067785492	-1.6626081399895498	-3.8551148535281	-1.5384906982860655	-0.4543574412256533	0.2641619105021279	-2.8769941459158432	-1.4783271558310225	-3.5719477499630465	-1.8080870079086158	-2.859786066193699	-3.05395112939055	-6.429894812477904	-6.748559439146495	-8.801836591470536	-6.457466809301889	-11.982820418285428	-9.25471803898036	-12.362334149254727	-11.18157429264959	-12.421851182117665	-13.197226174725587	-15.077378109873342	-8.005638560472923	-0.5552050987676277	2.3286248352848276	-2.062805557057099	-5.853137289577984	-3.8038038878620526	-2.6148624151798963	-3.6588400994303654	-3.408748342797631	-6.514218451674111	-7.314983408314781	-6.966131298978244	-7.684820207704483	-6.007507448849322	-6.472149201379149	-2.0840518049738312	0.32675222119505476	0.0	0.0	0.0	0.0	0.0
chr2L:15478653-15479826	-0.4543574412256533	0.2641619105021279	-2.8769941459158432	-1.4783271558310225	-3.5719477499630465	-1.8080870079086158	-2.859786066193699	-3.05395112939055	-6.429894812477904	-6.748559439146495	-8.801836591470536	-6.457466809301889	-11.982820418285428	-9.25471803898036	-12.362334149254727	-11.18157429264959	-12.421851182117665	-13.197226174725587	-15.077378109873342	-8.005638560472923	-0.5552050987676277	2.3286248352848276	-2.062805557057099	-5.853137289577984	-3.8038038878620526	-2.6148624151798963	-3.6588400994303654	-3.408748342797631	-6.514218451674111	-7.314983408314781	-6.966131298978244	-7.684820207704483	-6.007507448849322	-6.472149201379149	-2.0840518049738312	0.32675222119505476	0.0	0.0	0.0	0.0	0.0	0.0	0.0	0.0	0.0	0.0	0.0	0.0	0.0
chr2L:15480548-15481875	-3.5719477499630465	-1.8080870079086158	-2.859786066193699	-3.05395112939055	-6.429894812477904	-6.748559439146495	-8.801836591470536	-6.457466809301889	-11.982820418285428	-9.25471803898036	-12.362334149254727	-11.18157429264959	-12.421851182117665	-13.197226174725587	-15.077378109873342	-8.005638560472923	-0.5552050987676277	2.3286248352848276	-2.062805557057099	-5.853137289577984	-3.8038038878620526	-2.6148624151798963	-3.6588400994303654	-3.408748342797631	-6.514218451674111	-7.314983408314781	-6.966131298978244	-7.684820207704483	-6.007507448849322	-6.472149201379149	-2.0840518049738312	0.32675222119505476	0.0	0.0	0.0	0.0	0.0	0.0	0.0	0.0	0.0	0.0	0.0	0.0	0.0	0.0	6.104242335319242	6.792665178197859	1.5456255814899598
chr2L:15483325-15485426	-6.748559439146495	-8.801836591470536	-6.457466809301889	-11.982820418285428	-9.25471803898036	-12.362334149254727	-11.18157429264959	-12.421851182117665	-13.197226174725587	-15.077378109873342	-8.005638560472923	-0.5552050987676277	2.3286248352848276	-2.062805557057099	-5.853137289577984	-3.8038038878620526	-2.6148624151798963	-3.6588400994303654	-3.408748342797631	-6.514218451674111	-7.314983408314781	-6.966131298978244	-7.684820207704483	-6.007507448849322	-6.472149201379149	-2.0840518049738312	0.32675222119505476	0.0	0.0	0.0	0.0	0.0	0.0	0.0	0.0	0.0	0.0	0.0	0.0	0.0	0.0	6.104242335319242	6.792665178197859	1.5456255814899598	9.269373542441857	11.812274112100289	12.540371882038597	9.347285660882271	10.522598546119049
chr2L:16420342-16422413	-0.12553461654511164	0.5692575919064119	-0.026248662987020405	-0.4986143701943385	-1.9373760588382491	-2.5435974661718377	-2.412152679551548	-1.0753322857678569	0.3842533059311557	-0.9591312608573317	-3.814576907845702	-0.6196798365866706	1.630178547499951	0.3842533059311557	-0.3842533059311557	0.3842533059311557	0.0	2.220936601208076	3.0636505439555166	4.065034234090625	-0.7875892944361567	-0.47712125471966244	2.3325022141815968	2.3992096549889665	4.967751363477551	3.517233028415544	-0.848353954515058	0.8099527228854353	-0.9082822009559254	-1.0386086152388152	-1.3508802551568062	-1.8424624924383652	-1.4637527426815689	0.0	0.0	2.839839934407056	0.39593051673440083	0.9851813586911017	1.7905249729613957	-1.9499086091579239	0.8028163811795194	-1.4606786492004653	-0.2105263209141679	0.7200427623928778	-0.3015060358967911	0.20410495339590937	0.4368389587151299	-1.668607486562713	0.13538789724864014
chr2L:17265041-17266505	6.9094325169170485	7.554637317859098	-0.5234384870639825	-0.2887691230768229	3.317763392724305	6.988390652410261	6.777633655621937	0.4359239231164445	-0.6159644895539441	-0.12713097729739725	1.3412776248069946	0.06351720971198638	-2.6102426439290727	-2.947755893340256	3.0773336419772512	1.8896441674946016	2.1058438724160062	3.423453040050156	1.4940519483499204	3.2302802071249483	-2.206191529460012	1.6938355241020604	1.6052746343412814	-0.26145052715670036	-0.8531206470108126	-3.3581030964455847	-1.8995166448573853	-0.684266159945823	-1.7632448041694122	0.47712125471966244	0.47712125471966244	0.7359535705891888	0.7391333966507933	1.6826063402895572	0.2513938083445493	2.6787067813685113	1.614898262078026	-0.12345851066064079	3.2468728359676153	0.23977986661800657	5.899078736157994	2.576214689164555	4.165508203548169	1.4064053355695354	2.2925587423419036	0.4332361627695804	0.46863088081044246	0.12737916738169391	4.186230057257052
chr2L:17741091-17742827	0.0	0.0	-3.0643670870356483	3.744773552898125	1.922014226361035	-0.5050184077099936	2.4575528534648243	3.2734602439254763	5.6518514322980415	3.1476562058946853	1.9366985454978825	-1.0165852859641784	-0.8887492214716554	-0.10324488139825555	0.1307603791375575	-0.8146844934204033	0.0	0.6225021518452362	0.2970833565050148	0.9884928598239788	-0.9884928598239788	0.6173067658815127	3.1934653016596335	6.65242095411596	1.6294306546074222	2.2696086721576654	2.3179875516156687	0.9450606679583593	3.8196884480081206	0.4292155351682914	1.99349378586943	-0.46656608303395036	1.4637527426815686	2.9771064675109393	6.332116070374516	0.24062334122190882	2.0567302008510477	5.627624905872757	5.087277447035925	1.3768430568588477	6.209691218989854	1.42811058310477	4.975264987444863	2.867756135108092	3.6415470169259865	2.961970315359925	4.129812810744726	3.9841563428507345	2.006469127593356
chr2L:17743931-17745976	-0.5050184077099936	2.4575528534648243	3.2734602439254763	5.6518514322980415	3.1476562058946853	1.9366985454978825	-1.0165852859641784	-0.8887492214716554	-0.10324488139825555	0.1307603791375575	-0.8146844934204033	0.0	0.6225021518452362	0.2970833565050148	0.9884928598239788	-0.9884928598239788	0.6173067658815127	3.1934653016596335	6.65242095411596	1.6294306546074222	2.2696086721576654	2.3179875516156687	0.9450606679583593	3.8196884480081206	0.4292155351682914	1.99349378586943	-0.46656608303395036	1.4637527426815686	2.9771064675109393	6.332116070374516	0.24062334122190882	2.0567302008510477	5.627624905872757	5.087277447035925	1.3768430568588477	6.209691218989854	1.42811058310477	4.975264987444863	2.867756135108092	3.6415470169259865	2.961970315359925	4.129812810744726	3.9841563428507345	2.006469127593356	3.2186405086106484	10.74977283449254	5.586041641005497	3.833443677410074	4.34213844168774
chr2L:17747297-17748379	-0.8887492214716554	-0.10324488139825555	0.1307603791375575	-0.8146844934204033	0.0	0.6225021518452362	0.2970833565050148	0.9884928598239788	-0.9884928598239788	0.6173067658815127	3.1934653016596335	6.65242095411596	1.6294306546074222	2.2696086721576654	2.3179875516156687	0.9450606679583593	3.8196884480081206	0.4292155351682914	1.99349378586943	-0.46656608303395036	1.4637527426815686	2.9771064675109393	6.332116070374516	0.24062334122190882	2.0567302008510477	5.627624905872757	5.087277447035925	1.3768430568588477	6.209691218989854	1.42811058310477	4.975264987444863	2.867756135108092	3.6415470169259865	2.961970315359925	4.129812810744726	3.9841563428507345	2.006469127593356	3.2186405086106484	10.74977283449254	5.586041641005497	3.833443677410074	4.34213844168774	5.070954471581378	1.3070720508775404	0.42184359489776335	-6.3345178812978435	-4.288647044148323	-7.838715660290836	-7.0246692864340625
chr2L:18594953-18598247	0.0	0.18946256670265715	-3.2669568248344825	-1.1882718322766834	0.7794473485504991	-3.849614548394603	-2.740494773521733	-5.25830638647386	-1.337558349229288	-5.964524473807429	-3.6291622153704934	-1.2821141808245302	0.6248742378019824	-0.3842533059311557	-0.6252873828651145	0.0	-0.47712125471966244	2.981702902749888	2.021138297996029	1.9605523250565686	7.618449531463605	1.6442676866019381	5.265973362001862	11.038199176704856	11.200311504450193	5.394948566864652	4.020939144052055	4.649092598613097	3.8322099283783966	6.630913057662139	4.230061548134179	4.283404493195535	3.7890193000648438	3.8936067385929003	1.2523369111130933	0.536049381248703	-0.31327898652121955	1.9300283843138433	-1.9084850188786497	0.5050184077099935	3.4338353802871673	5.100934295781732	2.991173637498152	3.794440240620197	2.3355300106321764	1.4393475835249254	-0.3496051160251471	0.6450198601859578	-2.710918159174214
chr2L:18881609-18883086	20.262869599096593	19.489665443220243	13.353388194296329	17.53306930002277	8.641571060862855	7.225897963308183	5.532700652335311	0.6063092521749055	-3.288647022218155	-7.364646408089896	-11.749198591907632	-13.328945054203414	-19.460071981757423	-24.26560028540879	-24.371811502433243	-10.966270653041715	8.84729851212019	26.655115017905572	15.625138518679895	18.90966932641037	11.674580017607244	9.394112032794627	6.534641203008024	1.1734768723788713	1.480249981504175	0.8653361337507842	-0.5112760159088383	-0.9568070777091172	0.9524976808884618	1.0527507476464983	2.79121011371326	1.0171055772679858	0.7020370082170462	-0.32279834423692016	0.26509372674413473	1.3715827951797306	0.6335791069001553	1.0879232046559364	-1.621709928651968	1.4054266700357212	-0.5459916092503694	0.7900764030311199	-1.8972062800459144	-3.5392609201808334	-1.687601332589626	-6.337186404289628	-8.005502412910095	-11.814375831990208	-12.305163402432438
chr2L:18885760-18886947	-3.288647022218155	-7.364646408089896	-11.749198591907632	-13.328945054203414	-19.460071981757423	-24.26560028540879	-24.371811502433243	-10.966270653041715	8.84729851212019	26.655115017905572	15.625138518679895	18.90966932641037	11.674580017607244	9.394112032794627	6.534641203008024	1.1734768723788713	1.480249981504175	0.8653361337507842	-0.5112760159088383	-0.9568070777091172	0.9524976808884618	1.0527507476464983	2.79121011371326	1.0171055772679858	0.7020370082170462	-0.32279834423692016	0.26509372674413473	1.3715827951797306	0.6335791069001553	1.0879232046559364	-1.621709928651968	1.4054266700357212	-0.5459916092503694	0.7900764030311199	-1.8972062800459144	-3.5392609201808334	-1.687601332589626	-6.337186404289628	-8.005502412910095	-11.814375831990208	-12.305163402432438	-18.647919652177865	-16.193057739304543	-27.81523199489483	-24.635135029128897	-32.85054078858182	-22.979477844704654	-10.423395102430883	6.077195280701849
chr2L:18887220-18888415	-13.328945054203414	-19.460071981757423	-24.26560028540879	-24.371811502433243	-10.966270653041715	8.84729851212019	26.655115017905572	15.625138518679895	18.90966932641037	11.674580017607244	9.394112032794627	6.534641203008024	1.1734768723788713	1.480249981504175	0.8653361337507842	-0.5112760159088383	-0.9568070777091172	0.9524976808884618	1.0527507476464983	2.79121011371326	1.0171055772679858	0.7020370082170462	-0.32279834423692016	0.26509372674413473	1.3715827951797306	0.6335791069001553	1.0879232046559364	-1.621709928651968	1.4054266700357212	-0.5459916092503694	0.7900764030311199	-1.8972062800459144	-3.5392609201808334	-1.687601332589626	-6.337186404289628	-8.005502412910095	-11.814375831990208	-12.305163402432438	-18.647919652177865	-16.193057739304543	-27.81523199489483	-24.635135029128897	-32.85054078858182	-22.979477844704654	-10.423395102430883	6.077195280701849	15.899568512981704	14.358154192858366	7.428747087499353
chr2L:18890899-18892789	15.625138518679895	18.90966932641037	11.674580017607244	9.394112032794627	6.534641203008024	1.1734768723788713	1.480249981504175	0.8653361337507842	-0.5112760159088383	-0.9568070777091172	0.9524976808884618	1.0527507476464983	2.79121011371326	1.0171055772679858	0.7020370082170462	-0.32279834423692016	0.26509372674413473	1.3715827951797306	0.6335791069001553	1.0879232046559364	-1.621709928651968	1.4054266700357212	-0.5459916092503694	0.7900764030311199	-1.8972062800459144	-3.5392609201808334	-1.687601332589626	-6.337186404289628	-8.005502412910095	-11.814375831990208	-12.305163402432438	-18.647919652177865	-16.193057739304543	-27.81523199489483	-24.635135029128897	-32.85054078858182	-22.979477844704654	-10.423395102430883	6.077195280701849	15.899568512981704	14.358154192858366	7.428747087499353	8.163657613891198	1.8922041985798057	5.367548440177264	0.39196832707119	0.21207786994450878	-3.436502804432245	-4.1544677820868445
chr2L:19678277-19679134	0.7357890626869555	-1.3719157375703632	0.0	0.3842533059311557	1.8445518001440426	8.220310379632927	2.208525135744663	1.5672264498414725	-0.030690074015511506	-2.803524981874259	-0.58812250258978	-1.4515656725219213	-1.9908803431525135	0.0	-2.912893400009394	-0.7575171693963538	-1.361976900565775	-4.196734511542634	-6.175159050751776	-2.5973781331058023	-6.3688260818570885	0.0	-1.1737218734474009	-0.9884928598239788	0.3842533059311557	0.0	1.4637527426815686	-0.32675222119505476	-1.1784627333960676	2.081417698442634	-0.6100512300323009	0.6610055706295627	-1.3509795356981364	-1.0638002177891346	-2.984178852469476	-4.783519969737152	-6.192010234092281	-1.9084850188786497	0.32675222119505476	-9.625208311429326	-8.168095754429991	-3.5430595173764874	-10.90898129856705	-12.003753038744616	-1.9084850188786497	-23.903517770986024	-56.45655819993782	-67.95336869822022	-25.796370004548535
chr2L:19695365-19696226	-2.984178852469476	-4.783519969737152	-6.192010234092281	-1.9084850188786497	0.32675222119505476	-9.625208311429326	-8.168095754429991	-3.5430595173764874	-10.90898129856705	-12.003753038744616	-1.9084850188786497	-23.903517770986024	-56.45655819993782	-67.95336869822022	-25.796370004548535	-0.47712125471966244	0.0	0.0	0.0	0.0	0.0	0.0	0.0	0.0	0.0	0.0	0.0	0.0	0.0	0.0	0.0	0.0	0.0	0.0	0.0	0.0	0.0	0.0	0.0	0.0	0.0	0.0	0.0	0.0	0.0	0.0	0.0	0.0	0.0
chr2L:20769513-20770592	5.652992104200204	2.8835384295167854	1.3821770810048504	0.24062334122190882	3.317737472987579	8.681920444188933	9.679040124366074	3.103343312245156	8.524145713108124	12.595186867888762	12.809059361277674	10.976234752574682	8.96767883783797	7.936712511908123	3.2456511227921063	0.48962586326614715	0.7367935954677309	-4.2166499743395685	-2.2744524830700237	-6.085275805183258	-5.782065653850779	-9.595843869637964	-6.926197860096631	-15.03476195687388	-16.196599241481202	-15.787528172665793	-22.34879705765255	-18.6642026372717	-14.231315753729707	-16.60138308340153	-2.1864442654251595	3.894841194486987	3.097413057918474	8.796210614855552	5.110084847309532	1.642580590349227	0.8160200583514203	-1.2119623109516127	-3.709943004978273	-6.893982389842956	-3.7151470960827937	1.9643506433110425	0.0	0.0	0.0	0.0	0.0	0.0	0.0
chr2L:20781026-20783092	-15.03476195687388	-16.196599241481202	-15.787528172665793	-22.34879705765255	-18.6642026372717	-14.231315753729707	-16.60138308340153	-2.1864442654251595	3.894841194486987	3.097413057918474	8.796210614855552	5.110084847309532	1.642580590349227	0.8160200583514203	-1.2119623109516127	-3.709943004978273	-6.893982389842956	-3.7151470960827937	1.9643506433110425	0.0	0.0	0.0	0.0	0.0	0.0	0.0	0.0	0.0	0.0	0.0	0.0	0.0	0.0	0.0	2.235671427812047	4.460849266692231	8.489190547092734	5.3346188073468594	6.411615001816238	6.229176624476616	7.935164977917959	8.440378302143206	4.5273893069931885	5.950696191142374	11.872765992255468	11.086274759106583	4.300667499417487	1.7249204852256554	-5.274143248076123
chr2L:21865007-21868754	8.012944383679818	4.197859944352722	3.3492783340350414	4.960887712539555	3.922607622195269	3.7399783504259774	1.3707011324065834	4.23008751576449	2.9084048930452284	2.069582543790384	2.963941076972988	1.5662816866406408	-0.5103954670429679	-2.74712079471886	-5.6589380519020285	-4.656160823298872	-5.369476153542206	-7.769891442281574	-9.655188309818982	-11.303643254593167	-5.839290239538725	-8.97868676007445	-8.685851434904935	-2.264233799815931	-4.4299557754063486	-6.515325057106782	-7.223920738393705	1.8378075792643491	5.652816296901071	6.005206109744629	6.374654235427915	4.960627351073908	7.972098281826357	8.074282670724076	7.908449577631803	12.28318695213797	7.21574048121257	9.082812202918838	6.167849702285041	5.571651069485455	4.1797290320191625	6.08053804281581	0.4825876514585493	1.9005063560400204	1.1699087583888772	2.4730461037003506	3.006881396748274	-0.27781281072636965	-2.5932603424280805
chr2L:21868773-21872911	4.23008751576449	2.9084048930452284	2.069582543790384	2.963941076972988	1.5662816866406408	-0.5103954670429679	-2.74712079471886	-5.6589380519020285	-4.656160823298872	-5.369476153542206	-7.769891442281574	-9.655188309818982	-11.303643254593167	-5.839290239538725	-8.97868676007445	-8.685851434904935	-2.264233799815931	-4.4299557754063486	-6.515325057106782	-7.223920738393705	1.8378075792643491	5.652816296901071	6.005206109744629	6.374654235427915	4.960627351073908	7.972098281826357	8.074282670724076	7.908449577631803	12.28318695213797	7.21574048121257	9.082812202918838	6.167849702285041	5.571651069485455	4.1797290320191625	6.08053804281581	0.4825876514585493	1.9005063560400204	1.1699087583888772	2.4730461037003506	3.006881396748274	-0.27781281072636965	-2.5932603424280805	-4.242186962640558	-4.802319571636797	-7.918401277640113	-8.33602274560812	-14.566363429250584	-9.05286115883391	-11.100943692443836
chr2L:21873066-21874448	-5.369476153542206	-7.769891442281574	-9.655188309818982	-11.303643254593167	-5.839290239538725	-8.97868676007445	-8.685851434904935	-2.264233799815931	-4.4299557754063486	-6.515325057106782	-7.223920738393705	1.8378075792643491	5.652816296901071	6.005206109744629	6.374654235427915	4.960627351073908	7.972098281826357	8.074282670724076	7.908449577631803	12.28318695213797	7.21574048121257	9.082812202918838	6.167849702285041	5.571651069485455	4.1797290320191625	6.08053804281581	0.4825876514585493	1.9005063560400204	1.1699087583888772	2.4730461037003506	3.006881396748274	-0.27781281072636965	-2.5932603424280805	-4.242186962640558	-4.802319571636797	-7.918401277640113	-8.33602274560812	-14.566363429250584	-9.05286115883391	-11.100943692443836	-9.336981269809106	-8.438286603257543	-7.230013646905774	-5.401049046023294	-7.050453533556271	-3.0159133889320087	-9.627203949825482	-6.776742543150147	-2.1311588171064773
chr2L:21902650-21903599	1.2506737596676598	1.7842294183751828	1.2335032403149433	1.726815344266126	3.7569777579209864	4.59489178490216	5.345545946101486	3.2197951159298768	5.966427081111844	7.093318697448345	8.516014794682075	4.302484194233918	5.364007156220533	3.7168631341068754	2.08215028483415	1.5978899912708902	-2.235006531843874	-0.90816934248694	-2.879725132852955	-0.5524944760145639	-1.8887701498030187	-3.1950994133363277	-1.8500485520667158	2.862856370816229	-0.1612988868602912	0.0	-0.3241564121338039	-0.5460229048735139	3.0257692167856174	1.6205430824505147	-1.1011687848637075	-3.3080619111672696	-4.774116680758898	-2.9966321419614452	1.8758105087880206	-2.0579928437774684	-2.0496187516477464	-1.3963689474634438	-1.8179706478960604	0.7259323812796494	0.6735434884609457	0.18453157338806023	-0.1851910548904806	-1.933855930282541	-1.244906274487491	0.32788948909351584	0.0	-1.2304937779340837	-2.3615113711686084
chr2R:3304095-3305827	-7.095667102591331	-1.7884081499666284	-5.938213112522245	-8.310772753077584	-12.916372912405803	-6.526002083526663	-0.9661653745765538	1.667082972451096	0.0	3.2869252832085247	3.1666162638514956	0.32675222119505476	1.9601566004028628	2.2885995700375177	1.6028304587667659	-0.21068656815196743	-0.09703570486012385	-0.18210752012915038	-1.2747835442030346	0.5631053161572173	0.6252873828651146	0.0	-0.32675222119505476	-1.6714869282360576	-1.4683216593899373	-0.29873474611373496	-4.0145579642571425	-3.0290631057051325	0.9485662152913136	0.3624383129107807	9.874061203849147	4.761179459163837	26.37170683420717	22.821747105122974	32.18853891895123	23.0390095364624	18.437454946329908	8.072278448316034	5.236056305396878	1.9619296853366268	-0.7617446141428355	7.474323963934942	14.885909254977323	16.194088570349724	21.581072909364064	18.198205007410127	5.557505855232158	5.356931796222333	2.92033043026463
chr2R:3306862-3309390	-6.526002083526663	-0.9661653745765538	1.667082972451096	0.0	3.2869252832085247	3.1666162638514956	0.32675222119505476	1.9601566004028628	2.2885995700375177	1.6028304587667659	-0.21068656815196743	-0.09703570486012385	-0.18210752012915038	-1.2747835442030346	0.5631053161572173	0.6252873828651146	0.0	-0.32675222119505476	-1.6714869282360576	-1.4683216593899373	-0.29873474611373496	-4.0145579642571425	-3.0290631057051325	0.9485662152913136	0.3624383129107807	9.874061203849147	4.761179459163837	26.37170683420717	22.821747105122974	32.18853891895123	23.0390095364624	18.437454946329908	8.072278448316034	5.236056305396878	1.9619296853366268	-0.7617446141428355	7.474323963934942	14.885909254977323	16.194088570349724	21.581072909364064	18.198205007410127	5.557505855232158	5.356931796222333	2.92033043026463	2.2345439349891154	1.048190510295621	3.284752586567948	-2.4842518756829883	-0.2982654200401174
chr2R:4633053-4634234	2.472073433993479	0.4325292005814844	3.9203548498358876	2.248708608380392	0.0	3.7998533807387322	1.3851279467129702	3.7062777868740797	2.347600204620903	0.9348628818419893	-0.18248392024989085	1.8356846841100514	1.7619289161588114	0.43297197569366547	-1.6201817141370982	-6.226202003559153	-3.215567857412885	-1.767342197263361	-2.3286248352848276	1.0668755590631576	-0.3842533059311557	1.278212587433793	1.1162399561821	3.309996864456001	0.20402262452338313	-0.5119595670284163	0.5091009181065953	-0.5056453968108704	-0.595436899625275	-1.4786827972948478	-3.5927084540234593	-4.760266917028789	-6.266210490438163	-4.934016356928282	-3.1766394432318914	-5.215485770715714	-1.735388523101218	-3.5800724412465708	-1.5043076796242603	1.5588181724806551	0.8207914649796394	2.660640588499244	1.2146063093809978	5.966076500594363	2.0158072220840895	3.316501730051105	1.0475513020220275	-0.8688396607478375	-0.07696135658611454
chr2R:5081243-5082484	-19.698033880323667	-11.833548381428596	-11.844935403566806	-5.766077952829224	2.658361625285562	0.7544658019199282	0.6383073482902311	1.3985712895470204	3.0878559880669347	4.7090583017922825	3.8908176128927097	1.1671154579048957	-0.27112389341359905	-0.2159937040606924	0.7755527030478158	-0.5969898904081319	0.0	0.0	0.0	0.0	0.0	0.0	0.0	0.0	0.0	0.0	0.0	0.0	2.6724018104762792	12.548632028606573	17.24156822607437	13.083228539113286	12.978650319104547	12.15167459132077	8.59815005790089	6.472281598672868	6.85694396813331	1.6550389317599739	0.2029213151866082	-1.1828109820902117	-1.729181489892723	-1.938546575215372	-4.35525468999167	-4.395361203138503	7.254425052061199	13.161655608147809	13.541596555636962	7.0034291336145005	7.244805559127897
chr2R:5279194-5280965	0.0	0.32675222119505476	-0.9884928598239788	-1.8592599169959318	0.5795110255953935	0.4292155351682914	-0.47712125471966244	-6.847282825841739	-16.604577960727788	-21.649293713436652	-18.94077414218295	-18.86552507675526	-2.615306279857278	0.0	-0.7359535705891888	0.0	0.0	-4.186722018632883	-15.591874398291107	-5.348821450523376	-10.464086042757508	2.3896073453432467	0.0	0.0	0.0	0.0	0.0	0.0	0.0	0.0	0.0	0.0	0.0	0.0	0.0	0.0	0.0	0.0	0.0	-1.684872899606169	-2.7285928155171044	0.3842533059311557	9.428086487260062	20.89585629988655	8.336084675053037	0.9884928598239788	14.468967273135757	12.468846272991584	1.9769857196479577
chr2R:5861123-5864409	-0.7359535705891888	0.8804889295627867	1.1537050610771495	0.29903377680209775	4.727171898209324	1.851348435306251	-1.4637527426815689	0.9609115391260601	4.46108693637005	5.041135597172318	4.2010732646687865	2.2956485333676047	0.9517559637601757	5.340100905052032	4.131691090331079	0.701168230524681	0.5146171570867977	-2.311767315670494	-1.9969147169882728	-0.38894791660417566	-1.170041379908726	-0.6418308007673913	-1.3343848487428691	0.2614505271567006	0.6252873828651146	2.2784376691250494	2.5857440836081795	1.6063391588799492	1.6749843987197495	1.3026797493190057	-2.263385921796446	-3.118818020277485	-5.980348412209219	-9.93454725504538	-8.183077645738386	-7.94619046853897	-5.347084235432769	-0.32675222119505476	-7.813927712213648	-2.57930669944693	1.5444361659797716	-0.09665944583183876	-0.611164010095887	-2.184120154015565	1.684872899606169	0.0	-0.32675222119505476	1.5280937151637	0.9342449822945017
chr2R:5868986-5872337	0.701168230524681	0.5146171570867977	-2.311767315670494	-1.9969147169882728	-0.38894791660417566	-1.170041379908726	-0.6418308007673913	-1.3343848487428691	0.2614505271567006	0.6252873828651146	2.2784376691250494	2.5857440836081795	1.6063391588799492	1.6749843987197495	1.3026797493190057	-2.263385921796446	-3.118818020277485	-5.980348412209219	-9.93454725504538	-8.183077645738386	-7.94619046853897	-5.347084235432769	-0.32675222119505476	-7.813927712213648	-2.57930669944693	1.5444361659797716	-0.09665944583183876	-0.611164010095887	-2.184120154015565	1.684872899606169	0.0	-0.32675222119505476	1.5280937151637	0.9342449822945017	3.1116449905781733	1.4223484209520463	1.5361674623468733	7.332115118508913	2.534074598142048	0.0	0.12686663134999643	-0.24859523514443574	0.0	-2.7818251204983344	-9.251203936019325	-8.546090519409216	-3.8469646920572265	-6.310088919090811	-0.8881232239143072
chr2R:5872437-5873713	-1.3343848487428691	0.2614505271567006	0.6252873828651146	2.2784376691250494	2.5857440836081795	1.6063391588799492	1.6749843987197495	1.3026797493190057	-2.263385921796446	-3.118818020277485	-5.980348412209219	-9.93454725504538	-8.183077645738386	-7.94619046853897	-5.347084235432769	-0.32675222119505476	-7.813927712213648	-2.57930669944693	1.5444361659797716	-0.09665944583183876	-0.611164010095887	-2.184120154015565	1.684872899606169	0.0	-0.32675222119505476	1.5280937151637	0.9342449822945017	3.1116449905781733	1.4223484209520463	1.5361674623468733	7.332115118508913	2.534074598142048	0.0	0.12686663134999643	-0.24859523514443574	0.0	-2.7818251204983344	-9.251203936019325	-8.546090519409216	-3.8469646920572265	-6.310088919090811	-0.8881232239143072	-0.2406233412219088	2.4181631248526236	4.1494546334321845	0.8457119955017671	4.927089479766451	1.5951897934418335	5.660822793918938
chr2R:5874296-5875896	2.5857440836081795	1.6063391588799492	1.6749843987197495	1.3026797493190057	-2.263385921796446	-3.118818020277485	-5.980348412209219	-9.93454725504538	-8.183077645738386	-7.94619046853897	-5.347084235432769	-0.32675222119505476	-7.813927712213648	-2.57930669944693	1.5444361659797716	-0.09665944583183876	-0.611164010095887	-2.184120154015565	1.684872899606169	0.0	-0.32675222119505476	1.5280937151637	0.9342449822945017	3.1116449905781733	1.4223484209520463	1.5361674623468733	7.332115118508913	2.534074598142048	0.0	0.12686663134999643	-0.24859523514443574	0.0	-2.7818251204983344	-9.251203936019325	-8.546090519409216	-3.8469646920572265	-6.310088919090811	-0.8881232239143072	-0.2406233412219088	2.4181631248526236	4.1494546334321845	0.8457119955017671	4.927089479766451	1.5951897934418335	5.660822793918938	11.503925975444508	16.450808141479296	18.306255349717148	23.233335918454657
chr2R:6125680-6126913	7.520017393169208	5.499770800561923	0.32675222119505476	9.224806460643649	13.96827897663897	10.949003799833356	7.594268896564764	11.372584083450327	11.78385122177598	3.8466745327415244	0.7359535705891888	0.3842533059311557	0.3842533059311557	-0.2887691230768229	11.317771191447415	14.42746344875702	12.648427011048513	0.9059652567236041	6.067453679018467	7.665747935422307	7.533449510208714	6.369233964238414	5.746252176518572	4.22994710004473	4.100283573159678	2.7394373327346533	4.814736293867109	5.383380363799097	3.6039409982604176	-0.6806773396087114	1.942816176812905	2.011501186079084	-0.4583666403176052	1.0486944216898002	0.7987363286105508	0.8293992320520022	2.097339749469869	-1.0495056575390684	0.7968840332714819	-0.6927284516163809	-1.4036455905387566	-5.517732014472876	-6.038757182148944	-7.562122728919442	-8.074046669648943	-11.34737260964717	-5.812783840591904	-1.152759917793467	-9.129619221866669
chr2R:7121095-7122110	5.248670144490542	0.0	4.631810877344818	2.5602810099860727	2.3585784528557032	-0.07962246665635128	1.3492899946423549	-1.4292641470745544	0.1736674791438287	1.8785125341020912	-1.698161772379209	-0.2240774644457132	0.7359535705891888	0.0	0.9884928598239788	8.746780257111899	16.961437000240124	19.17712228352865	10.502170995027411	8.719297777567164	4.632283681357397	2.400193796137429	-1.989783702929081	-2.426953342717197	-5.842875149980951	-2.403585756351571	-5.761427865568279	-6.505622252678673	-7.385196708070497	-5.683292998832992	-2.983461158491439	-1.597097310142741	-1.6806839062132066	5.122072634365157	7.101634418018636	5.826496028414632	8.905372061527805	3.128921920051625	3.5839641178462425	3.385075281199508	3.8466237376811043	6.459316611799764	-1.0707089749884082	1.7798424539043338	10.522429944711762	6.582166824488324	6.347991737954825	5.638510777727522	9.273587099576975
chr2R:7362300-7364836	-1.5041144185392694	-4.128236777909174	0.5161387175607159	-2.4928981050256094	-2.72430147733878	-2.254232936573581	-4.164716772817226	-2.8819204877914593	-2.9051596484829783	-1.0187035792142174	-0.3206834414453168	-0.0615723773666162	0.6500485400342132	-1.0706114803859847	-1.046962171603007	-1.747974626654894	-1.7536397569252051	-2.137262570082861	-0.9555372707242555	-0.8438718673638443	-1.3658932034652813	1.611137569651232	1.0905283678136264	8.024983717510928	7.374488779992824	8.171876486314625	4.773654840212157	1.5359464690053315	3.734265982236527	1.429963843363908	4.372862204262215	2.7999411838328703	1.6265097540060465	3.640408153802615	3.9147083194904337	0.8575541304766497	1.2749079373224017	-1.3410028072598326	1.4324636787000216	1.5557752998878922	1.5218223729643094	0.05721096440987807	-0.8102310183040966	-6.126147824850123	-6.316521572519302	-7.688888601635888	-9.382705728223813	-13.786358642367315	-18.528997950274398
chr2R:7415623-7417067	7.825819710811755	6.602637143702762	7.055515264666051	7.798595016604291	6.623711879211463	4.039298808091308	6.09856780609842	2.3693640543805574	8.54615099328015	5.543336846105091	6.884683417617149	8.0504739321306	4.92108894342387	4.477802353397115	2.9595397763609723	6.807215244336315	6.183802962896232	4.330130923725442	2.6892856023711977	1.8697249273196923	4.567621243015681	1.2684059321617454	2.001450782818499	-0.8145079815156564	1.0056648301422655	-1.9621191943693759	-1.701192258677601	-3.323546792064223	-3.326350254967583	-2.6258444824499563	-2.6789810420278046	-2.6761838940857783	-4.424151016004736	-1.1917931285357952	-0.3847521578163629	-0.7537990413227323	-1.7032279224545546	1.599718247703744	-2.3286248352848276	-1.1737218734474009	-0.8465769790125707	0.03872847568606752	1.257286020483771	2.823123676195268	-0.8220463561745047	1.0736458615586628	1.077744034682199	-1.6673537031135734	-2.5750936882169686
chr2R:7417494-7420418	7.798595016604291	6.623711879211463	4.039298808091308	6.09856780609842	2.3693640543805574	8.54615099328015	5.543336846105091	6.884683417617149	8.0504739321306	4.92108894342387	4.477802353397115	2.9595397763609723	6.807215244336315	6.183802962896232	4.330130923725442	2.6892856023711977	1.8697249273196923	4.567621243015681	1.2684059321617454	2.001450782818499	-0.8145079815156564	1.0056648301422655	-1.9621191943693759	-1.701192258677601	-3.323546792064223	-3.326350254967583	-2.6258444824499563	-2.6789810420278046	-2.6761838940857783	-4.424151016004736	-1.1917931285357952	-0.3847521578163629	-0.7537990413227323	-1.7032279224545546	1.599718247703744	-2.3286248352848276	-1.1737218734474009	-0.8465769790125707	0.03872847568606752	1.257286020483771	2.823123676195268	-0.8220463561745047	1.0736458615586628	1.077744034682199	-1.6673537031135734	-2.5750936882169686	-5.260738778785674	-7.04339144803367	-3.0722194732887718
chr2R:8770510-8772031	6.071167901169141	7.038970548401431	6.815690457065935	2.2691212993301275	1.684872899606169	0.0	0.0	1.8027107223228733	10.340650974560711	8.588604422571741	9.136324182406737	2.7668969448255316	11.778895150270092	2.94656837718914	12.457765969284278	8.09006610257108	14.937732312730482	11.67817819677227	14.058050310172481	1.7656446379364785	1.5684952380216675	4.577539489572691	2.945371672850967	2.9564253280876125	-3.9135859740442687	-3.566922897509424	-3.7708426614248145	-5.495679141714731	-2.325194761771106	-17.048433714115017	-19.460748920357023	-24.35965699837682	-14.25258848395708	-18.384402822341762	-4.856534274840572	-0.6383073482902312	-3.885989056488127	-11.368181991023242	-12.016779236604949	-6.514024833664107	0.0	-2.505364911801589	-10.90961855177771	-5.473591921437022	-13.564844092935962	-18.27610053212934	-2.230418279856905	-8.165465532703138	-0.2887691230768229
chr2R:8772797-8774816	1.684872899606169	0.0	0.0	1.8027107223228733	10.340650974560711	8.588604422571741	9.136324182406737	2.7668969448255316	11.778895150270092	2.94656837718914	12.457765969284278	8.09006610257108	14.937732312730482	11.67817819677227	14.058050310172481	1.7656446379364785	1.5684952380216675	4.577539489572691	2.945371672850967	2.9564253280876125	-3.9135859740442687	-3.566922897509424	-3.7708426614248145	-5.495679141714731	-2.325194761771106	-17.048433714115017	-19.460748920357023	-24.35965699837682	-14.25258848395708	-18.384402822341762	-4.856534274840572	-0.6383073482902312	-3.885989056488127	-11.368181991023242	-12.016779236604949	-6.514024833664107	0.0	-2.505364911801589	-10.90961855177771	-5.473591921437022	-13.564844092935962	-18.27610053212934	-2.230418279856905	-8.165465532703138	-0.2887691230768229	-3.793942516854452	-6.146601875531124	-10.688863190809032	-6.29957027415417
chr2R:8841433-8845298	-1.3978207651393055	-1.8399160083056418	0.32675222119505476	3.567667300138837	4.075839451901586	5.019413062614096	8.368277372981458	-0.2406233412219088	-0.32675222119505476	-0.4666095473949303	1.8539290334117917	9.578090332885225	8.663543545227842	5.882127919667529	2.6626179125221676	-2.6286809612855944	-2.81887614726039	-8.428764200309296	-8.36349418412211	-5.344847586013971	-3.3083626916377105	0.19916529609750638	-11.418255193321384	-10.84631765996932	-3.6442365374572256	9.919628700361567	28.361900365496034	29.01687429197397	31.929875575779235	39.867521230435194	37.35339578045379	32.25433663989563	23.37895043833107	14.99142401309139	13.00337204378834	6.867658500937793	7.3671312859321185	5.968860813909398	1.811370200817759	-0.41024808511490324	3.322649863377018	5.642710709596096	7.330164534618445	4.671876768078512	2.416659295478667	6.186862148486526	4.057289673430025	2.2450517424402276	0.563425312136083
chr2R:8868642-8872461	-13.341281521521461	-17.614371401042604	-17.041418546666673	-19.71911122340913	-10.510278491544302	-12.297085260294818	-2.860698270893802	-14.487762099720783	-11.009660657663321	-8.700929580024143	-3.8060717203914622	3.948061498950856	7.509768666233031	16.753556177302677	16.750271067711427	15.156595997542528	10.616341152769039	7.504286684381488	4.077789579489813	3.419851564858414	1.0829765873605623	2.4508584104789413	-2.579386104596589	-3.7580149463074384	-9.54531441045352	-12.807370021288309	-8.97399811157852	-9.392400455498843	-14.893937339362916	-5.984408052930945	-12.517992351386473	-6.054835298377658	-2.7926415731855303	-2.84145335684646	3.706818898880739	2.2938547106835787	4.1521560631164505	6.298507475992696	2.322625431079232	1.2254977346762437	-1.2234998746452945	-1.9752756755868506	-5.442590010061262	-8.691918908833452	-9.312903599608742	-15.974894055886844	-16.612968740823447	-16.658877680913612	-12.503763843406434
chr2R:8873362-8878734	-8.700929580024143	-3.8060717203914622	3.948061498950856	7.509768666233031	16.753556177302677	16.750271067711427	15.156595997542528	10.616341152769039	7.504286684381488	4.077789579489813	3.419851564858414	1.0829765873605623	2.4508584104789413	-2.579386104596589	-3.7580149463074384	-9.54531441045352	-12.807370021288309	-8.97399811157852	-9.392400455498843	-14.893937339362916	-5.984408052930945	-12.517992351386473	-6.054835298377658	-2.7926415731855303	-2.84145335684646	3.706818898880739	2.2938547106835787	4.1521560631164505	6.298507475992696	2.322625431079232	1.2254977346762437	-1.2234998746452945	-1.9752756755868506	-5.442590010061262	-8.691918908833452	-9.312903599608742	-15.974894055886844	-16.612968740823447	-16.658877680913612	-12.503763843406434	-13.88297559285366	-9.02395992894517	-8.671370115713342	-7.603385582950277	-3.909157338994012	-5.454376966267193	-0.5852340251852298	2.701435116322208	-0.12947044783891842
chr2R:8926489-8930746	-2.0108880908580744	-4.054125724562983	-4.234044264353082	-4.9253142671605366	-2.8262408457024573	-6.9239053456515665	-5.980310493791556	-1.9745377194915121	-1.900300166455814	-0.5552050987676277	-0.3802170570181953	-1.0048036686000343	-0.3842533059311557	-2.5634506557044014	-5.41701111342312	-4.842008251198206	0.288769123076823	0.0	9.624132631767594	22.440591285611433	12.323110189854106	23.944069029681938	25.616776364935156	10.2658226252211	1.922924649580727	10.23275737060493	10.549555300761956	9.153789928657526	7.366089530658417	1.019538385512873	1.6196696456596547	-1.2295235131312527	1.0847332370641878	-1.291138693371079	-5.276779652806363	-6.807744672987076	-1.798598022632163	0.23871431396593557	-0.29654464039712997	-1.579608681227781	-1.789920844029628	-0.6210584328695158	0.19680414203996718	-3.969875303112887	-5.892121306993853	-6.054668500826408	-8.030139929933757	-9.234672039762152	-9.976656013794198
chr2R:9578822-9580008	0.3842533059311557	8.153803965628748	11.417229194942445	12.166191284791037	7.21872397601153	10.554998279288574	1.4737249660132001	1.5456255814899598	5.1894367549403775	6.304072967536766	5.680352315544824	3.713873661869669	5.688948296193166	0.9884928598239788	1.4637527426815686	3.023234683551182	6.523399830567758	11.100102091014548	0.23647017700345258	2.170326612168649	7.125496778925582	4.298691504930099	7.517344503561707	0.5813628905998097	4.490442719717965	2.7499303835915403	5.832613398234817	6.570277824235104	2.9903908871231644	1.8069652555483386	5.8497000563658865	6.47347217942945	5.767199200486618	3.980417720299719	1.8925935969780694	5.1505596857622	5.3906351768388845	0.9670162803285552	2.71703359733242	0.9972554008446257	3.7118128696267783	7.1403163902352915	1.5822108906017813	3.007860173737946	3.592561476998615	3.9363689243144786	1.684872899606169	-0.6195964372125651	0.0
chr2R:10091624-10095679	23.740216681362448	16.356492063567167	9.481552893249635	3.142499225975162	-1.3924227581285444	-0.5539519315632241	-2.0154149902595746	0.5810988475050405	11.087954325791014	3.664619297333315	6.704513289871742	4.000824670172625	1.390832808845621	-0.1517713607006489	1.6023513204592457	-1.7514516054277962	-0.838755568010035	-6.024573575374334	-11.019265345936635	-13.779488173746264	-14.623342943909398	-1.7430068596988104	1.7644887562950988	1.265608589300804	0.8222528342812809	-2.205078024700087	-9.450557740724081	-13.816533770982858	-14.229992274450677	-9.028126033255909	-9.79885383660288	-19.794183474648438	-19.20366292365189	-3.6183851656548636	-15.381705770801714	-21.253988597587902	-30.44698527139632	-31.866702864593123	-25.825714951499158	-6.045673139529742	1.1737218734474009	1.0466924622419154	2.7285928155171044	13.290638445542488	18.945396056439325	25.57022078262932	26.77328551944261	18.773515539846592	0.9898357204560454
chr2R:10095760-10101113	11.087954325791014	3.664619297333315	6.704513289871742	4.000824670172625	1.390832808845621	-0.1517713607006489	1.6023513204592457	-1.7514516054277962	-0.838755568010035	-6.024573575374334	-11.019265345936635	-13.779488173746264	-14.623342943909398	-1.7430068596988104	1.7644887562950988	1.265608589300804	0.8222528342812809	-2.205078024700087	-9.450557740724081	-13.816533770982858	-14.229992274450677	-9.028126033255909	-9.79885383660288	-19.794183474648438	-19.20366292365189	-3.6183851656548636	-15.381705770801714	-21.253988597587902	-30.44698527139632	-31.866702864593123	-25.825714951499158	-6.045673139529742	1.1737218734474009	1.0466924622419154	2.7285928155171044	13.290638445542488	18.945396056439325	25.57022078262932	26.77328551944261	18.773515539846592	0.9898357204560454	-0.355161630000432	4.34016022221943	2.0996228761966513	1.9697363302524207	1.4625830593884563	-0.5445561252072377	-1.0049664124919084	-1.5456700947374649
chr2R:10343903-10344839	4.892652287472731	10.994999419309282	5.8385060512366165	5.05428110233803	12.85603629105315	8.427294856428333	15.632284756325221	13.3355334230872	11.080811292626214	10.132869380723887	5.540742100774092	7.9072549852524805	13.998908052760566	11.648845761530346	10.224474110526398	8.348737144636404	8.143419909084164	2.4097816516498756	2.0206206391553163	2.155386277503924	0.051632288191670664	-1.6384755570888943	-4.406399865503239	-2.7759509843000205	-3.233215109315934	-1.8791334404873477	-7.547934107685321	-4.963554883154813	-2.7931753691248735	-0.9170972231098502	-5.946164434751619	-8.925615883507222	-17.800528427034482	-14.42992009143703	-24.933514310485577	-18.93069041432357	-6.927307345018517	-1.4637527426815689	-9.068293202367483	-21.932372863118882	-13.715514296115996	1.2822683090761038	1.7539842724590253	2.6056760721383636	2.982558084699582	-2.156457149183092	1.17739276559589	1.1842127072467068	-3.0109682584770683
chr2R:14150141-14151083	0.9071006615265566	1.4933196963306614	1.0227479694884674	-2.0262080295950105	-0.6450281214653721	-0.1889886607848789	0.7357890626869555	1.5689787428799586	-0.33260643001872364	1.2987181692705434	3.9324103675767117	0.6562378949787072	1.4638223172830405	-0.20775345980197565	1.0902906936206231	0.23281022958338474	-0.7589191467106031	1.9507357358492872	-0.02037683934305438	1.7758006230321384	2.3271628524204764	1.1350365509262288	0.6540554821264676	2.8704852232631266	0.9576994196620457	0.40674268368821626	-0.6200982346397795	-3.062683295686973	-3.1301587704915885	-3.706907988892713	-2.0077408624416524	0.7869235550701423	-0.8500224220829575	-4.356117043286523	1.740236991450073	2.310097436003703	2.3078505613693516	1.4691445280228717	-1.663540673491509	-2.7573722151095583	-7.907006854455717	1.5673204750840148	6.634928179423264	4.103622004016266	3.179295877434063	0.05842765347130686	-0.5435864161314812	0.7448179114665094	-3.1403347010404734
chr2R:15161053-15162972	8.03075936611462	7.800183540789212	6.610502633293257	-1.8776275673959582	-3.146469614551218	-3.394777926768674	-0.9157694278386627	0.0	1.0055190369395175	2.6664847819730366	3.239149381001545	7.090737375747188	5.537860595187803	6.171629208272698	2.8624145009716444	6.274707872379302	6.589579476638278	14.037682937323272	9.537389525588875	4.2405921533042	15.116586949791788	14.86257058005012	20.70407787928525	9.102535059915851	16.127781074259715	14.301603506200399	16.780164919502745	9.84412989946579	6.102312604741996	5.4972373113923005	7.754785839328483	4.652597558889136	1.415901543956476	-3.4099333935559084	-6.45696973385245	-11.54328153660308	-9.943655849254148	-12.293888241905146	-11.169530646898313	-11.111300804110364	-1.4208432846418393	-9.806457751182453	-11.411024848190609	-6.28504628157391	-5.036968911096304	-3.1763913449229215	-3.0066573752878254	-5.451842960648006	-6.483723731286334
chr2R:16840803-16842087	-16.545449264393657	-8.627976592644819	-0.9884928598239788	0.288769123076823	0.9884928598239788	-2.7285928155171044	-5.819221103617729	0.3648970977551814	16.996315693847443	19.839642358246945	13.2025846401237	11.318139725478552	7.8257461267894275	7.175555979470135	4.991365326446522	-0.32940935608760935	2.549058013250986	-2.378424911113092	-1.60409133615864	-3.47462968690083	-2.6735447075449534	-0.7357890626869555	-0.2240774644457132	-0.6252873828651145	1.9968650833470298	0.28616951566263754	-0.5074341420467614	2.649029648218374	10.863936664398087	6.5602223589487325	3.957002598958979	3.235218069606309	0.7392980437257556	-2.24273503862551	-1.7869442787547094	-0.7444394274112323	1.0298883238857561	-2.391829984846392	-1.1474693715165674	-3.2497781527867375	-2.34364852313326	-5.48346631136306	-2.9601748642316	-3.6018061628860867	-6.423041753955161	-6.100839385097559	-4.79514153193848	-2.7076258562974194	-5.8345556357182105
chr2R:16845301-16848552	19.839642358246945	13.2025846401237	11.318139725478552	7.8257461267894275	7.175555979470135	4.991365326446522	-0.32940935608760935	2.549058013250986	-2.378424911113092	-1.60409133615864	-3.47462968690083	-2.6735447075449534	-0.7357890626869555	-0.2240774644457132	-0.6252873828651145	1.9968650833470298	0.28616951566263754	-0.5074341420467614	2.649029648218374	10.863936664398087	6.5602223589487325	3.957002598958979	3.235218069606309	0.7392980437257556	-2.24273503862551	-1.7869442787547094	-0.7444394274112323	1.0298883238857561	-2.391829984846392	-1.1474693715165674	-3.2497781527867375	-2.34364852313326	-5.48346631136306	-2.9601748642316	-3.6018061628860867	-6.423041753955161	-6.100839385097559	-4.79514153193848	-2.7076258562974194	-5.8345556357182105	-7.630302129373648	-9.399245527688773	-6.967492516263099	-2.547040972930922	-4.253703118421107	-7.063589076273044	-1.3530079183022206	-10.554566626547599	-11.80093275767359
chr2R:16849025-16853407	-2.378424911113092	-1.60409133615864	-3.47462968690083	-2.6735447075449534	-0.7357890626869555	-0.2240774644457132	-0.6252873828651145	1.9968650833470298	0.28616951566263754	-0.5074341420467614	2.649029648218374	10.863936664398087	6.5602223589487325	3.957002598958979	3.235218069606309	0.7392980437257556	-2.24273503862551	-1.7869442787547094	-0.7444394274112323	1.0298883238857561	-2.391829984846392	-1.1474693715165674	-3.2497781527867375	-2.34364852313326	-5.48346631136306	-2.9601748642316	-3.6018061628860867	-6.423041753955161	-6.100839385097559	-4.79514153193848	-2.7076258562974194	-5.8345556357182105	-7.630302129373648	-9.399245527688773	-6.967492516263099	-2.547040972930922	-4.253703118421107	-7.063589076273044	-1.3530079183022206	-10.554566626547599	-11.80093275767359	-3.8298325074974797	-5.695078210040541	0.0	0.32675222119505476	-0.47712125471966244	0.3842533059311557	1.2153403348059149	-1.8056754156857378
chr2R:16877650-16878809	0.9648536905119721	7.71914699989532	8.134527914243446	4.8279375385999135	3.185383153809215	4.654188958313421	6.721877151363571	11.053440598399066	5.875122676948473	1.3733962703686966	-0.5908673399683053	-6.475974220532714	-5.337913413380127	-8.119959585449871	-4.711170583730495	-5.139995333244575	-5.475492632605644	-4.628111230450207	-2.338504232109612	-1.0668755590631576	-0.6252873828651145	0.9884928598239788	1.2754773552292804	6.349344400364669	6.973523230156844	3.8698085274226157	5.310324244721049	1.2916079427029765	2.3513567136610543	4.913393762132791	2.6171513459681157	1.4110803713173323	-0.6558328778704742	0.6149268398578654	-1.8370594582367585	-0.769203383389443	1.1932161417510008	0.25475645483892384	0.21801693888657456	-5.41701111342312	-7.708712602025471	-5.17253882695162	-4.285596981861187	-2.60669606581586	-1.802132364652014	2.171040484456099	0.1631857762191184	-0.6816519536376183	-7.435381548926211
chr2R:18126875-18130005	9.368867297736184	3.936950401666183	7.380356201726718	4.447914654136	1.0959218024360524	4.4576475294893365	1.8207965678362188	1.3503286092709839	-0.22799595246870613	2.2924880860366343	3.2015566381623897	0.4843002297806004	2.232170071528359	1.5060714405987305	1.967596142680559	2.3009049431481823	6.833774669073844	3.8391042542886127	10.107130223302175	6.725241220968175	4.506524209091689	5.018628961946923	8.916101991666459	9.132044842832158	6.197413451102622	5.628403716099141	4.878040705692888	5.33304280704796	5.1188006012627785	2.6098199029862115	-0.47226709470880135	-0.5813487202932737	-2.470991785957197	-1.4868855917353763	-3.9975346131801226	-3.3206896017932	-4.486994280031242	-2.901726346068595	-5.02911806073791	-3.5144712366757287	-6.802545538960094	-7.137549682781624	-9.477015070763093	-12.602595997024165	-16.812933541035413	-21.059263867314222	-17.439867296080152	-6.798964306444629	7.701269698475041
chr2R:18752588-18753495	2.1483944021476207	-1.0572487908251635	-0.2764591321173117	-0.724124522086106	0.7427845136403515	0.4152829855014131	-0.07127744264878998	2.9271107158364202	5.792517089603693	4.8589825345950555	2.0342773136098544	3.39724991182618	2.31638546509567	0.552862257838932	0.546461762395263	-0.9684030141022514	1.8854098707154492	3.2504113037529727	1.6882484825462594	0.4292155351682914	6.272448548299651	7.514791241149995	5.025761313236296	5.8130284746355585	4.397851277022575	5.699171026661482	4.211636542678976	2.9502237441006054	2.1370725843003155	0.8576133119273499	-0.2494981622846832	-2.1621188344996356	-3.1020158657674024	-4.726863433922742	-2.9734852860353524	-4.107979327570166	-3.462411063614983	-5.458097405222549	-5.396045884864273	-2.284143389756897	-1.3361539907100366	-4.42695724699514	-5.987054217212009	-2.5780926002674596	1.492175251532683	-1.799880057113954	3.637468299720712	3.872510110859576	3.6667585229207456
chr2R:18933420-18937896	-1.6655148037594742	-0.875931463743925	-1.3226382033669812	-0.16130308697746232	-1.9713573750144955	-4.2001578062385025	-4.834345300791661	-1.4965775255598557	0.8471903712231922	0.11620054665963778	0.3893487198707885	-0.2406233412219088	-0.39643351129764814	8.608020673179968	14.080812502240317	12.805210426369408	16.443135375699402	8.440653545587814	3.8832961036569293	5.85824272173548	8.153653297363881	6.43842775359215	7.157780655016035	7.1860324952703625	7.44508114540754	3.530412502147945	4.0859427320574335	3.4633109457067928	3.4387876807452433	5.9409284986084945	5.368221611391522	2.6264919362102908	2.4094618709171134	1.8165245916627901	1.319491780228358	1.0619631304277366	1.4598827244470982	1.0118120621011688	-1.7137918446687919	1.8319039104791204	1.0381984435318405	4.728630192898431	2.498048369638254	0.0	0.4953702769670191	0.7455786996038657	3.261407677579345	2.8672366612312685	3.086033979919881
chr2R:20699575-20701772	-10.840591739260542	-5.3950815200849505	17.762117000481062	17.937143685907373	0.0	0.0	0.0	5.551256784400115	9.526639911263876	12.383634517783744	8.927988449026376	6.412439283884423	4.453598336227596	3.875017380470057	4.136418939639636	5.467302329331302	0.40659758179819777	-2.3050394983463627	-1.8095161490311442	-4.7542725691678225	-9.194532151713046	-10.079274218585219	-8.555328821263897	-14.588093293677915	-10.529667567250975	-11.868517592294145	-1.133904163314102	6.690907568622218	4.843187729199901	6.387802669982789	0.9965300881475391	2.4234756987954973	-1.2223691268494985	-2.0343288455340027	-3.7318888195608766	-3.4111098361036043	1.6964819111586031	4.969320516449336	7.957728324367503	4.694058550511795	1.4287768352935502	0.7195271106188615	-2.4740043364426647	0.5743410862785955	0.1058197491172209	-0.20299786999938713	-2.121105164635459	-9.094577403294739	-5.161954904126544
chr2R:20702216-20703743	0.0	0.0	5.551256784400115	9.526639911263876	12.383634517783744	8.927988449026376	6.412439283884423	4.453598336227596	3.875017380470057	4.136418939639636	5.467302329331302	0.40659758179819777	-2.3050394983463627	-1.8095161490311442	-4.7542725691678225	-9.194532151713046	-10.079274218585219	-8.555328821263897	-14.588093293677915	-10.529667567250975	-11.868517592294145	-1.133904163314102	6.690907568622218	4.843187729199901	6.387802669982789	0.9965300881475391	2.4234756987954973	-1.2223691268494985	-2.0343288455340027	-3.7318888195608766	-3.4111098361036043	1.6964819111586031	4.969320516449336	7.957728324367503	4.694058550511795	1.4287768352935502	0.7195271106188615	-2.4740043364426647	0.5743410862785955	0.1058197491172209	-0.20299786999938713	-2.121105164635459	-9.094577403294739	-5.161954904126544	-2.555270089026212	-1.3451127174191837	7.530642668122089	18.17169590616963	19.02367354918283
chr2R:20939401-20940892	-15.148411939808158	-15.64643347121772	-7.469506490151181	-1.6806839062132066	-1.0466924622419154	0.47712125471966244	-7.133358170765829	-8.078742457695267	-6.287850086920599	-6.081835767491882	-3.992853057063902	-6.0543290373563305	-6.159393691599709	-4.1065682904515715	-0.849370708403893	-2.2068694735504244	-6.06048970467547	-6.735814477207052	-8.764428379883375	-4.6577939010855	7.8812201766525325	2.2890987262375684	14.460261180595216	21.363413034230916	24.283922687556146	18.445326629606875	11.754096064005692	9.065675014857137	5.924106805475374	11.77792088116749	10.632453269059532	5.144906680321543	9.397723451287199	3.5098262024118014	3.431655487577539	8.657114510415013	6.530660680158069	6.446933320013637	5.351525027791767	2.148667066680278	3.0075720881089407	3.4638332597039856	3.5727762845653617	0.47651580466477855	-2.974004175796626	-2.393964030724255	-5.088139609129634	-0.746155170372618	-7.266859875667788
chr2R:20947434-20949350	-6.06048970467547	-6.735814477207052	-8.764428379883375	-4.6577939010855	7.8812201766525325	2.2890987262375684	14.460261180595216	21.363413034230916	24.283922687556146	18.445326629606875	11.754096064005692	9.065675014857137	5.924106805475374	11.77792088116749	10.632453269059532	5.144906680321543	9.397723451287199	3.5098262024118014	3.431655487577539	8.657114510415013	6.530660680158069	6.446933320013637	5.351525027791767	2.148667066680278	3.0075720881089407	3.4638332597039856	3.5727762845653617	0.47651580466477855	-2.974004175796626	-2.393964030724255	-5.088139609129634	-0.746155170372618	-7.266859875667788	-6.056350173527453	-6.8543951057027535	-4.280379238077196	-13.210460472492079	-9.571964702011378	-15.039109743890256	-9.68949720736328	-13.132341639507874	-4.640065422922433	-1.6219397094069283	-8.479417206409494	-5.511875448002571	-4.97186129524351	-5.457858783391126	0.5050184077099935	0.2614505271567006
chr2R:20949526-20951631	2.2890987262375684	14.460261180595216	21.363413034230916	24.283922687556146	18.445326629606875	11.754096064005692	9.065675014857137	5.924106805475374	11.77792088116749	10.632453269059532	5.144906680321543	9.397723451287199	3.5098262024118014	3.431655487577539	8.657114510415013	6.530660680158069	6.446933320013637	5.351525027791767	2.148667066680278	3.0075720881089407	3.4638332597039856	3.5727762845653617	0.47651580466477855	-2.974004175796626	-2.393964030724255	-5.088139609129634	-0.746155170372618	-7.266859875667788	-6.056350173527453	-6.8543951057027535	-4.280379238077196	-13.210460472492079	-9.571964702011378	-15.039109743890256	-9.68949720736328	-13.132341639507874	-4.640065422922433	-1.6219397094069283	-8.479417206409494	-5.511875448002571	-4.97186129524351	-5.457858783391126	0.5050184077099935	0.2614505271567006	-3.4854718457142773	-3.374807118071139	-0.875317147917031	0.3582612510021721	-0.2887691230768229
chr3L:19590-21608	0	0	0	0	0	0	0	0	0	0	0	0	0	0	0	0	0	0	0	0	0	0	0	0	0	0	0	0	0	0	0	0	0	0	0	0	0	0	0	0	0	0	0	0	0	0	0	0	0
chr3L:371205-373026	14.271100188417071	5.8975457752851055	10.677884796417064	7.693782445629225	3.122501631859651	-0.1924426726267765	-2.5583913845788504	0.4070880845861397	9.0364470285823	11.791303166304218	5.887502326173649	2.0960037295485163	-4.672829947837684	-6.793456843015993	2.0421316064520183	4.878135486279762	7.506390508390495	13.328028252986147	15.55632929568152	13.948166017102118	12.094654301876496	10.344766135078016	6.239128476348981	13.90273357557125	14.279911949088769	13.733454612544689	8.595470433721992	5.5796688379773745	-0.21687755597584876	-4.576266541816144	-8.471093139383186	-9.31246755622854	-9.759389996412727	-5.944317066044219	-10.75466069636075	-2.9871605825166183	-6.0272838478083415	-11.195778302886755	-6.389881897923899	-9.649138590445395	-11.223775644709415	-9.599838180706955	-5.597342836666189	-9.126746489966745	-4.928022730010434	-10.644675001609409	-6.202936752829363	-11.376670410445394	-16.44420170563451
chr3L:373032-374873	3.122501631859651	-0.1924426726267765	-2.5583913845788504	0.4070880845861397	9.0364470285823	11.791303166304218	5.887502326173649	2.0960037295485163	-4.672829947837684	-6.793456843015993	2.0421316064520183	4.878135486279762	7.506390508390495	13.328028252986147	15.55632929568152	13.948166017102118	12.094654301876496	10.344766135078016	6.239128476348981	13.90273357557125	14.279911949088769	13.733454612544689	8.595470433721992	5.5796688379773745	-0.21687755597584876	-4.576266541816144	-8.471093139383186	-9.31246755622854	-9.759389996412727	-5.944317066044219	-10.75466069636075	-2.9871605825166183	-6.0272838478083415	-11.195778302886755	-6.389881897923899	-9.649138590445395	-11.223775644709415	-9.599838180706955	-5.597342836666189	-9.126746489966745	-4.928022730010434	-10.644675001609409	-6.202936752829363	-11.376670410445394	-16.44420170563451	-11.32637196077268	-10.594692137642761	-11.860024128354025	-5.1496231337660845
chr3L:375093-377511	9.0364470285823	11.791303166304218	5.887502326173649	2.0960037295485163	-4.672829947837684	-6.793456843015993	2.0421316064520183	4.878135486279762	7.506390508390495	13.328028252986147	15.55632929568152	13.948166017102118	12.094654301876496	10.344766135078016	6.239128476348981	13.90273357557125	14.279911949088769	13.733454612544689	8.595470433721992	5.5796688379773745	-0.21687755597584876	-4.576266541816144	-8.471093139383186	-9.31246755622854	-9.759389996412727	-5.944317066044219	-10.75466069636075	-2.9871605825166183	-6.0272838478083415	-11.195778302886755	-6.389881897923899	-9.649138590445395	-11.223775644709415	-9.599838180706955	-5.597342836666189	-9.126746489966745	-4.928022730010434	-10.644675001609409	-6.202936752829363	-11.376670410445394	-16.44420170563451	-11.32637196077268	-10.594692137642761	-11.860024128354025	-5.1496231337660845	5.34318595502369	11.896451262996123	11.723495325789582	13.112344747152063
chr3L:378306-380872	2.0421316064520183	4.878135486279762	7.506390508390495	13.328028252986147	15.55632929568152	13.948166017102118	12.094654301876496	10.344766135078016	6.239128476348981	13.90273357557125	14.279911949088769	13.733454612544689	8.595470433721992	5.5796688379773745	-0.21687755597584876	-4.576266541816144	-8.471093139383186	-9.31246755622854	-9.759389996412727	-5.944317066044219	-10.75466069636075	-2.9871605825166183	-6.0272838478083415	-11.195778302886755	-6.389881897923899	-9.649138590445395	-11.223775644709415	-9.599838180706955	-5.597342836666189	-9.126746489966745	-4.928022730010434	-10.644675001609409	-6.202936752829363	-11.376670410445394	-16.44420170563451	-11.32637196077268	-10.594692137642761	-11.860024128354025	-5.1496231337660845	5.34318595502369	11.896451262996123	11.723495325789582	13.112344747152063	11.031740846777605	17.01275190237822	7.340907240927818	4.875652376220943	8.919758911857643	9.861326748416936
chr3L:746879-748120	-1.2048957693008349	-0.7359535705891888	-0.7357890626869555	0.7359535705891888	-0.6252873828651145	2.9218257456678716	1.5167299007410784	13.626435797066204	8.815209776226265	0.3842533059311557	1.0668755590631576	7.372532102331351	9.659385474092938	2.0628055570570996	9.258791499647936	8.92812958983727	12.16642428009599	0.288769123076823	2.047630034114463	2.077763279445647	1.3375287882285074	0.5096487367452901	-1.560774334236936	1.8456430537157185	0.8237216076705779	-1.8684173143396818	-3.6508235672935823	-6.56906273295357	-3.4846252457432216	2.506119850381316	2.2072668067120333	0.7073271912790621	10.219229704921288	22.04915465707159	26.947817011234104	19.97469897408589	12.665229031284959	7.831982086022574	3.8232651757810925	1.802132364652016	3.8071375660408324	-0.6238779636917468	-0.20301290982445583	-0.05265521013746054	-0.2612496474444927	2.343995007791992	2.290153419267494	1.4234662987937459	2.6792734081017335
chr3L:1178268-1179941	1.1536550852580099	-3.002547991009428	-2.844675533046631	-3.2137804788114614	-3.7242405951611586	-1.3104349130600184	-0.32675222119505476	0.47712125471966244	-2.876262609722261	-4.348853798860786	-2.785438216496663	-1.1926154783085732	-3.1509879149190714	-3.52258734037175	-2.169448858299362	-1.4033866177325662	-1.1737218734474009	-1.728975118753722	-3.130366982836993	-1.3842485251738694	0.7618815166581685	-0.746155170372618	1.4231513326584195	0.3073596725751182	-0.7359535705891888	-0.1171138165934149	2.8057650146351834	0.685021072838532	-0.8109448197691705	-6.19898906893551	-6.296194624755442	-8.203852057457002	-5.478691519711042	-1.9084850188786497	-6.1355184753630425	-4.772032228452272	-0.47712125471966244	-0.4359239231164445	-2.1316589317973063	-2.4845942530113048	-2.727476992777954	-0.6252873828651145	-0.5785968310285448	-2.7462561757007315	-1.1584701651558722	-0.7046202616051419	-3.144165243824837	-0.20766884052168627	-4.051941462648763
chr3L:1362193-1364181	4.398750600303018	0.5714284717527408	-0.7204920933666504	6.129296559694268	14.332119034547135	9.196925738165426	7.517057538109063	8.880209457592771	4.518114230871087	3.7153012017269043	0.40469560093273715	-2.3799929766535857	-1.9658267082080887	0.4307988098901898	4.851663711903239	1.5090862993303964	2.9127200911359403	-1.5368201368624896	2.0248532517640774	-1.1943594469809333	-2.017428516421261	-4.203217471367069	-4.482551184002333	-6.764774028126821	-7.157213179382864	-7.191417664588585	-7.693971980906342	-7.372242913525591	-13.054750279636947	-14.503640823936923	-17.14787814267281	-18.989256742811023	-17.95567950403248	-28.728651839358612	-20.796656230840156	0.1324607977931189	1.3851372536019664	-1.200641209691781	2.0079892728674875	-0.39667676582563616	-0.8600415665910357	-5.414228370538628	-7.759886815364932	-8.89886646650278	-12.722055903426833	-2.0575905742680902	3.2664590648279335	10.461443470485944	12.8420639717035
chr3L:1364295-1365958	14.332119034547135	9.196925738165426	7.517057538109063	8.880209457592771	4.518114230871087	3.7153012017269043	0.40469560093273715	-2.3799929766535857	-1.9658267082080887	0.4307988098901898	4.851663711903239	1.5090862993303964	2.9127200911359403	-1.5368201368624896	2.0248532517640774	-1.1943594469809333	-2.017428516421261	-4.203217471367069	-4.482551184002333	-6.764774028126821	-7.157213179382864	-7.191417664588585	-7.693971980906342	-7.372242913525591	-13.054750279636947	-14.503640823936923	-17.14787814267281	-18.989256742811023	-17.95567950403248	-28.728651839358612	-20.796656230840156	0.1324607977931189	1.3851372536019664	-1.200641209691781	2.0079892728674875	-0.39667676582563616	-0.8600415665910357	-5.414228370538628	-7.759886815364932	-8.89886646650278	-12.722055903426833	-2.0575905742680902	3.2664590648279335	10.461443470485944	12.8420639717035	13.11430488748358	12.092464782924969	5.091448894339137	3.968096065225849
chr3L:1921390-1922712	9.905821669557541	3.5721079176246606	0.44864230806655275	-3.3563099096033855	-7.846782044774934	-13.1862150109136	-18.147351608917432	-23.203836924753936	-27.863460605818453	-27.525487189187405	-20.14864525945682	-3.1068812245705857	-0.0896073058587483	0.8803713349518533	0.5402722163414766	-1.9084850188786497	-1.684872899606169	-4.717687842018114	-8.012424100261102	-6.595662643976705	-6.942079257739398	-0.4106493675885908	-0.2887691230768229	-1.684872899606169	-0.6689586892789148	0.6129176723483097	-3.109620986704003	-3.0757851321296736	6.028898945925488	12.738883760628301	6.925184797990691	10.501955726751259	7.672480303142901	7.134626125164811	6.935261247279245	3.23348023987931	-0.6386016918322638	-5.733132023307722	-5.426073400430164	-5.970738371753941	-0.7275614550493108	4.064328864568273	8.579797301309396	1.4173337334113494	-0.17366747914382874	2.702015863207519	1.850384057208147	5.447951234431563	1.398269513660827
chr3L:4345057-4345759	7.0501223280801195	7.614033446197725	0.6407357970709787	0.8284208068256406	0.8039752586161023	-1.82932563618419	-2.4036914287882953	-2.6598806429431097	-0.5302122934848591	-0.6105157098016134	0.4866777367723836	-0.42523540916969	-0.41108078004734977	-1.0282775546412959	0.8195648098887024	-0.6235575831284296	-1.041562685491579	1.874152702288794	-1.3669879111866852	-2.1754547557110344	-0.60457534153123	0.0	-4.172334350417374	-5.4008100074562835	-4.313028402350763	-5.550603186793544	-6.494866277986384	-6.2994627185128556	-9.696282105207333	-4.994534301034591	1.1737218734474009	-1.200804510444098	-9.490944978011665	-8.310663980321987	-5.427332249787854	-6.887259364364452	-0.3027051767864334	17.46031623171679	20.688645986248506	16.80970927376948	9.35620210662479	10.153454802180827	3.748205196751026	1.118775809758177	-1.563082119745367	-3.9517620576629464	-5.492276919208898	0.8727231658903726	-0.30014845125901407
chr3L:4644431-4645546	1.709676124726013	0.19141392629161214	-4.164549247509534	-0.6461910164107725	-1.9826233369106527	-1.4590924863666068	-1.200804510444098	-0.7262844422466019	-5.597881259911722	-6.5710403232822685	-5.853681744728395	-7.5375306367273645	-7.687727540030055	-3.064299042884238	-5.472696843992885	-7.551460094341252	-1.684872899606169	-0.26145052715670036	-6.4360761643521744	-5.616633438251119	-6.946864683096596	-8.277748272804079	-2.5434669739397986	0.0	-2.1159571989241295	-6.897669678012783	-3.099046587754847	0.6396204838059462	0.0	-0.7359535705891888	0.7359535705891888	2.2488925290291952	3.080918571794528	5.72954193283628	3.816059219821444	4.0737793477343365	4.986258290551724	2.816560235041569	0.0	3.333921336754478	8.985245634557597	12.558022639217967	5.203163464766805	0.3842533059311557	0.3842533059311557	3.305174274324061	9.785123233533433	9.628714556787983	13.33702110001069
chr3L:4646236-4647134	-1.9826233369106527	-1.4590924863666068	-1.200804510444098	-0.7262844422466019	-5.597881259911722	-6.5710403232822685	-5.853681744728395	-7.5375306367273645	-7.687727540030055	-3.064299042884238	-5.472696843992885	-7.551460094341252	-1.684872899606169	-0.26145052715670036	-6.4360761643521744	-5.616633438251119	-6.946864683096596	-8.277748272804079	-2.5434669739397986	0.0	-2.1159571989241295	-6.897669678012783	-3.099046587754847	0.6396204838059462	0.0	-0.7359535705891888	0.7359535705891888	2.2488925290291952	3.080918571794528	5.72954193283628	3.816059219821444	4.0737793477343365	4.986258290551724	2.816560235041569	0.0	3.333921336754478	8.985245634557597	12.558022639217967	5.203163464766805	0.3842533059311557	0.3842533059311557	3.305174274324061	9.785123233533433	9.628714556787983	13.33702110001069	2.05825978902626	11.722088596941783	9.298514277963635	11.509982456579376
chr3L:4976768-4977872	0.6688365081901083	0.9154987316732847	1.0964833845836701	0.9571973413630723	-0.7509156315089913	-2.5197321360890585	1.1908112610385806	0.858115626239555	1.780151512181528	1.5178693636139335	1.172111645699783	0.1821124082304766	1.2752963394171466	1.7727241062002708	-1.4764201830609545	-2.5980323299662107	-4.112432362484156	-3.6361452767161393	-1.7031989918823371	-2.8235029588739535	-1.1416133483953086	0.3842533059311557	-0.3842533059311557	0.9884928598239788	0.1559742760354114	0.3788230126739188	0.5027854223417487	-0.22855063289416608	0.0	-1.8404509493703616	-2.67614121870882	2.728261863150219	-0.23977986661800627	-1.3821770810048504	2.028880511417164	-0.4539101549952761	1.6360437061936421	1.9853418420021536	1.014993761588394	0.9862875152015456	-1.4634823906285166	-2.1875116550378286	-3.320059232784147	0.32675222119505476	-0.9884928598239788	-0.8807275879539905	0.3094384109678075	0.9709500509294422	3.131081026934469
chr3L:5872584-5873504	3.6529106923768295	3.850004959428733	2.558173846433727	4.098293058946881	0.8594339965833128	-3.180284669735901	-5.769335355662699	-6.773757899714392	-3.5689490269541495	-2.2776707668139644	-0.8881232239143072	-1.4213449870135133	0.059031774767816694	3.3980549343161095	3.42006038081144	2.838383550073189	1.9750645011332042	0.9592771937093897	0.01953488926649328	-1.0543613176753777	-1.5638294836250421	-3.73568902687719	0.1732865180876062	-1.4515400885955108	-1.7365101759830341	-1.0789455744545602	-2.1405158006795957	-2.989232160651366	0.049095466907969065	-5.498979847261941	-3.721510372201077	-3.0627753531518906	0.3314313200697581	6.046929114967888	6.915636319780671	4.212316567631494	8.419699409000286	3.412640392078932	8.096438526737245	3.039386016054579	5.284960672378845	2.469994608929017	7.665677666071162	4.550567146439116	1.876483721897007	3.640828252450232	2.6746464946398865	6.099280895702362	3.151221950913969
chr3L:5873572-5874528	2.558173846433727	4.098293058946881	0.8594339965833128	-3.180284669735901	-5.769335355662699	-6.773757899714392	-3.5689490269541495	-2.2776707668139644	-0.8881232239143072	-1.4213449870135133	0.059031774767816694	3.3980549343161095	3.42006038081144	2.838383550073189	1.9750645011332042	0.9592771937093897	0.01953488926649328	-1.0543613176753777	-1.5638294836250421	-3.73568902687719	0.1732865180876062	-1.4515400885955108	-1.7365101759830341	-1.0789455744545602	-2.1405158006795957	-2.989232160651366	0.049095466907969065	-5.498979847261941	-3.721510372201077	-3.0627753531518906	0.3314313200697581	6.046929114967888	6.915636319780671	4.212316567631494	8.419699409000286	3.412640392078932	8.096438526737245	3.039386016054579	5.284960672378845	2.469994608929017	7.665677666071162	4.550567146439116	1.876483721897007	3.640828252450232	2.6746464946398865	6.099280895702362	3.151221950913969	0.7703261922179361	2.421567581642839
chr3L:7937932-7939294	4.936373143311002	5.273545685144646	7.2765046589874105	11.782334671047014	6.289962820627787	3.8990073178955984	3.0006638005312087	1.6814440797151449	0.998524710189646	-1.3139137687982847	-3.819009850503512	-8.322632695370093	-13.075562486811663	-6.818739013543968	-7.669865992093784	-4.293987590016032	-0.9884928598239788	-2.3286248352848276	-3.7680927389565118	-7.9166870611560585	-1.9148277878831026	-3.512916206538018	-3.4452125091486465	-0.32675222119505476	-9.373402709985415	-9.124152742747672	-6.303157643607003	-7.082826175373493	-1.6806839062132066	-3.522465434245816	-4.412839223669628	0.08022510777559513	-3.1705418653738664	-3.3644156655863613	-5.174328911787236	3.5365793010292714	27.016360810144647	18.985749762605185	16.034248562932415	2.158218302163487	-5.175621559648922	-9.75929723451777	-8.043715239418846	1.2267516762930764	6.5673580637791	0.0	0.0	0.0	0.0
chr3L:7939761-7941475	6.289962820627787	3.8990073178955984	3.0006638005312087	1.6814440797151449	0.998524710189646	-1.3139137687982847	-3.819009850503512	-8.322632695370093	-13.075562486811663	-6.818739013543968	-7.669865992093784	-4.293987590016032	-0.9884928598239788	-2.3286248352848276	-3.7680927389565118	-7.9166870611560585	-1.9148277878831026	-3.512916206538018	-3.4452125091486465	-0.32675222119505476	-9.373402709985415	-9.124152742747672	-6.303157643607003	-7.082826175373493	-1.6806839062132066	-3.522465434245816	-4.412839223669628	0.08022510777559513	-3.1705418653738664	-3.3644156655863613	-5.174328911787236	3.5365793010292714	27.016360810144647	18.985749762605185	16.034248562932415	2.158218302163487	-5.175621559648922	-9.75929723451777	-8.043715239418846	1.2267516762930764	6.5673580637791	0.0	0.0	0.0	0.0	0.0	0.0	0.0	0.0
chr3L:8656616-8658522	13.964906285627176	3.893909480347382	11.709685834979641	6.590821121473772	8.560631493619614	7.497377875835213	1.4012330826534158	5.411164025250197	3.8205224319167703	4.126243046162613	4.929176494880791	3.4471466357484215	0.8501963183007727	0.05242028368986899	-2.147787059666932	-0.7151444383321177	-2.6215780586865622	-3.9471514077647614	-3.515848378960456	-8.40598261775069	-4.42519550179419	0.14111106207202612	2.1405081626638074	0.9568870052362031	-0.40947750083399465	-4.39825434060055	-8.802206268669927	-9.05658421718042	-10.803511466262144	2.4239010282120312	10.772720014004463	9.260761315691944	8.395368274899672	5.785425376717188	7.849736391708033	4.158653205915108	5.906446839231227	0.3287378001147353	-4.983761508816955	-8.011249505456565	-9.433718294558298	3.889161304831602	12.706413436927216	10.9218142665654	8.464350646927395	12.118871236071739	12.131881771723107	10.40855729155564	13.105401489006484
chr3L:8660860-8662474	3.8205224319167703	4.126243046162613	4.929176494880791	3.4471466357484215	0.8501963183007727	0.05242028368986899	-2.147787059666932	-0.7151444383321177	-2.6215780586865622	-3.9471514077647614	-3.515848378960456	-8.40598261775069	-4.42519550179419	0.14111106207202612	2.1405081626638074	0.9568870052362031	-0.40947750083399465	-4.39825434060055	-8.802206268669927	-9.05658421718042	-10.803511466262144	2.4239010282120312	10.772720014004463	9.260761315691944	8.395368274899672	5.785425376717188	7.849736391708033	4.158653205915108	5.906446839231227	0.3287378001147353	-4.983761508816955	-8.011249505456565	-9.433718294558298	3.889161304831602	12.706413436927216	10.9218142665654	8.464350646927395	12.118871236071739	12.131881771723107	10.40855729155564	13.105401489006484	8.058326720091735	3.4525852450032306	8.698870128271325	11.546975590037327	7.032878420446311	11.031818236478234	8.607780950760624	5.108767682142056
chr3L:8666073-8668306	-8.40598261775069	-4.42519550179419	0.14111106207202612	2.1405081626638074	0.9568870052362031	-0.40947750083399465	-4.39825434060055	-8.802206268669927	-9.05658421718042	-10.803511466262144	2.4239010282120312	10.772720014004463	9.260761315691944	8.395368274899672	5.785425376717188	7.849736391708033	4.158653205915108	5.906446839231227	0.3287378001147353	-4.983761508816955	-8.011249505456565	-9.433718294558298	3.889161304831602	12.706413436927216	10.9218142665654	8.464350646927395	12.118871236071739	12.131881771723107	10.40855729155564	13.105401489006484	8.058326720091735	3.4525852450032306	8.698870128271325	11.546975590037327	7.032878420446311	11.031818236478234	8.607780950760624	5.108767682142056	5.705563428297136	0.5472385564255023	-0.7999488598606119	-2.363001248305185	-2.339709930218563	-1.3580738142591249	-3.7313981446677067	-2.429170255816941	-6.035170534579593	-4.431317096385725	-8.408083345107812
chr3L:8964972-8966027	0.3842533059311557	-2.343970494107135	0.7269986035393072	2.369233411721362	0.47258677283894357	0.0	3.0046143088475765	1.4254613569303056	-0.47712125471966244	0.5552050987676277	4.3118046112043675	9.084225559692374	6.426110769604454	10.833031026018364	2.310504080643671	0.7359535705891888	1.6806839062132066	9.744765120891223	16.153500422024766	19.408621167409578	12.011326133776196	7.229792033810734	10.86299069015921	11.518781275160867	7.004257282290049	10.718320481503683	5.055915083265087	3.401142535382056	-0.6934045395194659	-2.0722733481808073	-1.1420284048820164	-1.300606601376011	-1.2401483663989168	-4.474850325731826	-2.096516709161137	0.06603771130937593	-2.5276294941592727	0.5921681641464761	2.270996608745501	0.5552050987676277	1.7395049274384922	0.9142861670105114	0.9403146267840891	1.8080263004339747	-0.5630527574422091	-0.8313430908301999	-4.03153403325441	-2.4680577800264554	-3.8852037052770787
chr3L:8993679-8995340	-0.6172100126980299	-1.785104937190352	-0.28369644097753793	0.37133488777398577	0.5552050987676277	-1.4637527426815689	6.465503531625681	6.659202263715214	5.838262075276966	14.939449993667186	12.989807217147831	13.847951439319136	8.627901692896389	16.36621868603112	16.01744079065534	16.876967249211816	13.834907312989241	15.705608170730663	9.95361216595862	14.039797750585912	10.168672341912746	8.911054000488761	9.343093322261744	6.1101146125756935	2.8517266081958264	2.921612368952291	2.120247388456115	1.6427987351726048	2.8779369571201254	-1.1881904388242432	-2.062466982446118	-6.111774949990432	-5.0954039831621305	1.1406898682747904	1.429366270871824	0.9275366733231826	1.0668755590631576	1.4846091239279813	-0.25993246130385483	2.549646723592452	1.9699246099648438	1.1301073167010356	2.3879442085433444	-0.6129049711352075	-3.716578282437138	-5.778015514005819	-10.107892697509188	-6.772085241593231	-3.389363996641746
chr3L:8995799-9003182	0.5552050987676277	-1.4637527426815689	6.465503531625681	6.659202263715214	5.838262075276966	14.939449993667186	12.989807217147831	13.847951439319136	8.627901692896389	16.36621868603112	16.01744079065534	16.876967249211816	13.834907312989241	15.705608170730663	9.95361216595862	14.039797750585912	10.168672341912746	8.911054000488761	9.343093322261744	6.1101146125756935	2.8517266081958264	2.921612368952291	2.120247388456115	1.6427987351726048	2.8779369571201254	-1.1881904388242432	-2.062466982446118	-6.111774949990432	-5.0954039831621305	1.1406898682747904	1.429366270871824	0.9275366733231826	1.0668755590631576	1.4846091239279813	-0.25993246130385483	2.549646723592452	1.9699246099648438	1.1301073167010356	2.3879442085433444	-0.6129049711352075	-3.716578282437138	-5.778015514005819	-10.107892697509188	-6.772085241593231	-3.389363996641746	4.280630194113969	1.4099308636411665	4.501370090782789	0.7708159703828324
chr3L:9004258-9008101	8.911054000488761	9.343093322261744	6.1101146125756935	2.8517266081958264	2.921612368952291	2.120247388456115	1.6427987351726048	2.8779369571201254	-1.1881904388242432	-2.062466982446118	-6.111774949990432	-5.0954039831621305	1.1406898682747904	1.429366270871824	0.9275366733231826	1.0668755590631576	1.4846091239279813	-0.25993246130385483	2.549646723592452	1.9699246099648438	1.1301073167010356	2.3879442085433444	-0.6129049711352075	-3.716578282437138	-5.778015514005819	-10.107892697509188	-6.772085241593231	-3.389363996641746	4.280630194113969	1.4099308636411665	4.501370090782789	0.7708159703828324	-2.16752765183918	-6.8192803350577895	-8.713286858490568	-8.835048693320772	-1.4747228929254301	-6.163279210344769	-0.5552050987676277	-2.274437194872502	-1.6708955492150095	-3.647224407840004	-4.793965471156226	-6.838119703590907	-5.728141617238042	-10.073548584205424	-17.714991066403922	-12.096385689804137	-9.089423114001367
chr3L:9008137-9018935	-1.1881904388242432	-2.062466982446118	-6.111774949990432	-5.0954039831621305	1.1406898682747904	1.429366270871824	0.9275366733231826	1.0668755590631576	1.4846091239279813	-0.25993246130385483	2.549646723592452	1.9699246099648438	1.1301073167010356	2.3879442085433444	-0.6129049711352075	-3.716578282437138	-5.778015514005819	-10.107892697509188	-6.772085241593231	-3.389363996641746	4.280630194113969	1.4099308636411665	4.501370090782789	0.7708159703828324	-2.16752765183918	-6.8192803350577895	-8.713286858490568	-8.835048693320772	-1.4747228929254301	-6.163279210344769	-0.5552050987676277	-2.274437194872502	-1.6708955492150095	-3.647224407840004	-4.793965471156226	-6.838119703590907	-5.728141617238042	-10.073548584205424	-17.714991066403922	-12.096385689804137	-9.089423114001367	-2.4061573266611727	-0.8065359368777398	12.388104162114995	18.521340749627626	15.884152343277883	15.091304617074815	11.460726068010732	7.839854649419999
chr3L:9018982-9021937	1.4099308636411665	4.501370090782789	0.7708159703828324	-2.16752765183918	-6.8192803350577895	-8.713286858490568	-8.835048693320772	-1.4747228929254301	-6.163279210344769	-0.5552050987676277	-2.274437194872502	-1.6708955492150095	-3.647224407840004	-4.793965471156226	-6.838119703590907	-5.728141617238042	-10.073548584205424	-17.714991066403922	-12.096385689804137	-9.089423114001367	-2.4061573266611727	-0.8065359368777398	12.388104162114995	18.521340749627626	15.884152343277883	15.091304617074815	11.460726068010732	7.839854649419999	9.096162569719214	6.137589010424704	5.414217988709322	2.2856867983259446	-0.25197570489223503	-1.0321261062319615	-4.159763968761457	-9.89004754631643	-13.695815831503218	-18.36474360639236	-18.462833342220147	-12.335379569142466	-14.257693080839683	-8.808618217913967	-24.47541445446335	-20.45448401391905	-17.435832558342323	1.1140852554086287	20.189234410229094	20.160738833720924	16.591337287179876
chr3L:9023640-9027418	-2.274437194872502	-1.6708955492150095	-3.647224407840004	-4.793965471156226	-6.838119703590907	-5.728141617238042	-10.073548584205424	-17.714991066403922	-12.096385689804137	-9.089423114001367	-2.4061573266611727	-0.8065359368777398	12.388104162114995	18.521340749627626	15.884152343277883	15.091304617074815	11.460726068010732	7.839854649419999	9.096162569719214	6.137589010424704	5.414217988709322	2.2856867983259446	-0.25197570489223503	-1.0321261062319615	-4.159763968761457	-9.89004754631643	-13.695815831503218	-18.36474360639236	-18.462833342220147	-12.335379569142466	-14.257693080839683	-8.808618217913967	-24.47541445446335	-20.45448401391905	-17.435832558342323	1.1140852554086287	20.189234410229094	20.160738833720924	16.591337287179876	7.234100781825743	5.567445658856959	2.447620907941712	1.8475436341508564	0.6730622824208655	0.698102087465038	1.3405706032450042	11.462810585125283	5.853220784531466	8.25260635097185
chr3L:9027572-9029896	-12.096385689804137	-9.089423114001367	-2.4061573266611727	-0.8065359368777398	12.388104162114995	18.521340749627626	15.884152343277883	15.091304617074815	11.460726068010732	7.839854649419999	9.096162569719214	6.137589010424704	5.414217988709322	2.2856867983259446	-0.25197570489223503	-1.0321261062319615	-4.159763968761457	-9.89004754631643	-13.695815831503218	-18.36474360639236	-18.462833342220147	-12.335379569142466	-14.257693080839683	-8.808618217913967	-24.47541445446335	-20.45448401391905	-17.435832558342323	1.1140852554086287	20.189234410229094	20.160738833720924	16.591337287179876	7.234100781825743	5.567445658856959	2.447620907941712	1.8475436341508564	0.6730622824208655	0.698102087465038	1.3405706032450042	11.462810585125283	5.853220784531466	8.25260635097185	16.058775028648245	16.292325702366174	18.38943775792915	11.287029454507739	7.12731715640087	6.247841248984077	3.8239756636425652	2.600751079249827
chr3L:9029984-9035425	12.388104162114995	18.521340749627626	15.884152343277883	15.091304617074815	11.460726068010732	7.839854649419999	9.096162569719214	6.137589010424704	5.414217988709322	2.2856867983259446	-0.25197570489223503	-1.0321261062319615	-4.159763968761457	-9.89004754631643	-13.695815831503218	-18.36474360639236	-18.462833342220147	-12.335379569142466	-14.257693080839683	-8.808618217913967	-24.47541445446335	-20.45448401391905	-17.435832558342323	1.1140852554086287	20.189234410229094	20.160738833720924	16.591337287179876	7.234100781825743	5.567445658856959	2.447620907941712	1.8475436341508564	0.6730622824208655	0.698102087465038	1.3405706032450042	11.462810585125283	5.853220784531466	8.25260635097185	16.058775028648245	16.292325702366174	18.38943775792915	11.287029454507739	7.12731715640087	6.247841248984077	3.8239756636425652	2.600751079249827	2.136347550056649	0.5459916092503676	0.836167811265731	0.7328616283673458
chr3L:9035547-9037463	-4.159763968761457	-9.89004754631643	-13.695815831503218	-18.36474360639236	-18.462833342220147	-12.335379569142466	-14.257693080839683	-8.808618217913967	-24.47541445446335	-20.45448401391905	-17.435832558342323	1.1140852554086287	20.189234410229094	20.160738833720924	16.591337287179876	7.234100781825743	5.567445658856959	2.447620907941712	1.8475436341508564	0.6730622824208655	0.698102087465038	1.3405706032450042	11.462810585125283	5.853220784531466	8.25260635097185	16.058775028648245	16.292325702366174	18.38943775792915	11.287029454507739	7.12731715640087	6.247841248984077	3.8239756636425652	2.600751079249827	2.136347550056649	0.5459916092503676	0.836167811265731	0.7328616283673458	2.4494669013320762	4.666273858325812	3.0007341318666074	0.8474349736550041	-2.9130398524192262	-5.02825665500543	-3.4371673250217154	-1.8822479066247622	-2.3289498765723287	-3.407386236953616	-3.88023823760965	-3.3527889266230133
chr3L:9773966-9777122	9.458119121021051	13.531546793525587	11.261579441848415	4.7985726205275165	2.6657349963781596	2.3959496391354476	-1.0929929073929476	0.9809096413482343	0.0	-4.306353557675402	-3.438899917224899	-2.6043713682049003	-2.2282126780724405	-3.750315258326468	-2.557273249521784	-5.838892493295314	-3.212217764899484	-5.763005085352642	-7.4058636241492675	-5.813545249517367	-8.791531376512161	-5.5575153299338576	-11.179126893143076	-13.140049946810294	-10.408678667806253	-6.158370412282596	-5.7132269215059575	-17.04592724071105	-5.051253386010077	-1.6421765886844997	0.5552050987676277	-0.2887691230768229	0.0	-2.6168522058359263	-5.289448647840477	-4.431488864635698	-7.281564732700278	-7.544914873813239	-7.8502775302013115	0.0	-5.261646994986549	-13.593338919257427	-2.7194789564140747	0.47712125471966244	0.288769123076823	-0.2887691230768229	1.4565076095746725	5.399893506250389	2.5468704408875285
chr3L:11347222-11348297	-2.608812732904288	0.3440557672277934	-2.0586207176516447	0.25994627197519554	-0.24296359091779113	0.5050184077099935	1.5975821989413093	-0.542767898471864	3.671817121398761	2.3675579482378066	0.38687128318658487	-0.7298894290210151	1.3390710932936751	1.740414579498508	0.7357890626869555	1.3869363346214656	-2.5005207064345267	-1.0539400736466005	1.8552600681463844	-2.4517606511369237	-0.9714484411535675	-0.8070447727640013	-0.29815214289168634	-2.4152579318293985	-0.22568890763027144	-1.3638304429486974	2.3281310999954936	-0.7359535705891888	0.0	0.0	0.0	0.7359535705891888	4.799547829388842	1.5080173779913633	3.6585734895321997	5.327443488093498	1.2932047552102335	-0.554248036268672	-4.647908875528374	-6.264329347817548	-10.17064390858162	-10.260130061949713	-6.526559327820957	-2.3773108271546586	-5.673175908541226	-7.926462536043756	-9.72920140167029	-12.404763469792902	-6.839621970932725
chr3L:11915666-11925018	1.426124101543566	0.3842533059311557	0.2519650722143988	-0.16314162858736445	-1.219630914452723	0.18719416490490795	-0.5833589373735069	0.05242560286527708	3.9109019431272185	0.9884928598239788	1.3619769005657743	3.1407839566371063	1.2780642861172016	2.793380292019053	2.9592889990198468	5.510566839372212	6.47974501744356	1.3188289293449127	-1.8969551116300591	-6.785576100967998	-7.049088747419064	-6.420160541205803	-1.9605523250565684	-6.128700913643281	-8.199119847811076	-4.303571905510494	0.0	0.0	-0.3633164851422641	-9.488317262539747	-8.755528256777836	-10.893141992399695	-12.544438857593802	-8.20903028443797	-3.7415413033286664	-11.202756081852456	-2.4589972098463106	-1.0668755590631576	-0.9884928598239788	-0.7359535705891888	-0.37107205997171755	-6.649061794671554	-3.911080422064338	-0.32675222119505476	0.3842533059311557	0.0	0.0	0.0	0.7359535705891888
chr3L:12054894-12056073	-1.9103991815854835	-4.28018387315562	-3.3968898918096713	-6.423050227153807	-7.098653977681337	-9.223738657913817	-12.166418432725818	-12.6200185724456	-11.926932118634195	-11.85991098421743	-5.908063637101211	-12.605321663345428	-9.681599674277917	-9.320052686310547	-8.978333403680649	-0.9670162803285552	-4.320061618682056	-8.471680007435504	-2.517807866726858	-0.2887691230768229	1.3821770810048504	1.0466924622419154	0.5134945978048435	-1.308978600049126	0.9820231489502315	3.54877375682484	1.1400742124506196	0.5141094282546552	1.1762710726145704	-0.8456235631741909	0.1917514279677362	-1.4204432017152877	-2.6933778697598503	-0.8610171425952893	1.4104304039396958	0.5199321046634187	0.20177548173102958	0.46081782063424803	1.9478240748254492	0.44778176904746414	2.5515059903874002	1.2492209564726344	3.7416732105280244	-0.34521931640430925	4.453909654627784	3.5304614162809838	1.193069428206296	5.77771619176681	4.908111616103177
chr3L:12426207-12427619	-1.2206159810679649	-2.408213177191337	-0.15663919919638936	-1.7226724471821981	-0.5981135073202736	1.6343754753191089	-0.7515981681083248	0.288769123076823	-0.5552050987676277	0.5552050987676277	2.263778740930644	4.315160479148495	8.261464538243281	3.0423721464174607	-1.684872899606169	0.3893487198707885	5.698970580622974	10.858254642188351	3.426934377721835	8.350010569905585	17.43887235168145	7.618155611180271	0.0	3.6648948847637577	12.858951193465932	13.121938323915876	15.433871224796873	10.916422455762858	4.760411754926883	2.109144215181972	-6.484420255695648	-2.4583426313247805	-4.376723169492909	16.527120363736408	24.851929944262107	16.962283327372216	15.176571806450504	12.785618871528749	9.011091884957677	9.424169549793847	3.8703422596611463	1.8550355681142736	3.272256383381532	3.406768418800908	5.287320802870407	1.7597307995496874	-0.24945286602375513	-2.9774582901982822	-4.190786425097949
chr3L:12644447-12647994	-1.1226557356375073	-0.8396159194841818	0.0	0.17598873440842971	-2.069884571198779	1.4368992072343718	-0.17089520214440362	-0.5487379825160993	-0.3195155576424121	-1.5039921618719447	-4.188439447502201	-2.852966085288842	-2.3510535876033343	-5.121041496486353	-5.424410301728551	-6.114153045203256	-7.620719344384332	-2.1804121599288973	1.3910329020858772	1.8425137748596332	2.248375654936843	0.08567733849930269	2.338606658747473	1.6051187572952976	1.967221329436397	6.502440060522456	3.421549675705859	5.433520375046032	5.308483665085799	7.295213434874981	7.21521988703171	6.678008746315702	5.586576545730129	2.509614551728491	3.410992225417697	-1.5246401179500064	-1.380834426327868	-4.935856749183969	-4.090821300385476	-2.499075938998467	-1.8859698830104417	-5.3889559163910565	-5.669604864350813	-3.1173332458979535	-2.019749316138106	-0.2105263209141679	0.0	-4.5191092525817655	-6.133352466988023
chr3L:12682779-12684515	-0.2887691230768229	-0.6849180492957314	0.07768911243666031	-1.596691826259001	0.7359535705891888	0.13563667086097575	2.3421664776232918	-0.11332161420624816	1.7167588359041692	-1.4831146665730148	0.3439054932507389	-0.852799745950775	2.217335085736259	0.9273889919961582	4.2876685060017685	10.749600585730256	10.79161809909453	2.1293603016190845	0.9946715718496026	-5.2877123701480295	-0.92899006204107	5.011075979191631	1.648203966731446	-0.3706468333567938	-5.38112068788855	-3.7075369387478485	-8.874177903336069	-0.15384993338576927	3.076347083394535	-0.3582612510021725	0.0	0.6816519536376183	3.028599398935066	4.49712630921292	5.809214404268311	4.996007964971652	7.5381371222743345	5.2755727835934065	3.567019494805698	3.3810349451721935	1.6525945075586288	0.6761993575759659	4.362709445570847	5.865799545259294	3.936973388129678	4.115488004489634	2.381222117149747	4.111277228922762	4.821187783045619
chr3L:12684679-12685831	0.7359535705891888	0.13563667086097575	2.3421664776232918	-0.11332161420624816	1.7167588359041692	-1.4831146665730148	0.3439054932507389	-0.852799745950775	2.217335085736259	0.9273889919961582	4.2876685060017685	10.749600585730256	10.79161809909453	2.1293603016190845	0.9946715718496026	-5.2877123701480295	-0.92899006204107	5.011075979191631	1.648203966731446	-0.3706468333567938	-5.38112068788855	-3.7075369387478485	-8.874177903336069	-0.15384993338576927	3.076347083394535	-0.3582612510021725	0.0	0.6816519536376183	3.028599398935066	4.49712630921292	5.809214404268311	4.996007964971652	7.5381371222743345	5.2755727835934065	3.567019494805698	3.3810349451721935	1.6525945075586288	0.6761993575759659	4.362709445570847	5.865799545259294	3.936973388129678	4.115488004489634	2.381222117149747	4.111277228922762	4.821187783045619	1.3612715423021566	1.9820370844729502	0.6354212196281201	-0.6992148929201316
chr3L:13071790-13073928	-0.6424020002874925	-1.2256568438145494	0.23481015393524923	-4.368494725504993	-4.758297067141107	-11.4934149347127	-11.771850369111982	-6.103373232879179	-6.324464780883089	-3.1949051288297823	-1.1695165408243606	-6.671293977966763	-6.2542510721588505	-11.363027289062662	-19.062758203635354	-15.882647615204306	-15.243181751106752	0.7215231484749243	3.2322479794638648	0.9841761977609949	-7.515067779579889	-13.757118616211512	-20.032623909494383	-4.956002903121626	-1.9229246495807275	-0.6252873828651145	5.3034081868104614	12.357265908594318	4.551124087194124	6.675364986494244	-0.8804622648478121	-1.3051191249580436	-3.101099729038688	-5.19754135399254	-8.146963082653732	-7.961913690660653	-8.640681723656671	-0.06821948342378599	-0.37935930835348747	0.851112057522273	-4.295127035363463	-0.37919549857987866	1.8076947155141883	-0.2406233412219088	7.840101010597848	14.828715290487212	7.742037036506	11.84655961024514	8.875163582861552
chr3L:13234622-13235513	-1.001661612062761	-2.2357398272934135	-3.0525836164851703	-4.46671550240105	-5.082616277202035	-2.7879991675658577	-5.563777901409115	-3.806075676962213	-0.47712125471966244	0.3893487198707885	-8.19825045979987	-7.611361907078778	-2.882582197021436	-5.366431579049594	-2.7167400287801247	-1.0668755590631576	0.7618815166581685	-4.150999223181496	-0.6894354938668852	0.47712125471966244	0.0	0.7490429136284138	-2.756178643216613	-1.922014226361035	3.1710083756005454	2.931910440497836	4.093979762917657	-1.0879376039890982	0.10029694933299248	0.5073140111876511	0.3415775933566475	5.408783284942235	1.8822954892211285	0.0	0.2861265098146616	0.671931584551967	-0.19869270423637278	0.527716004904168	0.6885538469856982	-0.5468983500221195	-1.3540541538899378	-6.6750588411374014	-2.1630989413280863	-0.7099300521170457	1.8723803976876439	0.0	5.441970219002281	3.2255718546405796	3.3873934976348523
chr3L:13392706-13393698	13.30148280448938	5.1823384023457395	18.951423523476613	10.979921462362439	5.921649989003449	0.8456177147920378	-3.33721795635297	-3.3301961024675046	-6.462520200368799	-11.126681569029923	-6.322484884674799	-7.353906587441267	-4.434170272578821	-7.05843598885831	-1.7202851485054578	-1.7361704785822556	-10.134915372811628	-5.530468939171577	-0.3842533059311557	-0.7359535705891888	-0.7359535705891888	-0.3893487198707884	-2.4305066750006894	-3.3400901867335127	-3.5643197160739377	-2.981468454820307	-1.363112844020212	0.6380172731361782	-0.18946256670265693	1.6971616025620422	3.0299694948735505	4.7443274535373625	1.4884816973340291	6.925991524069064	6.258987872476764	0.47712125471966244	0.7359535705891888	3.0379717380056936	8.020643261085631	8.36314939456486	1.178121887890521	1.708742839273655	1.675926041819415	4.523463693892655	0.1294704478389188	-0.47712125471966244	-1.0668755590631576	2.8455198606503322	2.3874830258435344
chr3L:13394060-13396759	10.979921462362439	5.921649989003449	0.8456177147920378	-3.33721795635297	-3.3301961024675046	-6.462520200368799	-11.126681569029923	-6.322484884674799	-7.353906587441267	-4.434170272578821	-7.05843598885831	-1.7202851485054578	-1.7361704785822556	-10.134915372811628	-5.530468939171577	-0.3842533059311557	-0.7359535705891888	-0.7359535705891888	-0.3893487198707884	-2.4305066750006894	-3.3400901867335127	-3.5643197160739377	-2.981468454820307	-1.363112844020212	0.6380172731361782	-0.18946256670265693	1.6971616025620422	3.0299694948735505	4.7443274535373625	1.4884816973340291	6.925991524069064	6.258987872476764	0.47712125471966244	0.7359535705891888	3.0379717380056936	8.020643261085631	8.36314939456486	1.178121887890521	1.708742839273655	1.675926041819415	4.523463693892655	0.1294704478389188	-0.47712125471966244	-1.0668755590631576	2.8455198606503322	2.3874830258435344	3.5968369370510542	2.601164310400844	4.550879918023564
chr3L:13396990-13398550	-6.462520200368799	-11.126681569029923	-6.322484884674799	-7.353906587441267	-4.434170272578821	-7.05843598885831	-1.7202851485054578	-1.7361704785822556	-10.134915372811628	-5.530468939171577	-0.3842533059311557	-0.7359535705891888	-0.7359535705891888	-0.3893487198707884	-2.4305066750006894	-3.3400901867335127	-3.5643197160739377	-2.981468454820307	-1.363112844020212	0.6380172731361782	-0.18946256670265693	1.6971616025620422	3.0299694948735505	4.7443274535373625	1.4884816973340291	6.925991524069064	6.258987872476764	0.47712125471966244	0.7359535705891888	3.0379717380056936	8.020643261085631	8.36314939456486	1.178121887890521	1.708742839273655	1.675926041819415	4.523463693892655	0.1294704478389188	-0.47712125471966244	-1.0668755590631576	2.8455198606503322	2.3874830258435344	3.5968369370510542	2.601164310400844	4.550879918023564	4.26045359074669	2.386099298744429	4.975714345461062	3.621587332855558	2.287424575642568
chr3L:13398713-13399977	-4.434170272578821	-7.05843598885831	-1.7202851485054578	-1.7361704785822556	-10.134915372811628	-5.530468939171577	-0.3842533059311557	-0.7359535705891888	-0.7359535705891888	-0.3893487198707884	-2.4305066750006894	-3.3400901867335127	-3.5643197160739377	-2.981468454820307	-1.363112844020212	0.6380172731361782	-0.18946256670265693	1.6971616025620422	3.0299694948735505	4.7443274535373625	1.4884816973340291	6.925991524069064	6.258987872476764	0.47712125471966244	0.7359535705891888	3.0379717380056936	8.020643261085631	8.36314939456486	1.178121887890521	1.708742839273655	1.675926041819415	4.523463693892655	0.1294704478389188	-0.47712125471966244	-1.0668755590631576	2.8455198606503322	2.3874830258435344	3.5968369370510542	2.601164310400844	4.550879918023564	4.26045359074669	2.386099298744429	4.975714345461062	3.621587332855558	2.287424575642568	2.9417295798834173	11.002239869342526	20.7778773672096	16.460228545597875
chr3L:13653306-13654080	-1.7820321271687913	0.6816519536376183	-0.7950310550658716	-1.2061402466345177	-0.4186111050818283	-0.4106493675885908	0.0	-0.32675222119505476	-2.646473245260433	-2.5950371268893444	-1.7515498920255275	-3.0200282757970873	-2.7582600423136983	-5.564891765813555	-4.445617472491586	0.0	0.0	-0.3842533059311557	0.0	0.0	-0.6483876480041538	-0.2926127793640028	0.32675222119505476	0.0	0.32675222119505476	0.3842533059311557	1.662974064890761	3.5570408037986256	-0.26145052715670036	0.47712125471966244	-0.32705948245696304	0.3606972658875273	2.56989044799847	0.37107205997171755	2.001663564035979	2.788857066514609	0.32675222119505476	0.0	-0.9884928598239788	0.4547195741423294	1.5000619078308293	4.249331273251617	8.367159638104056	0.3739443795420937	1.0426661950268596	0.36137971029037314	2.4079704430741784	3.4377200692813474	0.3842533059311557
chr3L:14126708-14128580	-8.205570487444442	-9.283588510460373	-12.645976579544374	-13.858734792471616	-10.269989229056264	-8.885297612918196	-0.32675222119505476	0.32675222119505476	-0.5050184077099936	-2.3286248352848276	-0.2887691230768229	0.0	0.9059652567236041	1.7672535564346894	4.692747065751041	6.313427247927943	1.455135600943431	2.2258295715907415	7.094192837707548	5.066796601073907	10.32678818634843	9.471404620246014	9.167873016262151	11.235012659355975	9.373820836557863	3.697358214836329	-0.776527502829686	-4.8095013714249415	-7.148824876587923	-7.138104056830823	-6.6411767620448705	-6.102029840452888	-2.653505665590909	-8.004566708926035	-4.430322749480393	-1.2748537263102608	-0.661155087700355	-1.1292955288990856	-1.3204029359726843	-3.106118217767225	-4.971068247121489	-3.4398200360646087	-10.209695149838602	-9.505958511739921	-8.6127895392776	-15.729143822479788	-12.743107029472966	-11.921364057438531	-11.39591398474337
chr3L:14129335-14131170	-8.885297612918196	-0.32675222119505476	0.32675222119505476	-0.5050184077099936	-2.3286248352848276	-0.2887691230768229	0.0	0.9059652567236041	1.7672535564346894	4.692747065751041	6.313427247927943	1.455135600943431	2.2258295715907415	7.094192837707548	5.066796601073907	10.32678818634843	9.471404620246014	9.167873016262151	11.235012659355975	9.373820836557863	3.697358214836329	-0.776527502829686	-4.8095013714249415	-7.148824876587923	-7.138104056830823	-6.6411767620448705	-6.102029840452888	-2.653505665590909	-8.004566708926035	-4.430322749480393	-1.2748537263102608	-0.661155087700355	-1.1292955288990856	-1.3204029359726843	-3.106118217767225	-4.971068247121489	-3.4398200360646087	-10.209695149838602	-9.505958511739921	-8.6127895392776	-15.729143822479788	-12.743107029472966	-11.921364057438531	-11.39591398474337	-15.465185850042657	-11.986171075264	-17.75027481248389	-11.708234762131655	-2.615306279857278
chr3L:14141492-14142631	-7.138104056830823	-6.6411767620448705	-6.102029840452888	-2.653505665590909	-8.004566708926035	-4.430322749480393	-1.2748537263102608	-0.661155087700355	-1.1292955288990856	-1.3204029359726843	-3.106118217767225	-4.971068247121489	-3.4398200360646087	-10.209695149838602	-9.505958511739921	-8.6127895392776	-15.729143822479788	-12.743107029472966	-11.921364057438531	-11.39591398474337	-15.465185850042657	-11.986171075264	-17.75027481248389	-11.708234762131655	-2.615306279857278	-0.6816519536376183	-5.573539026101697	-4.5632661232589005	8.546729427795709	19.404511936596695	18.72960230250641	16.670732576665237	13.089181478898285	12.151807118701466	6.88951282237016	12.22282639881315	0.8946685290007839	3.871606165212225	4.9368788111091915	3.540842887220925	3.0058650056688103	1.6230138894293016	3.7731675603639	1.087636782058556	2.3226120938692194	0.4270395891893763	4.194737702773767	6.047679863436138	1.0611283400728413
chr3L:14147610-14148868	-10.209695149838602	-9.505958511739921	-8.6127895392776	-15.729143822479788	-12.743107029472966	-11.921364057438531	-11.39591398474337	-15.465185850042657	-11.986171075264	-17.75027481248389	-11.708234762131655	-2.615306279857278	-0.6816519536376183	-5.573539026101697	-4.5632661232589005	8.546729427795709	19.404511936596695	18.72960230250641	16.670732576665237	13.089181478898285	12.151807118701466	6.88951282237016	12.22282639881315	0.8946685290007839	3.871606165212225	4.9368788111091915	3.540842887220925	3.0058650056688103	1.6230138894293016	3.7731675603639	1.087636782058556	2.3226120938692194	0.4270395891893763	4.194737702773767	6.047679863436138	1.0611283400728413	0.0	5.02638043299044	5.8322386157870305	7.086931900323068	3.7893495846398157	3.4540992296738717	1.330202907625879	-0.04213276561061883	-5.24024927084126	-2.328870174356896	-4.6322232720799486	-5.686838510292408	-1.7444168756405873
chr3L:14167061-14169599	7.086931900323068	3.7893495846398157	3.4540992296738717	1.330202907625879	-0.04213276561061883	-5.24024927084126	-2.328870174356896	-4.6322232720799486	-5.686838510292408	-1.7444168756405873	-9.350011241535757	-5.014403379965824	-6.768296140530911	-6.897710451552034	-7.547546241136558	-4.366557716263312	-1.466099955671508	-0.23354528657278995	-1.7867487059602032	-1.268166212986585	-0.25499118930382586	3.41996260418939	0.8394600139058687	4.065195976487886	4.1516249388170845	2.127449929147478	7.766297090674179	6.603879749216676	3.0325598991381018	1.22067536969982	-1.523991237855184	0.7527082123245649	1.4130971968264303	0.0	-0.8065359368777398	-0.050917485899110146	2.0633881068083593	-0.804564650570467	0.28972707936814057	2.30490383831563	2.8159656001790045	4.4865649945806485	0.5016643697361012	1.2827959249647134	3.974977321508529	0.8372630902038953	1.2388219108911271	3.188290179937751	-3.207855457895572
chr3L:14171182-14172767	-5.686838510292408	-1.7444168756405873	-9.350011241535757	-5.014403379965824	-6.768296140530911	-6.897710451552034	-7.547546241136558	-4.366557716263312	-1.466099955671508	-0.23354528657278995	-1.7867487059602032	-1.268166212986585	-0.25499118930382586	3.41996260418939	0.8394600139058687	4.065195976487886	4.1516249388170845	2.127449929147478	7.766297090674179	6.603879749216676	3.0325598991381018	1.22067536969982	-1.523991237855184	0.7527082123245649	1.4130971968264303	0.0	-0.8065359368777398	-0.050917485899110146	2.0633881068083593	-0.804564650570467	0.28972707936814057	2.30490383831563	2.8159656001790045	4.4865649945806485	0.5016643697361012	1.2827959249647134	3.974977321508529	0.8372630902038953	1.2388219108911271	3.188290179937751	-3.207855457895572	-0.398424617280076	-6.63722842011824	-4.184471182564863	5.111120118769022	2.933187339898477	-0.05428685346569425	-1.8873329328114674	0.9125713756816628
chr3L:15028458-15032538	3.644326161307815	6.685800293303129	9.606317457104682	3.9096668973664	5.819085389676231	7.193787305695877	8.925451374959271	8.813720824183434	9.49408372858521	3.3815761812553826	1.3830581542334601	2.606446842717369	1.6662388063030165	-0.30416019532911104	-1.063186587661294	-2.331827309303199	-1.5400969313963009	-3.1739351994901264	-4.1630831390306176	-1.4592691392342723	-0.1761583523089785	-3.6842580321586613	-0.882801852189505	-0.7305651692081843	-2.187410403178396	-4.484528582579879	-7.894355663681872	-11.122583688873641	-10.756958996366091	-2.301959808595989	10.141459451421484	14.015816378516053	11.532326567016748	10.620788553976054	7.197965906951304	4.337532467538534	1.5565503202517874	1.6644373552134757	0.7632506023310627	0.24118979615177746	-1.7684955979109245	-2.483898248567076	-4.096063217446142	-5.680454586358552	-6.493509909436237	-11.840627798355513	-15.459915723394786	-13.758938063102498	-15.849070941744156
chr3L:15033990-15041072	2.606446842717369	1.6662388063030165	-0.30416019532911104	-1.063186587661294	-2.331827309303199	-1.5400969313963009	-3.1739351994901264	-4.1630831390306176	-1.4592691392342723	-0.1761583523089785	-3.6842580321586613	-0.882801852189505	-0.7305651692081843	-2.187410403178396	-4.484528582579879	-7.894355663681872	-11.122583688873641	-10.756958996366091	-2.301959808595989	10.141459451421484	14.015816378516053	11.532326567016748	10.620788553976054	7.197965906951304	4.337532467538534	1.5565503202517874	1.6644373552134757	0.7632506023310627	0.24118979615177746	-1.7684955979109245	-2.483898248567076	-4.096063217446142	-5.680454586358552	-6.493509909436237	-11.840627798355513	-15.459915723394786	-13.758938063102498	-15.849070941744156	-12.709748359115382	-18.40958974346818	-6.854137734665994	-22.068181340148573	-16.932038864180416	0.0	-1.1118959155158696	-17.317921104636742	-12.988943998746391	-10.45862412291733	5.341301824294725
chr3L:18844736-18846824	9.080505446929045	6.164342894380582	6.573994305907222	8.509317849316481	8.422881625745427	8.789244904285127	6.217253385852465	0.5534008200595883	-4.1992307387029575	-7.482441474262009	-6.288968256804986	-10.976028587747031	-13.708457885509944	-18.994302077147037	-18.290590717138215	-32.15032266884973	-23.685912730680773	-18.88490258043582	-15.318666735868648	-1.1737218734474009	0.7359535705891888	-1.4313637641589874	-0.32675222119505476	-10.116454097790324	-15.048658304876467	-15.683179988255077	-1.9084850188786497	-7.279989827225782	-6.428406613130369	-0.7158051146113907	1.3821770810048504	-8.391020693691193	-12.856369413638056	-12.017995422076156	-8.6238488547229	-0.4666095473949303	-2.3286248352848276	0.0	-1.2780642861172016	5.213508100947783	10.15811478037503	6.333727934238458	0.3842533059311557	1.0668755590631576	7.153269687085791	21.209820776625726	25.14031940103655	33.751525467593225	23.230662182338573
chr3L:18848796-18851521	-4.1992307387029575	-7.482441474262009	-6.288968256804986	-10.976028587747031	-13.708457885509944	-18.994302077147037	-18.290590717138215	-32.15032266884973	-23.685912730680773	-18.88490258043582	-15.318666735868648	-1.1737218734474009	0.7359535705891888	-1.4313637641589874	-0.32675222119505476	-10.116454097790324	-15.048658304876467	-15.683179988255077	-1.9084850188786497	-7.279989827225782	-6.428406613130369	-0.7158051146113907	1.3821770810048504	-8.391020693691193	-12.856369413638056	-12.017995422076156	-8.6238488547229	-0.4666095473949303	-2.3286248352848276	0.0	-1.2780642861172016	5.213508100947783	10.15811478037503	6.333727934238458	0.3842533059311557	1.0668755590631576	7.153269687085791	21.209820776625726	25.14031940103655	33.751525467593225	23.230662182338573	15.468157163888856	13.066346142731323	7.523542175721053	6.5677120911569205	-0.06794065473121089	-1.1988016946252924	7.045937618127974	7.482563943547354
chr3L:18851758-18853064	-18.290590717138215	-32.15032266884973	-23.685912730680773	-18.88490258043582	-15.318666735868648	-1.1737218734474009	0.7359535705891888	-1.4313637641589874	-0.32675222119505476	-10.116454097790324	-15.048658304876467	-15.683179988255077	-1.9084850188786497	-7.279989827225782	-6.428406613130369	-0.7158051146113907	1.3821770810048504	-8.391020693691193	-12.856369413638056	-12.017995422076156	-8.6238488547229	-0.4666095473949303	-2.3286248352848276	0.0	-1.2780642861172016	5.213508100947783	10.15811478037503	6.333727934238458	0.3842533059311557	1.0668755590631576	7.153269687085791	21.209820776625726	25.14031940103655	33.751525467593225	23.230662182338573	15.468157163888856	13.066346142731323	7.523542175721053	6.5677120911569205	-0.06794065473121089	-1.1988016946252924	7.045937618127974	7.482563943547354	5.845122025431751	4.607283250417213	3.5390893130267584	-1.5445195784571177	-3.326834119227204	-6.359450538822967
chr3L:19655037-19659405	-7.031941053077121	-2.2684339434278926	-1.452365717780405	-0.23320657772590686	-4.646791667945104	-2.987373281503999	-7.718142656058292	-6.927783774749623	-10.487984599470522	-10.779677770071302	-16.360386455168022	-23.854643482177693	-13.521003772300261	-6.543432383282589	17.54303795088256	13.74155446729784	3.2263110395333165	17.112492171880305	13.61316167261881	15.618330216734345	11.864786370634793	6.988444427934152	4.655650459225028	1.336083550438719	-0.14904990491883696	0.8348593674317655	1.0984261729796596	-1.9117968760016095	-1.0061014392748484	-4.871933642376967	-1.2051781234685186	-3.2316259923363524	-6.050824963355227	-5.287715950995859	-6.748586143939864	-9.417228420701786	-6.326695814374685	-6.932699224146899	-11.02754908609302	-5.464229082477483	-7.227478710969497	-4.741500589865346	-8.172355912106404	-8.208846115093202	-8.96989829612098	-6.076973362098698	-1.1737218734474009	-4.814918878318837	-5.656789799165135
chr3L:20612524-20613911	1.4952132644201317	-1.4982302460884362	0.255115650119652	1.8585281227173343	2.5854853741036736	2.3395247823575946	1.9926264348212923	0.6252310645720753	0.6867325911188109	2.049780585881487	-1.0449922200856936	3.991102509082874	0.7424474316353167	2.0860044518004806	3.154053921552899	0.022818131556866447	-2.5374220300889196	-0.6505441957172794	0.6432203884489269	-0.06212144073567862	0.48982449212148127	-4.0409966620730655	0.6924513818752627	4.102857486255951	1.0128592210876612	1.007970007226555	0.1676469988541954	0.6835528007390823	3.2189392016453455	0.904485208546532	-0.3088200872749463	-0.22265579033792066	-1.360790733224307	-0.29149153618550666	-0.36726604085261233	1.3513178603770455	0.362782993288224	0.7359535705891888	0.7359535705891888	2.461618545354652	2.6148624151798963	1.9154985496862202	1.8628592175521719	0.7951363205215756	3.003230531666641	2.1630989413280868	0.6715533371775689	-3.220214944335062	2.4112966295831044
chr3L:20614972-20616835	2.5854853741036736	2.3395247823575946	1.9926264348212923	0.6252310645720753	0.6867325911188109	2.049780585881487	-1.0449922200856936	3.991102509082874	0.7424474316353167	2.0860044518004806	3.154053921552899	0.022818131556866447	-2.5374220300889196	-0.6505441957172794	0.6432203884489269	-0.06212144073567862	0.48982449212148127	-4.0409966620730655	0.6924513818752627	4.102857486255951	1.0128592210876612	1.007970007226555	0.1676469988541954	0.6835528007390823	3.2189392016453455	0.904485208546532	-0.3088200872749463	-0.22265579033792066	-1.360790733224307	-0.29149153618550666	-0.36726604085261233	1.3513178603770455	0.362782993288224	0.7359535705891888	0.7359535705891888	2.461618545354652	2.6148624151798963	1.9154985496862202	1.8628592175521719	0.7951363205215756	3.003230531666641	2.1630989413280868	0.6715533371775689	-3.220214944335062	2.4112966295831044	1.0503172328424903	0.0	-0.5517235461624695	-3.6882850994660097
chr3L:20617635-20620001	-1.0449922200856936	3.991102509082874	0.7424474316353167	2.0860044518004806	3.154053921552899	0.022818131556866447	-2.5374220300889196	-0.6505441957172794	0.6432203884489269	-0.06212144073567862	0.48982449212148127	-4.0409966620730655	0.6924513818752627	4.102857486255951	1.0128592210876612	1.007970007226555	0.1676469988541954	0.6835528007390823	3.2189392016453455	0.904485208546532	-0.3088200872749463	-0.22265579033792066	-1.360790733224307	-0.29149153618550666	-0.36726604085261233	1.3513178603770455	0.362782993288224	0.7359535705891888	0.7359535705891888	2.461618545354652	2.6148624151798963	1.9154985496862202	1.8628592175521719	0.7951363205215756	3.003230531666641	2.1630989413280868	0.6715533371775689	-3.220214944335062	2.4112966295831044	1.0503172328424903	0.0	-0.5517235461624695	-3.6882850994660097	-2.5185948689875923	-1.969877978758799	-2.865502843412506	-4.025464932287159	-7.969455455647788	-9.426337359774555
chr3L:20688705-20689579	-3.2910542557371856	-3.6629542236942685	-5.984260526682111	-1.2445602669577998	-2.4707512986558626	-0.13906948780066597	-1.3906800109394053	-1.1695938556118923	1.826014458789498	0.7149236728009095	-0.4582180989624409	-0.8004067368593802	2.532098378031544	0.25191308101646737	-1.0182821494561896	-5.20795244109561	-0.03703676424308102	-0.47552285547611145	-0.922482933122629	-1.452305074090175	-2.6492570718812276	-3.6782716387317618	-6.2132687873577765	-3.5217329524526466	-4.722403821976498	-1.0967789287459788	-1.5089304733773692	-0.4491619997197331	-2.894148776061032	-2.2867325285118354	0.0	0.2681854859691828	0.831350478864448	0.8293822946279163	3.1969014871164436	1.730973469226099	2.914187905922037	3.9208600012940873	2.4172165972717226	2.4360395539593878	-0.19642164050402483	3.2851109193985937	2.193244831672068	3.1164999102253708	4.449199731892106	4.4178456144595915	3.8813059023500696	2.58574254251835	1.1709720508499057
chr3L:20689618-20693031	-5.984260526682111	-1.2445602669577998	-2.4707512986558626	-0.13906948780066597	-1.3906800109394053	-1.1695938556118923	1.826014458789498	0.7149236728009095	-0.4582180989624409	-0.8004067368593802	2.532098378031544	0.25191308101646737	-1.0182821494561896	-5.20795244109561	-0.03703676424308102	-0.47552285547611145	-0.922482933122629	-1.452305074090175	-2.6492570718812276	-3.6782716387317618	-6.2132687873577765	-3.5217329524526466	-4.722403821976498	-1.0967789287459788	-1.5089304733773692	-0.4491619997197331	-2.894148776061032	-2.2867325285118354	0.0	0.2681854859691828	0.831350478864448	0.8293822946279163	3.1969014871164436	1.730973469226099	2.914187905922037	3.9208600012940873	2.4172165972717226	2.4360395539593878	-0.19642164050402483	3.2851109193985937	2.193244831672068	3.1164999102253708	4.449199731892106	4.4178456144595915	3.8813059023500696	2.58574254251835	1.1709720508499057	1.3671172712771755	1.4892316912266281
chr3L:20693821-20696068	-0.4582180989624409	-0.8004067368593802	2.532098378031544	0.25191308101646737	-1.0182821494561896	-5.20795244109561	-0.03703676424308102	-0.47552285547611145	-0.922482933122629	-1.452305074090175	-2.6492570718812276	-3.6782716387317618	-6.2132687873577765	-3.5217329524526466	-4.722403821976498	-1.0967789287459788	-1.5089304733773692	-0.4491619997197331	-2.894148776061032	-2.2867325285118354	0.0	0.2681854859691828	0.831350478864448	0.8293822946279163	3.1969014871164436	1.730973469226099	2.914187905922037	3.9208600012940873	2.4172165972717226	2.4360395539593878	-0.19642164050402483	3.2851109193985937	2.193244831672068	3.1164999102253708	4.449199731892106	4.4178456144595915	3.8813059023500696	2.58574254251835	1.1709720508499057	1.3671172712771755	1.4892316912266281	-0.7075654258352316	-0.9670162803285552	1.8045121200660659	3.7077141767662005	2.6802160344847294	2.070586392414355	4.3058153449236265	4.808506978539805
chr3L:20786299-20787988	-4.292149135985431	-7.22849638365011	-4.330506528428438	-9.205284826095374	-5.923555575945267	-8.77110984596819	-12.504697286710947	-7.789137095774831	-12.517006300544695	-6.2425448174008435	-4.48576679929792	-1.9084850188786497	-2.233196886523207	-9.13748869805958	-1.95960554670398	-10.137852415691455	-7.613911113202312	-6.823028416257727	-0.6816519536376183	-6.233675527994931	-10.088463066918218	-6.207712510188795	-1.9713573750144955	-5.32065411721733	-5.247322245294167	-7.059627210634946	-6.313903528375645	-4.295311772635493	-2.3286248352848276	-1.2780642861172016	-5.053254411302381	-3.9180870758593023	0.0	-0.6252873828651145	0.288769123076823	-2.3286248352848276	0.47712125471966244	1.5160814685780497	1.9696516980793104	-1.0466924622419154	4.861430244191852	3.47938803408149	1.9084850188786497	2.1054991463482797	3.9094441395617405	-1.3978207651393055	1.0752722563038328	2.117311118119147	3.3484932503257796
chr3L:20788072-20789859	-5.923555575945267	-8.77110984596819	-12.504697286710947	-7.789137095774831	-12.517006300544695	-6.2425448174008435	-4.48576679929792	-1.9084850188786497	-2.233196886523207	-9.13748869805958	-1.95960554670398	-10.137852415691455	-7.613911113202312	-6.823028416257727	-0.6816519536376183	-6.233675527994931	-10.088463066918218	-6.207712510188795	-1.9713573750144955	-5.32065411721733	-5.247322245294167	-7.059627210634946	-6.313903528375645	-4.295311772635493	-2.3286248352848276	-1.2780642861172016	-5.053254411302381	-3.9180870758593023	0.0	-0.6252873828651145	0.288769123076823	-2.3286248352848276	0.47712125471966244	1.5160814685780497	1.9696516980793104	-1.0466924622419154	4.861430244191852	3.47938803408149	1.9084850188786497	2.1054991463482797	3.9094441395617405	-1.3978207651393055	1.0752722563038328	2.117311118119147	3.3484932503257796	8.852077506378368	6.454971419921555	0.2614505271567006	6.019491651130983
chr3L:21465716-21469375	2.3010924762264025	1.851760923959555	-0.6124506201952733	-1.3258551489635688	-2.0315304022637064	-2.5022144197412697	-1.0304639497911023	-1.8763917293585644	-0.05642096859165614	-0.5842601061104931	0.5533474488829239	3.047147217634911	2.6816359780169807	-1.0083724769666107	-0.6554067114309454	2.1987117067423556	0.8307994305140747	-0.6958042886840675	-4.014118405297889	-6.336191136072777	-5.983610393578131	3.4541428607724365	12.288189184518522	12.277894413979565	7.588395635410241	5.695120830595075	1.4298007655676375	2.3316283337122283	1.4511011398557694	-0.9574611420024011	0.5461807351831428	-2.5259204160364197	-1.1497910726201475	-2.1505198911805854	-5.403316487891098	-10.674672414814307	-8.840280295764165	-6.88788855121663	4.63407812192454	2.97930347991735	-0.07062638443049458	-1.9839434926028054	-4.226856969031565	-7.490321972372528	-13.670508680921982	-15.004894332624138	-9.834273275997415	3.689337464853123	9.301259887891705
chr3L:21469773-21476267	-0.05642096859165614	-0.5842601061104931	0.5533474488829239	3.047147217634911	2.6816359780169807	-1.0083724769666107	-0.6554067114309454	2.1987117067423556	0.8307994305140747	-0.6958042886840675	-4.014118405297889	-6.336191136072777	-5.983610393578131	3.4541428607724365	12.288189184518522	12.277894413979565	7.588395635410241	5.695120830595075	1.4298007655676375	2.3316283337122283	1.4511011398557694	-0.9574611420024011	0.5461807351831428	-2.5259204160364197	-1.1497910726201475	-2.1505198911805854	-5.403316487891098	-10.674672414814307	-8.840280295764165	-6.88788855121663	4.63407812192454	2.97930347991735	-0.07062638443049458	-1.9839434926028054	-4.226856969031565	-7.490321972372528	-13.670508680921982	-15.004894332624138	-9.834273275997415	3.689337464853123	9.301259887891705	3.099837617407255	0.6149803844782077	1.649868834061697	1.8650555780051334	1.611694351466329	-0.32675222119505476	3.432768520248949	8.35224418395108
chr3L:21589177-21590641	10.62175336541403	1.8297690574332046	1.613710886517654	0.520866879439611	4.916928464359361	4.149345573478616	2.025808473023107	1.759661834432864	-2.07672347966546	-1.3723451709380696	-4.256472457444038	-7.037264635142505	-9.697539741828649	-12.03425942788768	-7.523785267435873	-9.513900627491884	-2.1902472234879653	-11.860159135589655	-2.1558990576459274	19.448379096011305	16.317879114587846	14.752214239134004	13.668832840973215	5.387763096265845	1.2738962694373372	-1.9038280956405713	-3.1001845423354073	-1.759858276572848	-7.151574794164901	-10.562208236860286	-9.786182855332806	-12.28879974977584	-9.653119722050684	-10.89939660601159	-5.839984547483403	-0.2406233412219088	-0.26145052715670036	-7.073731996078397	-8.749576305092019	-7.411893708566989	-9.801056148680257	-11.238675273899043	-15.46965387791728	-15.445673515059942	-12.634719402322835	-18.247910840815848	-2.8210237773025924	-2.0563512659949	-5.512299373828348
chr3L:21591765-21593040	4.149345573478616	2.025808473023107	1.759661834432864	-2.07672347966546	-1.3723451709380696	-4.256472457444038	-7.037264635142505	-9.697539741828649	-12.03425942788768	-7.523785267435873	-9.513900627491884	-2.1902472234879653	-11.860159135589655	-2.1558990576459274	19.448379096011305	16.317879114587846	14.752214239134004	13.668832840973215	5.387763096265845	1.2738962694373372	-1.9038280956405713	-3.1001845423354073	-1.759858276572848	-7.151574794164901	-10.562208236860286	-9.786182855332806	-12.28879974977584	-9.653119722050684	-10.89939660601159	-5.839984547483403	-0.2406233412219088	-0.26145052715670036	-7.073731996078397	-8.749576305092019	-7.411893708566989	-9.801056148680257	-11.238675273899043	-15.46965387791728	-15.445673515059942	-12.634719402322835	-18.247910840815848	-2.8210237773025924	-2.0563512659949	-5.512299373828348	-3.7170729756658707	-3.407937860029269	-5.4678054712402755	-0.8331037697083299	-1.3821770810048504
chr3L:21799816-21801190	8.4304384863805	6.392710926505565	6.876577828393119	6.444258598021333	5.427582315049358	1.0405909634075126	0.36800581460624315	-3.0176913657632864	-3.045390430175887	-2.448520917586271	-3.462411063614983	-2.2357614045903893	0.13906948780066558	0.8328780408836637	0.0	0.9313992708357576	0.7419310737857655	2.0570891725046594	5.837878782593125	1.936628869587114	-1.0466924622419154	1.925136476683379	2.4253547046113915	3.496637054142519	3.5481644482933574	1.9084850188786497	3.0048305879121897	2.1631880000170116	2.52162544709887	3.081933750660615	5.255731114622984	6.833393201505302	2.8495329076961378	3.5155056844081183	1.9906403513494126	7.199122014111281	8.662765250011534	9.158125956559708	7.130480556960975	6.426366992010763	3.530326572713403	2.4051803933893847	-0.41503489646165614	-0.8662794578384242	0.23969109738681052	-2.012330121777621	5.459875763373584	7.9210675042723695	9.428233278038233
chr3L:22124491-22126129	2.286216998430784	-0.7719215949635103	-1.9214591913383061	-0.5067018153719935	-4.432875579194986	0.5050184077099935	-0.20616842437869182	-0.5762557579897798	-1.5156185790183856	1.2370839834310485	-0.9730307048325076	1.3097863556568847	-1.1033673387219736	-2.0360932769300564	-5.723810122154595	-9.097377741673345	-9.393947351504478	-4.4198412572726316	-3.395822514975114	0.0	-7.470248848359928	-9.562611355088974	-9.245555427352416	-6.842936436591387	-6.985762269852837	-3.88665159305722	-7.454061046964043	-5.917666304288712	-4.217509281757809	-7.723342625983066	-5.916551033307904	-7.120389013724639	-8.039033130055772	-5.583547992188482	-6.4678408565120415	-3.455102516718681	-5.5152228104014265	-3.1079963278205343	0.0	0.0	0.0	0.0	0.0	0.0	0.0	0.0	0.0	0.0	0.0
chr3L:22126131-22127287	-4.432875579194986	0.5050184077099935	-0.20616842437869182	-0.5762557579897798	-1.5156185790183856	1.2370839834310485	-0.9730307048325076	1.3097863556568847	-1.1033673387219736	-2.0360932769300564	-5.723810122154595	-9.097377741673345	-9.393947351504478	-4.4198412572726316	-3.395822514975114	0.0	-7.470248848359928	-9.562611355088974	-9.245555427352416	-6.842936436591387	-6.985762269852837	-3.88665159305722	-7.454061046964043	-5.917666304288712	-4.217509281757809	-7.723342625983066	-5.916551033307904	-7.120389013724639	-8.039033130055772	-5.583547992188482	-6.4678408565120415	-3.455102516718681	-5.5152228104014265	-3.1079963278205343	0.0	0.0	0.0	0.0	0.0	0.0	0.0	0.0	0.0	0.0	0.0	-0.549797289578361	-0.5563963229662158	-2.124640732690038	1.6834920435240286
chr3L:22592538-22593404	-1.1591705781824986	-2.744843302213101	-3.0295558600770325	-4.906273223146021	-5.618659613978809	-5.7670971489644165	-2.9455631918038527	-4.396062093386827	-3.1258040149847406	-4.8926803222184025	-5.7336473012067595	-1.1141960050999706	2.9511167691190714	0.0	0.0	0.0	0.0	0.0	0.0	0.0	0.0	0.0	0.0	0.0	0.0	0.0	0.0	-5.969866899714852	-2.7286034862956803	0.9358789375616292	1.370388832274349	0.5374808269552434	0.33459120582962265	-1.9195795209208262	-1.1284640618163102	-4.773911842361965	-9.38050898015632	-9.306876190571662	-9.993375716930874	-6.214372824004057	-0.8065359368777398	-2.3286248352848276	0.3842533059311557	-0.7359535705891888	-1.4637527426815689	0.3842533059311557	0.47712125471966244	1.7045663413596455	3.0088394093058906
chr3R:165488-167997	1.3821770810048504	0.8065359368777398	4.8819902303408	6.728672177036468	1.3821770810048504	3.347548798143335	6.248434689595832	4.89879150581145	3.2682742898697303	-0.4078901454305893	-1.6178993208319845	0.5703447660690736	-1.060008632768606	-2.6571134852571965	-1.4940855140868423	-1.0593878578085547	-1.2950516554138778	-1.494051948349921	-2.446270232151797	-2.5848084578051993	-3.1711933109712467	-0.7072241749044279	0.15545647678750846	0.7495391332736779	0.0	2.049957243906024	1.2124474539954218	0.537535615317129	4.888669758372699	2.0919362666481423	1.7758189592549438	3.9285892153566953	0.730111116310081	-0.40376017707760065	4.063654056293659	4.268409522760872	3.2587852787341136	3.7982084660027984	5.253089815561184	1.0624444914048752	0.0	-7.401198288208454	-5.9836072804187665	-1.9465355138728253	0.10307903847289202	12.07855353801466	14.241755750488188	15.673213199723595	12.740979786987428
chr3R:168059-172425	6.248434689595832	4.89879150581145	3.2682742898697303	-0.4078901454305893	-1.6178993208319845	0.5703447660690736	-1.060008632768606	-2.6571134852571965	-1.4940855140868423	-1.0593878578085547	-1.2950516554138778	-1.494051948349921	-2.446270232151797	-2.5848084578051993	-3.1711933109712467	-0.7072241749044279	0.15545647678750846	0.7495391332736779	0.0	2.049957243906024	1.2124474539954218	0.537535615317129	4.888669758372699	2.0919362666481423	1.7758189592549438	3.9285892153566953	0.730111116310081	-0.40376017707760065	4.063654056293659	4.268409522760872	3.2587852787341136	3.7982084660027984	5.253089815561184	1.0624444914048752	0.0	-7.401198288208454	-5.9836072804187665	-1.9465355138728253	0.10307903847289202	12.07855353801466	14.241755750488188	15.673213199723595	12.740979786987428	9.386650511279113	3.378751151799248	4.477066310710209	1.772717939408239	1.7839571891197958	1.8393935084100492
chr3R:172502-174063	-1.0593878578085547	-1.2950516554138778	-1.494051948349921	-2.446270232151797	-2.5848084578051993	-3.1711933109712467	-0.7072241749044279	0.15545647678750846	0.7495391332736779	0.0	2.049957243906024	1.2124474539954218	0.537535615317129	4.888669758372699	2.0919362666481423	1.7758189592549438	3.9285892153566953	0.730111116310081	-0.40376017707760065	4.063654056293659	4.268409522760872	3.2587852787341136	3.7982084660027984	5.253089815561184	1.0624444914048752	0.0	-7.401198288208454	-5.9836072804187665	-1.9465355138728253	0.10307903847289202	12.07855353801466	14.241755750488188	15.673213199723595	12.740979786987428	9.386650511279113	3.378751151799248	4.477066310710209	1.772717939408239	1.7839571891197958	1.8393935084100492	1.0377635829295118	-0.9605688383999956	-2.7238896669576698	-4.337932019364855	-1.2978978337131104	0.10611097045968858	0.9568070777091172	6.674425870915029	7.553362280981549
chr3R:174191-180092	-2.446270232151797	-2.5848084578051993	-3.1711933109712467	-0.7072241749044279	0.15545647678750846	0.7495391332736779	0.0	2.049957243906024	1.2124474539954218	0.537535615317129	4.888669758372699	2.0919362666481423	1.7758189592549438	3.9285892153566953	0.730111116310081	-0.40376017707760065	4.063654056293659	4.268409522760872	3.2587852787341136	3.7982084660027984	5.253089815561184	1.0624444914048752	0.0	-7.401198288208454	-5.9836072804187665	-1.9465355138728253	0.10307903847289202	12.07855353801466	14.241755750488188	15.673213199723595	12.740979786987428	9.386650511279113	3.378751151799248	4.477066310710209	1.772717939408239	1.7839571891197958	1.8393935084100492	1.0377635829295118	-0.9605688383999956	-2.7238896669576698	-4.337932019364855	-1.2978978337131104	0.10611097045968858	0.9568070777091172	6.674425870915029	7.553362280981549	7.9288999882690865	8.18404309906681	6.361035830677555
chr3R:668297-671802	-9.244174792242795	-8.573312008792437	-10.207097722180485	-7.267888221608012	-9.028144297696793	-22.26554458074964	-14.488839277175728	-11.07430819742919	-4.484013886013255	0.0	-0.2620076431622541	-6.859126082874123	-4.643127106426513	-5.199006547621897	-9.23853421180829	-11.18932532291537	-16.30234290757909	-9.000827235369881	-14.358529411766517	-11.503445946321472	-2.085104465378037	-2.6731372572606285	4.369717300320566	6.144397367175848	3.2818865891509392	0.565619501051088	1.5538846271505689	-2.7981996736623866	-0.20690754634709738	4.376376293129857	-0.20411886159734718	2.716163658965114	3.9215560048477505	1.3369056915711355	2.7321293121938406	-1.7857794028206349	0.21052632091416779	-1.9801415319026814	-3.0045483576294307	0.3793496550956303	8.963138224016847	9.220455930874316	16.482890521312733	16.96992523517707	19.468437740006593	14.190971718857748	11.940727087647586	4.040627316580668	2.3315033696482605
chr3R:672629-674534	0.0	-0.2620076431622541	-6.859126082874123	-4.643127106426513	-5.199006547621897	-9.23853421180829	-11.18932532291537	-16.30234290757909	-9.000827235369881	-14.358529411766517	-11.503445946321472	-2.085104465378037	-2.6731372572606285	4.369717300320566	6.144397367175848	3.2818865891509392	0.565619501051088	1.5538846271505689	-2.7981996736623866	-0.20690754634709738	4.376376293129857	-0.20411886159734718	2.716163658965114	3.9215560048477505	1.3369056915711355	2.7321293121938406	-1.7857794028206349	0.21052632091416779	-1.9801415319026814	-3.0045483576294307	0.3793496550956303	8.963138224016847	9.220455930874316	16.482890521312733	16.96992523517707	19.468437740006593	14.190971718857748	11.940727087647586	4.040627316580668	2.3315033696482605	2.124302055252292	0.7940479438497913	-1.5812747458180247	-3.4503574808399673	-7.008988026571639	-10.258671317587932	-12.730519105266932	-13.486872923696017	-13.330107845356796
chr3R:675412-679606	-9.23853421180829	-11.18932532291537	-16.30234290757909	-9.000827235369881	-14.358529411766517	-11.503445946321472	-2.085104465378037	-2.6731372572606285	4.369717300320566	6.144397367175848	3.2818865891509392	0.565619501051088	1.5538846271505689	-2.7981996736623866	-0.20690754634709738	4.376376293129857	-0.20411886159734718	2.716163658965114	3.9215560048477505	1.3369056915711355	2.7321293121938406	-1.7857794028206349	0.21052632091416779	-1.9801415319026814	-3.0045483576294307	0.3793496550956303	8.963138224016847	9.220455930874316	16.482890521312733	16.96992523517707	19.468437740006593	14.190971718857748	11.940727087647586	4.040627316580668	2.3315033696482605	2.124302055252292	0.7940479438497913	-1.5812747458180247	-3.4503574808399673	-7.008988026571639	-10.258671317587932	-12.730519105266932	-13.486872923696017	-13.330107845356796	-7.4178180526784425	-0.26145052715670036	1.3821770810048504	6.20283909232741	7.737068505800378
chr3R:680236-682365	3.2818865891509392	0.565619501051088	1.5538846271505689	-2.7981996736623866	-0.20690754634709738	4.376376293129857	-0.20411886159734718	2.716163658965114	3.9215560048477505	1.3369056915711355	2.7321293121938406	-1.7857794028206349	0.21052632091416779	-1.9801415319026814	-3.0045483576294307	0.3793496550956303	8.963138224016847	9.220455930874316	16.482890521312733	16.96992523517707	19.468437740006593	14.190971718857748	11.940727087647586	4.040627316580668	2.3315033696482605	2.124302055252292	0.7940479438497913	-1.5812747458180247	-3.4503574808399673	-7.008988026571639	-10.258671317587932	-12.730519105266932	-13.486872923696017	-13.330107845356796	-7.4178180526784425	-0.26145052715670036	1.3821770810048504	6.20283909232741	7.737068505800378	8.088357955133556	6.972847204290911	3.0768559415180627	5.031076597460869	2.986670943920027	0.4719246313751906	1.1362663913991116	0.8376197363466634	1.2105505683784248	-1.018889875119475
chr3R:1543237-1544470	-29.912960281584162	-28.660039385927554	-20.704606731705013	-15.76418648548614	0.8881232239143072	-1.0879376039890982	-0.2593740222224493	-0.9396698935460952	2.7947417377370094	1.6724992027761654	6.979702314180719	8.998412619084363	9.57475318138265	9.689130691136024	6.470413984698905	5.219664133093325	-3.455318546868743	-4.263958853028164	-8.23615353642213	4.720807055703224	3.6760519396168374	3.029008980337012	4.185507908552829	0.4824912884820006	1.346164657436895	-0.9738884144794752	-0.9401543057258791	-0.6587757264014642	-4.613624975279371	-6.785599834277077	-4.298324318461755	-8.673528150938415	-7.573556675517344	-18.486052982790877	-19.263712254634953	-10.435551220913181	-9.063448226451387	0.7875892944361568	1.3761405748402997	10.479360668781734	7.279648474266475	9.486367803329598	8.737924281237945	6.961639915096529	1.6806839062132066	4.940051594654782	9.566516203384515	5.137259627922778	4.597878409506661
chr3R:2502404-2504205	4.328790660421088	7.660111596043186	3.4259073931425332	5.03429921353507	5.501371691898692	2.5928545473419473	-0.06351720971198728	0.08671475891671633	-0.5721829141062663	-0.7543584037221481	0.0	-2.871459102767213	-1.2257326461492042	0.9207074752827707	1.737743746791348	-0.4599026646929649	-0.12153208595552836	1.0466184647186654	0.3842533059311557	3.693944566528768	3.0354193557759834	0.0	3.522187504515047	6.5492950914043915	6.782480288586335	4.222579421876174	7.983194638502252	5.176144719778698	4.1094414621529145	5.543716547248332	6.0596541849937875	3.0377769463447812	0.8193559470578214	-4.57611112337133	-1.462143529630706	-1.7141778781494457	-1.3640615513198777	-5.303500729589246	-6.624071896095196	1.747914115364469	4.103805438454833	21.68180903836075	21.15393409010833	29.106787006157905	26.984892952591114	25.48493626166241	14.754696297494514	11.376383435958672	7.780857085725264
chr3R:2504583-2509520	2.5928545473419473	-0.06351720971198728	0.08671475891671633	-0.5721829141062663	-0.7543584037221481	0.0	-2.871459102767213	-1.2257326461492042	0.9207074752827707	1.737743746791348	-0.4599026646929649	-0.12153208595552836	1.0466184647186654	0.3842533059311557	3.693944566528768	3.0354193557759834	0.0	3.522187504515047	6.5492950914043915	6.782480288586335	4.222579421876174	7.983194638502252	5.176144719778698	4.1094414621529145	5.543716547248332	6.0596541849937875	3.0377769463447812	0.8193559470578214	-4.57611112337133	-1.462143529630706	-1.7141778781494457	-1.3640615513198777	-5.303500729589246	-6.624071896095196	1.747914115364469	4.103805438454833	21.68180903836075	21.15393409010833	29.106787006157905	26.984892952591114	25.48493626166241	14.754696297494514	11.376383435958672	7.780857085725264	6.635271608374151	3.2181436855876164	0.6035294225636548	-2.630283560527108	-7.26288526698489
chr3R:2566608-2569970	6.104968156669549	6.635136239863929	7.306665354541238	4.694971082996251	6.987321953040417	5.505490158673247	2.889863806573348	-0.12045201286525187	1.232391195590212	-0.8288820123629248	-4.117130495273781	-2.7622011642769424	-2.2153222995555515	-3.9841331935304845	-0.9812849013681191	-4.97652334370188	-4.423286050320691	-6.920106625336964	-7.0791175275724845	-7.722052657094493	-10.148646537258477	-12.178334194405783	-12.210482543963197	-7.948787593266637	-20.234690158050967	-13.053975315577969	-9.526910021372208	-12.795260976806329	-13.582146276606585	-13.901771707744752	-10.625328839857316	-7.90388533949474	-3.7699260700920525	-5.920271714179309	-7.6427703804978755	-10.2696638719858	-1.9508484278458382	0.38573375212123046	1.9434555856175708	2.023038977613576	1.6595357330870095	6.246519431499068	2.889455888471493	4.6540223300085986	3.9652673692859945	0.21052632091416779	1.767086485902802	1.7093444634113937	1.0666396651073242
chr3R:2571088-2572849	-0.8288820123629248	-4.117130495273781	-2.7622011642769424	-2.2153222995555515	-3.9841331935304845	-0.9812849013681191	-4.97652334370188	-4.423286050320691	-6.920106625336964	-7.0791175275724845	-7.722052657094493	-10.148646537258477	-12.178334194405783	-12.210482543963197	-7.948787593266637	-20.234690158050967	-13.053975315577969	-9.526910021372208	-12.795260976806329	-13.582146276606585	-13.901771707744752	-10.625328839857316	-7.90388533949474	-3.7699260700920525	-5.920271714179309	-7.6427703804978755	-10.2696638719858	-1.9508484278458382	0.38573375212123046	1.9434555856175708	2.023038977613576	1.6595357330870095	6.246519431499068	2.889455888471493	4.6540223300085986	3.9652673692859945	0.21052632091416779	1.767086485902802	1.7093444634113937	1.0666396651073242	4.052450776789706	3.107271235643927	-1.2226364775775984	0.3795920046071121	-3.140357202361049	-1.3637922877621362	0.9953512077276858	-1.0058009600137618	-0.6252873828651145
chr3R:2581445-2583771	-13.901771707744752	-10.625328839857316	-7.90388533949474	-3.7699260700920525	-5.920271714179309	-7.6427703804978755	-10.2696638719858	-1.9508484278458382	0.38573375212123046	1.9434555856175708	2.023038977613576	1.6595357330870095	6.246519431499068	2.889455888471493	4.6540223300085986	3.9652673692859945	0.21052632091416779	1.767086485902802	1.7093444634113937	1.0666396651073242	4.052450776789706	3.107271235643927	-1.2226364775775984	0.3795920046071121	-3.140357202361049	-1.3637922877621362	0.9953512077276858	-1.0058009600137618	-0.6252873828651145	-1.3356318263708753	-2.263230978990982	0.0	1.1735567295533953	-0.9541698250313437	-0.6247085550122145	2.4915797699255364	0.5050184077099935	3.172772719376206	2.261476365639288	2.5624265579073	2.81646306865587	2.4352118954210313	2.493005727125369	0.7280145892514678	0.9509217485134626	0.9676510568749617	0.1515715850620499	-0.9960491555120451	0.4286136511440642
chr3R:2610794-2612586	1.5617766591101228	2.8423909750851877	3.155705713997305	5.401797198287468	4.9286508258374635	7.873126070063507	0.0	0.0	-0.3842533059311557	-1.9286703650590373	-0.6032619042151816	-0.14248869360626698	0.40056783203929297	3.502492150273563	3.0678031638790553	7.117796388309978	5.0496659852214725	6.7359299472169765	4.491020636823909	7.872081119108433	12.224739248065344	7.667042440030134	4.468847697041639	2.409058221703306	0.739932989758983	-2.8598227311985505	-3.868859027228035	-3.4291317140885074	-4.31831219587507	-5.8705366262762375	-4.551459930358116	-0.9652942294281277	-0.5552050987676277	-1.4313637641589874	-2.214357816436001	-4.925698825214643	-4.314458800111435	-12.755424984016523	-13.950666344020595	-8.65028135800507	-3.5942134682822795	-10.006922624395358	-6.080352418661947	-9.651703661026414	-8.779010171283145	-10.994153767304839	-6.226092221268328	-7.720480747832203	-9.563570900676925
chr3R:2612967-2614020	4.9286508258374635	7.873126070063507	0.0	0.0	-0.3842533059311557	-1.9286703650590373	-0.6032619042151816	-0.14248869360626698	0.40056783203929297	3.502492150273563	3.0678031638790553	7.117796388309978	5.0496659852214725	6.7359299472169765	4.491020636823909	7.872081119108433	12.224739248065344	7.667042440030134	4.468847697041639	2.409058221703306	0.739932989758983	-2.8598227311985505	-3.868859027228035	-3.4291317140885074	-4.31831219587507	-5.8705366262762375	-4.551459930358116	-0.9652942294281277	-0.5552050987676277	-1.4313637641589874	-2.214357816436001	-4.925698825214643	-4.314458800111435	-12.755424984016523	-13.950666344020595	-8.65028135800507	-3.5942134682822795	-10.006922624395358	-6.080352418661947	-9.651703661026414	-8.779010171283145	-10.994153767304839	-6.226092221268328	-7.720480747832203	-9.563570900676925	-14.825514544961411	6.200867269782225	8.659462307341142	5.029412134188467
chr3R:2614030-2617493	0.0	-0.3842533059311557	-1.9286703650590373	-0.6032619042151816	-0.14248869360626698	0.40056783203929297	3.502492150273563	3.0678031638790553	7.117796388309978	5.0496659852214725	6.7359299472169765	4.491020636823909	7.872081119108433	12.224739248065344	7.667042440030134	4.468847697041639	2.409058221703306	0.739932989758983	-2.8598227311985505	-3.868859027228035	-3.4291317140885074	-4.31831219587507	-5.8705366262762375	-4.551459930358116	-0.9652942294281277	-0.5552050987676277	-1.4313637641589874	-2.214357816436001	-4.925698825214643	-4.314458800111435	-12.755424984016523	-13.950666344020595	-8.65028135800507	-3.5942134682822795	-10.006922624395358	-6.080352418661947	-9.651703661026414	-8.779010171283145	-10.994153767304839	-6.226092221268328	-7.720480747832203	-9.563570900676925	-14.825514544961411	6.200867269782225	8.659462307341142	5.029412134188467	3.958980212782089	0.4395694124476677	6.436572011634237
chr3R:2617588-2620351	3.0678031638790553	7.117796388309978	5.0496659852214725	6.7359299472169765	4.491020636823909	7.872081119108433	12.224739248065344	7.667042440030134	4.468847697041639	2.409058221703306	0.739932989758983	-2.8598227311985505	-3.868859027228035	-3.4291317140885074	-4.31831219587507	-5.8705366262762375	-4.551459930358116	-0.9652942294281277	-0.5552050987676277	-1.4313637641589874	-2.214357816436001	-4.925698825214643	-4.314458800111435	-12.755424984016523	-13.950666344020595	-8.65028135800507	-3.5942134682822795	-10.006922624395358	-6.080352418661947	-9.651703661026414	-8.779010171283145	-10.994153767304839	-6.226092221268328	-7.720480747832203	-9.563570900676925	-14.825514544961411	6.200867269782225	8.659462307341142	5.029412134188467	3.958980212782089	0.4395694124476677	6.436572011634237	2.3498798673353773	4.072147060536115	6.210735483137615	1.8976084336436312	0.8392834428001996	1.6313344837592594	-1.1458969134203723
chr3R:2642708-2643639	-3.079855022867928	-7.303405730223332	-3.011411644803958	2.3864252548816838	3.7533685460060076	11.153231348080835	5.461516151784932	7.965489952835211	1.621939709406928	5.813519995736558	4.6013533827738256	3.356604949899413	-0.9568070777091172	0.1687317727032491	-3.5173758072658834	-2.70493730795769	-5.425417773152519	-6.3967085841231395	-6.918488782856713	-5.876186078187709	-2.802873109792044	-3.8362608028584866	-19.59217909787551	-22.70677874280777	-14.824213264912446	-11.597716417826213	-7.0970153048596964	0.5552050987676277	0.32675222119505476	1.0466924622419154	21.768256366955253	25.001655078890366	20.608642839345947	17.923694490401626	12.34599522288824	7.7926810055284585	7.971801021976323	5.326683748797583	0.9059652567236041	0.288769123076823	4.999686648246019	7.668375430446613	4.0340631521911	3.002596280034251	3.8130677580736156	4.427400249497752	-0.3010255563743431	0.4193295933985784	-3.2803900013211953
chr3R:2671695-2673618	-0.8457119955017671	-2.4450364445375454	-7.097623502983841	-2.969258908326069	0.0	-0.12668673996322327	-2.795048485705118	1.6305239212152534	0.32675222119505476	-3.4808314672481444	-9.21917692282355	-6.693253493937485	-10.225831847344002	-5.2970255520297105	-25.45862713139614	-12.07040204987415	-17.947395974768234	-5.344302858043573	-5.912661923223226	-23.62272824763931	-19.23769645520672	-17.570995144576827	1.0700711124487625	7.017791072748757	2.429557465986778	2.312394837268336	-1.5935400334900827	-4.121914764142264	-2.489607830302327	-4.720275989226509	2.795911742252014	-0.8122891833169318	-3.1229066434717	-6.442494730175622	-3.1345945561103465	-2.154561265815789	0.9059652567236041	-2.5736174527314386	-8.600274805209526	-1.9769857196479577	-6.538413142405397	-12.188676058125418	-2.3773108271546586	0.47712125471966244	0.7359535705891888	-0.3842533059311557	-1.687579782996742	0.9260608189993222	3.6488043908987327
chr3R:2674847-2678675	-2.795048485705118	1.6305239212152534	0.32675222119505476	-3.4808314672481444	-9.21917692282355	-6.693253493937485	-10.225831847344002	-5.2970255520297105	-25.45862713139614	-12.07040204987415	-17.947395974768234	-5.344302858043573	-5.912661923223226	-23.62272824763931	-19.23769645520672	-17.570995144576827	1.0700711124487625	7.017791072748757	2.429557465986778	2.312394837268336	-1.5935400334900827	-4.121914764142264	-2.489607830302327	-4.720275989226509	2.795911742252014	-0.8122891833169318	-3.1229066434717	-6.442494730175622	-3.1345945561103465	-2.154561265815789	0.9059652567236041	-2.5736174527314386	-8.600274805209526	-1.9769857196479577	-6.538413142405397	-12.188676058125418	-2.3773108271546586	0.47712125471966244	0.7359535705891888	-0.3842533059311557	-1.687579782996742	0.9260608189993222	3.6488043908987327	0.0	4.39567865260868	11.15681636564473	-0.47712125471966244	0.0	24.1580438602275
chr3R:2680497-2683965	-5.344302858043573	-5.912661923223226	-23.62272824763931	-19.23769645520672	-17.570995144576827	1.0700711124487625	7.017791072748757	2.429557465986778	2.312394837268336	-1.5935400334900827	-4.121914764142264	-2.489607830302327	-4.720275989226509	2.795911742252014	-0.8122891833169318	-3.1229066434717	-6.442494730175622	-3.1345945561103465	-2.154561265815789	0.9059652567236041	-2.5736174527314386	-8.600274805209526	-1.9769857196479577	-6.538413142405397	-12.188676058125418	-2.3773108271546586	0.47712125471966244	0.7359535705891888	-0.3842533059311557	-1.687579782996742	0.9260608189993222	3.6488043908987327	0.0	4.39567865260868	11.15681636564473	-0.47712125471966244	0.0	24.1580438602275	29.698463430015845	36.9421067327489	33.420850393885715	28.877097079274808	26.42269797374634	14.56285386571986	1.087636782058556	9.074958947122264	9.462510316038552	15.466088041585854	17.82561156094977
chr3R:2685320-2689087	-4.121914764142264	-2.489607830302327	-4.720275989226509	2.795911742252014	-0.8122891833169318	-3.1229066434717	-6.442494730175622	-3.1345945561103465	-2.154561265815789	0.9059652567236041	-2.5736174527314386	-8.600274805209526	-1.9769857196479577	-6.538413142405397	-12.188676058125418	-2.3773108271546586	0.47712125471966244	0.7359535705891888	-0.3842533059311557	-1.687579782996742	0.9260608189993222	3.6488043908987327	0.0	4.39567865260868	11.15681636564473	-0.47712125471966244	0.0	24.1580438602275	29.698463430015845	36.9421067327489	33.420850393885715	28.877097079274808	26.42269797374634	14.56285386571986	1.087636782058556	9.074958947122264	9.462510316038552	15.466088041585854	17.82561156094977	15.323643329157383	13.902608680050704	9.762935263457365	3.958217846190263	2.816713289240951	1.4610685126102345	1.8809582508475693	-1.9071553496952545	0.302840128022867	0.42599126468368154
chr3R:2690920-2693669	-8.600274805209526	-1.9769857196479577	-6.538413142405397	-12.188676058125418	-2.3773108271546586	0.47712125471966244	0.7359535705891888	-0.3842533059311557	-1.687579782996742	0.9260608189993222	3.6488043908987327	0.0	4.39567865260868	11.15681636564473	-0.47712125471966244	0.0	24.1580438602275	29.698463430015845	36.9421067327489	33.420850393885715	28.877097079274808	26.42269797374634	14.56285386571986	1.087636782058556	9.074958947122264	9.462510316038552	15.466088041585854	17.82561156094977	15.323643329157383	13.902608680050704	9.762935263457365	3.958217846190263	2.816713289240951	1.4610685126102345	1.8809582508475693	-1.9071553496952545	0.302840128022867	0.42599126468368154	-1.4299104155415763	-0.4067325182058577	-1.8358093896003038	0.16164265037982758	-0.8829809883631135	-0.6816519536376183	-1.2452337508642275	-6.010853646756128	-5.753516409776543	-3.4859649964727786	-3.4141742610011234
chr3R:2694569-2695972	-1.687579782996742	0.9260608189993222	3.6488043908987327	0.0	4.39567865260868	11.15681636564473	-0.47712125471966244	0.0	24.1580438602275	29.698463430015845	36.9421067327489	33.420850393885715	28.877097079274808	26.42269797374634	14.56285386571986	1.087636782058556	9.074958947122264	9.462510316038552	15.466088041585854	17.82561156094977	15.323643329157383	13.902608680050704	9.762935263457365	3.958217846190263	2.816713289240951	1.4610685126102345	1.8809582508475693	-1.9071553496952545	0.302840128022867	0.42599126468368154	-1.4299104155415763	-0.4067325182058577	-1.8358093896003038	0.16164265037982758	-0.8829809883631135	-0.6816519536376183	-1.2452337508642275	-6.010853646756128	-5.753516409776543	-3.4859649964727786	-3.4141742610011234	-6.084132765149109	-3.9409135508447104	-5.210897431193497	-8.130411661451141	-10.16775859593522	-8.686524901888113	-14.09969361188892	-9.076088779483028
chr3R:2701910-2702969	14.56285386571986	1.087636782058556	9.074958947122264	9.462510316038552	15.466088041585854	17.82561156094977	15.323643329157383	13.902608680050704	9.762935263457365	3.958217846190263	2.816713289240951	1.4610685126102345	1.8809582508475693	-1.9071553496952545	0.302840128022867	0.42599126468368154	-1.4299104155415763	-0.4067325182058577	-1.8358093896003038	0.16164265037982758	-0.8829809883631135	-0.6816519536376183	-1.2452337508642275	-6.010853646756128	-5.753516409776543	-3.4859649964727786	-3.4141742610011234	-6.084132765149109	-3.9409135508447104	-5.210897431193497	-8.130411661451141	-10.16775859593522	-8.686524901888113	-14.09969361188892	-9.076088779483028	-14.77050945935874	-23.348320374994923	-17.15980536316146	-14.7035552162452	-8.038748692003997	-11.049440346565516	-11.092416287600345	-7.024067100284265	-2.7285928155171044	-9.01989293892921	-8.848432992086556	-2.4866894749503503	-3.730085808242444	1.8723803976876439
chr3R:2703331-2705915	9.462510316038552	15.466088041585854	17.82561156094977	15.323643329157383	13.902608680050704	9.762935263457365	3.958217846190263	2.816713289240951	1.4610685126102345	1.8809582508475693	-1.9071553496952545	0.302840128022867	0.42599126468368154	-1.4299104155415763	-0.4067325182058577	-1.8358093896003038	0.16164265037982758	-0.8829809883631135	-0.6816519536376183	-1.2452337508642275	-6.010853646756128	-5.753516409776543	-3.4859649964727786	-3.4141742610011234	-6.084132765149109	-3.9409135508447104	-5.210897431193497	-8.130411661451141	-10.16775859593522	-8.686524901888113	-14.09969361188892	-9.076088779483028	-14.77050945935874	-23.348320374994923	-17.15980536316146	-14.7035552162452	-8.038748692003997	-11.049440346565516	-11.092416287600345	-7.024067100284265	-2.7285928155171044	-9.01989293892921	-8.848432992086556	-2.4866894749503503	-3.730085808242444	1.8723803976876439	-1.8553732482313607	-0.32651831375204526	-4.637706627063974
chr3R:2707274-2710581	1.4610685126102345	1.8809582508475693	-1.9071553496952545	0.302840128022867	0.42599126468368154	-1.4299104155415763	-0.4067325182058577	-1.8358093896003038	0.16164265037982758	-0.8829809883631135	-0.6816519536376183	-1.2452337508642275	-6.010853646756128	-5.753516409776543	-3.4859649964727786	-3.4141742610011234	-6.084132765149109	-3.9409135508447104	-5.210897431193497	-8.130411661451141	-10.16775859593522	-8.686524901888113	-14.09969361188892	-9.076088779483028	-14.77050945935874	-23.348320374994923	-17.15980536316146	-14.7035552162452	-8.038748692003997	-11.049440346565516	-11.092416287600345	-7.024067100284265	-2.7285928155171044	-9.01989293892921	-8.848432992086556	-2.4866894749503503	-3.730085808242444	1.8723803976876439	-1.8553732482313607	-0.32651831375204526	-4.637706627063974	-7.12793137290903	-7.732657233140413	-7.850982278074294	-9.973799844171534	1.6330930038088702	20.45509416182635	27.51840193124567	31.54470800031828
chr3R:2712227-2718488	-0.6816519536376183	-1.2452337508642275	-6.010853646756128	-5.753516409776543	-3.4859649964727786	-3.4141742610011234	-6.084132765149109	-3.9409135508447104	-5.210897431193497	-8.130411661451141	-10.16775859593522	-8.686524901888113	-14.09969361188892	-9.076088779483028	-14.77050945935874	-23.348320374994923	-17.15980536316146	-14.7035552162452	-8.038748692003997	-11.049440346565516	-11.092416287600345	-7.024067100284265	-2.7285928155171044	-9.01989293892921	-8.848432992086556	-2.4866894749503503	-3.730085808242444	1.8723803976876439	-1.8553732482313607	-0.32651831375204526	-4.637706627063974	-7.12793137290903	-7.732657233140413	-7.850982278074294	-9.973799844171534	1.6330930038088702	20.45509416182635	27.51840193124567	31.54470800031828	15.109359964216104	9.087721188510894	16.357719785071534	17.30490268217177	5.036066490649156	0.7359535705891888	9.050361163378412	21.71598681940226	14.986244537950183	21.880827975571417
chr3R:2821447-2822887	-0.5050184077099936	-2.550019235350616	-3.583834702558669	-0.7869235550701423	-1.9084850188786497	-0.9884928598239788	0.7359535705891888	2.599298291636239	6.736675776915505	3.6692317811667032	6.1074694127647104	6.877312548492691	2.9142931046366014	3.450188490794548	2.8612009705389103	2.1131250967920354	-0.5212043485821357	0.957522709055264	0.9002293334840687	-1.2522236546768188	-4.4050949588185055	-6.042091066425978	-2.6028420709958495	-2.0727523815099516	1.2266741400968624	-1.0637999226043207	-1.885457703720064	-0.13544600953746083	-2.2688668391181004	0.32867254487501063	0.6394465614708357	-4.116054882518419	-5.371195831346138	-2.7277287378226225	-5.969847196281977	-4.170742798429578	-1.8452538406758585	-7.278940284619973	-5.956852404821033	-3.5200727211029075	-2.986233592492622	0.0	1.275554451240393	5.783220905583304	8.188571078369584	7.944320789797054	2.43585949845675	-0.8636198949197799	-1.017105577267984
chr3R:2823029-2826662	-1.9084850188786497	-0.9884928598239788	0.7359535705891888	2.599298291636239	6.736675776915505	3.6692317811667032	6.1074694127647104	6.877312548492691	2.9142931046366014	3.450188490794548	2.8612009705389103	2.1131250967920354	-0.5212043485821357	0.957522709055264	0.9002293334840687	-1.2522236546768188	-4.4050949588185055	-6.042091066425978	-2.6028420709958495	-2.0727523815099516	1.2266741400968624	-1.0637999226043207	-1.885457703720064	-0.13544600953746083	-2.2688668391181004	0.32867254487501063	0.6394465614708357	-4.116054882518419	-5.371195831346138	-2.7277287378226225	-5.969847196281977	-4.170742798429578	-1.8452538406758585	-7.278940284619973	-5.956852404821033	-3.5200727211029075	-2.986233592492622	0.0	1.275554451240393	5.783220905583304	8.188571078369584	7.944320789797054	2.43585949845675	-0.8636198949197799	-1.017105577267984	-0.9325618220134277	0.5050184077099935	0.07408860584629215	-3.4986617359289007
chr3R:2860090-2861480	8.283853261090883	1.4737249660132001	6.130395151328279	0.29720537227657395	1.1246426013283228	-1.0066362541399552	-1.6124501613579323	-3.5168375270284664	-1.9120257042370223	-0.28972707936814085	-3.763552724755626	-1.3719157375703632	0.3842533059311557	0.0	-1.805468360281164	0.8177395647234055	0.9930897259979593	-0.7107844363149244	-3.067595924606835	-0.8706151750417815	0.264066238709527	-0.13906948780066597	0.7359535705891888	1.9693545554032457	3.2691786684362585	4.6731279896796085	-1.0668755590631576	-0.4359239231164445	4.32387714545036	4.674606533744433	7.509605737681925	2.8294503208752433	-0.44967064056273837	-0.8331037697083299	7.553615874467564	11.861460994878705	8.071241388584742	8.36600053496947	7.4411101213873225	7.08844413139102	7.372867358651869	2.55631205888017	0.13733759950417013	1.2804235495328564	0.039119287890072116	0.2775620956036066	6.064204696092539	3.8048911415083655	1.8763971462179079
chr3R:2861808-2863112	0.29720537227657395	1.1246426013283228	-1.0066362541399552	-1.6124501613579323	-3.5168375270284664	-1.9120257042370223	-0.28972707936814085	-3.763552724755626	-1.3719157375703632	0.3842533059311557	0.0	-1.805468360281164	0.8177395647234055	0.9930897259979593	-0.7107844363149244	-3.067595924606835	-0.8706151750417815	0.264066238709527	-0.13906948780066597	0.7359535705891888	1.9693545554032457	3.2691786684362585	4.6731279896796085	-1.0668755590631576	-0.4359239231164445	4.32387714545036	4.674606533744433	7.509605737681925	2.8294503208752433	-0.44967064056273837	-0.8331037697083299	7.553615874467564	11.861460994878705	8.071241388584742	8.36600053496947	7.4411101213873225	7.08844413139102	7.372867358651869	2.55631205888017	0.13733759950417013	1.2804235495328564	0.039119287890072116	0.2775620956036066	6.064204696092539	3.8048911415083655	1.8763971462179079	1.8566866185048538	1.6148615811146927	-1.0018783494914834
chr3R:2863610-2865642	-3.5168375270284664	-1.9120257042370223	-0.28972707936814085	-3.763552724755626	-1.3719157375703632	0.3842533059311557	0.0	-1.805468360281164	0.8177395647234055	0.9930897259979593	-0.7107844363149244	-3.067595924606835	-0.8706151750417815	0.264066238709527	-0.13906948780066597	0.7359535705891888	1.9693545554032457	3.2691786684362585	4.6731279896796085	-1.0668755590631576	-0.4359239231164445	4.32387714545036	4.674606533744433	7.509605737681925	2.8294503208752433	-0.44967064056273837	-0.8331037697083299	7.553615874467564	11.861460994878705	8.071241388584742	8.36600053496947	7.4411101213873225	7.08844413139102	7.372867358651869	2.55631205888017	0.13733759950417013	1.2804235495328564	0.039119287890072116	0.2775620956036066	6.064204696092539	3.8048911415083655	1.8763971462179079	1.8566866185048538	1.6148615811146927	-1.0018783494914834	1.8634561094372888	-0.5641307989686102	-0.3881227760219602	-4.732747590520075
chr3R:4005514-4007123	8.701538763258265	11.654673132007492	7.177259946979835	1.537197078528956	10.295176924585013	10.911998828098461	7.765867392689528	7.601498249452314	3.023349976672838	0.3129437156605401	-1.7598750322064158	-2.1108238811639835	-3.0365733390574805	-1.8364706410475873	-5.993382770216393	-6.8245689567887275	-5.413946292835909	-8.979698388092052	-12.250560437916509	-7.579591019639557	-4.514363676213611	0.7208156439597363	3.6292881755144397	1.4337680918065416	1.7208253137182707	0.3629772813509106	-2.2357904464785805	-1.9178422027644002	-4.288296449294239	-3.3886691101694804	-5.483527143047407	-6.470148085682412	-7.935706122302998	-7.127696679577243	-3.7731281943402184	-1.087636782058556	0.0	-1.2798826390675293	-1.2154467703898075	-0.8980958259902029	-0.8107143732197066	-1.011812062101167	-0.2628848219013119	1.5090163310573432	1.6726659186580606	3.127494171405058	1.1537442590285618	0.7199898891604436	0.969774953803062
chr3R:4007280-4018865	1.537197078528956	10.295176924585013	10.911998828098461	7.765867392689528	7.601498249452314	3.023349976672838	0.3129437156605401	-1.7598750322064158	-2.1108238811639835	-3.0365733390574805	-1.8364706410475873	-5.993382770216393	-6.8245689567887275	-5.413946292835909	-8.979698388092052	-12.250560437916509	-7.579591019639557	-4.514363676213611	0.7208156439597363	3.6292881755144397	1.4337680918065416	1.7208253137182707	0.3629772813509106	-2.2357904464785805	-1.9178422027644002	-4.288296449294239	-3.3886691101694804	-5.483527143047407	-6.470148085682412	-7.935706122302998	-7.127696679577243	-3.7731281943402184	-1.087636782058556	0.0	-1.2798826390675293	-1.2154467703898075	-0.8980958259902029	-0.8107143732197066	-1.011812062101167	-0.2628848219013119	1.5090163310573432	1.6726659186580606	3.127494171405058	1.1537442590285618	0.7199898891604436	0.969774953803062	3.7660049647281695	4.374627370137258	0.8065359368777398
chr3R:4025955-4028229	-0.8107143732197066	-1.011812062101167	-0.2628848219013119	1.5090163310573432	1.6726659186580606	3.127494171405058	1.1537442590285618	0.7199898891604436	0.969774953803062	3.7660049647281695	4.374627370137258	0.8065359368777398	0.288769123076823	4.228761112017221	3.9413412878966114	2.056688907158975	6.4053226152114755	8.071057174643359	5.006040479143558	1.6151662044062816	-0.81789855807269	-0.4393470541117445	-2.923856296835385	-1.0638281576422768	-0.8576225908035782	0.12162736972652213	-0.26145052715670036	-0.16125860883478269	1.000511688533127	0.24661775205779468	0.4248881744950137	3.0070525504257106	2.1618559426034203	1.367451848931133	1.6621304713628446	-0.4879048136259703	-1.0389004410724274	-2.3081165074462984	-5.641614850145734	-9.03771789282464	-5.382503205002897	-4.412751925549258	-2.2231996692860876	-4.781050226025021	-4.000196332234148	-1.7367957864398744	-1.7353626985013086	-4.105287923072722	-4.834665436482916
chr3R:4028275-4030314	3.127494171405058	1.1537442590285618	0.7199898891604436	0.969774953803062	3.7660049647281695	4.374627370137258	0.8065359368777398	0.288769123076823	4.228761112017221	3.9413412878966114	2.056688907158975	6.4053226152114755	8.071057174643359	5.006040479143558	1.6151662044062816	-0.81789855807269	-0.4393470541117445	-2.923856296835385	-1.0638281576422768	-0.8576225908035782	0.12162736972652213	-0.26145052715670036	-0.16125860883478269	1.000511688533127	0.24661775205779468	0.4248881744950137	3.0070525504257106	2.1618559426034203	1.367451848931133	1.6621304713628446	-0.4879048136259703	-1.0389004410724274	-2.3081165074462984	-5.641614850145734	-9.03771789282464	-5.382503205002897	-4.412751925549258	-2.2231996692860876	-4.781050226025021	-4.000196332234148	-1.7367957864398744	-1.7353626985013086	-4.105287923072722	-4.834665436482916	-1.3020713725970023	-2.7050108235271284	-1.8498126078562256	0.0	0.3842533059311557
chr3R:4034034-4035416	8.071057174643359	5.006040479143558	1.6151662044062816	-0.81789855807269	-0.4393470541117445	-2.923856296835385	-1.0638281576422768	-0.8576225908035782	0.12162736972652213	-0.26145052715670036	-0.16125860883478269	1.000511688533127	0.24661775205779468	0.4248881744950137	3.0070525504257106	2.1618559426034203	1.367451848931133	1.6621304713628446	-0.4879048136259703	-1.0389004410724274	-2.3081165074462984	-5.641614850145734	-9.03771789282464	-5.382503205002897	-4.412751925549258	-2.2231996692860876	-4.781050226025021	-4.000196332234148	-1.7367957864398744	-1.7353626985013086	-4.105287923072722	-4.834665436482916	-1.3020713725970023	-2.7050108235271284	-1.8498126078562256	0.0	0.3842533059311557	-0.9633466030767887	-1.6776155008134641	1.378816301514833	2.1364887105180475	-0.895409643874784	-2.1485899392693364	0.21715002952851573	-1.444600092851566	0.3345236712022749	1.497653167455463	15.617063746914802	11.055589730670206
chr3R:4099661-4103395	-0.40812714701334835	1.1780179640365476	1.5793357568113395	-2.3375063566839374	-3.980221871099236	-6.031686641095119	-6.5692113620043235	-11.219006919319364	-8.207390860552492	-14.46510420806005	-18.24076711704975	-16.568203658185183	-24.89052566975089	-16.24531471224438	-17.86306199188482	-11.976437278494037	-26.718965215102063	-22.37290546440477	-8.848306250537322	-2.191613866854509	10.598750449481344	20.844451451154196	18.454044912293373	18.206634442613208	13.338577170801292	6.303721678405805	3.922717495729088	1.064783985678585	-3.050847488952894	-3.7639159688852946	-10.882970659261735	-9.264092477768589	0.24827508068938758	-1.119930682753642	3.311057527471726	9.364870462172384	8.606858429321807	6.712737790822379	2.5130237299592335	-0.8142112846098194	0.1279004937764067	9.19193786597272	8.930276065450611	10.262783835428912	4.930180523532574	9.854812113814921	6.631168393360584	10.400936836303336	8.952709905387344
chr3R:4103521-4110506	-8.207390860552492	-14.46510420806005	-18.24076711704975	-16.568203658185183	-24.89052566975089	-16.24531471224438	-17.86306199188482	-11.976437278494037	-26.718965215102063	-22.37290546440477	-8.848306250537322	-2.191613866854509	10.598750449481344	20.844451451154196	18.454044912293373	18.206634442613208	13.338577170801292	6.303721678405805	3.922717495729088	1.064783985678585	-3.050847488952894	-3.7639159688852946	-10.882970659261735	-9.264092477768589	0.24827508068938758	-1.119930682753642	3.311057527471726	9.364870462172384	8.606858429321807	6.712737790822379	2.5130237299592335	-0.8142112846098194	0.1279004937764067	9.19193786597272	8.930276065450611	10.262783835428912	4.930180523532574	9.854812113814921	6.631168393360584	10.400936836303336	8.952709905387344	1.712654799456369	-0.09621366072704284	3.126959555942613	2.3228610921274355	4.624462258978455	1.4288231200057482	2.010149615554451	4.241764523578268
chr3R:4527545-4529559	10.092264301864041	8.699576753330431	10.707103104939874	10.142140584720375	9.301259887891705	9.176148313376153	2.428283858999439	0.3583317802510046	-3.3280791926077744	-9.205631599970774	-10.649754397530575	-12.625024755856053	-14.860479743372796	-15.63528338139788	-9.862061312038518	-12.466929193614089	-3.381305808153869	11.11951581703862	11.968582083485156	10.890038959645388	4.316039424117731	-3.8171713012858577	-5.905095618952003	-8.087079674847224	0.20538325990451917	7.763008529795657	7.112835269512629	6.896799571024693	1.8986668949194396	-6.204452881487264	-6.525040335790181	-10.804867828986099	-10.450118181386166	-2.0095826674614794	-1.3831650459648817	7.052942248637476	9.179131254140767	11.034811451226288	10.62388707812361	7.78602499830508	-0.9213872203413562	-5.902380115474363	-12.695255125301577	-13.80221031474808	0.09996368838010204	6.404573615106358	-0.07441260246669865	0.32547235250150247	-2.206789832877172
chr3R:4799429-4801242	12.442071208979362	3.6365607874180053	1.1737218734474009	1.7973177350732994	3.348905616801328	3.6489844348217413	4.970513466649491	4.021113253202389	4.461674226112539	6.584215284001712	5.749885763409703	7.107193194089071	5.256082107451984	0.43909275453386304	-3.590057338241911	-3.771404113334336	-3.376864033691986	0.5620959273215277	12.555271598040727	17.230432509939444	8.05722696720767	10.265434370878062	7.277267202529928	15.958368569304433	12.79542532042007	10.53685272889296	5.572448137451447	7.595160693579752	4.568102904103452	2.79204685800438	6.02687632448515	11.624713034075983	7.7886515675451236	7.957261444821129	3.6903311900573246	4.320475666655417	3.078796272545833	-0.39887535079762954	-5.198541219005619	-14.041949408598	-22.476140440180497	-27.081491864520434	-21.832841484700246	-13.921323825871909	2.427572347303209	4.870786057913115	3.961557459081693	8.742170018656076	3.2373841721491976
chr3R:8887308-8889610	-18.15694201268702	-1.5781838836615223	-2.1926669569106867	-4.426779395547373	-1.654507166568443	0.5313487585404655	-1.45622836153595	0.3842533059311557	-0.3842533059311557	-0.6252873828651145	2.259982999975834	2.1589988735008263	0.5050184077099935	11.211397985473695	14.724836641216907	1.684872899606169	13.410471692491669	22.340375293194633	8.114786140247721	22.89853713217827	17.968718525876252	17.342155833142904	10.703590853208071	9.356671796277931	7.785012481682578	8.353584557318467	12.219437543718893	3.049221526007841	2.5260090740173515	7.612334328052842	4.01964814813525	5.534195638913679	4.090838442326516	1.6249451703295494	-5.6300151906428875	-9.213084910491027	-13.805552317073984	-12.738940545004686	-1.3891769388899315	6.987923023819453	10.427559224744263	10.02566943549425	16.795665852096395	23.21137599068517	23.95031432024013	29.161539565231234	24.05828899448285	19.812660169819832	19.07859774660052
chr3R:8891326-8895668	-0.3842533059311557	-0.6252873828651145	2.259982999975834	2.1589988735008263	0.5050184077099935	11.211397985473695	14.724836641216907	1.684872899606169	13.410471692491669	22.340375293194633	8.114786140247721	22.89853713217827	17.968718525876252	17.342155833142904	10.703590853208071	9.356671796277931	7.785012481682578	8.353584557318467	12.219437543718893	3.049221526007841	2.5260090740173515	7.612334328052842	4.01964814813525	5.534195638913679	4.090838442326516	1.6249451703295494	-5.6300151906428875	-9.213084910491027	-13.805552317073984	-12.738940545004686	-1.3891769388899315	6.987923023819453	10.427559224744263	10.02566943549425	16.795665852096395	23.21137599068517	23.95031432024013	29.161539565231234	24.05828899448285	19.812660169819832	19.07859774660052	15.3380696105226	13.768562218230947	16.309776589562304	13.828407318787768	8.598356188371625	8.725384133259011	6.138906406392519	7.952275753636172
chr3R:8895676-8901507	22.340375293194633	8.114786140247721	22.89853713217827	17.968718525876252	17.342155833142904	10.703590853208071	9.356671796277931	7.785012481682578	8.353584557318467	12.219437543718893	3.049221526007841	2.5260090740173515	7.612334328052842	4.01964814813525	5.534195638913679	4.090838442326516	1.6249451703295494	-5.6300151906428875	-9.213084910491027	-13.805552317073984	-12.738940545004686	-1.3891769388899315	6.987923023819453	10.427559224744263	10.02566943549425	16.795665852096395	23.21137599068517	23.95031432024013	29.161539565231234	24.05828899448285	19.812660169819832	19.07859774660052	15.3380696105226	13.768562218230947	16.309776589562304	13.828407318787768	8.598356188371625	8.725384133259011	6.138906406392519	7.952275753636172	4.218145706079089	6.844971535829522	5.1217182645371695	3.8714322073164293	2.3649491452153066	1.097703098138366	-0.14538987010094848	-0.1507916912279716	-0.7575171693963538
chr3R:8901577-8902724	7.612334328052842	4.01964814813525	5.534195638913679	4.090838442326516	1.6249451703295494	-5.6300151906428875	-9.213084910491027	-13.805552317073984	-12.738940545004686	-1.3891769388899315	6.987923023819453	10.427559224744263	10.02566943549425	16.795665852096395	23.21137599068517	23.95031432024013	29.161539565231234	24.05828899448285	19.812660169819832	19.07859774660052	15.3380696105226	13.768562218230947	16.309776589562304	13.828407318787768	8.598356188371625	8.725384133259011	6.138906406392519	7.952275753636172	4.218145706079089	6.844971535829522	5.1217182645371695	3.8714322073164293	2.3649491452153066	1.097703098138366	-0.14538987010094848	-0.1507916912279716	-0.7575171693963538	-0.6846820923892556	-2.0267309587671667	-1.6642346897805789	6.58421488404799	6.26507062532595	2.7103513728707	-3.6909483465340043	-3.9426134932929724	-10.9259024779195	-1.505556311831212	-11.358957656915091	-25.240529435636695
chr3R:9118136-9119193	1.1737218734474009	-2.5096402591832794	1.1052620022811976	3.998765029548459	-0.6885541204554105	-1.5781838836615223	-5.095422285464617	-5.5047953547611375	-0.485433315689084	-1.4637527426815689	-0.24517880602731876	1.1168689899464743	2.5435974661718377	0.0	0.14277677466388472	1.6534777449755385	3.1017843872047535	-0.5315326704786154	-0.3842533059311557	-0.5927550028763441	2.3322251892368464	3.423223566810384	0.9798660544813	0.7195857479812133	0.9555260417189537	-1.1448870952583252	0.3842533059311557	0.47712125471966244	0.8153647056964378	1.8505785857027999	2.04516867540684	3.5163865496383835	2.553832101580921	2.828086374354925	0.46047122308459054	12.250709690066083	14.096853685194423	9.751862080543589	15.955404506162834	1.6312820826466912	3.875511318553831	6.4648760971767985	8.789967502987071	9.41383701442284	25.49480804678503	22.128878455958507	13.925551547261662	8.630452853177877	8.33662522440237
chr3R:9119950-9122257	3.998765029548459	-0.6885541204554105	-1.5781838836615223	-5.095422285464617	-5.5047953547611375	-0.485433315689084	-1.4637527426815689	-0.24517880602731876	1.1168689899464743	2.5435974661718377	0.0	0.14277677466388472	1.6534777449755385	3.1017843872047535	-0.5315326704786154	-0.3842533059311557	-0.5927550028763441	2.3322251892368464	3.423223566810384	0.9798660544813	0.7195857479812133	0.9555260417189537	-1.1448870952583252	0.3842533059311557	0.47712125471966244	0.8153647056964378	1.8505785857027999	2.04516867540684	3.5163865496383835	2.553832101580921	2.828086374354925	0.46047122308459054	12.250709690066083	14.096853685194423	9.751862080543589	15.955404506162834	1.6312820826466912	3.875511318553831	6.4648760971767985	8.789967502987071	9.41383701442284	25.49480804678503	22.128878455958507	13.925551547261662	8.630452853177877	8.33662522440237	4.312054908251188	4.346307838067423	-0.39571778579256106
chr3R:9636052-9637252	-2.312805595027273	-0.2495012470142793	1.2589441995288997	2.7285928155171044	1.639161819651437	3.6700020337893435	3.961557459081693	4.547248022655562	5.057126481214032	5.339744490571215	5.085392050221271	4.957121931485417	1.3372052356213473	2.57800462084052	0.9254841609599342	2.0636106573888156	-1.6060093041852628	0.13113240125265113	-2.2766964516323824	-3.829565386916642	-2.6353589596911084	-4.043066067956187	-2.760981320822294	-1.6099019593760742	-1.3124749025112545	0.32675222119505476	0.5552050987676277	1.0422735358335964	-0.04885337371119348	2.7142543250023254	2.2977465369314527	0.6892415322881931	-3.174952245087882	-7.293349701166859	-5.258865570799871	-11.10089089918467	-9.951714231299428	-9.606332648278892	1.4869219426349465	7.435746466203639	5.313155524380231	9.944637222931739	15.80190971430454	9.886198180342316	8.439970003861834	7.343498721793222	3.1746827265970428	5.279972209030122	2.850469973555549
chr3R:9701405-9702943	-0.8764796054048172	-1.0348779158760646	-0.9341962584795988	-3.5589254487809185	-1.7798561997841542	-3.303128074944001	-1.0024188344415608	-2.705719263027363	-7.225467171388558	-7.272168523386715	-5.862398700503864	-1.800852409991378	-9.796064581070809	-6.686529263990006	-14.311958164337236	-13.917693439642852	-7.756955224124601	0.9832468959814906	5.747681576457095	4.901887163150268	2.352376306473089	-2.61071507316245	-8.395033935201354	-8.302230808323753	-12.083106534268206	-11.273303664496844	-3.3028455831210612	-3.1675575897326156	-3.295407657691238	0.7837460918342929	8.448757532830383	11.75972471634126	8.36503560861049	9.881980590477301	3.005566606660753	15.301660122352114	15.618734568581333	9.597687817471858	8.404110936235838	0.46660954739493005	5.90479927490579	4.783306610382718	8.731294780536468	9.722155359722272	4.031641574554038	4.292064192882019	2.6506117569523595	4.754608939400018	3.660516017440276
chr3R:9703004-9704918	-1.7798561997841542	-3.303128074944001	-1.0024188344415608	-2.705719263027363	-7.225467171388558	-7.272168523386715	-5.862398700503864	-1.800852409991378	-9.796064581070809	-6.686529263990006	-14.311958164337236	-13.917693439642852	-7.756955224124601	0.9832468959814906	5.747681576457095	4.901887163150268	2.352376306473089	-2.61071507316245	-8.395033935201354	-8.302230808323753	-12.083106534268206	-11.273303664496844	-3.3028455831210612	-3.1675575897326156	-3.295407657691238	0.7837460918342929	8.448757532830383	11.75972471634126	8.36503560861049	9.881980590477301	3.005566606660753	15.301660122352114	15.618734568581333	9.597687817471858	8.404110936235838	0.46660954739493005	5.90479927490579	4.783306610382718	8.731294780536468	9.722155359722272	4.031641574554038	4.292064192882019	2.6506117569523595	4.754608939400018	3.660516017440276	3.786128616976786	0.5597910792161699	1.8426661614895707	1.3526616229712707
chr3R:9706058-9708016	-5.862398700503864	-1.800852409991378	-9.796064581070809	-6.686529263990006	-14.311958164337236	-13.917693439642852	-7.756955224124601	0.9832468959814906	5.747681576457095	4.901887163150268	2.352376306473089	-2.61071507316245	-8.395033935201354	-8.302230808323753	-12.083106534268206	-11.273303664496844	-3.3028455831210612	-3.1675575897326156	-3.295407657691238	0.7837460918342929	8.448757532830383	11.75972471634126	8.36503560861049	9.881980590477301	3.005566606660753	15.301660122352114	15.618734568581333	9.597687817471858	8.404110936235838	0.46660954739493005	5.90479927490579	4.783306610382718	8.731294780536468	9.722155359722272	4.031641574554038	4.292064192882019	2.6506117569523595	4.754608939400018	3.660516017440276	3.786128616976786	0.5597910792161699	1.8426661614895707	1.3526616229712707	2.909944344227449	0.7211767818177803	-2.693357291381658	-2.640037836809343	-2.5237775132411406	-5.339077175093297
chr3R:9725267-9726808	3.660516017440276	3.786128616976786	0.5597910792161699	1.8426661614895707	1.3526616229712707	2.909944344227449	0.7211767818177803	-2.693357291381658	-2.640037836809343	-2.5237775132411406	-5.339077175093297	-4.987528306772937	-4.717059571841241	-2.5535156817432547	-1.5787927007729508	-4.661688287567245	-4.261114058660981	-7.587650005125273	-7.826319526513023	-7.432503116505482	-5.308822225936528	-3.6675906198389954	-4.492419915127841	-0.6252873828651145	-1.4074923025721504	-3.781475802445572	-3.964892278014742	-1.8930360160855124	-5.816185985006956	-4.966417206356988	-4.31370974718157	-7.7822724086371835	-0.2575743971255317	-5.555537288026293	-5.267618446483352	-4.938523259904387	-3.9292317804284607	-4.301677161537493	-0.8781774727874894	-3.048614749736665	-1.4967610451557947	-4.793031600934955	-4.470033602521571	-4.099728976097888	-2.3994898162690954	-2.6417652865832872	0.3842533059311557	-1.2210476826217627	-6.662549444052282
chr3R:10632846-10633675	1.6611613005066113	0.08542939168541709	1.1535175700737104	0.3842533059311557	1.8496855644883345	3.0737961294270697	4.0976002339008435	4.3105477693396805	1.3394466820517819	0.9031307816834898	0.5106564001304231	-1.3962811641264024	1.608812249710121	-1.7152440494930532	0.33818680422465797	-0.9005629747841227	-0.7132536338329608	0.56911877959512	-3.2869014944831965	-1.104920829442077	-0.8692471391431942	-2.533486273847096	-3.5933189522006903	-2.6215380058216344	-0.47271691143287914	-0.5656195010510878	1.2780642861172016	-5.0050929002018965	-3.5943457566513155	-0.825840357182985	-2.318691351365685	-0.81684140367428	-0.781144479986424	-0.28273532516762456	2.1732235675433507	0.27796301668209095	2.067773692364584	4.242288054348137	4.5288778085298675	4.912357182714044	1.7553685593854955	0.3839139948943208	2.507005670369466	3.2832915856508347	4.684480271596352	-0.8368658169267619	4.5234189168423535	4.434869008621041	-0.6816519536376183
chr3R:11810758-11813693	-17.609401467693562	-10.584414501460413	-9.048774010651375	0.0	-9.965375847353126	-16.55091005424856	-8.584471128681406	4.61005897983493	1.6806839062132066	0.4693180592170093	7.125325040843056	4.278832297716297	0.0	1.6806839062132066	1.0668755590631576	8.261175188661946	9.358914025368744	10.42758135148813	9.985528198070476	11.794159806277289	7.627793786781517	1.170041379908726	3.1116449905781733	5.550649418162329	10.066387148435183	2.635745286468872	4.628766747010087	14.007930617276433	2.225091131627076	0.3842533059311557	7.8822946380963295	12.726358673451314	15.455897643707862	12.33265950181445	6.466280099263977	8.827446043215287	8.169977621352952	7.407904726693775	3.8306141886628065	3.016147875342304	-1.572470770465067	2.3501947270124304	0.47662962113177054	-3.1421673171615625	-1.1819834097858617	-2.4959401053262535	-1.9293433591621245	-5.490793561607811	-3.964133086024525
chr3R:11815387-11816813	0.4693180592170093	7.125325040843056	4.278832297716297	0.0	1.6806839062132066	1.0668755590631576	8.261175188661946	9.358914025368744	10.42758135148813	9.985528198070476	11.794159806277289	7.627793786781517	1.170041379908726	3.1116449905781733	5.550649418162329	10.066387148435183	2.635745286468872	4.628766747010087	14.007930617276433	2.225091131627076	0.3842533059311557	7.8822946380963295	12.726358673451314	15.455897643707862	12.33265950181445	6.466280099263977	8.827446043215287	8.169977621352952	7.407904726693775	3.8306141886628065	3.016147875342304	-1.572470770465067	2.3501947270124304	0.47662962113177054	-3.1421673171615625	-1.1819834097858617	-2.4959401053262535	-1.9293433591621245	-5.490793561607811	-3.964133086024525	-2.1888847314288187	-1.9573112917462503	-1.432519026414036	-3.9997040967942254	-3.9032884347774943	-2.8124156488522245	-4.1253681096977	-3.467017569553578	-3.117985255917023
chr3R:11817253-11818329	1.6806839062132066	1.0668755590631576	8.261175188661946	9.358914025368744	10.42758135148813	9.985528198070476	11.794159806277289	7.627793786781517	1.170041379908726	3.1116449905781733	5.550649418162329	10.066387148435183	2.635745286468872	4.628766747010087	14.007930617276433	2.225091131627076	0.3842533059311557	7.8822946380963295	12.726358673451314	15.455897643707862	12.33265950181445	6.466280099263977	8.827446043215287	8.169977621352952	7.407904726693775	3.8306141886628065	3.016147875342304	-1.572470770465067	2.3501947270124304	0.47662962113177054	-3.1421673171615625	-1.1819834097858617	-2.4959401053262535	-1.9293433591621245	-5.490793561607811	-3.964133086024525	-2.1888847314288187	-1.9573112917462503	-1.432519026414036	-3.9997040967942254	-3.9032884347774943	-2.8124156488522245	-4.1253681096977	-3.467017569553578	-3.117985255917023	6.432035623491958	7.576491725699309	5.419293624051286	0.0
chr3R:11851563-11854163	20.815431468847297	0.0	13.66210972464811	22.299675767889298	24.521501992581896	26.038825020078697	20.428601299618958	13.89661960951481	10.617936062688349	5.269200398286688	1.6725892862575789	-2.6022655972107627	-5.884224580358315	-8.511312674620797	-14.660867072865491	-8.327775815694839	-3.4015096924878034	-5.5205190618308935	-1.9756796499432487	-6.245711672776473	-5.449024129127052	-8.755405558106348	-5.46774939059748	-5.847618883554512	-1.5702515793730876	-5.182025275449682	2.277542842538987	8.349032734620831	13.07566143365693	9.54352172565086	3.4884510636452717	1.921462605233132	0.49601876762920016	-2.2879515958707595	-2.693356504074527	-8.887528818321481	-12.298032776850754	-10.389628712282159	2.3876856771149644	0.35932296768102534	-2.7009848225664905	-4.059205901055475	-3.9200795556635826	-5.424586541002613	-5.386338350596155	-9.655622885024	-8.87225385393659	-3.285867628105437	-9.599436888485142
chr3R:11860741-11861989	-1.9756796499432487	-6.245711672776473	-5.449024129127052	-8.755405558106348	-5.46774939059748	-5.847618883554512	-1.5702515793730876	-5.182025275449682	2.277542842538987	8.349032734620831	13.07566143365693	9.54352172565086	3.4884510636452717	1.921462605233132	0.49601876762920016	-2.2879515958707595	-2.693356504074527	-8.887528818321481	-12.298032776850754	-10.389628712282159	2.3876856771149644	0.35932296768102534	-2.7009848225664905	-4.059205901055475	-3.9200795556635826	-5.424586541002613	-5.386338350596155	-9.655622885024	-8.87225385393659	-3.285867628105437	-9.599436888485142	-4.73199339460868	-3.0875787529516447	-9.322787078567337	-6.5905652290468835	-15.44137574392421	-18.702237221876622	-11.605315027881026	-1.0104549899514124	6.198089544758217	4.99271275273111	6.291520612494342	2.5038817104121818	10.441031572246223	8.000600923753556	17.35313164817634	14.926302604905139	3.3978946819465916	8.809817228733966
chr3R:12239860-12241082	3.1859472527738215	-0.05176966960636062	3.40663240842869	4.60607299848129	0.23097240156261764	2.575093688216971	0.18375565198095234	2.680826633010861	5.090595134340593	2.0142899998913792	0.07700761054489276	-1.5101248237469915	-3.510435670978448	-1.715280270344079	-1.2859507081485761	-0.09673434748595171	-5.2581521847329	-7.890251008115107	-7.864081696036418	-7.200211821721917	-5.840448566237395	0.0	-0.5119595670284163	-2.313758212713334	-2.0922625163239226	-4.730293288412242	-7.411041468686042	-6.089418643291937	-9.691080032944228	-3.379958449935341	-5.058904646452991	-9.31094871485304	-8.663622380352658	-8.479417206409494	-7.784420274291496	-9.04023998299546	-7.507326630448928	0.18946256670265715	-0.2620076431622541	-7.366682927913037	-3.542733151497656	-0.32675222119505476	-2.532104336326324	-1.8766476892227533	-0.9670162803285552	0.9715700309623143	1.1181566385051962	-0.9059652567236041	-0.3842533059311557
chr3R:12502758-12503679	13.16757867466731	1.5474151936727185	14.667539559676943	13.779983238191594	19.800806034828167	4.6503333071372595	9.391829278232878	8.480794790281625	6.854582205137664	12.800076351781513	9.316387263808183	10.039649599628472	3.5631032389280772	3.0408012678113243	2.675928119782006	0.4399528018312274	1.0466924622419154	-2.010149615554453	-7.906842905965124	-9.540231376758332	-9.316719391333907	-11.353759390627259	-3.163567567728021	-12.964280185497367	-20.382692571730093	-5.01997660585484	-7.862249285416764	10.12794423604725	11.589079923961034	9.644100910896817	6.650313334346768	0.7979207467649748	-2.5192275124775305	-0.13097553822551802	10.077746951020416	10.827242304152746	6.0551820619676056	3.5144031280708	-1.7358911218010562	-3.4254066052417684	3.493421454733685	5.771003728679044	9.350144741396035	9.601643543503041	9.58169817890349	4.4938597603507775	-1.5454284948951305	-6.776086442389717	-11.608323017419519
chr3R:12503880-12507094	14.667539559676943	13.779983238191594	19.800806034828167	4.6503333071372595	9.391829278232878	8.480794790281625	6.854582205137664	12.800076351781513	9.316387263808183	10.039649599628472	3.5631032389280772	3.0408012678113243	2.675928119782006	0.4399528018312274	1.0466924622419154	-2.010149615554453	-7.906842905965124	-9.540231376758332	-9.316719391333907	-11.353759390627259	-3.163567567728021	-12.964280185497367	-20.382692571730093	-5.01997660585484	-7.862249285416764	10.12794423604725	11.589079923961034	9.644100910896817	6.650313334346768	0.7979207467649748	-2.5192275124775305	-0.13097553822551802	10.077746951020416	10.827242304152746	6.0551820619676056	3.5144031280708	-1.7358911218010562	-3.4254066052417684	3.493421454733685	5.771003728679044	9.350144741396035	9.601643543503041	9.58169817890349	4.4938597603507775	-1.5454284948951305	-6.776086442389717	-11.608323017419519	-5.896821006831902	-10.625999068958114
chr3R:12527248-12528519	-5.896821006831902	-10.625999068958114	-3.461096250414885	-7.315381883836366	-14.405503849439969	-13.62569637491729	-30.1391832991239	-28.454415987992036	-30.77194718038656	-11.019405591671422	1.7687383209436096	12.210548793719441	14.713150828466533	2.314635426028119	0.6319527960922426	-1.63483122556477	-2.4162400653716074	-5.178841611408204	-4.240093779583494	-4.155007287282747	-1.4893859393294329	-2.341867418271068	-2.440881856766676	-5.591187009792811	-6.257220637993135	-4.218838746507458	-0.6252873828651145	-3.2957359069592345	-4.840945449105355	-3.409249642710011	-6.221769356892567	-0.6252873828651145	-6.804321369387062	-5.0712043181888244	0.0	-7.166130897179781	-4.702105574631446	-2.259982999975834	-1.8027107223228733	-5.810493533269182	-1.9893859978533406	0.32675222119505476	-0.9884928598239788	0.0	-1.8351196129305836	-0.06334845451053799	2.1012435183220424	0.8331037697083299	1.365579665161354
chr3R:12529278-12530509	-14.405503849439969	-13.62569637491729	-30.1391832991239	-28.454415987992036	-30.77194718038656	-11.019405591671422	1.7687383209436096	12.210548793719441	14.713150828466533	2.314635426028119	0.6319527960922426	-1.63483122556477	-2.4162400653716074	-5.178841611408204	-4.240093779583494	-4.155007287282747	-1.4893859393294329	-2.341867418271068	-2.440881856766676	-5.591187009792811	-6.257220637993135	-4.218838746507458	-0.6252873828651145	-3.2957359069592345	-4.840945449105355	-3.409249642710011	-6.221769356892567	-0.6252873828651145	-6.804321369387062	-5.0712043181888244	0.0	-7.166130897179781	-4.702105574631446	-2.259982999975834	-1.8027107223228733	-5.810493533269182	-1.9893859978533406	0.32675222119505476	-0.9884928598239788	0.0	-1.8351196129305836	-0.06334845451053799	2.1012435183220424	0.8331037697083299	1.365579665161354	3.118089043995874	1.0009102260028648	1.684872899606169	2.6379036801846523
chr3R:12538949-12541239	-5.591187009792811	-6.257220637993135	-4.218838746507458	-0.6252873828651145	-3.2957359069592345	-4.840945449105355	-3.409249642710011	-6.221769356892567	-0.6252873828651145	-6.804321369387062	-5.0712043181888244	0.0	-7.166130897179781	-4.702105574631446	-2.259982999975834	-1.8027107223228733	-5.810493533269182	-1.9893859978533406	0.32675222119505476	-0.9884928598239788	0.0	-1.8351196129305836	-0.06334845451053799	2.1012435183220424	0.8331037697083299	1.365579665161354	3.118089043995874	1.0009102260028648	1.684872899606169	2.6379036801846523	2.8614209169864795	5.422366863811442	7.4433238762129665	4.5928930113201085	2.366639943598991	-0.3582612510021725	0.0	-1.6885001724939706	-0.3842533059311557	0.3540426181546566	-1.4844398683398285	1.3061584943343814	2.234083572768844	0.6252873828651146	0.24062334122190882	6.429573246891808	3.608934426726363	1.306378598811669	6.612752168920623
chr3R:12541306-12543865	-4.840945449105355	-3.409249642710011	-6.221769356892567	-0.6252873828651145	-6.804321369387062	-5.0712043181888244	0.0	-7.166130897179781	-4.702105574631446	-2.259982999975834	-1.8027107223228733	-5.810493533269182	-1.9893859978533406	0.32675222119505476	-0.9884928598239788	0.0	-1.8351196129305836	-0.06334845451053799	2.1012435183220424	0.8331037697083299	1.365579665161354	3.118089043995874	1.0009102260028648	1.684872899606169	2.6379036801846523	2.8614209169864795	5.422366863811442	7.4433238762129665	4.5928930113201085	2.366639943598991	-0.3582612510021725	0.0	-1.6885001724939706	-0.3842533059311557	0.3540426181546566	-1.4844398683398285	1.3061584943343814	2.234083572768844	0.6252873828651146	0.24062334122190882	6.429573246891808	3.608934426726363	1.306378598811669	6.612752168920623	4.763656651418927	5.85960674490486	4.536640978996189	4.194182600274751	3.6296165799150906
chr3R:12563756-12564704	5.85960674490486	4.536640978996189	4.194182600274751	3.6296165799150906	0.46502462121008725	-0.9355155726140088	-4.818626371793768	-1.6669856873848266	-1.6134344001036314	-1.8468231395127621	-5.089658650149502	-3.521361090290075	-3.344727258583307	-1.7458382016960265	-2.4516181568969824	-0.40963857646285784	-7.5745918396436025	-3.7860105922852045	-4.253131267424744	-0.7575171693963538	-2.082281889481722	-9.492398380826392	-0.2213487223136394	0.0	-3.035475369313107	-4.308396464379107	-4.521977387180778	-2.3452005670691367	-0.09650737137313009	-1.4637527426815689	3.1185323315531774	4.253211511465341	5.166250359360908	4.792365772961887	4.217397000740693	6.368836430044038	5.296579562891141	6.285437440042684	1.7499163430133997	3.7172897163482084	3.9692796406808015	5.369542920663703	0.0	0.0	0.5777871238726426	-1.7321457241349796	0.0	2.552105355777757	4.408137690764257
chr3R:12565040-12568174	3.6296165799150906	0.46502462121008725	-0.9355155726140088	-4.818626371793768	-1.6669856873848266	-1.6134344001036314	-1.8468231395127621	-5.089658650149502	-3.521361090290075	-3.344727258583307	-1.7458382016960265	-2.4516181568969824	-0.40963857646285784	-7.5745918396436025	-3.7860105922852045	-4.253131267424744	-0.7575171693963538	-2.082281889481722	-9.492398380826392	-0.2213487223136394	0.0	-3.035475369313107	-4.308396464379107	-4.521977387180778	-2.3452005670691367	-0.09650737137313009	-1.4637527426815689	3.1185323315531774	4.253211511465341	5.166250359360908	4.792365772961887	4.217397000740693	6.368836430044038	5.296579562891141	6.285437440042684	1.7499163430133997	3.7172897163482084	3.9692796406808015	5.369542920663703	0.0	0.0	0.5777871238726426	-1.7321457241349796	0.0	2.552105355777757	4.408137690764257	6.360912635673192	1.249289972504781	2.160586180667513
chr3R:12568819-12570606	-5.089658650149502	-3.521361090290075	-3.344727258583307	-1.7458382016960265	-2.4516181568969824	-0.40963857646285784	-7.5745918396436025	-3.7860105922852045	-4.253131267424744	-0.7575171693963538	-2.082281889481722	-9.492398380826392	-0.2213487223136394	0.0	-3.035475369313107	-4.308396464379107	-4.521977387180778	-2.3452005670691367	-0.09650737137313009	-1.4637527426815689	3.1185323315531774	4.253211511465341	5.166250359360908	4.792365772961887	4.217397000740693	6.368836430044038	5.296579562891141	6.285437440042684	1.7499163430133997	3.7172897163482084	3.9692796406808015	5.369542920663703	0.0	0.0	0.5777871238726426	-1.7321457241349796	0.0	2.552105355777757	4.408137690764257	6.360912635673192	1.249289972504781	2.160586180667513	1.085772074781901	0.8364613533383195	1.31114332229032	-0.8981778460115105	9.545095672654282	4.631844975917167	3.381341890682293
chr3R:12571335-12572594	-0.40963857646285784	-7.5745918396436025	-3.7860105922852045	-4.253131267424744	-0.7575171693963538	-2.082281889481722	-9.492398380826392	-0.2213487223136394	0.0	-3.035475369313107	-4.308396464379107	-4.521977387180778	-2.3452005670691367	-0.09650737137313009	-1.4637527426815689	3.1185323315531774	4.253211511465341	5.166250359360908	4.792365772961887	4.217397000740693	6.368836430044038	5.296579562891141	6.285437440042684	1.7499163430133997	3.7172897163482084	3.9692796406808015	5.369542920663703	0.0	0.0	0.5777871238726426	-1.7321457241349796	0.0	2.552105355777757	4.408137690764257	6.360912635673192	1.249289972504781	2.160586180667513	1.085772074781901	0.8364613533383195	1.31114332229032	-0.8981778460115105	9.545095672654282	4.631844975917167	3.381341890682293	2.1250799119424277	1.5859390127041557	3.7157136851864374	9.407428575016004	7.951388255104584
chr3R:12576258-12580067	-4.308396464379107	-4.521977387180778	-2.3452005670691367	-0.09650737137313009	-1.4637527426815689	3.1185323315531774	4.253211511465341	5.166250359360908	4.792365772961887	4.217397000740693	6.368836430044038	5.296579562891141	6.285437440042684	1.7499163430133997	3.7172897163482084	3.9692796406808015	5.369542920663703	0.0	0.0	0.5777871238726426	-1.7321457241349796	0.0	2.552105355777757	4.408137690764257	6.360912635673192	1.249289972504781	2.160586180667513	1.085772074781901	0.8364613533383195	1.31114332229032	-0.8981778460115105	9.545095672654282	4.631844975917167	3.381341890682293	2.1250799119424277	1.5859390127041557	3.7157136851864374	9.407428575016004	7.951388255104584	22.66553718515545	23.79821847137003	22.999138666125926	10.457678299202094	5.255462895800246	7.437823726203457	0.6419365474894669	5.520374476427183	1.3662962369077465	-1.0888184919931516
chr3R:12580184-12582276	4.792365772961887	4.217397000740693	6.368836430044038	5.296579562891141	6.285437440042684	1.7499163430133997	3.7172897163482084	3.9692796406808015	5.369542920663703	0.0	0.0	0.5777871238726426	-1.7321457241349796	0.0	2.552105355777757	4.408137690764257	6.360912635673192	1.249289972504781	2.160586180667513	1.085772074781901	0.8364613533383195	1.31114332229032	-0.8981778460115105	9.545095672654282	4.631844975917167	3.381341890682293	2.1250799119424277	1.5859390127041557	3.7157136851864374	9.407428575016004	7.951388255104584	22.66553718515545	23.79821847137003	22.999138666125926	10.457678299202094	5.255462895800246	7.437823726203457	0.6419365474894669	5.520374476427183	1.3662962369077465	-1.0888184919931516	-5.205231529230764	-8.491095793028835	-6.004664185076033	-10.046734774595622	-7.847911959174045	-15.507515314763927	-13.917238453905515	-21.460746817724576
chr3R:12588053-12590096	6.360912635673192	1.249289972504781	2.160586180667513	1.085772074781901	0.8364613533383195	1.31114332229032	-0.8981778460115105	9.545095672654282	4.631844975917167	3.381341890682293	2.1250799119424277	1.5859390127041557	3.7157136851864374	9.407428575016004	7.951388255104584	22.66553718515545	23.79821847137003	22.999138666125926	10.457678299202094	5.255462895800246	7.437823726203457	0.6419365474894669	5.520374476427183	1.3662962369077465	-1.0888184919931516	-5.205231529230764	-8.491095793028835	-6.004664185076033	-10.046734774595622	-7.847911959174045	-15.507515314763927	-13.917238453905515	-21.460746817724576	-14.170874026665345	-19.51890925958342	-9.33688509021193	-28.06869262536694	-14.735470445549662	-6.860891901425545	-2.1630217452698224	-7.2793191484355155	-4.351369921606369	-3.182631773664759	-0.7138106159856775	0.5552050987676277	1.0867060048308463	4.558990452479847	7.679541455231275	8.410539044119206
chr3R:12590155-12594483	0.8364613533383195	1.31114332229032	-0.8981778460115105	9.545095672654282	4.631844975917167	3.381341890682293	2.1250799119424277	1.5859390127041557	3.7157136851864374	9.407428575016004	7.951388255104584	22.66553718515545	23.79821847137003	22.999138666125926	10.457678299202094	5.255462895800246	7.437823726203457	0.6419365474894669	5.520374476427183	1.3662962369077465	-1.0888184919931516	-5.205231529230764	-8.491095793028835	-6.004664185076033	-10.046734774595622	-7.847911959174045	-15.507515314763927	-13.917238453905515	-21.460746817724576	-14.170874026665345	-19.51890925958342	-9.33688509021193	-28.06869262536694	-14.735470445549662	-6.860891901425545	-2.1630217452698224	-7.2793191484355155	-4.351369921606369	-3.182631773664759	-0.7138106159856775	0.5552050987676277	1.0867060048308463	4.558990452479847	7.679541455231275	8.410539044119206	3.004328123815439	4.236704584412343	0.4680677635176331	-0.5869698895842351
chr3R:12594521-12596337	9.407428575016004	7.951388255104584	22.66553718515545	23.79821847137003	22.999138666125926	10.457678299202094	5.255462895800246	7.437823726203457	0.6419365474894669	5.520374476427183	1.3662962369077465	-1.0888184919931516	-5.205231529230764	-8.491095793028835	-6.004664185076033	-10.046734774595622	-7.847911959174045	-15.507515314763927	-13.917238453905515	-21.460746817724576	-14.170874026665345	-19.51890925958342	-9.33688509021193	-28.06869262536694	-14.735470445549662	-6.860891901425545	-2.1630217452698224	-7.2793191484355155	-4.351369921606369	-3.182631773664759	-0.7138106159856775	0.5552050987676277	1.0867060048308463	4.558990452479847	7.679541455231275	8.410539044119206	3.004328123815439	4.236704584412343	0.4680677635176331	-0.5869698895842351	-3.9374318652475817	-0.17366747914382874	-3.4958944608635627	-3.7613626559894544	-4.188280046498714	-4.227870927007705	-2.729667620894422	-2.3450628965789218	-2.0907154865745836
chr3R:12599364-12600871	5.520374476427183	1.3662962369077465	-1.0888184919931516	-5.205231529230764	-8.491095793028835	-6.004664185076033	-10.046734774595622	-7.847911959174045	-15.507515314763927	-13.917238453905515	-21.460746817724576	-14.170874026665345	-19.51890925958342	-9.33688509021193	-28.06869262536694	-14.735470445549662	-6.860891901425545	-2.1630217452698224	-7.2793191484355155	-4.351369921606369	-3.182631773664759	-0.7138106159856775	0.5552050987676277	1.0867060048308463	4.558990452479847	7.679541455231275	8.410539044119206	3.004328123815439	4.236704584412343	0.4680677635176331	-0.5869698895842351	-3.9374318652475817	-0.17366747914382874	-3.4958944608635627	-3.7613626559894544	-4.188280046498714	-4.227870927007705	-2.729667620894422	-2.3450628965789218	-2.0907154865745836	-3.7426173059977463	-1.1598153041369124	-3.32226813294431	-4.894992146450157	-2.8584945958607624	-2.260723023719353	-0.5945539444151912	-9.127121861435842	-6.380922521288077
chr3R:12629034-12632334	-0.2887691230768229	-2.5525677832348617	-2.5411250298380947	-6.552034862858865	-6.7751112372376525	-3.188185624847744	-1.6817101840050865	0.0	0.0	0.0	0.0	0.0	0.0	0.0	0.0	0.0	0.0	0.0	-3.47778483607295	-1.087636782058556	-2.2907454749269665	-1.327163968934871	1.4786924030138957	0.0	6.322920439641576	6.620062490366005	7.38956967223935	14.729065906383909	10.526182021091191	9.554080484574465	6.161214432528987	1.1906255958627274	3.957363991361315	1.6525758475212882	5.0486775478685075	3.6238713898888353	-0.4106493675885908	6.534237008480309	3.50760375426936	7.11513532822102	12.437853169436158	4.3032532649933035	11.746828534959613	11.076133392708098	3.5773910299417166	9.476576724250926	3.2209678072261996	4.468165018089354	2.2682958068547037
chr3R:12634231-12635523	0.0	0.0	0.0	0.0	0.0	0.0	0.0	0.0	-3.47778483607295	-1.087636782058556	-2.2907454749269665	-1.327163968934871	1.4786924030138957	0.0	6.322920439641576	6.620062490366005	7.38956967223935	14.729065906383909	10.526182021091191	9.554080484574465	6.161214432528987	1.1906255958627274	3.957363991361315	1.6525758475212882	5.0486775478685075	3.6238713898888353	-0.4106493675885908	6.534237008480309	3.50760375426936	7.11513532822102	12.437853169436158	4.3032532649933035	11.746828534959613	11.076133392708098	3.5773910299417166	9.476576724250926	3.2209678072261996	4.468165018089354	2.2682958068547037	-0.030425336723369886	0.4739392108939612	3.36469211601432	-0.2800294047313395	2.2563420535720784	4.5348693108513505	2.879586856084482	1.7848951554925079	3.5503581698603504	-0.32675222119505476
chr3R:12635527-12641241	0.0	0.0	0.0	0.0	0.0	-3.47778483607295	-1.087636782058556	-2.2907454749269665	-1.327163968934871	1.4786924030138957	0.0	6.322920439641576	6.620062490366005	7.38956967223935	14.729065906383909	10.526182021091191	9.554080484574465	6.161214432528987	1.1906255958627274	3.957363991361315	1.6525758475212882	5.0486775478685075	3.6238713898888353	-0.4106493675885908	6.534237008480309	3.50760375426936	7.11513532822102	12.437853169436158	4.3032532649933035	11.746828534959613	11.076133392708098	3.5773910299417166	9.476576724250926	3.2209678072261996	4.468165018089354	2.2682958068547037	-0.030425336723369886	0.4739392108939612	3.36469211601432	-0.2800294047313395	2.2563420535720784	4.5348693108513505	2.879586856084482	1.7848951554925079	3.5503581698603504	-0.32675222119505476	3.805973884995919	6.150946235858875	7.874205114470886
chr3R:12641294-12651711	6.322920439641576	6.620062490366005	7.38956967223935	14.729065906383909	10.526182021091191	9.554080484574465	6.161214432528987	1.1906255958627274	3.957363991361315	1.6525758475212882	5.0486775478685075	3.6238713898888353	-0.4106493675885908	6.534237008480309	3.50760375426936	7.11513532822102	12.437853169436158	4.3032532649933035	11.746828534959613	11.076133392708098	3.5773910299417166	9.476576724250926	3.2209678072261996	4.468165018089354	2.2682958068547037	-0.030425336723369886	0.4739392108939612	3.36469211601432	-0.2800294047313395	2.2563420535720784	4.5348693108513505	2.879586856084482	1.7848951554925079	3.5503581698603504	-0.32675222119505476	3.805973884995919	6.150946235858875	7.874205114470886	0.952265101925744	3.7242896073414817	1.9067782548080223	5.121144859608311	3.7070890919305106	1.5260716349366952	3.0946291521228715	3.0598297044898373	0.1811142509968749	-2.3002291721903525	-5.297748412603357
chr3R:12652687-12655732	4.468165018089354	2.2682958068547037	-0.030425336723369886	0.4739392108939612	3.36469211601432	-0.2800294047313395	2.2563420535720784	4.5348693108513505	2.879586856084482	1.7848951554925079	3.5503581698603504	-0.32675222119505476	3.805973884995919	6.150946235858875	7.874205114470886	0.952265101925744	3.7242896073414817	1.9067782548080223	5.121144859608311	3.7070890919305106	1.5260716349366952	3.0946291521228715	3.0598297044898373	0.1811142509968749	-2.3002291721903525	-5.297748412603357	-9.60115096337047	-9.644442063876001	-10.934225938376217	0.0	-7.449035680088534	-10.360930831072208	-1.8127261078946146	0.24964072412890395	-6.067644812621729	-7.390504549835695	-6.189824937252919	-8.874851580431343	-8.894810426452274	-20.59746409478413	-27.437004351451527	-38.14536160127472	-29.56902165436967	-1.8930360160855124	7.334837389128522	17.231891044700568	9.043696361661274	1.3821770810048504	7.053850731357039
chr3R:12655950-12657766	2.2563420535720784	4.5348693108513505	2.879586856084482	1.7848951554925079	3.5503581698603504	-0.32675222119505476	3.805973884995919	6.150946235858875	7.874205114470886	0.952265101925744	3.7242896073414817	1.9067782548080223	5.121144859608311	3.7070890919305106	1.5260716349366952	3.0946291521228715	3.0598297044898373	0.1811142509968749	-2.3002291721903525	-5.297748412603357	-9.60115096337047	-9.644442063876001	-10.934225938376217	0.0	-7.449035680088534	-10.360930831072208	-1.8127261078946146	0.24964072412890395	-6.067644812621729	-7.390504549835695	-6.189824937252919	-8.874851580431343	-8.894810426452274	-20.59746409478413	-27.437004351451527	-38.14536160127472	-29.56902165436967	-1.8930360160855124	7.334837389128522	17.231891044700568	9.043696361661274	1.3821770810048504	7.053850731357039	14.003352395768358	10.508639014271715	15.221325144601748	13.891544610844168	6.830910796096599	5.0997879306685405
chr3R:12658459-12659636	-0.32675222119505476	3.805973884995919	6.150946235858875	7.874205114470886	0.952265101925744	3.7242896073414817	1.9067782548080223	5.121144859608311	3.7070890919305106	1.5260716349366952	3.0946291521228715	3.0598297044898373	0.1811142509968749	-2.3002291721903525	-5.297748412603357	-9.60115096337047	-9.644442063876001	-10.934225938376217	0.0	-7.449035680088534	-10.360930831072208	-1.8127261078946146	0.24964072412890395	-6.067644812621729	-7.390504549835695	-6.189824937252919	-8.874851580431343	-8.894810426452274	-20.59746409478413	-27.437004351451527	-38.14536160127472	-29.56902165436967	-1.8930360160855124	7.334837389128522	17.231891044700568	9.043696361661274	1.3821770810048504	7.053850731357039	14.003352395768358	10.508639014271715	15.221325144601748	13.891544610844168	6.830910796096599	5.0997879306685405	6.166539441549563	1.6709646384961307	11.638312695451072	10.658371812953328	2.643519325492189
chr3R:12661133-12662440	1.9067782548080223	5.121144859608311	3.7070890919305106	1.5260716349366952	3.0946291521228715	3.0598297044898373	0.1811142509968749	-2.3002291721903525	-5.297748412603357	-9.60115096337047	-9.644442063876001	-10.934225938376217	0.0	-7.449035680088534	-10.360930831072208	-1.8127261078946146	0.24964072412890395	-6.067644812621729	-7.390504549835695	-6.189824937252919	-8.874851580431343	-8.894810426452274	-20.59746409478413	-27.437004351451527	-38.14536160127472	-29.56902165436967	-1.8930360160855124	7.334837389128522	17.231891044700568	9.043696361661274	1.3821770810048504	7.053850731357039	14.003352395768358	10.508639014271715	15.221325144601748	13.891544610844168	6.830910796096599	5.0997879306685405	6.166539441549563	1.6709646384961307	11.638312695451072	10.658371812953328	2.643519325492189	4.999789504453459	4.463841374990283	4.325534313893692	0.4563835162572965	-4.658131843094937	-6.9053082743535565
chr3R:12662899-12663810	1.5260716349366952	3.0946291521228715	3.0598297044898373	0.1811142509968749	-2.3002291721903525	-5.297748412603357	-9.60115096337047	-9.644442063876001	-10.934225938376217	0.0	-7.449035680088534	-10.360930831072208	-1.8127261078946146	0.24964072412890395	-6.067644812621729	-7.390504549835695	-6.189824937252919	-8.874851580431343	-8.894810426452274	-20.59746409478413	-27.437004351451527	-38.14536160127472	-29.56902165436967	-1.8930360160855124	7.334837389128522	17.231891044700568	9.043696361661274	1.3821770810048504	7.053850731357039	14.003352395768358	10.508639014271715	15.221325144601748	13.891544610844168	6.830910796096599	5.0997879306685405	6.166539441549563	1.6709646384961307	11.638312695451072	10.658371812953328	2.643519325492189	4.999789504453459	4.463841374990283	4.325534313893692	0.4563835162572965	-4.658131843094937	-6.9053082743535565	-6.9848591769118125	-4.32895280605786	-3.2498943152273694
chr3R:12670734-12672705	-6.189824937252919	-8.874851580431343	-8.894810426452274	-20.59746409478413	-27.437004351451527	-38.14536160127472	-29.56902165436967	-1.8930360160855124	7.334837389128522	17.231891044700568	9.043696361661274	1.3821770810048504	7.053850731357039	14.003352395768358	10.508639014271715	15.221325144601748	13.891544610844168	6.830910796096599	5.0997879306685405	6.166539441549563	1.6709646384961307	11.638312695451072	10.658371812953328	2.643519325492189	4.999789504453459	4.463841374990283	4.325534313893692	0.4563835162572965	-4.658131843094937	-6.9053082743535565	-6.9848591769118125	-4.32895280605786	-3.2498943152273694	-0.4378449405903251	5.945522390178456	4.9413296786604395	1.1737218734474009	-1.0668755590631576	0.19929751092047684	5.3691849251256425	5.082302552765231	1.83830685160494	1.59776050871282	5.640675152373965	4.441452699528917	8.571632148394581	5.139382438564891	4.496024321836569	1.9810935463107948
chr3R:12673178-12675009	-38.14536160127472	-29.56902165436967	-1.8930360160855124	7.334837389128522	17.231891044700568	9.043696361661274	1.3821770810048504	7.053850731357039	14.003352395768358	10.508639014271715	15.221325144601748	13.891544610844168	6.830910796096599	5.0997879306685405	6.166539441549563	1.6709646384961307	11.638312695451072	10.658371812953328	2.643519325492189	4.999789504453459	4.463841374990283	4.325534313893692	0.4563835162572965	-4.658131843094937	-6.9053082743535565	-6.9848591769118125	-4.32895280605786	-3.2498943152273694	-0.4378449405903251	5.945522390178456	4.9413296786604395	1.1737218734474009	-1.0668755590631576	0.19929751092047684	5.3691849251256425	5.082302552765231	1.83830685160494	1.59776050871282	5.640675152373965	4.441452699528917	8.571632148394581	5.139382438564891	4.496024321836569	1.9810935463107948	1.9143146472433517	-2.071239268852982	-2.8378131399764	-6.754654781203415	-5.8430786004046915
chr3R:12678224-12679319	15.221325144601748	13.891544610844168	6.830910796096599	5.0997879306685405	6.166539441549563	1.6709646384961307	11.638312695451072	10.658371812953328	2.643519325492189	4.999789504453459	4.463841374990283	4.325534313893692	0.4563835162572965	-4.658131843094937	-6.9053082743535565	-6.9848591769118125	-4.32895280605786	-3.2498943152273694	-0.4378449405903251	5.945522390178456	4.9413296786604395	1.1737218734474009	-1.0668755590631576	0.19929751092047684	5.3691849251256425	5.082302552765231	1.83830685160494	1.59776050871282	5.640675152373965	4.441452699528917	8.571632148394581	5.139382438564891	4.496024321836569	1.9810935463107948	1.9143146472433517	-2.071239268852982	-2.8378131399764	-6.754654781203415	-5.8430786004046915	-5.7276704392094615	0.7782695312894706	-0.09421238396735594	-3.267114632662933	-4.11599130647503	-2.699253068167708	-5.897106960327804	-6.430878924805791	-11.054327861809586	-6.992496736398062
chr3R:12679489-12681807	6.830910796096599	5.0997879306685405	6.166539441549563	1.6709646384961307	11.638312695451072	10.658371812953328	2.643519325492189	4.999789504453459	4.463841374990283	4.325534313893692	0.4563835162572965	-4.658131843094937	-6.9053082743535565	-6.9848591769118125	-4.32895280605786	-3.2498943152273694	-0.4378449405903251	5.945522390178456	4.9413296786604395	1.1737218734474009	-1.0668755590631576	0.19929751092047684	5.3691849251256425	5.082302552765231	1.83830685160494	1.59776050871282	5.640675152373965	4.441452699528917	8.571632148394581	5.139382438564891	4.496024321836569	1.9810935463107948	1.9143146472433517	-2.071239268852982	-2.8378131399764	-6.754654781203415	-5.8430786004046915	-5.7276704392094615	0.7782695312894706	-0.09421238396735594	-3.267114632662933	-4.11599130647503	-2.699253068167708	-5.897106960327804	-6.430878924805791	-11.054327861809586	-6.992496736398062	-5.55444893534897	-3.539463778686182
chr3R:12683643-12685878	4.325534313893692	0.4563835162572965	-4.658131843094937	-6.9053082743535565	-6.9848591769118125	-4.32895280605786	-3.2498943152273694	-0.4378449405903251	5.945522390178456	4.9413296786604395	1.1737218734474009	-1.0668755590631576	0.19929751092047684	5.3691849251256425	5.082302552765231	1.83830685160494	1.59776050871282	5.640675152373965	4.441452699528917	8.571632148394581	5.139382438564891	4.496024321836569	1.9810935463107948	1.9143146472433517	-2.071239268852982	-2.8378131399764	-6.754654781203415	-5.8430786004046915	-5.7276704392094615	0.7782695312894706	-0.09421238396735594	-3.267114632662933	-4.11599130647503	-2.699253068167708	-5.897106960327804	-6.430878924805791	-11.054327861809586	-6.992496736398062	-5.55444893534897	-3.539463778686182	-7.865013016924871	-2.9763599675790333	-8.856270421476104	-10.374677326798874	-1.5336408573911275	-0.9884928598239788	-0.32687338866277665	-0.025210931710750815	1.2164281069363325
chr3R:12688749-12690739	1.1737218734474009	-1.0668755590631576	0.19929751092047684	5.3691849251256425	5.082302552765231	1.83830685160494	1.59776050871282	5.640675152373965	4.441452699528917	8.571632148394581	5.139382438564891	4.496024321836569	1.9810935463107948	1.9143146472433517	-2.071239268852982	-2.8378131399764	-6.754654781203415	-5.8430786004046915	-5.7276704392094615	0.7782695312894706	-0.09421238396735594	-3.267114632662933	-4.11599130647503	-2.699253068167708	-5.897106960327804	-6.430878924805791	-11.054327861809586	-6.992496736398062	-5.55444893534897	-3.539463778686182	-7.865013016924871	-2.9763599675790333	-8.856270421476104	-10.374677326798874	-1.5336408573911275	-0.9884928598239788	-0.32687338866277665	-0.025210931710750815	1.2164281069363325	-1.5132123293612738	-2.8757113225569424	4.828732474865326	0.9714484411535675	0.8936083154540572	4.796570339370182	9.79799938007674	7.637833384295629	7.337232869906439	4.967906950081441
chr3R:12691473-12693512	1.83830685160494	1.59776050871282	5.640675152373965	4.441452699528917	8.571632148394581	5.139382438564891	4.496024321836569	1.9810935463107948	1.9143146472433517	-2.071239268852982	-2.8378131399764	-6.754654781203415	-5.8430786004046915	-5.7276704392094615	0.7782695312894706	-0.09421238396735594	-3.267114632662933	-4.11599130647503	-2.699253068167708	-5.897106960327804	-6.430878924805791	-11.054327861809586	-6.992496736398062	-5.55444893534897	-3.539463778686182	-7.865013016924871	-2.9763599675790333	-8.856270421476104	-10.374677326798874	-1.5336408573911275	-0.9884928598239788	-0.32687338866277665	-0.025210931710750815	1.2164281069363325	-1.5132123293612738	-2.8757113225569424	4.828732474865326	0.9714484411535675	0.8936083154540572	4.796570339370182	9.79799938007674	7.637833384295629	7.337232869906439	4.967906950081441	4.808991730585774	0.16497753047444688	-1.059440424507026	-3.1864371205897637	0.8907079224602683
chr3R:12695253-12698546	1.9143146472433517	-2.071239268852982	-2.8378131399764	-6.754654781203415	-5.8430786004046915	-5.7276704392094615	0.7782695312894706	-0.09421238396735594	-3.267114632662933	-4.11599130647503	-2.699253068167708	-5.897106960327804	-6.430878924805791	-11.054327861809586	-6.992496736398062	-5.55444893534897	-3.539463778686182	-7.865013016924871	-2.9763599675790333	-8.856270421476104	-10.374677326798874	-1.5336408573911275	-0.9884928598239788	-0.32687338866277665	-0.025210931710750815	1.2164281069363325	-1.5132123293612738	-2.8757113225569424	4.828732474865326	0.9714484411535675	0.8936083154540572	4.796570339370182	9.79799938007674	7.637833384295629	7.337232869906439	4.967906950081441	4.808991730585774	0.16497753047444688	-1.059440424507026	-3.1864371205897637	0.8907079224602683	-0.5050184077099936	1.5797271487604543	1.7976051958723251	1.037461729567759	-0.09643578052291943	-2.4356821033213687	-0.11454794076652432	-4.420534197134475
chr3R:12702762-12703987	-5.55444893534897	-3.539463778686182	-7.865013016924871	-2.9763599675790333	-8.856270421476104	-10.374677326798874	-1.5336408573911275	-0.9884928598239788	-0.32687338866277665	-0.025210931710750815	1.2164281069363325	-1.5132123293612738	-2.8757113225569424	4.828732474865326	0.9714484411535675	0.8936083154540572	4.796570339370182	9.79799938007674	7.637833384295629	7.337232869906439	4.967906950081441	4.808991730585774	0.16497753047444688	-1.059440424507026	-3.1864371205897637	0.8907079224602683	-0.5050184077099936	1.5797271487604543	1.7976051958723251	1.037461729567759	-0.09643578052291943	-2.4356821033213687	-0.11454794076652432	-4.420534197134475	-2.621254431129102	-6.704379980030466	-5.783313122694158	-7.255100110488829	-11.153527767378606	-14.007907901894464	-13.276442895439473	-18.262989643385616	-2.9903908871231653	-18.1856876769799	-11.683262339631744	-13.253475003728754	-2.853544181944009	-1.2780642861172016	-0.47712125471966244
chr3R:12704563-12706075	-8.856270421476104	-10.374677326798874	-1.5336408573911275	-0.9884928598239788	-0.32687338866277665	-0.025210931710750815	1.2164281069363325	-1.5132123293612738	-2.8757113225569424	4.828732474865326	0.9714484411535675	0.8936083154540572	4.796570339370182	9.79799938007674	7.637833384295629	7.337232869906439	4.967906950081441	4.808991730585774	0.16497753047444688	-1.059440424507026	-3.1864371205897637	0.8907079224602683	-0.5050184077099936	1.5797271487604543	1.7976051958723251	1.037461729567759	-0.09643578052291943	-2.4356821033213687	-0.11454794076652432	-4.420534197134475	-2.621254431129102	-6.704379980030466	-5.783313122694158	-7.255100110488829	-11.153527767378606	-14.007907901894464	-13.276442895439473	-18.262989643385616	-2.9903908871231653	-18.1856876769799	-11.683262339631744	-13.253475003728754	-2.853544181944009	-1.2780642861172016	-0.47712125471966244	-5.112332183870353	-10.37537684184487	-1.9490603477888073	-0.47712125471966244
chr3R:12706089-12708357	-0.9884928598239788	-0.32687338866277665	-0.025210931710750815	1.2164281069363325	-1.5132123293612738	-2.8757113225569424	4.828732474865326	0.9714484411535675	0.8936083154540572	4.796570339370182	9.79799938007674	7.637833384295629	7.337232869906439	4.967906950081441	4.808991730585774	0.16497753047444688	-1.059440424507026	-3.1864371205897637	0.8907079224602683	-0.5050184077099936	1.5797271487604543	1.7976051958723251	1.037461729567759	-0.09643578052291943	-2.4356821033213687	-0.11454794076652432	-4.420534197134475	-2.621254431129102	-6.704379980030466	-5.783313122694158	-7.255100110488829	-11.153527767378606	-14.007907901894464	-13.276442895439473	-18.262989643385616	-2.9903908871231653	-18.1856876769799	-11.683262339631744	-13.253475003728754	-2.853544181944009	-1.2780642861172016	-0.47712125471966244	-5.112332183870353	-10.37537684184487	-1.9490603477888073	-0.47712125471966244	-0.7359535705891888	0.47712125471966244	1.4637527426815686
chr3R:12708618-12711317	-2.8757113225569424	4.828732474865326	0.9714484411535675	0.8936083154540572	4.796570339370182	9.79799938007674	7.637833384295629	7.337232869906439	4.967906950081441	4.808991730585774	0.16497753047444688	-1.059440424507026	-3.1864371205897637	0.8907079224602683	-0.5050184077099936	1.5797271487604543	1.7976051958723251	1.037461729567759	-0.09643578052291943	-2.4356821033213687	-0.11454794076652432	-4.420534197134475	-2.621254431129102	-6.704379980030466	-5.783313122694158	-7.255100110488829	-11.153527767378606	-14.007907901894464	-13.276442895439473	-18.262989643385616	-2.9903908871231653	-18.1856876769799	-11.683262339631744	-13.253475003728754	-2.853544181944009	-1.2780642861172016	-0.47712125471966244	-5.112332183870353	-10.37537684184487	-1.9490603477888073	-0.47712125471966244	-0.7359535705891888	0.47712125471966244	1.4637527426815686	1.9084850188786497	-0.9568070777091172	0.4247140302609043	0.6503387819179204	0.3842533059311557
chr3R:12713064-12715645	4.808991730585774	0.16497753047444688	-1.059440424507026	-3.1864371205897637	0.8907079224602683	-0.5050184077099936	1.5797271487604543	1.7976051958723251	1.037461729567759	-0.09643578052291943	-2.4356821033213687	-0.11454794076652432	-4.420534197134475	-2.621254431129102	-6.704379980030466	-5.783313122694158	-7.255100110488829	-11.153527767378606	-14.007907901894464	-13.276442895439473	-18.262989643385616	-2.9903908871231653	-18.1856876769799	-11.683262339631744	-13.253475003728754	-2.853544181944009	-1.2780642861172016	-0.47712125471966244	-5.112332183870353	-10.37537684184487	-1.9490603477888073	-0.47712125471966244	-0.7359535705891888	0.47712125471966244	1.4637527426815686	1.9084850188786497	-0.9568070777091172	0.4247140302609043	0.6503387819179204	0.3842533059311557	1.568095614860008	19.570662154162672	17.059651059590067	16.186448041933154	6.410585890202876	17.095695735016662	12.680834428644728	15.657099576651492	9.527499603036206
chr3R:12715723-12717009	-0.5050184077099936	1.5797271487604543	1.7976051958723251	1.037461729567759	-0.09643578052291943	-2.4356821033213687	-0.11454794076652432	-4.420534197134475	-2.621254431129102	-6.704379980030466	-5.783313122694158	-7.255100110488829	-11.153527767378606	-14.007907901894464	-13.276442895439473	-18.262989643385616	-2.9903908871231653	-18.1856876769799	-11.683262339631744	-13.253475003728754	-2.853544181944009	-1.2780642861172016	-0.47712125471966244	-5.112332183870353	-10.37537684184487	-1.9490603477888073	-0.47712125471966244	-0.7359535705891888	0.47712125471966244	1.4637527426815686	1.9084850188786497	-0.9568070777091172	0.4247140302609043	0.6503387819179204	0.3842533059311557	1.568095614860008	19.570662154162672	17.059651059590067	16.186448041933154	6.410585890202876	17.095695735016662	12.680834428644728	15.657099576651492	9.527499603036206	8.712231444487884	6.939286070469452	3.6996714029686353	-0.2105263209141679	1.1416133483953088
chr3R:12742680-12743664	-4.24257443786712	-2.8049041897210802	-2.929384756927899	-12.588120610639702	-9.508034946146923	6.7794702412573296	6.251389135961572	2.839598030005811	9.111055978168348	6.47570955880324	3.620913971552593	2.769200917819641	0.5616100812422186	-0.9515443094934407	0.5527978162632033	-4.234526503055807	-5.034228568625821	-6.240974808260608	-0.46251082481477607	-6.4894823196266405	-4.4499780514485465	-5.176542286797282	-10.409171249955824	-7.953385849590821	-7.388185671461832	-4.514989344098536	-0.6252873828651145	0.8065359368777398	-6.006674608497706	-12.773215949705298	-5.773893050545252	-11.260601486022999	0.38054047340964037	6.114158301741505	4.3733248240482245	4.134712777784521	1.0730222696908345	-0.2887691230768229	-0.32675222119505476	1.3821770810048504	6.399027762934169	3.285163146647272	3.349563678807687	6.004312412099373	7.447456604137928	5.377124585399168	4.347234116786692	1.9373760588382491	0.32675222119505476
chr3R:12746249-12750567	2.839598030005811	9.111055978168348	6.47570955880324	3.620913971552593	2.769200917819641	0.5616100812422186	-0.9515443094934407	0.5527978162632033	-4.234526503055807	-5.034228568625821	-6.240974808260608	-0.46251082481477607	-6.4894823196266405	-4.4499780514485465	-5.176542286797282	-10.409171249955824	-7.953385849590821	-7.388185671461832	-4.514989344098536	-0.6252873828651145	0.8065359368777398	-6.006674608497706	-12.773215949705298	-5.773893050545252	-11.260601486022999	0.38054047340964037	6.114158301741505	4.3733248240482245	4.134712777784521	1.0730222696908345	-0.2887691230768229	-0.32675222119505476	1.3821770810048504	6.399027762934169	3.285163146647272	3.349563678807687	6.004312412099373	7.447456604137928	5.377124585399168	4.347234116786692	1.9373760588382491	0.32675222119505476	-1.9084850188786497	-0.3463734672402465	5.774138921362247	5.12471500629851	3.338632000522682	-0.37133488777398577	-1.2317731153721347
chr3R:12760160-12761455	4.134712777784521	1.0730222696908345	-0.2887691230768229	-0.32675222119505476	1.3821770810048504	6.399027762934169	3.285163146647272	3.349563678807687	6.004312412099373	7.447456604137928	5.377124585399168	4.347234116786692	1.9373760588382491	0.32675222119505476	-1.9084850188786497	-0.3463734672402465	5.774138921362247	5.12471500629851	3.338632000522682	-0.37133488777398577	-1.2317731153721347	-2.9431598053913275	-2.815665765692199	-0.9665195856513343	-0.2688663189101286	0.21070289983532975	-7.472900969978354	-5.564353487525871	-5.108054659655218	-2.4517487123645147	4.842606241906491	0.9884928598239788	9.349554071596067	8.77869305574292	6.030034093137093	9.795331572595526	8.93294913384322	8.204749882709615	2.4054569145314746	4.652207176481475	1.0573567280413496	0.5552050987676277	-1.7846235731110545	-2.2701998408713764	-2.772319293002167	-3.0438175805024965	-2.7738797183750634	-3.0371759955273863	-3.7312555660294118
chr3R:12761801-12767195	-0.32675222119505476	1.3821770810048504	6.399027762934169	3.285163146647272	3.349563678807687	6.004312412099373	7.447456604137928	5.377124585399168	4.347234116786692	1.9373760588382491	0.32675222119505476	-1.9084850188786497	-0.3463734672402465	5.774138921362247	5.12471500629851	3.338632000522682	-0.37133488777398577	-1.2317731153721347	-2.9431598053913275	-2.815665765692199	-0.9665195856513343	-0.2688663189101286	0.21070289983532975	-7.472900969978354	-5.564353487525871	-5.108054659655218	-2.4517487123645147	4.842606241906491	0.9884928598239788	9.349554071596067	8.77869305574292	6.030034093137093	9.795331572595526	8.93294913384322	8.204749882709615	2.4054569145314746	4.652207176481475	1.0573567280413496	0.5552050987676277	-1.7846235731110545	-2.2701998408713764	-2.772319293002167	-3.0438175805024965	-2.7738797183750634	-3.0371759955273863	-3.7312555660294118	-3.1220141292454535	-3.9404897453693857	-3.866541615018513
chr3R:12767813-12770071	-0.3463734672402465	5.774138921362247	5.12471500629851	3.338632000522682	-0.37133488777398577	-1.2317731153721347	-2.9431598053913275	-2.815665765692199	-0.9665195856513343	-0.2688663189101286	0.21070289983532975	-7.472900969978354	-5.564353487525871	-5.108054659655218	-2.4517487123645147	4.842606241906491	0.9884928598239788	9.349554071596067	8.77869305574292	6.030034093137093	9.795331572595526	8.93294913384322	8.204749882709615	2.4054569145314746	4.652207176481475	1.0573567280413496	0.5552050987676277	-1.7846235731110545	-2.2701998408713764	-2.772319293002167	-3.0438175805024965	-2.7738797183750634	-3.0371759955273863	-3.7312555660294118	-3.1220141292454535	-3.9404897453693857	-3.866541615018513	-7.661431278754672	-10.45866307349635	-5.511015170820295	-2.389607345343247	-9.373106351081848	-5.677174798625362	-3.8420431771672683	-7.698217996789023	-4.7483263093993715	-10.852633443889308	-10.642357215258007	-9.344493480332869
chr3R:12770230-12777351	-1.2317731153721347	-2.9431598053913275	-2.815665765692199	-0.9665195856513343	-0.2688663189101286	0.21070289983532975	-7.472900969978354	-5.564353487525871	-5.108054659655218	-2.4517487123645147	4.842606241906491	0.9884928598239788	9.349554071596067	8.77869305574292	6.030034093137093	9.795331572595526	8.93294913384322	8.204749882709615	2.4054569145314746	4.652207176481475	1.0573567280413496	0.5552050987676277	-1.7846235731110545	-2.2701998408713764	-2.772319293002167	-3.0438175805024965	-2.7738797183750634	-3.0371759955273863	-3.7312555660294118	-3.1220141292454535	-3.9404897453693857	-3.866541615018513	-7.661431278754672	-10.45866307349635	-5.511015170820295	-2.389607345343247	-9.373106351081848	-5.677174798625362	-3.8420431771672683	-7.698217996789023	-4.7483263093993715	-10.852633443889308	-10.642357215258007	-9.344493480332869	-2.712376226778199	-12.34607866355945	-17.95507857734166	-10.952845020504913	-3.786591225202248
chr3R:12778361-12779492	8.93294913384322	8.204749882709615	2.4054569145314746	4.652207176481475	1.0573567280413496	0.5552050987676277	-1.7846235731110545	-2.2701998408713764	-2.772319293002167	-3.0438175805024965	-2.7738797183750634	-3.0371759955273863	-3.7312555660294118	-3.1220141292454535	-3.9404897453693857	-3.866541615018513	-7.661431278754672	-10.45866307349635	-5.511015170820295	-2.389607345343247	-9.373106351081848	-5.677174798625362	-3.8420431771672683	-7.698217996789023	-4.7483263093993715	-10.852633443889308	-10.642357215258007	-9.344493480332869	-2.712376226778199	-12.34607866355945	-17.95507857734166	-10.952845020504913	-3.786591225202248	0.288769123076823	0.288769123076823	1.114132540829845	1.4637527426815686	9.746868552750874	26.317355118312133	25.478762417039018	9.84140240709262	3.320059232784147	14.153871358918682	21.93873261583884	18.9187137918613	16.961571603559264	3.5535540749525487	6.788311531610148	10.732043128392935
chr3R:12784104-12786311	-3.7312555660294118	-3.1220141292454535	-3.9404897453693857	-3.866541615018513	-7.661431278754672	-10.45866307349635	-5.511015170820295	-2.389607345343247	-9.373106351081848	-5.677174798625362	-3.8420431771672683	-7.698217996789023	-4.7483263093993715	-10.852633443889308	-10.642357215258007	-9.344493480332869	-2.712376226778199	-12.34607866355945	-17.95507857734166	-10.952845020504913	-3.786591225202248	0.288769123076823	0.288769123076823	1.114132540829845	1.4637527426815686	9.746868552750874	26.317355118312133	25.478762417039018	9.84140240709262	3.320059232784147	14.153871358918682	21.93873261583884	18.9187137918613	16.961571603559264	3.5535540749525487	6.788311531610148	10.732043128392935	13.785100690529037	14.944853387351367	13.868957098941056	4.362221459012915	9.584960583543781	8.485196096371102	9.050461474221727	-1.3891769388899315	2.657954491133685	5.099379861978865	-0.656330655352207	-0.26105013418864503
chr3R:12786770-12788432	-10.45866307349635	-5.511015170820295	-2.389607345343247	-9.373106351081848	-5.677174798625362	-3.8420431771672683	-7.698217996789023	-4.7483263093993715	-10.852633443889308	-10.642357215258007	-9.344493480332869	-2.712376226778199	-12.34607866355945	-17.95507857734166	-10.952845020504913	-3.786591225202248	0.288769123076823	0.288769123076823	1.114132540829845	1.4637527426815686	9.746868552750874	26.317355118312133	25.478762417039018	9.84140240709262	3.320059232784147	14.153871358918682	21.93873261583884	18.9187137918613	16.961571603559264	3.5535540749525487	6.788311531610148	10.732043128392935	13.785100690529037	14.944853387351367	13.868957098941056	4.362221459012915	9.584960583543781	8.485196096371102	9.050461474221727	-1.3891769388899315	2.657954491133685	5.099379861978865	-0.656330655352207	-0.26105013418864503	-0.6837925817047247	3.2976887929775636	1.5574092908930728	5.984000721137094	2.123259554641203
chr3R:12792368-12794958	-2.712376226778199	-12.34607866355945	-17.95507857734166	-10.952845020504913	-3.786591225202248	0.288769123076823	0.288769123076823	1.114132540829845	1.4637527426815686	9.746868552750874	26.317355118312133	25.478762417039018	9.84140240709262	3.320059232784147	14.153871358918682	21.93873261583884	18.9187137918613	16.961571603559264	3.5535540749525487	6.788311531610148	10.732043128392935	13.785100690529037	14.944853387351367	13.868957098941056	4.362221459012915	9.584960583543781	8.485196096371102	9.050461474221727	-1.3891769388899315	2.657954491133685	5.099379861978865	-0.656330655352207	-0.26105013418864503	-0.6837925817047247	3.2976887929775636	1.5574092908930728	5.984000721137094	2.123259554641203	3.173479444967837	1.851562818514096	8.36719166584005	7.650469077477894	4.642576362427917	3.3854857074596265	2.033371154362861	-1.1036340363727766	0.4015793283575291	-1.663449827348697	-1.3204029359726843
chr3R:12797439-12798970	26.317355118312133	25.478762417039018	9.84140240709262	3.320059232784147	14.153871358918682	21.93873261583884	18.9187137918613	16.961571603559264	3.5535540749525487	6.788311531610148	10.732043128392935	13.785100690529037	14.944853387351367	13.868957098941056	4.362221459012915	9.584960583543781	8.485196096371102	9.050461474221727	-1.3891769388899315	2.657954491133685	5.099379861978865	-0.656330655352207	-0.26105013418864503	-0.6837925817047247	3.2976887929775636	1.5574092908930728	5.984000721137094	2.123259554641203	3.173479444967837	1.851562818514096	8.36719166584005	7.650469077477894	4.642576362427917	3.3854857074596265	2.033371154362861	-1.1036340363727766	0.4015793283575291	-1.663449827348697	-1.3204029359726843	-5.320343788749064	-6.671470081047422	-0.9832850907967832	-5.965460731094778	-4.4928920737734455	-8.273658810574327	-9.755648088302268	-13.461209706219355	-8.859164459956602	-12.191873833789202
chr3R:16670626-16672593	4.1286127674343716	3.242042318607735	7.012320483056918	3.842811258425279	7.318185297358313	8.474991126592709	4.140306049110583	3.74664724740177	3.5191464697360293	0.711113189589803	2.1314123926024857	-0.07853130230030246	0.14476694365000461	-0.4000062456870048	1.2404249367802571	1.0233385043488967	0.0	-1.9248915208427513	-0.8404960120009533	-0.13028893058797797	-2.02794425954716	0.9354222888908132	-1.550796420950758	-0.12668673996322327	-1.1123253194220508	-1.3043141380732142	1.8458333539919056	0.6867325911188109	-0.7359535705891888	0.4359239231164445	5.150793661863765	1.2118351976565962	7.134625287094678	3.7567687362204993	4.305719361282954	3.4313057373303884	-0.8961659116316406	1.1211366593401035	-5.217696087499138	-6.357403526396068	-7.815245687162626	-10.888919062152015	-3.3715123774903004	6.792381770319183	7.261709706378112	6.856015060794086	-1.609480607830202	-1.9105295747499418	0.37595951520812904
chr3R:16672710-16675102	7.318185297358313	8.474991126592709	4.140306049110583	3.74664724740177	3.5191464697360293	0.711113189589803	2.1314123926024857	-0.07853130230030246	0.14476694365000461	-0.4000062456870048	1.2404249367802571	1.0233385043488967	0.0	-1.9248915208427513	-0.8404960120009533	-0.13028893058797797	-2.02794425954716	0.9354222888908132	-1.550796420950758	-0.12668673996322327	-1.1123253194220508	-1.3043141380732142	1.8458333539919056	0.6867325911188109	-0.7359535705891888	0.4359239231164445	5.150793661863765	1.2118351976565962	7.134625287094678	3.7567687362204993	4.305719361282954	3.4313057373303884	-0.8961659116316406	1.1211366593401035	-5.217696087499138	-6.357403526396068	-7.815245687162626	-10.888919062152015	-3.3715123774903004	6.792381770319183	7.261709706378112	6.856015060794086	-1.609480607830202	-1.9105295747499418	0.37595951520812904	-3.768683557043304	-3.9189224238631524	-10.055285718914083	-9.480044049106533
chr3R:16992086-16993014	8.934334278060973	4.8795676178728815	3.6889114528383207	-0.4460840392464975	-3.032634072790295	2.428094767481056	6.568138694902356	4.593221272002523	3.7013592255253083	-3.4037641633599107	-4.904571889903948	-7.269191942609997	-5.647077604934133	-2.7611609435798528	-1.6744519918853495	-7.2044552559941435	-6.6094011507280275	-6.062112357754635	-7.916245425388065	-5.178806904229556	-0.33205851711483486	-4.050617572010524	6.179752530443725	5.270051073977108	8.886148876168788	4.629719029797888	2.430771954578851	0.31604514690292546	8.056077139570135	9.392656264486655	12.230600685778713	3.868430033054447	-1.329441213905115	-6.499209054961855	-7.597615364191165	-2.743664879932009	2.6634863453783932	-3.0421826592993293	-2.690023612685163	-10.18145904824574	-14.949895393697158	-26.09747436747377	-28.603543647304825	-20.88720938999924	-13.650359001664407	-22.440569000441617	-21.964824191014724	-19.91187335191128	-22.3495196568762
chr3R:17203736-17208984	1.0259302473215648	0.288769123076823	0.7369494428145491	0.8027405744114343	-0.1324460563010879	-0.4603335200776748	-2.3070806636951193	-1.0090417933995997	0.6338450518233111	-1.3022065927734716	0.21642325877221547	-3.072247537953147	-1.8887555363857522	-9.345434097181423	-6.942270776656395	-7.208619776497709	-1.6528887946203765	-3.743555841600815	-1.5040165661675615	0.0	-0.32675222119505476	-1.4313637641589874	2.170326612168649	0.9017934369980777	0.1423714444383139	1.9830021679203316	-1.2176709292354677	-0.5955745154639471	-3.470409418020242	-4.185610407508124	0.11504130334269605	-0.9059652567236041	-0.5552050987676277	1.0668755590631576	-0.32675222119505476	0.8065359368777398	-1.2369422173662068	-0.4838418498044848	-2.438757204829818	-0.05074340988756521	-0.7215594904975984	-0.45683360279504587	3.576888207028028	13.984471133888217	18.779691677577848	23.4301939417308	24.997077218413242	26.145985654853533	15.305068049334276
chr3R:17285763-17288288	3.813717667737293	9.995159263146745	12.603854946435101	12.716783747512858	9.745529242725029	7.319863060537497	5.763055687179682	0.16717219409823073	4.126313332094964	6.094157644272234	9.624383766775523	6.823200434173718	5.331096302889329	5.333319843730465	4.1358933467546946	1.7212955572738065	2.0295706144352037	-1.5416141600141398	-1.6733860287748865	-4.601608161805875	-2.2467131964324687	-0.6820913893064551	-1.4655875307087813	0.6087190555283455	-1.3188261401778945	-0.06565922024960129	1.1546429765516817	0.36478250633893855	0.3833883142569284	0.5284157909329851	1.1152391748996318	1.2446951793943613	0.47709559114706934	-0.4617057291627807	-0.9440669691728176	2.424764547683637	0.5513544281558707	0.21117049212989036	1.0349145695161712	-1.1660494910925316	0.8139262201088806	0.5892832991246381	1.3916279095816089	0.5847103548122089	0.994385433356591	0.021817231748003322	-1.4754234617697766	-2.4214092858121683	-1.6543303243893055
chr3R:17298975-17300851	1.1546429765516817	0.36478250633893855	0.3833883142569284	0.5284157909329851	1.1152391748996318	1.2446951793943613	0.47709559114706934	-0.4617057291627807	-0.9440669691728176	2.424764547683637	0.5513544281558707	0.21117049212989036	1.0349145695161712	-1.1660494910925316	0.8139262201088806	0.5892832991246381	1.3916279095816089	0.5847103548122089	0.994385433356591	0.021817231748003322	-1.4754234617697766	-2.4214092858121683	-1.6543303243893055	3.194583367805655	1.700255027843958	-1.227721348095191	0.6860135373416205	1.0450681999100295	0.49598420718872976	-0.40397868033487966	-4.140423911404138	-4.148134342166027	-5.166297993647559	-3.8571437019499593	-5.333030775564189	-9.304606531431405	-5.150674800322597	-6.6069042008467855	-10.882135893921703	-10.820763492926423	-10.159266691091739	-10.337195981901683	-11.465181522287955	-2.1997210317185267	-10.636157686742678	-17.998636163187246	-11.328437642861683	-8.152301509085802	0.6252873828651146
chr3R:17322701-17325071	0.6252873828651146	2.8569394380964694	5.36656829871663	1.7463115108010887	5.2967849604308315	3.2476940905619163	4.985167634093868	2.077999229329809	4.628372960358767	1.9130483529009352	10.333578032232607	3.2421400963530633	4.973601142553464	5.954909371440387	2.6081296774430505	4.228816962648609	4.278807738836014	5.455555368473596	3.1678558491864037	0.13290132292804524	-2.8374335051589012	-2.4599365901140597	-9.078725007305309	-9.378967601210269	-1.2878011263810754	-0.7843511456207207	-0.7133607786389707	3.747690954451299	3.6651320075706026	7.850428645491695	13.42593571225048	6.633560936375305	5.255822722644642	2.991394727961416	7.772548171663498	4.993801738896534	6.4282164875060674	4.000946797389235	3.1852923771888513	0.877521041294352	1.2253450022322578	0.5011993269725608	-0.776371084128937	-2.7653962240048897	0.0	-3.5183155807251696	-5.123687825878983	0.08779461834557462	-1.165529336756243
chr3R:17325414-17326534	3.2476940905619163	4.985167634093868	2.077999229329809	4.628372960358767	1.9130483529009352	10.333578032232607	3.2421400963530633	4.973601142553464	5.954909371440387	2.6081296774430505	4.228816962648609	4.278807738836014	5.455555368473596	3.1678558491864037	0.13290132292804524	-2.8374335051589012	-2.4599365901140597	-9.078725007305309	-9.378967601210269	-1.2878011263810754	-0.7843511456207207	-0.7133607786389707	3.747690954451299	3.6651320075706026	7.850428645491695	13.42593571225048	6.633560936375305	5.255822722644642	2.991394727961416	7.772548171663498	4.993801738896534	6.4282164875060674	4.000946797389235	3.1852923771888513	0.877521041294352	1.2253450022322578	0.5011993269725608	-0.776371084128937	-2.7653962240048897	0.0	-3.5183155807251696	-5.123687825878983	0.08779461834557462	-1.165529336756243	0.10029296151355792	-2.905885148725242	-1.776640668892579	-1.7742951763475603	-0.1805029554872219
chr3R:19019814-19021024	0.03722334874944423	0.6857965685860021	-3.0086879203236885	-3.93510436812066	-7.472413454771818	-4.501065385075949	-6.718066346979073	-4.859805208359111	-14.880089840309127	-15.240666985763323	-9.984609563775813	-2.0962298964825856	-2.316228054373579	-9.370779965699718	-7.453577209161262	-6.7983429951289684	-4.312192445952372	0.6252873828651146	-0.47712125471966244	-5.564320768838136	-10.180370778104006	-8.896191055568552	-15.385123765041916	-20.53644691710956	-21.50290126193851	-20.813339985667564	-1.9229246495807275	-0.32675222119505476	1.2273229772984096	4.470537489678971	9.271334850845012	0.4448262731057025	10.983586919492723	8.238106194329452	15.68493260228273	8.853944136773318	7.010425826920184	7.784978896581424	7.745774458645846	1.4208432846418395	4.758521106351694	5.46295346379465	4.933497237112675	2.92506303086413	0.6711633629971105	0.5823836010848061	2.895953109740599	-0.4359239231164445	2.259982999975834
chr3R:19024201-19026924	-15.240666985763323	-9.984609563775813	-2.0962298964825856	-2.316228054373579	-9.370779965699718	-7.453577209161262	-6.7983429951289684	-4.312192445952372	0.6252873828651146	-0.47712125471966244	-5.564320768838136	-10.180370778104006	-8.896191055568552	-15.385123765041916	-20.53644691710956	-21.50290126193851	-20.813339985667564	-1.9229246495807275	-0.32675222119505476	1.2273229772984096	4.470537489678971	9.271334850845012	0.4448262731057025	10.983586919492723	8.238106194329452	15.68493260228273	8.853944136773318	7.010425826920184	7.784978896581424	7.745774458645846	1.4208432846418395	4.758521106351694	5.46295346379465	4.933497237112675	2.92506303086413	0.6711633629971105	0.5823836010848061	2.895953109740599	-0.4359239231164445	2.259982999975834	0.46660954739493005	0.0	1.0668755590631576	4.994511344043964	8.943672028640005	6.691047799297892	6.640821352588035	7.1342277352428205	6.052503163030915
chr3R:19026976-19028934	-7.453577209161262	-6.7983429951289684	-4.312192445952372	0.6252873828651146	-0.47712125471966244	-5.564320768838136	-10.180370778104006	-8.896191055568552	-15.385123765041916	-20.53644691710956	-21.50290126193851	-20.813339985667564	-1.9229246495807275	-0.32675222119505476	1.2273229772984096	4.470537489678971	9.271334850845012	0.4448262731057025	10.983586919492723	8.238106194329452	15.68493260228273	8.853944136773318	7.010425826920184	7.784978896581424	7.745774458645846	1.4208432846418395	4.758521106351694	5.46295346379465	4.933497237112675	2.92506303086413	0.6711633629971105	0.5823836010848061	2.895953109740599	-0.4359239231164445	2.259982999975834	0.46660954739493005	0.0	1.0668755590631576	4.994511344043964	8.943672028640005	6.691047799297892	6.640821352588035	7.1342277352428205	6.052503163030915	7.421964175740325	3.2433766446068684	3.4565708347357655	3.329509802009934	2.483793909338706
chr3R:19121349-19123258	-5.439206918372949	-5.740651538151571	-1.671879013826249	-3.335150324835459	3.4802351048410025	-0.09985374411105692	0.6809052643055659	3.5952095332872434	3.8166798008763134	4.5490754526236765	2.15050824732013	1.5874572708148043	5.187049039541664	17.32951273571415	29.233119746146354	14.25808150152378	12.39579601409448	4.9861627307534295	3.8678764688509397	-2.1236998478520714	-1.7583075587467176	-6.380862392797045	-9.429944133433494	-16.638358951446392	-16.447504977750953	-12.836686689128554	5.060592396951987	4.870729626865935	5.458987127217295	6.8722839409629435	3.325744526935642	4.807788425455363	2.0658921453347183	1.4965775255598557	1.0775885911796492	0.8114935974719611	4.551839060453401	2.3629036643160455	8.335075110413364	6.128040364908852	4.093023850680322	3.9364200621825725	7.150994114920496	7.663179375145362	4.816235429098154	0.8065359368777398	1.5022269290607766	0.3766001049922139	4.559926522829374
chr3R:19127829-19128652	17.32951273571415	29.233119746146354	14.25808150152378	12.39579601409448	4.9861627307534295	3.8678764688509397	-2.1236998478520714	-1.7583075587467176	-6.380862392797045	-9.429944133433494	-16.638358951446392	-16.447504977750953	-12.836686689128554	5.060592396951987	4.870729626865935	5.458987127217295	6.8722839409629435	3.325744526935642	4.807788425455363	2.0658921453347183	1.4965775255598557	1.0775885911796492	0.8114935974719611	4.551839060453401	2.3629036643160455	8.335075110413364	6.128040364908852	4.093023850680322	3.9364200621825725	7.150994114920496	7.663179375145362	4.816235429098154	0.8065359368777398	1.5022269290607766	0.3766001049922139	4.559926522829374	5.761863234943316	5.511546936381931	0.14544327623616862	0.23938534191061692	-1.0676322018835005	1.8673892669930041	-1.645679291418868	1.382511961814194	-4.84141483982478	-1.6148956710787066	-2.4378429361289613	-4.3743014215649	-2.754451448861576
chr3R:19141508-19143520	3.9364200621825725	7.150994114920496	7.663179375145362	4.816235429098154	0.8065359368777398	1.5022269290607766	0.3766001049922139	4.559926522829374	5.761863234943316	5.511546936381931	0.14544327623616862	0.23938534191061692	-1.0676322018835005	1.8673892669930041	-1.645679291418868	1.382511961814194	-4.84141483982478	-1.6148956710787066	-2.4378429361289613	-4.3743014215649	-2.754451448861576	-3.4772222474242542	-7.899554955920856	-5.302855839360405	-9.141501983987725	-11.249370896305297	-8.256994643984061	-0.8050419452710394	0.8913770576409231	0.0	0.0	9.276515966899073	11.518387198395798	19.750716179519312	20.24227839619207	17.07276502980087	2.3267395827091586	2.3411047119627946	8.257429766743545	5.455877654678493	6.612476720281582	7.869365339155654	7.406063043785529	6.858699096769706	2.2367608643364583	-3.642065713100322	-3.8134058969972573	-3.320933812327818	-2.5763340402260697
chr3R:20905424-20907624	0.1680286853151345	0.4277344895153149	-0.5260437083824994	-2.0258745828494127	-2.597327990778258	-3.398868485925245	-3.7422884027172127	-4.671061616565869	3.335377998548816	11.95325887842754	7.911633406036096	7.8796843749131495	3.0238671447654806	0.9091680441481912	-2.7364731961833773	-7.508709448212827	-11.4146663664421	-11.5696818173042	-12.130969246274056	-9.893541471265683	7.236151623327695	6.525973626201474	6.461191766697094	4.43758385255694	1.4373625938132244	1.7197529206211999	-1.1420453415906855	0.23729708679326064	-3.9146495486460973	-4.146202659903518	-2.152596702418675	-5.168549734916077	1.650919529914266	-2.184847340325786	-3.833248887502908	-9.31500174638726	-6.522758487716592	-6.0067417974797905	-8.02268686348856	-16.349257183464623	-11.681650683074045	-2.2338204395097936	-0.934862881841989	4.092260720669764	2.1654832576905103	4.811291652556061	3.651592756060166	-0.7357890626869555	0.16816246480683858
chr3R:24402778-24404090	-1.8011969680995272	0.01903135258450568	-1.7154844619078224	-1.6587782673161808	-1.4166829383250474	-0.7713317115819132	0.5552050987676277	-1.5625231187229662	-3.485719081797113	0.7501174624605832	3.313677367473104	-2.7285928155171044	-0.24129181623934756	-1.5262504468585072	0.21492187790862924	3.7089305676090842	3.8349401148459608	0.9059652567236041	-0.2887528698107894	-0.6743052853715511	-0.41060351637354864	-1.2718154966202244	-2.335822416279063	-2.3029680083220097	-4.381128902110883	-4.8498968511278155	-4.785730023326226	-10.052884093295921	-7.688094637612912	-5.847460236151131	-8.60700510451158	-20.418111323220444	-22.904175703550283	-32.667405149944095	-18.80744417589139	-31.3375621079067	-10.19891333761846	1.3821770810048504	5.34638673511773	7.896548122924319	7.112525547977231	2.3831957780918365	8.242948285719345	10.070179733708851	6.647507213673843	11.241156741802266	8.101910554093633	3.2253685095156155	1.4313637641589874
chr3R:24407674-24409017	3.313677367473104	-2.7285928155171044	-0.24129181623934756	-1.5262504468585072	0.21492187790862924	3.7089305676090842	3.8349401148459608	0.9059652567236041	-0.2887528698107894	-0.6743052853715511	-0.41060351637354864	-1.2718154966202244	-2.335822416279063	-2.3029680083220097	-4.381128902110883	-4.8498968511278155	-4.785730023326226	-10.052884093295921	-7.688094637612912	-5.847460236151131	-8.60700510451158	-20.418111323220444	-22.904175703550283	-32.667405149944095	-18.80744417589139	-31.3375621079067	-10.19891333761846	1.3821770810048504	5.34638673511773	7.896548122924319	7.112525547977231	2.3831957780918365	8.242948285719345	10.070179733708851	6.647507213673843	11.241156741802266	8.101910554093633	3.2253685095156155	1.4313637641589874	0.7121263297071472	6.786428530442637	6.274358419048847	8.83037165476166	5.761401555732918	0.8331037697083299	4.261847784395949	4.232305265020168	1.5598084946258042	1.3473521060624796
chr3R:24409069-24411032	-1.5262504468585072	0.21492187790862924	3.7089305676090842	3.8349401148459608	0.9059652567236041	-0.2887528698107894	-0.6743052853715511	-0.41060351637354864	-1.2718154966202244	-2.335822416279063	-2.3029680083220097	-4.381128902110883	-4.8498968511278155	-4.785730023326226	-10.052884093295921	-7.688094637612912	-5.847460236151131	-8.60700510451158	-20.418111323220444	-22.904175703550283	-32.667405149944095	-18.80744417589139	-31.3375621079067	-10.19891333761846	1.3821770810048504	5.34638673511773	7.896548122924319	7.112525547977231	2.3831957780918365	8.242948285719345	10.070179733708851	6.647507213673843	11.241156741802266	8.101910554093633	3.2253685095156155	1.4313637641589874	0.7121263297071472	6.786428530442637	6.274358419048847	8.83037165476166	5.761401555732918	0.8331037697083299	4.261847784395949	4.232305265020168	1.5598084946258042	1.3473521060624796	-2.54832016952922	-1.49243255809209	-0.447072594610879
chr3R:24412150-24415417	-0.6743052853715511	-0.41060351637354864	-1.2718154966202244	-2.335822416279063	-2.3029680083220097	-4.381128902110883	-4.8498968511278155	-4.785730023326226	-10.052884093295921	-7.688094637612912	-5.847460236151131	-8.60700510451158	-20.418111323220444	-22.904175703550283	-32.667405149944095	-18.80744417589139	-31.3375621079067	-10.19891333761846	1.3821770810048504	5.34638673511773	7.896548122924319	7.112525547977231	2.3831957780918365	8.242948285719345	10.070179733708851	6.647507213673843	11.241156741802266	8.101910554093633	3.2253685095156155	1.4313637641589874	0.7121263297071472	6.786428530442637	6.274358419048847	8.83037165476166	5.761401555732918	0.8331037697083299	4.261847784395949	4.232305265020168	1.5598084946258042	1.3473521060624796	-2.54832016952922	-1.49243255809209	-0.447072594610879	-2.7917722016813697	-1.684872899606169	0.0	0.0	1.4637527426815686	0.0
chr3R:25379840-25381114	0.5526298324818424	8.57114664815468	12.637712215487289	9.17786977936027	12.810274125816187	7.6466850999009	6.445462438679149	9.600895032299622	5.086717581771563	4.899595485355239	4.3813287212399885	5.169475236794042	2.668606076489077	0.1251842273747017	0.11244742178718937	2.173318034322391	0.38904178568774367	-0.2678054103438103	-1.123949860308429	0.17605826954519158	1.3247589250385303	0.9460526621866205	-1.8635110501455656	-4.596610913220413	-3.5245824120141327	-3.799379565363696	-0.23685016685690932	0.1620727377849501	-2.4192393996082395	-2.329148144629276	-1.6136696822059973	-1.8526443586063572	-1.7209366306061245	-1.3946945758427352	-0.626589797331515	-0.037552382426788516	-1.3399170244725616	-0.039359531634485474	-0.12281229211806506	-1.5689881366238625	-1.2871542829602078	0.41713050150138725	2.409267751087772	0.5095825800615449	0.2573176075879961	1.3639349566481558	1.1489708994841972	0.886075529421123	0.607596896614553
chr3R:26096329-26102074	-4.751820224338224	-1.0357154832862452	-3.908185286843396	-2.6326460733359043	0.10629218669285649	-0.8439671634315886	-1.041562685491579	-0.1921773430381233	-2.9628421313625783	-0.7432237000018639	0.6558328778704746	0.5544703780757657	-0.04759831003890789	0.07121080244037865	1.4358119244682253	1.6519436305215898	-0.3842533059311557	1.6995763569318616	0.6356044631520498	2.469254247996657	1.4958736652225548	3.6557744625809674	0.33949450367647754	-1.0668755590631576	1.9769857196479577	4.418985468251012	11.979385577982582	4.682942937552499	11.32222032444057	9.042199684812262	5.674328723645415	8.608951087476349	1.454759537302524	8.037426126933756	7.540720005604452	11.529800280578135	5.193016199139092	0.48270525311591445	0.0	1.6225110592544612	3.185724275650802	4.190062586920697	4.545299559884623	6.8288866817075355	5.707196444807083	4.343604661597434	2.2093928586661153	-1.9525077341369212	-3.6364206177230263
chr3R:26453831-26454600	2.9355169185753196	3.2134077632031306	5.364265591606943	3.0687855084460343	2.244879943385161	3.1212074247871278	-3.8394490999163517	-4.98597276901604	-6.405643121817871	-5.336707397953955	-5.64108763209775	-2.7733455252344617	-0.663699227713116	4.082464703894263	7.085995607323271	6.595576359529215	5.17594861353636	4.4252219940920305	1.7337775063783967	0.42910196754883084	-0.42226849661932664	-1.4404594167972762	-3.652812514910761	-1.507035037481141	-3.7029814756430413	-1.6640550673025294	-2.3625320649928465	0.43751323698790456	-1.6307668124668955	-1.8457208811077435	-1.170624378335077	2.0788980070956833	0.6790972740764082	-2.8220338688436755	-4.574338183606602	-4.947182784403733	-3.968849714248724	-3.9955334256042025	-9.059467256650837	-12.91884301775192	-16.88097667878969	-17.573343687474484	-25.215945437208184	-19.61113970029302	-17.450370292996713	-16.04788758451102	-7.867421498232954	-9.456200926039827	8.028804812624685
chr3R:26582423-26584157	-1.7927568092808228	-5.522778324815341	-2.594289584527548	0.4997997427036751	0.3979407680092423	-1.0779363172359115	-2.0823629155679337	-2.7720877783875233	-0.19970111945375427	0.7786908441364176	-1.2198594499597746	0.47557554472296276	0.7033382568210287	2.414510703913776	0.4229246145161196	1.4334559391218762	0.8276462599000337	3.0265452447080006	0.6991980023992369	0.5357584319029963	-1.4256773359265769	-0.8127553005374929	0.43737103354016754	-1.2475289680029733	-1.4637527426815689	-2.7285928155171044	0.288769123076823	2.080123166708915	3.1842678702547076	6.869599541519085	3.8858857922585375	3.2645033077050267	3.422661908350946	2.6289735305153457	3.41996260418939	1.4988946410647455	6.35694408584435	4.648494461242724	3.521993138270542	1.6004187782637094	2.740964742851017	0.42989404159669325	1.829977881647439	1.7163295572309196	-0.6266818671195445	0.5641307989686103	-2.0222035964772664	-4.195941330008233	-4.497558230152561
chr3R:26585901-26587586	-2.7720877783875233	-0.19970111945375427	0.7786908441364176	-1.2198594499597746	0.47557554472296276	0.7033382568210287	2.414510703913776	0.4229246145161196	1.4334559391218762	0.8276462599000337	3.0265452447080006	0.6991980023992369	0.5357584319029963	-1.4256773359265769	-0.8127553005374929	0.43737103354016754	-1.2475289680029733	-1.4637527426815689	-2.7285928155171044	0.288769123076823	2.080123166708915	3.1842678702547076	6.869599541519085	3.8858857922585375	3.2645033077050267	3.422661908350946	2.6289735305153457	3.41996260418939	1.4988946410647455	6.35694408584435	4.648494461242724	3.521993138270542	1.6004187782637094	2.740964742851017	0.42989404159669325	1.829977881647439	1.7163295572309196	-0.6266818671195445	0.5641307989686103	-2.0222035964772664	-4.195941330008233	-4.497558230152561	-3.9674530515776976	-1.9576385761417916	-0.8944664007513241	-2.364611817489992	-4.5924787828309155	-4.45809746739355	-2.93608126378707
chr3R:26588058-26590125	0.7033382568210287	2.414510703913776	0.4229246145161196	1.4334559391218762	0.8276462599000337	3.0265452447080006	0.6991980023992369	0.5357584319029963	-1.4256773359265769	-0.8127553005374929	0.43737103354016754	-1.2475289680029733	-1.4637527426815689	-2.7285928155171044	0.288769123076823	2.080123166708915	3.1842678702547076	6.869599541519085	3.8858857922585375	3.2645033077050267	3.422661908350946	2.6289735305153457	3.41996260418939	1.4988946410647455	6.35694408584435	4.648494461242724	3.521993138270542	1.6004187782637094	2.740964742851017	0.42989404159669325	1.829977881647439	1.7163295572309196	-0.6266818671195445	0.5641307989686103	-2.0222035964772664	-4.195941330008233	-4.497558230152561	-3.9674530515776976	-1.9576385761417916	-0.8944664007513241	-2.364611817489992	-4.5924787828309155	-4.45809746739355	-2.93608126378707	-1.683517321917788	-1.0399394637526005	-1.2822683090761038	-2.1880342363176477	-4.895779377303078
chr3R:26590152-26596309	0.8276462599000337	3.0265452447080006	0.6991980023992369	0.5357584319029963	-1.4256773359265769	-0.8127553005374929	0.43737103354016754	-1.2475289680029733	-1.4637527426815689	-2.7285928155171044	0.288769123076823	2.080123166708915	3.1842678702547076	6.869599541519085	3.8858857922585375	3.2645033077050267	3.422661908350946	2.6289735305153457	3.41996260418939	1.4988946410647455	6.35694408584435	4.648494461242724	3.521993138270542	1.6004187782637094	2.740964742851017	0.42989404159669325	1.829977881647439	1.7163295572309196	-0.6266818671195445	0.5641307989686103	-2.0222035964772664	-4.195941330008233	-4.497558230152561	-3.9674530515776976	-1.9576385761417916	-0.8944664007513241	-2.364611817489992	-4.5924787828309155	-4.45809746739355	-2.93608126378707	-1.683517321917788	-1.0399394637526005	-1.2822683090761038	-2.1880342363176477	-4.895779377303078	-3.526437329407227	-2.3223239775604196	-1.816309803244674	-0.26213498495909826
chr3R:26596332-26599405	3.1842678702547076	6.869599541519085	3.8858857922585375	3.2645033077050267	3.422661908350946	2.6289735305153457	3.41996260418939	1.4988946410647455	6.35694408584435	4.648494461242724	3.521993138270542	1.6004187782637094	2.740964742851017	0.42989404159669325	1.829977881647439	1.7163295572309196	-0.6266818671195445	0.5641307989686103	-2.0222035964772664	-4.195941330008233	-4.497558230152561	-3.9674530515776976	-1.9576385761417916	-0.8944664007513241	-2.364611817489992	-4.5924787828309155	-4.45809746739355	-2.93608126378707	-1.683517321917788	-1.0399394637526005	-1.2822683090761038	-2.1880342363176477	-4.895779377303078	-3.526437329407227	-2.3223239775604196	-1.816309803244674	-0.26213498495909826	0.23126084568970795	-1.0668755590631576	0.7359535705891888	0.0	1.955429056804009	4.354532325335272	1.9915728544626738	5.69072308528912	6.0692025078651515	5.736305606328631	0.03755235363864223	2.3473088578983736
chr3R:26671485-26675580	-0.17788155515542445	0.6707109308503543	-1.733906243965321	-1.8543172114158966	1.3935925243645537	-0.6779851198160582	-3.6644257371747	-5.108251625947222	-5.059389373213077	-8.052966040110858	-10.606342139406365	-14.26674219918246	-16.453221830155204	-18.534083995010906	-21.322453614728058	-15.164217340690257	-30.48934590769158	-22.694432125615343	-17.46606581191865	-18.966297665959367	-24.710407525240317	-5.4403476539054605	-15.537828016598057	-12.02566903720441	-6.786428530442636	-4.292769223962657	-0.8065359368777398	8.935742023984428	7.936874480401292	5.535774444444141	15.113516538408515	7.946417880879307	7.080286568115296	10.22310785374412	7.76335104486672	3.5905489204623557	6.98516093331453	0.6639231740346785	7.963830629873435	5.774755505006734	5.787632291723125	8.492541225504192	9.022116422526599	12.12580318517971	4.268175732768885	9.678804028872081	10.530528690937778	4.081761338751446	0.0
chr3R:26675795-26677403	-8.052966040110858	-10.606342139406365	-14.26674219918246	-16.453221830155204	-18.534083995010906	-21.322453614728058	-15.164217340690257	-30.48934590769158	-22.694432125615343	-17.46606581191865	-18.966297665959367	-24.710407525240317	-5.4403476539054605	-15.537828016598057	-12.02566903720441	-6.786428530442636	-4.292769223962657	-0.8065359368777398	8.935742023984428	7.936874480401292	5.535774444444141	15.113516538408515	7.946417880879307	7.080286568115296	10.22310785374412	7.76335104486672	3.5905489204623557	6.98516093331453	0.6639231740346785	7.963830629873435	5.774755505006734	5.787632291723125	8.492541225504192	9.022116422526599	12.12580318517971	4.268175732768885	9.678804028872081	10.530528690937778	4.081761338751446	0.0	0.0	2.20311153662129	5.292212868658729	6.63386387563755	6.223722180978499	6.702271361539037	3.842640325217397	7.023167882029375	4.9246604251084385
chr3R:26678014-26681495	-21.322453614728058	-15.164217340690257	-30.48934590769158	-22.694432125615343	-17.46606581191865	-18.966297665959367	-24.710407525240317	-5.4403476539054605	-15.537828016598057	-12.02566903720441	-6.786428530442636	-4.292769223962657	-0.8065359368777398	8.935742023984428	7.936874480401292	5.535774444444141	15.113516538408515	7.946417880879307	7.080286568115296	10.22310785374412	7.76335104486672	3.5905489204623557	6.98516093331453	0.6639231740346785	7.963830629873435	5.774755505006734	5.787632291723125	8.492541225504192	9.022116422526599	12.12580318517971	4.268175732768885	9.678804028872081	10.530528690937778	4.081761338751446	0.0	0.0	2.20311153662129	5.292212868658729	6.63386387563755	6.223722180978499	6.702271361539037	3.842640325217397	7.023167882029375	4.9246604251084385	2.641117225229154	2.033395070678691	2.3663047668390904	-1.0878617979457679	-2.141501843565478
chr3R:26682376-26685968	-15.537828016598057	-12.02566903720441	-6.786428530442636	-4.292769223962657	-0.8065359368777398	8.935742023984428	7.936874480401292	5.535774444444141	15.113516538408515	7.946417880879307	7.080286568115296	10.22310785374412	7.76335104486672	3.5905489204623557	6.98516093331453	0.6639231740346785	7.963830629873435	5.774755505006734	5.787632291723125	8.492541225504192	9.022116422526599	12.12580318517971	4.268175732768885	9.678804028872081	10.530528690937778	4.081761338751446	0.0	0.0	2.20311153662129	5.292212868658729	6.63386387563755	6.223722180978499	6.702271361539037	3.842640325217397	7.023167882029375	4.9246604251084385	2.641117225229154	2.033395070678691	2.3663047668390904	-1.0878617979457679	-2.141501843565478	0.4644071665094198	5.953762680594494	5.577172501353103	1.641344661836535	3.095696741405019	3.4697054321751444	4.989892200259499	1.0365327386556455
chr3R:26887365-26890447	2.2777639790528315	2.015079295012392	-0.17163505157824832	1.2889824846194067	1.1290918362401954	0.47712125471966244	0.32675222119505476	0.8010565648775955	-4.142493692961035	-0.10986931114599689	-1.7521628084336167	-2.6293607400783183	1.1133345948796047	-2.8900912210313887	-1.9515060318447783	0.05869359708938556	-2.1447084529366345	-4.430175514324788	-2.27153949025547	-2.776538679625684	-0.7002320460654032	-1.7592497017774844	-3.775254972353779	-0.7359535705891888	0.0	-0.4845551912985923	2.421983199548782	0.7359535705891888	1.9084850188786497	1.779649924302759	2.6941715505530244	-0.9884928598239788	2.1741979578468538	8.881061775855805	7.605114333697818	7.1151238812610105	5.785696221894277	6.4151618778602595	7.7136440428176885	2.551176218413397	6.105184923066483	8.462064723203618	11.50311640551062	6.349452578382389	5.818852162393793	6.071461102890357	7.524593234794187	7.65762326963653	2.637070264112296
chr3R:27894768-27895963	4.120996546686595	3.6311319408036913	1.4313637641589874	0.0	4.808849102504304	13.457743971464586	10.45375269457468	6.612553384788798	9.681956502406651	4.768689594756395	6.382025854196905	5.959103605959015	2.9720624767956445	1.1402482150925257	-1.7024390227522326	-2.153707087128169	-1.744167174571426	-1.6426751266920798	-1.530195721589323	-0.5666225161002314	0.0	0.7359535705891888	-2.115553743826666	-1.2030934021959294	2.1058593347812016	0.0	0.47712125471966244	0.3842533059311557	-1.5022269290607766	3.479185243846543	2.9760770390355114	3.9995036203161773	5.900364849519441	3.9452501589921893	4.604221049523458	0.8031308031377223	5.405310403501324	4.360177029814939	2.0340208074284885	1.6437696808969802	0.7751909015290787	1.550262371241518	-0.14184530861296119	2.4575972740562593	-0.4616258369405365	-0.5883857144873679	0.14388036991998554	2.2878202155880625	-0.028809271575936702
chr3R:27896589-27897690	4.808849102504304	13.457743971464586	10.45375269457468	6.612553384788798	9.681956502406651	4.768689594756395	6.382025854196905	5.959103605959015	2.9720624767956445	1.1402482150925257	-1.7024390227522326	-2.153707087128169	-1.744167174571426	-1.6426751266920798	-1.530195721589323	-0.5666225161002314	0.0	0.7359535705891888	-2.115553743826666	-1.2030934021959294	2.1058593347812016	0.0	0.47712125471966244	0.3842533059311557	-1.5022269290607766	3.479185243846543	2.9760770390355114	3.9995036203161773	5.900364849519441	3.9452501589921893	4.604221049523458	0.8031308031377223	5.405310403501324	4.360177029814939	2.0340208074284885	1.6437696808969802	0.7751909015290787	1.550262371241518	-0.14184530861296119	2.4575972740562593	-0.4616258369405365	-0.5883857144873679	0.14388036991998554	2.2878202155880625	-0.028809271575936702	-3.285940884835131	-0.4626894796857022	1.2606022764391405	-2.1529260397605725
chr4:405350-406187	2.302426030040612	1.5262549485411554	1.0908602208544478	-0.05666032403822056	0.8568030023555236	1.1906068132875087	2.185873030733968	1.1028004972500227	-2.1687635328527417	-1.9811026179650175	-2.368359734798632	-2.718184765402894	-2.257982199723933	-4.595315510959885	-1.2089608120106725	-2.098762832910192	0.8586617954767661	-2.161071845218675	-3.995290143358996	-1.5351497242701388	-0.5896655320512251	0.0	0.0	1.2357376364148793	3.5566905438794993	0.6173067658815127	1.7904077774999143	6.69829142895071	5.457558002209888	10.064949853667036	7.710232424878237	2.9091150171243942	7.375392410096033	6.7746353129612835	0.6816519536376183	5.611612971283517	6.279316245863228	3.7213706133442224	4.174736310014726	1.7278120448334644	0.8328345104300475	-3.051188399221118	-4.835426321156071	-7.6808973537676355	-7.983956870101849	-4.782195352275258	-10.202011265830462	-4.351392026183592	-0.6994988392482848
chr4:723379-725116	2.650874232796921	1.025172418387854	2.6334110891967697	0.7712274850044812	-1.4338915213362906	0.24062334122190882	-0.9568070777091172	-2.6549081424996968	-7.555460500664437	-7.87787247597479	-14.546315886527776	-21.632437332403214	-13.780771802892582	-13.095888371241934	-10.024479818210526	-0.33416544809795246	0.682398006287416	3.4915842256251777	3.878944222654223	-0.991945941325712	-1.3866320834001744	-8.83044398773681	-0.8749258485727535	-1.1035281519745503	-3.0868508665101	0.8771785095864044	-2.819953993707897	-1.9229246495807275	-5.5022262888033096	-7.673290281293335	-8.09057736864258	-13.093294362934158	-11.016458483196573	-6.8635026768207394	-0.3842533059311557	-5.712701232078583	-9.036127225462476	0.223094322218592	5.785693726656938	0.0	0.0	0.0	0.0	0.0	0.0	0.0	0.0	0.0	0.0
chr4:725219-726861	-1.4338915213362906	0.24062334122190882	-0.9568070777091172	-2.6549081424996968	-7.555460500664437	-7.87787247597479	-14.546315886527776	-21.632437332403214	-13.780771802892582	-13.095888371241934	-10.024479818210526	-0.33416544809795246	0.682398006287416	3.4915842256251777	3.878944222654223	-0.991945941325712	-1.3866320834001744	-8.83044398773681	-0.8749258485727535	-1.1035281519745503	-3.0868508665101	0.8771785095864044	-2.819953993707897	-1.9229246495807275	-5.5022262888033096	-7.673290281293335	-8.09057736864258	-13.093294362934158	-11.016458483196573	-6.8635026768207394	-0.3842533059311557	-5.712701232078583	-9.036127225462476	0.223094322218592	5.785693726656938	0.0	0.0	0.0	0.0	0.0	0.0	0.0	0.0	0.0	0.0	0.0	0.0	0.0	0.0
chr4:827672-828996	5.5734374931647315	6.027714856747635	5.20397441060123	2.5030110627732345	3.795430719726896	-0.7601121629960523	0.8895220535795736	-1.6150950305450418	-2.810126367993808	-7.069851049645882	-5.032864118742795	-8.373902751660351	-8.924200741232259	-10.043198182166027	-12.338381771897495	-11.154731089991563	-10.651153978916254	-12.671015710781711	-7.657799223998144	-13.46967111033009	-15.765867707294632	-11.894539668986294	-13.37643798069974	-11.788640676002492	-18.67637597984563	-12.010084390469617	-17.338740270393462	-15.64873796470211	-16.422165528755183	-3.5304175526205186	0.288769123076823	0.9059652567236041	-3.933784385628248	-2.3768643639580014	-0.7415906662479288	-1.4369169634377201	0.4106493675885908	5.931966657560542	4.967188532911322	6.1670962153165885	4.625998307002706	5.656342788580211	1.1742849356836802	1.3198215693940643	-2.545043506038341	-3.0605269165249616	-4.012757228414912	-4.2246927515267	-4.326298235167346
chr4:863290-865204	-0.6669447769226395	0.0	0.0	0.0	0.16130308697746265	0.21070289983532975	0.8098151579359418	-0.47712125471966244	0.32675222119505476	0.47712125471966244	0.0	1.4637527426815686	15.088592728393179	28.266806737036905	27.612818981097032	14.690528943303494	6.57476518714955	4.3297998184913284	8.480238840461949	6.2797239156760485	6.017969884349715	2.9828283621214524	5.047050755856869	2.723273893341178	0.5166017239636186	0.0	0.5586660984360844	2.971686686871333	3.0628063704927824	0.0	2.697872952935095	1.500234989332203	5.329791258661333	4.897122342810094	2.63701437596204	-1.3528435241215888	1.4799952535784575	1.0293939654316446	1.557330069887531	-1.1002242381119154	1.787518326313657	-0.16874239305581545	0.6252873828651146	1.9968650833470298	3.0537462447023116	5.32633378742593	2.4483088238617072	3.909771357384922	4.221848452330044
chr4:865336-866295	0.16130308697746265	0.21070289983532975	0.8098151579359418	-0.47712125471966244	0.32675222119505476	0.47712125471966244	0.0	1.4637527426815686	15.088592728393179	28.266806737036905	27.612818981097032	14.690528943303494	6.57476518714955	4.3297998184913284	8.480238840461949	6.2797239156760485	6.017969884349715	2.9828283621214524	5.047050755856869	2.723273893341178	0.5166017239636186	0.0	0.5586660984360844	2.971686686871333	3.0628063704927824	0.0	2.697872952935095	1.500234989332203	5.329791258661333	4.897122342810094	2.63701437596204	-1.3528435241215888	1.4799952535784575	1.0293939654316446	1.557330069887531	-1.1002242381119154	1.787518326313657	-0.16874239305581545	0.6252873828651146	1.9968650833470298	3.0537462447023116	5.32633378742593	2.4483088238617072	3.909771357384922	4.221848452330044	0.08030008345672995	4.395044232673947	4.993172604124804	4.498381119524635
chr4:1007146-1010245	2.6770605113728285	1.1416133483953088	12.328917795112824	8.011272296644675	12.82174023617134	13.498215797274698	7.9627667317874335	4.51472159119624	2.1887341181904643	-3.2382309793331374	3.2598624725698695	2.4219761233695407	4.902153959513373	3.0835089092829535	6.111310551059456	5.222833495347029	0.5584395912421247	4.968476922472629	2.3097371020770665	2.114073399508628	1.5473401791281063	1.6700001052519595	1.845825534325418	-0.8538962447004192	-0.5401712395411558	0.48767952776639845	-0.28197937605734136	0.31600835506087405	-0.4845966543666636	-1.832297400550726	-1.3111235524817542	-3.544856878034742	-4.46462260393772	-3.3803492163193685	-0.16130308697746232	-3.8675236283243524	-2.9542840292807178	-3.288104219889731	-0.1324460563010879	-7.89803127554243	-16.41557992262554	-15.561541111146642	-10.132731358545305	-1.897604259904281	-0.2887691230768229	1.1081038532650571	2.03298869761689	5.785696221894277	6.280739624895701
chr4:1010327-1012405	7.9627667317874335	4.51472159119624	2.1887341181904643	-3.2382309793331374	3.2598624725698695	2.4219761233695407	4.902153959513373	3.0835089092829535	6.111310551059456	5.222833495347029	0.5584395912421247	4.968476922472629	2.3097371020770665	2.114073399508628	1.5473401791281063	1.6700001052519595	1.845825534325418	-0.8538962447004192	-0.5401712395411558	0.48767952776639845	-0.28197937605734136	0.31600835506087405	-0.4845966543666636	-1.832297400550726	-1.3111235524817542	-3.544856878034742	-4.46462260393772	-3.3803492163193685	-0.16130308697746232	-3.8675236283243524	-2.9542840292807178	-3.288104219889731	-0.1324460563010879	-7.89803127554243	-16.41557992262554	-15.561541111146642	-10.132731358545305	-1.897604259904281	-0.2887691230768229	1.1081038532650571	2.03298869761689	5.785696221894277	6.280739624895701	8.972371238069993	9.279873166288725	6.237286744602691	8.226465073398625	8.366564691229218	6.583011016727134
chr4:1117381-1119594	-0.8828340816705169	-1.6093585493146907	-2.741964893053895	-4.8330091534371284	-1.3249179539013916	-7.2453078979498375	-1.8660824621566272	-12.333867259188763	-13.66195275160636	-10.911617078223376	-5.157279678134199	-2.05661434993083	-0.4437046457444905	-1.4685685833250075	-2.3916384431185356	-0.3629748251651817	0.6167285735418343	-0.12841704910505836	-2.793626106314579	0.27324296096840095	-3.494194097055385	-0.9978029751502935	-7.559492169266466	-7.36741637311026	-4.055119130803155	-2.58597244758796	-1.087636782058556	-7.950091208597253	-4.780302763982513	-1.2024322866154673	1.8371165307392083	1.1235452590154777	2.249891683612836	1.689938085360143	-0.988985785794434	4.361961229392129	0.6491548913989951	7.446011239430616	4.6300625546102365	11.662184928086115	14.212264066473322	7.310216475989043	15.560558814643342	18.750429583951032	12.439607661061498	11.32669110852685	4.767025542053546	4.634546872039272	7.157372425690982
chrX:478840-484572	8.447569410576492	11.353440495126328	6.85953846537344	8.395970069070284	3.8639506995484907	2.233873081832769	1.3821770810048504	0.28197937605734147	-1.2889719201458893	-1.4656244285738103	0.4432749404690988	-0.8026534713348455	-0.9640408492637469	-4.729512028130522	-3.6561275148249064	-0.2887691230768229	-0.3842533059311557	-1.9084850188786497	-3.5147488519154013	-7.569302417068746	-4.811364497495438	-6.06792720214675	-7.984784759735935	-7.769624154651182	-14.328228465582596	-3.3634730734193816	-2.1211280821011376	-6.976860416401287	1.0466924622419154	-0.6252873828651145	-3.7517242971906875	-7.77282377253337	-2.7566401909059	-3.2711854854373623	0.0	0.0	0.0	0.0	0.0	0.0	0.0	0.0	0.0	0.0	0.0	0.0	0.0	0.0	0.0
chrX:484951-486807	-0.9640408492637469	-4.729512028130522	-3.6561275148249064	-0.2887691230768229	-0.3842533059311557	-1.9084850188786497	-3.5147488519154013	-7.569302417068746	-4.811364497495438	-6.06792720214675	-7.984784759735935	-7.769624154651182	-14.328228465582596	-3.3634730734193816	-2.1211280821011376	-6.976860416401287	1.0466924622419154	-0.6252873828651145	-3.7517242971906875	-7.77282377253337	-2.7566401909059	-3.2711854854373623	0.0	0.0	0.0	0.0	0.0	0.0	0.0	0.0	0.0	0.0	0.0	0.0	0.0	0.0	0.0	5.898733228349335	4.927897734171571	9.399515679262388	5.828934694642995	1.4477763143210869	7.604280649467748	6.539027180515814	0.4098501350143673	4.109832506801697	4.738237563107141	0.0	0.0
chrX:2018590-2019593	2.4373256746681444	-1.6020244670622852	-4.578635405231793	-1.1457242830598429	-0.08198261815525891	-0.4468404352623209	-0.9802584009620526	-7.6124005974146955	-11.652379955715064	-17.071202521868223	-22.851433881663535	-10.869568148788062	11.683513295382161	14.220277333483121	20.54555484320797	19.360858142921746	11.573776202012889	16.40882970430871	13.915073182624676	7.993117682295066	10.976471493493781	12.952624601063793	5.024766499756064	2.8029310578030757	4.070355643076971	4.8093897805763035	3.844483997745381	2.817099818536774	-0.17734684540146384	0.32310116209792245	-2.153335006873509	-4.658306116939877	-5.660701391154725	-9.739744678337102	-11.738820827579207	-7.3287695893150495	-17.994791810981955	-16.23018592883403	-14.865144733502406	-1.4238808136174466	10.856709558146608	15.244198177102255	12.160489594463503	14.351516860046155	8.131800350966563	13.648589016900138	10.653820193786178	10.454160608758782	10.11485444828839
chrX:2033376-2034838	0.32310116209792245	-2.153335006873509	-4.658306116939877	-5.660701391154725	-9.739744678337102	-11.738820827579207	-7.3287695893150495	-17.994791810981955	-16.23018592883403	-14.865144733502406	-1.4238808136174466	10.856709558146608	15.244198177102255	12.160489594463503	14.351516860046155	8.131800350966563	13.648589016900138	10.653820193786178	10.454160608758782	10.11485444828839	6.867343168187607	2.8391061631387515	2.437159824214016	1.235700778589009	1.687819273426897	-0.6123714119057713	1.8605440006762541	0.2863210577364274	-1.1285198054705525	-2.3408010619771455	-1.9784880277325527	-6.668098814030487	-8.45234937753331	-3.590420824192454	-10.378240935092885	-7.853839530386364	-5.620717271711802	-5.84296841698768	-7.437535968850228	-7.363445729808657	-4.436535054608612	-6.432165637694722	-11.051536706639778	-12.180826079742982	-12.612095010172162	-8.852693025941667	-8.547996176870988	-5.413318160074656	0.6414169482286589
chrX:2034927-2036064	-5.660701391154725	-9.739744678337102	-11.738820827579207	-7.3287695893150495	-17.994791810981955	-16.23018592883403	-14.865144733502406	-1.4238808136174466	10.856709558146608	15.244198177102255	12.160489594463503	14.351516860046155	8.131800350966563	13.648589016900138	10.653820193786178	10.454160608758782	10.11485444828839	6.867343168187607	2.8391061631387515	2.437159824214016	1.235700778589009	1.687819273426897	-0.6123714119057713	1.8605440006762541	0.2863210577364274	-1.1285198054705525	-2.3408010619771455	-1.9784880277325527	-6.668098814030487	-8.45234937753331	-3.590420824192454	-10.378240935092885	-7.853839530386364	-5.620717271711802	-5.84296841698768	-7.437535968850228	-7.363445729808657	-4.436535054608612	-6.432165637694722	-11.051536706639778	-12.180826079742982	-12.612095010172162	-8.852693025941667	-8.547996176870988	-5.413318160074656	0.6414169482286589	1.198425301388731	-0.06150404403252077	-1.3138399795784013
chrX:2323607-2324475	-12.932526886507938	-15.547892517047059	-17.332479386053677	-24.714117085442673	-32.568695965547	-19.406216176747947	-9.93668987801786	-1.4313637641589874	0.7953235719989745	-2.6601696059087607	0.8002882953413999	1.3821770810048504	1.9542807972074376	-3.635336578221387	-0.4884515482032918	3.40905132190289	0.795177421904051	15.035694015876595	16.9383670201899	21.818929277463024	12.329551427617403	8.327943149733825	6.4870016057698265	2.044430217618404	0.8706019144450373	-2.4467579785965627	-5.929754153036127	-5.586856863629703	-7.438565534520017	-8.458110715491355	-5.7139285996880504	-10.106678694429098	-7.734434203404373	-6.690004719143119	-8.004679028037415	-8.729444890267596	-8.05818299531319	-9.471134509288568	-9.628045495704054	-13.47342477453775	-7.386901609318787	0.0	0.0	0.0	0.0	0.0	0.0	0.0	0.0
chrX:2328851-2330396	0.8002882953413999	1.3821770810048504	1.9542807972074376	-3.635336578221387	-0.4884515482032918	3.40905132190289	0.795177421904051	15.035694015876595	16.9383670201899	21.818929277463024	12.329551427617403	8.327943149733825	6.4870016057698265	2.044430217618404	0.8706019144450373	-2.4467579785965627	-5.929754153036127	-5.586856863629703	-7.438565534520017	-8.458110715491355	-5.7139285996880504	-10.106678694429098	-7.734434203404373	-6.690004719143119	-8.004679028037415	-8.729444890267596	-8.05818299531319	-9.471134509288568	-9.628045495704054	-13.47342477453775	-7.386901609318787	0.0	0.0	0.0	0.0	0.0	0.0	0.0	0.0	0.0	0.0	0.0	0.0	0.0	0.0	0.0	0.0	1.7961667787807964	2.6685504063935475
chrX:4303960-4305166	-11.541460345121687	-13.493365734762579	-8.116681434456154	-7.955961319507049	-3.5775544510350654	-5.166250359360908	-5.041364081790747	-7.843141268488106	-2.275293227797348	-0.7578082764174969	0.9884928598239788	-5.921001596149418	-6.493056087778652	-0.756988389503075	16.18983511808608	14.499453709335235	18.092734799109635	6.309109961563166	4.185647879017828	-1.363634140306876	-0.2096816924526123	1.5396781872967917	-3.16955135373423	-4.148602945174099	-4.691556837021396	-3.0749200376163808	-0.8394390248407338	1.4637527426815686	-1.9038797375157492	1.3726098450568922	0.10611097045968858	0.7158051146113907	2.0969080156882196	-1.0743129029751919	1.9672673244807994	3.2528492685541197	2.7742407842929784	5.254819956777046	0.15572578711075102	2.8165632427657186	1.0372591125668866	-0.8878964965238398	-1.0966436604864356	-3.890356239334884	-0.8395414853566947	-1.541717496920519	-1.0466924622419154	-0.485811350506116	1.2211049394968
chrX:4313068-4314564	-1.363634140306876	-0.2096816924526123	1.5396781872967917	-3.16955135373423	-4.148602945174099	-4.691556837021396	-3.0749200376163808	-0.8394390248407338	1.4637527426815686	-1.9038797375157492	1.3726098450568922	0.10611097045968858	0.7158051146113907	2.0969080156882196	-1.0743129029751919	1.9672673244807994	3.2528492685541197	2.7742407842929784	5.254819956777046	0.15572578711075102	2.8165632427657186	1.0372591125668866	-0.8878964965238398	-1.0966436604864356	-3.890356239334884	-0.8395414853566947	-1.541717496920519	-1.0466924622419154	-0.485811350506116	1.2211049394968	0.6806773396087105	-0.07202219830292277	1.6595054053968175	3.0496403357235913	1.3492899946423549	0.7129837304956772	3.1819148964718424	4.03584902300402	2.2152661582671356	2.0745887724982746	2.3374771836418002	3.5256852918161936	4.163059016175024	4.481401462337485	0.7189665016820638	-1.7797399172620163	-3.832313471998523	-5.546488277450215	-5.4538974316337585
chrX:4316751-4317938	-0.8394390248407338	1.4637527426815686	-1.9038797375157492	1.3726098450568922	0.10611097045968858	0.7158051146113907	2.0969080156882196	-1.0743129029751919	1.9672673244807994	3.2528492685541197	2.7742407842929784	5.254819956777046	0.15572578711075102	2.8165632427657186	1.0372591125668866	-0.8878964965238398	-1.0966436604864356	-3.890356239334884	-0.8395414853566947	-1.541717496920519	-1.0466924622419154	-0.485811350506116	1.2211049394968	0.6806773396087105	-0.07202219830292277	1.6595054053968175	3.0496403357235913	1.3492899946423549	0.7129837304956772	3.1819148964718424	4.03584902300402	2.2152661582671356	2.0745887724982746	2.3374771836418002	3.5256852918161936	4.163059016175024	4.481401462337485	0.7189665016820638	-1.7797399172620163	-3.832313471998523	-5.546488277450215	-5.4538974316337585	-3.2500654016278316	-0.7359535705891888	-1.1204201882901106	-2.81504493715372	-2.9524307861772754	-1.7394488084647897	-1.7567561384031645
chrX:4449103-4450072	-1.933754084031293	-6.32545329006512	-1.0466924622419154	-4.343522489753659	-4.625455165022616	-3.348755636412589	2.3234092818043743	2.864993888078321	-0.7817155165477807	0.6627547501638944	-2.6310608927394665	-0.46177152523801723	-3.743195328398494	-3.8269456718659867	-0.47712125471966244	0.0	-0.9884928598239788	-1.9769857196479577	-1.1904436125167988	1.9863267457449405	1.054673880327446	0.1366982909731445	0.26581333773712235	0.9059652567236041	-0.3842533059311557	0.7359535705891888	0.3625632695073808	-1.8795163289696306	2.2254024443997906	0.32155027086206517	-0.2970833565050143	-0.32675222119505476	1.684872899606169	0.32675222119505476	1.0305227246267525	3.6607263470113125	1.8819171860480597	1.4637527426815686	2.1869111621176764	6.198503551832794	0.0	-0.5552050987676277	5.409686315889128	7.881973927118242	7.246504695829636	5.52033336347516	4.573744900251555	-0.5579398500140295	2.1740033749256575
chrX:4489114-4490319	-0.23947547375178654	-3.642167823932292	-2.9017247310755696	-4.473501736168344	-6.204259500970163	-6.347625206942291	-9.301962838272779	-5.5866396575199	3.02633271611837	-0.3974995388052083	-5.070423752424863	-17.103866294738964	-16.617466604061676	-21.658569987723155	-9.573719504974445	-13.603029693064322	-17.39841064999694	-19.649085499190534	-15.711433502353033	1.8819171860480597	9.963316566593786	17.159222267388436	17.933235065480133	14.105204662102619	6.813571420878115	14.727742428077626	15.713574261148649	12.891279873175922	10.821222549605434	7.519608597171097	3.853687154689106	3.263010709928545	2.178169442576642	6.061096070920941	1.9579985035210137	3.3065479282551613	2.4744703439462463	1.5700365326655086	1.570463928780879	3.5098262024118014	2.1041564583423056	1.9577590921972816	2.7443902772564375	1.5441400155947895	3.7199172444040935	4.239746741461575	4.41702144333218	4.028675207919957	2.010917992177869
chrX:5454646-5455789	2.2044471364002667	0.5473238466371647	0.41278123141895756	-1.4355537648946384	-0.9550066919747461	-3.7962490641844293	-2.056688907158975	-2.0095464128083935	-2.3286248352848276	0.0	0.47712125471966244	0.47712125471966244	-2.22008111983848	-8.343640201354669	-2.9152671427120866	-0.737661891262472	-6.9081176874005905	-4.89517926959792	-11.858981935324657	-8.097213447539005	-5.7151986720963155	-12.468846272991582	0.0	0.0	0.0	-9.093348692894189	-6.178789072280431	-1.9284451068526025	4.217646413919338	0.0	0.0	0.0	0.0	0.0	0.0	0.0	11.786181027610748	33.04679064231181	32.27735583825474	20.912645901848638	10.974244917201968	9.080547145794021	5.4916540014336555	-0.5552050987676277	0.9059652567236041	5.300315595446998	6.90494136076109	6.283782631638546	6.47321182706121
chrX:5488926-5489472	-0.08476429707159544	-3.7801384501242365	-2.33253337403588	-3.5257640147586105	-5.481464943255978	-7.227413191164352	-7.306578895956561	-8.315495334654468	-1.733273313727979	0.0	-6.870094917108146	-5.4683673713401	-0.5050184077099936	-0.3842533059311557	-2.7285928155171044	-6.609444479669429	-8.223073627336454	-1.0421790870559455	-0.7359535705891888	1.9330516924433967	-4.572431917466576	-2.5077829899313913	-2.7285928155171044	0.9059652567236041	-4.269307237176353	-3.192803049836336	-2.505364911801589	-3.5260881195677505	-6.479244565023251	-4.872303408458286	-4.281330465410053	-3.574845109652076	-0.3842533059311557	-1.4376871927041752	-0.6344779515280433	0.9805771127546358	-1.2573428506769972	-0.3842533059311557	1.4545689188940856	2.58458298958475	2.8302047128206835	2.7763073864330625	0.9884928598239788	0.0	-0.3842533059311557	2.8421321470488228	6.3762022533809795	0.9409159055302313	1.6784951417219551
chrX:7050895-7053128	1.4836035729822856	-0.3869610967407766	-1.7784608243878872	-3.1012987179758866	-12.999931751771461	-23.59673433283684	-29.377270886655804	-23.888940320191818	-0.4606677323100274	0.8704996283069002	1.0701933718584702	-0.11504851595721678	0.0	-4.388865818515031	-3.2497781527867375	-1.1987505483424372	0.19916529609750638	-6.419402730270545	-3.950585442036935	-3.246266096936688	-2.7042473762396613	-5.121381299022426	-4.6308791746137725	-3.7839616464527808	-5.828890942418381	0.7359535705891888	-2.125236374215908	-3.6205970480424785	-4.3870635128200846	-0.17238459432322376	-2.1396912624314726	0.3842533059311557	-6.074894062110717	-5.425797567873908	-1.8257253888534692	-1.3921765163265463	0.288769123076823	0.6082600664890816	0.0	0.0	0.0	0.0	0.0	0.0	0.0	0.0	0.0	0.0	0.0
chrX:7121887-7127772	-3.089311256768462	-3.753840934976882	-4.243815911525248	-2.18822577440514	-1.102481352324577	-1.3734189524020477	-2.236881660083077	-2.1777514666610553	-5.017787602342149	-2.6938241473177094	-3.8136930203183463	-2.384424830178821	-0.12947044783891842	1.0668755590631576	-0.3842533059311557	-0.6252873828651145	-0.6695955499656489	-2.5041614055905326	2.5558808430167814	1.6304433214597402	-1.198756793898035	0.08549268669478607	-0.8659993122539491	-0.42861365114406497	-0.19302216763477978	-2.948765342021561	0.09842754010201533	-0.4895799597195433	-4.010007358221923	-4.34042350480285	-3.386894030335271	-5.271431172650926	-3.9995568600173796	-5.87326271399848	-3.548987176973773	-4.42301751513409	-3.797967285983127	0.6816519536376183	-0.7130421672632792	-1.2466223483281536	-0.6816069930958051	0.22795911465802587	1.2936723403881623	0.3201031747723757	-0.15597427603541167	0.6108221533635378	-0.4971597545639544	0.9568070777091172	-1.3734139075256477
chrX:7521491-7523133	-3.66740268560608	-5.969406117350633	-1.2819810456050582	-6.491264089150099	-3.3319697584369976	-5.791642996648705	-5.488372550018285	-3.099543029910358	-1.4458551836984999	0.5552050987676277	-3.0353349197567328	0.2845317709757383	0.2034816634712758	0.883426917403338	-3.088305524605857	-1.3181191544392097	-1.6569399283324786	-1.0194791573438642	-0.4106493675885908	-1.4637527426815689	-0.32675222119505476	1.3113405296929186	0.4599102948039599	-0.20197442852421285	1.9084850188786497	-0.3842533059311557	2.825717816374798	5.666004679192765	7.476369126475626	4.630389984055715	2.129760832571649	3.429695418295145	0.1643128436997632	2.5250988227273674	1.3745797731017164	0.7510819371744527	-3.010480823657369	-4.584319668510274	-5.43378821336077	-8.584638445524917	-6.85288718992866	-5.654221190433452	-2.2580748091058527	-7.147131095793027	-5.149100024715047	0.7981928731055762	-1.9084850188786497	-3.7343089355977552	-7.730927998763874
chrX:8545117-8547548	-7.512217234488932	-7.260109360569802	-10.93092690569223	-11.649951338839061	-16.10406794815481	-15.067667729179426	-18.893092325522023	-28.357895354003123	-39.058274044138166	-41.490002460503234	-26.76505652044994	-1.7240677868335974	5.210410335212046	1.6525945075586288	0.2614505271567006	0.0	0.0	5.278101542476889	14.214212822611302	17.268491547186965	8.826539838154053	3.719530835123654	0.47712125471966244	-0.47712125471966244	-0.8331037697083299	8.101044518594646	10.080982964127708	11.866101410561145	8.366817974913271	6.8039321947145766	4.513106865065799	2.9638395937178728	0.4750592880928255	-0.3562762663158142	-5.0824114676429515	-9.015757601552572	-8.02467011379992	-11.565721034526645	-7.939815936914097	-6.161761345049925	-5.813426789113977	-1.170041379908726	-1.8941432423680782	-5.21309959227127	-5.414947258693525	-5.716807601735067	-4.29409565007636	-5.8594195890592085	2.404622295310783
chrX:8701513-8702520	3.364436747317374	1.7202851485054578	5.6208184857309895	13.328516744993692	12.658003145855222	13.105727002077659	13.309229162285382	8.009203471360866	4.335883830473225	5.631460763662719	5.878918019750213	5.134533499067376	4.6477463682139275	3.6541682104819366	0.9274175164228478	0.3396201114826805	-3.068192435228232	-0.7890409998030603	1.1121481478785853	-0.2386456509202112	-2.5789164541746508	-5.11916385210503	-2.702156661497974	-2.9737477065004825	-6.889927977393404	-11.560553646646223	-9.788979023450414	-13.44632809170061	-5.100789417365182	-12.534957407181809	-14.35700217823595	-10.238103353299616	-2.534984060161506	-0.7359535705891888	-1.829235512190712	-6.337583651502033	-1.8230608840116742	-6.485744463271127	-9.736703192155025	-5.105232019624766	1.087636782058556	0.0	-0.6173067658815126	-5.892964966403267	-4.483937923841394	-4.302272016763796	-3.880310131999804	0.0	-2.4544964992651432
chrX:9585305-9586702	3.062009319764903	4.106775785595413	4.6760397931978845	5.266370693307611	3.6231273808817854	6.301033913809765	3.1446848216772834	4.987126496280596	2.407371132774455	3.3733145895325114	0.0	-0.7590159967330933	-6.522912646818189	-6.329839531709189	-9.58478607828357	-8.83305637258718	-2.392234454766993	-4.687837922752147	-4.009464258936351	-0.354790076403706	-2.961655509291248	-0.21466165344093177	-1.16453281907441	-5.033908435856199	-4.116397713499799	-8.817289638663011	-9.52084901697651	-4.3499952670232656	-0.7359535705891888	-1.3821770810048504	-1.4637527426815689	-0.6816519536376183	-6.253265171597872	-5.573567722682006	-4.356311486184119	-0.4929542271965496	19.192415318102405	31.12578434157402	25.39954986780935	19.51122328587213	10.718483600789478	5.902059519294776	-1.0438447650627125	-3.1657424845679762	-2.3809820585413695	-6.216956578265296	-6.614602064426369	-9.291205862270312	-8.607872417094583
chrX:9621601-9622576	-3.5581344694338566	-9.89401798724411	-3.4988765025335935	-10.571725632537387	-5.621029632590578	-3.653061968304092	-13.04366158802971	-17.5144521819961	-17.336410071159047	-26.41896093891535	-31.13435747581705	-34.3200131718018	-16.912187928455385	-1.684872899606169	-1.4313637641589874	0.47712125471966244	-2.5155888067880934	-6.3171306218436705	-5.41940729489059	-4.135127099806409	2.836548834660592	15.877613960228562	17.21364014597699	14.703808386794792	9.690273444568906	1.9219933383622094	-0.025189719321822474	-0.3717706449771211	-1.8215277684568358	-0.7359535705891888	0.5834260362181315	-2.6702748400588217	0.7158051146113907	9.876574366280504	14.776204244665164	12.374510352613239	7.465241815426135	7.974616466256354	5.806919195871693	2.861544741311949	5.205037893924051	4.487913843661332	1.940297813497485	-2.198490098448929	-3.9213907393034133	-4.235718572874555	-2.278705135061236	-0.22816119486484343	-1.9229246495807275
chrX:11214834-11216308	0.7359535705891888	2.7470463032775916	1.922924649580727	3.4692444875085773	-2.259982999975834	1.5704190432189342	2.360797947643879	0.685856279631053	3.17541149967852	2.0403369790215673	0.9139000564200301	-1.0668755590631576	0.0	0.3855643666284448	2.3634020560592037	1.4208432846418395	2.012981581449625	0.6034581501101336	-0.6845147537394956	-1.0815570710913598	-3.0421311181231427	-2.5775979566494294	-4.842320282080061	-3.446191680783867	-1.6525945075586288	-1.4700822753787204	-4.99666444651182	2.233196886523207	1.3246294318258272	-0.2887691230768229	0.0	-0.47712125471966244	0.0	0.0	-0.5461807351831426	4.984390447105368	3.3840475204693212	3.0784220841591483	3.4491500482901523	2.1863464703198545	4.646787430039092	0.4106493675885908	0.0	-1.2587464179021675	-1.5339896799278732	1.4234662987937459	-0.9032485217673155	2.379500273436402	3.0809792810318717
chrX:12508249-12509725	0.6210960111658778	0.327383534261834	0.772634702787081	0.4227555306216601	-1.4276574917108098	0.0	-0.09533766147681724	-1.4637527426815689	0.0	3.0397028658873717	3.211944185028499	4.2019308373516	4.724040809914678	1.6198272479569908	0.3842533059311557	-0.47712125471966244	0.31604514690292546	-3.610327578950926	-3.221719445900663	-5.978083153356523	-7.943457753553004	-2.6179207113669802	-0.5552050987676277	1.9084850188786497	4.30125893198516	5.099808029896551	1.4884816973340291	4.543805566944384	4.186885529137939	2.4046386433003577	1.684872899606169	0.0	-0.5552050987676277	6.676726189750935	9.058448881193984	3.3725558266141653	0.04203392747780572	-3.7712922435321907	2.9652699793787636	2.9353518544790718	9.491708143104445	28.5741109448049	26.493602300872805	30.88476016623707	26.52116193967048	9.942325427053131	9.600102770748206	7.523542175721053	9.183000638566277
chrX:12509871-12510930	0.4227555306216601	-1.4276574917108098	0.0	-0.09533766147681724	-1.4637527426815689	0.0	3.0397028658873717	3.211944185028499	4.2019308373516	4.724040809914678	1.6198272479569908	0.3842533059311557	-0.47712125471966244	0.31604514690292546	-3.610327578950926	-3.221719445900663	-5.978083153356523	-7.943457753553004	-2.6179207113669802	-0.5552050987676277	1.9084850188786497	4.30125893198516	5.099808029896551	1.4884816973340291	4.543805566944384	4.186885529137939	2.4046386433003577	1.684872899606169	0.0	-0.5552050987676277	6.676726189750935	9.058448881193984	3.3725558266141653	0.04203392747780572	-3.7712922435321907	2.9652699793787636	2.9353518544790718	9.491708143104445	28.5741109448049	26.493602300872805	30.88476016623707	26.52116193967048	9.942325427053131	9.600102770748206	7.523542175721053	9.183000638566277	3.0432819799640085	-2.8998065248468734	-6.176188028783849
chrX:13887989-13888965	5.227846597799993	2.6179009134342874	0.1547614965698065	-0.12602919026728115	-0.452506885652438	-0.5533474488829241	0.33760734816291493	-4.914090908634231	0.0	-2.1819044003441417	0.4241640210823665	1.5914876501123962	-0.577969035551879	-0.5333904500816371	-0.6970307846078683	-0.3342423732497589	-1.5040165661675615	-2.5704227211471453	0.698279405387519	0.47522246110679167	-0.9884928598239788	-0.39794076800924244	0.24969199664111827	-1.3926175058433838	-4.504247834217448	-4.162132185952154	-3.610529703185584	-3.685135185074126	-1.9516659161978538	-8.198215820429644	-6.543603259442683	-3.562028509696525	-0.7359535705891888	0.47712125471966244	-3.197707002766022	-2.547942962150991	-1.7811541863714322	-1.107020222693908	-1.3182261006525524	-2.7488375165477965	-1.4338915213362906	0.1559742760354114	-1.4744595701501708	-1.0383595056670918	-2.9259224282531475	-0.6249290250773982	-4.174345745298201	-3.2749220515676503	-3.013148828740073
chrX:16043679-16044622	-0.7776513007553721	-2.6003961166885583	-0.1895550602945192	-7.005126720321097	-6.421519405101023	-4.30122765392151	-9.819700292131675	-3.4832085073616357	-14.754073626888482	-15.297027596641941	-16.676832570260025	-6.761071180259125	0.1637866325433483	11.548424048321827	14.832638268200752	11.597716417826213	8.898204670176122	11.049859267561871	1.9929215337637443	8.796515949564395	6.024314696131022	4.455490852499768	1.925250237852636	2.3435547275751216	5.379805578276866	7.743238647856275	0.40759060765813954	5.490361022801676	5.996765341997589	4.601459954032554	6.715455454841948	5.735413205529541	5.715009189388949	5.380222893433435	0.8073551725661731	3.7615187350925097	3.954693599079472	5.263801235399634	3.770742440139526	5.676003058901709	4.845655726249669	3.9987413202419724	-0.45244056454625503	-1.4448888855698732	-3.0858836782710397	-1.851841519180091	-1.8719615585114593	-1.025861859452031	-3.8480707669512255
chrX:16111703-16114931	-1.6722294251272418	0.6378924288628149	0.7049551898984563	0.5819799825384462	1.3495608549561446	1.0109925254025793	0.0	2.5349840601615057	2.5031184260107016	4.434658755985195	4.8084077952789634	3.0304988610967847	3.6399034904211125	5.097091232054009	3.298629712828478	1.4837078661766088	1.5434187535643888	0.055044635343003835	-0.7669834652553525	0.311156425394831	0.7034918205386116	-0.7750245223289001	-1.2443426282845207	-1.1216873227728998	-1.4627523708746737	1.7982895694364012	0.4726223493168278	0.20211403478248996	-1.877992031979129	0.0	-1.4396048836152495	-1.4452852768474693	1.6821879257637515	-0.7899528820248922	-2.0902446249585758	-0.39835188327484583	1.2718735439589604	-2.1954569021987855	0.5276934093934911	-3.5249027867789766	-6.454094817651202	-3.70512996910844	-4.189629968844774	-3.4590885165119847	-4.270201612318867	-5.9732947542787365	-1.7004252020205441	-0.3842533059311557	0.6252873828651146
chrX:16125224-16127471	0.20211403478248996	-1.877992031979129	0.0	-1.4396048836152495	-1.4452852768474693	1.6821879257637515	-0.7899528820248922	-2.0902446249585758	-0.39835188327484583	1.2718735439589604	-2.1954569021987855	0.5276934093934911	-3.5249027867789766	-6.454094817651202	-3.70512996910844	-4.189629968844774	-3.4590885165119847	-4.270201612318867	-5.9732947542787365	-1.7004252020205441	-0.3842533059311557	0.6252873828651146	0.0	0.7637759184090772	0.50839126925826	1.7317235739681611	2.4497638135150064	0.288769123076823	1.9074029041899176	2.240316917494585	1.8453057774952817	1.144860656716952	3.2820804525338745	1.602316787774062	3.0219363270754918	1.1077648832651075	3.956809428059776	8.165333853967958	1.2456036774209613	5.013977898378504	2.415890071491632	2.9714572321248673	-0.17731635622833475	3.842132504998601	4.897114282181356	7.089256019725313	4.366938305027455	6.289404180505217	5.073019968299968
chrX:16127489-16128599	-1.4452852768474693	1.6821879257637515	-0.7899528820248922	-2.0902446249585758	-0.39835188327484583	1.2718735439589604	-2.1954569021987855	0.5276934093934911	-3.5249027867789766	-6.454094817651202	-3.70512996910844	-4.189629968844774	-3.4590885165119847	-4.270201612318867	-5.9732947542787365	-1.7004252020205441	-0.3842533059311557	0.6252873828651146	0.0	0.7637759184090772	0.50839126925826	1.7317235739681611	2.4497638135150064	0.288769123076823	1.9074029041899176	2.240316917494585	1.8453057774952817	1.144860656716952	3.2820804525338745	1.602316787774062	3.0219363270754918	1.1077648832651075	3.956809428059776	8.165333853967958	1.2456036774209613	5.013977898378504	2.415890071491632	2.9714572321248673	-0.17731635622833475	3.842132504998601	4.897114282181356	7.089256019725313	4.366938305027455	6.289404180505217	5.073019968299968	3.7036552672617153	1.0668755590631576	0.7875892944361568	2.9793683119119154
chrX:16134298-16135504	-5.9732947542787365	-1.7004252020205441	-0.3842533059311557	0.6252873828651146	0.0	0.7637759184090772	0.50839126925826	1.7317235739681611	2.4497638135150064	0.288769123076823	1.9074029041899176	2.240316917494585	1.8453057774952817	1.144860656716952	3.2820804525338745	1.602316787774062	3.0219363270754918	1.1077648832651075	3.956809428059776	8.165333853967958	1.2456036774209613	5.013977898378504	2.415890071491632	2.9714572321248673	-0.17731635622833475	3.842132504998601	4.897114282181356	7.089256019725313	4.366938305027455	6.289404180505217	5.073019968299968	3.7036552672617153	1.0668755590631576	0.7875892944361568	2.9793683119119154	1.9628363661218633	3.189530309163529	3.693604599577743	0.740027065025173	0.7085087971283609	-0.874574912311515	-1.0033094517948287	-1.4108695934816908	-4.430255851831522	-8.628881650315101	-6.642839303186666	-6.979484597005858	-2.01232258233567	-11.121165983189348
chrX:16417941-16418804	1.5647242003163138	3.272828164256194	2.3191752997970965	2.216180664554541	0.6189404277115856	-0.8895225468901607	1.1872064417599322	-0.15359626416962113	0.38054047340964037	-1.4654099512653507	-4.026199307138872	-0.7664784720134405	-1.859345558003459	-2.5977128240527962	-2.2131225360328917	-3.21902539708561	-2.965745932366758	-2.974784933777762	-4.715389236108503	-2.4903606263188287	-6.999423019195642	-4.66735197935129	-2.2466820536372323	-0.19561802802762596	-1.6020244892378463	-2.277324149704377	-5.145419130412591	-8.133318592120688	-6.01328677253885	-6.542211994572341	-7.890004930639473	-8.179054122125397	-11.189505726485583	-4.38333556403447	-4.311549022494553	-1.3473244509160707	-1.1987505483424372	-0.9633093863984105	0.6837342666921561	0.0	0.0	0.0	0.0	0.0	0.0	0.0	0.0	0.0	0.0
chrX:17206188-17206860	5.565707130716375	8.103126215237566	8.185406902947827	8.20526203952886	8.905119730920978	8.61925986431123	1.8629425856798616	6.380324458677303	6.949760130316803	8.32562332432337	7.326683356911897	10.797353238719424	7.9376557883135925	12.220496419011978	7.130608513146119	6.751408319866904	2.9202886918005455	4.363467340154846	1.708464863443727	1.699778183108914	1.4590579818045408	-0.035698791818371496	-0.302123630224558	-1.6668900451615745	-1.04530233616167	-1.179816164209479	-1.606857498407899	-3.228711394925718	-0.38798195253980405	0.9479994987982836	-0.2891476892357105	-1.5686001895035144	-1.9124313331382516	0.6645085485156317	-3.639623632077181	-1.7364080108467372	-2.183537521066809	-0.5015894724732941	-2.7533805181949713	-4.196246024012468	-5.53018391824791	-4.6227904054226325	-3.80908310451034	-6.027142793224826	-7.05750879002206	-5.001364279921863	-2.1052595229586433	-0.09105320420748358	-1.8688791143748087
chrX:17657649-17659433	4.448133082388807	3.249442449038885	2.7246145352622793	-2.0284698882897008	1.5281156441338477	-1.806940995666125	0.2614505271567006	-1.3530079183022206	-5.682823281416718	-1.0464660522230171	-0.5552050987676277	0.7359535705891888	0.0	3.218651691962027	12.540210485211004	15.719270740918608	12.602495676707415	13.404891579147941	11.274562703446716	10.417770314413392	7.393730739154295	7.253018468684136	1.4431543474115518	4.866454507646878	6.387277045265985	9.911971749066435	4.634601270966662	1.7367090904868654	1.651062619013014	0.2729923613612157	-1.2670594793864762	-0.7082260451192618	-5.424510993449748	-5.900947144470935	-11.54082783519781	-11.390867117066614	-11.326830032629774	-8.979026337685863	-0.2887691230768229	-1.684872899606169	-8.468609691589078	-9.465758515967105	-11.167736714043116	-13.816353896373695	-11.65731439496723	-12.47492281070565	-10.554363286738058	-11.122279987073647	-2.9140810436145874
chrX:17659495-17662081	-2.0284698882897008	1.5281156441338477	-1.806940995666125	0.2614505271567006	-1.3530079183022206	-5.682823281416718	-1.0464660522230171	-0.5552050987676277	0.7359535705891888	0.0	3.218651691962027	12.540210485211004	15.719270740918608	12.602495676707415	13.404891579147941	11.274562703446716	10.417770314413392	7.393730739154295	7.253018468684136	1.4431543474115518	4.866454507646878	6.387277045265985	9.911971749066435	4.634601270966662	1.7367090904868654	1.651062619013014	0.2729923613612157	-1.2670594793864762	-0.7082260451192618	-5.424510993449748	-5.900947144470935	-11.54082783519781	-11.390867117066614	-11.326830032629774	-8.979026337685863	-0.2887691230768229	-1.684872899606169	-8.468609691589078	-9.465758515967105	-11.167736714043116	-13.816353896373695	-11.65731439496723	-12.47492281070565	-10.554363286738058	-11.122279987073647	-2.9140810436145874	3.8093655447988137	5.884606409788454	13.004110975522519
chrX:17662551-17666387	-0.5552050987676277	0.7359535705891888	0.0	3.218651691962027	12.540210485211004	15.719270740918608	12.602495676707415	13.404891579147941	11.274562703446716	10.417770314413392	7.393730739154295	7.253018468684136	1.4431543474115518	4.866454507646878	6.387277045265985	9.911971749066435	4.634601270966662	1.7367090904868654	1.651062619013014	0.2729923613612157	-1.2670594793864762	-0.7082260451192618	-5.424510993449748	-5.900947144470935	-11.54082783519781	-11.390867117066614	-11.326830032629774	-8.979026337685863	-0.2887691230768229	-1.684872899606169	-8.468609691589078	-9.465758515967105	-11.167736714043116	-13.816353896373695	-11.65731439496723	-12.47492281070565	-10.554363286738058	-11.122279987073647	-2.9140810436145874	3.8093655447988137	5.884606409788454	13.004110975522519	12.502775377691862	12.144746110322473	18.004833585478398	14.784419376252531	7.272978139094186	4.052018897708461	-0.02091316350502638
chrX:17682274-17683225	3.8093655447988137	5.884606409788454	13.004110975522519	12.502775377691862	12.144746110322473	18.004833585478398	14.784419376252531	7.272978139094186	4.052018897708461	-0.02091316350502638	-0.16254947389209126	4.762786290884868	-0.20518695650965588	1.0810850023343572	1.3814240576212586	0.0	2.3333015625479625	6.9010143348859225	10.438874501624229	8.610528478175226	2.811433502859834	-4.45989710684992	-10.722209373358764	-13.742199435701535	-16.04883208529683	-22.454457705312908	-20.382548034639633	-10.684120586684484	10.194667193478152	5.227194688769363	0.288769123076823	3.7130725162958385	3.9055349786222004	7.662632378596686	2.850713099351376	1.5712182816625393	2.7455893749737132	5.019218692221594	0.0	5.88346494644009	1.9720558727053	2.5826931560583746	4.310756401824208	3.6614213863335894	3.2004703254539533	0.865069151305165	0.5448426162134963	-1.4294757194013736	1.764262353574907
chrX:17712019-17713299	4.780209440949245	4.079445119465979	6.599960579489844	11.702696762802285	7.494245742130601	10.97636850494679	7.116313641529883	1.9032971110933419	0.6402602312524233	-1.8357103847155545	-1.9672673244807983	-0.5216784781987466	-0.30925903871004434	0.32850960616000385	2.416539050996132	0.14248869360626837	2.4306986680743634	-1.119525952987921	-0.4265601332863278	-0.05951477567787637	-3.033872216602714	-2.4521681495082697	-3.027971223861575	-5.509730636948878	-10.075508104380827	-11.810453680584088	-13.514832556054314	-10.517444670396818	-8.315495334654468	-2.1181940571329716	-0.9568070777091172	-9.417282323564516	-16.519369432994843	-4.765842528384611	-7.734080299422398	-10.486609200380638	-6.334049546062766	-3.588415035430469	-9.502325952581042	-9.355535427498456	-5.952589035081532	-7.039362437994435	-4.316428440266646	0.32675222119505476	1.1906255958627274	3.2761922622578505	6.2555880243878415	5.5081824559560975	5.506852050808712
chrX:18138120-18139425	0.0	-0.7454369740644381	1.1569345974838035	2.0822450182903465	2.5003190718744635	2.8235021195182672	2.9100542344796434	1.684872899606169	0.9884928598239788	2.3286248352848276	1.4042416873289216	6.333587154068131	1.2776220398744096	5.246580430001426	8.420947373880175	8.639558703007221	5.403013285220522	3.0640599149343464	4.990458096505264	2.060683332355973	3.6228420524623433	9.65233540335957	7.715365887986682	3.8408710708556333	5.239891488690601	4.924535523756871	6.769665575810598	1.6108965638029342	6.364840142233083	4.714037196349721	5.071680422633425	4.199096484934789	4.989119102580931	2.171213996419745	1.939134525404415	0.16464050179627088	0.7343650038854156	-2.4402809123999716	-3.9459229443543706	-7.048334566969931	-7.409393556801245	-5.17606150001608	-12.726915058646473	-12.269657414273897	-14.493209975468488	-7.290187512312651	-5.5051605003855135	-9.53040029798749	-3.7962737403515314
chrX:18140031-18140894	2.5003190718744635	2.8235021195182672	2.9100542344796434	1.684872899606169	0.9884928598239788	2.3286248352848276	1.4042416873289216	6.333587154068131	1.2776220398744096	5.246580430001426	8.420947373880175	8.639558703007221	5.403013285220522	3.0640599149343464	4.990458096505264	2.060683332355973	3.6228420524623433	9.65233540335957	7.715365887986682	3.8408710708556333	5.239891488690601	4.924535523756871	6.769665575810598	1.6108965638029342	6.364840142233083	4.714037196349721	5.071680422633425	4.199096484934789	4.989119102580931	2.171213996419745	1.939134525404415	0.16464050179627088	0.7343650038854156	-2.4402809123999716	-3.9459229443543706	-7.048334566969931	-7.409393556801245	-5.17606150001608	-12.726915058646473	-12.269657414273897	-14.493209975468488	-7.290187512312651	-5.5051605003855135	-9.53040029798749	-3.7962737403515314	-9.488009092929472	-1.7295875083341303	0.1383025059980209	-0.03927892320116299
chrX:18199552-18202518	3.957606430863197	1.73233664444193	4.284764121954463	1.1077947961825843	1.1954313046992147	-1.0395937376807285	-2.6642318248305514	-6.107144993378032	-4.501997111887803	-3.6932678664430645	-0.9728838677549762	-2.251638659796219	-3.475178423011692	-0.9721821098704675	-0.9255876575823124	-1.6946826215212243	-2.0983616900207585	-4.8400912470737705	-1.528849271350756	-0.4639804582252818	-1.6039720245707385	-0.2406233412219088	-2.428000318115318	0.8363008236170459	-0.5639295360456474	-0.15133060542865237	-1.2994743837957041	-1.8037015483606706	-0.28273532516762456	-2.1083545459089352	-1.5630744635657559	0.0415027973464807	-1.7278108697721029	-2.6342209995517902	-1.6789150455425568	-2.0548695990827177	-0.2175328368028886	1.1602514687886027	-3.585716594054575	-1.0538026627757493	-0.40425180571038416	-2.518491044259214	0.30595538495584257	-0.5031031587471453	0.45925698128566106	0.2614505271567006	-0.47712125471966244	2.112694328661847	3.492664485881961
chrX:18205364-18206594	-2.251638659796219	-3.475178423011692	-0.9721821098704675	-0.9255876575823124	-1.6946826215212243	-2.0983616900207585	-4.8400912470737705	-1.528849271350756	-0.4639804582252818	-1.6039720245707385	-0.2406233412219088	-2.428000318115318	0.8363008236170459	-0.5639295360456474	-0.15133060542865237	-1.2994743837957041	-1.8037015483606706	-0.28273532516762456	-2.1083545459089352	-1.5630744635657559	0.0415027973464807	-1.7278108697721029	-2.6342209995517902	-1.6789150455425568	-2.0548695990827177	-0.2175328368028886	1.1602514687886027	-3.585716594054575	-1.0538026627757493	-0.40425180571038416	-2.518491044259214	0.30595538495584257	-0.5031031587471453	0.45925698128566106	0.2614505271567006	-0.47712125471966244	2.112694328661847	3.492664485881961	3.7837972371274002	3.33721795635297	0.16998370657918932	-2.1491379091831395	-2.5283589752524187	2.5240394624679094	1.2454318524184278	2.2188662070205214	1.6039720245707385	2.211479831225394	3.4780654209646675
chrX:18206712-18209439	-0.9255876575823124	-1.6946826215212243	-2.0983616900207585	-4.8400912470737705	-1.528849271350756	-0.4639804582252818	-1.6039720245707385	-0.2406233412219088	-2.428000318115318	0.8363008236170459	-0.5639295360456474	-0.15133060542865237	-1.2994743837957041	-1.8037015483606706	-0.28273532516762456	-2.1083545459089352	-1.5630744635657559	0.0415027973464807	-1.7278108697721029	-2.6342209995517902	-1.6789150455425568	-2.0548695990827177	-0.2175328368028886	1.1602514687886027	-3.585716594054575	-1.0538026627757493	-0.40425180571038416	-2.518491044259214	0.30595538495584257	-0.5031031587471453	0.45925698128566106	0.2614505271567006	-0.47712125471966244	2.112694328661847	3.492664485881961	3.7837972371274002	3.33721795635297	0.16998370657918932	-2.1491379091831395	-2.5283589752524187	2.5240394624679094	1.2454318524184278	2.2188662070205214	1.6039720245707385	2.211479831225394	3.4780654209646675	3.7570796390368906	3.7317055494952767	2.319268861402206
chrX:19438694-19439774	-6.4139779728548145	0.6939635838307973	0.10485155424759429	2.4085902046798595	3.995197423787642	3.09653461522445	4.664462155973685	7.152612951221228	15.492371342022903	8.288158786547495	9.408318231554846	4.277481315119048	4.597017619549392	2.7344682946608474	1.8219566685881325	0.07796682461247473	-3.0713504396563307	-6.327117858996426	-12.02531827530653	-7.946898994552292	-11.122151931573379	-12.074179193732862	-7.663683906016998	10.438456695006408	12.602291047925728	12.070310838933464	9.04337269515516	8.858996196261982	5.261286021331171	-0.08935131513079828	6.698538732937918	5.308610459382087	3.4761516305226827	8.569090319923685	8.629454254984186	13.208984441875543	11.89298630288827	11.709731395107188	5.837846862835089	6.660567556399201	4.971643989477033	3.8295281028186685	-1.2925596079777475	-4.550458976374078	-9.888023673028256	-8.364502280603999	-10.222954355439384	-6.224947735860534	-0.12947044783891842
chrX:19440525-19443110	3.995197423787642	3.09653461522445	4.664462155973685	7.152612951221228	15.492371342022903	8.288158786547495	9.408318231554846	4.277481315119048	4.597017619549392	2.7344682946608474	1.8219566685881325	0.07796682461247473	-3.0713504396563307	-6.327117858996426	-12.02531827530653	-7.946898994552292	-11.122151931573379	-12.074179193732862	-7.663683906016998	10.438456695006408	12.602291047925728	12.070310838933464	9.04337269515516	8.858996196261982	5.261286021331171	-0.08935131513079828	6.698538732937918	5.308610459382087	3.4761516305226827	8.569090319923685	8.629454254984186	13.208984441875543	11.89298630288827	11.709731395107188	5.837846862835089	6.660567556399201	4.971643989477033	3.8295281028186685	-1.2925596079777475	-4.550458976374078	-9.888023673028256	-8.364502280603999	-10.222954355439384	-6.224947735860534	-0.12947044783891842	-11.842509607133566	-12.128404589023594	-13.041856424560663	-10.120937416714364
[truncated: 151 more columns]
