# Supplementary material for: Convergence of topological domain boundaries, insulators, and polytene interbands revealed by high-resolution mapping of chromatin contacts in the early Drosophila melanogaster embryo
Source: eLife. 2017 Nov 17;6:e29550. doi: 10.7554/eLife.29550 (PMC5739541; doi:10.7554/eLife.29550)
Supplement: Supplementary file 2. [file elife-29550-supp2.zip › ChIP_data_fig3/MBE_XL54_H3K27me3_index5-c14_InpC_500k10k130_peaks_w100_b500.txt]

chr2L:4866-9193	0	0	0	0	0	0	0	0	0	0	0	0	0	0	0	0	0	0	0	0	0	0	0	0	0	0	0	0	0	0	0	0	0	0	0	0	0	0	0	0	0	0	0	0	0	0	0	0	0
chr2L:366718-368543	13.455853133084622	15.422201683864706	7.0340838189762485	11.525760884911055	10.053805024968849	9.757242323693808	7.072726640120004	8.293298534146599	4.847937449345549	4.375024039265485	1.1726032533173723	2.0159378629407727	1.466864829745973	2.4429390466284366	0.053008129104581275	0.3116300888927336	-1.1455754846363722	-0.5291351124009448	-1.3821770810048504	-0.5722315223304937	1.22305050405289	2.443662615441325	2.3839066105248445	2.2259864556733757	2.5641878607430257	-0.21824404820295873	-2.463574016760592	-6.425686536287842	-8.025234073403041	-8.057242515221741	-8.977991760344905	-8.122141006756982	-1.6825250877295503	0.0	-0.2240774644457132	-1.5777545226518481	-2.1827113390760644	0.4095603756802117	-4.881333747539484	-3.872009666642729	-5.953574237757774	-6.18263935198796	-5.911402236332905	-1.2456036774209613	-0.7357890626869555	0.2614505271567006	1.5022269290607766	-0.8946886236107278	-0.26885269314536314
chr2L:368610-371037	10.053805024968849	9.757242323693808	7.072726640120004	8.293298534146599	4.847937449345549	4.375024039265485	1.1726032533173723	2.0159378629407727	1.466864829745973	2.4429390466284366	0.053008129104581275	0.3116300888927336	-1.1455754846363722	-0.5291351124009448	-1.3821770810048504	-0.5722315223304937	1.22305050405289	2.443662615441325	2.3839066105248445	2.2259864556733757	2.5641878607430257	-0.21824404820295873	-2.463574016760592	-6.425686536287842	-8.025234073403041	-8.057242515221741	-8.977991760344905	-8.122141006756982	-1.6825250877295503	0.0	-0.2240774644457132	-1.5777545226518481	-2.1827113390760644	0.4095603756802117	-4.881333747539484	-3.872009666642729	-5.953574237757774	-6.18263935198796	-5.911402236332905	-1.2456036774209613	-0.7357890626869555	0.2614505271567006	1.5022269290607766	-0.8946886236107278	-0.26885269314536314	1.555646557035048	-1.9595156181120506	-1.2820092465562933	-1.5234991427675924
chr2L:373215-380162	2.4429390466284366	0.053008129104581275	0.3116300888927336	-1.1455754846363722	-0.5291351124009448	-1.3821770810048504	-0.5722315223304937	1.22305050405289	2.443662615441325	2.3839066105248445	2.2259864556733757	2.5641878607430257	-0.21824404820295873	-2.463574016760592	-6.425686536287842	-8.025234073403041	-8.057242515221741	-8.977991760344905	-8.122141006756982	-1.6825250877295503	0.0	-0.2240774644457132	-1.5777545226518481	-2.1827113390760644	0.4095603756802117	-4.881333747539484	-3.872009666642729	-5.953574237757774	-6.18263935198796	-5.911402236332905	-1.2456036774209613	-0.7357890626869555	0.2614505271567006	1.5022269290607766	-0.8946886236107278	-0.26885269314536314	1.555646557035048	-1.9595156181120506	-1.2820092465562933	-1.5234991427675924	-5.544396539101382	-5.5821810565101675	-7.825952383121734	-11.525200821852778	-9.862301159340435	-20.356012134364054	-17.877837516735212	-22.21850113083454	-12.613000186368197
chr2L:504213-505978	3.709962182268668	0.0	3.8206748562873742	8.563887287589035	11.964604839634971	13.066567492912311	12.978981429063891	7.561765133851192	9.813550092167846	2.8593830335966453	2.7508544018586485	0.9568870052362031	1.0364999842968523	3.467507736902185	0.5052160445224394	-0.5762557579897798	-4.69113243703386	-4.2749565227044215	-6.48219582035115	-7.222491173794459	-9.597154567499526	-11.710788082031945	-12.440212923735963	-12.82489327708189	-19.391983097334453	-15.901021191057637	-16.72609262692228	-5.782958447760803	-8.393697507518063	-22.39985693627247	-16.56250090435735	-18.265418107847694	-10.705440030359664	-1.874862225498574	-11.255390177357278	-4.493558210336708	0.5552050987676277	0.32675222119505476	6.7260206966730856	4.528835982099121	7.534737192154294	9.649471806863437	8.972522437383132	2.5384483928574384	-0.6724499774113095	-4.644934616215571	-2.1278878364555003	-1.0565898643025808	-3.585192311070621
chr2L:519195-521117	-16.56250090435735	-18.265418107847694	-10.705440030359664	-1.874862225498574	-11.255390177357278	-4.493558210336708	0.5552050987676277	0.32675222119505476	6.7260206966730856	4.528835982099121	7.534737192154294	9.649471806863437	8.972522437383132	2.5384483928574384	-0.6724499774113095	-4.644934616215571	-2.1278878364555003	-1.0565898643025808	-3.585192311070621	0.3246872289936752	2.88533901564494	1.4311889983018862	0.6252873828651146	4.213958240291999	5.37569071471158	8.786276463991983	3.7617830998199002	10.479398290973956	7.32214185131876	2.532115614618574	5.0382638326906015	7.968876230616461	7.31139849997009	3.2099056701996793	4.713111993571893	0.9595122277607351	-0.2653459916963596	-4.359513397431655	-10.228160242267148	-13.841784361242834	-15.140702748200782	-14.71197378802345	-1.2780642861172016	5.875417116257379	5.581172242577899	7.471909997847231	8.906780057202834	7.6478123690172515	1.684872899606169
chr2L:584588-585912	1.617827260933472	-0.23261279407522478	-2.4732456650347387	-2.6572245170535753	-2.6230035300939303	-4.525692741374173	-7.725789947992441	-12.843273612579962	-16.35757020797935	-20.727138745570116	-19.974193776572132	-20.78712083770367	-6.63578088913361	-0.24476580002409246	3.2487996591429877	2.6914372567677103	0.8731932939300534	8.696526010867927	8.626049037427565	8.397480413781523	2.6096729388443154	16.29405797147471	16.764295029213827	26.227815269694986	9.89273244344402	0.4414123674337495	11.17642071208812	13.891304184201273	16.929078123121833	14.438556982884599	12.95392232344473	12.955496963660378	6.142856971389431	16.523161418101367	11.311198527197993	12.928218578355136	11.722586164657793	11.550610661344408	8.57686775509223	7.38089595964043	2.500702035013766	-1.451607734579744	-6.657540058308732	-6.007763489041227	-9.18383500426036	-6.5030491394442445	-10.017398705349347	-11.07704977262765	-11.573528947614992
chr2L:586401-588070	-2.6572245170535753	-2.6230035300939303	-4.525692741374173	-7.725789947992441	-12.843273612579962	-16.35757020797935	-20.727138745570116	-19.974193776572132	-20.78712083770367	-6.63578088913361	-0.24476580002409246	3.2487996591429877	2.6914372567677103	0.8731932939300534	8.696526010867927	8.626049037427565	8.397480413781523	2.6096729388443154	16.29405797147471	16.764295029213827	26.227815269694986	9.89273244344402	0.4414123674337495	11.17642071208812	13.891304184201273	16.929078123121833	14.438556982884599	12.95392232344473	12.955496963660378	6.142856971389431	16.523161418101367	11.311198527197993	12.928218578355136	11.722586164657793	11.550610661344408	8.57686775509223	7.38089595964043	2.500702035013766	-1.451607734579744	-6.657540058308732	-6.007763489041227	-9.18383500426036	-6.5030491394442445	-10.017398705349347	-11.07704977262765	-11.573528947614992	-7.996956545700537	-6.851316353731581	-2.2514505497298725
chr2L:588684-600939	-16.35757020797935	-20.727138745570116	-19.974193776572132	-20.78712083770367	-6.63578088913361	-0.24476580002409246	3.2487996591429877	2.6914372567677103	0.8731932939300534	8.696526010867927	8.626049037427565	8.397480413781523	2.6096729388443154	16.29405797147471	16.764295029213827	26.227815269694986	9.89273244344402	0.4414123674337495	11.17642071208812	13.891304184201273	16.929078123121833	14.438556982884599	12.95392232344473	12.955496963660378	6.142856971389431	16.523161418101367	11.311198527197993	12.928218578355136	11.722586164657793	11.550610661344408	8.57686775509223	7.38089595964043	2.500702035013766	-1.451607734579744	-6.657540058308732	-6.007763489041227	-9.18383500426036	-6.5030491394442445	-10.017398705349347	-11.07704977262765	-11.573528947614992	-7.996956545700537	-6.851316353731581	-2.2514505497298725	-1.6281988129123546	-4.437085885893482	-5.13274245411152	-11.83770813238384	-14.75232371807022
chr2L:1949631-1952241	0.0	0.0	0.0	1.0668755590631576	2.3854991586885177	6.46981758971945	5.704478841840952	7.906695008441679	8.764164871828356	2.108319592435216	0.19916529609750638	2.90249097326108	1.319191286765366	2.4762121378174413	2.605374405162325	2.159757627240195	4.5206719803201	0.6865431526584095	0.4359239231164445	0.47712125471966244	2.287424575642568	16.816917971475668	15.941647058128593	13.694297605656939	9.052208137118974	10.636198675748359	3.1446758852267624	8.32006543840987	4.770757301895085	0.2958330142165861	1.6366067747293158	-1.0764003751318099	5.587995660728066	1.8986089513638178	1.2113912798096675	-0.2769145785754389	0.4274255177753202	-0.7893364301697366	-0.8339143720466636	-4.667426926670219	-2.5814244523641006	-1.8253149056259703	-5.572881727313537	-1.6933830383761204	-3.788623744823944	-1.2144086681539874	0.26926979543526985	-0.5050184077099936	0.27629997452909716
chr2L:1952287-1974326	6.46981758971945	5.704478841840952	7.906695008441679	8.764164871828356	2.108319592435216	0.19916529609750638	2.90249097326108	1.319191286765366	2.4762121378174413	2.605374405162325	2.159757627240195	4.5206719803201	0.6865431526584095	0.4359239231164445	0.47712125471966244	2.287424575642568	16.816917971475668	15.941647058128593	13.694297605656939	9.052208137118974	10.636198675748359	3.1446758852267624	8.32006543840987	4.770757301895085	0.2958330142165861	1.6366067747293158	-1.0764003751318099	5.587995660728066	1.8986089513638178	1.2113912798096675	-0.2769145785754389	0.4274255177753202	-0.7893364301697366	-0.8339143720466636	-4.667426926670219	-2.5814244523641006	-1.8253149056259703	-5.572881727313537	-1.6933830383761204	-3.788623744823944	-1.2144086681539874	0.26926979543526985	-0.5050184077099936	0.27629997452909716	1.4404447737965298	-1.735695204829977	-0.2271311602640033	-1.1998057124010675	-0.40187824916660797
chr2L:2444418-2454655	-7.249481618071607	-1.7788982480846685	0.0	-0.6025013259654013	-2.051949257753762	-2.773414325349095	0.5990309041446822	-0.7359535705891888	-1.2977188445735424	-2.787200374726381	0.15488662876531353	-0.10335624515098193	0.09006670612889991	1.341610390345899	-1.4174514771501299	2.000639348163963	3.5817113939292136	0.04305431294734621	1.621939709406928	3.0532822830452964	1.8600575058006392	5.170521986583591	3.6423803834412034	5.03445284553992	3.712526597536662	5.191386062385921	4.710404684925075	8.0758105885594	5.3047627113458535	3.9209725544337313	4.436278849349507	4.686235002892371	5.53058175062169	3.3565378047740033	3.2475738136437737	6.286405513944673	5.284690130789063	1.0729870160935244	1.0668755590631576	-0.7359535705891888	1.0668755590631576	1.9088805432207399	5.962424677562941	11.621388232866844	11.052682602314375	7.309858083053743	7.87440013524442	5.947008350458644	0.24033340120117877
chr2L:2454664-2456636	5.170521986583591	3.6423803834412034	5.03445284553992	3.712526597536662	5.191386062385921	4.710404684925075	8.0758105885594	5.3047627113458535	3.9209725544337313	4.436278849349507	4.686235002892371	5.53058175062169	3.3565378047740033	3.2475738136437737	6.286405513944673	5.284690130789063	1.0729870160935244	1.0668755590631576	-0.7359535705891888	1.0668755590631576	1.9088805432207399	5.962424677562941	11.621388232866844	11.052682602314375	7.309858083053743	7.87440013524442	5.947008350458644	0.24033340120117877	-0.31691453298419825	-3.282740607218058	-1.9586415063511409	-1.977393653838767	5.848469609369855	3.863508329406594	6.080591513737672	4.054653146423527	3.4240836252687026	0.22488188917602248	1.548042205265168	-0.3823635559935533	0.36253937042629036	-0.34589265505957645	-0.3043224377144623	0.2503288572367976	-1.3130085044834625	0.6033633922476075	-1.130334879678248	0.021060182248137837	-2.8332205977543934
chr2L:2458053-2460994	5.3047627113458535	3.9209725544337313	4.436278849349507	4.686235002892371	5.53058175062169	3.3565378047740033	3.2475738136437737	6.286405513944673	5.284690130789063	1.0729870160935244	1.0668755590631576	-0.7359535705891888	1.0668755590631576	1.9088805432207399	5.962424677562941	11.621388232866844	11.052682602314375	7.309858083053743	7.87440013524442	5.947008350458644	0.24033340120117877	-0.31691453298419825	-3.282740607218058	-1.9586415063511409	-1.977393653838767	5.848469609369855	3.863508329406594	6.080591513737672	4.054653146423527	3.4240836252687026	0.22488188917602248	1.548042205265168	-0.3823635559935533	0.36253937042629036	-0.34589265505957645	-0.3043224377144623	0.2503288572367976	-1.3130085044834625	0.6033633922476075	-1.130334879678248	0.021060182248137837	-2.8332205977543934	-1.690011968506777	0.19402337950495482	-1.1632499464765698	-0.3624383129107805	-1.6705069406064594	0.6693236044528079	2.1500029635425566
chr2L:2464020-2465065	1.0668755590631576	1.9088805432207399	5.962424677562941	11.621388232866844	11.052682602314375	7.309858083053743	7.87440013524442	5.947008350458644	0.24033340120117877	-0.31691453298419825	-3.282740607218058	-1.9586415063511409	-1.977393653838767	5.848469609369855	3.863508329406594	6.080591513737672	4.054653146423527	3.4240836252687026	0.22488188917602248	1.548042205265168	-0.3823635559935533	0.36253937042629036	-0.34589265505957645	-0.3043224377144623	0.2503288572367976	-1.3130085044834625	0.6033633922476075	-1.130334879678248	0.021060182248137837	-2.8332205977543934	-1.690011968506777	0.19402337950495482	-1.1632499464765698	-0.3624383129107805	-1.6705069406064594	0.6693236044528079	2.1500029635425566	2.699815079343943	3.9846883943374998	3.608602128916867	2.4638057323568514	2.6585159548506456	4.219118494483341	5.341538888860663	-1.2593957798802913	1.2898227055247076	1.7788057595986155	3.115011642578586	2.249446744132042
chr2L:2468648-2469691	-0.31691453298419825	-3.282740607218058	-1.9586415063511409	-1.977393653838767	5.848469609369855	3.863508329406594	6.080591513737672	4.054653146423527	3.4240836252687026	0.22488188917602248	1.548042205265168	-0.3823635559935533	0.36253937042629036	-0.34589265505957645	-0.3043224377144623	0.2503288572367976	-1.3130085044834625	0.6033633922476075	-1.130334879678248	0.021060182248137837	-2.8332205977543934	-1.690011968506777	0.19402337950495482	-1.1632499464765698	-0.3624383129107805	-1.6705069406064594	0.6693236044528079	2.1500029635425566	2.699815079343943	3.9846883943374998	3.608602128916867	2.4638057323568514	2.6585159548506456	4.219118494483341	5.341538888860663	-1.2593957798802913	1.2898227055247076	1.7788057595986155	3.115011642578586	2.249446744132042	4.2627734685928935	0.21389089561451463	0.9921548639337682	-0.9602372173260959	-2.6869197132760076	-2.903448815642124	0.36573657001472254	-0.9059652567236041	-1.3442289741692468
chr2L:2805954-2811488	-0.18357170588730204	1.530643180369076	2.6602363817131955	3.1932173915291884	9.620761844181352	6.653923361498701	20.75446890111221	17.48815467520439	15.294052609940422	33.210493191977925	31.66074755177543	21.403145639018252	7.986389100388516	2.5406975083350094	-2.693762494147179	-3.899783268381734	-7.615069027288472	-12.009441185158542	-19.033765341626662	-15.48483443487247	-10.736673600311363	-3.8970242900545204	-9.088825388433643	-8.80067816489329	-10.88224426375252	-0.09206826434304939	-7.385253732225274	-12.018745138529892	-6.483500397228594	1.9813930198519778	6.708318691869238	1.7042922859534924	1.2329487098623382	0.6477957676341621	-1.4091155845924452	0.0	0.0	0.0	0.0	0.0	0.0	0.0	0.0	0.0	0.0	0.0	0.0	-2.9290001046053273	2.230767054923495
chr2L:3003318-3005086	0.7359535705891888	0.08642639165624173	-6.115792752738044	-1.3902172680209464	-0.8531344678985772	1.8835090527755496	-0.12407515954955818	1.1737218734474009	4.505516356521738	8.153166828683691	3.581304256326695	8.291776248015683	11.883169095420474	13.935051095022022	6.815116845223371	5.820202913470674	5.028064911695346	5.945810436058722	2.97160336956335	2.0222621063722332	-1.3103785832791663	-1.3659212744611355	-4.136647888157258	-3.375176773501459	-2.5347807458138134	-3.6969340389162784	-2.3211107492992715	-7.643115589581198	-4.065218360757716	-1.8006848107524722	0.5886181431702715	-5.79310232305563	-7.267252290117917	3.2062616146686724	8.76044619160668	4.558461010114861	2.2336589495366974	-0.736145006628226	-1.417059514257353	2.2452870472498843	3.2398169260525442	3.9378611543539495	-2.9393236508985447	-7.152612951221229	-14.718787866440584	-20.01565641294043	-16.604780725856195	-14.406994608477978	-1.4042416873289214
chr2L:3080534-3083328	8.694033676958428	10.410497595386879	8.633834603333653	4.341303397712412	-0.13189206701913195	-1.3051681553716254	-2.9188258070744957	-3.7648068155468755	-4.780199440811294	-4.025872660057773	-7.590540335097741	-12.467348989935612	-12.822540766023357	-10.872168125857486	-3.6323346395574885	-7.010041833503038	-8.348743349070562	-13.338106769990919	-10.20293921921338	4.056651653153489	5.60606764817526	10.367034282338839	9.470699800205958	3.0842529102861573	7.900375015801382	7.194062319139744	8.790732857849255	9.034350678630917	8.643488007813541	4.531804635504516	2.7605424007774806	1.4018529228522	1.8890803108377758	0.7597867137322168	-0.23093536351900737	-3.915974804388371	1.2648648517634062	12.406020685172699	17.85463953566837	17.57547803601027	15.787366648502854	13.33469480880997	10.45726914780481	8.839515813089974	4.6934215683479525	5.121597168810776	0.5063996348730647	-0.5995545565107923	-2.2151448634283843
chr2L:3083696-3085505	-2.9188258070744957	-3.7648068155468755	-4.780199440811294	-4.025872660057773	-7.590540335097741	-12.467348989935612	-12.822540766023357	-10.872168125857486	-3.6323346395574885	-7.010041833503038	-8.348743349070562	-13.338106769990919	-10.20293921921338	4.056651653153489	5.60606764817526	10.367034282338839	9.470699800205958	3.0842529102861573	7.900375015801382	7.194062319139744	8.790732857849255	9.034350678630917	8.643488007813541	4.531804635504516	2.7605424007774806	1.4018529228522	1.8890803108377758	0.7597867137322168	-0.23093536351900737	-3.915974804388371	1.2648648517634062	12.406020685172699	17.85463953566837	17.57547803601027	15.787366648502854	13.33469480880997	10.45726914780481	8.839515813089974	4.6934215683479525	5.121597168810776	0.5063996348730647	-0.5995545565107923	-2.2151448634283843	-2.9210714951771433	-2.635460379818768	1.79817910087457	0.9616978496231274	1.8212603943399974	2.7863766417938036
chr2L:3085559-3086737	-7.590540335097741	-12.467348989935612	-12.822540766023357	-10.872168125857486	-3.6323346395574885	-7.010041833503038	-8.348743349070562	-13.338106769990919	-10.20293921921338	4.056651653153489	5.60606764817526	10.367034282338839	9.470699800205958	3.0842529102861573	7.900375015801382	7.194062319139744	8.790732857849255	9.034350678630917	8.643488007813541	4.531804635504516	2.7605424007774806	1.4018529228522	1.8890803108377758	0.7597867137322168	-0.23093536351900737	-3.915974804388371	1.2648648517634062	12.406020685172699	17.85463953566837	17.57547803601027	15.787366648502854	13.33469480880997	10.45726914780481	8.839515813089974	4.6934215683479525	5.121597168810776	0.5063996348730647	-0.5995545565107923	-2.2151448634283843	-2.9210714951771433	-2.635460379818768	1.79817910087457	0.9616978496231274	1.8212603943399974	2.7863766417938036	2.5696923060493364	1.9390453015305666	1.1876736798612224	2.405627798315662
chr2L:3533678-3545022	2.216817173305734	-1.1563196252600403	-0.7221862668622312	-0.9867591741110621	-1.8434493980934983	-2.6552484618179375	-1.0334519095785322	-2.4868863205405844	-0.980444375393605	2.259982999975834	1.7036036592763888	3.167269867296386	1.5037271197692543	-0.5728879780480683	-2.1693779590161335	3.736900743006202	1.3309435075485785	2.357892612551762	0.3071083686291748	0.8807275879539905	-1.5776652409381444	0.7695798653412302	0.1774381932515066	2.0318200539878633	1.2687935242363844	2.0053295783284257	2.5879604382273373	4.7060107822731245	0.7059348247629398	2.233990498893676	4.4488022658513176	3.4988760393315936	4.990510353950828	0.1964692173705344	-0.25618422339126723	-0.9549174024861219	-0.5001162533715396	-1.8086924530549047	0.8807275879539905	-2.6855185392892107	-3.639714236348765	-0.534114634480978	-0.1447707275606547	-0.4547195741423293	2.483782916258224	2.494427060928053	3.956208697000809	7.205890157646336	8.524533853073098
chr2L:3546570-3547785	2.5879604382273373	4.7060107822731245	0.7059348247629398	2.233990498893676	4.4488022658513176	3.4988760393315936	4.990510353950828	0.1964692173705344	-0.25618422339126723	-0.9549174024861219	-0.5001162533715396	-1.8086924530549047	0.8807275879539905	-2.6855185392892107	-3.639714236348765	-0.534114634480978	-0.1447707275606547	-0.4547195741423293	2.483782916258224	2.494427060928053	3.956208697000809	7.205890157646336	8.524533853073098	6.372878157736479	5.978654847397306	9.490013056038203	10.231871739669371	6.425324384337828	12.002596855938503	7.04960906582698	9.131899754704591	5.4965029484706385	4.130106950331027	1.1432861685071154	2.791226293275213	0.7626442332258104	6.338393552456487	10.3687206837439	13.042530619683948	14.460038682237704	9.293796262115151	10.403386254886183	7.777695027851031	6.715526016311839	5.16537913773563	4.1758213510633215	3.6023989091652666	3.3557872698167093	-2.016631040295703
chr2L:3551067-3552950	-0.9549174024861219	-0.5001162533715396	-1.8086924530549047	0.8807275879539905	-2.6855185392892107	-3.639714236348765	-0.534114634480978	-0.1447707275606547	-0.4547195741423293	2.483782916258224	2.494427060928053	3.956208697000809	7.205890157646336	8.524533853073098	6.372878157736479	5.978654847397306	9.490013056038203	10.231871739669371	6.425324384337828	12.002596855938503	7.04960906582698	9.131899754704591	5.4965029484706385	4.130106950331027	1.1432861685071154	2.791226293275213	0.7626442332258104	6.338393552456487	10.3687206837439	13.042530619683948	14.460038682237704	9.293796262115151	10.403386254886183	7.777695027851031	6.715526016311839	5.16537913773563	4.1758213510633215	3.6023989091652666	3.3557872698167093	-2.016631040295703	-5.17934583176543	-6.615702222716681	-8.045521491255005	-11.131339463915815	-11.851155681623352	-15.69640189639864	-12.168906748405425	-9.084705926796005	-9.917267761069912
chr2L:3581030-3584615	4.24478173574535	3.0830358344486304	0.6483299788859883	1.8585877695967161	-1.4547610212222473	0.3551616300004318	-2.285177002810185	-3.469039707877418	-2.5945413831613173	-1.595213143282009	-3.3830036108435504	-3.5461004207661295	-4.39766687832213	-4.262202624330614	-4.340436354815791	0.715063607785181	1.9713828223679788	8.457227972902007	10.238842511475005	6.82522846697828	5.294674978590624	6.330825326406238	3.8887214599781825	3.092726758504594	2.214317223932003	-0.34255711297246805	2.5013197855379135	-1.5100091209746054	0.5075230350419225	1.4748798015787346	-0.12368157708379225	2.746369885367163	-2.093126530610389	1.5022269290607766	-0.35032601765201005	3.638190180551939	6.318548892092878	4.858671663272022	6.959152293521587	12.3294756872486	8.667801932003295	6.306030164730055	7.348162082970155	2.7015545259283966	4.0844345143598755	2.668048097714771	1.9209352328037066	1.0441041310309116	-1.4467412808642128
chr2L:3584812-3586931	-3.469039707877418	-2.5945413831613173	-1.595213143282009	-3.3830036108435504	-3.5461004207661295	-4.39766687832213	-4.262202624330614	-4.340436354815791	0.715063607785181	1.9713828223679788	8.457227972902007	10.238842511475005	6.82522846697828	5.294674978590624	6.330825326406238	3.8887214599781825	3.092726758504594	2.214317223932003	-0.34255711297246805	2.5013197855379135	-1.5100091209746054	0.5075230350419225	1.4748798015787346	-0.12368157708379225	2.746369885367163	-2.093126530610389	1.5022269290607766	-0.35032601765201005	3.638190180551939	6.318548892092878	4.858671663272022	6.959152293521587	12.3294756872486	8.667801932003295	6.306030164730055	7.348162082970155	2.7015545259283966	4.0844345143598755	2.668048097714771	1.9209352328037066	1.0441041310309116	-1.4467412808642128	0.5474290835814387	1.8920721972928742	1.8339737795427125	1.9626646954555675	0.5803932278358044	-0.01995306786235163	0.9531255914524293
chr2L:3598490-3606640	-0.35032601765201005	3.638190180551939	6.318548892092878	4.858671663272022	6.959152293521587	12.3294756872486	8.667801932003295	6.306030164730055	7.348162082970155	2.7015545259283966	4.0844345143598755	2.668048097714771	1.9209352328037066	1.0441041310309116	-1.4467412808642128	0.5474290835814387	1.8920721972928742	1.8339737795427125	1.9626646954555675	0.5803932278358044	-0.01995306786235163	0.9531255914524293	1.0976750544522835	2.092444143549722	-2.4088225348043144	-2.7709927364210376	-3.194649436990784	-3.1432628709145076	-2.0990211908357486	-5.496777365110944	-2.7719864756629096	-1.3982695136608267	-2.7170507537725896	-1.8207965678362186	-3.003230531666642	-2.0381691455064033	-5.252094621732027	-4.118720793848573	-3.452324857587134	-2.3948297903213356	-0.29810953228629505	-1.1909795876982912	0.0	-2.337033064280522	-1.4799952535784575	0.324322741154941	-0.7241057360843675	-1.665399731620111	-1.192423499864208
chr2L:3606870-3610998	1.8339737795427125	1.9626646954555675	0.5803932278358044	-0.01995306786235163	0.9531255914524293	1.0976750544522835	2.092444143549722	-2.4088225348043144	-2.7709927364210376	-3.194649436990784	-3.1432628709145076	-2.0990211908357486	-5.496777365110944	-2.7719864756629096	-1.3982695136608267	-2.7170507537725896	-1.8207965678362186	-3.003230531666642	-2.0381691455064033	-5.252094621732027	-4.118720793848573	-3.452324857587134	-2.3948297903213356	-0.29810953228629505	-1.1909795876982912	0.0	-2.337033064280522	-1.4799952535784575	0.324322741154941	-0.7241057360843675	-1.665399731620111	-1.192423499864208	-3.194853378180071	-1.575289079462669	-5.14858936153769	-0.6611051949848744	-2.744528649782478	-0.7130421672632792	0.5582313122048601	-2.5793453366844448	-1.330393318271565	-1.0512151750536414	-0.38038637606457154	-1.3513338011084146	-4.042182886691717	-1.3662048022479583	-4.476160087457102	-3.9565009007202754	0.39967192766106385
chr2L:3611011-3618505	-3.194649436990784	-3.1432628709145076	-2.0990211908357486	-5.496777365110944	-2.7719864756629096	-1.3982695136608267	-2.7170507537725896	-1.8207965678362186	-3.003230531666642	-2.0381691455064033	-5.252094621732027	-4.118720793848573	-3.452324857587134	-2.3948297903213356	-0.29810953228629505	-1.1909795876982912	0.0	-2.337033064280522	-1.4799952535784575	0.324322741154941	-0.7241057360843675	-1.665399731620111	-1.192423499864208	-3.194853378180071	-1.575289079462669	-5.14858936153769	-0.6611051949848744	-2.744528649782478	-0.7130421672632792	0.5582313122048601	-2.5793453366844448	-1.330393318271565	-1.0512151750536414	-0.38038637606457154	-1.3513338011084146	-4.042182886691717	-1.3662048022479583	-4.476160087457102	-3.9565009007202754	0.39967192766106385	5.357915684886597	7.5807346266112825	6.374138959681063	6.96700228381623	4.947054580511888	1.202955954673876	1.5960499859942785	0.35741644578015164	1.5181721146902647
chr2L:3658029-3662491	6.57564777552777	14.317346639836433	13.033835046512369	8.330428659448904	5.514166382475976	4.939096917709437	9.099051459558282	9.91790818149326	7.75897953564987	6.615796513157591	2.1689899862243274	-2.7724465448174134	-7.516622922420358	-11.84789300669713	-8.414471018200878	-6.283963395217254	-8.705106644478569	-12.474538592016888	-11.453241813545485	-8.719630974755447	-3.62180880483098	-5.3021213877735764	26.847181970718616	39.65193074105613	36.747766381811296	28.080319868246146	22.54863991301427	14.560293941248199	14.277503978962615	11.369996641301123	10.03843270095418	7.756560619481247	5.569960362439884	2.5792117382912725	1.9223305223753164	-3.1671033965440274	-2.79195146921985	-4.873558982544003	-6.813970144751272	-6.818120913758311	-9.847074708485898	-10.738930835438177	-8.183928117778079	-7.45581835062897	-16.874960176432626	-13.878195746079783	-17.42434837703782	-17.400147337549903	-11.745787633303268
chr2L:3662522-3664538	6.615796513157591	2.1689899862243274	-2.7724465448174134	-7.516622922420358	-11.84789300669713	-8.414471018200878	-6.283963395217254	-8.705106644478569	-12.474538592016888	-11.453241813545485	-8.719630974755447	-3.62180880483098	-5.3021213877735764	26.847181970718616	39.65193074105613	36.747766381811296	28.080319868246146	22.54863991301427	14.560293941248199	14.277503978962615	11.369996641301123	10.03843270095418	7.756560619481247	5.569960362439884	2.5792117382912725	1.9223305223753164	-3.1671033965440274	-2.79195146921985	-4.873558982544003	-6.813970144751272	-6.818120913758311	-9.847074708485898	-10.738930835438177	-8.183928117778079	-7.45581835062897	-16.874960176432626	-13.878195746079783	-17.42434837703782	-17.400147337549903	-11.745787633303268	-9.853069736626976	-8.024342682889552	-9.180306054586547	5.82090610294374	10.667292569418304	9.209223656889167	7.029319110541655	8.072204073922316	6.086921944792801
chr2L:3815659-3817278	-4.659288414477349	-1.3369910944100898	-1.0004410830480635	-4.104052388332674	-6.162904282205611	-0.027731906540329948	-5.26748391371067	-6.537116815229816	-8.273677844995177	-4.5175810094503515	-2.7702828508963173	-3.265607383617989	5.220034654950522	6.676847392924385	4.304661357228983	5.995756261170648	7.6547132380523975	8.930488852785288	6.51005048391768	5.525875909774267	7.275089257496218	3.0936128660971187	3.9747077896291527	5.182237217629237	4.046914544660292	4.889957755784296	4.656192030094266	4.310625178137453	7.536847253363835	3.3998184143296855	3.614657761744762	1.2621170752839719	-0.5404576888527404	-3.8331777542418144	-2.8756866431680335	-2.450973858903979	-3.8077967664319567	-6.487113472596642	-4.0660794457880005	-6.094788717370904	-4.665592653879655	-4.263949072581581	3.4048825467336825	10.661749679885721	6.193769932986309	5.726795317446877	6.369520818177869	3.7127625687714247	7.923916676595091
chr2L:3818267-3841799	-0.027731906540329948	-5.26748391371067	-6.537116815229816	-8.273677844995177	-4.5175810094503515	-2.7702828508963173	-3.265607383617989	5.220034654950522	6.676847392924385	4.304661357228983	5.995756261170648	7.6547132380523975	8.930488852785288	6.51005048391768	5.525875909774267	7.275089257496218	3.0936128660971187	3.9747077896291527	5.182237217629237	4.046914544660292	4.889957755784296	4.656192030094266	4.310625178137453	7.536847253363835	3.3998184143296855	3.614657761744762	1.2621170752839719	-0.5404576888527404	-3.8331777542418144	-2.8756866431680335	-2.450973858903979	-3.8077967664319567	-6.487113472596642	-4.0660794457880005	-6.094788717370904	-4.665592653879655	-4.263949072581581	3.4048825467336825	10.661749679885721	6.193769932986309	5.726795317446877	6.369520818177869	3.7127625687714247	7.923916676595091	2.841559183121075	12.567418837975364	2.7534497412703423	2.711858405314785	12.47922832563228
chr2L:3843258-3844364	15.101008235225976	15.373705166205795	9.844061006269085	10.939181035798075	2.3103081837127113	3.915686028145224	0.27282903853973667	2.036766812558211	-1.2175581295185316	-5.081895660055142	-9.058102794417309	-7.7120036072676905	-9.792047075249776	-8.715037697487283	-14.026867257239175	-24.759182276651973	-21.601747170814765	-23.4034570410767	-17.81498454202223	-4.257878193224608	-5.319140788211384	-1.8625229347601242	0.65770526704122	2.821284499339351	0.12737916738169391	3.046264199382311	2.498733482889219	7.979390498364223	13.91602423831907	9.569280648882122	10.64665010244443	7.011251310041601	3.733662596665657	4.2097718712242465	-2.481735126508387	-3.7973210299502385	-9.083024056647357	-12.383539883242603	-17.27105877053999	-21.253858523954445	-17.706242442173064	7.350852623167086	10.473935744044224	9.534782165984048	4.014694461011375	5.942014552332841	3.3873934976348523	-0.32675222119505476	4.233592989495445
chr2L:3858591-3860048	7.011251310041601	3.733662596665657	4.2097718712242465	-2.481735126508387	-3.7973210299502385	-9.083024056647357	-12.383539883242603	-17.27105877053999	-21.253858523954445	-17.706242442173064	7.350852623167086	10.473935744044224	9.534782165984048	4.014694461011375	5.942014552332841	3.3873934976348523	-0.32675222119505476	4.233592989495445	9.573936514212978	14.330284765284487	4.724752848312546	6.802512429704125	10.0308231422687	7.17563543231326	5.097629980477036	0.04038857627730911	-5.218438624476166	-3.8172732019578204	4.179680437680359	4.3269425434052184	2.3229565871583064	0.5350010367866072	1.620832704767802	3.7222855568651614	14.505398299657799	13.428353937883506	5.499381124607852	3.5622818961652856	2.4606910194575558	5.706010778474602	1.8805148897594934	1.4353478420848467	3.157960382729696	-0.026640821368519182	-1.7155347194895119	-8.341913717618542	-9.385383066860518	-7.709612883605308	-8.109393897632032
chr2L:5362816-5364957	-1.8160830704102815	-0.7114111305574035	0.9574057670295244	-1.3969263470836353	0.6252873828651146	0.7761480007189928	3.850289258739394	7.989732052729741	6.123068299048472	7.0594066949528935	7.465122988407424	6.525836914369008	4.64020737709021	1.9097870234094751	-5.725394394726244	-6.020507106126307	-15.149320194250805	-16.589534566080125	-23.303665327372418	-29.872091719562494	-33.401253354197685	-12.245478266573322	-26.631919576229627	-8.684708276632842	-8.449055134504846	-14.153266570494333	-0.18946256670265693	-0.3842533059311557	1.0820865230333545	9.573080318296052	18.952301792246708	25.339157426576197	16.891008439200945	12.631083267210913	15.872800956581706	14.435111768200915	15.230330929504909	12.50621898060818	10.707323081974929	9.165540367952465	4.383871010807851	2.565441221521911	-1.0883642190160012	-0.19309526713779454	-1.5401805401393744	-4.73958176981918	-3.01553103800505	-1.8673875542385159	-2.4300116020251172
chr2L:5397560-5406786	-1.9486015219028328	-2.9127656122114525	0.28136091894557586	0.6252873828651146	-0.3842533059311557	0.0	1.0466924622419154	1.1737218734474009	0.9138652989484386	5.514092779029009	7.4048989428055965	2.8442712305138955	3.7315106554512485	11.560254283339797	5.532219151950583	0.8065359368777398	0.9059652567236041	3.5304175526205186	12.164944609702436	17.301558520272334	21.795219235439546	17.837186902904865	8.169994689861392	1.8792322497494336	-4.248717336311953	-6.778715963170239	-8.930109146912447	-11.49618462128467	-8.149324691514202	-5.748913208152193	-2.1807474474989252	0.30512919039847236	-7.329018233279642	-11.72096936439982	-8.66664066848881	-8.889089279128784	-3.02371367173028	0.6252873828651146	8.991815142593055	16.26295539564898	13.036819217663407	8.496942576807793	7.598204047758078	3.7491430375507244	-0.2406233412219088	-0.15069963289095203	5.5153751088703995	6.881851832061283	9.054350785385939
chr2L:5407127-5410345	17.301558520272334	21.795219235439546	17.837186902904865	8.169994689861392	1.8792322497494336	-4.248717336311953	-6.778715963170239	-8.930109146912447	-11.49618462128467	-8.149324691514202	-5.748913208152193	-2.1807474474989252	0.30512919039847236	-7.329018233279642	-11.72096936439982	-8.66664066848881	-8.889089279128784	-3.02371367173028	0.6252873828651146	8.991815142593055	16.26295539564898	13.036819217663407	8.496942576807793	7.598204047758078	3.7491430375507244	-0.2406233412219088	-0.15069963289095203	5.5153751088703995	6.881851832061283	9.054350785385939	10.665093821109984	11.307165828759763	8.471684681004293	4.450823130671478	4.3920938701637855	4.369646688437915	0.8697228764830627	1.4373474698725297	3.1024990425820564	2.290745474926966	5.466265077101702	1.4133381789486048	0.05065716766052814	0.7441158538465178	0.6723288016723061	-1.7445950245497581	-3.262781822267089	-6.4972179845811455	-3.5173450953020957
chr2L:5410539-5412869	-8.930109146912447	-11.49618462128467	-8.149324691514202	-5.748913208152193	-2.1807474474989252	0.30512919039847236	-7.329018233279642	-11.72096936439982	-8.66664066848881	-8.889089279128784	-3.02371367173028	0.6252873828651146	8.991815142593055	16.26295539564898	13.036819217663407	8.496942576807793	7.598204047758078	3.7491430375507244	-0.2406233412219088	-0.15069963289095203	5.5153751088703995	6.881851832061283	9.054350785385939	10.665093821109984	11.307165828759763	8.471684681004293	4.450823130671478	4.3920938701637855	4.369646688437915	0.8697228764830627	1.4373474698725297	3.1024990425820564	2.290745474926966	5.466265077101702	1.4133381789486048	0.05065716766052814	0.7441158538465178	0.6723288016723061	-1.7445950245497581	-3.262781822267089	-6.4972179845811455	-3.5173450953020957	-2.452990078330602	-1.7576158647033335	0.3155037963525212	3.5864435969050534	-1.7113607674644342	-0.32998624568132545	1.4683265565976404
chr2L:5413097-5414675	0.30512919039847236	-7.329018233279642	-11.72096936439982	-8.66664066848881	-8.889089279128784	-3.02371367173028	0.6252873828651146	8.991815142593055	16.26295539564898	13.036819217663407	8.496942576807793	7.598204047758078	3.7491430375507244	-0.2406233412219088	-0.15069963289095203	5.5153751088703995	6.881851832061283	9.054350785385939	10.665093821109984	11.307165828759763	8.471684681004293	4.450823130671478	4.3920938701637855	4.369646688437915	0.8697228764830627	1.4373474698725297	3.1024990425820564	2.290745474926966	5.466265077101702	1.4133381789486048	0.05065716766052814	0.7441158538465178	0.6723288016723061	-1.7445950245497581	-3.262781822267089	-6.4972179845811455	-3.5173450953020957	-2.452990078330602	-1.7576158647033335	0.3155037963525212	3.5864435969050534	-1.7113607674644342	-0.32998624568132545	1.4683265565976404	1.2105937243262777	0.36678666906402396	-1.1981457918036111	0.6624567821229622	1.3428964987693985
chr2L:5419928-5420872	-0.2406233412219088	-0.15069963289095203	5.5153751088703995	6.881851832061283	9.054350785385939	10.665093821109984	11.307165828759763	8.471684681004293	4.450823130671478	4.3920938701637855	4.369646688437915	0.8697228764830627	1.4373474698725297	3.1024990425820564	2.290745474926966	5.466265077101702	1.4133381789486048	0.05065716766052814	0.7441158538465178	0.6723288016723061	-1.7445950245497581	-3.262781822267089	-6.4972179845811455	-3.5173450953020957	-2.452990078330602	-1.7576158647033335	0.3155037963525212	3.5864435969050534	-1.7113607674644342	-0.32998624568132545	1.4683265565976404	1.2105937243262777	0.36678666906402396	-1.1981457918036111	0.6624567821229622	1.3428964987693985	1.2889374860702838	2.65963357778083	0.0	1.8283783897438093	2.0681818681525943	1.0360771181065571	1.9467426593912622	-1.3329058999429169	-3.0183362317755007	-4.1545227855394025	-4.302504988821915	-3.682985331785677	-2.7095926307666356
chr2L:5453693-5455274	1.0668755590631576	-0.32675222119505476	0.0	5.363894218514503	7.789034060454064	3.339848783037637	5.464440930724244	0.3516633754692448	10.661385166871039	6.479211142680817	6.462785039633506	1.9780459896144424	1.1768023231746711	0.20473400670466113	3.5054795001524224	0.7184663757372592	0.0	-0.844471554901947	-0.7492958677823159	-0.09312274419313854	-1.734779090661361	-1.2865506101872903	1.3259166234891877	3.570178399542196	3.7014341258784853	-1.19682195993508	0.7121263297071472	1.7390980233374511	-1.1160296869183515	3.9797381451395837	3.134695993901215	-0.6948035353948026	0.6025013259654013	-2.0695841769985703	-0.5967456170370742	1.2099126228449721	-0.537874261525439	-0.2887691230768229	2.128513546052116	7.309092137194687	6.671085901618708	5.827119023419058	5.825077539093445	5.421085903774314	0.6252873828651146	5.162957420949977	10.343725649019813	6.9349618030613405	12.477874653263557
chr2L:5456255-5461040	3.339848783037637	5.464440930724244	0.3516633754692448	10.661385166871039	6.479211142680817	6.462785039633506	1.9780459896144424	1.1768023231746711	0.20473400670466113	3.5054795001524224	0.7184663757372592	0.0	-0.844471554901947	-0.7492958677823159	-0.09312274419313854	-1.734779090661361	-1.2865506101872903	1.3259166234891877	3.570178399542196	3.7014341258784853	-1.19682195993508	0.7121263297071472	1.7390980233374511	-1.1160296869183515	3.9797381451395837	3.134695993901215	-0.6948035353948026	0.6025013259654013	-2.0695841769985703	-0.5967456170370742	1.2099126228449721	-0.537874261525439	-0.2887691230768229	2.128513546052116	7.309092137194687	6.671085901618708	5.827119023419058	5.825077539093445	5.421085903774314	0.6252873828651146	5.162957420949977	10.343725649019813	6.9349618030613405	12.477874653263557	6.5320982738864055	4.521406478994195	2.9246589726951653	3.9109198824078093	0.6384712655489307
chr2L:5461354-5464898	0.7184663757372592	0.0	-0.844471554901947	-0.7492958677823159	-0.09312274419313854	-1.734779090661361	-1.2865506101872903	1.3259166234891877	3.570178399542196	3.7014341258784853	-1.19682195993508	0.7121263297071472	1.7390980233374511	-1.1160296869183515	3.9797381451395837	3.134695993901215	-0.6948035353948026	0.6025013259654013	-2.0695841769985703	-0.5967456170370742	1.2099126228449721	-0.537874261525439	-0.2887691230768229	2.128513546052116	7.309092137194687	6.671085901618708	5.827119023419058	5.825077539093445	5.421085903774314	0.6252873828651146	5.162957420949977	10.343725649019813	6.9349618030613405	12.477874653263557	6.5320982738864055	4.521406478994195	2.9246589726951653	3.9109198824078093	0.6384712655489307	0.8680573754830401	-2.2487605173742806	-0.4142927187763515	1.585553355822328	0.1411132404033194	1.3821770810048504	0.3843313871743166	2.902186564519116	3.480350924390707	4.569506208662993
chr2L:5465210-5466531	3.570178399542196	3.7014341258784853	-1.19682195993508	0.7121263297071472	1.7390980233374511	-1.1160296869183515	3.9797381451395837	3.134695993901215	-0.6948035353948026	0.6025013259654013	-2.0695841769985703	-0.5967456170370742	1.2099126228449721	-0.537874261525439	-0.2887691230768229	2.128513546052116	7.309092137194687	6.671085901618708	5.827119023419058	5.825077539093445	5.421085903774314	0.6252873828651146	5.162957420949977	10.343725649019813	6.9349618030613405	12.477874653263557	6.5320982738864055	4.521406478994195	2.9246589726951653	3.9109198824078093	0.6384712655489307	0.8680573754830401	-2.2487605173742806	-0.4142927187763515	1.585553355822328	0.1411132404033194	1.3821770810048504	0.3843313871743166	2.902186564519116	3.480350924390707	4.569506208662993	1.6788028169263056	0.4671174332969662	-3.436827509139376	-7.829215747853318	-10.657022535520234	-10.424963314943623	-4.4050949588185055	0.9884928598239788
chr2L:5468041-5479508	3.9797381451395837	3.134695993901215	-0.6948035353948026	0.6025013259654013	-2.0695841769985703	-0.5967456170370742	1.2099126228449721	-0.537874261525439	-0.2887691230768229	2.128513546052116	7.309092137194687	6.671085901618708	5.827119023419058	5.825077539093445	5.421085903774314	0.6252873828651146	5.162957420949977	10.343725649019813	6.9349618030613405	12.477874653263557	6.5320982738864055	4.521406478994195	2.9246589726951653	3.9109198824078093	0.6384712655489307	0.8680573754830401	-2.2487605173742806	-0.4142927187763515	1.585553355822328	0.1411132404033194	1.3821770810048504	0.3843313871743166	2.902186564519116	3.480350924390707	4.569506208662993	1.6788028169263056	0.4671174332969662	-3.436827509139376	-7.829215747853318	-10.657022535520234	-10.424963314943623	-4.4050949588185055	0.9884928598239788	-1.6422014869843864	-8.86649491688615	-10.087004753196975	-9.105284940602687	-5.035723997940139	-6.958778195899921
chr2L:5872496-5874656	0.2614505271567006	-11.043009674968813	-17.175242555423903	-10.19774994754644	-11.129920557010662	-5.749528968513954	-0.9884928598239788	0.0	-0.3842533059311557	-0.7359535705891888	0.288769123076823	-0.739133396650793	0.0	0.0	0.09105099036729138	0.0	0.0	0.0	0.0	0.0	0.0	0.0	0.0	0.0	0.0	4.019109855387004	0.0	0.47712125471966244	0.0	2.9854287717498487	9.007974603899813	12.972570452136061	11.626635379141696	2.0628055570570996	7.765212170499142	3.308607573132973	2.1016869935597007	1.8123674968148855	1.1223311197217736	-0.3842533059311557	0.24694247777801107	-1.0158725384259846	1.0668755590631576	-1.4637527426815689	2.3286248352848276	-1.4637527426815689	0.0	1.8300072262190066	2.318182052169856
chr2L:5874941-5877182	-5.749528968513954	-0.9884928598239788	0.0	-0.3842533059311557	-0.7359535705891888	0.288769123076823	-0.739133396650793	0.0	0.0	0.09105099036729138	0.0	0.0	0.0	0.0	0.0	0.0	0.0	0.0	0.0	0.0	4.019109855387004	0.0	0.47712125471966244	0.0	2.9854287717498487	9.007974603899813	12.972570452136061	11.626635379141696	2.0628055570570996	7.765212170499142	3.308607573132973	2.1016869935597007	1.8123674968148855	1.1223311197217736	-0.3842533059311557	0.24694247777801107	-1.0158725384259846	1.0668755590631576	-1.4637527426815689	2.3286248352848276	-1.4637527426815689	0.0	1.8300072262190066	2.318182052169856	5.946969037806095	-0.2105263209141679	1.4637527426815686	-0.3842533059311557	1.4637527426815686
chr2L:5889290-5890467	7.765212170499142	3.308607573132973	2.1016869935597007	1.8123674968148855	1.1223311197217736	-0.3842533059311557	0.24694247777801107	-1.0158725384259846	1.0668755590631576	-1.4637527426815689	2.3286248352848276	-1.4637527426815689	0.0	1.8300072262190066	2.318182052169856	5.946969037806095	-0.2105263209141679	1.4637527426815686	-0.3842533059311557	1.4637527426815686	0.0	2.10395914437823	8.987838268604504	1.0083724769666107	0.9884928598239788	0.5050184077099935	4.76725993060184	8.936796882096843	5.462346413692029	1.46361289062603	6.73490114457797	0.1559742760354114	0.0	0.9884928598239788	7.367421528340595	10.02678727660695	4.451857875009221	10.254035073781338	5.674328723645415	9.771205438913377	8.905067659606178	6.1145760106302385	5.527587388426101	3.947212646819018	1.4248119087474826	-1.3151271865931067	-1.9897382159583485	-3.3685656685205814	-7.608012321677863
chr2L:6174031-6179008	-0.2887691230768229	-1.0421790870559455	12.592102289946613	12.998517774006528	14.894876030521564	5.193995825054708	1.5598985040756579	6.128857906119777	4.177895596286527	3.8568530874467863	-1.268728892031562	-3.673628450066675	-5.716772788849004	-5.052340041181044	-1.184073138196737	-1.6865194750132337	-5.7432318328446215	-5.088440433617082	-9.285100979747913	-7.319586394912122	-1.5843169673469322	-1.0668755590631576	0.0	2.3286248352848276	-0.8065359368777398	2.4365541513850246	5.549325144545808	7.107907912662193	0.6532587261003793	5.7856992627008434	1.8253248062722476	3.408748342797633	7.892033424660875	10.075305974582296	5.73378649804742	2.488002586684009	-2.051099402070114	-2.500592574841433	-4.909258709746715	-2.617228508843201	-8.620968934056409	-14.055450794720949	-6.1505152330045565	-4.749521511696685	-8.778605459189741	-1.2501340216684003	-5.017563284541595	-6.371325561388774	-2.400839343781277
chr2L:6230022-6232199	9.123970872047183	2.539474567460887	7.811945058059834	5.9962608255126915	3.468921247106561	4.922518197290649	2.3524518899884623	1.7552812448346224	0.22997883709456776	-3.250041978608734	-4.8858795974580955	-1.85769596436583	-1.7291976608587774	-1.9033268274321735	0.0	0.44967064056273875	1.8096198024409358	6.956569514974451	7.204643465197077	3.2713037092826367	5.415921537587948	4.13221845089078	2.8624145009716444	3.6462550958659787	5.566047509712911	3.8221506140790735	2.4767864626236813	-1.8836268377877505	-0.18637489934477655	1.4041271183111077	-0.5286667331081546	-1.2780642861172016	-2.7997030629203294	-5.897821985200008	-3.7531388304056263	0.46081782063424803	-0.6610055706295627	-0.9578873144719806	0.18571950221726832	0.15592543637908451	-1.606310572124483	-2.5529688597321623	0.9513378801468133	-1.0274432503710482	0.9884928598239788	-1.3821770810048504	-2.8094017709235115	-4.495846386160237	-1.7577236324198076
chr2L:6534466-6535992	11.698358005985428	4.859594811164669	8.918956481137435	3.408310355151489	3.2804223420691887	0.28920036806068555	-4.390756472818431	-9.714662626766021	-14.466557192643508	-13.057244077199588	-1.5784192839556976	-2.7234706478817037	-2.064171379118254	-3.923655581926644	8.863642951466574	13.294639145497763	6.250721945202115	6.3589543077288715	3.366750425385304	0.04856404583481459	-5.409218950859316	-9.606563617908114	-13.445196673962046	-14.255582674366144	-15.268125963829071	-26.361879576474536	-37.1674043889237	-35.07077067125436	-12.791874516419668	-1.8372215182175793	2.661972639331534	2.620693865828486	0.2614505271567006	1.7345287976228647	-0.7722619875591663	1.4082385273006652	-0.3842533059311557	1.198116831181688	3.2925547448524126	2.9969778806104217	3.3683368666684927	1.1723456030980224	4.029104218146522	-0.6819743664387646	0.5533474488829239	0.04540189012703902	0.8651686851755442	-0.24928957770058702	0.18223272791703826
chr2L:6536135-6539376	3.2804223420691887	0.28920036806068555	-4.390756472818431	-9.714662626766021	-14.466557192643508	-13.057244077199588	-1.5784192839556976	-2.7234706478817037	-2.064171379118254	-3.923655581926644	8.863642951466574	13.294639145497763	6.250721945202115	6.3589543077288715	3.366750425385304	0.04856404583481459	-5.409218950859316	-9.606563617908114	-13.445196673962046	-14.255582674366144	-15.268125963829071	-26.361879576474536	-37.1674043889237	-35.07077067125436	-12.791874516419668	-1.8372215182175793	2.661972639331534	2.620693865828486	0.2614505271567006	1.7345287976228647	-0.7722619875591663	1.4082385273006652	-0.3842533059311557	1.198116831181688	3.2925547448524126	2.9969778806104217	3.3683368666684927	1.1723456030980224	4.029104218146522	-0.6819743664387646	0.5533474488829239	0.04540189012703902	0.8651686851755442	-0.24928957770058702	0.18223272791703826	1.5200503678052129	0.26690351734713097	0.6386205403520696	0.4738849760050669
chr2L:6542311-6544099	6.250721945202115	6.3589543077288715	3.366750425385304	0.04856404583481459	-5.409218950859316	-9.606563617908114	-13.445196673962046	-14.255582674366144	-15.268125963829071	-26.361879576474536	-37.1674043889237	-35.07077067125436	-12.791874516419668	-1.8372215182175793	2.661972639331534	2.620693865828486	0.2614505271567006	1.7345287976228647	-0.7722619875591663	1.4082385273006652	-0.3842533059311557	1.198116831181688	3.2925547448524126	2.9969778806104217	3.3683368666684927	1.1723456030980224	4.029104218146522	-0.6819743664387646	0.5533474488829239	0.04540189012703902	0.8651686851755442	-0.24928957770058702	0.18223272791703826	1.5200503678052129	0.26690351734713097	0.6386205403520696	0.4738849760050669	0.7391333966507933	-0.9207074752827707	2.7103118662750347	4.236666614531845	3.4397022636312786	0.0	0.22407746444571308	2.7976930609575996	3.086142237851412	2.4411833764752173	3.808255439327915	-1.1267407777214458
chr2L:6545165-6547270	-13.445196673962046	-14.255582674366144	-15.268125963829071	-26.361879576474536	-37.1674043889237	-35.07077067125436	-12.791874516419668	-1.8372215182175793	2.661972639331534	2.620693865828486	0.2614505271567006	1.7345287976228647	-0.7722619875591663	1.4082385273006652	-0.3842533059311557	1.198116831181688	3.2925547448524126	2.9969778806104217	3.3683368666684927	1.1723456030980224	4.029104218146522	-0.6819743664387646	0.5533474488829239	0.04540189012703902	0.8651686851755442	-0.24928957770058702	0.18223272791703826	1.5200503678052129	0.26690351734713097	0.6386205403520696	0.4738849760050669	0.7391333966507933	-0.9207074752827707	2.7103118662750347	4.236666614531845	3.4397022636312786	0.0	0.22407746444571308	2.7976930609575996	3.086142237851412	2.4411833764752173	3.808255439327915	-1.1267407777214458	0.8661870410990832	-0.07819901151911127	0.9879728282993004	1.680401034260518	-0.30735967257511815	-2.1078720989603963
chr2L:6547422-6548971	-37.1674043889237	-35.07077067125436	-12.791874516419668	-1.8372215182175793	2.661972639331534	2.620693865828486	0.2614505271567006	1.7345287976228647	-0.7722619875591663	1.4082385273006652	-0.3842533059311557	1.198116831181688	3.2925547448524126	2.9969778806104217	3.3683368666684927	1.1723456030980224	4.029104218146522	-0.6819743664387646	0.5533474488829239	0.04540189012703902	0.8651686851755442	-0.24928957770058702	0.18223272791703826	1.5200503678052129	0.26690351734713097	0.6386205403520696	0.4738849760050669	0.7391333966507933	-0.9207074752827707	2.7103118662750347	4.236666614531845	3.4397022636312786	0.0	0.22407746444571308	2.7976930609575996	3.086142237851412	2.4411833764752173	3.808255439327915	-1.1267407777214458	0.8661870410990832	-0.07819901151911127	0.9879728282993004	1.680401034260518	-0.30735967257511815	-2.1078720989603963	-0.8873228561671364	-2.2427202672028015	-1.3107545331266464	-0.7250740549324951
chr2L:6820224-6821920	-9.92526693854003	-5.827772833387585	-3.983418908765002	-4.712723367966254	-5.283485392254888	-8.18504361855033	-7.3857649487806825	-5.523690101432944	-3.377244251999379	-5.0221141672955945	-3.6009314690333323	-5.728266779836437	-6.655964997243617	-5.17816034202855	-2.704677320941571	-2.576472037991796	-3.1048599771506136	-3.9731380300094923	-7.940453233320185	-7.102500358611737	-7.8255973123098785	-5.523100878013734	-0.9568070777091172	-1.1737218734474009	0.0	-1.3821770810048504	-1.3692112005520227	-0.5874968441085957	-0.9036895093928938	1.3092084560246346	0.6837981594312332	1.11762731902265	-1.0718070926720706	-2.650444542475641	0.5868784761725043	-0.23645929314326516	-0.2832246830837917	-0.05466180533875796	1.0681230790465606	3.1385393675792	2.1076790777018823	-3.037573890080945	-3.1513522473775275	0.07835795355723311	0.6429076475593937	-1.811837226266721	-3.491339202541276	-3.9536294355883097	-2.1456549334725974
chr2L:6828307-6829448	-3.1048599771506136	-3.9731380300094923	-7.940453233320185	-7.102500358611737	-7.8255973123098785	-5.523100878013734	-0.9568070777091172	-1.1737218734474009	0.0	-1.3821770810048504	-1.3692112005520227	-0.5874968441085957	-0.9036895093928938	1.3092084560246346	0.6837981594312332	1.11762731902265	-1.0718070926720706	-2.650444542475641	0.5868784761725043	-0.23645929314326516	-0.2832246830837917	-0.05466180533875796	1.0681230790465606	3.1385393675792	2.1076790777018823	-3.037573890080945	-3.1513522473775275	0.07835795355723311	0.6429076475593937	-1.811837226266721	-3.491339202541276	-3.9536294355883097	-2.1456549334725974	-0.10833722119245923	-0.632173208348508	-1.9839968700975295	-5.113758464643724	-8.56533487467934	-3.8790922544548336	5.9885890871003955	10.34995597699212	13.888291115896768	8.23226543561492	7.657535320696981	11.090273692695945	8.84035391498873	7.690045058946598	12.374956108622168	6.2386164987745545
chr2L:6833816-6835611	-0.5874968441085957	-0.9036895093928938	1.3092084560246346	0.6837981594312332	1.11762731902265	-1.0718070926720706	-2.650444542475641	0.5868784761725043	-0.23645929314326516	-0.2832246830837917	-0.05466180533875796	1.0681230790465606	3.1385393675792	2.1076790777018823	-3.037573890080945	-3.1513522473775275	0.07835795355723311	0.6429076475593937	-1.811837226266721	-3.491339202541276	-3.9536294355883097	-2.1456549334725974	-0.10833722119245923	-0.632173208348508	-1.9839968700975295	-5.113758464643724	-8.56533487467934	-3.8790922544548336	5.9885890871003955	10.34995597699212	13.888291115896768	8.23226543561492	7.657535320696981	11.090273692695945	8.84035391498873	7.690045058946598	12.374956108622168	6.2386164987745545	5.789912092116112	2.480243302779235	1.8308390118539275	-1.686654663503628	-1.58069113885912	-5.866718139909546	-2.194141012671198	-2.6654668167568167	-2.480699183060487	-1.2372353427340355	-0.5966240364504044
chr2L:7134443-7138602	-1.010088617696067	-2.396535116453041	-3.5726626958661263	-2.748128018619621	-2.577002986378349	-1.5922408128911683	-2.667936958016355	-3.1949662531714003	-4.569447382663044	-5.391856296148767	-4.03045168058777	-4.952668575846105	-2.347455059101111	-5.914443150920121	-9.253440246713215	-8.118427673673223	-13.335208566659013	-10.069434267419135	-12.163547297144612	-10.803850153076729	-1.9428532736124082	-0.47712125471966244	0.3842533059311557	-0.5050184077099936	-7.21057170927039	-8.92849372077905	-8.306177683365306	-7.750296042726416	-4.573744900251554	-1.9330516924433963	-0.3842533059311557	-1.256129227469748	-10.550440872312475	-4.562938360303554	-4.762735843613932	-5.151163083563248	0.3842533059311557	-3.1150724069505915	-7.07410754241376	-5.602773063117166	-2.670916168784761	1.4637527426815686	0.47712125471966244	0.9884928598239788	-2.761230084799527	-3.849529856859914	-0.8184134580869131	-0.424676019103893	0.0
chr2L:7138691-7143600	-5.391856296148767	-4.03045168058777	-4.952668575846105	-2.347455059101111	-5.914443150920121	-9.253440246713215	-8.118427673673223	-13.335208566659013	-10.069434267419135	-12.163547297144612	-10.803850153076729	-1.9428532736124082	-0.47712125471966244	0.3842533059311557	-0.5050184077099936	-7.21057170927039	-8.92849372077905	-8.306177683365306	-7.750296042726416	-4.573744900251554	-1.9330516924433963	-0.3842533059311557	-1.256129227469748	-10.550440872312475	-4.562938360303554	-4.762735843613932	-5.151163083563248	0.3842533059311557	-3.1150724069505915	-7.07410754241376	-5.602773063117166	-2.670916168784761	1.4637527426815686	0.47712125471966244	0.9884928598239788	-2.761230084799527	-3.849529856859914	-0.8184134580869131	-0.424676019103893	0.0	-0.7819324421189132	-3.298862052862241	-1.9990603503244275	-1.9372704415513187	-0.6252873828651145	1.0668755590631576	-0.7359535705891888	0.0	3.0232205626595494
chr2L:7287514-7289305	-12.4482992605581	-4.741806486824568	-1.684872899606169	-0.9568070777091172	-3.545628327856732	-10.567287748488933	-8.122514709009886	-1.964350643311043	-3.499706323311268	-4.468399367472519	-0.9300725741501721	-0.6610055706295627	-0.32675222119505476	-1.5703665473141193	-1.1924272246682068	0.9689904128013223	1.9769857196479577	6.66668980785773	3.816808110032835	2.4008777779918056	1.8600575058006392	7.6194056511085995	6.364804690014234	0.2457594292768453	11.587790546171169	11.409180180189916	24.00852401848486	9.062568265946403	10.836711702558716	5.428383906071824	2.1654716635305804	-0.2911463743484494	-1.3758046282323055	-3.766604528116994	-1.8842694797489905	-3.4313117269829805	-4.705041427759604	-9.802929674483687	-11.610147800728566	-7.45730854062134	-5.49520844693409	-5.951303599467857	6.291296560400667	10.573972454238135	8.412186025919612	-0.6252873828651145	7.327193222907983	12.637620644466873	11.902101269016116
chr2L:7297461-7299539	2.4008777779918056	1.8600575058006392	7.6194056511085995	6.364804690014234	0.2457594292768453	11.587790546171169	11.409180180189916	24.00852401848486	9.062568265946403	10.836711702558716	5.428383906071824	2.1654716635305804	-0.2911463743484494	-1.3758046282323055	-3.766604528116994	-1.8842694797489905	-3.4313117269829805	-4.705041427759604	-9.802929674483687	-11.610147800728566	-7.45730854062134	-5.49520844693409	-5.951303599467857	6.291296560400667	10.573972454238135	8.412186025919612	-0.6252873828651145	7.327193222907983	12.637620644466873	11.902101269016116	2.7916174993088103	8.296463728131537	6.822138501903342	8.974298377392447	0.0	6.790752337326519	7.127916618768539	10.603989502420939	10.498537534789985	4.484013886013256	-0.4075906076581398	5.3014758639835176	4.712929862643378	7.2653750439803515	4.759482430980043	3.0135538789020315	1.744753687697928	-1.2602249410305428	0.33165305037457943
chr2L:7299932-7304689	11.587790546171169	11.409180180189916	24.00852401848486	9.062568265946403	10.836711702558716	5.428383906071824	2.1654716635305804	-0.2911463743484494	-1.3758046282323055	-3.766604528116994	-1.8842694797489905	-3.4313117269829805	-4.705041427759604	-9.802929674483687	-11.610147800728566	-7.45730854062134	-5.49520844693409	-5.951303599467857	6.291296560400667	10.573972454238135	8.412186025919612	-0.6252873828651145	7.327193222907983	12.637620644466873	11.902101269016116	2.7916174993088103	8.296463728131537	6.822138501903342	8.974298377392447	0.0	6.790752337326519	7.127916618768539	10.603989502420939	10.498537534789985	4.484013886013256	-0.4075906076581398	5.3014758639835176	4.712929862643378	7.2653750439803515	4.759482430980043	3.0135538789020315	1.744753687697928	-1.2602249410305428	0.33165305037457943	-1.387772626997212	-1.1649198996362815	-3.506579962561402	-3.0262311552128063	-4.966044094692144
chr2L:7305439-7306973	-3.4313117269829805	-4.705041427759604	-9.802929674483687	-11.610147800728566	-7.45730854062134	-5.49520844693409	-5.951303599467857	6.291296560400667	10.573972454238135	8.412186025919612	-0.6252873828651145	7.327193222907983	12.637620644466873	11.902101269016116	2.7916174993088103	8.296463728131537	6.822138501903342	8.974298377392447	0.0	6.790752337326519	7.127916618768539	10.603989502420939	10.498537534789985	4.484013886013256	-0.4075906076581398	5.3014758639835176	4.712929862643378	7.2653750439803515	4.759482430980043	3.0135538789020315	1.744753687697928	-1.2602249410305428	0.33165305037457943	-1.387772626997212	-1.1649198996362815	-3.506579962561402	-3.0262311552128063	-4.966044094692144	-1.2534026629237538	-7.5585799071712625	-8.010836985991304	-12.503901253824887	-10.951630944282286	-12.488159827527607	-8.924577680275023	-5.302820632194494	-10.713490098814429	-12.753747526232782	-2.3667095177487805
chr2L:7306998-7310569	-11.610147800728566	-7.45730854062134	-5.49520844693409	-5.951303599467857	6.291296560400667	10.573972454238135	8.412186025919612	-0.6252873828651145	7.327193222907983	12.637620644466873	11.902101269016116	2.7916174993088103	8.296463728131537	6.822138501903342	8.974298377392447	0.0	6.790752337326519	7.127916618768539	10.603989502420939	10.498537534789985	4.484013886013256	-0.4075906076581398	5.3014758639835176	4.712929862643378	7.2653750439803515	4.759482430980043	3.0135538789020315	1.744753687697928	-1.2602249410305428	0.33165305037457943	-1.387772626997212	-1.1649198996362815	-3.506579962561402	-3.0262311552128063	-4.966044094692144	-1.2534026629237538	-7.5585799071712625	-8.010836985991304	-12.503901253824887	-10.951630944282286	-12.488159827527607	-8.924577680275023	-5.302820632194494	-10.713490098814429	-12.753747526232782	-2.3667095177487805	-4.823570450423244	-19.760872732706837	-7.5504829967501434
chr2L:7639068-7640371	-5.304242366720189	-4.9918624610570514	-2.7453053366474003	-8.560866894832653	-5.927026937172077	-2.4517606511369237	-1.569289567534049	-5.180849188468125	-0.7914284342410253	1.9143322685322623	1.9105881117655954	0.27482272280677394	-0.7359535705891888	1.2813406034374712	5.835940093214015	5.405604143343734	0.0	6.648836159403877	10.087899780366527	9.078867966346024	14.956698551140267	1.9058612977074179	5.070990696713726	4.51934617258937	5.897611694151878	5.460888346478291	5.991006010019503	0.6209640781143924	-0.32675222119505476	2.179554806541621	4.477368051511389	-1.1737218734474009	2.698759215507216	11.459792157509751	5.947605537322408	7.088242170635116	6.856354199642254	6.4938246726854	7.786294750642595	3.4590867591384034	3.272162658769364	0.44517508623990787	1.4020470366172362	-1.1662916605708515	-2.930740079360992	0.43222367354515767	-5.760039931570051	-3.203317401779365	-1.514991142951305
chr2L:8475573-8476557	0.6461910164107724	1.7613168531982384	7.243174149281057	6.716037687870977	5.749885763409703	6.046561535496285	4.7546480537404925	1.937689469831628	-0.44716766132683217	2.3176648282698538	3.8573322874858533	-0.3907644586909239	1.5805736561733736	5.123959473041225	4.426408029781506	12.583131273291453	7.217879644467476	6.3615582081783915	8.506159772368804	8.597770620241358	5.854313620808288	3.809720195041028	-1.4576495482546268	5.621012003135048	12.729933259100935	9.725589881363211	13.017729460365574	9.422415174371539	5.683225678280214	6.225126283457747	1.4730811555437162	3.633247891122559	1.4576049394904136	0.8885565306736749	-1.2109032463712757	-1.89451304993005	-3.887916973321911	-7.747700627368023	-10.236445827597668	-12.487566209794865	-11.500222031202032	-2.547040972930922	-16.002800650689462	-17.66825912074371	-9.905769387148554	-17.429372959011637	-23.376209358602456	-24.441015710155177	-12.964345464891261
chr2L:8586801-8587867	-9.21741868549288	-10.50595231099985	-8.474104934894335	-15.865466593515443	-15.043036985838407	-16.399524276617583	-8.396323643596718	-22.575762095624675	-46.98190574453999	-30.68502923344419	-17.464735942457356	0.0	-0.7359535705891888	0.47712125471966244	0.3842533059311557	-0.32675222119505476	5.7828646163893	5.767047604092108	3.215088700319121	6.053643872649766	1.1353557684905933	-0.32675222119505476	-0.4393939686230309	-1.822305647328489	-0.6144458094578096	-0.3842533059311557	0.3842533059311557	0.47712125471966244	-1.3768430568588477	0.4289019204962909	1.0106298594344039	0.47712125471966244	3.083294944863515	0.6804782447377792	1.4042416873289216	-0.7723439741023074	-0.14194831081070788	-2.1755733417937906	-2.409222694801037	-3.8261178541289795	-9.151401044445354	-1.3322812690244226	-5.416258792344385	-2.6601294693668893	0.9884928598239788	-0.32675222119505476	0.9884928598239788	-0.47712125471966244	-1.4637527426815689
chr2L:8645647-8646880	0.0	0.0	0.0	0.0	0.0	0.0	0.0	0.0	0.0	0.0	0.0	0.0	10.95191447961822	17.579241960590025	1.9084850188786497	14.335860784572466	13.163281219674387	5.140280477842463	16.944531893196405	12.555734592310273	12.44475231871059	9.388245617914894	2.806914341165783	-0.3842533059311557	1.9920045138785198	4.172863155865012	1.6806839062132066	4.43954150400708	4.266437708903418	3.2652599475699557	7.111838759193058	2.7020690109936303	1.1086868940795924	-0.025232197779253576	-1.0068966771582453	-3.16955135373423	-6.768900082662371	-2.2124875893637883	-4.173839648422864	-2.318811020390145	-5.818587252663559	-5.800259117443418	-0.9059652567236041	-0.9884928598239788	-0.9884928598239788	0.47712125471966244	0.47712125471966244	-3.4136664005656563	-3.153557644169744
chr2L:8811459-8813477	-0.6252873828651145	0.9325618220134277	5.998393358059898	10.998579296875558	6.664008119948298	0.9884928598239788	0.32675222119505476	0.6252873828651146	9.287112049306286	21.367629680378055	22.832927634970737	22.044809406817496	20.407722095235442	19.00263418670642	15.80150631840822	11.189373424467831	12.330351456934244	9.908166684518289	7.242813381165422	8.013041229485511	6.945886416119481	9.231316897048627	5.850178517606422	2.958533140426769	2.3487279268300068	3.180528427754969	3.13891641605781	1.9254412777491434	-2.6183915323554308	-1.3192954117523235	-2.92383622366824	-1.264171867600218	-4.284557223790419	-5.461802331268106	-8.055617570190124	-7.877989919349259	-8.039500151417938	-17.303177375888758	-17.80776074363578	-17.83700773550247	-10.520050391138684	-13.480830904370297	-14.583368486276706	-11.284153131714952	-5.343568583033903	-12.499312624742283	-8.737650973867442	-11.609472066178563	-11.952862182197734
chr2L:8816886-8825573	22.044809406817496	20.407722095235442	19.00263418670642	15.80150631840822	11.189373424467831	12.330351456934244	9.908166684518289	7.242813381165422	8.013041229485511	6.945886416119481	9.231316897048627	5.850178517606422	2.958533140426769	2.3487279268300068	3.180528427754969	3.13891641605781	1.9254412777491434	-2.6183915323554308	-1.3192954117523235	-2.92383622366824	-1.264171867600218	-4.284557223790419	-5.461802331268106	-8.055617570190124	-7.877989919349259	-8.039500151417938	-17.303177375888758	-17.80776074363578	-17.83700773550247	-10.520050391138684	-13.480830904370297	-14.583368486276706	-11.284153131714952	-5.343568583033903	-12.499312624742283	-8.737650973867442	-11.609472066178563	-11.952862182197734	-8.584386599244661	-9.846549326261952	-3.241034087150518	-7.840265928949599	-7.861294873215437	-7.8230485885988275	0.32675222119505476	-0.5050184077099936	-1.6525945075586288	-3.3473809372040835	-1.787582599454044
chr2L:8825673-8827683	-1.3192954117523235	-2.92383622366824	-1.264171867600218	-4.284557223790419	-5.461802331268106	-8.055617570190124	-7.877989919349259	-8.039500151417938	-17.303177375888758	-17.80776074363578	-17.83700773550247	-10.520050391138684	-13.480830904370297	-14.583368486276706	-11.284153131714952	-5.343568583033903	-12.499312624742283	-8.737650973867442	-11.609472066178563	-11.952862182197734	-8.584386599244661	-9.846549326261952	-3.241034087150518	-7.840265928949599	-7.861294873215437	-7.8230485885988275	0.32675222119505476	-0.5050184077099936	-1.6525945075586288	-3.3473809372040835	-1.787582599454044	1.1438299725219074	0.799558424314094	-0.1264000181176634	-0.15597427603541167	-2.954121010365454	-1.4534582269166711	1.7256692545792003	3.179006024427367	0.14499224440675482	-0.6383073482902312	0.5530748482038785	2.1041071694721944	3.2394271763110045	1.071424242772051	0.17633003427487465	0.7261364102346485	0.45465188078030555	0.8178941004585206
chr2L:8828451-8832410	-8.055617570190124	-7.877989919349259	-8.039500151417938	-17.303177375888758	-17.80776074363578	-17.83700773550247	-10.520050391138684	-13.480830904370297	-14.583368486276706	-11.284153131714952	-5.343568583033903	-12.499312624742283	-8.737650973867442	-11.609472066178563	-11.952862182197734	-8.584386599244661	-9.846549326261952	-3.241034087150518	-7.840265928949599	-7.861294873215437	-7.8230485885988275	0.32675222119505476	-0.5050184077099936	-1.6525945075586288	-3.3473809372040835	-1.787582599454044	1.1438299725219074	0.799558424314094	-0.1264000181176634	-0.15597427603541167	-2.954121010365454	-1.4534582269166711	1.7256692545792003	3.179006024427367	0.14499224440675482	-0.6383073482902312	0.5530748482038785	2.1041071694721944	3.2394271763110045	1.071424242772051	0.17633003427487465	0.7261364102346485	0.45465188078030555	0.8178941004585206	0.17414665195310314	1.7320163841258813	1.6307690729131934	0.09650737137312979	2.4186933154404233
chr2L:8833130-8836598	-5.343568583033903	-12.499312624742283	-8.737650973867442	-11.609472066178563	-11.952862182197734	-8.584386599244661	-9.846549326261952	-3.241034087150518	-7.840265928949599	-7.861294873215437	-7.8230485885988275	0.32675222119505476	-0.5050184077099936	-1.6525945075586288	-3.3473809372040835	-1.787582599454044	1.1438299725219074	0.799558424314094	-0.1264000181176634	-0.15597427603541167	-2.954121010365454	-1.4534582269166711	1.7256692545792003	3.179006024427367	0.14499224440675482	-0.6383073482902312	0.5530748482038785	2.1041071694721944	3.2394271763110045	1.071424242772051	0.17633003427487465	0.7261364102346485	0.45465188078030555	0.8178941004585206	0.17414665195310314	1.7320163841258813	1.6307690729131934	0.09650737137312979	2.4186933154404233	-0.9628210222097402	4.1948932577706115	4.715389236108503	1.922924649580727	0.32675222119505476	0.0	3.252768571169781	4.6504016223540905	3.696863859587636	5.09322706412827
chr2L:8836733-8841413	-3.241034087150518	-7.840265928949599	-7.861294873215437	-7.8230485885988275	0.32675222119505476	-0.5050184077099936	-1.6525945075586288	-3.3473809372040835	-1.787582599454044	1.1438299725219074	0.799558424314094	-0.1264000181176634	-0.15597427603541167	-2.954121010365454	-1.4534582269166711	1.7256692545792003	3.179006024427367	0.14499224440675482	-0.6383073482902312	0.5530748482038785	2.1041071694721944	3.2394271763110045	1.071424242772051	0.17633003427487465	0.7261364102346485	0.45465188078030555	0.8178941004585206	0.17414665195310314	1.7320163841258813	1.6307690729131934	0.09650737137312979	2.4186933154404233	-0.9628210222097402	4.1948932577706115	4.715389236108503	1.922924649580727	0.32675222119505476	0.0	3.252768571169781	4.6504016223540905	3.696863859587636	5.09322706412827	3.8459056743239985	4.2435264781392945	3.7616606221940754	1.6141472701475394	0.4645807785063592	7.678485097037086	7.587573476508854
chr2L:8842215-8846016	-0.1264000181176634	-0.15597427603541167	-2.954121010365454	-1.4534582269166711	1.7256692545792003	3.179006024427367	0.14499224440675482	-0.6383073482902312	0.5530748482038785	2.1041071694721944	3.2394271763110045	1.071424242772051	0.17633003427487465	0.7261364102346485	0.45465188078030555	0.8178941004585206	0.17414665195310314	1.7320163841258813	1.6307690729131934	0.09650737137312979	2.4186933154404233	-0.9628210222097402	4.1948932577706115	4.715389236108503	1.922924649580727	0.32675222119505476	0.0	3.252768571169781	4.6504016223540905	3.696863859587636	5.09322706412827	3.8459056743239985	4.2435264781392945	3.7616606221940754	1.6141472701475394	0.4645807785063592	7.678485097037086	7.587573476508854	4.274725316992596	5.571205047173359	4.863380108323394	5.67609983224365	4.111836264779769	2.913916670441201	4.341429971854796	-0.21203619981004126	1.7708159137560036	-1.5899683771016462	-3.798308689982592
chr2L:8847451-8849092	3.2394271763110045	1.071424242772051	0.17633003427487465	0.7261364102346485	0.45465188078030555	0.8178941004585206	0.17414665195310314	1.7320163841258813	1.6307690729131934	0.09650737137312979	2.4186933154404233	-0.9628210222097402	4.1948932577706115	4.715389236108503	1.922924649580727	0.32675222119505476	0.0	3.252768571169781	4.6504016223540905	3.696863859587636	5.09322706412827	3.8459056743239985	4.2435264781392945	3.7616606221940754	1.6141472701475394	0.4645807785063592	7.678485097037086	7.587573476508854	4.274725316992596	5.571205047173359	4.863380108323394	5.67609983224365	4.111836264779769	2.913916670441201	4.341429971854796	-0.21203619981004126	1.7708159137560036	-1.5899683771016462	-3.798308689982592	-4.188787959190736	-7.888699262073087	-11.183808569064537	-12.325283725988193	-10.541830734614535	-9.147281995292438	-0.6252873828651145	-0.47712125471966244	-5.96738014825787	-9.099634397266055
chr2L:8849798-8851510	0.8178941004585206	0.17414665195310314	1.7320163841258813	1.6307690729131934	0.09650737137312979	2.4186933154404233	-0.9628210222097402	4.1948932577706115	4.715389236108503	1.922924649580727	0.32675222119505476	0.0	3.252768571169781	4.6504016223540905	3.696863859587636	5.09322706412827	3.8459056743239985	4.2435264781392945	3.7616606221940754	1.6141472701475394	0.4645807785063592	7.678485097037086	7.587573476508854	4.274725316992596	5.571205047173359	4.863380108323394	5.67609983224365	4.111836264779769	2.913916670441201	4.341429971854796	-0.21203619981004126	1.7708159137560036	-1.5899683771016462	-3.798308689982592	-4.188787959190736	-7.888699262073087	-11.183808569064537	-12.325283725988193	-10.541830734614535	-9.147281995292438	-0.6252873828651145	-0.47712125471966244	-5.96738014825787	-9.099634397266055	-9.05101946630059	-5.85919639826382	-11.299741506747822	-7.0761902443726505	-7.184011511675301
chr2L:8854799-8856159	0.32675222119505476	0.0	3.252768571169781	4.6504016223540905	3.696863859587636	5.09322706412827	3.8459056743239985	4.2435264781392945	3.7616606221940754	1.6141472701475394	0.4645807785063592	7.678485097037086	7.587573476508854	4.274725316992596	5.571205047173359	4.863380108323394	5.67609983224365	4.111836264779769	2.913916670441201	4.341429971854796	-0.21203619981004126	1.7708159137560036	-1.5899683771016462	-3.798308689982592	-4.188787959190736	-7.888699262073087	-11.183808569064537	-12.325283725988193	-10.541830734614535	-9.147281995292438	-0.6252873828651145	-0.47712125471966244	-5.96738014825787	-9.099634397266055	-9.05101946630059	-5.85919639826382	-11.299741506747822	-7.0761902443726505	-7.184011511675301	-0.6816519536376183	-4.659787335088211	-9.168717805429628	-1.239810717054386	1.9769857196479577	5.082598599161518	4.396384446531289	7.7704647488409835	4.075371796150966	-1.6806839062132066
chr2L:8870629-8872060	-5.96738014825787	-9.099634397266055	-9.05101946630059	-5.85919639826382	-11.299741506747822	-7.0761902443726505	-7.184011511675301	-0.6816519536376183	-4.659787335088211	-9.168717805429628	-1.239810717054386	1.9769857196479577	5.082598599161518	4.396384446531289	7.7704647488409835	4.075371796150966	-1.6806839062132066	1.0820865230333545	4.989392056838683	4.343615454677837	2.026950007343972	4.449377739810993	3.730362553528349	6.716782354851111	11.606025746346418	8.523130470404574	8.075936895542213	6.479171365772115	7.025251952291964	6.5843650481774185	3.201367889652672	2.1288283061464806	1.405874468689475	-0.4440662249831268	-1.5946107179945705	-3.024721732438194	0.17855413821447455	-0.5938631177865987	-1.5840459390363226	-1.5154731326615063	-8.603879734184801	-4.821976715665821	-3.9473574921959838	1.7254610213545534	2.8471461952412302	1.5914088548646916	1.2974911858415819	1.507868337290127	1.648173071525236
chr2L:8872961-8874792	-11.299741506747822	-7.0761902443726505	-7.184011511675301	-0.6816519536376183	-4.659787335088211	-9.168717805429628	-1.239810717054386	1.9769857196479577	5.082598599161518	4.396384446531289	7.7704647488409835	4.075371796150966	-1.6806839062132066	1.0820865230333545	4.989392056838683	4.343615454677837	2.026950007343972	4.449377739810993	3.730362553528349	6.716782354851111	11.606025746346418	8.523130470404574	8.075936895542213	6.479171365772115	7.025251952291964	6.5843650481774185	3.201367889652672	2.1288283061464806	1.405874468689475	-0.4440662249831268	-1.5946107179945705	-3.024721732438194	0.17855413821447455	-0.5938631177865987	-1.5840459390363226	-1.5154731326615063	-8.603879734184801	-4.821976715665821	-3.9473574921959838	1.7254610213545534	2.8471461952412302	1.5914088548646916	1.2974911858415819	1.507868337290127	1.648173071525236	-1.451395642277313	-2.469077359072638	-5.240553418563286	-4.979977156678102
chr2L:9577470-9587754	10.224404648909985	15.347088770309211	9.966541184689248	1.684872899606169	0.8065359368777398	6.919545232562412	7.365796474882704	10.305584590163017	9.97256201032385	10.283121494705806	4.819176610676909	0.6252873828651146	5.657533343956867	6.217892282047637	0.3174792021990947	8.137448014350946	10.521421151761514	7.489137257342038	7.1549904348847315	0.7948020817123125	-1.190311783736824	-3.512282566563803	-3.4173903673621204	-6.240479385346863	-6.459724009665058	-6.07716931112312	-0.9459701157078284	7.128089200180644	5.7042056923092295	7.588170979783584	0.708725377637265	1.7969348972683803	0.8545603367822583	-1.5162595451633984	-3.314990441119246	-4.220102824287885	-4.624007504053368	-5.917922881330905	-4.4865409986625115	-4.8653781183708205	-7.427440412236836	-5.7078629116826844	-3.0631968990402	-3.4510922460805844	-4.825590699145469	0.0	-3.8894112012471207	-3.314947208671465	-1.802132364652014
chr2L:9599581-9600940	0.0	-3.8894112012471207	-3.314947208671465	-1.802132364652014	-2.977437437746484	-4.9885617572390775	-10.130755564840353	-3.0006486935988264	-3.6711295049821735	-4.128569113940919	-2.357760926545132	-14.920554525693744	-13.572114994209757	-11.607623463556443	-7.074615657090467	-1.3361085670423096	-0.6252873828651145	0.06888312561213093	-5.274341400447032	-1.9929215337637434	-2.6691152215703413	-5.799631405103121	-5.574384893458961	-3.847384552111612	-5.983722961057488	-4.037606806357678	-3.812224949483658	-0.3842533059311557	-0.7359535705891888	-0.3887461076840382	-6.857752157532939	-3.4120522971681324	-3.2174295219414226	-4.359089988892987	-1.3821770810048504	-1.6219397094069283	-1.269727455860856	4.533366628823688	8.390877339206956	1.3528435241215888	-0.26145052715670036	1.9769857196479577	3.1791090847287973	19.927110645497933	28.39616472906149	26.173703539100703	21.939777005344837	8.805354633261766	7.085619576066626
chr2L:9603430-9610822	-3.0006486935988264	-3.6711295049821735	-4.128569113940919	-2.357760926545132	-14.920554525693744	-13.572114994209757	-11.607623463556443	-7.074615657090467	-1.3361085670423096	-0.6252873828651145	0.06888312561213093	-5.274341400447032	-1.9929215337637434	-2.6691152215703413	-5.799631405103121	-5.574384893458961	-3.847384552111612	-5.983722961057488	-4.037606806357678	-3.812224949483658	-0.3842533059311557	-0.7359535705891888	-0.3887461076840382	-6.857752157532939	-3.4120522971681324	-3.2174295219414226	-4.359089988892987	-1.3821770810048504	-1.6219397094069283	-1.269727455860856	4.533366628823688	8.390877339206956	1.3528435241215888	-0.26145052715670036	1.9769857196479577	3.1791090847287973	19.927110645497933	28.39616472906149	26.173703539100703	21.939777005344837	8.805354633261766	7.085619576066626	1.8348471905878037	-4.323843200871645	-12.327862613755862	-19.737875154181694	-18.886369176135833	-8.470228293056282	14.499921152639576
chr2L:10293118-10297322	-2.368359734798632	-3.135203785643459	-10.390301601131323	-16.127512573749147	-16.975180105985824	-12.932862221276983	-0.2406233412219088	-5.3215870948261506	-3.9541321856759644	0.9398676429478011	-1.4851444957717956	1.282947513804448	-3.594981247129762	-1.170041379908726	-2.4930110820312232	3.0857376116388804	10.59681243678468	6.316418713607388	1.2813406034374712	-2.0132822783508373	-2.5457367857773465	-6.623307885700368	-6.000352478131583	-5.801486827878557	-6.296685169164577	1.745219051864818	3.526864290772621	2.1347974363396514	3.049555393101079	-1.0458495714013374	-3.3450147060523023	-6.775720250437719	-12.42180279139027	-6.886329655457786	-8.523874856112183	-3.9966267034119505	-0.5680262272613873	2.2003029628300177	-1.5714662509429198	-3.2243673580727163	-5.829817385826612	-3.6942939984090635	3.1074460490276756	0.945317988087541	-0.8363885310371715	7.3618463057895775	5.286892518577946	5.251679084489569	6.20419571332113
chr2L:10352878-10355352	2.9014639237197275	-1.2191869430648323	0.5943262478125869	9.933427022503189	8.615521719334776	3.0063806511617606	1.3097308791268154	-6.300919977571803	-3.417121890416149	5.754227526694906	3.7199597821881247	-0.8122468138921684	-4.357405280425445	-9.715314809923692	-7.932323609606579	-5.81976316868681	-3.590729563375656	-2.367180882387637	-4.5942921542274595	-0.029230339672795556	3.9003415795308305	1.9054430246346705	0.7424818152837781	-1.9175235639966854	6.050736696169713	12.127216407446571	11.423648221019972	5.662033400867769	10.482462832772846	8.94777326244243	8.13952835557342	4.929364184996027	1.517504393218028	1.8328906358210828	2.192848061629895	1.6825909622892548	1.17755297346714	-1.5499450787397409	-0.6040471177735631	1.5647867843032814	-1.24411923718178	-1.011797176363557	-6.540387830101227	-6.957550494589571	-8.409116201818158	-6.2646137853632355	-9.72395913968868	-13.255454046198778	-21.492828223659703
chr2L:11061499-11063477	-4.903701789813944	5.384509489533069	2.7359085452817116	6.952481607146562	0.02852819901263154	0.7607744965723738	6.495981194646342	13.491453418406133	11.489379004116055	9.68737193820608	12.56184684663187	6.8869411885467375	6.94875940842997	6.529846072694894	9.20407682936735	5.978759198744139	1.7949905652239497	1.040166182308976	-0.6177135442566394	1.6688675351642253	0.8038021663245145	0.5775401398480233	-0.15182860137821805	-0.4348256746380828	-0.3583502218386723	0.9579252726218739	0.7693001602458592	1.5906517534308773	1.0283588484611612	1.093379674624363	-1.569293440455506	1.4999895084910018	-2.538811824802502	-2.262525173175831	-3.98828213960067	-4.985598468251813	-5.00238308968333	-5.575746062042146	-6.467038196658838	-7.269519425065518	-4.85290563211733	-5.750265679661744	-4.919189120944227	-3.9812161548240006	-1.24344815496079	0.18105088102972228	-1.2780642861172016	-1.5927914884471903	-1.9331713952681089
chr2L:11221978-11224199	-8.842020288651275	0.7514592202379448	1.535158215545582	2.1758539065176854	3.743358654700351	-1.959449462315824	-3.67185110994436	-4.430005144547369	-2.6480201731729593	0.6344159978940539	0.18814902803315608	0.0989820425374037	-1.9555954380252847	-4.743716925506893	-0.39483801613306824	12.974070953716504	11.320698403824032	10.410164419087206	6.615274961450726	8.466123258137989	8.51227737770903	0.5990309041446822	1.7860707341241926	0.8694345383707801	3.7016838438901614	0.6175003987901326	0.7364959138618168	0.2219172223472864	2.548412489691835	2.1634954518149785	0.6742036688259625	2.216338362179369	-2.3046581245994955	-2.670187400645122	-3.4521999085970565	-4.318939692687658	-1.9164772722972572	-0.7629986681883507	-4.509399588608847	-4.971883535392019	-7.558736497248583	-7.150501905141152	-8.103267208940947	-9.911156069993083	-7.8060691816156105	-4.526039782192152	-5.63914689128566	-1.614998355501985	-6.628370086048542
chr2L:11342047-11343926	-4.1697384873391234	-0.27606496128460095	-1.548755513015547	-1.2572185101699496	-1.78001564273642	-1.8239730501631237	-1.8560784008898294	-2.105259251200782	-1.9825374287018585	-2.189715577324809	0.0	-0.3266445426592842	2.6166266694807745	2.114371358975012	2.62985790955088	1.2297827846627563	2.0438530743334304	2.7898677599581965	1.775384420673542	2.040411718380579	1.9627441983013356	0.6422391199675199	-0.7260320126430123	1.7178900031267008	1.8863625132110386	-0.5503151201660709	0.6623686104435598	-0.320465288346547	-0.6823488959885214	0.7954214215766968	-0.05320666269899676	-0.29458949520989497	-1.5170951570706706	-2.2623413633706053	-5.400907334312749	-3.3425288949011485	-4.25151900309698	-4.7778857728240745	-3.2968395510600974	-3.309437555139426	-1.3197504034469998	-8.58619617059162	-5.772744608267105	-1.592457487018557	-2.830217346403697	0.0	2.615306279857278	0.0	0.0
chr2L:11344397-11345877	-1.78001564273642	-1.8239730501631237	-1.8560784008898294	-2.105259251200782	-1.9825374287018585	-2.189715577324809	0.0	-0.3266445426592842	2.6166266694807745	2.114371358975012	2.62985790955088	1.2297827846627563	2.0438530743334304	2.7898677599581965	1.775384420673542	2.040411718380579	1.9627441983013356	0.6422391199675199	-0.7260320126430123	1.7178900031267008	1.8863625132110386	-0.5503151201660709	0.6623686104435598	-0.320465288346547	-0.6823488959885214	0.7954214215766968	-0.05320666269899676	-0.29458949520989497	-1.5170951570706706	-2.2623413633706053	-5.400907334312749	-3.3425288949011485	-4.25151900309698	-4.7778857728240745	-3.2968395510600974	-3.309437555139426	-1.3197504034469998	-8.58619617059162	-5.772744608267105	-1.592457487018557	-2.830217346403697	0.0	2.615306279857278	0.0	0.0	0.0	0.0	-2.6995316240276117	3.9243774809074203
chr2L:11360013-11361366	-4.25151900309698	-4.7778857728240745	-3.2968395510600974	-3.309437555139426	-1.3197504034469998	-8.58619617059162	-5.772744608267105	-1.592457487018557	-2.830217346403697	0.0	2.615306279857278	0.0	0.0	0.0	0.0	-2.6995316240276117	3.9243774809074203	7.068557591603043	-0.9670162803285552	1.8027107223228733	2.168062484164409	5.722292020647671	5.043566983737232	2.072688089540111	0.35987140728743033	0.0760829504746518	1.5931297361458887	3.5249355750839757	0.9034532297618844	0.3490974741664645	1.417043445654136	-1.2819810456050582	0.8058141928389176	1.1506490606404214	2.0505893870512186	0.9648978816495779	1.8556688454754329	0.5321828033971591	-1.4978396571576147	-0.7943814221948875	-1.0882779318817484	-2.4276904838257236	-1.803919475523985	-2.69430059699068	-2.6476932483239186	-4.899683040224945	-4.067677751304177	-2.6953038265409677	-2.8856054203546986
chr2L:11440904-11445761	0.6336183312848491	2.2365306232654487	-1.3337314537865648	1.6422014869843864	2.5605299306026885	2.7995464376278014	4.972406253577961	2.0571868295103037	2.4238986177872137	3.8556677998347895	4.268629165238294	0.44878405874889354	1.6371144078319468	1.4370257935777004	-0.6005841398987048	-2.5295872693922545	-2.558594813293457	-0.2890328953042241	-3.25113893377364	-1.021641598728586	-0.9694478216602634	-0.3067096784862331	-0.9845001030355904	0.4177181974951847	0.8691369654819148	0.5630896411392708	0.6593504066883825	-1.641788997884663	-2.9006829811878743	-3.188977541799573	-2.765083990665386	-5.627496923131149	-5.947822276289252	-6.656431977649958	-4.0384863982733625	-7.613721971861148	-5.1226624974711585	0.4292155351682914	0.9059652567236041	-0.6252873828651145	-1.3835783287810335	-3.9172035962133362	-2.0930859678161347	-0.6877356206827506	-1.3232356496741662	-2.689981714264981	-10.203078226135748	-4.359636699618373	-2.8598727863208144
chr2L:11446014-11447888	0.44878405874889354	1.6371144078319468	1.4370257935777004	-0.6005841398987048	-2.5295872693922545	-2.558594813293457	-0.2890328953042241	-3.25113893377364	-1.021641598728586	-0.9694478216602634	-0.3067096784862331	-0.9845001030355904	0.4177181974951847	0.8691369654819148	0.5630896411392708	0.6593504066883825	-1.641788997884663	-2.9006829811878743	-3.188977541799573	-2.765083990665386	-5.627496923131149	-5.947822276289252	-6.656431977649958	-4.0384863982733625	-7.613721971861148	-5.1226624974711585	0.4292155351682914	0.9059652567236041	-0.6252873828651145	-1.3835783287810335	-3.9172035962133362	-2.0930859678161347	-0.6877356206827506	-1.3232356496741662	-2.689981714264981	-10.203078226135748	-4.359636699618373	-2.8598727863208144	-4.032152036703992	-0.19928521575575764	-9.503749629934408	-6.407205145746999	-6.621642058726069	-1.044315688471499	-3.729399698661418	-4.326731002795661	-1.2422333951941373	0.32675222119505476	0.24062334122190882
chr2L:11447896-11455610	-0.6005841398987048	-2.5295872693922545	-2.558594813293457	-0.2890328953042241	-3.25113893377364	-1.021641598728586	-0.9694478216602634	-0.3067096784862331	-0.9845001030355904	0.4177181974951847	0.8691369654819148	0.5630896411392708	0.6593504066883825	-1.641788997884663	-2.9006829811878743	-3.188977541799573	-2.765083990665386	-5.627496923131149	-5.947822276289252	-6.656431977649958	-4.0384863982733625	-7.613721971861148	-5.1226624974711585	0.4292155351682914	0.9059652567236041	-0.6252873828651145	-1.3835783287810335	-3.9172035962133362	-2.0930859678161347	-0.6877356206827506	-1.3232356496741662	-2.689981714264981	-10.203078226135748	-4.359636699618373	-2.8598727863208144	-4.032152036703992	-0.19928521575575764	-9.503749629934408	-6.407205145746999	-6.621642058726069	-1.044315688471499	-3.729399698661418	-4.326731002795661	-1.2422333951941373	0.32675222119505476	0.24062334122190882	0.32675222119505476	2.7964610403723054	2.28869595748472
chr2L:11455914-11460982	-2.765083990665386	-5.627496923131149	-5.947822276289252	-6.656431977649958	-4.0384863982733625	-7.613721971861148	-5.1226624974711585	0.4292155351682914	0.9059652567236041	-0.6252873828651145	-1.3835783287810335	-3.9172035962133362	-2.0930859678161347	-0.6877356206827506	-1.3232356496741662	-2.689981714264981	-10.203078226135748	-4.359636699618373	-2.8598727863208144	-4.032152036703992	-0.19928521575575764	-9.503749629934408	-6.407205145746999	-6.621642058726069	-1.044315688471499	-3.729399698661418	-4.326731002795661	-1.2422333951941373	0.32675222119505476	0.24062334122190882	0.32675222119505476	2.7964610403723054	2.28869595748472	3.0209529056122157	3.716985264178068	5.29947621061801	-2.534984060161506	5.375633306017879	7.922844871223943	7.682000723621207	0.0	3.379022521727575	6.541186626903326	3.188408207312201	0.0	2.622268407072824	7.6872984944151845	3.607224725067587	6.788272452595853
chr2L:11461102-11462860	-3.9172035962133362	-2.0930859678161347	-0.6877356206827506	-1.3232356496741662	-2.689981714264981	-10.203078226135748	-4.359636699618373	-2.8598727863208144	-4.032152036703992	-0.19928521575575764	-9.503749629934408	-6.407205145746999	-6.621642058726069	-1.044315688471499	-3.729399698661418	-4.326731002795661	-1.2422333951941373	0.32675222119505476	0.24062334122190882	0.32675222119505476	2.7964610403723054	2.28869595748472	3.0209529056122157	3.716985264178068	5.29947621061801	-2.534984060161506	5.375633306017879	7.922844871223943	7.682000723621207	0.0	3.379022521727575	6.541186626903326	3.188408207312201	0.0	2.622268407072824	7.6872984944151845	3.607224725067587	6.788272452595853	6.83263796168409	11.731772329201487	9.152728242015565	2.9261436267846253	3.828580157766141	2.8230687138704114	4.479845852941754	6.524845322641969	6.770614899947109	2.4652857933931385	6.107748854404307
chr2L:11463950-11466007	-10.203078226135748	-4.359636699618373	-2.8598727863208144	-4.032152036703992	-0.19928521575575764	-9.503749629934408	-6.407205145746999	-6.621642058726069	-1.044315688471499	-3.729399698661418	-4.326731002795661	-1.2422333951941373	0.32675222119505476	0.24062334122190882	0.32675222119505476	2.7964610403723054	2.28869595748472	3.0209529056122157	3.716985264178068	5.29947621061801	-2.534984060161506	5.375633306017879	7.922844871223943	7.682000723621207	0.0	3.379022521727575	6.541186626903326	3.188408207312201	0.0	2.622268407072824	7.6872984944151845	3.607224725067587	6.788272452595853	6.83263796168409	11.731772329201487	9.152728242015565	2.9261436267846253	3.828580157766141	2.8230687138704114	4.479845852941754	6.524845322641969	6.770614899947109	2.4652857933931385	6.107748854404307	4.908764562438002	3.987045764855821	1.994550752448947	2.284698424296737	-1.4211836621722256
chr2L:11574731-11575929	-3.8355088388162324	-4.607658145594962	-7.721850495509906	-2.5234985524433395	-0.3842533059311557	-3.173271974899406	-3.2879703470475725	0.13906948780066558	-4.32890319458957	-4.052450776789707	-3.518451185816766	-6.553408176568485	-9.311709100183084	-10.450223719148648	-10.48758434571164	-16.845287608071413	-16.0154844799682	-20.9025724285175	-9.768372331927578	-15.399711711632264	-14.40735724338998	-6.540579775959715	-20.417061609773622	-15.59551201504127	-17.771742294326668	-4.152160569142435	-18.33029919154695	-3.0839830436496425	-1.3530079183022206	-9.76389788460027	-1.5781838836615223	-6.189930525822789	-5.010693956697402	0.0	0.0	0.0	0.0	0.0	0.0	0.0	0.0	0.0	0.0	0.0	0.0	0.0	0.9884928598239788	-0.9097354372926553	0.0
chr2L:12003894-12006808	6.8360684214283784	7.1507843166035086	5.947694477267876	4.315496766083755	6.461787322685776	5.61695584124586	2.5627165045646665	2.0848331602111223	1.0322932960834934	-1.0127409317671825	0.09795696168953234	0.02608245549024507	-0.22872569941701393	-1.7498689116069928	1.6864798343768705	0.32675222119505476	-1.684872899606169	0.441818328701712	3.9732995908558486	5.5365333277086375	5.097219635909588	5.510652611041472	1.629804300909904	1.2531457548098446	0.7060184410077225	1.5968151111829954	2.6396729465705255	-1.8066123723984042	0.6372270242723781	-6.897874336176616	-4.809559032261441	-1.122932899740046	-4.277481315119048	-8.883040939964921	-6.579940998772945	5.3107211952265825	9.073852153562619	6.552350003426521	4.551914539834959	6.577733518202095	5.118526340380311	0.0	3.2212801874862422	6.71247674040031	11.341749569090018	8.727272034389278	8.152567700302724	4.784622074102301	5.752745927756541
chr2L:12007571-12010296	1.0322932960834934	-1.0127409317671825	0.09795696168953234	0.02608245549024507	-0.22872569941701393	-1.7498689116069928	1.6864798343768705	0.32675222119505476	-1.684872899606169	0.441818328701712	3.9732995908558486	5.5365333277086375	5.097219635909588	5.510652611041472	1.629804300909904	1.2531457548098446	0.7060184410077225	1.5968151111829954	2.6396729465705255	-1.8066123723984042	0.6372270242723781	-6.897874336176616	-4.809559032261441	-1.122932899740046	-4.277481315119048	-8.883040939964921	-6.579940998772945	5.3107211952265825	9.073852153562619	6.552350003426521	4.551914539834959	6.577733518202095	5.118526340380311	0.0	3.2212801874862422	6.71247674040031	11.341749569090018	8.727272034389278	8.152567700302724	4.784622074102301	5.752745927756541	5.9378278563355655	4.7904679119873546	3.040398120524743	3.7064939623837128	5.739152139547033	8.30899081000481	5.960440673692994	1.9400514704350007
chr2L:12077209-12078716	1.795325226146347	5.5927302468065605	6.042272406239322	1.5746255441759551	0.5050184077099935	0.5552050987676277	4.347118687037781	9.424199367312148	7.333625836636553	3.541887424927791	2.001215087344959	0.28195850968433167	-2.9552919203218013	-2.495183445816331	-3.321147734619438	-4.973030566697456	-7.16984362153872	-5.050876186220785	-4.445669629962155	-8.015481146572721	-11.149725766136124	-7.894591613365714	-5.172406498648218	-1.7979107083915262	-3.13589356013608	-1.9896222591720771	-4.101968867997324	1.7496090893157181	3.183552258680085	4.17025008624055	0.832616131096554	-3.748182295267244	-5.282178332605084	-6.210673855414898	-0.4792559630371203	-2.8614020083045015	2.479848568789346	1.716303671593866	-0.9367516822929548	-2.800767685729354	-3.8840382183599806	-4.000196332234148	-6.592245478491064	-6.06911750025083	4.606426978462793	8.843511640569044	3.7458145654827004	4.289875047237309	-0.09588725466920037
chr2L:12078720-12080739	1.5746255441759551	0.5050184077099935	0.5552050987676277	4.347118687037781	9.424199367312148	7.333625836636553	3.541887424927791	2.001215087344959	0.28195850968433167	-2.9552919203218013	-2.495183445816331	-3.321147734619438	-4.973030566697456	-7.16984362153872	-5.050876186220785	-4.445669629962155	-8.015481146572721	-11.149725766136124	-7.894591613365714	-5.172406498648218	-1.7979107083915262	-3.13589356013608	-1.9896222591720771	-4.101968867997324	1.7496090893157181	3.183552258680085	4.17025008624055	0.832616131096554	-3.748182295267244	-5.282178332605084	-6.210673855414898	-0.4792559630371203	-2.8614020083045015	2.479848568789346	1.716303671593866	-0.9367516822929548	-2.800767685729354	-3.8840382183599806	-4.000196332234148	-6.592245478491064	-6.06911750025083	4.606426978462793	8.843511640569044	3.7458145654827004	4.289875047237309	-0.09588725466920037	-2.0328658384900864	-2.7419328922720907	-4.586123492641289
chr2L:12081318-12092078	7.333625836636553	3.541887424927791	2.001215087344959	0.28195850968433167	-2.9552919203218013	-2.495183445816331	-3.321147734619438	-4.973030566697456	-7.16984362153872	-5.050876186220785	-4.445669629962155	-8.015481146572721	-11.149725766136124	-7.894591613365714	-5.172406498648218	-1.7979107083915262	-3.13589356013608	-1.9896222591720771	-4.101968867997324	1.7496090893157181	3.183552258680085	4.17025008624055	0.832616131096554	-3.748182295267244	-5.282178332605084	-6.210673855414898	-0.4792559630371203	-2.8614020083045015	2.479848568789346	1.716303671593866	-0.9367516822929548	-2.800767685729354	-3.8840382183599806	-4.000196332234148	-6.592245478491064	-6.06911750025083	4.606426978462793	8.843511640569044	3.7458145654827004	4.289875047237309	-0.09588725466920037	-2.0328658384900864	-2.7419328922720907	-4.586123492641289	-9.373240543177737	-15.993796638575196	-21.118020666823526	-12.31871199615511	-11.113255323621
chr2L:12092205-12093242	0.832616131096554	-3.748182295267244	-5.282178332605084	-6.210673855414898	-0.4792559630371203	-2.8614020083045015	2.479848568789346	1.716303671593866	-0.9367516822929548	-2.800767685729354	-3.8840382183599806	-4.000196332234148	-6.592245478491064	-6.06911750025083	4.606426978462793	8.843511640569044	3.7458145654827004	4.289875047237309	-0.09588725466920037	-2.0328658384900864	-2.7419328922720907	-4.586123492641289	-9.373240543177737	-15.993796638575196	-21.118020666823526	-12.31871199615511	-11.113255323621	-4.674814477998612	7.476632384773818	17.220636880807778	14.71391159507365	8.661486093233377	8.84852432403549	8.15246048712624	7.503981664275102	0.3799238780531407	-7.125182060136343	-14.132892189167691	-15.219583537911307	-19.598330170230298	-13.5671996370367	-33.8629172874574	-18.83903398719114	1.1285906787359812	-4.154940758468178	-3.030821773692393	-5.390956528505352	-8.220328402379836	-6.118838274694772
chr2L:12659806-12662560	1.087636782058556	-4.237037478683947	-7.038885657798359	-9.296556904863237	-8.000551446691723	-10.302342819397678	-1.6659248104827586	-9.866148050909615	-7.044601750376917	-2.626697818246329	-10.544000630997449	-3.693675935616642	-14.726649628253249	-14.01564922594346	-9.646008523685312	-2.988572079357577	-0.7359535705891888	-0.32675222119505476	-0.4359239231164445	0.47712125471966244	1.4637527426815686	-0.2887691230768229	4.877502007011009	3.31543745393169	4.16605201327535	8.125364439501805	4.473403859164546	13.400252514853985	2.9079900083402888	14.723536456039337	6.679921962159677	7.8265486917594504	7.046474409521708	5.079377300134637	8.746595331139003	3.6480222775232356	1.6422014869843864	2.4572942952522556	1.7848951554925079	6.410622788372012	4.9409052949701	5.705446052147701	4.302044141689992	7.125690898283676	6.717479822516899	1.6186375975660021	3.8192482703121895	6.518486796638586	5.339766560873425
chr2L:12663201-12666087	-9.866148050909615	-7.044601750376917	-2.626697818246329	-10.544000630997449	-3.693675935616642	-14.726649628253249	-14.01564922594346	-9.646008523685312	-2.988572079357577	-0.7359535705891888	-0.32675222119505476	-0.4359239231164445	0.47712125471966244	1.4637527426815686	-0.2887691230768229	4.877502007011009	3.31543745393169	4.16605201327535	8.125364439501805	4.473403859164546	13.400252514853985	2.9079900083402888	14.723536456039337	6.679921962159677	7.8265486917594504	7.046474409521708	5.079377300134637	8.746595331139003	3.6480222775232356	1.6422014869843864	2.4572942952522556	1.7848951554925079	6.410622788372012	4.9409052949701	5.705446052147701	4.302044141689992	7.125690898283676	6.717479822516899	1.6186375975660021	3.8192482703121895	6.518486796638586	5.339766560873425	2.4958998678602646	1.374453027208409	-1.1235017725955116	-1.6037588190558887	-2.4629717210011965	-1.0693581803044028	-0.9173737659944471
chr2L:12666560-12670197	-9.646008523685312	-2.988572079357577	-0.7359535705891888	-0.32675222119505476	-0.4359239231164445	0.47712125471966244	1.4637527426815686	-0.2887691230768229	4.877502007011009	3.31543745393169	4.16605201327535	8.125364439501805	4.473403859164546	13.400252514853985	2.9079900083402888	14.723536456039337	6.679921962159677	7.8265486917594504	7.046474409521708	5.079377300134637	8.746595331139003	3.6480222775232356	1.6422014869843864	2.4572942952522556	1.7848951554925079	6.410622788372012	4.9409052949701	5.705446052147701	4.302044141689992	7.125690898283676	6.717479822516899	1.6186375975660021	3.8192482703121895	6.518486796638586	5.339766560873425	2.4958998678602646	1.374453027208409	-1.1235017725955116	-1.6037588190558887	-2.4629717210011965	-1.0693581803044028	-0.9173737659944471	-1.2618561158585284	-1.7301263872502703	-0.7772238333554959	-3.77833113474257	-1.6915735278253181	-3.1674669260062	-1.5133120482868343
chr2L:12671523-12674594	4.16605201327535	8.125364439501805	4.473403859164546	13.400252514853985	2.9079900083402888	14.723536456039337	6.679921962159677	7.8265486917594504	7.046474409521708	5.079377300134637	8.746595331139003	3.6480222775232356	1.6422014869843864	2.4572942952522556	1.7848951554925079	6.410622788372012	4.9409052949701	5.705446052147701	4.302044141689992	7.125690898283676	6.717479822516899	1.6186375975660021	3.8192482703121895	6.518486796638586	5.339766560873425	2.4958998678602646	1.374453027208409	-1.1235017725955116	-1.6037588190558887	-2.4629717210011965	-1.0693581803044028	-0.9173737659944471	-1.2618561158585284	-1.7301263872502703	-0.7772238333554959	-3.77833113474257	-1.6915735278253181	-3.1674669260062	-1.5133120482868343	-4.091701804187688	-1.7202851485054578	-1.4304456540454826	-4.402582537958298	-1.5475554417772488	-0.8141868955422664	-3.432427801202688	-2.506727037533706	-5.41257489581927	-4.295170818027374
chr2L:12674666-12678412	6.679921962159677	7.8265486917594504	7.046474409521708	5.079377300134637	8.746595331139003	3.6480222775232356	1.6422014869843864	2.4572942952522556	1.7848951554925079	6.410622788372012	4.9409052949701	5.705446052147701	4.302044141689992	7.125690898283676	6.717479822516899	1.6186375975660021	3.8192482703121895	6.518486796638586	5.339766560873425	2.4958998678602646	1.374453027208409	-1.1235017725955116	-1.6037588190558887	-2.4629717210011965	-1.0693581803044028	-0.9173737659944471	-1.2618561158585284	-1.7301263872502703	-0.7772238333554959	-3.77833113474257	-1.6915735278253181	-3.1674669260062	-1.5133120482868343	-4.091701804187688	-1.7202851485054578	-1.4304456540454826	-4.402582537958298	-1.5475554417772488	-0.8141868955422664	-3.432427801202688	-2.506727037533706	-5.41257489581927	-4.295170818027374	-5.439327138740381	-7.395027124685551	-2.1997210317185267	-0.2887691230768229	-2.545192929047948	-3.727724657208658
chr2L:13227725-13229553	8.047195179815132	4.92400454864503	1.7905534370744356	3.6452372109370264	4.93418610187508	4.084150924264401	1.4419376150024263	-0.9644869434617881	1.3211887672450924	-2.4947464597592175	11.53614781813687	16.415303088371353	17.119640912946764	15.640136083526864	15.176450540766673	8.2685371721928	5.588285001440858	3.1847090845015105	-0.5188694514803911	-2.191743405784963	-2.2699498487785776	-8.633792123663707	-7.813362523438387	-14.789207007425809	-10.012739386563194	-13.971456084284954	-14.775907650287527	-4.16278359238006	2.406157326661173	10.67677083828125	12.338575819868359	12.180622355731527	12.637106507940222	13.755395659215	15.130450640348062	14.856770955288374	9.486881078874303	5.295957372068445	2.5537754885520405	0.7255011243166045	1.002043993305449	-2.2569694755972636	-1.309358038160379	-3.9670243590596264	-3.785906541452315	-9.663923334860252	-7.115840847951366	-11.484565017270969	-22.60403301257982
chr2L:13229737-13233950	4.93418610187508	4.084150924264401	1.4419376150024263	-0.9644869434617881	1.3211887672450924	-2.4947464597592175	11.53614781813687	16.415303088371353	17.119640912946764	15.640136083526864	15.176450540766673	8.2685371721928	5.588285001440858	3.1847090845015105	-0.5188694514803911	-2.191743405784963	-2.2699498487785776	-8.633792123663707	-7.813362523438387	-14.789207007425809	-10.012739386563194	-13.971456084284954	-14.775907650287527	-4.16278359238006	2.406157326661173	10.67677083828125	12.338575819868359	12.180622355731527	12.637106507940222	13.755395659215	15.130450640348062	14.856770955288374	9.486881078874303	5.295957372068445	2.5537754885520405	0.7255011243166045	1.002043993305449	-2.2569694755972636	-1.309358038160379	-3.9670243590596264	-3.785906541452315	-9.663923334860252	-7.115840847951366	-11.484565017270969	-22.60403301257982	-23.899198999827686	-26.067507535275357	-16.58880976899915	-4.590121624357325
chr2L:13235180-13236766	8.2685371721928	5.588285001440858	3.1847090845015105	-0.5188694514803911	-2.191743405784963	-2.2699498487785776	-8.633792123663707	-7.813362523438387	-14.789207007425809	-10.012739386563194	-13.971456084284954	-14.775907650287527	-4.16278359238006	2.406157326661173	10.67677083828125	12.338575819868359	12.180622355731527	12.637106507940222	13.755395659215	15.130450640348062	14.856770955288374	9.486881078874303	5.295957372068445	2.5537754885520405	0.7255011243166045	1.002043993305449	-2.2569694755972636	-1.309358038160379	-3.9670243590596264	-3.785906541452315	-9.663923334860252	-7.115840847951366	-11.484565017270969	-22.60403301257982	-23.899198999827686	-26.067507535275357	-16.58880976899915	-4.590121624357325	2.4909389128635206	5.133244109382543	2.1772835646938797	7.596100597095886	4.546894977773286	2.856738342600244	0.31461518208240585	-2.0106070600383057	0.3502009787859033	-1.818008080687942	-5.944188057410303
chr2L:13237676-13238759	-2.2699498487785776	-8.633792123663707	-7.813362523438387	-14.789207007425809	-10.012739386563194	-13.971456084284954	-14.775907650287527	-4.16278359238006	2.406157326661173	10.67677083828125	12.338575819868359	12.180622355731527	12.637106507940222	13.755395659215	15.130450640348062	14.856770955288374	9.486881078874303	5.295957372068445	2.5537754885520405	0.7255011243166045	1.002043993305449	-2.2569694755972636	-1.309358038160379	-3.9670243590596264	-3.785906541452315	-9.663923334860252	-7.115840847951366	-11.484565017270969	-22.60403301257982	-23.899198999827686	-26.067507535275357	-16.58880976899915	-4.590121624357325	2.4909389128635206	5.133244109382543	2.1772835646938797	7.596100597095886	4.546894977773286	2.856738342600244	0.31461518208240585	-2.0106070600383057	0.3502009787859033	-1.818008080687942	-5.944188057410303	-10.334620961313515	-12.52264144206908	-14.795500544046874	-15.575016055654594	-6.870541917614339
chr2L:13864299-13867677	25.623479574671375	33.95080272551696	29.604865254731912	25.880602326717305	21.814553143399117	16.655525223416248	11.863354831062873	8.150014537707154	5.30691906558346	3.7721679370940224	2.986508303139829	1.4033973266693633	5.3448749783338965	3.164454648581069	2.919744552464545	1.4319407651547753	-0.6030457773832213	-1.1631767823715187	-1.6591812657237732	-7.764914536554177	-7.172724477807192	-9.67130612700549	-14.948549884253012	-16.063298046036248	-19.708837501299172	-25.493241023477335	-27.18485915895421	-22.53067136857314	-16.52531886630347	-14.150268678444613	-24.355372816206785	-9.15746577305342	9.319672555205731	6.070281314157356	3.200226595153302	-3.24566443146752	-10.567987888338527	-15.054086061191512	-10.847877540174968	-15.419439499366348	-10.649793280777399	-11.055360300048937	-0.9356759670197776	-1.030584911521704	0.45276843419450463	-1.4179061573520864	-1.3753915216879018	-4.501407185025101	0.524624142916258
chr2L:13868419-13872696	5.30691906558346	3.7721679370940224	2.986508303139829	1.4033973266693633	5.3448749783338965	3.164454648581069	2.919744552464545	1.4319407651547753	-0.6030457773832213	-1.1631767823715187	-1.6591812657237732	-7.764914536554177	-7.172724477807192	-9.67130612700549	-14.948549884253012	-16.063298046036248	-19.708837501299172	-25.493241023477335	-27.18485915895421	-22.53067136857314	-16.52531886630347	-14.150268678444613	-24.355372816206785	-9.15746577305342	9.319672555205731	6.070281314157356	3.200226595153302	-3.24566443146752	-10.567987888338527	-15.054086061191512	-10.847877540174968	-15.419439499366348	-10.649793280777399	-11.055360300048937	-0.9356759670197776	-1.030584911521704	0.45276843419450463	-1.4179061573520864	-1.3753915216879018	-4.501407185025101	0.524624142916258	-1.1519525151471712	-2.5973037817992846	-0.7359535705891888	-3.047839382236282	-8.93976554805265	-9.868408787675644	-10.965747489091951	9.105378103468436
chr2L:13876678-13877913	-25.493241023477335	-27.18485915895421	-22.53067136857314	-16.52531886630347	-14.150268678444613	-24.355372816206785	-9.15746577305342	9.319672555205731	6.070281314157356	3.200226595153302	-3.24566443146752	-10.567987888338527	-15.054086061191512	-10.847877540174968	-15.419439499366348	-10.649793280777399	-11.055360300048937	-0.9356759670197776	-1.030584911521704	0.45276843419450463	-1.4179061573520864	-1.3753915216879018	-4.501407185025101	0.524624142916258	-1.1519525151471712	-2.5973037817992846	-0.7359535705891888	-3.047839382236282	-8.93976554805265	-9.868408787675644	-10.965747489091951	9.105378103468436	27.266275635687244	34.03844814761047	8.542819704080351	12.331981540558544	14.552267117970366	12.358586103989147	7.075419258064904	-1.6021135177893797	-5.174757781473176	-7.404227088846088	-13.543989792527732	-13.894174957207591	-21.394974198988272	-17.298977350728375	-23.250740426541945	-24.98085792604683	-19.02577534180546
chr2L:13879672-13892754	-9.15746577305342	9.319672555205731	6.070281314157356	3.200226595153302	-3.24566443146752	-10.567987888338527	-15.054086061191512	-10.847877540174968	-15.419439499366348	-10.649793280777399	-11.055360300048937	-0.9356759670197776	-1.030584911521704	0.45276843419450463	-1.4179061573520864	-1.3753915216879018	-4.501407185025101	0.524624142916258	-1.1519525151471712	-2.5973037817992846	-0.7359535705891888	-3.047839382236282	-8.93976554805265	-9.868408787675644	-10.965747489091951	9.105378103468436	27.266275635687244	34.03844814761047	8.542819704080351	12.331981540558544	14.552267117970366	12.358586103989147	7.075419258064904	-1.6021135177893797	-5.174757781473176	-7.404227088846088	-13.543989792527732	-13.894174957207591	-21.394974198988272	-17.298977350728375	-23.250740426541945	-24.98085792604683	-19.02577534180546	-10.774788637445198	-11.932003919391319	-7.731709681748137	-4.762429095885194	0.5050184077099935	0.0
chr2L:14258897-14260419	-5.0712043181888244	-1.2512936989793975	-3.4707316176375747	-8.029659743381904	-6.21696842699486	-6.510207633649483	-6.094139418913411	0.47712125471966244	-3.5815596897441533	-3.633692149104716	-4.671055724127736	-6.873838875306692	-6.988910585321005	-1.041562685491579	0.5552050987676277	1.0668755590631576	-0.6252873828651145	0.2614505271567006	0.0	0.8881232239143072	3.4293924243381366	4.158867318514238	1.4477763143210869	1.461659602638882	1.671486928236058	1.6680434566045483	0.288769123076823	0.7359535705891888	1.4637527426815686	6.924586638121769	5.2781424987932954	14.070044301065275	3.10220523988171	6.984475133426448	8.10685994497198	4.617547024084519	8.523381965893993	6.731131704098087	0.7359535705891888	0.27482272280677394	3.6882094707518394	3.2780794923999514	4.949086784568733	4.328718109647965	-0.40856525931211984	-2.326261095775715	-5.8845322531641155	-4.730314285917985	-6.827406110777278
chr2L:14432556-14435904	-4.89756776716205	-3.381410582260509	-4.0541436791706325	-1.2371427602945788	1.0668755590631576	0.06066464173117374	2.4970158163350424	3.429450546472951	-0.2882486131862928	-1.684872899606169	0.0	-0.08311127191068543	1.8733330241742625	3.1980526904175126	1.4982742604886112	-0.6252873828651145	3.130943312043187	1.8513366587518028	4.136333916007845	1.001060403833329	-0.09584684754730412	-4.010920510497732	-0.7379081504640592	-2.9726308534451706	-0.12283961435197435	-0.9884928598239788	0.4891924573663159	3.483815006131505	1.9744494962512735	0.09533766147681778	0.5080346238001955	-0.7137919713759439	-0.1969937302619046	-0.21693979510003109	0.8789748710091058	-0.43956941244766623	-2.868433448319588	-0.5658412494360102	-3.8575896295846634	-1.735388523101218	-5.949204561570998	-3.0304988610967847	0.6200871926985051	-2.2663101436048136	-3.6745705073956705	-4.683170859773259	-7.707491807509544	-3.7348093046687167	-6.1131904432291435
chr2L:14436366-14442860	3.429450546472951	-0.2882486131862928	-1.684872899606169	0.0	-0.08311127191068543	1.8733330241742625	3.1980526904175126	1.4982742604886112	-0.6252873828651145	3.130943312043187	1.8513366587518028	4.136333916007845	1.001060403833329	-0.09584684754730412	-4.010920510497732	-0.7379081504640592	-2.9726308534451706	-0.12283961435197435	-0.9884928598239788	0.4891924573663159	3.483815006131505	1.9744494962512735	0.09533766147681778	0.5080346238001955	-0.7137919713759439	-0.1969937302619046	-0.21693979510003109	0.8789748710091058	-0.43956941244766623	-2.868433448319588	-0.5658412494360102	-3.8575896295846634	-1.735388523101218	-5.949204561570998	-3.0304988610967847	0.6200871926985051	-2.2663101436048136	-3.6745705073956705	-4.683170859773259	-7.707491807509544	-3.7348093046687167	-6.1131904432291435	-5.136144783238688	-4.868216135933595	-5.575718447153943	-1.1118959155158696	-6.697898235922208	-1.8571285635958186	-4.005262270607783
chr2L:14444218-14445608	-2.9726308534451706	-0.12283961435197435	-0.9884928598239788	0.4891924573663159	3.483815006131505	1.9744494962512735	0.09533766147681778	0.5080346238001955	-0.7137919713759439	-0.1969937302619046	-0.21693979510003109	0.8789748710091058	-0.43956941244766623	-2.868433448319588	-0.5658412494360102	-3.8575896295846634	-1.735388523101218	-5.949204561570998	-3.0304988610967847	0.6200871926985051	-2.2663101436048136	-3.6745705073956705	-4.683170859773259	-7.707491807509544	-3.7348093046687167	-6.1131904432291435	-5.136144783238688	-4.868216135933595	-5.575718447153943	-1.1118959155158696	-6.697898235922208	-1.8571285635958186	-4.005262270607783	-1.445683166758038	-1.4637527426815689	1.9084850188786497	0.0	-0.3842533059311557	1.0668755590631576	-0.8881232239143072	4.795430963956596	4.314128374672052	9.154591240448882	8.317668704679662	4.859576396035467	3.668763680782781	4.864371189594228	-1.401963978027855	-0.05595057176942901
chr2L:14446161-14452612	3.483815006131505	1.9744494962512735	0.09533766147681778	0.5080346238001955	-0.7137919713759439	-0.1969937302619046	-0.21693979510003109	0.8789748710091058	-0.43956941244766623	-2.868433448319588	-0.5658412494360102	-3.8575896295846634	-1.735388523101218	-5.949204561570998	-3.0304988610967847	0.6200871926985051	-2.2663101436048136	-3.6745705073956705	-4.683170859773259	-7.707491807509544	-3.7348093046687167	-6.1131904432291435	-5.136144783238688	-4.868216135933595	-5.575718447153943	-1.1118959155158696	-6.697898235922208	-1.8571285635958186	-4.005262270607783	-1.445683166758038	-1.4637527426815689	1.9084850188786497	0.0	-0.3842533059311557	1.0668755590631576	-0.8881232239143072	4.795430963956596	4.314128374672052	9.154591240448882	8.317668704679662	4.859576396035467	3.668763680782781	4.864371189594228	-1.401963978027855	-0.05595057176942901	4.143193439041234	2.261683648343752	0.3842533059311557	1.502209139427849
chr2L:14453027-14454711	-3.0304988610967847	0.6200871926985051	-2.2663101436048136	-3.6745705073956705	-4.683170859773259	-7.707491807509544	-3.7348093046687167	-6.1131904432291435	-5.136144783238688	-4.868216135933595	-5.575718447153943	-1.1118959155158696	-6.697898235922208	-1.8571285635958186	-4.005262270607783	-1.445683166758038	-1.4637527426815689	1.9084850188786497	0.0	-0.3842533059311557	1.0668755590631576	-0.8881232239143072	4.795430963956596	4.314128374672052	9.154591240448882	8.317668704679662	4.859576396035467	3.668763680782781	4.864371189594228	-1.401963978027855	-0.05595057176942901	4.143193439041234	2.261683648343752	0.3842533059311557	1.502209139427849	5.115630247575227	4.642970242383956	1.684872899606169	2.062572834321024	10.935998958779727	4.998038468858358	0.7359535705891888	6.430329084821949	8.62467236464867	6.9572002648724185	6.652355450146949	1.0231959766268974	-1.9245057700450747	-4.149075771730749
chr2L:14456572-14458905	-6.1131904432291435	-5.136144783238688	-4.868216135933595	-5.575718447153943	-1.1118959155158696	-6.697898235922208	-1.8571285635958186	-4.005262270607783	-1.445683166758038	-1.4637527426815689	1.9084850188786497	0.0	-0.3842533059311557	1.0668755590631576	-0.8881232239143072	4.795430963956596	4.314128374672052	9.154591240448882	8.317668704679662	4.859576396035467	3.668763680782781	4.864371189594228	-1.401963978027855	-0.05595057176942901	4.143193439041234	2.261683648343752	0.3842533059311557	1.502209139427849	5.115630247575227	4.642970242383956	1.684872899606169	2.062572834321024	10.935998958779727	4.998038468858358	0.7359535705891888	6.430329084821949	8.62467236464867	6.9572002648724185	6.652355450146949	1.0231959766268974	-1.9245057700450747	-4.149075771730749	-2.52951121344285	-1.0691873298391623	-7.778948815122222	-10.348319075639925	-6.778803772938844	-4.52940767386404	-1.9800614733795974
chr2L:14459460-14461100	-6.697898235922208	-1.8571285635958186	-4.005262270607783	-1.445683166758038	-1.4637527426815689	1.9084850188786497	0.0	-0.3842533059311557	1.0668755590631576	-0.8881232239143072	4.795430963956596	4.314128374672052	9.154591240448882	8.317668704679662	4.859576396035467	3.668763680782781	4.864371189594228	-1.401963978027855	-0.05595057176942901	4.143193439041234	2.261683648343752	0.3842533059311557	1.502209139427849	5.115630247575227	4.642970242383956	1.684872899606169	2.062572834321024	10.935998958779727	4.998038468858358	0.7359535705891888	6.430329084821949	8.62467236464867	6.9572002648724185	6.652355450146949	1.0231959766268974	-1.9245057700450747	-4.149075771730749	-2.52951121344285	-1.0691873298391623	-7.778948815122222	-10.348319075639925	-6.778803772938844	-4.52940767386404	-1.9800614733795974	-3.872569936289536	-2.7363197806757102	-2.008171924548678	1.3864496217560178	-1.701380572662199
chr2L:14462509-14464855	-0.3842533059311557	1.0668755590631576	-0.8881232239143072	4.795430963956596	4.314128374672052	9.154591240448882	8.317668704679662	4.859576396035467	3.668763680782781	4.864371189594228	-1.401963978027855	-0.05595057176942901	4.143193439041234	2.261683648343752	0.3842533059311557	1.502209139427849	5.115630247575227	4.642970242383956	1.684872899606169	2.062572834321024	10.935998958779727	4.998038468858358	0.7359535705891888	6.430329084821949	8.62467236464867	6.9572002648724185	6.652355450146949	1.0231959766268974	-1.9245057700450747	-4.149075771730749	-2.52951121344285	-1.0691873298391623	-7.778948815122222	-10.348319075639925	-6.778803772938844	-4.52940767386404	-1.9800614733795974	-3.872569936289536	-2.7363197806757102	-2.008171924548678	1.3864496217560178	-1.701380572662199	0.2800294047313392	-2.7721404254607447	-2.8113076417559957	-2.2799682966496935	-6.435707014988134	-1.1406856746763014	-1.7921784342372522
chr2L:14473883-14475075	0.7359535705891888	6.430329084821949	8.62467236464867	6.9572002648724185	6.652355450146949	1.0231959766268974	-1.9245057700450747	-4.149075771730749	-2.52951121344285	-1.0691873298391623	-7.778948815122222	-10.348319075639925	-6.778803772938844	-4.52940767386404	-1.9800614733795974	-3.872569936289536	-2.7363197806757102	-2.008171924548678	1.3864496217560178	-1.701380572662199	0.2800294047313392	-2.7721404254607447	-2.8113076417559957	-2.2799682966496935	-6.435707014988134	-1.1406856746763014	-1.7921784342372522	-4.756529455243327	-4.574161215788589	-5.8004010552381855	-3.370548409375983	-7.639671378011123	-8.754063891905957	-1.307566424135058	-0.6252873828651145	-1.0652839497589055	-4.927089479766452	-3.2737432904911277	-3.363826679632301	-2.4596970952098007	-1.010088617696067	-1.9769857196479577	0.47712125471966244	-0.9059652567236041	4.433380016130668	5.390956528505351	4.0549314656248345	9.281658738613716	1.7613168531982384
chr2L:14486621-14489178	-1.7921784342372522	-4.756529455243327	-4.574161215788589	-5.8004010552381855	-3.370548409375983	-7.639671378011123	-8.754063891905957	-1.307566424135058	-0.6252873828651145	-1.0652839497589055	-4.927089479766452	-3.2737432904911277	-3.363826679632301	-2.4596970952098007	-1.010088617696067	-1.9769857196479577	0.47712125471966244	-0.9059652567236041	4.433380016130668	5.390956528505351	4.0549314656248345	9.281658738613716	1.7613168531982384	2.8388006888282096	16.457057884712036	12.805630752381319	9.220057789200812	5.740321095010879	3.8752998997193493	3.9637389689965556	0.932687090529852	-4.035808116900785	-5.946749226941581	-9.445424803856058	-3.0327763357007864	-4.110036882675587	-1.1737218734474009	-1.3821770810048504	-1.9687620712863652	-2.9816348465037263	-0.7359841279388455	0.06528725330663311	-0.39539239071495064	0.6071145878372002	-2.01232258233567	-3.5129458293624802	-0.7716709385344843	-0.9286394958160356	-0.2730722894093543
chr2L:14489212-14490505	-7.639671378011123	-8.754063891905957	-1.307566424135058	-0.6252873828651145	-1.0652839497589055	-4.927089479766452	-3.2737432904911277	-3.363826679632301	-2.4596970952098007	-1.010088617696067	-1.9769857196479577	0.47712125471966244	-0.9059652567236041	4.433380016130668	5.390956528505351	4.0549314656248345	9.281658738613716	1.7613168531982384	2.8388006888282096	16.457057884712036	12.805630752381319	9.220057789200812	5.740321095010879	3.8752998997193493	3.9637389689965556	0.932687090529852	-4.035808116900785	-5.946749226941581	-9.445424803856058	-3.0327763357007864	-4.110036882675587	-1.1737218734474009	-1.3821770810048504	-1.9687620712863652	-2.9816348465037263	-0.7359841279388455	0.06528725330663311	-0.39539239071495064	0.6071145878372002	-2.01232258233567	-3.5129458293624802	-0.7716709385344843	-0.9286394958160356	-0.2730722894093543	-8.412583080495518	-9.538285448494587	-4.890906004051239	-4.37620610905931	-1.975841875522851
chr2L:14490802-14493651	-0.6252873828651145	-1.0652839497589055	-4.927089479766452	-3.2737432904911277	-3.363826679632301	-2.4596970952098007	-1.010088617696067	-1.9769857196479577	0.47712125471966244	-0.9059652567236041	4.433380016130668	5.390956528505351	4.0549314656248345	9.281658738613716	1.7613168531982384	2.8388006888282096	16.457057884712036	12.805630752381319	9.220057789200812	5.740321095010879	3.8752998997193493	3.9637389689965556	0.932687090529852	-4.035808116900785	-5.946749226941581	-9.445424803856058	-3.0327763357007864	-4.110036882675587	-1.1737218734474009	-1.3821770810048504	-1.9687620712863652	-2.9816348465037263	-0.7359841279388455	0.06528725330663311	-0.39539239071495064	0.6071145878372002	-2.01232258233567	-3.5129458293624802	-0.7716709385344843	-0.9286394958160356	-0.2730722894093543	-8.412583080495518	-9.538285448494587	-4.890906004051239	-4.37620610905931	-1.975841875522851	-8.700639243386664	-6.883974327299104	-8.555659857898041
chr2L:14493744-14495639	-1.010088617696067	-1.9769857196479577	0.47712125471966244	-0.9059652567236041	4.433380016130668	5.390956528505351	4.0549314656248345	9.281658738613716	1.7613168531982384	2.8388006888282096	16.457057884712036	12.805630752381319	9.220057789200812	5.740321095010879	3.8752998997193493	3.9637389689965556	0.932687090529852	-4.035808116900785	-5.946749226941581	-9.445424803856058	-3.0327763357007864	-4.110036882675587	-1.1737218734474009	-1.3821770810048504	-1.9687620712863652	-2.9816348465037263	-0.7359841279388455	0.06528725330663311	-0.39539239071495064	0.6071145878372002	-2.01232258233567	-3.5129458293624802	-0.7716709385344843	-0.9286394958160356	-0.2730722894093543	-8.412583080495518	-9.538285448494587	-4.890906004051239	-4.37620610905931	-1.975841875522851	-8.700639243386664	-6.883974327299104	-8.555659857898041	-1.3651306607346432	-0.28972707936814085	0.0	0.0	0.0	0.0
chr2L:15108964-15110638	9.883870292334272	-2.8462329959082	-6.538434857524154	-14.432441284791965	-13.890928820281935	4.127324125607517	13.52669498944795	15.229642655255804	15.05979336041724	10.902808313745071	1.1152391748996318	-1.5966056650599287	0.33243779159970227	0.2049419025606966	-2.721038624812808	-2.3919033258453695	-10.354192534238708	-8.500241715270784	-4.755630472938679	5.7845383084636115	7.7555570425185	11.542291073714809	11.33532559221955	5.14752280594736	0.4651445441684962	0.7712311300452935	-3.3856262841171043	-6.028898945925487	-12.73396509118901	-13.885836039573192	-15.708784798178211	-13.155527000677838	-12.325282443000178	-12.666733764971712	-5.695319077645443	-10.249070137116627	-20.444382328912607	-18.085318201854452	-14.298707282462574	0.0	0.0	-0.9884928598239788	-1.4637527426815689	-6.481866197110181	-3.1134152571258196	2.3286248352848276	0.19916529609750638	0.3842533059311557	-0.516138717560716
chr2L:15111767-15113154	13.52669498944795	15.229642655255804	15.05979336041724	10.902808313745071	1.1152391748996318	-1.5966056650599287	0.33243779159970227	0.2049419025606966	-2.721038624812808	-2.3919033258453695	-10.354192534238708	-8.500241715270784	-4.755630472938679	5.7845383084636115	7.7555570425185	11.542291073714809	11.33532559221955	5.14752280594736	0.4651445441684962	0.7712311300452935	-3.3856262841171043	-6.028898945925487	-12.73396509118901	-13.885836039573192	-15.708784798178211	-13.155527000677838	-12.325282443000178	-12.666733764971712	-5.695319077645443	-10.249070137116627	-20.444382328912607	-18.085318201854452	-14.298707282462574	0.0	0.0	-0.9884928598239788	-1.4637527426815689	-6.481866197110181	-3.1134152571258196	2.3286248352848276	0.19916529609750638	0.3842533059311557	-0.516138717560716	-1.9751144574652701	0.0	0.32675222119505476	-1.8834067806682209	3.585777622988084	2.369539358864916
chr2L:15309229-15310981	8.698415239283458	1.5488656218347523	3.992145035244314	6.278414826387991	1.85678612592539	3.1523223037387766	1.9881366631698523	-0.1346795157446312	-0.9219921199833085	-5.942948920633781	-5.638279630022949	-8.682233856175959	-1.5360791354736247	-3.362514269822139	-8.625787133651636	-9.09429266113919	-13.360620943175615	-16.78966989444885	-21.953627462140915	-19.602332116561158	-14.515999090669633	-17.347749935159293	-23.95120057069352	-32.77122587678961	-29.798687856216553	-23.004624448418667	-1.4313637641589874	4.281355806722243	8.044331470786684	3.0334983336919925	16.737550995976864	23.513574401966032	17.001645608953854	15.654954922497426	12.469178276732396	6.831899035875783	10.100419715027453	9.336256083102489	8.947721641708052	5.276771448357684	7.052144418749271	6.376556716269228	5.909615134726991	0.8065359368777398	1.5122010987748575	3.44056327102103	4.278032834553474	7.9505313797287025	2.2316550095645016
chr2L:15311692-15313815	3.1523223037387766	1.9881366631698523	-0.1346795157446312	-0.9219921199833085	-5.942948920633781	-5.638279630022949	-8.682233856175959	-1.5360791354736247	-3.362514269822139	-8.625787133651636	-9.09429266113919	-13.360620943175615	-16.78966989444885	-21.953627462140915	-19.602332116561158	-14.515999090669633	-17.347749935159293	-23.95120057069352	-32.77122587678961	-29.798687856216553	-23.004624448418667	-1.4313637641589874	4.281355806722243	8.044331470786684	3.0334983336919925	16.737550995976864	23.513574401966032	17.001645608953854	15.654954922497426	12.469178276732396	6.831899035875783	10.100419715027453	9.336256083102489	8.947721641708052	5.276771448357684	7.052144418749271	6.376556716269228	5.909615134726991	0.8065359368777398	1.5122010987748575	3.44056327102103	4.278032834553474	7.9505313797287025	2.2316550095645016	1.0216415987285858	3.5859243361565762	3.068745791325724	6.34833112912377	4.776320558060416
chr2L:15313893-15319787	-5.942948920633781	-5.638279630022949	-8.682233856175959	-1.5360791354736247	-3.362514269822139	-8.625787133651636	-9.09429266113919	-13.360620943175615	-16.78966989444885	-21.953627462140915	-19.602332116561158	-14.515999090669633	-17.347749935159293	-23.95120057069352	-32.77122587678961	-29.798687856216553	-23.004624448418667	-1.4313637641589874	4.281355806722243	8.044331470786684	3.0334983336919925	16.737550995976864	23.513574401966032	17.001645608953854	15.654954922497426	12.469178276732396	6.831899035875783	10.100419715027453	9.336256083102489	8.947721641708052	5.276771448357684	7.052144418749271	6.376556716269228	5.909615134726991	0.8065359368777398	1.5122010987748575	3.44056327102103	4.278032834553474	7.9505313797287025	2.2316550095645016	1.0216415987285858	3.5859243361565762	3.068745791325724	6.34833112912377	4.776320558060416	3.985334359028931	4.413719826476132	3.8295996572740765	4.160804467480877
chr2L:15319864-15324335	-17.347749935159293	-23.95120057069352	-32.77122587678961	-29.798687856216553	-23.004624448418667	-1.4313637641589874	4.281355806722243	8.044331470786684	3.0334983336919925	16.737550995976864	23.513574401966032	17.001645608953854	15.654954922497426	12.469178276732396	6.831899035875783	10.100419715027453	9.336256083102489	8.947721641708052	5.276771448357684	7.052144418749271	6.376556716269228	5.909615134726991	0.8065359368777398	1.5122010987748575	3.44056327102103	4.278032834553474	7.9505313797287025	2.2316550095645016	1.0216415987285858	3.5859243361565762	3.068745791325724	6.34833112912377	4.776320558060416	3.985334359028931	4.413719826476132	3.8295996572740765	4.160804467480877	-1.016716737417182	3.6906980629761668	0.7388735348821501	-0.20424120957664121	-0.9657132852842197	-2.6914043858803027	-0.40130189885732703	-1.4278600679624323	-0.42458423514104277	-0.44283689896018325	-1.7670867720094898	-0.8456472271648853
chr2L:15324633-15333616	23.513574401966032	17.001645608953854	15.654954922497426	12.469178276732396	6.831899035875783	10.100419715027453	9.336256083102489	8.947721641708052	5.276771448357684	7.052144418749271	6.376556716269228	5.909615134726991	0.8065359368777398	1.5122010987748575	3.44056327102103	4.278032834553474	7.9505313797287025	2.2316550095645016	1.0216415987285858	3.5859243361565762	3.068745791325724	6.34833112912377	4.776320558060416	3.985334359028931	4.413719826476132	3.8295996572740765	4.160804467480877	-1.016716737417182	3.6906980629761668	0.7388735348821501	-0.20424120957664121	-0.9657132852842197	-2.6914043858803027	-0.40130189885732703	-1.4278600679624323	-0.42458423514104277	-0.44283689896018325	-1.7670867720094898	-0.8456472271648853	-1.12359060946877	-0.893580661317194	-1.604920385302019	-0.8858646726468443	-3.316286269833992	-2.479753248431751	-2.2063528853424748	-3.1441630181242504	-6.166492196205904	-6.48701994553635
chr2L:15333711-15340260	1.0216415987285858	3.5859243361565762	3.068745791325724	6.34833112912377	4.776320558060416	3.985334359028931	4.413719826476132	3.8295996572740765	4.160804467480877	-1.016716737417182	3.6906980629761668	0.7388735348821501	-0.20424120957664121	-0.9657132852842197	-2.6914043858803027	-0.40130189885732703	-1.4278600679624323	-0.42458423514104277	-0.44283689896018325	-1.7670867720094898	-0.8456472271648853	-1.12359060946877	-0.893580661317194	-1.604920385302019	-0.8858646726468443	-3.316286269833992	-2.479753248431751	-2.2063528853424748	-3.1441630181242504	-6.166492196205904	-6.48701994553635	-5.523741713502445	-4.181085509378785	-4.194241193802081	-7.196309649048289	-3.4691279331063636	-7.828227528397736	-8.744664303120691	-9.869510251217688	-8.786404413838872	-10.746658704666153	-11.480105094019244	-15.961630565815208	-12.274512024871864	-10.278909913911797	-0.9059652567236041	-0.6867325911188109	-1.2423491625734677	0.2671666913010442
chr2L:15467592-15470967	-3.3373472941628073	-0.7803049799534514	-1.9838281376338551	-0.9067257228882004	0.7017174794085244	0.1260291902672811	-0.5084904540624298	3.054832797169685	2.7655336043341667	3.512662418611893	2.90379765438528	0.2614505271567006	4.850248922208774	9.458552834125069	6.50653775582489	6.518642901334697	5.056596253596113	2.2700861570496524	1.3744678067785492	-1.6626081399895498	-3.8551148535281	-1.5384906982860655	-0.4543574412256533	0.2641619105021279	-2.8769941459158432	-1.4783271558310225	-3.5719477499630465	-1.8080870079086158	-2.859786066193699	-3.05395112939055	-6.429894812477904	-6.748559439146495	-8.801836591470536	-6.457466809301889	-11.982820418285428	-9.25471803898036	-12.362334149254727	-11.18157429264959	-12.421851182117665	-13.197226174725587	-15.077378109873342	-8.005638560472923	-0.5552050987676277	2.3286248352848276	-2.062805557057099	-5.853137289577984	-3.8038038878620526	-2.6148624151798963	-3.6588400994303654
chr2L:15472118-15480065	3.512662418611893	2.90379765438528	0.2614505271567006	4.850248922208774	9.458552834125069	6.50653775582489	6.518642901334697	5.056596253596113	2.2700861570496524	1.3744678067785492	-1.6626081399895498	-3.8551148535281	-1.5384906982860655	-0.4543574412256533	0.2641619105021279	-2.8769941459158432	-1.4783271558310225	-3.5719477499630465	-1.8080870079086158	-2.859786066193699	-3.05395112939055	-6.429894812477904	-6.748559439146495	-8.801836591470536	-6.457466809301889	-11.982820418285428	-9.25471803898036	-12.362334149254727	-11.18157429264959	-12.421851182117665	-13.197226174725587	-15.077378109873342	-8.005638560472923	-0.5552050987676277	2.3286248352848276	-2.062805557057099	-5.853137289577984	-3.8038038878620526	-2.6148624151798963	-3.6588400994303654	-3.408748342797631	-6.514218451674111	-7.314983408314781	-6.966131298978244	-7.684820207704483	-6.007507448849322	-6.472149201379149	-2.0840518049738312	0.32675222119505476
chr2L:15480328-15491077	-1.4783271558310225	-3.5719477499630465	-1.8080870079086158	-2.859786066193699	-3.05395112939055	-6.429894812477904	-6.748559439146495	-8.801836591470536	-6.457466809301889	-11.982820418285428	-9.25471803898036	-12.362334149254727	-11.18157429264959	-12.421851182117665	-13.197226174725587	-15.077378109873342	-8.005638560472923	-0.5552050987676277	2.3286248352848276	-2.062805557057099	-5.853137289577984	-3.8038038878620526	-2.6148624151798963	-3.6588400994303654	-3.408748342797631	-6.514218451674111	-7.314983408314781	-6.966131298978244	-7.684820207704483	-6.007507448849322	-6.472149201379149	-2.0840518049738312	0.32675222119505476	0.0	0.0	0.0	0.0	0.0	0.0	0.0	0.0	0.0	0.0	0.0	0.0	0.0	0.0	6.104242335319242	6.792665178197859
chr2L:15534100-15535270	-9.14280995476903	-10.66137991378716	-15.605779769345277	-5.660503265068466	0.46660954739493005	-1.2492899725047817	-7.391466975964105	-4.851853107870675	-3.108863504549894	-4.474342567642692	-0.8881232239143072	-12.053365777841938	-10.917342433170424	-9.983913374399693	-15.747117054072298	-8.968002925463695	-3.019005906904004	-0.9325618220134277	-2.30068209722658	-1.794424104118849	0.6979606053757752	-2.434865462598395	0.7495035640692369	2.3286248352848276	0.47712125471966244	-2.909115017124394	-9.631330886418391	-12.329057616862983	-11.78494834395982	-3.4337583139239114	15.30890179131521	20.80204610725195	21.184008720062522	18.80271230522376	20.65795306917839	18.861991036555704	15.32885377577865	5.835341344634219	0.1687895952848496	-3.5695717345999602	-5.4513631549635955	-5.626859552598162	-1.9984162478936323	-3.3730553583988714	-3.5837980866195025	-1.093342107080495	-0.5435711194803111	-2.4246861039910286	-1.9826843326425019
chr2L:16407629-16409920	1.009509943976246	3.613740655045148	0.0	2.006910784097247	3.5056566450919386	2.8342317276983926	0.8855099033226963	0.47712125471966244	4.9338672773131105	4.9237586358354495	4.011854793385565	5.3134977248479505	2.205293594113166	0.0	3.3486816618240294	3.6109148379632594	0.7665191667380177	0.5447436145415531	0.8783714605053454	-0.450714463662663	0.0	0.9884928598239788	-0.9884928598239788	-0.47712125471966244	-1.3821770810048504	-0.12553461654511164	0.5692575919064119	-0.026248662987020405	-0.4986143701943385	-1.9373760588382491	-2.5435974661718377	-2.412152679551548	-1.0753322857678569	0.3842533059311557	-0.9591312608573317	-3.814576907845702	-0.6196798365866706	1.630178547499951	0.3842533059311557	-0.3842533059311557	0.3842533059311557	0.0	2.220936601208076	3.0636505439555166	4.065034234090625	-0.7875892944361567	-0.47712125471966244	2.3325022141815968	2.3992096549889665
chr2L:16416518-16427294	0.8783714605053454	-0.450714463662663	0.0	0.9884928598239788	-0.9884928598239788	-0.47712125471966244	-1.3821770810048504	-0.12553461654511164	0.5692575919064119	-0.026248662987020405	-0.4986143701943385	-1.9373760588382491	-2.5435974661718377	-2.412152679551548	-1.0753322857678569	0.3842533059311557	-0.9591312608573317	-3.814576907845702	-0.6196798365866706	1.630178547499951	0.3842533059311557	-0.3842533059311557	0.3842533059311557	0.0	2.220936601208076	3.0636505439555166	4.065034234090625	-0.7875892944361567	-0.47712125471966244	2.3325022141815968	2.3992096549889665	4.967751363477551	3.517233028415544	-0.848353954515058	0.8099527228854353	-0.9082822009559254	-1.0386086152388152	-1.3508802551568062	-1.8424624924383652	-1.4637527426815689	0.0	0.0	2.839839934407056	0.39593051673440083	0.9851813586911017	1.7905249729613957	-1.9499086091579239	0.8028163811795194	-1.4606786492004653
chr2L:16434488-16436117	-0.9082822009559254	-1.0386086152388152	-1.3508802551568062	-1.8424624924383652	-1.4637527426815689	0.0	0.0	2.839839934407056	0.39593051673440083	0.9851813586911017	1.7905249729613957	-1.9499086091579239	0.8028163811795194	-1.4606786492004653	-0.2105263209141679	0.7200427623928778	-0.3015060358967911	0.20410495339590937	0.4368389587151299	-1.668607486562713	0.13538789724864014	1.652888794620376	1.4208432846418395	-0.9884928598239788	0.9884928598239788	3.1952938331564362	3.5429215512722942	2.3243161963208583	5.279583016266028	5.290261674954871	2.316674924557605	3.7654544395315646	3.241356864455352	5.187720830547361	4.14032283998156	0.288769123076823	4.326069110643355	1.8045121200660659	3.9098900646585317	4.7001083638898775	4.557007666685683	4.89108627901087	2.862273741616835	3.6237994453130935	5.876014682560866	5.600827601625719	0.6132042941694889	1.7779273899586205	1.539512351077549
chr2L:16477325-16479646	0.5985162579857993	1.0155630684215995	0.0	1.4895189672171376	0.815299476077083	2.3439704941071344	2.1054991463482797	0.5552050987676277	1.3064309554777727	3.090354182919874	4.0740569499895765	0.5552050987676277	0.0	-0.26145052715670036	3.6292388494687495	3.163857840365524	5.514576271611712	9.103912000532187	1.8834067806682209	3.6597121400077333	5.739747081051783	6.601461535570304	3.846304113318498	5.891948933402389	6.031336824272597	4.168778258472749	11.602625237679192	10.340455203364035	3.8020786815054235	5.37747580885252	10.573592630733462	9.536787791440387	8.382706065625067	10.51130704005071	12.195889720968305	14.46627585015436	7.405714497727547	13.201336310045951	9.576578286842398	7.877773970374894	8.77688971143963	7.771976247405041	6.599501409558365	6.2874284711255575	5.010333087683134	4.693740480500849	3.99135491135136	0.8878964965238393	0.5583834476929623
chr2L:16481162-16485829	1.3064309554777727	3.090354182919874	4.0740569499895765	0.5552050987676277	0.0	-0.26145052715670036	3.6292388494687495	3.163857840365524	5.514576271611712	9.103912000532187	1.8834067806682209	3.6597121400077333	5.739747081051783	6.601461535570304	3.846304113318498	5.891948933402389	6.031336824272597	4.168778258472749	11.602625237679192	10.340455203364035	3.8020786815054235	5.37747580885252	10.573592630733462	9.536787791440387	8.382706065625067	10.51130704005071	12.195889720968305	14.46627585015436	7.405714497727547	13.201336310045951	9.576578286842398	7.877773970374894	8.77688971143963	7.771976247405041	6.599501409558365	6.2874284711255575	5.010333087683134	4.693740480500849	3.99135491135136	0.8878964965238393	0.5583834476929623	-1.5187254221651783	-1.3643643824526401	-2.321503830185091	-1.6175817636412793	-1.4084245941074145	-4.972168774191533	-5.528829582087614	-5.731259022285871
chr2L:16486352-16488107	1.8834067806682209	3.6597121400077333	5.739747081051783	6.601461535570304	3.846304113318498	5.891948933402389	6.031336824272597	4.168778258472749	11.602625237679192	10.340455203364035	3.8020786815054235	5.37747580885252	10.573592630733462	9.536787791440387	8.382706065625067	10.51130704005071	12.195889720968305	14.46627585015436	7.405714497727547	13.201336310045951	9.576578286842398	7.877773970374894	8.77688971143963	7.771976247405041	6.599501409558365	6.2874284711255575	5.010333087683134	4.693740480500849	3.99135491135136	0.8878964965238393	0.5583834476929623	-1.5187254221651783	-1.3643643824526401	-2.321503830185091	-1.6175817636412793	-1.4084245941074145	-4.972168774191533	-5.528829582087614	-5.731259022285871	-4.093904609032128	-2.1201292201561386	-1.4039931449911307	-0.051271080937496175	-3.707207506703778	-0.6832943707556417	-1.355950101946804	-2.536045307105702	-0.42179608662516666	-1.1989158649347496
chr2L:17258652-17259712	1.084507172267565	0.47712125471966244	-1.3339847681180084	1.8293256361841896	-0.47712125471966244	0.0	3.4783499740005555	6.095092313827138	7.9289892073804085	-0.8146844934204033	2.5165278749560387	6.785536511552968	0.3893487198707885	6.9094325169170485	7.554637317859098	-0.5234384870639825	-0.2887691230768229	3.317763392724305	6.988390652410261	6.777633655621937	0.4359239231164445	-0.6159644895539441	-0.12713097729739725	1.3412776248069946	0.06351720971198638	-2.6102426439290727	-2.947755893340256	3.0773336419772512	1.8896441674946016	2.1058438724160062	3.423453040050156	1.4940519483499204	3.2302802071249483	-2.206191529460012	1.6938355241020604	1.6052746343412814	-0.26145052715670036	-0.8531206470108126	-3.3581030964455847	-1.8995166448573853	-0.684266159945823	-1.7632448041694122	0.47712125471966244	0.47712125471966244	0.7359535705891888	0.7391333966507933	1.6826063402895572	0.2513938083445493	2.6787067813685113
chr2L:17260867-17266714	-0.47712125471966244	0.0	3.4783499740005555	6.095092313827138	7.9289892073804085	-0.8146844934204033	2.5165278749560387	6.785536511552968	0.3893487198707885	6.9094325169170485	7.554637317859098	-0.5234384870639825	-0.2887691230768229	3.317763392724305	6.988390652410261	6.777633655621937	0.4359239231164445	-0.6159644895539441	-0.12713097729739725	1.3412776248069946	0.06351720971198638	-2.6102426439290727	-2.947755893340256	3.0773336419772512	1.8896441674946016	2.1058438724160062	3.423453040050156	1.4940519483499204	3.2302802071249483	-2.206191529460012	1.6938355241020604	1.6052746343412814	-0.26145052715670036	-0.8531206470108126	-3.3581030964455847	-1.8995166448573853	-0.684266159945823	-1.7632448041694122	0.47712125471966244	0.47712125471966244	0.7359535705891888	0.7391333966507933	1.6826063402895572	0.2513938083445493	2.6787067813685113	1.614898262078026	-0.12345851066064079	3.2468728359676153	0.23977986661800657
chr2L:17267205-17269469	3.317763392724305	6.988390652410261	6.777633655621937	0.4359239231164445	-0.6159644895539441	-0.12713097729739725	1.3412776248069946	0.06351720971198638	-2.6102426439290727	-2.947755893340256	3.0773336419772512	1.8896441674946016	2.1058438724160062	3.423453040050156	1.4940519483499204	3.2302802071249483	-2.206191529460012	1.6938355241020604	1.6052746343412814	-0.26145052715670036	-0.8531206470108126	-3.3581030964455847	-1.8995166448573853	-0.684266159945823	-1.7632448041694122	0.47712125471966244	0.47712125471966244	0.7359535705891888	0.7391333966507933	1.6826063402895572	0.2513938083445493	2.6787067813685113	1.614898262078026	-0.12345851066064079	3.2468728359676153	0.23977986661800657	5.899078736157994	2.576214689164555	4.165508203548169	1.4064053355695354	2.2925587423419036	0.4332361627695804	0.46863088081044246	0.12737916738169391	4.186230057257052	3.4559248239097924	2.74062857482545	4.316158037715236	2.726470711212253
chr2L:17736450-17740027	-1.6714869282360576	1.988404947553824	3.320059232784147	0.47712125471966244	0.0	0.0	0.0	0.0	0.0	0.0	0.0	0.0	-3.0643670870356483	3.744773552898125	1.922014226361035	-0.5050184077099936	2.4575528534648243	3.2734602439254763	5.6518514322980415	3.1476562058946853	1.9366985454978825	-1.0165852859641784	-0.8887492214716554	-0.10324488139825555	0.1307603791375575	-0.8146844934204033	0.0	0.6225021518452362	0.2970833565050148	0.9884928598239788	-0.9884928598239788	0.6173067658815127	3.1934653016596335	6.65242095411596	1.6294306546074222	2.2696086721576654	2.3179875516156687	0.9450606679583593	3.8196884480081206	0.4292155351682914	1.99349378586943	-0.46656608303395036	1.4637527426815686	2.9771064675109393	6.332116070374516	0.24062334122190882	2.0567302008510477	5.627624905872757	5.087277447035925
chr2L:17740376-17743151	0.0	0.0	0.0	0.0	-3.0643670870356483	3.744773552898125	1.922014226361035	-0.5050184077099936	2.4575528534648243	3.2734602439254763	5.6518514322980415	3.1476562058946853	1.9366985454978825	-1.0165852859641784	-0.8887492214716554	-0.10324488139825555	0.1307603791375575	-0.8146844934204033	0.0	0.6225021518452362	0.2970833565050148	0.9884928598239788	-0.9884928598239788	0.6173067658815127	3.1934653016596335	6.65242095411596	1.6294306546074222	2.2696086721576654	2.3179875516156687	0.9450606679583593	3.8196884480081206	0.4292155351682914	1.99349378586943	-0.46656608303395036	1.4637527426815686	2.9771064675109393	6.332116070374516	0.24062334122190882	2.0567302008510477	5.627624905872757	5.087277447035925	1.3768430568588477	6.209691218989854	1.42811058310477	4.975264987444863	2.867756135108092	3.6415470169259865	2.961970315359925	4.129812810744726
chr2L:17743803-17748892	-0.5050184077099936	2.4575528534648243	3.2734602439254763	5.6518514322980415	3.1476562058946853	1.9366985454978825	-1.0165852859641784	-0.8887492214716554	-0.10324488139825555	0.1307603791375575	-0.8146844934204033	0.0	0.6225021518452362	0.2970833565050148	0.9884928598239788	-0.9884928598239788	0.6173067658815127	3.1934653016596335	6.65242095411596	1.6294306546074222	2.2696086721576654	2.3179875516156687	0.9450606679583593	3.8196884480081206	0.4292155351682914	1.99349378586943	-0.46656608303395036	1.4637527426815686	2.9771064675109393	6.332116070374516	0.24062334122190882	2.0567302008510477	5.627624905872757	5.087277447035925	1.3768430568588477	6.209691218989854	1.42811058310477	4.975264987444863	2.867756135108092	3.6415470169259865	2.961970315359925	4.129812810744726	3.9841563428507345	2.006469127593356	3.2186405086106484	10.74977283449254	5.586041641005497	3.833443677410074	4.34213844168774
chr2L:17749137-17750837	0.0	0.6225021518452362	0.2970833565050148	0.9884928598239788	-0.9884928598239788	0.6173067658815127	3.1934653016596335	6.65242095411596	1.6294306546074222	2.2696086721576654	2.3179875516156687	0.9450606679583593	3.8196884480081206	0.4292155351682914	1.99349378586943	-0.46656608303395036	1.4637527426815686	2.9771064675109393	6.332116070374516	0.24062334122190882	2.0567302008510477	5.627624905872757	5.087277447035925	1.3768430568588477	6.209691218989854	1.42811058310477	4.975264987444863	2.867756135108092	3.6415470169259865	2.961970315359925	4.129812810744726	3.9841563428507345	2.006469127593356	3.2186405086106484	10.74977283449254	5.586041641005497	3.833443677410074	4.34213844168774	5.070954471581378	1.3070720508775404	0.42184359489776335	-6.3345178812978435	-4.288647044148323	-7.838715660290836	-7.0246692864340625	-2.3878018846475197	-8.696278313648698	-2.7703147467347002	-4.939502730266263
chr2L:17791112-17793023	2.583701945911194	0.9775704413700838	-2.0048205764681852	-4.515115997724045	-3.9544902629631933	-4.920950951665324	-3.2235783702095833	-1.0458897285419746	-1.1186123816776863	-7.073979502876176	-6.030792934489501	-8.685851434904935	-9.187677655331488	-10.950060726011817	-16.227066098701794	-8.996561189161238	-1.9084850188786497	-9.288981402985659	-3.561426840727127	-0.9884928598239788	-7.218247566440086	-11.1430458088456	-2.855991438183607	-0.9059652567236041	-0.9884928598239788	-2.7222354831651874	-1.0794867849801653	4.382619628010977	1.876134037626747	4.320674915731737	4.73900555547594	1.53172278343657	5.704874504753759	0.8252324457685289	1.4637527426815686	0.0	0.6252873828651146	-0.3842533059311557	3.9786523010621004	9.898650827494457	7.335428461572375	3.821537039276963	6.6101058339510255	2.3882644820524592	0.32675222119505476	6.081716836951867	10.133315464359088	7.302872418710501	7.255888423943635
chr2L:18364621-18366454	-4.261945175118809	-1.952456066810086	-0.47712125471966244	-0.7359535705891888	1.0668755590631576	-2.3347103229241584	-4.66647036671452	-4.155966046339778	-5.212943811910868	-7.48420892130277	-0.6867325911188109	-4.436988591185901	-4.570453029740993	-2.261476365639289	-3.0219623238225095	-1.0668755590631576	-4.0976076422964045	-11.934632751428266	-2.3189604420648156	-12.721892916648544	-6.300865661975564	0.0	0.3842533059311557	0.47712125471966244	-5.993241854248149	-7.260559045093899	-4.048608632373437	-5.35148952628401	-1.0879376039890982	0.0	-1.9084850188786497	0.0	0.7359535705891888	-0.32675222119505476	-0.47712125471966244	0.0	0.46660954739493005	1.6661107087232627	0.3208010761241069	1.4637527426815686	0.0	1.4130963576334783	6.833221210398022	0.0	-0.7359535705891888	-0.3842533059311557	1.3836034978805847	7.231625866970842	2.012912320338302
chr2L:18367625-18369704	-4.66647036671452	-4.155966046339778	-5.212943811910868	-7.48420892130277	-0.6867325911188109	-4.436988591185901	-4.570453029740993	-2.261476365639289	-3.0219623238225095	-1.0668755590631576	-4.0976076422964045	-11.934632751428266	-2.3189604420648156	-12.721892916648544	-6.300865661975564	0.0	0.3842533059311557	0.47712125471966244	-5.993241854248149	-7.260559045093899	-4.048608632373437	-5.35148952628401	-1.0879376039890982	0.0	-1.9084850188786497	0.0	0.7359535705891888	-0.32675222119505476	-0.47712125471966244	0.0	0.46660954739493005	1.6661107087232627	0.3208010761241069	1.4637527426815686	0.0	1.4130963576334783	6.833221210398022	0.0	-0.7359535705891888	-0.3842533059311557	1.3836034978805847	7.231625866970842	2.012912320338302	0.7359535705891888	0.7359535705891888	6.9181794168114035	11.337103865649265	10.470521875210958	8.83262565614321
chr2L:18371026-18372358	-2.261476365639289	-3.0219623238225095	-1.0668755590631576	-4.0976076422964045	-11.934632751428266	-2.3189604420648156	-12.721892916648544	-6.300865661975564	0.0	0.3842533059311557	0.47712125471966244	-5.993241854248149	-7.260559045093899	-4.048608632373437	-5.35148952628401	-1.0879376039890982	0.0	-1.9084850188786497	0.0	0.7359535705891888	-0.32675222119505476	-0.47712125471966244	0.0	0.46660954739493005	1.6661107087232627	0.3208010761241069	1.4637527426815686	0.0	1.4130963576334783	6.833221210398022	0.0	-0.7359535705891888	-0.3842533059311557	1.3836034978805847	7.231625866970842	2.012912320338302	0.7359535705891888	0.7359535705891888	6.9181794168114035	11.337103865649265	10.470521875210958	8.83262565614321	5.512651039689533	3.2940084586420473	3.2165948477043274	1.6662633538807459	4.716347589763165	0.4768190176280922	0.4106493675885908
chr2L:18594065-18598728	-0.9059652567236041	0.0	0.18946256670265715	-3.2669568248344825	-1.1882718322766834	0.7794473485504991	-3.849614548394603	-2.740494773521733	-5.25830638647386	-1.337558349229288	-5.964524473807429	-3.6291622153704934	-1.2821141808245302	0.6248742378019824	-0.3842533059311557	-0.6252873828651145	0.0	-0.47712125471966244	2.981702902749888	2.021138297996029	1.9605523250565686	7.618449531463605	1.6442676866019381	5.265973362001862	11.038199176704856	11.200311504450193	5.394948566864652	4.020939144052055	4.649092598613097	3.8322099283783966	6.630913057662139	4.230061548134179	4.283404493195535	3.7890193000648438	3.8936067385929003	1.2523369111130933	0.536049381248703	-0.31327898652121955	1.9300283843138433	-1.9084850188786497	0.5050184077099935	3.4338353802871673	5.100934295781732	2.991173637498152	3.794440240620197	2.3355300106321764	1.4393475835249254	-0.3496051160251471	0.6450198601859578
chr2L:18599636-18602457	-3.6291622153704934	-1.2821141808245302	0.6248742378019824	-0.3842533059311557	-0.6252873828651145	0.0	-0.47712125471966244	2.981702902749888	2.021138297996029	1.9605523250565686	7.618449531463605	1.6442676866019381	5.265973362001862	11.038199176704856	11.200311504450193	5.394948566864652	4.020939144052055	4.649092598613097	3.8322099283783966	6.630913057662139	4.230061548134179	4.283404493195535	3.7890193000648438	3.8936067385929003	1.2523369111130933	0.536049381248703	-0.31327898652121955	1.9300283843138433	-1.9084850188786497	0.5050184077099935	3.4338353802871673	5.100934295781732	2.991173637498152	3.794440240620197	2.3355300106321764	1.4393475835249254	-0.3496051160251471	0.6450198601859578	-2.710918159174214	0.2614505271567006	-3.655578611514108	-5.243532548085404	-0.8129278662103389	-2.179166123234725	-1.7830597772865697	-4.727611369970618	-6.7684219288308105	-6.5435049342958695	-8.044575188308377
chr2L:18733253-18737429	7.440544067340411	4.8180079983175945	3.3040336812254694	4.2511149018557255	1.6510074055488968	-1.0585615397724042	-1.851687979114396	-6.461901615189466	-9.094361960413757	-12.017242057568847	-12.652165946371637	-6.646385314160835	1.170041379908726	10.085827482822612	8.88082164193254	8.65084520439929	8.059467377626481	2.4146978279946727	-1.4454066516011645	-4.717197085750862	-9.019164572955903	-3.8894386242995624	-9.506782085837626	-8.751673363060563	-7.2714651480858485	1.8421155095484008	1.5303421541892193	0.6847187805814463	1.977406408844587	0.6255270080649377	0.0	2.5573239063625053	2.238798483098157	4.283905073766826	6.370943709395126	3.269001112108786	-1.3201052483459623	-6.909913009787017	-13.154749852507688	-8.868637962387846	-3.895423081551606	9.147685691207817	6.247282732838159	7.084363403235757	1.694752227074367	2.2510720441382093	4.438768845676451	-0.490712788327881	-3.5658400027558415
chr2L:18737436-18740006	-9.094361960413757	-12.017242057568847	-12.652165946371637	-6.646385314160835	1.170041379908726	10.085827482822612	8.88082164193254	8.65084520439929	8.059467377626481	2.4146978279946727	-1.4454066516011645	-4.717197085750862	-9.019164572955903	-3.8894386242995624	-9.506782085837626	-8.751673363060563	-7.2714651480858485	1.8421155095484008	1.5303421541892193	0.6847187805814463	1.977406408844587	0.6255270080649377	0.0	2.5573239063625053	2.238798483098157	4.283905073766826	6.370943709395126	3.269001112108786	-1.3201052483459623	-6.909913009787017	-13.154749852507688	-8.868637962387846	-3.895423081551606	9.147685691207817	6.247282732838159	7.084363403235757	1.694752227074367	2.2510720441382093	4.438768845676451	-0.490712788327881	-3.5658400027558415	-6.156672456053832	-8.397160305293042	-3.0047976467622908	10.350811761104115	9.261679390586695	4.735725371364437	4.835165663444404	0.9015514269195576
chr2L:18778535-18782701	2.1166172412047106	2.770008215651109	0.4529821919645829	1.1081733020781714	0.6609649007418262	-2.2582519967264036	-3.140833854947741	-5.296521400153138	-3.805308633341007	-4.2144587662967625	-4.850343868604082	-8.276987487973345	-2.914770266016724	-6.575704262667055	-2.658096209827531	-3.7386015643708204	-5.671040072961597	-7.633803884437521	-1.2724411224710905	2.634467275970146	4.525849466856584	-0.32867254487501096	0.7427845136403515	1.2725462618242758	2.0563371937586243	2.7667162681181767	2.1280184481381763	2.1026627739722783	0.35980284166385135	1.907702045887341	-1.2920892627206082	1.170215408912729	-0.4349878291877739	-0.628429949110331	-0.134781970770125	-0.4017393926416974	1.7329619857172553	2.3357962093455167	0.7761480007189928	2.48885180812918	4.094153311557971	4.126621366363443	4.165593648377327	4.498764642007722	2.912251412074708	1.472680262779925	1.1644014063203447	2.400983979860567	3.656720279965327
chr2L:18783285-18786755	-4.2144587662967625	-4.850343868604082	-8.276987487973345	-2.914770266016724	-6.575704262667055	-2.658096209827531	-3.7386015643708204	-5.671040072961597	-7.633803884437521	-1.2724411224710905	2.634467275970146	4.525849466856584	-0.32867254487501096	0.7427845136403515	1.2725462618242758	2.0563371937586243	2.7667162681181767	2.1280184481381763	2.1026627739722783	0.35980284166385135	1.907702045887341	-1.2920892627206082	1.170215408912729	-0.4349878291877739	-0.628429949110331	-0.134781970770125	-0.4017393926416974	1.7329619857172553	2.3357962093455167	0.7761480007189928	2.48885180812918	4.094153311557971	4.126621366363443	4.165593648377327	4.498764642007722	2.912251412074708	1.472680262779925	1.1644014063203447	2.400983979860567	3.656720279965327	3.1244830364978893	5.7578650084900005	6.4395165837361015	5.093411042496085	4.231650138599319	6.81034960516498	8.076622000832332	6.764073741844717	4.198807961905139
chr2L:18867665-18869903	-0.36347777810034193	-0.9328110687529699	2.947005175605207	13.32000350383722	14.434620343456489	11.041673580868487	10.177907760377748	8.098128648394496	7.665290375829253	5.970139117119771	1.2845687467277864	3.8850385322095073	2.7500787606534853	4.067141526923262	4.275262951332995	4.211822098964653	4.6648863850394	0.7750646619374921	-0.729543677093709	-1.2167021344460678	-2.7034501541301688	-4.402156427124679	-7.591951827462703	-7.792759150953877	-13.463856716480745	-16.81700641196972	-7.616307665218174	15.41567890334506	20.262869599096593	19.489665443220243	13.353388194296329	17.53306930002277	8.641571060862855	7.225897963308183	5.532700652335311	0.6063092521749055	-3.288647022218155	-7.364646408089896	-11.749198591907632	-13.328945054203414	-19.460071981757423	-24.26560028540879	-24.371811502433243	-10.966270653041715	8.84729851212019	26.655115017905572	15.625138518679895	18.90966932641037	11.674580017607244
chr2L:18870450-18875090	11.041673580868487	10.177907760377748	8.098128648394496	7.665290375829253	5.970139117119771	1.2845687467277864	3.8850385322095073	2.7500787606534853	4.067141526923262	4.275262951332995	4.211822098964653	4.6648863850394	0.7750646619374921	-0.729543677093709	-1.2167021344460678	-2.7034501541301688	-4.402156427124679	-7.591951827462703	-7.792759150953877	-13.463856716480745	-16.81700641196972	-7.616307665218174	15.41567890334506	20.262869599096593	19.489665443220243	13.353388194296329	17.53306930002277	8.641571060862855	7.225897963308183	5.532700652335311	0.6063092521749055	-3.288647022218155	-7.364646408089896	-11.749198591907632	-13.328945054203414	-19.460071981757423	-24.26560028540879	-24.371811502433243	-10.966270653041715	8.84729851212019	26.655115017905572	15.625138518679895	18.90966932641037	11.674580017607244	9.394112032794627	6.534641203008024	1.1734768723788713	1.480249981504175	0.8653361337507842
chr2L:18875374-18881404	4.211822098964653	4.6648863850394	0.7750646619374921	-0.729543677093709	-1.2167021344460678	-2.7034501541301688	-4.402156427124679	-7.591951827462703	-7.792759150953877	-13.463856716480745	-16.81700641196972	-7.616307665218174	15.41567890334506	20.262869599096593	19.489665443220243	13.353388194296329	17.53306930002277	8.641571060862855	7.225897963308183	5.532700652335311	0.6063092521749055	-3.288647022218155	-7.364646408089896	-11.749198591907632	-13.328945054203414	-19.460071981757423	-24.26560028540879	-24.371811502433243	-10.966270653041715	8.84729851212019	26.655115017905572	15.625138518679895	18.90966932641037	11.674580017607244	9.394112032794627	6.534641203008024	1.1734768723788713	1.480249981504175	0.8653361337507842	-0.5112760159088383	-0.9568070777091172	0.9524976808884618	1.0527507476464983	2.79121011371326	1.0171055772679858	0.7020370082170462	-0.32279834423692016	0.26509372674413473	1.3715827951797306
chr2L:18881460-18895242	15.41567890334506	20.262869599096593	19.489665443220243	13.353388194296329	17.53306930002277	8.641571060862855	7.225897963308183	5.532700652335311	0.6063092521749055	-3.288647022218155	-7.364646408089896	-11.749198591907632	-13.328945054203414	-19.460071981757423	-24.26560028540879	-24.371811502433243	-10.966270653041715	8.84729851212019	26.655115017905572	15.625138518679895	18.90966932641037	11.674580017607244	9.394112032794627	6.534641203008024	1.1734768723788713	1.480249981504175	0.8653361337507842	-0.5112760159088383	-0.9568070777091172	0.9524976808884618	1.0527507476464983	2.79121011371326	1.0171055772679858	0.7020370082170462	-0.32279834423692016	0.26509372674413473	1.3715827951797306	0.6335791069001553	1.0879232046559364	-1.621709928651968	1.4054266700357212	-0.5459916092503694	0.7900764030311199	-1.8972062800459144	-3.5392609201808334	-1.687601332589626	-6.337186404289628	-8.005502412910095	-11.814375831990208
chr2L:18895664-18896978	0.9524976808884618	1.0527507476464983	2.79121011371326	1.0171055772679858	0.7020370082170462	-0.32279834423692016	0.26509372674413473	1.3715827951797306	0.6335791069001553	1.0879232046559364	-1.621709928651968	1.4054266700357212	-0.5459916092503694	0.7900764030311199	-1.8972062800459144	-3.5392609201808334	-1.687601332589626	-6.337186404289628	-8.005502412910095	-11.814375831990208	-12.305163402432438	-18.647919652177865	-16.193057739304543	-27.81523199489483	-24.635135029128897	-32.85054078858182	-22.979477844704654	-10.423395102430883	6.077195280701849	15.899568512981704	14.358154192858366	7.428747087499353	8.163657613891198	1.8922041985798057	5.367548440177264	0.39196832707119	0.21207786994450878	-3.436502804432245	-4.1544677820868445	-0.7456904425734773	-0.04792331257998425	2.3286248352848276	-1.0466924622419154	0.0	-0.6978971063289368	1.2069206957512306	3.8776690617013014	3.1073043742741557	0.4359239231164445
chr2L:18922968-18923899	1.6825250877295497	-0.08696783923020128	-1.5832046089411764	-4.487124103402979	-4.62299059571104	-1.3196126404473363	3.9418142416320268	-0.7698079610324814	-0.8144967645799573	-4.724676879360252	0.7193219522125968	0.3959617639337296	-1.4407301236447083	-1.4727695902674853	-7.09192744015914	-8.108397395296794	-7.976122927048834	-5.832768246895411	3.3748798633578625	2.237392558936271	-0.4650246212100868	0.1566241592336266	-0.21567226969299125	-2.3888245382802467	0.344407386946749	-1.8374029837423087	-1.1737218734474009	-1.0212942805063525	0.21757696870988177	-0.3174792021990947	1.0106298594344039	2.0567302008510477	9.72800490864768	5.147971294722571	9.201494229546313	10.508046603686662	11.669923176670874	7.4070300345948406	6.0805115115205	3.650746600140338	0.8282037452466182	0.42970278949330887	-2.8918331113007443	-6.390849840378025	-7.695744239620593	-4.541417320408367	-1.6010110890906208	2.8572169635821547	-2.4282851524548477
chr2L:19218453-19219806	22.224050455764576	30.13267280765987	26.188490468564662	22.07949114075252	10.355952367337453	7.126210495998246	6.251439485248611	1.4063926125247046	1.1910057685668944	2.006270423754803	1.7053943810568326	0.6867465907063058	4.925204445449951	3.5385250782460176	6.480063537055534	5.010539687781146	3.952571081293491	1.2117064053198556	2.5490905712648293	3.7121623601835085	0.898410719806795	4.872593712552622	0.4739928366622714	2.958588570485084	0.3945588666053704	6.547758013505943	-0.9589252183005444	7.1678784212057485	9.459847796221776	10.335801360394083	10.676368329518612	3.06514077000215	-1.9766294208777537	-11.38694556383486	-13.824928158371796	-12.208040528775737	1.9518814674186458	0.7983912300769379	-0.9222788938924336	-7.367619770832254	-12.21901899850844	-15.538347103341941	-21.417054144680048	-14.432697957485493	-0.5573614202893531	4.605705095611149	1.8996185933960172	3.5099373418825786	0.9240346118070873
chr2L:19220827-19222625	7.126210495998246	6.251439485248611	1.4063926125247046	1.1910057685668944	2.006270423754803	1.7053943810568326	0.6867465907063058	4.925204445449951	3.5385250782460176	6.480063537055534	5.010539687781146	3.952571081293491	1.2117064053198556	2.5490905712648293	3.7121623601835085	0.898410719806795	4.872593712552622	0.4739928366622714	2.958588570485084	0.3945588666053704	6.547758013505943	-0.9589252183005444	7.1678784212057485	9.459847796221776	10.335801360394083	10.676368329518612	3.06514077000215	-1.9766294208777537	-11.38694556383486	-13.824928158371796	-12.208040528775737	1.9518814674186458	0.7983912300769379	-0.9222788938924336	-7.367619770832254	-12.21901899850844	-15.538347103341941	-21.417054144680048	-14.432697957485493	-0.5573614202893531	4.605705095611149	1.8996185933960172	3.5099373418825786	0.9240346118070873	2.8017207635579133	1.4710486500592976	2.511411800267277	1.2814113641135987	-2.3286248352848276
chr2L:19223036-19224102	1.7053943810568326	0.6867465907063058	4.925204445449951	3.5385250782460176	6.480063537055534	5.010539687781146	3.952571081293491	1.2117064053198556	2.5490905712648293	3.7121623601835085	0.898410719806795	4.872593712552622	0.4739928366622714	2.958588570485084	0.3945588666053704	6.547758013505943	-0.9589252183005444	7.1678784212057485	9.459847796221776	10.335801360394083	10.676368329518612	3.06514077000215	-1.9766294208777537	-11.38694556383486	-13.824928158371796	-12.208040528775737	1.9518814674186458	0.7983912300769379	-0.9222788938924336	-7.367619770832254	-12.21901899850844	-15.538347103341941	-21.417054144680048	-14.432697957485493	-0.5573614202893531	4.605705095611149	1.8996185933960172	3.5099373418825786	0.9240346118070873	2.8017207635579133	1.4710486500592976	2.511411800267277	1.2814113641135987	-2.3286248352848276	-0.2875780466443648	-0.9308125029429334	1.74312999836324	0.9059652567236041	-1.3739534338308652
chr2L:19224206-19226305	4.925204445449951	3.5385250782460176	6.480063537055534	5.010539687781146	3.952571081293491	1.2117064053198556	2.5490905712648293	3.7121623601835085	0.898410719806795	4.872593712552622	0.4739928366622714	2.958588570485084	0.3945588666053704	6.547758013505943	-0.9589252183005444	7.1678784212057485	9.459847796221776	10.335801360394083	10.676368329518612	3.06514077000215	-1.9766294208777537	-11.38694556383486	-13.824928158371796	-12.208040528775737	1.9518814674186458	0.7983912300769379	-0.9222788938924336	-7.367619770832254	-12.21901899850844	-15.538347103341941	-21.417054144680048	-14.432697957485493	-0.5573614202893531	4.605705095611149	1.8996185933960172	3.5099373418825786	0.9240346118070873	2.8017207635579133	1.4710486500592976	2.511411800267277	1.2814113641135987	-2.3286248352848276	-0.2875780466443648	-0.9308125029429334	1.74312999836324	0.9059652567236041	-1.3739534338308652	-2.8638639547600397	-1.343709997265845
chr2L:19606428-19607911	1.67523646136614	-2.277333764708362	-2.814019574876092	1.1186298844288314	-3.5246809433933888	-2.534553518899802	-4.532799637347985	-4.898679748891246	-4.610790884672272	-12.088205664479121	-12.929311268990315	-13.550482683564226	-19.486114534281146	-7.203664593351337	-23.014466396517577	-33.52944593891971	-25.181730088728955	-31.31957494113334	-14.639947138080991	-0.7761480007189936	2.2803579881784097	1.1886080798822043	1.8916150080723002	-3.180284669735901	-9.56759611322601	-11.620032653605936	-10.134272558694787	-13.52979362088096	-17.813848154846823	-22.23892412796921	-21.574545319027372	-13.312792380915086	0.5050184077099935	0.46810030898640376	-1.4896770512727446	1.5895316420701742	-0.38894791660417566	0.7359535705891888	-9.570930162875214	-6.9904277790190665	-2.5254440263392923	-1.4637527426815689	5.311807542775114	14.74512164029773	20.187440452123987	19.27128981436683	9.705933499642821	2.20109206075016	0.19916529609750638
chr2L:19692909-19694328	2.081417698442634	-0.6100512300323009	0.6610055706295627	-1.3509795356981364	-1.0638002177891346	-2.984178852469476	-4.783519969737152	-6.192010234092281	-1.9084850188786497	0.32675222119505476	-9.625208311429326	-8.168095754429991	-3.5430595173764874	-10.90898129856705	-12.003753038744616	-1.9084850188786497	-23.903517770986024	-56.45655819993782	-67.95336869822022	-25.796370004548535	-0.47712125471966244	0.0	0.0	0.0	0.0	0.0	0.0	0.0	0.0	0.0	0.0	0.0	0.0	0.0	0.0	0.0	0.0	0.0	0.0	0.0	0.0	0.0	0.0	0.0	0.0	0.0	0.0	0.0	0.0
chr2L:19867321-19868831	-8.43605095427824	3.2242669747197583	5.1814659476858065	1.3785691314529913	0.0	-0.7359535705891888	0.0	9.292450849957829	17.113416353323966	1.4637527426815686	11.196284768168375	9.926146068882405	18.87122310188072	5.9880712383515915	-0.9884928598239788	1.684872899606169	3.1116449905781733	1.0668755590631576	12.225382138542537	7.476044014625823	12.268390397529584	8.548400412821087	8.728909645909228	6.674046512277769	-0.355161630000432	-0.3842533059311557	-0.32675222119505476	0.6252873828651146	1.1764316396481382	-0.05061414659985229	0.42056856485246746	1.3946609863601742	1.5144179190223226	-1.4808780612768844	0.0	-3.5608057849576253	-4.642216824379282	-5.283657599712989	-6.034852893299702	-11.991391442316358	-4.9956377646407715	-9.913852190471218	-12.04772500700115	-12.725450978242693	-1.774789996930851	-0.9884928598239788	-1.9084850188786497	-0.3842533059311557	0.0
chr2L:20767096-20786350	1.8878125152177572	-0.42921553516829136	1.2019616787345506	-0.8237756866618539	0.5722315223304937	5.652992104200204	2.8835384295167854	1.3821770810048504	0.24062334122190882	3.317737472987579	8.681920444188933	9.679040124366074	3.103343312245156	8.524145713108124	12.595186867888762	12.809059361277674	10.976234752574682	8.96767883783797	7.936712511908123	3.2456511227921063	0.48962586326614715	0.7367935954677309	-4.2166499743395685	-2.2744524830700237	-6.085275805183258	-5.782065653850779	-9.595843869637964	-6.926197860096631	-15.03476195687388	-16.196599241481202	-15.787528172665793	-22.34879705765255	-18.6642026372717	-14.231315753729707	-16.60138308340153	-2.1864442654251595	3.894841194486987	3.097413057918474	8.796210614855552	5.110084847309532	1.642580590349227	0.8160200583514203	-1.2119623109516127	-3.709943004978273	-6.893982389842956	-3.7151470960827937	1.9643506433110425	0.0	0.0
chr2L:21841778-21843543	1.9714620182398457	2.481496303597274	1.3020713725970021	2.817215559482046	3.1254242353915616	1.930696655808337	0.7728105171935836	2.8210926566968673	7.487033284391451	2.200135302095254	8.39262064116974	6.5466380714047405	5.4940947437681045	5.789637350515886	8.650617272729004	3.1057558203042444	3.783955899120183	3.426293399220254	5.228158526648559	2.7280566136865017	1.6680434566045483	1.081453855430238	-0.9579304007685324	2.709822928712358	-0.2228849570657856	-0.8673386423618884	-0.8632005189263423	-1.6215638120462625	-0.13733641072887504	-1.7782183380675236	0.6358459603999882	1.1915521813435677	-0.19695793581713547	-1.0466924622419154	2.4937019262747677	1.2428716085174354	3.7759681099420925	3.3444351938850923	2.5546056425985224	4.04027746371121	0.48543331568908393	-0.9059652567236041	1.0970796683631556	4.9700653263498955	6.491741750439981	6.020890079693163	4.923323429327671	8.012944383679818	4.197859944352722
chr2L:21847617-21854654	5.4940947437681045	5.789637350515886	8.650617272729004	3.1057558203042444	3.783955899120183	3.426293399220254	5.228158526648559	2.7280566136865017	1.6680434566045483	1.081453855430238	-0.9579304007685324	2.709822928712358	-0.2228849570657856	-0.8673386423618884	-0.8632005189263423	-1.6215638120462625	-0.13733641072887504	-1.7782183380675236	0.6358459603999882	1.1915521813435677	-0.19695793581713547	-1.0466924622419154	2.4937019262747677	1.2428716085174354	3.7759681099420925	3.3444351938850923	2.5546056425985224	4.04027746371121	0.48543331568908393	-0.9059652567236041	1.0970796683631556	4.9700653263498955	6.491741750439981	6.020890079693163	4.923323429327671	8.012944383679818	4.197859944352722	3.3492783340350414	4.960887712539555	3.922607622195269	3.7399783504259774	1.3707011324065834	4.23008751576449	2.9084048930452284	2.069582543790384	2.963941076972988	1.5662816866406408	-0.5103954670429679	-2.74712079471886
chr2L:21857144-21860668	1.1915521813435677	-0.19695793581713547	-1.0466924622419154	2.4937019262747677	1.2428716085174354	3.7759681099420925	3.3444351938850923	2.5546056425985224	4.04027746371121	0.48543331568908393	-0.9059652567236041	1.0970796683631556	4.9700653263498955	6.491741750439981	6.020890079693163	4.923323429327671	8.012944383679818	4.197859944352722	3.3492783340350414	4.960887712539555	3.922607622195269	3.7399783504259774	1.3707011324065834	4.23008751576449	2.9084048930452284	2.069582543790384	2.963941076972988	1.5662816866406408	-0.5103954670429679	-2.74712079471886	-5.6589380519020285	-4.656160823298872	-5.369476153542206	-7.769891442281574	-9.655188309818982	-11.303643254593167	-5.839290239538725	-8.97868676007445	-8.685851434904935	-2.264233799815931	-4.4299557754063486	-6.515325057106782	-7.223920738393705	1.8378075792643491	5.652816296901071	6.005206109744629	6.374654235427915	4.960627351073908	7.972098281826357
chr2L:21861053-21863094	4.04027746371121	0.48543331568908393	-0.9059652567236041	1.0970796683631556	4.9700653263498955	6.491741750439981	6.020890079693163	4.923323429327671	8.012944383679818	4.197859944352722	3.3492783340350414	4.960887712539555	3.922607622195269	3.7399783504259774	1.3707011324065834	4.23008751576449	2.9084048930452284	2.069582543790384	2.963941076972988	1.5662816866406408	-0.5103954670429679	-2.74712079471886	-5.6589380519020285	-4.656160823298872	-5.369476153542206	-7.769891442281574	-9.655188309818982	-11.303643254593167	-5.839290239538725	-8.97868676007445	-8.685851434904935	-2.264233799815931	-4.4299557754063486	-6.515325057106782	-7.223920738393705	1.8378075792643491	5.652816296901071	6.005206109744629	6.374654235427915	4.960627351073908	7.972098281826357	8.074282670724076	7.908449577631803	12.28318695213797	7.21574048121257	9.082812202918838	6.167849702285041	5.571651069485455	4.1797290320191625
chr2L:21863291-21877082	4.9700653263498955	6.491741750439981	6.020890079693163	4.923323429327671	8.012944383679818	4.197859944352722	3.3492783340350414	4.960887712539555	3.922607622195269	3.7399783504259774	1.3707011324065834	4.23008751576449	2.9084048930452284	2.069582543790384	2.963941076972988	1.5662816866406408	-0.5103954670429679	-2.74712079471886	-5.6589380519020285	-4.656160823298872	-5.369476153542206	-7.769891442281574	-9.655188309818982	-11.303643254593167	-5.839290239538725	-8.97868676007445	-8.685851434904935	-2.264233799815931	-4.4299557754063486	-6.515325057106782	-7.223920738393705	1.8378075792643491	5.652816296901071	6.005206109744629	6.374654235427915	4.960627351073908	7.972098281826357	8.074282670724076	7.908449577631803	12.28318695213797	7.21574048121257	9.082812202918838	6.167849702285041	5.571651069485455	4.1797290320191625	6.08053804281581	0.4825876514585493	1.9005063560400204	1.1699087583888772
chr2L:21877564-21880713	-6.515325057106782	-7.223920738393705	1.8378075792643491	5.652816296901071	6.005206109744629	6.374654235427915	4.960627351073908	7.972098281826357	8.074282670724076	7.908449577631803	12.28318695213797	7.21574048121257	9.082812202918838	6.167849702285041	5.571651069485455	4.1797290320191625	6.08053804281581	0.4825876514585493	1.9005063560400204	1.1699087583888772	2.4730461037003506	3.006881396748274	-0.27781281072636965	-2.5932603424280805	-4.242186962640558	-4.802319571636797	-7.918401277640113	-8.33602274560812	-14.566363429250584	-9.05286115883391	-11.100943692443836	-9.336981269809106	-8.438286603257543	-7.230013646905774	-5.401049046023294	-7.050453533556271	-3.0159133889320087	-9.627203949825482	-6.776742543150147	-2.1311588171064773	-1.3038402146073	0.5450168468963228	-0.8478163051359934	-2.0589330392907095	-1.8813078957307556	-6.14279469170552	-3.3267141070566617	-2.7002669109722355	-1.2401483663989168
chr2L:21880994-21883678	4.960627351073908	7.972098281826357	8.074282670724076	7.908449577631803	12.28318695213797	7.21574048121257	9.082812202918838	6.167849702285041	5.571651069485455	4.1797290320191625	6.08053804281581	0.4825876514585493	1.9005063560400204	1.1699087583888772	2.4730461037003506	3.006881396748274	-0.27781281072636965	-2.5932603424280805	-4.242186962640558	-4.802319571636797	-7.918401277640113	-8.33602274560812	-14.566363429250584	-9.05286115883391	-11.100943692443836	-9.336981269809106	-8.438286603257543	-7.230013646905774	-5.401049046023294	-7.050453533556271	-3.0159133889320087	-9.627203949825482	-6.776742543150147	-2.1311588171064773	-1.3038402146073	0.5450168468963228	-0.8478163051359934	-2.0589330392907095	-1.8813078957307556	-6.14279469170552	-3.3267141070566617	-2.7002669109722355	-1.2401483663989168	0.0	1.2506737596676598	1.7842294183751828	1.2335032403149433	1.726815344266126	3.7569777579209864
chr2L:21897397-21898818	-2.1311588171064773	-1.3038402146073	0.5450168468963228	-0.8478163051359934	-2.0589330392907095	-1.8813078957307556	-6.14279469170552	-3.3267141070566617	-2.7002669109722355	-1.2401483663989168	0.0	1.2506737596676598	1.7842294183751828	1.2335032403149433	1.726815344266126	3.7569777579209864	4.59489178490216	5.345545946101486	3.2197951159298768	5.966427081111844	7.093318697448345	8.516014794682075	4.302484194233918	5.364007156220533	3.7168631341068754	2.08215028483415	1.5978899912708902	-2.235006531843874	-0.90816934248694	-2.879725132852955	-0.5524944760145639	-1.8887701498030187	-3.1950994133363277	-1.8500485520667158	2.862856370816229	-0.1612988868602912	0.0	-0.3241564121338039	-0.5460229048735139	3.0257692167856174	1.6205430824505147	-1.1011687848637075	-3.3080619111672696	-4.774116680758898	-2.9966321419614452	1.8758105087880206	-2.0579928437774684	-2.0496187516477464	-1.3963689474634438
chr2L:21902129-21903814	0.0	1.2506737596676598	1.7842294183751828	1.2335032403149433	1.726815344266126	3.7569777579209864	4.59489178490216	5.345545946101486	3.2197951159298768	5.966427081111844	7.093318697448345	8.516014794682075	4.302484194233918	5.364007156220533	3.7168631341068754	2.08215028483415	1.5978899912708902	-2.235006531843874	-0.90816934248694	-2.879725132852955	-0.5524944760145639	-1.8887701498030187	-3.1950994133363277	-1.8500485520667158	2.862856370816229	-0.1612988868602912	0.0	-0.3241564121338039	-0.5460229048735139	3.0257692167856174	1.6205430824505147	-1.1011687848637075	-3.3080619111672696	-4.774116680758898	-2.9966321419614452	1.8758105087880206	-2.0579928437774684	-2.0496187516477464	-1.3963689474634438	-1.8179706478960604	0.7259323812796494	0.6735434884609457	0.18453157338806023	-0.1851910548904806	-1.933855930282541	-1.244906274487491	0.32788948909351584	0.0	-1.2304937779340837
chr2R:1559912-1562606	-3.7566651830196327	0.0	-2.8569558578075522	0.0	0.0	0.0	0.0	-0.09898204253740393	0.0	2.8633460982656405	3.9720380979877157	9.435397009840248	7.137083765006888	10.490058292327298	9.963851982867439	7.849683285935265	4.947058163077843	1.3768430568588477	4.72838722530742	3.8143954344110877	7.3029607430584	13.332749615019644	7.342370786026691	0.7359535705891888	7.192930639389634	10.698136855174193	13.468668637451858	12.537834816685244	9.1157321136774	1.4643635786368756	1.2489692390772622	2.7589594475737296	1.027306093904252	0.390327930348394	0.6045595127492797	-1.56674841376733	0.8185183835816428	-0.29815214289168634	0.0	-0.2887691230768229	1.1593735893199573	2.669691084424054	2.548412489691835	2.1741979578468538	-0.33445889543851354	0.12124757269841166	1.669897506796637	1.149437284878204	0.8059109894639005
chr2R:1612793-1616407	4.241321392878773	6.490407883644004	8.010836985991304	5.806453213422635	0.1324460563010881	1.5978889117317068	8.766894149945912	4.833805449765322	7.2528051272133	7.705256767958001	1.6366067747293158	2.503082461298611	0.6696955169768859	0.7671249907741772	0.6252873828651146	0.20968831880732522	-0.22805848421087016	0.4243454854674095	0.022786701618642203	2.6943179372070514	1.722163926206468	-0.8178181353866201	-3.40319364407791	-5.704778663717546	-7.300332345060552	-11.488484476984409	-10.18717073789329	-9.2753376969031	-9.290804140632153	-8.1322875312768	-4.507341818129536	-11.49688502136114	-12.031083270925341	-10.030852760790937	-3.7116344596536934	-6.995514285973857	-6.7453502545373745	0.8065359368777398	2.205293594113166	1.7248810663793268	3.8093232438602693	2.340732357168466	-1.5040352215817132	-4.115746679604598	-5.717745023967604	-3.130194791827308	7.824723162608529	5.330394822821071	4.573131120094013
chr2R:2389021-2391942	0.0	0.32675222119505476	0.0	0.0	3.2675034094272637	0.0	0.0	1.654507166568443	6.445273872866738	9.095689639910356	11.999461684213045	10.376451194956596	11.575591679002525	5.210101631406577	6.2650575998521445	0.8026523119071259	-1.6127029838222344	-2.9228782816589147	-0.6575335671109576	3.0565089650018455	1.0054370061321745	-0.3077188724446376	-1.9651693181797525	-3.9565805320582204	-1.5716959749885107	-3.337978499385158	0.0	-0.502582320872773	-4.2333387805727565	-0.2978321119437092	-1.149418733634906	-2.395486820531777	-4.172863155865012	-4.469624600600358	-5.768050566540821	-2.8085072046488535	-9.527543099908131	-5.274219740883164	-3.322589492408864	0.0	-0.5756503639343041	-1.4313637641589874	-1.994088911701105	-1.1416133483953086	0.0	-1.4153618150052405	-2.3667095177487805	0.0	0.0
chr2R:2441792-2443139	1.02316470907148	2.618934153094283	0.8660836094223657	-0.47712125471966244	0.6252873828651146	0.3975321245591808	-1.4677336579008509	1.3062722547908554	2.8042493334002385	0.32675222119505476	1.1737218734474009	-0.152757301541991	1.987054012262113	-0.27637074003757517	3.409296044317346	3.48648731756134	3.789443237828762	1.9603835039180797	1.3164150612268426	3.5117613652621213	1.6444965415922486	0.09006670612889991	1.376058665706675	3.8678180894042673	4.72738778031095	2.293716540985251	4.169228438561499	2.247270362738008	5.329339013882158	0.8726335178593758	2.611994108569152	5.265197839609444	2.795504235865013	2.876188907143642	2.2035627682896717	0.38697021587703057	1.8871148655862158	-0.12947044783891842	-0.0940891900775219	0.37712412216173863	0.6958698934233879	-0.29318041058511807	0.19186358645158416	-2.96323998330502	-2.0943793824515877	-1.3243305771013594	-1.949476954297946	-3.219799882596411	-0.07999794594489215
chr2R:2443461-2444870	-0.47712125471966244	0.6252873828651146	0.3975321245591808	-1.4677336579008509	1.3062722547908554	2.8042493334002385	0.32675222119505476	1.1737218734474009	-0.152757301541991	1.987054012262113	-0.27637074003757517	3.409296044317346	3.48648731756134	3.789443237828762	1.9603835039180797	1.3164150612268426	3.5117613652621213	1.6444965415922486	0.09006670612889991	1.376058665706675	3.8678180894042673	4.72738778031095	2.293716540985251	4.169228438561499	2.247270362738008	5.329339013882158	0.8726335178593758	2.611994108569152	5.265197839609444	2.795504235865013	2.876188907143642	2.2035627682896717	0.38697021587703057	1.8871148655862158	-0.12947044783891842	-0.0940891900775219	0.37712412216173863	0.6958698934233879	-0.29318041058511807	0.19186358645158416	-2.96323998330502	-2.0943793824515877	-1.3243305771013594	-1.949476954297946	-3.219799882596411	-0.07999794594489215	2.713104045322768	5.157438407557108	3.213088466788164
chr2R:2491286-2493452	-4.284764121954462	-2.58760220477717	-2.0437475405631162	-4.091363967656967	-1.8288434033266698	-2.5418991390281103	-1.5914876501123962	-0.7359535705891888	-3.5089603808164793	-2.1891602724952666	0.288769123076823	-1.9252205335979073	-6.523370611790268	-3.3996641689259186	-7.150733066772593	-2.4863240201284067	-12.005311118794582	-7.877756320502545	-10.890567622814897	-4.378887058793061	0.0	0.0	-0.2887691230768229	-0.32675222119505476	0.0	0.9059652567236041	1.3799645212330498	1.71987459394738	1.0668755590631576	-0.5333311342892519	0.2517000748030366	1.939797358009053	-1.2402350226495706	1.5089304733773703	-4.708418812626911	-1.1166386930519974	-0.6689457040470808	-9.069180647113503	-3.3557263239782635	-5.642428863818848	1.4227011683479853	5.160991512367617	1.9033268274321733	1.0668755590631576	-0.6352549213847304	-0.46110777299725403	3.795649951730591	6.536245327465382	0.8859409748451225
chr2R:2990069-2993625	4.302044141689992	8.5812153363393	7.859227343244445	6.021651693368209	5.079468273690955	2.2606784341028163	3.1538660587011638	0.2190591357804777	0.9683424230503263	-2.1138129134395616	-3.2560167630336188	-4.662789513349166	-9.40088076019403	-7.432874352355934	-6.4966686720455105	-9.701104701044859	-10.438383627690708	-9.980918535023466	-10.385703084682396	-1.2515803077661507	0.13258496152793417	0.7772966212542698	0.6314990494002669	-3.3538512989775393	-8.56976202027708	-6.253850586141343	-6.598753103549724	-1.0879376039890982	-1.0668755590631576	0.7359535705891888	-0.8942052921157065	-2.9978797261726595	-2.1523945837857013	-2.7074870421253197	-1.3394358855455888	2.7621310357051514	1.2223169277487271	0.8638360267166973	0.9779058412423952	2.030392013114266	2.6280407571971116	-1.7227017470051034	-2.9805726371971915	-0.8749226827734758	-1.6877026172686225	-3.53810658639647	0.0	-0.17366747914382874	-4.945951719934991
chr2R:3299047-3306245	2.112081988843942	-0.7429245473038162	0.9171069178903072	-3.142211691470499	-4.290094183544201	-3.535406724650681	-5.887928696780604	-6.104168187555699	-7.723549256709051	-8.30126340999156	-7.095667102591331	-1.7884081499666284	-5.938213112522245	-8.310772753077584	-12.916372912405803	-6.526002083526663	-0.9661653745765538	1.667082972451096	0.0	3.2869252832085247	3.1666162638514956	0.32675222119505476	1.9601566004028628	2.2885995700375177	1.6028304587667659	-0.21068656815196743	-0.09703570486012385	-0.18210752012915038	-1.2747835442030346	0.5631053161572173	0.6252873828651146	0.0	-0.32675222119505476	-1.6714869282360576	-1.4683216593899373	-0.29873474611373496	-4.0145579642571425	-3.0290631057051325	0.9485662152913136	0.3624383129107807	9.874061203849147	4.761179459163837	26.37170683420717	22.821747105122974	32.18853891895123	23.0390095364624	18.437454946329908	8.072278448316034	5.236056305396878
chr2R:3306538-3311856	-6.526002083526663	-0.9661653745765538	1.667082972451096	0.0	3.2869252832085247	3.1666162638514956	0.32675222119505476	1.9601566004028628	2.2885995700375177	1.6028304587667659	-0.21068656815196743	-0.09703570486012385	-0.18210752012915038	-1.2747835442030346	0.5631053161572173	0.6252873828651146	0.0	-0.32675222119505476	-1.6714869282360576	-1.4683216593899373	-0.29873474611373496	-4.0145579642571425	-3.0290631057051325	0.9485662152913136	0.3624383129107807	9.874061203849147	4.761179459163837	26.37170683420717	22.821747105122974	32.18853891895123	23.0390095364624	18.437454946329908	8.072278448316034	5.236056305396878	1.9619296853366268	-0.7617446141428355	7.474323963934942	14.885909254977323	16.194088570349724	21.581072909364064	18.198205007410127	5.557505855232158	5.356931796222333	2.92033043026463	2.2345439349891154	1.048190510295621	3.284752586567948	-2.4842518756829883	-0.2982654200401174
chr2R:3313151-3315468	-1.2747835442030346	0.5631053161572173	0.6252873828651146	0.0	-0.32675222119505476	-1.6714869282360576	-1.4683216593899373	-0.29873474611373496	-4.0145579642571425	-3.0290631057051325	0.9485662152913136	0.3624383129107807	9.874061203849147	4.761179459163837	26.37170683420717	22.821747105122974	32.18853891895123	23.0390095364624	18.437454946329908	8.072278448316034	5.236056305396878	1.9619296853366268	-0.7617446141428355	7.474323963934942	14.885909254977323	16.194088570349724	21.581072909364064	18.198205007410127	5.557505855232158	5.356931796222333	2.92033043026463	2.2345439349891154	1.048190510295621	3.284752586567948	-2.4842518756829883	-0.2982654200401174	-8.733376604683214	-7.9594670712256335	-11.376477229370263	-10.323098582081224	-12.292537571223153	-0.21331686896968305	1.1502282671183421	0.4103228287537063	-0.5234384870639825	-2.0160257127781445	-5.402497695281337	-4.255669004936842	-3.7423186417943652
chr2R:3315685-3317913	-1.6714869282360576	-1.4683216593899373	-0.29873474611373496	-4.0145579642571425	-3.0290631057051325	0.9485662152913136	0.3624383129107807	9.874061203849147	4.761179459163837	26.37170683420717	22.821747105122974	32.18853891895123	23.0390095364624	18.437454946329908	8.072278448316034	5.236056305396878	1.9619296853366268	-0.7617446141428355	7.474323963934942	14.885909254977323	16.194088570349724	21.581072909364064	18.198205007410127	5.557505855232158	5.356931796222333	2.92033043026463	2.2345439349891154	1.048190510295621	3.284752586567948	-2.4842518756829883	-0.2982654200401174	-8.733376604683214	-7.9594670712256335	-11.376477229370263	-10.323098582081224	-12.292537571223153	-0.21331686896968305	1.1502282671183421	0.4103228287537063	-0.5234384870639825	-2.0160257127781445	-5.402497695281337	-4.255669004936842	-3.7423186417943652	-7.041498711184603	-8.482196505486446	-7.247877332528765	-12.133375763930994	-12.473991727077033
chr2R:3318680-3322489	0.3624383129107807	9.874061203849147	4.761179459163837	26.37170683420717	22.821747105122974	32.18853891895123	23.0390095364624	18.437454946329908	8.072278448316034	5.236056305396878	1.9619296853366268	-0.7617446141428355	7.474323963934942	14.885909254977323	16.194088570349724	21.581072909364064	18.198205007410127	5.557505855232158	5.356931796222333	2.92033043026463	2.2345439349891154	1.048190510295621	3.284752586567948	-2.4842518756829883	-0.2982654200401174	-8.733376604683214	-7.9594670712256335	-11.376477229370263	-10.323098582081224	-12.292537571223153	-0.21331686896968305	1.1502282671183421	0.4103228287537063	-0.5234384870639825	-2.0160257127781445	-5.402497695281337	-4.255669004936842	-3.7423186417943652	-7.041498711184603	-8.482196505486446	-7.247877332528765	-12.133375763930994	-12.473991727077033	-15.317006609648429	-22.90718872622707	-23.82877269271116	-25.341625915049246	-12.682586622088799	0.0
chr2R:3327033-3328088	5.557505855232158	5.356931796222333	2.92033043026463	2.2345439349891154	1.048190510295621	3.284752586567948	-2.4842518756829883	-0.2982654200401174	-8.733376604683214	-7.9594670712256335	-11.376477229370263	-10.323098582081224	-12.292537571223153	-0.21331686896968305	1.1502282671183421	0.4103228287537063	-0.5234384870639825	-2.0160257127781445	-5.402497695281337	-4.255669004936842	-3.7423186417943652	-7.041498711184603	-8.482196505486446	-7.247877332528765	-12.133375763930994	-12.473991727077033	-15.317006609648429	-22.90718872622707	-23.82877269271116	-25.341625915049246	-12.682586622088799	0.0	0.0	-0.5552050987676277	-2.60199913538378	-16.331045960692915	5.333247400462644	18.31176209112207	12.101233219663893	18.90351946840612	22.496839221480407	15.620503266668667	15.535454856164423	14.364004267323862	15.601146486386874	14.230541072351109	9.711104771699011	4.902782702842795	1.6310405771933918
chr2R:3902063-3903359	12.219894438844376	6.431685752222525	2.446329808322686	2.1747684517127124	0.6007794693409851	1.7622910011483126	1.9262007394490204	0.521711845591494	3.286431449894411	3.71587835166363	-0.059827684985135694	2.647983175438383	0.11904117550661528	-2.1804409544233945	-4.033184465698989	1.0693908713615023	19.595348660604298	19.590747211945377	22.258747903860808	11.087349016297251	16.544420133814523	17.67461950871421	19.59900134375711	17.01346350393974	11.57188600330755	8.13690708446888	6.849508170848977	3.791060784017737	-1.4147256053124748	-4.747456991901702	-5.417160014455677	-6.640647429466196	-7.440599764594297	-11.572089134865962	-6.834067286997416	-13.55194152891361	-19.213659508663454	-16.07326259534859	-14.111548722990308	-5.913465977407553	-8.399227639174374	-14.44507377225613	-20.5048278360804	-12.478512726844304	-18.675198121842364	-23.331629872301342	-15.774081262001271	-13.136232444014958	-2.155921150721805
chr2R:3904985-3910981	1.7622910011483126	1.9262007394490204	0.521711845591494	3.286431449894411	3.71587835166363	-0.059827684985135694	2.647983175438383	0.11904117550661528	-2.1804409544233945	-4.033184465698989	1.0693908713615023	19.595348660604298	19.590747211945377	22.258747903860808	11.087349016297251	16.544420133814523	17.67461950871421	19.59900134375711	17.01346350393974	11.57188600330755	8.13690708446888	6.849508170848977	3.791060784017737	-1.4147256053124748	-4.747456991901702	-5.417160014455677	-6.640647429466196	-7.440599764594297	-11.572089134865962	-6.834067286997416	-13.55194152891361	-19.213659508663454	-16.07326259534859	-14.111548722990308	-5.913465977407553	-8.399227639174374	-14.44507377225613	-20.5048278360804	-12.478512726844304	-18.675198121842364	-23.331629872301342	-15.774081262001271	-13.136232444014958	-2.155921150721805	-7.37573201188594	-1.4266863631680193	12.386270292826678	13.967619908060547	12.165549668453867
chr2R:3915170-3918501	6.849508170848977	3.791060784017737	-1.4147256053124748	-4.747456991901702	-5.417160014455677	-6.640647429466196	-7.440599764594297	-11.572089134865962	-6.834067286997416	-13.55194152891361	-19.213659508663454	-16.07326259534859	-14.111548722990308	-5.913465977407553	-8.399227639174374	-14.44507377225613	-20.5048278360804	-12.478512726844304	-18.675198121842364	-23.331629872301342	-15.774081262001271	-13.136232444014958	-2.155921150721805	-7.37573201188594	-1.4266863631680193	12.386270292826678	13.967619908060547	12.165549668453867	6.3780052705814585	8.577514949123442	7.3201374740944525	5.572378750014324	4.463196796744196	5.199736716807888	4.275189168191372	4.120116964343217	1.1115483615322785	1.1311515448148468	0.301906156277941	1.1124041972467626	2.4269803564570855	1.397825448676237	1.6952985724441696	2.6818053930657917	3.934621510978843	0.6181368662270865	1.0972000395168042	1.3155623178649314	0.9736047376418704
chr2R:3918610-3921276	-11.572089134865962	-6.834067286997416	-13.55194152891361	-19.213659508663454	-16.07326259534859	-14.111548722990308	-5.913465977407553	-8.399227639174374	-14.44507377225613	-20.5048278360804	-12.478512726844304	-18.675198121842364	-23.331629872301342	-15.774081262001271	-13.136232444014958	-2.155921150721805	-7.37573201188594	-1.4266863631680193	12.386270292826678	13.967619908060547	12.165549668453867	6.3780052705814585	8.577514949123442	7.3201374740944525	5.572378750014324	4.463196796744196	5.199736716807888	4.275189168191372	4.120116964343217	1.1115483615322785	1.1311515448148468	0.301906156277941	1.1124041972467626	2.4269803564570855	1.397825448676237	1.6952985724441696	2.6818053930657917	3.934621510978843	0.6181368662270865	1.0972000395168042	1.3155623178649314	0.9736047376418704	-0.332411199529126	-1.470506327187954	-2.0583514418410487	-0.9399771189207907	-3.69364058832603	-4.715482009956612	-5.762574249350457
chr2R:3934551-3939284	1.1124041972467626	2.4269803564570855	1.397825448676237	1.6952985724441696	2.6818053930657917	3.934621510978843	0.6181368662270865	1.0972000395168042	1.3155623178649314	0.9736047376418704	-0.332411199529126	-1.470506327187954	-2.0583514418410487	-0.9399771189207907	-3.69364058832603	-4.715482009956612	-5.762574249350457	-6.498868233476711	-8.840289613715075	-7.896527912980367	-12.501298422075532	-12.933026833420374	-12.368318695312905	-9.423178431745567	-10.16682935981798	-5.587421865887583	-6.747562764569563	-18.932139091928008	-15.378956403040464	-27.745021724806644	-30.39207346647828	-25.790905968092748	-30.685707781300817	-28.819349555003434	-1.170041379908726	4.004061872828838	8.874908415596948	2.615306279857278	0.0	0.0	0.0	-0.5722315223304937	10.60525384705684	4.551700774102727	21.49759729230343	20.991777026795585	25.061376636882883	19.804294160124737	17.403028321377864
chr2R:4131704-4133419	1.8794854993956855	0.21715156387874834	-0.09677621438902537	-2.7868517893715326	-1.7087032182946953	-2.2053616790637998	-2.2632888069697144	0.45718125277724964	-1.779468090058009	-1.5721415294518208	-2.6904755406278245	0.7368085149856921	1.610930212035539	-0.8065359368777398	-1.002581496911385	0.3794904077357879	0.21145668906009957	2.289429582570745	5.733256421597699	2.5754340375626112	-0.2887691230768229	0.8065359368777398	0.37107205997171755	10.889903267250983	3.7099743467399318	13.498704072095531	6.099795759466678	11.16272126184557	18.470271767363325	9.600108309068165	4.3988406194072915	18.832289954393673	22.045172445692877	14.150732856825513	18.94618246512538	27.039163756072544	28.339757870987548	23.953835653643715	23.83473431469541	20.561076631401168	18.02799272238404	13.686407735505455	11.898248377719154	12.10995538848066	10.326437875530203	6.506831158439928	5.930222386337594	2.43586694843653	1.7174564949695326
chr2R:4136253-4137306	-1.5721415294518208	-2.6904755406278245	0.7368085149856921	1.610930212035539	-0.8065359368777398	-1.002581496911385	0.3794904077357879	0.21145668906009957	2.289429582570745	5.733256421597699	2.5754340375626112	-0.2887691230768229	0.8065359368777398	0.37107205997171755	10.889903267250983	3.7099743467399318	13.498704072095531	6.099795759466678	11.16272126184557	18.470271767363325	9.600108309068165	4.3988406194072915	18.832289954393673	22.045172445692877	14.150732856825513	18.94618246512538	27.039163756072544	28.339757870987548	23.953835653643715	23.83473431469541	20.561076631401168	18.02799272238404	13.686407735505455	11.898248377719154	12.10995538848066	10.326437875530203	6.506831158439928	5.930222386337594	2.43586694843653	1.7174564949695326	1.6236950965948647	-0.6127368711951886	-2.133107070266618	-2.6665618385982057	-1.537459316928925	-7.421886533402223	-8.816191924782851	-11.165595977147884	-13.424111794555582
chr2R:4137451-4139035	0.7368085149856921	1.610930212035539	-0.8065359368777398	-1.002581496911385	0.3794904077357879	0.21145668906009957	2.289429582570745	5.733256421597699	2.5754340375626112	-0.2887691230768229	0.8065359368777398	0.37107205997171755	10.889903267250983	3.7099743467399318	13.498704072095531	6.099795759466678	11.16272126184557	18.470271767363325	9.600108309068165	4.3988406194072915	18.832289954393673	22.045172445692877	14.150732856825513	18.94618246512538	27.039163756072544	28.339757870987548	23.953835653643715	23.83473431469541	20.561076631401168	18.02799272238404	13.686407735505455	11.898248377719154	12.10995538848066	10.326437875530203	6.506831158439928	5.930222386337594	2.43586694843653	1.7174564949695326	1.6236950965948647	-0.6127368711951886	-2.133107070266618	-2.6665618385982057	-1.537459316928925	-7.421886533402223	-8.816191924782851	-11.165595977147884	-13.424111794555582	-20.68844276457413	-22.125450994405067
chr2R:5080725-5085347	-15.09662574998329	-19.698033880323667	-11.833548381428596	-11.844935403566806	-5.766077952829224	2.658361625285562	0.7544658019199282	0.6383073482902311	1.3985712895470204	3.0878559880669347	4.7090583017922825	3.8908176128927097	1.1671154579048957	-0.27112389341359905	-0.2159937040606924	0.7755527030478158	-0.5969898904081319	0.0	0.0	0.0	0.0	0.0	0.0	0.0	0.0	0.0	0.0	0.0	0.0	2.6724018104762792	12.548632028606573	17.24156822607437	13.083228539113286	12.978650319104547	12.15167459132077	8.59815005790089	6.472281598672868	6.85694396813331	1.6550389317599739	0.2029213151866082	-1.1828109820902117	-1.729181489892723	-1.938546575215372	-4.35525468999167	-4.395361203138503	7.254425052061199	13.161655608147809	13.541596555636962	7.0034291336145005
chr2R:5860409-5865012	-5.185308899103613	-1.0668755590631576	-0.7359535705891888	0.8804889295627867	1.1537050610771495	0.29903377680209775	4.727171898209324	1.851348435306251	-1.4637527426815689	0.9609115391260601	4.46108693637005	5.041135597172318	4.2010732646687865	2.2956485333676047	0.9517559637601757	5.340100905052032	4.131691090331079	0.701168230524681	0.5146171570867977	-2.311767315670494	-1.9969147169882728	-0.38894791660417566	-1.170041379908726	-0.6418308007673913	-1.3343848487428691	0.2614505271567006	0.6252873828651146	2.2784376691250494	2.5857440836081795	1.6063391588799492	1.6749843987197495	1.3026797493190057	-2.263385921796446	-3.118818020277485	-5.980348412209219	-9.93454725504538	-8.183077645738386	-7.94619046853897	-5.347084235432769	-0.32675222119505476	-7.813927712213648	-2.57930669944693	1.5444361659797716	-0.09665944583183876	-0.611164010095887	-2.184120154015565	1.684872899606169	0.0	-0.32675222119505476
chr2R:5865127-5866830	4.46108693637005	5.041135597172318	4.2010732646687865	2.2956485333676047	0.9517559637601757	5.340100905052032	4.131691090331079	0.701168230524681	0.5146171570867977	-2.311767315670494	-1.9969147169882728	-0.38894791660417566	-1.170041379908726	-0.6418308007673913	-1.3343848487428691	0.2614505271567006	0.6252873828651146	2.2784376691250494	2.5857440836081795	1.6063391588799492	1.6749843987197495	1.3026797493190057	-2.263385921796446	-3.118818020277485	-5.980348412209219	-9.93454725504538	-8.183077645738386	-7.94619046853897	-5.347084235432769	-0.32675222119505476	-7.813927712213648	-2.57930669944693	1.5444361659797716	-0.09665944583183876	-0.611164010095887	-2.184120154015565	1.684872899606169	0.0	-0.32675222119505476	1.5280937151637	0.9342449822945017	3.1116449905781733	1.4223484209520463	1.5361674623468733	7.332115118508913	2.534074598142048	0.0	0.12686663134999643	-0.24859523514443574
chr2R:5868445-5876599	4.131691090331079	0.701168230524681	0.5146171570867977	-2.311767315670494	-1.9969147169882728	-0.38894791660417566	-1.170041379908726	-0.6418308007673913	-1.3343848487428691	0.2614505271567006	0.6252873828651146	2.2784376691250494	2.5857440836081795	1.6063391588799492	1.6749843987197495	1.3026797493190057	-2.263385921796446	-3.118818020277485	-5.980348412209219	-9.93454725504538	-8.183077645738386	-7.94619046853897	-5.347084235432769	-0.32675222119505476	-7.813927712213648	-2.57930669944693	1.5444361659797716	-0.09665944583183876	-0.611164010095887	-2.184120154015565	1.684872899606169	0.0	-0.32675222119505476	1.5280937151637	0.9342449822945017	3.1116449905781733	1.4223484209520463	1.5361674623468733	7.332115118508913	2.534074598142048	0.0	0.12686663134999643	-0.24859523514443574	0.0	-2.7818251204983344	-9.251203936019325	-8.546090519409216	-3.8469646920572265	-6.310088919090811
chr2R:6123028-6129971	0.0	-2.4765384404977215	-0.47712125471966244	0.47712125471966244	1.4637527426815686	7.520017393169208	5.499770800561923	0.32675222119505476	9.224806460643649	13.96827897663897	10.949003799833356	7.594268896564764	11.372584083450327	11.78385122177598	3.8466745327415244	0.7359535705891888	0.3842533059311557	0.3842533059311557	-0.2887691230768229	11.317771191447415	14.42746344875702	12.648427011048513	0.9059652567236041	6.067453679018467	7.665747935422307	7.533449510208714	6.369233964238414	5.746252176518572	4.22994710004473	4.100283573159678	2.7394373327346533	4.814736293867109	5.383380363799097	3.6039409982604176	-0.6806773396087114	1.942816176812905	2.011501186079084	-0.4583666403176052	1.0486944216898002	0.7987363286105508	0.8293992320520022	2.097339749469869	-1.0495056575390684	0.7968840332714819	-0.6927284516163809	-1.4036455905387566	-5.517732014472876	-6.038757182148944	-7.562122728919442
chr2R:7076764-7078850	7.446732417048364	10.220969493413072	3.320858130302268	1.8121613477909697	-0.11688495993445909	1.4507623574823598	-1.0466924622419154	0.46660954739493005	-2.547739520118809	-5.9150056925089665	-4.323586489600501	-2.9932771612989724	-4.154758329060091	-2.4857965548664924	-4.609715483055683	-7.817985067599104	-9.860795949107551	-12.364284522162665	-13.221340697045306	-11.817494084592992	-19.40854429375241	-2.155921150721805	-0.9568070777091172	-14.066205023222485	-15.602841066789228	-1.3365333925463236	1.1245948600767726	-0.14280065354848312	2.125161189360998	0.46320916070889684	0.0	-0.7221628065226663	1.4272848203841646	-0.04036672094020419	0.7975665951190493	0.7354590998884956	1.084507172267565	3.207740847689239	-1.1524762909077084	1.4637527426815686	-1.4473140673847598	-1.5755513284610834	-1.1743398761465214	2.084845808988668	-0.6267648488170149	0.47712125471966244	0.3842533059311557	0.0	1.8384355609363068
chr2R:7079289-7081220	1.4507623574823598	-1.0466924622419154	0.46660954739493005	-2.547739520118809	-5.9150056925089665	-4.323586489600501	-2.9932771612989724	-4.154758329060091	-2.4857965548664924	-4.609715483055683	-7.817985067599104	-9.860795949107551	-12.364284522162665	-13.221340697045306	-11.817494084592992	-19.40854429375241	-2.155921150721805	-0.9568070777091172	-14.066205023222485	-15.602841066789228	-1.3365333925463236	1.1245948600767726	-0.14280065354848312	2.125161189360998	0.46320916070889684	0.0	-0.7221628065226663	1.4272848203841646	-0.04036672094020419	0.7975665951190493	0.7354590998884956	1.084507172267565	3.207740847689239	-1.1524762909077084	1.4637527426815686	-1.4473140673847598	-1.5755513284610834	-1.1743398761465214	2.084845808988668	-0.6267648488170149	0.47712125471966244	0.3842533059311557	0.0	1.8384355609363068	-1.0425236966071492	-0.846599963331769	0.20966410991427384	2.250745433422818	0.3842533059311557
chr2R:7357106-7358577	1.7476927281577188	-1.2923869375890096	0.8339918868726757	1.748619450381466	-2.6433704441465036	-0.19797995152778394	-0.46847636853984953	-1.9269535331316576	-1.7665733594362947	-2.1492799274542436	-1.5041144185392694	-4.128236777909174	0.5161387175607159	-2.4928981050256094	-2.72430147733878	-2.254232936573581	-4.164716772817226	-2.8819204877914593	-2.9051596484829783	-1.0187035792142174	-0.3206834414453168	-0.0615723773666162	0.6500485400342132	-1.0706114803859847	-1.046962171603007	-1.747974626654894	-1.7536397569252051	-2.137262570082861	-0.9555372707242555	-0.8438718673638443	-1.3658932034652813	1.611137569651232	1.0905283678136264	8.024983717510928	7.374488779992824	8.171876486314625	4.773654840212157	1.5359464690053315	3.734265982236527	1.429963843363908	4.372862204262215	2.7999411838328703	1.6265097540060465	3.640408153802615	3.9147083194904337	0.8575541304766497	1.2749079373224017	-1.3410028072598326	1.4324636787000216
chr2R:7358957-7360337	1.748619450381466	-2.6433704441465036	-0.19797995152778394	-0.46847636853984953	-1.9269535331316576	-1.7665733594362947	-2.1492799274542436	-1.5041144185392694	-4.128236777909174	0.5161387175607159	-2.4928981050256094	-2.72430147733878	-2.254232936573581	-4.164716772817226	-2.8819204877914593	-2.9051596484829783	-1.0187035792142174	-0.3206834414453168	-0.0615723773666162	0.6500485400342132	-1.0706114803859847	-1.046962171603007	-1.747974626654894	-1.7536397569252051	-2.137262570082861	-0.9555372707242555	-0.8438718673638443	-1.3658932034652813	1.611137569651232	1.0905283678136264	8.024983717510928	7.374488779992824	8.171876486314625	4.773654840212157	1.5359464690053315	3.734265982236527	1.429963843363908	4.372862204262215	2.7999411838328703	1.6265097540060465	3.640408153802615	3.9147083194904337	0.8575541304766497	1.2749079373224017	-1.3410028072598326	1.4324636787000216	1.5557752998878922	1.5218223729643094	0.05721096440987807
chr2R:7361226-7366883	-1.7665733594362947	-2.1492799274542436	-1.5041144185392694	-4.128236777909174	0.5161387175607159	-2.4928981050256094	-2.72430147733878	-2.254232936573581	-4.164716772817226	-2.8819204877914593	-2.9051596484829783	-1.0187035792142174	-0.3206834414453168	-0.0615723773666162	0.6500485400342132	-1.0706114803859847	-1.046962171603007	-1.747974626654894	-1.7536397569252051	-2.137262570082861	-0.9555372707242555	-0.8438718673638443	-1.3658932034652813	1.611137569651232	1.0905283678136264	8.024983717510928	7.374488779992824	8.171876486314625	4.773654840212157	1.5359464690053315	3.734265982236527	1.429963843363908	4.372862204262215	2.7999411838328703	1.6265097540060465	3.640408153802615	3.9147083194904337	0.8575541304766497	1.2749079373224017	-1.3410028072598326	1.4324636787000216	1.5557752998878922	1.5218223729643094	0.05721096440987807	-0.8102310183040966	-6.126147824850123	-6.316521572519302	-7.688888601635888	-9.382705728223813
chr2R:7367245-7369068	-0.3206834414453168	-0.0615723773666162	0.6500485400342132	-1.0706114803859847	-1.046962171603007	-1.747974626654894	-1.7536397569252051	-2.137262570082861	-0.9555372707242555	-0.8438718673638443	-1.3658932034652813	1.611137569651232	1.0905283678136264	8.024983717510928	7.374488779992824	8.171876486314625	4.773654840212157	1.5359464690053315	3.734265982236527	1.429963843363908	4.372862204262215	2.7999411838328703	1.6265097540060465	3.640408153802615	3.9147083194904337	0.8575541304766497	1.2749079373224017	-1.3410028072598326	1.4324636787000216	1.5557752998878922	1.5218223729643094	0.05721096440987807	-0.8102310183040966	-6.126147824850123	-6.316521572519302	-7.688888601635888	-9.382705728223813	-13.786358642367315	-18.528997950274398	-16.72746127715123	-17.700744959191432	-25.265145195922436	-12.490469514124532	-20.03437080521049	-6.321367255346854	-0.5552050987676277	4.672416020157342	18.39255520494524	24.32292491436458
chr2R:7408064-7409993	-7.522217988251948	-7.46622143556635	-0.7833290745420346	-0.13323612038830765	-3.167604316370188	0.0	-5.452683305180576	-10.466529084997772	-4.167635902930303	-5.432854401681693	4.089398750026189	12.791707175431512	13.85941624685655	13.26392311782769	5.431550282964474	7.825819710811755	6.602637143702762	7.055515264666051	7.798595016604291	6.623711879211463	4.039298808091308	6.09856780609842	2.3693640543805574	8.54615099328015	5.543336846105091	6.884683417617149	8.0504739321306	4.92108894342387	4.477802353397115	2.9595397763609723	6.807215244336315	6.183802962896232	4.330130923725442	2.6892856023711977	1.8697249273196923	4.567621243015681	1.2684059321617454	2.001450782818499	-0.8145079815156564	1.0056648301422655	-1.9621191943693759	-1.701192258677601	-3.323546792064223	-3.326350254967583	-2.6258444824499563	-2.6789810420278046	-2.6761838940857783	-4.424151016004736	-1.1917931285357952
chr2R:7410541-7411838	0.0	-5.452683305180576	-10.466529084997772	-4.167635902930303	-5.432854401681693	4.089398750026189	12.791707175431512	13.85941624685655	13.26392311782769	5.431550282964474	7.825819710811755	6.602637143702762	7.055515264666051	7.798595016604291	6.623711879211463	4.039298808091308	6.09856780609842	2.3693640543805574	8.54615099328015	5.543336846105091	6.884683417617149	8.0504739321306	4.92108894342387	4.477802353397115	2.9595397763609723	6.807215244336315	6.183802962896232	4.330130923725442	2.6892856023711977	1.8697249273196923	4.567621243015681	1.2684059321617454	2.001450782818499	-0.8145079815156564	1.0056648301422655	-1.9621191943693759	-1.701192258677601	-3.323546792064223	-3.326350254967583	-2.6258444824499563	-2.6789810420278046	-2.6761838940857783	-4.424151016004736	-1.1917931285357952	-0.3847521578163629	-0.7537990413227323	-1.7032279224545546	1.599718247703744	-2.3286248352848276
chr2R:7412243-7434302	-4.167635902930303	-5.432854401681693	4.089398750026189	12.791707175431512	13.85941624685655	13.26392311782769	5.431550282964474	7.825819710811755	6.602637143702762	7.055515264666051	7.798595016604291	6.623711879211463	4.039298808091308	6.09856780609842	2.3693640543805574	8.54615099328015	5.543336846105091	6.884683417617149	8.0504739321306	4.92108894342387	4.477802353397115	2.9595397763609723	6.807215244336315	6.183802962896232	4.330130923725442	2.6892856023711977	1.8697249273196923	4.567621243015681	1.2684059321617454	2.001450782818499	-0.8145079815156564	1.0056648301422655	-1.9621191943693759	-1.701192258677601	-3.323546792064223	-3.326350254967583	-2.6258444824499563	-2.6789810420278046	-2.6761838940857783	-4.424151016004736	-1.1917931285357952	-0.3847521578163629	-0.7537990413227323	-1.7032279224545546	1.599718247703744	-2.3286248352848276	-1.1737218734474009	-0.8465769790125707	0.03872847568606752
chr2R:7435403-7443034	-1.1737218734474009	-0.8465769790125707	0.03872847568606752	1.257286020483771	2.823123676195268	-0.8220463561745047	1.0736458615586628	1.077744034682199	-1.6673537031135734	-2.5750936882169686	-5.260738778785674	-7.04339144803367	-3.0722194732887718	-1.812968282056054	-2.7893783289406615	-3.389504352856204	-3.151918314667087	-1.9949251799235672	-1.9863472459511538	-2.3468267319997995	-2.567842569963161	-0.8323953814811523	0.9707946635899108	-0.6199881850809983	-1.2069429748918226	2.2176249736780558	0.10059507535182818	2.6430563031624987	2.03176647558373	3.2309472871642373	4.038101243010132	5.055430964541521	4.438233815867458	4.677482730672638	1.5542447104447568	-2.3227582603045454	-4.904148274855005	-7.445246178864082	-7.732087064323677	-9.213000213432608	-3.660576642853549	-3.9559501076569954	-2.7083000802540926	-5.535812154129795	-2.0688148267711286	-0.9747657003407538	-3.3556906997344713	-2.021138297996029	-1.4669269185469507
chr2R:7443829-7445089	-1.9949251799235672	-1.9863472459511538	-2.3468267319997995	-2.567842569963161	-0.8323953814811523	0.9707946635899108	-0.6199881850809983	-1.2069429748918226	2.2176249736780558	0.10059507535182818	2.6430563031624987	2.03176647558373	3.2309472871642373	4.038101243010132	5.055430964541521	4.438233815867458	4.677482730672638	1.5542447104447568	-2.3227582603045454	-4.904148274855005	-7.445246178864082	-7.732087064323677	-9.213000213432608	-3.660576642853549	-3.9559501076569954	-2.7083000802540926	-5.535812154129795	-2.0688148267711286	-0.9747657003407538	-3.3556906997344713	-2.021138297996029	-1.4669269185469507	-7.3424369750092415	-2.1892584659250063	0.8946886236107281	-1.2680262264704911	-1.1602514687886032	-0.44843481343551295	2.796373435044514	1.8179440490447467	1.792062975170935	-3.7623030308592518	-4.32985694126494	-0.7047257968626498	1.2863889906162507	1.9444779736638576	-0.268948881918534	-2.4418777456564307	4.98425665519019
chr2R:7445161-7446749	-2.567842569963161	-0.8323953814811523	0.9707946635899108	-0.6199881850809983	-1.2069429748918226	2.2176249736780558	0.10059507535182818	2.6430563031624987	2.03176647558373	3.2309472871642373	4.038101243010132	5.055430964541521	4.438233815867458	4.677482730672638	1.5542447104447568	-2.3227582603045454	-4.904148274855005	-7.445246178864082	-7.732087064323677	-9.213000213432608	-3.660576642853549	-3.9559501076569954	-2.7083000802540926	-5.535812154129795	-2.0688148267711286	-0.9747657003407538	-3.3556906997344713	-2.021138297996029	-1.4669269185469507	-7.3424369750092415	-2.1892584659250063	0.8946886236107281	-1.2680262264704911	-1.1602514687886032	-0.44843481343551295	2.796373435044514	1.8179440490447467	1.792062975170935	-3.7623030308592518	-4.32985694126494	-0.7047257968626498	1.2863889906162507	1.9444779736638576	-0.268948881918534	-2.4418777456564307	4.98425665519019	4.356111385663457	1.8432388566632292	1.6738629554884512
chr2R:7447835-7450573	2.2176249736780558	0.10059507535182818	2.6430563031624987	2.03176647558373	3.2309472871642373	4.038101243010132	5.055430964541521	4.438233815867458	4.677482730672638	1.5542447104447568	-2.3227582603045454	-4.904148274855005	-7.445246178864082	-7.732087064323677	-9.213000213432608	-3.660576642853549	-3.9559501076569954	-2.7083000802540926	-5.535812154129795	-2.0688148267711286	-0.9747657003407538	-3.3556906997344713	-2.021138297996029	-1.4669269185469507	-7.3424369750092415	-2.1892584659250063	0.8946886236107281	-1.2680262264704911	-1.1602514687886032	-0.44843481343551295	2.796373435044514	1.8179440490447467	1.792062975170935	-3.7623030308592518	-4.32985694126494	-0.7047257968626498	1.2863889906162507	1.9444779736638576	-0.268948881918534	-2.4418777456564307	4.98425665519019	4.356111385663457	1.8432388566632292	1.6738629554884512	-0.3685885903759495	6.34324035519954	7.279233328342808	7.247062428119252	3.157496176787314
chr2R:7453387-7454599	-4.904148274855005	-7.445246178864082	-7.732087064323677	-9.213000213432608	-3.660576642853549	-3.9559501076569954	-2.7083000802540926	-5.535812154129795	-2.0688148267711286	-0.9747657003407538	-3.3556906997344713	-2.021138297996029	-1.4669269185469507	-7.3424369750092415	-2.1892584659250063	0.8946886236107281	-1.2680262264704911	-1.1602514687886032	-0.44843481343551295	2.796373435044514	1.8179440490447467	1.792062975170935	-3.7623030308592518	-4.32985694126494	-0.7047257968626498	1.2863889906162507	1.9444779736638576	-0.268948881918534	-2.4418777456564307	4.98425665519019	4.356111385663457	1.8432388566632292	1.6738629554884512	-0.3685885903759495	6.34324035519954	7.279233328342808	7.247062428119252	3.157496176787314	4.878482498260571	6.150185795730252	0.0	0.5251554870916664	3.7611568430648283	5.637787367870359	9.987466817165325	9.461009652983908	3.497141063165567	4.1119005594798415	1.5581527774686772
chr2R:7454885-7456063	-9.213000213432608	-3.660576642853549	-3.9559501076569954	-2.7083000802540926	-5.535812154129795	-2.0688148267711286	-0.9747657003407538	-3.3556906997344713	-2.021138297996029	-1.4669269185469507	-7.3424369750092415	-2.1892584659250063	0.8946886236107281	-1.2680262264704911	-1.1602514687886032	-0.44843481343551295	2.796373435044514	1.8179440490447467	1.792062975170935	-3.7623030308592518	-4.32985694126494	-0.7047257968626498	1.2863889906162507	1.9444779736638576	-0.268948881918534	-2.4418777456564307	4.98425665519019	4.356111385663457	1.8432388566632292	1.6738629554884512	-0.3685885903759495	6.34324035519954	7.279233328342808	7.247062428119252	3.157496176787314	4.878482498260571	6.150185795730252	0.0	0.5251554870916664	3.7611568430648283	5.637787367870359	9.987466817165325	9.461009652983908	3.497141063165567	4.1119005594798415	1.5581527774686772	3.246349556616089	1.9395394510421244	0.9096731962178196
chr2R:7456150-7457340	-2.7083000802540926	-5.535812154129795	-2.0688148267711286	-0.9747657003407538	-3.3556906997344713	-2.021138297996029	-1.4669269185469507	-7.3424369750092415	-2.1892584659250063	0.8946886236107281	-1.2680262264704911	-1.1602514687886032	-0.44843481343551295	2.796373435044514	1.8179440490447467	1.792062975170935	-3.7623030308592518	-4.32985694126494	-0.7047257968626498	1.2863889906162507	1.9444779736638576	-0.268948881918534	-2.4418777456564307	4.98425665519019	4.356111385663457	1.8432388566632292	1.6738629554884512	-0.3685885903759495	6.34324035519954	7.279233328342808	7.247062428119252	3.157496176787314	4.878482498260571	6.150185795730252	0.0	0.5251554870916664	3.7611568430648283	5.637787367870359	9.987466817165325	9.461009652983908	3.497141063165567	4.1119005594798415	1.5581527774686772	3.246349556616089	1.9395394510421244	0.9096731962178196	0.0	-0.22232004466397795	-1.318551786254929
chr2R:7618649-7619947	11.267288829896403	9.02442716355783	11.048498978135532	9.032880324934734	13.122207007720938	6.482583957089263	5.66998307710227	7.811734708422146	8.509659181353495	8.390514066364387	4.058204965515337	0.36542763576651055	-1.46044199390887	-3.435049623714806	-6.141128322386552	-8.388405471196778	-10.418606430291678	-10.575156782149149	-8.691294802827272	-8.230874342918803	2.567824714946294	5.108767682142056	4.876003981989092	3.8503772588688694	6.1535258790196306	1.6764581060080321	1.0593936817421525	-1.9185409722588258	-3.7515106402672793	0.20067099366226807	3.0394746098374457	2.0330351030422915	2.157714484012714	2.89342916065306	-1.1252242618967547	0.5795730246826247	1.0624872833318864	2.5283589752524187	1.1737218734474009	-0.8658456680767596	0.8716034142644573	1.0061014392748495	-0.035698791818371496	-3.5048330912637384	-4.259072810731987	-4.864134418822778	-8.90201114409534	-8.09071373896256	-13.132492191631473
chr2R:7620717-7622359	13.122207007720938	6.482583957089263	5.66998307710227	7.811734708422146	8.509659181353495	8.390514066364387	4.058204965515337	0.36542763576651055	-1.46044199390887	-3.435049623714806	-6.141128322386552	-8.388405471196778	-10.418606430291678	-10.575156782149149	-8.691294802827272	-8.230874342918803	2.567824714946294	5.108767682142056	4.876003981989092	3.8503772588688694	6.1535258790196306	1.6764581060080321	1.0593936817421525	-1.9185409722588258	-3.7515106402672793	0.20067099366226807	3.0394746098374457	2.0330351030422915	2.157714484012714	2.89342916065306	-1.1252242618967547	0.5795730246826247	1.0624872833318864	2.5283589752524187	1.1737218734474009	-0.8658456680767596	0.8716034142644573	1.0061014392748495	-0.035698791818371496	-3.5048330912637384	-4.259072810731987	-4.864134418822778	-8.90201114409534	-8.09071373896256	-13.132492191631473	-12.340804079313212	-9.261293399768137	-10.889924229652834	-4.313871480974667
chr2R:7627183-7628691	-10.575156782149149	-8.691294802827272	-8.230874342918803	2.567824714946294	5.108767682142056	4.876003981989092	3.8503772588688694	6.1535258790196306	1.6764581060080321	1.0593936817421525	-1.9185409722588258	-3.7515106402672793	0.20067099366226807	3.0394746098374457	2.0330351030422915	2.157714484012714	2.89342916065306	-1.1252242618967547	0.5795730246826247	1.0624872833318864	2.5283589752524187	1.1737218734474009	-0.8658456680767596	0.8716034142644573	1.0061014392748495	-0.035698791818371496	-3.5048330912637384	-4.259072810731987	-4.864134418822778	-8.90201114409534	-8.09071373896256	-13.132492191631473	-12.340804079313212	-9.261293399768137	-10.889924229652834	-4.313871480974667	-15.065638812166087	-20.94243867435003	-13.588173327377948	-13.319793092431238	-2.879723976178439	-0.9134267050013337	-1.4141227309573272	-3.952188106197801	-3.4767047359556145	-1.0521650478453481	0.7119759847340833	0.0	1.544232442671477
chr2R:7630517-7633618	6.1535258790196306	1.6764581060080321	1.0593936817421525	-1.9185409722588258	-3.7515106402672793	0.20067099366226807	3.0394746098374457	2.0330351030422915	2.157714484012714	2.89342916065306	-1.1252242618967547	0.5795730246826247	1.0624872833318864	2.5283589752524187	1.1737218734474009	-0.8658456680767596	0.8716034142644573	1.0061014392748495	-0.035698791818371496	-3.5048330912637384	-4.259072810731987	-4.864134418822778	-8.90201114409534	-8.09071373896256	-13.132492191631473	-12.340804079313212	-9.261293399768137	-10.889924229652834	-4.313871480974667	-15.065638812166087	-20.94243867435003	-13.588173327377948	-13.319793092431238	-2.879723976178439	-0.9134267050013337	-1.4141227309573272	-3.952188106197801	-3.4767047359556145	-1.0521650478453481	0.7119759847340833	0.0	1.544232442671477	2.244517654211266	3.856528711372006	2.219158106488127	1.747914115364469	1.9452120797316002	-1.8074057676945061	1.1269828484614135
chr2R:7677696-7681752	-6.387169993082665	-4.680439985102758	-5.572780728983179	-4.939429881289533	-6.410726196225348	-3.4637036768457077	-2.767189217808326	-5.311440918626243	-1.1150305900284696	-2.3678115892070952	-2.404208384947594	-1.645231180153673	-1.2057328385501553	-2.553393136915721	-3.576050797044728	-0.4014552121537673	-0.4663808185489961	1.6784951417219551	1.2998646395667794	0.6963805262958971	-0.019684813843793544	1.257901309395275	1.4313637641589874	-1.8792900437885869	0.9060148212826148	-0.7461793099378241	2.0357856799155085	0.06637961055984029	-1.0190444600159192	-3.4679705443141264	-4.940708521526202	1.5134718318201357	0.0	0.8819455811986521	-1.043115131234041	2.7761620479957863	1.3016166698136762	1.426124101543566	3.849488548105297	3.158966573828217	6.113840737773448	4.721625106553001	5.252199173707844	5.999731704547437	2.4420675445827866	2.293221464706343	1.4719692565647504	3.3071954717749996	1.2336196984422303
chr2R:7683818-7687443	-1.2057328385501553	-2.553393136915721	-3.576050797044728	-0.4014552121537673	-0.4663808185489961	1.6784951417219551	1.2998646395667794	0.6963805262958971	-0.019684813843793544	1.257901309395275	1.4313637641589874	-1.8792900437885869	0.9060148212826148	-0.7461793099378241	2.0357856799155085	0.06637961055984029	-1.0190444600159192	-3.4679705443141264	-4.940708521526202	1.5134718318201357	0.0	0.8819455811986521	-1.043115131234041	2.7761620479957863	1.3016166698136762	1.426124101543566	3.849488548105297	3.158966573828217	6.113840737773448	4.721625106553001	5.252199173707844	5.999731704547437	2.4420675445827866	2.293221464706343	1.4719692565647504	3.3071954717749996	1.2336196984422303	-0.9527115521825323	-0.46498740701090974	-1.7900375716253532	1.6422014869843864	-0.4302286062049197	-1.0116036152544414	-1.8794937993803094	0.959364142741939	-2.4263031021776977	-1.5081452084869096	0.38974521965784337	-0.6059114159318344
chr2R:8336509-8337573	-7.040192550099506	-5.528316790551161	-3.528987372503203	-4.3876782599551225	-3.9472851383741134	-2.8478433703284893	-1.1285198054705525	-2.6637844443061685	-2.5457367857773465	-0.18865815254138904	10.138810934675764	9.656061515519768	6.397723120582149	5.698238528070719	7.247993942215906	4.845840824851458	2.626761676519103	-3.2129002612671673	-4.037078122982296	-4.63258931284192	-6.120857615991673	-2.4328029996820746	5.073141856744301	-0.418945545250222	4.949042205672253	4.080937871933578	3.2335340929952165	1.0398733261310948	0.4333694895193577	-0.03346921734843254	2.014152951184756	3.3394668966070387	-1.7620325608723464	0.24684129331012078	-3.8376681655499127	-2.0928182363846295	1.0563008179165678	0.1816082853140066	-1.1766281587696714	2.3158425399668867	0.7072054665352984	-0.07992265307463525	-1.1011972483097157	-5.9119060416409415	-9.251973431486618	-12.135536551512905	-10.031379503168504	-9.50574113737604	-2.3802047892002247
chr2R:8768500-8772048	10.789187715710984	9.999595349862775	1.6927352453282947	8.129565280190597	6.071167901169141	7.038970548401431	6.815690457065935	2.2691212993301275	1.684872899606169	0.0	0.0	1.8027107223228733	10.340650974560711	8.588604422571741	9.136324182406737	2.7668969448255316	11.778895150270092	2.94656837718914	12.457765969284278	8.09006610257108	14.937732312730482	11.67817819677227	14.058050310172481	1.7656446379364785	1.5684952380216675	4.577539489572691	2.945371672850967	2.9564253280876125	-3.9135859740442687	-3.566922897509424	-3.7708426614248145	-5.495679141714731	-2.325194761771106	-17.048433714115017	-19.460748920357023	-24.35965699837682	-14.25258848395708	-18.384402822341762	-4.856534274840572	-0.6383073482902312	-3.885989056488127	-11.368181991023242	-12.016779236604949	-6.514024833664107	0.0	-2.505364911801589	-10.90961855177771	-5.473591921437022	-13.564844092935962
chr2R:8772177-8778320	2.2691212993301275	1.684872899606169	0.0	0.0	1.8027107223228733	10.340650974560711	8.588604422571741	9.136324182406737	2.7668969448255316	11.778895150270092	2.94656837718914	12.457765969284278	8.09006610257108	14.937732312730482	11.67817819677227	14.058050310172481	1.7656446379364785	1.5684952380216675	4.577539489572691	2.945371672850967	2.9564253280876125	-3.9135859740442687	-3.566922897509424	-3.7708426614248145	-5.495679141714731	-2.325194761771106	-17.048433714115017	-19.460748920357023	-24.35965699837682	-14.25258848395708	-18.384402822341762	-4.856534274840572	-0.6383073482902312	-3.885989056488127	-11.368181991023242	-12.016779236604949	-6.514024833664107	0.0	-2.505364911801589	-10.90961855177771	-5.473591921437022	-13.564844092935962	-18.27610053212934	-2.230418279856905	-8.165465532703138	-0.2887691230768229	-3.793942516854452	-6.146601875531124	-10.688863190809032
chr2R:8780602-8781774	1.5684952380216675	4.577539489572691	2.945371672850967	2.9564253280876125	-3.9135859740442687	-3.566922897509424	-3.7708426614248145	-5.495679141714731	-2.325194761771106	-17.048433714115017	-19.460748920357023	-24.35965699837682	-14.25258848395708	-18.384402822341762	-4.856534274840572	-0.6383073482902312	-3.885989056488127	-11.368181991023242	-12.016779236604949	-6.514024833664107	0.0	-2.505364911801589	-10.90961855177771	-5.473591921437022	-13.564844092935962	-18.27610053212934	-2.230418279856905	-8.165465532703138	-0.2887691230768229	-3.793942516854452	-6.146601875531124	-10.688863190809032	-6.29957027415417	0.0	0.0	-10.174767696098755	-5.71759449507699	-8.239803105993238	-7.10169616198814	0.0	-3.089445889968238	0.0	0.0	-0.9568070777091172	2.110242609449484	0.0	0.21387402597795782	2.2904913529913076	0.6252873828651146
chr2R:8786699-8791845	-14.25258848395708	-18.384402822341762	-4.856534274840572	-0.6383073482902312	-3.885989056488127	-11.368181991023242	-12.016779236604949	-6.514024833664107	0.0	-2.505364911801589	-10.90961855177771	-5.473591921437022	-13.564844092935962	-18.27610053212934	-2.230418279856905	-8.165465532703138	-0.2887691230768229	-3.793942516854452	-6.146601875531124	-10.688863190809032	-6.29957027415417	0.0	0.0	-10.174767696098755	-5.71759449507699	-8.239803105993238	-7.10169616198814	0.0	-3.089445889968238	0.0	0.0	-0.9568070777091172	2.110242609449484	0.0	0.21387402597795782	2.2904913529913076	0.6252873828651146	2.9309859264213385	4.153612998162001	9.040965088514923	1.6422014869843864	0.0	20.034454028311135	37.41585054427	29.37508700648894	1.2780642861172016	2.5435974661718377	23.60636866994006	36.54204975039834
chr2R:8791939-8795962	-10.90961855177771	-5.473591921437022	-13.564844092935962	-18.27610053212934	-2.230418279856905	-8.165465532703138	-0.2887691230768229	-3.793942516854452	-6.146601875531124	-10.688863190809032	-6.29957027415417	0.0	0.0	-10.174767696098755	-5.71759449507699	-8.239803105993238	-7.10169616198814	0.0	-3.089445889968238	0.0	0.0	-0.9568070777091172	2.110242609449484	0.0	0.21387402597795782	2.2904913529913076	0.6252873828651146	2.9309859264213385	4.153612998162001	9.040965088514923	1.6422014869843864	0.0	20.034454028311135	37.41585054427	29.37508700648894	1.2780642861172016	2.5435974661718377	23.60636866994006	36.54204975039834	31.972756804149178	22.05926581483435	7.528615149037454	7.503971126654592	4.778467791037395	2.0261809858973656	1.170041379908726	0.3551616300004318	-5.986463310301198	-4.682934718649088
chr2R:8797999-8799350	0.0	-10.174767696098755	-5.71759449507699	-8.239803105993238	-7.10169616198814	0.0	-3.089445889968238	0.0	0.0	-0.9568070777091172	2.110242609449484	0.0	0.21387402597795782	2.2904913529913076	0.6252873828651146	2.9309859264213385	4.153612998162001	9.040965088514923	1.6422014869843864	0.0	20.034454028311135	37.41585054427	29.37508700648894	1.2780642861172016	2.5435974661718377	23.60636866994006	36.54204975039834	31.972756804149178	22.05926581483435	7.528615149037454	7.503971126654592	4.778467791037395	2.0261809858973656	1.170041379908726	0.3551616300004318	-5.986463310301198	-4.682934718649088	-3.6141933172860297	-6.560356209119683	-5.467450692349053	6.336707738173845	4.5062797159744985	-3.000293733097535	-7.223920738393705	-13.803423870448666	-9.329786243678232	-4.941236476240855	-7.828463190787423	-8.329560277138082
chr2R:8835790-8845393	-5.168781765304076	-3.87256959985754	-2.7904368392291232	-7.654176945956812	-13.520202818486156	-13.271404554360174	-6.808641910516924	-11.475302418833605	-4.733098946064469	-3.9431221326670736	-12.717555205416497	-1.3978207651393055	-1.8399160083056418	0.32675222119505476	3.567667300138837	4.075839451901586	5.019413062614096	8.368277372981458	-0.2406233412219088	-0.32675222119505476	-0.4666095473949303	1.8539290334117917	9.578090332885225	8.663543545227842	5.882127919667529	2.6626179125221676	-2.6286809612855944	-2.81887614726039	-8.428764200309296	-8.36349418412211	-5.344847586013971	-3.3083626916377105	0.19916529609750638	-11.418255193321384	-10.84631765996932	-3.6442365374572256	9.919628700361567	28.361900365496034	29.01687429197397	31.929875575779235	39.867521230435194	37.35339578045379	32.25433663989563	23.37895043833107	14.99142401309139	13.00337204378834	6.867658500937793	7.3671312859321185	5.968860813909398
chr2R:8847608-8852295	5.882127919667529	2.6626179125221676	-2.6286809612855944	-2.81887614726039	-8.428764200309296	-8.36349418412211	-5.344847586013971	-3.3083626916377105	0.19916529609750638	-11.418255193321384	-10.84631765996932	-3.6442365374572256	9.919628700361567	28.361900365496034	29.01687429197397	31.929875575779235	39.867521230435194	37.35339578045379	32.25433663989563	23.37895043833107	14.99142401309139	13.00337204378834	6.867658500937793	7.3671312859321185	5.968860813909398	1.811370200817759	-0.41024808511490324	3.322649863377018	5.642710709596096	7.330164534618445	4.671876768078512	2.416659295478667	6.186862148486526	4.057289673430025	2.2450517424402276	0.563425312136083	-0.43772269785684903	-0.48597513339663945	-3.603343732173044	-4.803358373559419	-5.977512189621277	-12.294826639058527	-13.341281521521461	-17.614371401042604	-17.041418546666673	-19.71911122340913	-10.510278491544302	-12.297085260294818	-2.860698270893802
chr2R:8868304-8872569	-12.294826639058527	-13.341281521521461	-17.614371401042604	-17.041418546666673	-19.71911122340913	-10.510278491544302	-12.297085260294818	-2.860698270893802	-14.487762099720783	-11.009660657663321	-8.700929580024143	-3.8060717203914622	3.948061498950856	7.509768666233031	16.753556177302677	16.750271067711427	15.156595997542528	10.616341152769039	7.504286684381488	4.077789579489813	3.419851564858414	1.0829765873605623	2.4508584104789413	-2.579386104596589	-3.7580149463074384	-9.54531441045352	-12.807370021288309	-8.97399811157852	-9.392400455498843	-14.893937339362916	-5.984408052930945	-12.517992351386473	-6.054835298377658	-2.7926415731855303	-2.84145335684646	3.706818898880739	2.2938547106835787	4.1521560631164505	6.298507475992696	2.322625431079232	1.2254977346762437	-1.2234998746452945	-1.9752756755868506	-5.442590010061262	-8.691918908833452	-9.312903599608742	-15.974894055886844	-16.612968740823447	-16.658877680913612
chr2R:8873262-8879387	-8.700929580024143	-3.8060717203914622	3.948061498950856	7.509768666233031	16.753556177302677	16.750271067711427	15.156595997542528	10.616341152769039	7.504286684381488	4.077789579489813	3.419851564858414	1.0829765873605623	2.4508584104789413	-2.579386104596589	-3.7580149463074384	-9.54531441045352	-12.807370021288309	-8.97399811157852	-9.392400455498843	-14.893937339362916	-5.984408052930945	-12.517992351386473	-6.054835298377658	-2.7926415731855303	-2.84145335684646	3.706818898880739	2.2938547106835787	4.1521560631164505	6.298507475992696	2.322625431079232	1.2254977346762437	-1.2234998746452945	-1.9752756755868506	-5.442590010061262	-8.691918908833452	-9.312903599608742	-15.974894055886844	-16.612968740823447	-16.658877680913612	-12.503763843406434	-13.88297559285366	-9.02395992894517	-8.671370115713342	-7.603385582950277	-3.909157338994012	-5.454376966267193	-0.5852340251852298	2.701435116322208	-0.12947044783891842
chr2R:8879439-8883938	2.4508584104789413	-2.579386104596589	-3.7580149463074384	-9.54531441045352	-12.807370021288309	-8.97399811157852	-9.392400455498843	-14.893937339362916	-5.984408052930945	-12.517992351386473	-6.054835298377658	-2.7926415731855303	-2.84145335684646	3.706818898880739	2.2938547106835787	4.1521560631164505	6.298507475992696	2.322625431079232	1.2254977346762437	-1.2234998746452945	-1.9752756755868506	-5.442590010061262	-8.691918908833452	-9.312903599608742	-15.974894055886844	-16.612968740823447	-16.658877680913612	-12.503763843406434	-13.88297559285366	-9.02395992894517	-8.671370115713342	-7.603385582950277	-3.909157338994012	-5.454376966267193	-0.5852340251852298	2.701435116322208	-0.12947044783891842	2.419388310356729	8.02669210905275	4.41791094699482	12.06908257909871	5.921035862396973	11.058948366917287	3.6165012742666023	3.24946772097565	-0.30286982738043494	-2.777372020625478	0.5552050987676277	0.0
chr2R:8884633-8887452	-2.7926415731855303	-2.84145335684646	3.706818898880739	2.2938547106835787	4.1521560631164505	6.298507475992696	2.322625431079232	1.2254977346762437	-1.2234998746452945	-1.9752756755868506	-5.442590010061262	-8.691918908833452	-9.312903599608742	-15.974894055886844	-16.612968740823447	-16.658877680913612	-12.503763843406434	-13.88297559285366	-9.02395992894517	-8.671370115713342	-7.603385582950277	-3.909157338994012	-5.454376966267193	-0.5852340251852298	2.701435116322208	-0.12947044783891842	2.419388310356729	8.02669210905275	4.41791094699482	12.06908257909871	5.921035862396973	11.058948366917287	3.6165012742666023	3.24946772097565	-0.30286982738043494	-2.777372020625478	0.5552050987676277	0.0	6.157774096861395	5.066067924757487	5.085868589569021	5.713515848036063	5.225773872240019	2.0699693159599106	-0.3458259289707359	-6.737446471312665	-8.545680380970586	-10.208353745149607	-9.70718993721171
chr2R:8900326-8904024	11.058948366917287	3.6165012742666023	3.24946772097565	-0.30286982738043494	-2.777372020625478	0.5552050987676277	0.0	6.157774096861395	5.066067924757487	5.085868589569021	5.713515848036063	5.225773872240019	2.0699693159599106	-0.3458259289707359	-6.737446471312665	-8.545680380970586	-10.208353745149607	-9.70718993721171	-9.830668769716906	-2.625204406471548	-5.658546310096611	-5.582476869249987	-6.380733526188016	-9.416896149061214	-1.233008489771276	-0.47712125471966244	-1.6219397094069283	-7.718328495750278	-3.694855272513342	-4.3572312382685645	-6.45099237060125	-4.885134908214641	-10.585050517436628	-5.923119273719029	-1.684872899606169	2.943814282356755	5.378941468423823	10.520313383974177	13.50435262224638	7.139810488027688	2.9135609361787562	-3.849988192650763	-4.758025873063312	-8.971264539300883	-8.101484053134772	0.7359535705891888	-2.94656837718914	0.5507144850370496	2.3326342731872307
chr2R:8904043-8906686	5.066067924757487	5.085868589569021	5.713515848036063	5.225773872240019	2.0699693159599106	-0.3458259289707359	-6.737446471312665	-8.545680380970586	-10.208353745149607	-9.70718993721171	-9.830668769716906	-2.625204406471548	-5.658546310096611	-5.582476869249987	-6.380733526188016	-9.416896149061214	-1.233008489771276	-0.47712125471966244	-1.6219397094069283	-7.718328495750278	-3.694855272513342	-4.3572312382685645	-6.45099237060125	-4.885134908214641	-10.585050517436628	-5.923119273719029	-1.684872899606169	2.943814282356755	5.378941468423823	10.520313383974177	13.50435262224638	7.139810488027688	2.9135609361787562	-3.849988192650763	-4.758025873063312	-8.971264539300883	-8.101484053134772	0.7359535705891888	-2.94656837718914	0.5507144850370496	2.3326342731872307	0.8737862774855958	1.8835705362300212	-1.2269494655027144	-2.0108880908580744	-4.054125724562983	-4.234044264353082	-4.9253142671605366	-2.8262408457024573
chr2R:8907447-8913135	-6.737446471312665	-8.545680380970586	-10.208353745149607	-9.70718993721171	-9.830668769716906	-2.625204406471548	-5.658546310096611	-5.582476869249987	-6.380733526188016	-9.416896149061214	-1.233008489771276	-0.47712125471966244	-1.6219397094069283	-7.718328495750278	-3.694855272513342	-4.3572312382685645	-6.45099237060125	-4.885134908214641	-10.585050517436628	-5.923119273719029	-1.684872899606169	2.943814282356755	5.378941468423823	10.520313383974177	13.50435262224638	7.139810488027688	2.9135609361787562	-3.849988192650763	-4.758025873063312	-8.971264539300883	-8.101484053134772	0.7359535705891888	-2.94656837718914	0.5507144850370496	2.3326342731872307	0.8737862774855958	1.8835705362300212	-1.2269494655027144	-2.0108880908580744	-4.054125724562983	-4.234044264353082	-4.9253142671605366	-2.8262408457024573	-6.9239053456515665	-5.980310493791556	-1.9745377194915121	-1.900300166455814	-0.5552050987676277	-0.3802170570181953
chr2R:8919543-8930791	7.139810488027688	2.9135609361787562	-3.849988192650763	-4.758025873063312	-8.971264539300883	-8.101484053134772	0.7359535705891888	-2.94656837718914	0.5507144850370496	2.3326342731872307	0.8737862774855958	1.8835705362300212	-1.2269494655027144	-2.0108880908580744	-4.054125724562983	-4.234044264353082	-4.9253142671605366	-2.8262408457024573	-6.9239053456515665	-5.980310493791556	-1.9745377194915121	-1.900300166455814	-0.5552050987676277	-0.3802170570181953	-1.0048036686000343	-0.3842533059311557	-2.5634506557044014	-5.41701111342312	-4.842008251198206	0.288769123076823	0.0	9.624132631767594	22.440591285611433	12.323110189854106	23.944069029681938	25.616776364935156	10.2658226252211	1.922924649580727	10.23275737060493	10.549555300761956	9.153789928657526	7.366089530658417	1.019538385512873	1.6196696456596547	-1.2295235131312527	1.0847332370641878	-1.291138693371079	-5.276779652806363	-6.807744672987076
chr2R:9459328-9460652	-5.65596645995546	-6.3274225145639535	-9.50633471551994	-7.864599834908354	0.21888064018945716	-8.262432015165261	-11.514037555100328	-5.1778856244413065	-12.189574381636252	-5.251495913999159	-7.646560005685488	-0.9761204326292244	-7.653584492475613	-8.277724499160534	-4.63115905477339	-6.453136322342755	-10.187133432451336	-4.415697775523048	-6.268643618667359	-6.580294121536504	-6.20846626417021	-1.9604739118635084	-2.141837826089747	-2.769893200376653	1.897604259904281	3.1203947387116586	2.593475536807962	0.2614505271567006	6.671293977966764	11.583854099982686	9.326778667589453	11.930243415258067	7.892611287009744	5.743173523932205	2.202206762624448	3.162880963994572	-0.7005109164097346	2.2259704734795105	1.1015037110071162	3.4690734401681507	3.094984516512947	5.141894880245667	1.1299339514163393	0.8575780898740779	-6.031420323599026	-5.837878782593125	-10.114076219275253	-8.637124513438645	-7.006025369494663
chr2R:9578588-9580015	0.3842533059311557	8.153803965628748	11.417229194942445	12.166191284791037	7.21872397601153	10.554998279288574	1.4737249660132001	1.5456255814899598	5.1894367549403775	6.304072967536766	5.680352315544824	3.713873661869669	5.688948296193166	0.9884928598239788	1.4637527426815686	3.023234683551182	6.523399830567758	11.100102091014548	0.23647017700345258	2.170326612168649	7.125496778925582	4.298691504930099	7.517344503561707	0.5813628905998097	4.490442719717965	2.7499303835915403	5.832613398234817	6.570277824235104	2.9903908871231644	1.8069652555483386	5.8497000563658865	6.47347217942945	5.767199200486618	3.980417720299719	1.8925935969780694	5.1505596857622	5.3906351768388845	0.9670162803285552	2.71703359733242	0.9972554008446257	3.7118128696267783	7.1403163902352915	1.5822108906017813	3.007860173737946	3.592561476998615	3.9363689243144786	1.684872899606169	-0.6195964372125651	0.0
chr2R:10084429-10101920	10.999544152346031	13.505801018912221	5.257095115206915	8.410314910283553	12.515928683294094	9.372148008949328	14.01814510203512	4.970194993651323	-0.2562384669819143	-1.5247970729087041	-3.097040460289085	0.6015889139767603	4.298538800573385	13.188483766664394	22.748654048719843	23.740216681362448	16.356492063567167	9.481552893249635	3.142499225975162	-1.3924227581285444	-0.5539519315632241	-2.0154149902595746	0.5810988475050405	11.087954325791014	3.664619297333315	6.704513289871742	4.000824670172625	1.390832808845621	-0.1517713607006489	1.6023513204592457	-1.7514516054277962	-0.838755568010035	-6.024573575374334	-11.019265345936635	-13.779488173746264	-14.623342943909398	-1.7430068596988104	1.7644887562950988	1.265608589300804	0.8222528342812809	-2.205078024700087	-9.450557740724081	-13.816533770982858	-14.229992274450677	-9.028126033255909	-9.79885383660288	-19.794183474648438	-19.20366292365189	-3.6183851656548636
chr2R:10341215-10345144	2.27573125129075	7.582654866341893	2.0405239174251437	4.162070282284638	6.6872231961219395	4.892652287472731	10.994999419309282	5.8385060512366165	5.05428110233803	12.85603629105315	8.427294856428333	15.632284756325221	13.3355334230872	11.080811292626214	10.132869380723887	5.540742100774092	7.9072549852524805	13.998908052760566	11.648845761530346	10.224474110526398	8.348737144636404	8.143419909084164	2.4097816516498756	2.0206206391553163	2.155386277503924	0.051632288191670664	-1.6384755570888943	-4.406399865503239	-2.7759509843000205	-3.233215109315934	-1.8791334404873477	-7.547934107685321	-4.963554883154813	-2.7931753691248735	-0.9170972231098502	-5.946164434751619	-8.925615883507222	-17.800528427034482	-14.42992009143703	-24.933514310485577	-18.93069041432357	-6.927307345018517	-1.4637527426815689	-9.068293202367483	-21.932372863118882	-13.715514296115996	1.2822683090761038	1.7539842724590253	2.6056760721383636
chr2R:10345599-10349369	12.85603629105315	8.427294856428333	15.632284756325221	13.3355334230872	11.080811292626214	10.132869380723887	5.540742100774092	7.9072549852524805	13.998908052760566	11.648845761530346	10.224474110526398	8.348737144636404	8.143419909084164	2.4097816516498756	2.0206206391553163	2.155386277503924	0.051632288191670664	-1.6384755570888943	-4.406399865503239	-2.7759509843000205	-3.233215109315934	-1.8791334404873477	-7.547934107685321	-4.963554883154813	-2.7931753691248735	-0.9170972231098502	-5.946164434751619	-8.925615883507222	-17.800528427034482	-14.42992009143703	-24.933514310485577	-18.93069041432357	-6.927307345018517	-1.4637527426815689	-9.068293202367483	-21.932372863118882	-13.715514296115996	1.2822683090761038	1.7539842724590253	2.6056760721383636	2.982558084699582	-2.156457149183092	1.17739276559589	1.1842127072467068	-3.0109682584770683	-4.015584239171953	-8.324308071900074	-2.2665114419290284	-0.7872971486101805
chr2R:10353475-10354575	2.155386277503924	0.051632288191670664	-1.6384755570888943	-4.406399865503239	-2.7759509843000205	-3.233215109315934	-1.8791334404873477	-7.547934107685321	-4.963554883154813	-2.7931753691248735	-0.9170972231098502	-5.946164434751619	-8.925615883507222	-17.800528427034482	-14.42992009143703	-24.933514310485577	-18.93069041432357	-6.927307345018517	-1.4637527426815689	-9.068293202367483	-21.932372863118882	-13.715514296115996	1.2822683090761038	1.7539842724590253	2.6056760721383636	2.982558084699582	-2.156457149183092	1.17739276559589	1.1842127072467068	-3.0109682584770683	-4.015584239171953	-8.324308071900074	-2.2665114419290284	-0.7872971486101805	0.5405974926766718	-1.1880309103388726	-5.132304282175574	2.2017906069350746	12.6138611285189	22.517972511188077	7.395151377333234	5.830595596473332	5.336478929222895	9.689926407159213	5.053932792857036	6.648140471077119	7.837629124942149	4.872844043489144	7.3418695825344855
chr2R:10364215-10366924	1.2822683090761038	1.7539842724590253	2.6056760721383636	2.982558084699582	-2.156457149183092	1.17739276559589	1.1842127072467068	-3.0109682584770683	-4.015584239171953	-8.324308071900074	-2.2665114419290284	-0.7872971486101805	0.5405974926766718	-1.1880309103388726	-5.132304282175574	2.2017906069350746	12.6138611285189	22.517972511188077	7.395151377333234	5.830595596473332	5.336478929222895	9.689926407159213	5.053932792857036	6.648140471077119	7.837629124942149	4.872844043489144	7.3418695825344855	0.32675222119505476	1.0668755590631576	2.376270380737143	4.251798680376562	7.594621926368662	5.106587556073673	0.32675222119505476	2.589142805300472	4.437841999821327	3.175316741600419	4.1472109898532326	4.903083788876492	2.6844472025958153	1.8733788713469202	5.261847794995285	0.43222655669757537	0.7117117942826409	1.4581737593578104	3.4627094009357933	0.6017988609332651	2.5637271376691104	2.8440460307329873
chr2R:10681220-10682897	-0.5344136915306799	-1.4382233748311708	-1.492792786376403	-3.542955850880206	0.2673674493105602	-2.329205659689728	-0.2896428552539798	1.1355531963110885	2.2895453934835186	0.5351438829242819	1.4187976868059613	0.021831009599669295	-0.03208205540913829	-0.02115993497837298	-1.076697745514295	-2.473416351822204	-5.7347629545274215	-1.0678577857095384	14.278508877384635	13.487785921768717	8.098221284910863	2.415097645983873	-2.545568153717263	-8.66099267185187	-8.764908347483747	-4.4559471478564365	2.2234944826750493	0.7168130532152993	1.4318110840375944	7.943357524649989	8.945441553631312	5.918132919356468	0.9636419398097922	1.8962418819108398	0.6025013259654013	0.1260310732114399	-3.378621860506343	-6.594207079685831	-5.846628803774289	-8.66523025769577	-10.86681381994302	-8.054753107946587	-3.420515673976359	-2.5762739033041115	-13.724283009616885	-9.991100733309036	-12.774582507039515	-7.052117821732862	-10.749701564316222
chr2R:10687571-10691064	-0.02115993497837298	-1.076697745514295	-2.473416351822204	-5.7347629545274215	-1.0678577857095384	14.278508877384635	13.487785921768717	8.098221284910863	2.415097645983873	-2.545568153717263	-8.66099267185187	-8.764908347483747	-4.4559471478564365	2.2234944826750493	0.7168130532152993	1.4318110840375944	7.943357524649989	8.945441553631312	5.918132919356468	0.9636419398097922	1.8962418819108398	0.6025013259654013	0.1260310732114399	-3.378621860506343	-6.594207079685831	-5.846628803774289	-8.66523025769577	-10.86681381994302	-8.054753107946587	-3.420515673976359	-2.5762739033041115	-13.724283009616885	-9.991100733309036	-12.774582507039515	-7.052117821732862	-10.749701564316222	-20.130431154882707	-3.3375516617360876	1.5721415294518206	-2.035382223798986	3.9825410290823196	0.5082880936139358	3.189619182559751	8.480256887475841	8.709897696276789	5.986768528811698	0.5017667590600959	0.0	1.6806839062132066
chr2R:10984953-10986702	-3.846299125143343	-3.0763820364243184	-8.244560891999829	-7.395451858267279	-2.781670000291393	-8.045394358800673	-6.720804939564243	-7.354650873701419	-1.5022269290607766	0.0	-1.9769857196479577	0.0	-1.2780642861172016	-1.174489805035937	1.472003033151193	1.9155890756740432	0.3842533059311557	1.1383885475127642	-1.2210504626659477	0.47403660766159494	-2.103752177054088	-0.6382996508998904	-3.4237449801756634	-3.9384067888675043	-4.745178551836246	-1.7127627122662943	-2.917501122707952	0.3842533059311557	-0.6252873828651145	-1.4637527426815689	0.9884928598239788	0.7344833960219443	0.8241527149290168	0.8557854230069988	4.595219719250825	0.2937101574747451	3.6103454451132926	0.9505641576499434	0.5552050987676277	3.0056436102415165	2.351725252218992	0.6689457040470806	2.5725582528919206	-0.8001792435589558	-1.3120223027252602	0.0532066626989982	-0.6840748246713699	-1.5195604157558817	-4.6391950958929815
chr2R:11214956-11216401	-3.7877972145197005	-2.4365859574633544	-2.1964177459713925	-2.8233753494857905	-1.873814068647039	-5.199036855447253	-5.25955588571146	-1.930830747986832	-2.7149905247691235	-2.7285928155171044	-0.4951420217912413	-4.003670135096589	-3.340149043181039	-2.585501491478718	-4.202388386848457	-0.5543485277474116	-1.931172197799093	-2.1056713699398886	-2.4519239582451084	-2.983159633267784	-2.901173119487679	-2.4247115840405686	1.6245178218540142	0.9818998123088725	-0.32675222119505476	-0.7183432030669151	5.4699067764189415	4.878958859858914	4.858850640900355	6.383100114739408	2.831971637920145	5.978468278379924	7.0051678579129915	6.587587170790332	0.32675222119505476	3.818832516973696	6.4760913851270505	4.388446395185431	6.818114373242343	6.348782834288212	6.548316503157509	6.7936946736454935	3.1352537757298795	-0.02793193304646752	0.0	-2.4430283325395683	-3.6542963252665768	-2.151151621900994	-2.0526111929166655
chr2R:11216675-11218688	-1.873814068647039	-5.199036855447253	-5.25955588571146	-1.930830747986832	-2.7149905247691235	-2.7285928155171044	-0.4951420217912413	-4.003670135096589	-3.340149043181039	-2.585501491478718	-4.202388386848457	-0.5543485277474116	-1.931172197799093	-2.1056713699398886	-2.4519239582451084	-2.983159633267784	-2.901173119487679	-2.4247115840405686	1.6245178218540142	0.9818998123088725	-0.32675222119505476	-0.7183432030669151	5.4699067764189415	4.878958859858914	4.858850640900355	6.383100114739408	2.831971637920145	5.978468278379924	7.0051678579129915	6.587587170790332	0.32675222119505476	3.818832516973696	6.4760913851270505	4.388446395185431	6.818114373242343	6.348782834288212	6.548316503157509	6.7936946736454935	3.1352537757298795	-0.02793193304646752	0.0	-2.4430283325395683	-3.6542963252665768	-2.151151621900994	-2.0526111929166655	-1.4730247532188931	-2.7853935267471384	-4.907009847562709	-3.76989860533844
chr2R:11721672-11724746	-1.4637527426815689	-0.9059652567236041	-2.6603071012231623	-2.094123104223885	-0.7280658368435295	-1.3970908377005962	-4.9894382683244	-0.8304894544406655	-6.9079948002691385	-8.749224139113894	-8.213866523682231	-5.813426789113977	-5.606021214696741	0.7561756218421583	-2.070703033732624	0.4149226874182542	0.40425267331151093	0.2679382780591642	0.5578137042737208	0.47712125471966244	0.3979407680092423	5.319713516566622	4.188542518174153	7.608879264106888	4.77295023009246	5.413969341277207	2.516649548588187	1.9498553243998247	-0.639446561470835	4.390425196032483	1.3490043022672331	1.9552785017812284	-0.193922088034782	-0.614342944328622	2.707032793027319	-0.37358385800853056	-1.2048957693008349	1.0696713817491161	3.3793205606011427	4.425896713689309	-0.1478807599015723	-0.29087594389683313	-1.8755679916043633	-1.2780110025445968	-0.8260606492729017	-3.5933189522006903	-2.7852464740787197	-3.422369592656304	-2.347191577207943
chr2R:12194223-12196547	3.600082109793348	6.767304036343496	4.159033462707051	6.824051264656626	3.0987801959893786	5.687553439138805	5.964736887844811	4.907198532791824	1.6612334157773805	6.552350003426521	8.38567147678672	6.605225306560468	5.60473497950504	9.043823821331216	11.767775788648954	7.779198201786022	12.62289363867326	15.266558728091734	16.871342583504113	4.786260491415696	3.212512130486815	9.27333603846005	11.549899719250659	9.22084053367652	4.221209332430004	0.9778661294483837	-0.5335395996155065	-0.7040446165082389	-1.3611511088672978	-1.7296650644212546	-0.6450377075358537	12.59335295716411	15.641565801165099	13.010415729946672	11.561901953504961	8.731508035895413	7.476387043855227	2.378959994427021	2.3017852664294254	-1.6281866230422595	-4.500907457919761	-6.221949375576143	-10.40875879194598	-10.411110210657553	-7.967537111762717	-2.4917694554294365	-0.8784000398442727	-3.5288028949838504	-2.7431431408271387
chr2R:12196725-12198824	5.687553439138805	5.964736887844811	4.907198532791824	1.6612334157773805	6.552350003426521	8.38567147678672	6.605225306560468	5.60473497950504	9.043823821331216	11.767775788648954	7.779198201786022	12.62289363867326	15.266558728091734	16.871342583504113	4.786260491415696	3.212512130486815	9.27333603846005	11.549899719250659	9.22084053367652	4.221209332430004	0.9778661294483837	-0.5335395996155065	-0.7040446165082389	-1.3611511088672978	-1.7296650644212546	-0.6450377075358537	12.59335295716411	15.641565801165099	13.010415729946672	11.561901953504961	8.731508035895413	7.476387043855227	2.378959994427021	2.3017852664294254	-1.6281866230422595	-4.500907457919761	-6.221949375576143	-10.40875879194598	-10.411110210657553	-7.967537111762717	-2.4917694554294365	-0.8784000398442727	-3.5288028949838504	-2.7431431408271387	-5.22062038255653	-8.942388429402477	-5.914819054261156	-8.406395472330017	2.1955649908965467
chr2R:12268510-12270328	-2.769554979713251	-0.48270525311591445	-7.561166695766801	-9.298061876521256	-9.771270190438612	-11.306052818808478	-11.519087884381854	-14.2665109441793	-10.686738368786893	-12.394348430061576	-9.907332691120208	3.8053652205860957	4.396146461349133	5.994260510849999	13.914455069206962	9.497432814502845	3.669994430907956	5.307663914529292	4.610382589744929	0.6143523406825023	-2.4003052838405723	-8.198348359758208	-11.888210175377433	-15.360698965774315	-13.059265875700763	-15.15078099846797	-5.3524276221301115	2.4447039913600768	-0.0928668322453266	-3.232253322830593	-7.559478498194688	-10.59863010194056	-13.809396654853048	3.065741386066141	5.066021551090474	3.5722015990014033	4.160551355519746	0.0	3.570866708441025	1.5574092908930728	-0.8065359368777398	1.3821770810048504	2.4864296284358542	4.44866640116336	2.0807364184885917	5.913745024219866	4.808506978539805	2.9240013450075195	4.831958831696182
chr2R:12400607-12402360	0.7579502271044098	1.3487495342138467	0.47712125471966244	3.3978946819465916	3.6148288175938332	2.8370872826759945	2.680515920522018	5.330625391917048	3.317437619632437	-0.19916529609750633	-0.9909497625872966	-1.4151000338564996	0.8136651040317476	-0.43661529973700336	1.5149302457102516	-1.3567452101856745	-0.48503341826545066	-1.610657729732321	-0.32338704857424194	-0.9059652567236041	-0.47712125471966244	3.4803266054975732	2.283255611055425	0.26340159884164077	0.9148539519842666	0.4691199554333027	-0.6605213774957127	-2.7417874529200046	-0.9015555441220025	-1.7762234813933593	-0.8138240234121964	-1.087636782058556	-3.3112992584771908	-1.9181616192850557	-0.8122468138921684	-0.7359535705891888	-1.966915757159111	0.12328227301712781	-0.34114498342306415	0.0	-2.3286248352848276	6.016021167993665	6.944371622964459	11.015582354694063	8.793699852576076	5.974965213753685	3.3578189222649826	7.439449293556602	9.358346542901948
chr2R:13707341-13709503	5.559201832852911	1.0638281576422768	1.574306360979512	0.5692948145336297	3.4105647030564703	3.259285462222609	2.6282814843023057	3.6802313247166167	1.1737218734474009	4.45552575872499	2.9079438090761043	7.106279392309241	5.417054666985213	4.3418702670425	1.5920238599839691	-1.6156991955399493	-4.2616118240777014	-4.742698705188135	-11.483125367741438	-11.754473295222619	-17.00614308763026	-17.913623032905605	-17.35023332125884	-21.95973805892064	-9.994342940759177	3.3166357281115753	0.0	0.0	2.0100128819317873	0.28641744930210006	4.072248691094802	1.0315727057785793	1.434971828473221	-0.6388605550269268	-3.871432207316432	-3.7866830048022244	-9.21368631039194	-7.643315023641717	-12.178618226926579	-10.76410810656951	-1.0200340261366534	-2.9062382985965534	-6.8811412519675415	-9.237095774715803	-13.0176030541629	-13.236007769765276	-8.60870832239728	-1.0668755590631576	-0.26145052715670036
chr2R:14143582-14144941	2.17659897653974	0.0	-1.7374771212266285	1.7219300060283143	-1.922001352944852	-2.173691380312837	-4.086075684839784	-2.7359305742063342	-1.6371972199031293	-1.8736902443015138	0.7174817428959889	1.138856247756403	-0.8594673189690885	0.9071006615265566	1.4933196963306614	1.0227479694884674	-2.0262080295950105	-0.6450281214653721	-0.1889886607848789	0.7357890626869555	1.5689787428799586	-0.33260643001872364	1.2987181692705434	3.9324103675767117	0.6562378949787072	1.4638223172830405	-0.20775345980197565	1.0902906936206231	0.23281022958338474	-0.7589191467106031	1.9507357358492872	-0.02037683934305438	1.7758006230321384	2.3271628524204764	1.1350365509262288	0.6540554821264676	2.8704852232631266	0.9576994196620457	0.40674268368821626	-0.6200982346397795	-3.062683295686973	-3.1301587704915885	-3.706907988892713	-2.0077408624416524	0.7869235550701423	-0.8500224220829575	-4.356117043286523	1.740236991450073	2.310097436003703
chr2R:14422425-14424171	-2.4490514794789386	-1.881922849021938	-3.400305737770981	-5.214000282919871	-5.6891155802294735	-4.864925728997871	-3.591268164361703	0.0	0.0	0.0	0.0	0.0	0.0	0.0	0.0	0.0	0.0	0.0	0.0	0.0	0.0	1.6516301303613414	1.2417203437958086	0.3842533059311557	4.432897307109408	9.823680960689986	6.265029590969967	9.089847808538567	6.840831968763122	6.944824567667854	10.688708718308485	6.429066307801243	4.111295305295475	9.79817401687176	3.4461916807838673	5.330732431428045	3.71771807984092	3.055925028531549	-1.617114471522462	-1.2592039633473264	-3.4235854320912305	-3.2016248520048594	-2.9000481046664803	-4.339057320141399	-6.694147528289807	-10.077563718018283	-9.174958030992919	-5.882548312077012	-1.9084850188786497
chr2R:15147173-15150035	1.924883842574373	0.7359535705891888	2.3286248352848276	1.0668755590631576	5.857669518242227	6.733856899326446	0.23647017700345258	-1.4637527426815689	-0.6816519536376183	7.969286573494585	2.9084424621840808	1.411298959763762	5.781131496646488	6.976860416401287	-0.6252873828651145	0.5552050987676277	3.1306714174548422	7.83029856281108	7.5898561385605126	8.703843182178227	4.3449548733360235	4.663546856230586	10.14750309447931	5.462886935321074	-0.26145052715670036	3.1116449905781733	4.908453312719506	8.30414376786266	8.03075936611462	7.800183540789212	6.610502633293257	-1.8776275673959582	-3.146469614551218	-3.394777926768674	-0.9157694278386627	0.0	1.0055190369395175	2.6664847819730366	3.239149381001545	7.090737375747188	5.537860595187803	6.171629208272698	2.8624145009716444	6.274707872379302	6.589579476638278	14.037682937323272	9.537389525588875	4.2405921533042	15.116586949791788
chr2R:15154719-15165586	0.5552050987676277	3.1306714174548422	7.83029856281108	7.5898561385605126	8.703843182178227	4.3449548733360235	4.663546856230586	10.14750309447931	5.462886935321074	-0.26145052715670036	3.1116449905781733	4.908453312719506	8.30414376786266	8.03075936611462	7.800183540789212	6.610502633293257	-1.8776275673959582	-3.146469614551218	-3.394777926768674	-0.9157694278386627	0.0	1.0055190369395175	2.6664847819730366	3.239149381001545	7.090737375747188	5.537860595187803	6.171629208272698	2.8624145009716444	6.274707872379302	6.589579476638278	14.037682937323272	9.537389525588875	4.2405921533042	15.116586949791788	14.86257058005012	20.70407787928525	9.102535059915851	16.127781074259715	14.301603506200399	16.780164919502745	9.84412989946579	6.102312604741996	5.4972373113923005	7.754785839328483	4.652597558889136	1.415901543956476	-3.4099333935559084	-6.45696973385245	-11.54328153660308
chr2R:15458173-15460632	-1.4648227722754492	-0.8335879482692081	-0.5793231689574146	0.32675222119505476	-2.501800314194446	-3.0184671003694628	-1.593559642496018	1.531099762115607	-2.6112071703380346	-4.147384704449379	-1.3401475004782404	-5.381688639033244	-4.288764797218387	-4.355659141817329	-2.363557096497183	-5.304711052440748	-3.7124603044307904	-0.9467400074240724	-0.26145052715670036	-5.877393802978655	-5.763752954469251	-2.2248021302805503	-0.6992410207988732	-7.358376778280506	-7.305919316581139	-0.7490429136284136	0.47712125471966244	0.32675222119505476	-6.649183032421596	-7.566312192082939	-7.639952524175609	0.0	-0.3842533059311557	-0.9884928598239788	-5.378692621708575	-3.134346153310909	-0.9884928598239788	-0.9884928598239788	0.47712125471966244	0.0	0.9059652567236041	0.0	4.143113856737254	2.6681480308577536	1.0668755590631576	1.5781838836615223	4.46501002346352	3.5432034180177356	-2.3286248352848276
chr2R:15724564-15728150	2.2890987262375684	5.274658041094259	3.0559494876756856	3.9926319566259365	1.8297810760723052	0.5552050987676277	3.0200888302355287	-0.06260363519419238	-0.3842533059311557	0.993075051586437	1.4415666383623782	1.2021134575183243	0.7113818975540438	-2.245341045800597	1.0362199795409535	-0.2882131381630413	0.7184663757372592	-2.558442829077959	-1.4532380401181546	-0.5006074039880007	-2.792926074228655	-2.0550189557703495	-3.4903461119826984	-5.47647562580026	-7.63234365032652	-8.09465505096651	-9.231620413055115	-5.219753964345777	-6.514312473726401	-3.0844694149579017	-1.1682147458673842	-1.085813192896444	0.9884928598239788	0.0	-1.1737218734474009	1.684872899606169	5.269570741097712	1.5369015688726981	5.759631022787976	4.634176673409652	0.5053128117350191	3.1540213309696545	4.4147764984007845	4.107859689442009	1.0160435479444807	2.341304642096356	-0.34114498342306415	1.9801509964855086	2.91371488482285
chr2R:15728399-15733301	-0.06260363519419238	-0.3842533059311557	0.993075051586437	1.4415666383623782	1.2021134575183243	0.7113818975540438	-2.245341045800597	1.0362199795409535	-0.2882131381630413	0.7184663757372592	-2.558442829077959	-1.4532380401181546	-0.5006074039880007	-2.792926074228655	-2.0550189557703495	-3.4903461119826984	-5.47647562580026	-7.63234365032652	-8.09465505096651	-9.231620413055115	-5.219753964345777	-6.514312473726401	-3.0844694149579017	-1.1682147458673842	-1.085813192896444	0.9884928598239788	0.0	-1.1737218734474009	1.684872899606169	5.269570741097712	1.5369015688726981	5.759631022787976	4.634176673409652	0.5053128117350191	3.1540213309696545	4.4147764984007845	4.107859689442009	1.0160435479444807	2.341304642096356	-0.34114498342306415	1.9801509964855086	2.91371488482285	4.122685420812418	2.1854628323160226	5.666333459453763	6.035410658035004	0.22407746444571308	3.5380274912166505	4.5838584933119995
chr2R:15743070-15744988	1.5369015688726981	5.759631022787976	4.634176673409652	0.5053128117350191	3.1540213309696545	4.4147764984007845	4.107859689442009	1.0160435479444807	2.341304642096356	-0.34114498342306415	1.9801509964855086	2.91371488482285	4.122685420812418	2.1854628323160226	5.666333459453763	6.035410658035004	0.22407746444571308	3.5380274912166505	4.5838584933119995	6.946284198786275	12.176560070727609	8.772842829901728	8.408258772194245	1.6979609250729193	-0.44488538773411196	-1.974021491670065	2.805123871484411	-1.4322869196839607	-1.8113542189696388	-6.252330477996957	-3.0474342990133803	-5.746459861862736	-3.869502265782812	-7.5492849793920875	-9.388350160934372	-6.696167804154358	-4.017759671126922	-1.0466924622419154	0.0	0.47712125471966244	0.32675222119505476	1.6875797829967418	7.01940215334849	8.8850399853046	8.2554701274662	3.195078554957909	0.9698979575395525	-1.900486833877511	-8.085163506956592
chr2R:15745890-15750004	4.4147764984007845	4.107859689442009	1.0160435479444807	2.341304642096356	-0.34114498342306415	1.9801509964855086	2.91371488482285	4.122685420812418	2.1854628323160226	5.666333459453763	6.035410658035004	0.22407746444571308	3.5380274912166505	4.5838584933119995	6.946284198786275	12.176560070727609	8.772842829901728	8.408258772194245	1.6979609250729193	-0.44488538773411196	-1.974021491670065	2.805123871484411	-1.4322869196839607	-1.8113542189696388	-6.252330477996957	-3.0474342990133803	-5.746459861862736	-3.869502265782812	-7.5492849793920875	-9.388350160934372	-6.696167804154358	-4.017759671126922	-1.0466924622419154	0.0	0.47712125471966244	0.32675222119505476	1.6875797829967418	7.01940215334849	8.8850399853046	8.2554701274662	3.195078554957909	0.9698979575395525	-1.900486833877511	-8.085163506956592	-13.504721198560512	-7.806009678328989	-3.0797683073807653	1.3821770810048504	-3.673340224084223
chr2R:15920412-15922229	4.432262703876777	3.6018472675893567	0.6544427253897666	0.3182578632241477	1.9896976566415874	-0.6489937632395207	-1.7345287976228647	-4.82292176370359	-3.7524182567589346	0.060370869171954326	-3.709247369805555	-5.927175766444189	-4.503571039171101	-9.19858444751611	-2.0840518049738312	-5.479412450436103	-2.8009043686585686	0.0	-7.345099166872255	-7.0157795343844525	-10.964686849535534	-4.6302291155353865	-4.125183660412982	-0.7359535705891888	-1.4637527426815689	-4.946900395304975	-8.48425706694479	-6.286886169807156	-7.769221753524731	-8.65641174406818	-6.5494024985863435	-3.1569403860572547	-3.216121259652629	-3.078696850364199	-0.90831928691478	0.0	1.0668755590631576	1.3821770810048504	2.623722453208834	4.855404088851963	4.522720732448778	0.9568070777091172	0.0	5.161162911515797	7.744048647663818	3.1255694161669636	9.226676817565824	5.163560291577166	1.36742250680259
chr2R:15925268-15928659	-3.709247369805555	-5.927175766444189	-4.503571039171101	-9.19858444751611	-2.0840518049738312	-5.479412450436103	-2.8009043686585686	0.0	-7.345099166872255	-7.0157795343844525	-10.964686849535534	-4.6302291155353865	-4.125183660412982	-0.7359535705891888	-1.4637527426815689	-4.946900395304975	-8.48425706694479	-6.286886169807156	-7.769221753524731	-8.65641174406818	-6.5494024985863435	-3.1569403860572547	-3.216121259652629	-3.078696850364199	-0.90831928691478	0.0	1.0668755590631576	1.3821770810048504	2.623722453208834	4.855404088851963	4.522720732448778	0.9568070777091172	0.0	5.161162911515797	7.744048647663818	3.1255694161669636	9.226676817565824	5.163560291577166	1.36742250680259	3.6818194678652763	4.443534764308768	7.898920315815218	9.909372474016644	6.40466344901408	5.421085903774314	3.5982293506441216	3.385628838290411	5.840256370854307	5.819595228098718
chr2R:15929001-15933578	-7.345099166872255	-7.0157795343844525	-10.964686849535534	-4.6302291155353865	-4.125183660412982	-0.7359535705891888	-1.4637527426815689	-4.946900395304975	-8.48425706694479	-6.286886169807156	-7.769221753524731	-8.65641174406818	-6.5494024985863435	-3.1569403860572547	-3.216121259652629	-3.078696850364199	-0.90831928691478	0.0	1.0668755590631576	1.3821770810048504	2.623722453208834	4.855404088851963	4.522720732448778	0.9568070777091172	0.0	5.161162911515797	7.744048647663818	3.1255694161669636	9.226676817565824	5.163560291577166	1.36742250680259	3.6818194678652763	4.443534764308768	7.898920315815218	9.909372474016644	6.40466344901408	5.421085903774314	3.5982293506441216	3.385628838290411	5.840256370854307	5.819595228098718	5.867905828426055	4.055838266127865	0.836182818766372	-1.5040165661675615	-0.13094531411676016	0.6367128730407142	1.155808862056379	-0.34317530998006174
chr2R:15933869-15934913	-6.286886169807156	-7.769221753524731	-8.65641174406818	-6.5494024985863435	-3.1569403860572547	-3.216121259652629	-3.078696850364199	-0.90831928691478	0.0	1.0668755590631576	1.3821770810048504	2.623722453208834	4.855404088851963	4.522720732448778	0.9568070777091172	0.0	5.161162911515797	7.744048647663818	3.1255694161669636	9.226676817565824	5.163560291577166	1.36742250680259	3.6818194678652763	4.443534764308768	7.898920315815218	9.909372474016644	6.40466344901408	5.421085903774314	3.5982293506441216	3.385628838290411	5.840256370854307	5.819595228098718	5.867905828426055	4.055838266127865	0.836182818766372	-1.5040165661675615	-0.13094531411676016	0.6367128730407142	1.155808862056379	-0.34317530998006174	-2.4709931204640165	0.09927233669201388	-0.9501541550033062	1.077257422790834	1.8334362411624698	-1.3130903162692455	-0.40130189885732703	-4.089692494735526	0.42152079629730965
chr2R:15937896-15938849	0.0	1.0668755590631576	1.3821770810048504	2.623722453208834	4.855404088851963	4.522720732448778	0.9568070777091172	0.0	5.161162911515797	7.744048647663818	3.1255694161669636	9.226676817565824	5.163560291577166	1.36742250680259	3.6818194678652763	4.443534764308768	7.898920315815218	9.909372474016644	6.40466344901408	5.421085903774314	3.5982293506441216	3.385628838290411	5.840256370854307	5.819595228098718	5.867905828426055	4.055838266127865	0.836182818766372	-1.5040165661675615	-0.13094531411676016	0.6367128730407142	1.155808862056379	-0.34317530998006174	-2.4709931204640165	0.09927233669201388	-0.9501541550033062	1.077257422790834	1.8334362411624698	-1.3130903162692455	-0.40130189885732703	-4.089692494735526	0.42152079629730965	-0.6641110243653271	-0.6461738161874808	1.400650011954279	0.0	-1.2495192698985365	-4.226761211414434	-4.75143044548672	-2.5163603422846017
chr2R:15940099-15943808	4.522720732448778	0.9568070777091172	0.0	5.161162911515797	7.744048647663818	3.1255694161669636	9.226676817565824	5.163560291577166	1.36742250680259	3.6818194678652763	4.443534764308768	7.898920315815218	9.909372474016644	6.40466344901408	5.421085903774314	3.5982293506441216	3.385628838290411	5.840256370854307	5.819595228098718	5.867905828426055	4.055838266127865	0.836182818766372	-1.5040165661675615	-0.13094531411676016	0.6367128730407142	1.155808862056379	-0.34317530998006174	-2.4709931204640165	0.09927233669201388	-0.9501541550033062	1.077257422790834	1.8334362411624698	-1.3130903162692455	-0.40130189885732703	-4.089692494735526	0.42152079629730965	-0.6641110243653271	-0.6461738161874808	1.400650011954279	0.0	-1.2495192698985365	-4.226761211414434	-4.75143044548672	-2.5163603422846017	-5.108145792220584	-3.7521370753858885	-9.099316760369666	-7.454648400564077	-2.6715632081668956
chr2R:15944500-15946403	3.6818194678652763	4.443534764308768	7.898920315815218	9.909372474016644	6.40466344901408	5.421085903774314	3.5982293506441216	3.385628838290411	5.840256370854307	5.819595228098718	5.867905828426055	4.055838266127865	0.836182818766372	-1.5040165661675615	-0.13094531411676016	0.6367128730407142	1.155808862056379	-0.34317530998006174	-2.4709931204640165	0.09927233669201388	-0.9501541550033062	1.077257422790834	1.8334362411624698	-1.3130903162692455	-0.40130189885732703	-4.089692494735526	0.42152079629730965	-0.6641110243653271	-0.6461738161874808	1.400650011954279	0.0	-1.2495192698985365	-4.226761211414434	-4.75143044548672	-2.5163603422846017	-5.108145792220584	-3.7521370753858885	-9.099316760369666	-7.454648400564077	-2.6715632081668956	0.8223242070116956	-4.197178771650604	-0.47361638658811417	-2.6179002741929014	-1.2312270592890462	9.801870163349568	5.570612763716301	12.439025067068604	7.169881985320334
chr2R:15949356-15951267	5.819595228098718	5.867905828426055	4.055838266127865	0.836182818766372	-1.5040165661675615	-0.13094531411676016	0.6367128730407142	1.155808862056379	-0.34317530998006174	-2.4709931204640165	0.09927233669201388	-0.9501541550033062	1.077257422790834	1.8334362411624698	-1.3130903162692455	-0.40130189885732703	-4.089692494735526	0.42152079629730965	-0.6641110243653271	-0.6461738161874808	1.400650011954279	0.0	-1.2495192698985365	-4.226761211414434	-4.75143044548672	-2.5163603422846017	-5.108145792220584	-3.7521370753858885	-9.099316760369666	-7.454648400564077	-2.6715632081668956	0.8223242070116956	-4.197178771650604	-0.47361638658811417	-2.6179002741929014	-1.2312270592890462	9.801870163349568	5.570612763716301	12.439025067068604	7.169881985320334	7.552365139778946	8.417992269788718	9.098777848022017	5.857938149447056	6.079642150664978	1.1114432293541658	-1.9114283233250864	-5.118979360103871	-2.8639948174579337
chr2R:15954385-15956906	0.09927233669201388	-0.9501541550033062	1.077257422790834	1.8334362411624698	-1.3130903162692455	-0.40130189885732703	-4.089692494735526	0.42152079629730965	-0.6641110243653271	-0.6461738161874808	1.400650011954279	0.0	-1.2495192698985365	-4.226761211414434	-4.75143044548672	-2.5163603422846017	-5.108145792220584	-3.7521370753858885	-9.099316760369666	-7.454648400564077	-2.6715632081668956	0.8223242070116956	-4.197178771650604	-0.47361638658811417	-2.6179002741929014	-1.2312270592890462	9.801870163349568	5.570612763716301	12.439025067068604	7.169881985320334	7.552365139778946	8.417992269788718	9.098777848022017	5.857938149447056	6.079642150664978	1.1114432293541658	-1.9114283233250864	-5.118979360103871	-2.8639948174579337	-2.1957919348494888	-4.420832501983828	-4.555418121809836	-3.031949676407067	-3.1080525819759206	-1.1737218734474009	-2.697630317633796	-3.442393709394687	-2.990499939466195	-4.310259280543424
chr2R:15960491-15962997	-1.2495192698985365	-4.226761211414434	-4.75143044548672	-2.5163603422846017	-5.108145792220584	-3.7521370753858885	-9.099316760369666	-7.454648400564077	-2.6715632081668956	0.8223242070116956	-4.197178771650604	-0.47361638658811417	-2.6179002741929014	-1.2312270592890462	9.801870163349568	5.570612763716301	12.439025067068604	7.169881985320334	7.552365139778946	8.417992269788718	9.098777848022017	5.857938149447056	6.079642150664978	1.1114432293541658	-1.9114283233250864	-5.118979360103871	-2.8639948174579337	-2.1957919348494888	-4.420832501983828	-4.555418121809836	-3.031949676407067	-3.1080525819759206	-1.1737218734474009	-2.697630317633796	-3.442393709394687	-2.990499939466195	-4.310259280543424	-1.9747445703925988	2.583313463731013	5.4431387032871825	0.8638152839847117	2.905046471471315	-2.1073273392737892	-0.07614789586081408	-2.0754005319761157	-1.878289121087001	-6.187226204194974	-3.6966547393209237	-7.628823444198166
chr2R:15965626-15967080	-0.47361638658811417	-2.6179002741929014	-1.2312270592890462	9.801870163349568	5.570612763716301	12.439025067068604	7.169881985320334	7.552365139778946	8.417992269788718	9.098777848022017	5.857938149447056	6.079642150664978	1.1114432293541658	-1.9114283233250864	-5.118979360103871	-2.8639948174579337	-2.1957919348494888	-4.420832501983828	-4.555418121809836	-3.031949676407067	-3.1080525819759206	-1.1737218734474009	-2.697630317633796	-3.442393709394687	-2.990499939466195	-4.310259280543424	-1.9747445703925988	2.583313463731013	5.4431387032871825	0.8638152839847117	2.905046471471315	-2.1073273392737892	-0.07614789586081408	-2.0754005319761157	-1.878289121087001	-6.187226204194974	-3.6966547393209237	-7.628823444198166	-6.023645492250608	-0.47784113425655184	-2.2273090906234905	-4.415088866638213	-1.1988016946252924	-3.233681480673383	-2.271540042901966	2.2237039821776676	-0.6244090032280828	-1.1641112902270259	1.5396331272849029
chr2R:15989700-15990825	1.5396331272849029	4.125086296572734	-1.656261086750295	0.5482791135267182	-1.0637999226043207	-0.6906192956430337	0.21299988604950312	-4.589074175784154	-3.7192761308224314	-8.58820697890715	-1.4340291445060285	-0.47712125471966244	-4.893954398148604	-5.003828279460946	-1.8383743145023979	0.6816519536376183	0.47712125471966244	-0.9450606679583589	-4.095493230024945	-4.487225984739779	-2.6061260863894833	-1.5805736561733734	-5.627001081514795	-8.123375937247717	0.2508347502817743	0.3411449834230643	-7.538499693261379	-6.196622741924568	-3.225187987758122	-1.0668755590631576	0.5368749246513792	1.3442289741692475	2.6896093466462796	1.8579785868598202	2.3484898887484187	0.0	0.0	0.0	0.0	-0.4725516609932752	-0.5616228995460489	0.7490429136284138	7.720147693613449	8.477654637972652	11.982108378256244	7.799212482871589	5.665565365491667	6.03671304490962	2.7077086620655777
chr2R:16531701-16533728	15.693505399773777	6.157555879793261	5.504057319315665	2.407274575027598	6.371706680115652	3.110958745072948	3.1497782269244516	2.249041050276859	-0.4353314647087853	-0.7837017905808549	-3.0219567020834677	-5.099316388663739	-10.433065520815697	-14.080777945583373	-10.995081578502832	-8.763424667072234	-3.3548844355812837	-0.9568070777091172	-0.4808841198597114	-2.0154866322743055	0.5813628905998097	4.877082684396432	6.423924830586606	12.50842623106333	6.917867021908951	3.089445889968239	9.02826965902277	17.210807596649317	17.089549621239822	15.230080652479693	18.91045529189435	10.176276660668057	3.9856196354114584	2.399116280883234	2.4915797699255364	4.756560754585449	5.908023054325838	8.466966446372169	9.039068679412104	1.4247515560028725	4.338522224320773	3.274071784663904	1.218003163868132	3.258456099097056	0.2808890025720984	0.5722315223304937	-0.26145052715670036	-0.49329978436755256	1.7170042952750924
chr2R:16534520-16537389	3.1497782269244516	2.249041050276859	-0.4353314647087853	-0.7837017905808549	-3.0219567020834677	-5.099316388663739	-10.433065520815697	-14.080777945583373	-10.995081578502832	-8.763424667072234	-3.3548844355812837	-0.9568070777091172	-0.4808841198597114	-2.0154866322743055	0.5813628905998097	4.877082684396432	6.423924830586606	12.50842623106333	6.917867021908951	3.089445889968239	9.02826965902277	17.210807596649317	17.089549621239822	15.230080652479693	18.91045529189435	10.176276660668057	3.9856196354114584	2.399116280883234	2.4915797699255364	4.756560754585449	5.908023054325838	8.466966446372169	9.039068679412104	1.4247515560028725	4.338522224320773	3.274071784663904	1.218003163868132	3.258456099097056	0.2808890025720984	0.5722315223304937	-0.26145052715670036	-0.49329978436755256	1.7170042952750924	19.063388140780813	16.088608922169445	15.935128120914687	6.483246976701887	6.990326883538142	-0.8045505083042731
chr2R:16747939-16750027	-0.3842533059311557	4.296456973408161	6.109295984074037	2.7490446423723025	3.452764463174187	2.7492611850735487	3.0640536295943113	0.21719286652404052	1.0182672586122914	1.9663284729500836	0.29815214289168646	3.6161262682826423	-0.6500230994390223	3.2993551831774366	0.6650771610115815	-0.32675222119505476	0.0	-0.5552050987676277	2.2010960145654166	9.907334904607861	6.78325849774758	11.909417412374923	5.003438336913729	0.45688604133616956	7.210727683996658	5.02273949992498	3.3896633497231177	1.6273134354550425	2.5585707317482638	-0.41877378440555496	-0.7237816410937306	-3.7536752620408005	-2.448406376312256	-0.9059652567236041	0.9884928598239788	-0.08729496043488422	-2.5319575309365745	-3.2595729844443304	-8.113037455592245	-8.480021508257582	-11.026385621122195	-5.386312015673865	-7.364517327687965	-20.30280369232212	-9.740099298853485	4.125171855426641	13.97786640235804	13.96931555518944	6.567962780699729
chr2R:16787646-16793747	3.7927367920992596	-0.9529761007536596	-3.80811019297883	-5.6258098286676415	-6.516805893163428	-7.544914873813239	-3.7348434702015756	-0.41798196871995336	-1.2780642861172016	-1.9423458543056067	-2.267575312590701	-0.23647017700345282	-0.04703675061863631	-1.4299638433639072	-0.38152484240291773	-4.232904176698444	-0.47729592513109464	-0.8771034894406329	3.1956873283622023	2.6326231055728093	2.0724335785030683	1.1200980222384798	1.3146783259645765	-1.1159577050034353	-3.832931668791862	-3.490808405382938	-3.119556933326978	-3.6440114730141473	-0.9059652567236041	0.16125860883478288	-3.3512347466595926	-0.7465207458040233	-5.058274020118852	-6.260616982084841	-2.1734848499409267	-0.39569337423723083	0.8243412360868532	-3.603013235952932	-7.214258888211179	-8.644935305967904	-7.016909056240125	-0.08522353598171341	9.44474308423137	15.059421065220517	9.918708076563291	5.643634945497551	7.638939674514816	4.5997099382288065	5.047237814264175
chr2R:16795318-16801599	-4.232904176698444	-0.47729592513109464	-0.8771034894406329	3.1956873283622023	2.6326231055728093	2.0724335785030683	1.1200980222384798	1.3146783259645765	-1.1159577050034353	-3.832931668791862	-3.490808405382938	-3.119556933326978	-3.6440114730141473	-0.9059652567236041	0.16125860883478288	-3.3512347466595926	-0.7465207458040233	-5.058274020118852	-6.260616982084841	-2.1734848499409267	-0.39569337423723083	0.8243412360868532	-3.603013235952932	-7.214258888211179	-8.644935305967904	-7.016909056240125	-0.08522353598171341	9.44474308423137	15.059421065220517	9.918708076563291	5.643634945497551	7.638939674514816	4.5997099382288065	5.047237814264175	0.3294093560876078	-0.208846081332612	-1.8805148897594943	-1.7422082891627515	0.09094222968420068	0.22407746444571308	-0.4106493675885908	-5.078133815679615	-4.863289959095254	-5.254754207703354	-7.393191229125646	-13.559629921361642	-10.405619717995268	-13.554512090252699	-7.018986529620949
chr2R:16801738-16803250	-0.9059652567236041	0.16125860883478288	-3.3512347466595926	-0.7465207458040233	-5.058274020118852	-6.260616982084841	-2.1734848499409267	-0.39569337423723083	0.8243412360868532	-3.603013235952932	-7.214258888211179	-8.644935305967904	-7.016909056240125	-0.08522353598171341	9.44474308423137	15.059421065220517	9.918708076563291	5.643634945497551	7.638939674514816	4.5997099382288065	5.047237814264175	0.3294093560876078	-0.208846081332612	-1.8805148897594943	-1.7422082891627515	0.09094222968420068	0.22407746444571308	-0.4106493675885908	-5.078133815679615	-4.863289959095254	-5.254754207703354	-7.393191229125646	-13.559629921361642	-10.405619717995268	-13.554512090252699	-7.018986529620949	-14.629746546554003	-3.7975668780753953	-1.2780642861172016	-18.536190887975966	-21.060923197897587	-2.357756426829297	1.0466924622419154	5.8119899269346025	9.331636089371058	11.33755751784055	7.663276037113451	2.7368952662395203	7.391996857663355
chr2R:16804536-16806895	-2.1734848499409267	-0.39569337423723083	0.8243412360868532	-3.603013235952932	-7.214258888211179	-8.644935305967904	-7.016909056240125	-0.08522353598171341	9.44474308423137	15.059421065220517	9.918708076563291	5.643634945497551	7.638939674514816	4.5997099382288065	5.047237814264175	0.3294093560876078	-0.208846081332612	-1.8805148897594943	-1.7422082891627515	0.09094222968420068	0.22407746444571308	-0.4106493675885908	-5.078133815679615	-4.863289959095254	-5.254754207703354	-7.393191229125646	-13.559629921361642	-10.405619717995268	-13.554512090252699	-7.018986529620949	-14.629746546554003	-3.7975668780753953	-1.2780642861172016	-18.536190887975966	-21.060923197897587	-2.357756426829297	1.0466924622419154	5.8119899269346025	9.331636089371058	11.33755751784055	7.663276037113451	2.7368952662395203	7.391996857663355	2.559644860391175	-0.9568070777091172	1.8468171198446852	6.245160772397127	3.2143859232024172	1.9084850188786497
chr2R:16832491-16835371	4.493767529973264	3.847350597701404	3.239691628378712	0.7105441635814274	0.3255786579629288	0.9979232977612316	0.15007050469124264	0.6252873828651146	-3.328504287354959	-5.2343755912916405	-3.021668749682347	-1.5299943801984617	-3.739281791909994	-7.7741182295345554	-14.075858872135102	-14.292027666918043	-12.980824477113897	-16.545449264393657	-8.627976592644819	-0.9884928598239788	0.288769123076823	0.9884928598239788	-2.7285928155171044	-5.819221103617729	0.3648970977551814	16.996315693847443	19.839642358246945	13.2025846401237	11.318139725478552	7.8257461267894275	7.175555979470135	4.991365326446522	-0.32940935608760935	2.549058013250986	-2.378424911113092	-1.60409133615864	-3.47462968690083	-2.6735447075449534	-0.7357890626869555	-0.2240774644457132	-0.6252873828651145	1.9968650833470298	0.28616951566263754	-0.5074341420467614	2.649029648218374	10.863936664398087	6.5602223589487325	3.957002598958979	3.235218069606309
chr2R:16835598-16839227	0.6252873828651146	-3.328504287354959	-5.2343755912916405	-3.021668749682347	-1.5299943801984617	-3.739281791909994	-7.7741182295345554	-14.075858872135102	-14.292027666918043	-12.980824477113897	-16.545449264393657	-8.627976592644819	-0.9884928598239788	0.288769123076823	0.9884928598239788	-2.7285928155171044	-5.819221103617729	0.3648970977551814	16.996315693847443	19.839642358246945	13.2025846401237	11.318139725478552	7.8257461267894275	7.175555979470135	4.991365326446522	-0.32940935608760935	2.549058013250986	-2.378424911113092	-1.60409133615864	-3.47462968690083	-2.6735447075449534	-0.7357890626869555	-0.2240774644457132	-0.6252873828651145	1.9968650833470298	0.28616951566263754	-0.5074341420467614	2.649029648218374	10.863936664398087	6.5602223589487325	3.957002598958979	3.235218069606309	0.7392980437257556	-2.24273503862551	-1.7869442787547094	-0.7444394274112323	1.0298883238857561	-2.391829984846392	-1.1474693715165674
chr2R:16840149-16857731	-12.980824477113897	-16.545449264393657	-8.627976592644819	-0.9884928598239788	0.288769123076823	0.9884928598239788	-2.7285928155171044	-5.819221103617729	0.3648970977551814	16.996315693847443	19.839642358246945	13.2025846401237	11.318139725478552	7.8257461267894275	7.175555979470135	4.991365326446522	-0.32940935608760935	2.549058013250986	-2.378424911113092	-1.60409133615864	-3.47462968690083	-2.6735447075449534	-0.7357890626869555	-0.2240774644457132	-0.6252873828651145	1.9968650833470298	0.28616951566263754	-0.5074341420467614	2.649029648218374	10.863936664398087	6.5602223589487325	3.957002598958979	3.235218069606309	0.7392980437257556	-2.24273503862551	-1.7869442787547094	-0.7444394274112323	1.0298883238857561	-2.391829984846392	-1.1474693715165674	-3.2497781527867375	-2.34364852313326	-5.48346631136306	-2.9601748642316	-3.6018061628860867	-6.423041753955161	-6.100839385097559	-4.79514153193848	-2.7076258562974194
chr2R:16857848-16858725	-1.7869442787547094	-0.7444394274112323	1.0298883238857561	-2.391829984846392	-1.1474693715165674	-3.2497781527867375	-2.34364852313326	-5.48346631136306	-2.9601748642316	-3.6018061628860867	-6.423041753955161	-6.100839385097559	-4.79514153193848	-2.7076258562974194	-5.8345556357182105	-7.630302129373648	-9.399245527688773	-6.967492516263099	-2.547040972930922	-4.253703118421107	-7.063589076273044	-1.3530079183022206	-10.554566626547599	-11.80093275767359	-3.8298325074974797	-5.695078210040541	0.0	0.32675222119505476	-0.47712125471966244	0.3842533059311557	1.2153403348059149	-1.8056754156857378	0.4092580862934047	2.760981320822294	1.306378598811669	1.2813406034374712	2.445861609504609	7.494839750591167	11.324502428437285	6.360460208954	0.9648536905119721	7.71914699989532	8.134527914243446	4.8279375385999135	3.185383153809215	4.654188958313421	6.721877151363571	11.053440598399066	5.875122676948473
chr2R:16876597-16881296	11.324502428437285	6.360460208954	0.9648536905119721	7.71914699989532	8.134527914243446	4.8279375385999135	3.185383153809215	4.654188958313421	6.721877151363571	11.053440598399066	5.875122676948473	1.3733962703686966	-0.5908673399683053	-6.475974220532714	-5.337913413380127	-8.119959585449871	-4.711170583730495	-5.139995333244575	-5.475492632605644	-4.628111230450207	-2.338504232109612	-1.0668755590631576	-0.6252873828651145	0.9884928598239788	1.2754773552292804	6.349344400364669	6.973523230156844	3.8698085274226157	5.310324244721049	1.2916079427029765	2.3513567136610543	4.913393762132791	2.6171513459681157	1.4110803713173323	-0.6558328778704742	0.6149268398578654	-1.8370594582367585	-0.769203383389443	1.1932161417510008	0.25475645483892384	0.21801693888657456	-5.41701111342312	-7.708712602025471	-5.17253882695162	-4.285596981861187	-2.60669606581586	-1.802132364652014	2.171040484456099	0.1631857762191184
chr2R:17252246-17254485	11.489720316233155	5.082916444606556	4.29988129836365	0.01397138797938927	-0.20775222588041373	-6.9409427497594915	-4.922756019602468	-10.097066352670584	-15.858197482730173	-14.486936345889484	-13.333509722135208	-16.4469376509487	-14.834711337442288	-17.746555477369746	-17.137148889256746	-26.16180577475103	-21.469694996689384	-14.38950041104775	1.4477763143210869	7.396984583251023	9.032880324934734	14.192767804636137	9.55853970611889	3.8020786815054235	10.464653656341081	12.38751058446076	9.561433500124982	9.55990284028569	11.5607452790194	9.739209198953064	7.397874732796372	2.184742304779618	6.51490420661876	4.687060619085791	5.012700531387785	2.8514685065568406	1.8115489102809477	2.870842386689875	-0.1217389654883079	0.8575780898740779	-3.2067542933320854	-4.066190010887459	-1.7979354891278916	-2.7642068403506737	-3.311010082973421	-1.8952520950126772	-2.7811153648391134	0.5304954296800523	0.6680879563748974
chr2R:17255349-17258213	-4.922756019602468	-10.097066352670584	-15.858197482730173	-14.486936345889484	-13.333509722135208	-16.4469376509487	-14.834711337442288	-17.746555477369746	-17.137148889256746	-26.16180577475103	-21.469694996689384	-14.38950041104775	1.4477763143210869	7.396984583251023	9.032880324934734	14.192767804636137	9.55853970611889	3.8020786815054235	10.464653656341081	12.38751058446076	9.561433500124982	9.55990284028569	11.5607452790194	9.739209198953064	7.397874732796372	2.184742304779618	6.51490420661876	4.687060619085791	5.012700531387785	2.8514685065568406	1.8115489102809477	2.870842386689875	-0.1217389654883079	0.8575780898740779	-3.2067542933320854	-4.066190010887459	-1.7979354891278916	-2.7642068403506737	-3.311010082973421	-1.8952520950126772	-2.7811153648391134	0.5304954296800523	0.6680879563748974	-0.23377205147011199	-1.6689446247026913	-2.846168392995123	0.390052014385475	4.162725681459947	1.737066289838114
chr2R:17267783-17269462	2.184742304779618	6.51490420661876	4.687060619085791	5.012700531387785	2.8514685065568406	1.8115489102809477	2.870842386689875	-0.1217389654883079	0.8575780898740779	-3.2067542933320854	-4.066190010887459	-1.7979354891278916	-2.7642068403506737	-3.311010082973421	-1.8952520950126772	-2.7811153648391134	0.5304954296800523	0.6680879563748974	-0.23377205147011199	-1.6689446247026913	-2.846168392995123	0.390052014385475	4.162725681459947	1.737066289838114	5.605540105586387	0.6039253843647956	1.1476135625279258	4.346467261691574	2.7687258258605527	-0.5234384870639825	-1.9162004419172685	-1.5706963463315284	0.23866799235654676	-2.2661284842260985	-4.930646136900068	-8.443844684895481	-7.754631874973358	-6.669945199643029	-5.488931309599572	-5.39832663549139	-10.817981018978506	-8.663680898341847	-10.100148688760736	-6.26767385235343	-4.660875096799847	-2.280093825807625	5.0189974806350035	4.1130384133991225	4.00908043232077
chr2R:17412290-17414552	0.5552050987676277	0.4947986398082339	1.5399620087346149	2.6659963627067187	-1.5956657526113711	0.935250843598683	-0.8106768658520495	1.203415233337708	-4.562947025985402	-3.398521052471155	-5.052393477899273	-3.6194304783272493	-0.2240774644457132	-1.0668755590631576	9.026456458436387	35.071159920487545	39.28504387138194	40.22206391985002	39.01540648285652	18.537515112485956	12.937976080365093	11.704393386851615	11.13717036368782	8.098907755884492	5.0532800533353885	1.854489834653093	0.5350005252269954	-1.9897623659722279	0.7174482560291794	1.181180504628416	-1.1118959155158696	0.2271311602640018	0.47213531573701273	-1.0250237814758731	-1.7202851485054578	0.0	1.3729851862377849	3.0904684994256093	0.8065359368777398	1.2456036774209613	-0.9252371449722532	-2.1334686265321867	3.024451141926018	-3.7259454399270666	-7.186713289987257	-4.603504274421954	-6.133668316119348	-1.9556084688301072	-7.032821026326078
chr2R:17418255-17420159	-0.2240774644457132	-1.0668755590631576	9.026456458436387	35.071159920487545	39.28504387138194	40.22206391985002	39.01540648285652	18.537515112485956	12.937976080365093	11.704393386851615	11.13717036368782	8.098907755884492	5.0532800533353885	1.854489834653093	0.5350005252269954	-1.9897623659722279	0.7174482560291794	1.181180504628416	-1.1118959155158696	0.2271311602640018	0.47213531573701273	-1.0250237814758731	-1.7202851485054578	0.0	1.3729851862377849	3.0904684994256093	0.8065359368777398	1.2456036774209613	-0.9252371449722532	-2.1334686265321867	3.024451141926018	-3.7259454399270666	-7.186713289987257	-4.603504274421954	-6.133668316119348	-1.9556084688301072	-7.032821026326078	-7.494560407259175	-10.812383847307018	-13.634362624383348	-17.259536943297146	-23.110591775765364	-13.994132419572393	-2.128424435726139	0.6358459603999882	4.723741038702711	2.150259015102974	4.223374062289741	3.37069137798632
chr2R:18125974-18130048	9.760713687913862	11.702117783203509	9.368867297736184	3.936950401666183	7.380356201726718	4.447914654136	1.0959218024360524	4.4576475294893365	1.8207965678362188	1.3503286092709839	-0.22799595246870613	2.2924880860366343	3.2015566381623897	0.4843002297806004	2.232170071528359	1.5060714405987305	1.967596142680559	2.3009049431481823	6.833774669073844	3.8391042542886127	10.107130223302175	6.725241220968175	4.506524209091689	5.018628961946923	8.916101991666459	9.132044842832158	6.197413451102622	5.628403716099141	4.878040705692888	5.33304280704796	5.1188006012627785	2.6098199029862115	-0.47226709470880135	-0.5813487202932737	-2.470991785957197	-1.4868855917353763	-3.9975346131801226	-3.3206896017932	-4.486994280031242	-2.901726346068595	-5.02911806073791	-3.5144712366757287	-6.802545538960094	-7.137549682781624	-9.477015070763093	-12.602595997024165	-16.812933541035413	-21.059263867314222	-17.439867296080152
chr2R:18131601-18135656	3.2015566381623897	0.4843002297806004	2.232170071528359	1.5060714405987305	1.967596142680559	2.3009049431481823	6.833774669073844	3.8391042542886127	10.107130223302175	6.725241220968175	4.506524209091689	5.018628961946923	8.916101991666459	9.132044842832158	6.197413451102622	5.628403716099141	4.878040705692888	5.33304280704796	5.1188006012627785	2.6098199029862115	-0.47226709470880135	-0.5813487202932737	-2.470991785957197	-1.4868855917353763	-3.9975346131801226	-3.3206896017932	-4.486994280031242	-2.901726346068595	-5.02911806073791	-3.5144712366757287	-6.802545538960094	-7.137549682781624	-9.477015070763093	-12.602595997024165	-16.812933541035413	-21.059263867314222	-17.439867296080152	-6.798964306444629	7.701269698475041	7.552575174531748	8.622514369473992	11.785111613800726	8.745973346572422	6.950201796398354	4.8211489958660705	3.6115951194817635	1.8091391497105398	1.7950628070285406	-0.30316678150223436
chr2R:18138658-18140138	6.197413451102622	5.628403716099141	4.878040705692888	5.33304280704796	5.1188006012627785	2.6098199029862115	-0.47226709470880135	-0.5813487202932737	-2.470991785957197	-1.4868855917353763	-3.9975346131801226	-3.3206896017932	-4.486994280031242	-2.901726346068595	-5.02911806073791	-3.5144712366757287	-6.802545538960094	-7.137549682781624	-9.477015070763093	-12.602595997024165	-16.812933541035413	-21.059263867314222	-17.439867296080152	-6.798964306444629	7.701269698475041	7.552575174531748	8.622514369473992	11.785111613800726	8.745973346572422	6.950201796398354	4.8211489958660705	3.6115951194817635	1.8091391497105398	1.7950628070285406	-0.30316678150223436	0.1324460563010881	1.876960631499453	-0.3910903103105194	-0.23571901998944264	0.8561125942223883	-0.21445250893056994	-1.3968489722987965	-1.633501489105069	-4.2628149992880475	-5.063037649839443	-9.04374248748495	-10.375663786223138	-9.651268463416226	-14.238686239439721
chr2R:18744473-18757288	-15.64846896766132	11.128040535917352	25.63066999344714	22.798508317190784	20.970859585638763	12.688229733989525	5.260736255556015	1.967221329436397	8.976631751834338	10.443275334436855	10.35583255341415	9.126057213273995	9.693684184270289	7.572133320811784	4.157387967944776	3.5591863151701717	-0.48675824417295765	2.1483944021476207	-1.0572487908251635	-0.2764591321173117	-0.724124522086106	0.7427845136403515	0.4152829855014131	-0.07127744264878998	2.9271107158364202	5.792517089603693	4.8589825345950555	2.0342773136098544	3.39724991182618	2.31638546509567	0.552862257838932	0.546461762395263	-0.9684030141022514	1.8854098707154492	3.2504113037529727	1.6882484825462594	0.4292155351682914	6.272448548299651	7.514791241149995	5.025761313236296	5.8130284746355585	4.397851277022575	5.699171026661482	4.211636542678976	2.9502237441006054	2.1370725843003155	0.8576133119273499	-0.2494981622846832	-2.1621188344996356
chr2R:18932414-18939400	0.28842710981617303	2.242735038625509	-1.6655148037594742	-0.875931463743925	-1.3226382033669812	-0.16130308697746232	-1.9713573750144955	-4.2001578062385025	-4.834345300791661	-1.4965775255598557	0.8471903712231922	0.11620054665963778	0.3893487198707885	-0.2406233412219088	-0.39643351129764814	8.608020673179968	14.080812502240317	12.805210426369408	16.443135375699402	8.440653545587814	3.8832961036569293	5.85824272173548	8.153653297363881	6.43842775359215	7.157780655016035	7.1860324952703625	7.44508114540754	3.530412502147945	4.0859427320574335	3.4633109457067928	3.4387876807452433	5.9409284986084945	5.368221611391522	2.6264919362102908	2.4094618709171134	1.8165245916627901	1.319491780228358	1.0619631304277366	1.4598827244470982	1.0118120621011688	-1.7137918446687919	1.8319039104791204	1.0381984435318405	4.728630192898431	2.498048369638254	0.0	0.4953702769670191	0.7455786996038657	3.261407677579345
chr2R:18955292-18956728	0.4953702769670191	0.7455786996038657	3.261407677579345	2.8672366612312685	3.086033979919881	-0.17475763119921037	1.509971213206612	0.6606699692130957	2.923473659827312	0.8228827024562494	2.4062076079831627	3.1252362871438737	1.678072851931914	2.773864584185255	1.0470180767216046	1.5475579336223595	2.957725309469666	2.717946959965374	3.348114392949628	1.8443022279520163	2.6270064052811137	3.4251673886741116	3.4106442752989223	2.4863138439883046	2.318223377473623	1.7292892106669413	-0.2540130645619879	0.9929593156405786	0.8542370896867274	0.9520403816044838	0.37350876579714065	0.08260857301481922	-0.2781127705689119	0.0	-3.015276004979085	-4.02633676146009	-5.0292062766450325	-4.335244234993364	-5.531799448251914	-5.292175768868354	-6.878456343446499	-13.09712728399473	-9.048060991407347	-9.973764681719501	-4.266892587410281	-12.890261065284124	-17.769059049914375	-12.326830121335078	-9.173786312947719
chr2R:19092242-19093539	3.843362452999443	4.0157050409032005	6.161031660798938	8.14282852914727	6.580369544359614	2.94656837718914	8.725774007212348	6.049338449004332	5.001705994752458	8.224140797891817	4.440100666362943	2.2291577311005937	-0.26222571829122193	-1.6045035326819672	-0.6531537481932002	-1.7565947820278776	0.0	-1.970398866156499	-6.53961863147603	-3.2035948643902232	-0.9759797350354121	0.09533766147681778	-0.38894791660417566	0.18475831479953111	-1.070312225747582	1.1782185351123888	-0.8114159121816789	-0.8916408203635118	-1.1211451915958406	-2.443242531743237	-0.9606731454343234	-0.7071386056381213	1.8723803976876439	2.036472134408389	-0.06536933149374284	1.7996960994224946	0.7778664309476482	2.134891139111319	-0.9525477551459195	-1.5755998448449131	0.911745192061227	1.112139206960498	2.325381402843572	4.462782583979145	2.1839685784770917	1.087636782058556	5.655568425891272	2.5597590062636506	2.714184790407429
chr2R:19094645-19097172	2.94656837718914	8.725774007212348	6.049338449004332	5.001705994752458	8.224140797891817	4.440100666362943	2.2291577311005937	-0.26222571829122193	-1.6045035326819672	-0.6531537481932002	-1.7565947820278776	0.0	-1.970398866156499	-6.53961863147603	-3.2035948643902232	-0.9759797350354121	0.09533766147681778	-0.38894791660417566	0.18475831479953111	-1.070312225747582	1.1782185351123888	-0.8114159121816789	-0.8916408203635118	-1.1211451915958406	-2.443242531743237	-0.9606731454343234	-0.7071386056381213	1.8723803976876439	2.036472134408389	-0.06536933149374284	1.7996960994224946	0.7778664309476482	2.134891139111319	-0.9525477551459195	-1.5755998448449131	0.911745192061227	1.112139206960498	2.325381402843572	4.462782583979145	2.1839685784770917	1.087636782058556	5.655568425891272	2.5597590062636506	2.714184790407429	5.212780738337579	2.529983586287431	0.0	1.4357146525914979	0.565177563499025
chr2R:19506893-19508878	-9.694755357227109	-0.9450606679583589	-10.53057239651227	-12.739293154041082	-9.15781973183116	-3.855212652404771	-1.8351196129305836	-6.308290008206657	-0.19512987724037006	2.4616122638285893	2.9154731688225524	3.847264168654431	3.432350244222959	0.09006670612889991	-0.3163397625665839	-9.355066625999893	-8.519592360753215	-13.741823023484436	-5.833052168657228	-8.675542693199212	-3.602186478682094	1.0668755590631576	-1.0668755590631576	-1.2813406034374712	0.0	5.837837310502674	8.927068604225234	10.644572826383794	8.11723884073516	9.905632784989262	8.123227357904756	4.939826873399184	1.9381786053848562	-1.4898380633354167	-4.5726976369057954	-1.4530232464010417	-1.892052548734835	0.26560968236396537	2.7745897766171987	0.23647017700345258	-0.2887691230768229	-0.9059652567236041	1.375277379042484	5.451108636238162	7.621106905759788	6.1314956683347575	2.7469322234885265	0.6867325911188109	3.948669065585981
chr2R:19509716-19511119	-1.8351196129305836	-6.308290008206657	-0.19512987724037006	2.4616122638285893	2.9154731688225524	3.847264168654431	3.432350244222959	0.09006670612889991	-0.3163397625665839	-9.355066625999893	-8.519592360753215	-13.741823023484436	-5.833052168657228	-8.675542693199212	-3.602186478682094	1.0668755590631576	-1.0668755590631576	-1.2813406034374712	0.0	5.837837310502674	8.927068604225234	10.644572826383794	8.11723884073516	9.905632784989262	8.123227357904756	4.939826873399184	1.9381786053848562	-1.4898380633354167	-4.5726976369057954	-1.4530232464010417	-1.892052548734835	0.26560968236396537	2.7745897766171987	0.23647017700345258	-0.2887691230768229	-0.9059652567236041	1.375277379042484	5.451108636238162	7.621106905759788	6.1314956683347575	2.7469322234885265	0.6867325911188109	3.948669065585981	5.771954310900931	0.4359239231164445	3.7407074230530633	8.165092656560484	9.504133485796272	7.25185410392571
chr2R:20685825-20688369	12.059437079657954	13.019380974997276	13.228132198860735	15.849384692271519	4.269989205661935	5.964550993217296	4.787202187530918	5.931868796550573	7.3556197750831105	5.770048570191512	5.301109570696691	6.186506102353623	0.8448496817611414	-0.2777536781994263	-2.0124422506907247	-3.045247045109963	-1.4873443074573773	-3.2315867574035226	-4.1796699826080665	1.3461913122593492	0.7819593168481609	0.11383146010626417	-2.5028971067790518	-4.913869323643925	-4.313270409351132	-5.843627339768979	-1.9170302922513924	-6.29220499747633	-10.840591739260542	-5.3950815200849505	17.762117000481062	17.937143685907373	0.0	0.0	0.0	5.551256784400115	9.526639911263876	12.383634517783744	8.927988449026376	6.412439283884423	4.453598336227596	3.875017380470057	4.136418939639636	5.467302329331302	0.40659758179819777	-2.3050394983463627	-1.8095161490311442	-4.7542725691678225	-9.194532151713046
chr2R:20688521-20705608	4.787202187530918	5.931868796550573	7.3556197750831105	5.770048570191512	5.301109570696691	6.186506102353623	0.8448496817611414	-0.2777536781994263	-2.0124422506907247	-3.045247045109963	-1.4873443074573773	-3.2315867574035226	-4.1796699826080665	1.3461913122593492	0.7819593168481609	0.11383146010626417	-2.5028971067790518	-4.913869323643925	-4.313270409351132	-5.843627339768979	-1.9170302922513924	-6.29220499747633	-10.840591739260542	-5.3950815200849505	17.762117000481062	17.937143685907373	0.0	0.0	0.0	5.551256784400115	9.526639911263876	12.383634517783744	8.927988449026376	6.412439283884423	4.453598336227596	3.875017380470057	4.136418939639636	5.467302329331302	0.40659758179819777	-2.3050394983463627	-1.8095161490311442	-4.7542725691678225	-9.194532151713046	-10.079274218585219	-8.555328821263897	-14.588093293677915	-10.529667567250975	-11.868517592294145	-1.133904163314102
chr2R:20730767-20732336	-0.6659544454202174	-2.4296091401003914	-5.64584790741588	-4.224528285901854	-12.037518918826889	-15.558955179300183	-20.29327265633436	-20.431579977780576	-16.443090731830846	6.826279338979939	10.46297410223729	6.698520985567128	7.100510015108272	3.477703433789822	3.489215605488172	2.38148014625886	5.354951343704077	4.642639400782699	2.4273785985585374	-0.13534209479490653	1.193990550323987	-0.8468080384850191	-1.6661448018806508	-4.016864977429572	-7.879670685094148	-10.231998457859092	-11.417556736361298	-12.77028559113143	-12.944599550332512	-14.962911582082624	-10.756674647926516	-7.246921872703284	-6.977426183720849	-11.210768749564231	-3.6697975368272027	-3.4945101416098594	-10.259666933216195	-9.042751488419752	-2.01232258233567	-6.3831524239066235	-8.899816541415444	-4.4253846695416925	-1.0807576142491002	4.718114887395872	5.932432362822754	6.153394773282519	6.093649051462671	2.206352885342472	1.4913784040922755
chr2R:20732725-20734012	-12.037518918826889	-15.558955179300183	-20.29327265633436	-20.431579977780576	-16.443090731830846	6.826279338979939	10.46297410223729	6.698520985567128	7.100510015108272	3.477703433789822	3.489215605488172	2.38148014625886	5.354951343704077	4.642639400782699	2.4273785985585374	-0.13534209479490653	1.193990550323987	-0.8468080384850191	-1.6661448018806508	-4.016864977429572	-7.879670685094148	-10.231998457859092	-11.417556736361298	-12.77028559113143	-12.944599550332512	-14.962911582082624	-10.756674647926516	-7.246921872703284	-6.977426183720849	-11.210768749564231	-3.6697975368272027	-3.4945101416098594	-10.259666933216195	-9.042751488419752	-2.01232258233567	-6.3831524239066235	-8.899816541415444	-4.4253846695416925	-1.0807576142491002	4.718114887395872	5.932432362822754	6.153394773282519	6.093649051462671	2.206352885342472	1.4913784040922755	6.984903818027774	6.568668350330382	6.269976642381441	5.480013573231766
chr2R:20904125-20905542	9.773353521811064	0.9493814453050561	-0.3126292770926375	-4.077622026363925	-8.947336762446493	-6.563916194625474	10.29566494980424	22.810516158398904	19.941706094687987	14.309803358279718	14.398727331151903	16.70017160568691	18.976092720563805	13.715469428030971	15.407446055163183	9.98076103044376	9.944061455310395	8.22258964352104	5.570370458738473	2.912438780374749	5.462724098137064	2.9732278455018117	5.257159940244066	4.856746416789785	1.9099985982954875	-0.2902104950703623	-0.36091323330056235	-2.2719126467664186	-0.11889880965028281	-0.5383871456542756	-1.579832266054938	-3.822397819920939	-2.335723417905896	-6.7508513269206905	-6.624739067931604	-7.4304352583358515	-7.331882691481517	-9.536357023940244	-6.915509375911935	-9.613883602574655	-4.194157607941118	2.849160274720854	-1.1016533680746794	1.5077450704837134	-1.7051742848003253	-0.7866252341196172	-1.0766219655338087	2.817039205482414	3.863361884218522
chr2R:20906308-20908135	-8.947336762446493	-6.563916194625474	10.29566494980424	22.810516158398904	19.941706094687987	14.309803358279718	14.398727331151903	16.70017160568691	18.976092720563805	13.715469428030971	15.407446055163183	9.98076103044376	9.944061455310395	8.22258964352104	5.570370458738473	2.912438780374749	5.462724098137064	2.9732278455018117	5.257159940244066	4.856746416789785	1.9099985982954875	-0.2902104950703623	-0.36091323330056235	-2.2719126467664186	-0.11889880965028281	-0.5383871456542756	-1.579832266054938	-3.822397819920939	-2.335723417905896	-6.7508513269206905	-6.624739067931604	-7.4304352583358515	-7.331882691481517	-9.536357023940244	-6.915509375911935	-9.613883602574655	-4.194157607941118	2.849160274720854	-1.1016533680746794	1.5077450704837134	-1.7051742848003253	-0.7866252341196172	-1.0766219655338087	2.817039205482414	3.863361884218522	1.7103613292865176	1.0612900394117375	2.71061475724106	1.1791422457471972
chr2R:20934999-20944500	-9.908134502075042	-11.675930146936876	-11.265381919891913	-10.660794571147205	-9.448616473293523	-14.303667441763753	-13.688126141490208	-15.573937939952433	-14.453555919398767	-15.148411939808158	-15.64643347121772	-7.469506490151181	-1.6806839062132066	-1.0466924622419154	0.47712125471966244	-7.133358170765829	-8.078742457695267	-6.287850086920599	-6.081835767491882	-3.992853057063902	-6.0543290373563305	-6.159393691599709	-4.1065682904515715	-0.849370708403893	-2.2068694735504244	-6.06048970467547	-6.735814477207052	-8.764428379883375	-4.6577939010855	7.8812201766525325	2.2890987262375684	14.460261180595216	21.363413034230916	24.283922687556146	18.445326629606875	11.754096064005692	9.065675014857137	5.924106805475374	11.77792088116749	10.632453269059532	5.144906680321543	9.397723451287199	3.5098262024118014	3.431655487577539	8.657114510415013	6.530660680158069	6.446933320013637	5.351525027791767	2.148667066680278
chr2R:20944714-20959682	-6.0543290373563305	-6.159393691599709	-4.1065682904515715	-0.849370708403893	-2.2068694735504244	-6.06048970467547	-6.735814477207052	-8.764428379883375	-4.6577939010855	7.8812201766525325	2.2890987262375684	14.460261180595216	21.363413034230916	24.283922687556146	18.445326629606875	11.754096064005692	9.065675014857137	5.924106805475374	11.77792088116749	10.632453269059532	5.144906680321543	9.397723451287199	3.5098262024118014	3.431655487577539	8.657114510415013	6.530660680158069	6.446933320013637	5.351525027791767	2.148667066680278	3.0075720881089407	3.4638332597039856	3.5727762845653617	0.47651580466477855	-2.974004175796626	-2.393964030724255	-5.088139609129634	-0.746155170372618	-7.266859875667788	-6.056350173527453	-6.8543951057027535	-4.280379238077196	-13.210460472492079	-9.571964702011378	-15.039109743890256	-9.68949720736328	-13.132341639507874	-4.640065422922433	-1.6219397094069283	-8.479417206409494
chr2R:20982970-20985273	10.639471347693894	8.615971235130605	6.477844610257095	3.5957084761505005	-0.6585561326594717	0.8108762551659998	-0.05161201456780737	-1.3076882989378917	-2.2867386716784392	-3.4072023132862346	-2.1670811687386577	-2.723153979426834	2.6297257331884083	-1.1314606186214922	3.7334410206215196	2.2378912202763774	1.9454329396629568	4.403343850350022	-1.1133345948796047	1.8256587948530325	-0.015643269847601175	-0.050120187560637956	-1.4181208752264085	-5.100649610621304	0.3843797150655126	0.8835434867244277	0.10611097045968858	-2.5692404184200117	-3.4747801265721563	0.5605526078366844	-0.18113155099738162	-1.6806839062132066	-0.3234031550557772	1.5012494184646086	11.448655308145668	12.238806440288393	10.207385954936539	8.753421454101314	3.542129710479074	1.2266670384402403	-0.8896932797108192	-2.2352197701010152	-0.36667523682853315	-0.5290664407144388	-5.386610032455094	-5.497211981219121	-4.965872028948118	-7.353446194978738	-11.967098645659446
chr2R:20987181-20995295	-3.4072023132862346	-2.1670811687386577	-2.723153979426834	2.6297257331884083	-1.1314606186214922	3.7334410206215196	2.2378912202763774	1.9454329396629568	4.403343850350022	-1.1133345948796047	1.8256587948530325	-0.015643269847601175	-0.050120187560637956	-1.4181208752264085	-5.100649610621304	0.3843797150655126	0.8835434867244277	0.10611097045968858	-2.5692404184200117	-3.4747801265721563	0.5605526078366844	-0.18113155099738162	-1.6806839062132066	-0.3234031550557772	1.5012494184646086	11.448655308145668	12.238806440288393	10.207385954936539	8.753421454101314	3.542129710479074	1.2266670384402403	-0.8896932797108192	-2.2352197701010152	-0.36667523682853315	-0.5290664407144388	-5.386610032455094	-5.497211981219121	-4.965872028948118	-7.353446194978738	-11.967098645659446	-13.899336647863223	-14.031721160274266	-14.53728822439019	-18.759133740901895	-19.157762609024363	-24.739583442702255	-15.18216506290525	-15.647834966950308	-8.366197445854185
chr2R:21107188-21110422	7.56601671376966	0.0	2.593381162488202	3.288727934740474	0.7357890626869555	4.767336305226633	3.3350425063800397	2.8124224738914227	2.6749734482370555	2.78919090974583	2.646958996695944	-2.209257158744763	-1.79987776371112	-2.483718841139814	-1.3181191544392097	-2.104905338746384	-2.5957183309943797	-3.1506874350894654	-9.944120237957591	-6.592516663707871	-7.726646806751584	-9.342218631578364	-3.001479538499564	0.3842533059311557	-1.3821770810048504	-0.9059652567236041	-0.9884928598239788	10.235229261006893	22.83282461336793	27.022260396058325	19.151718647346215	11.771211116135897	10.168847472310574	2.116441118353181	-1.6171209671394664	-3.8958394954083095	-7.109777625806555	-4.356732078450034	-9.532138405661529	-9.449504739184931	-13.052938352539456	-8.979157884892356	0.9311338930988712	0.041267871859852215	-1.4402924331403253	-3.3842529521201206	-3.172858307603154	-0.5445355015441639	-1.1276210809418021
chr2R:21110967-21112853	2.8124224738914227	2.6749734482370555	2.78919090974583	2.646958996695944	-2.209257158744763	-1.79987776371112	-2.483718841139814	-1.3181191544392097	-2.104905338746384	-2.5957183309943797	-3.1506874350894654	-9.944120237957591	-6.592516663707871	-7.726646806751584	-9.342218631578364	-3.001479538499564	0.3842533059311557	-1.3821770810048504	-0.9059652567236041	-0.9884928598239788	10.235229261006893	22.83282461336793	27.022260396058325	19.151718647346215	11.771211116135897	10.168847472310574	2.116441118353181	-1.6171209671394664	-3.8958394954083095	-7.109777625806555	-4.356732078450034	-9.532138405661529	-9.449504739184931	-13.052938352539456	-8.979157884892356	0.9311338930988712	0.041267871859852215	-1.4402924331403253	-3.3842529521201206	-3.172858307603154	-0.5445355015441639	-1.1276210809418021	-0.33446130887403097	-4.333666144470909	-4.299367681605797	-5.7521377283094886	-3.551285867337118	-0.6198678835508507	-2.863639302481805
chr3L:19572-21976	0	0	0	0	0	0	0	0	0	0	0	0	0	0	0	0	0	0	0	0	0	0	0	0	0	0	0	0	0	0	0	0	0	0	0	0	0	0	0	0	0	0	0	0	0	0	0	0	0
chr3L:368378-383674	-10.78611329853888	-11.38030221172632	-3.8801968743062365	-4.11511052280558	14.84900242406189	17.7477243825732	14.271100188417071	5.8975457752851055	10.677884796417064	7.693782445629225	3.122501631859651	-0.1924426726267765	-2.5583913845788504	0.4070880845861397	9.0364470285823	11.791303166304218	5.887502326173649	2.0960037295485163	-4.672829947837684	-6.793456843015993	2.0421316064520183	4.878135486279762	7.506390508390495	13.328028252986147	15.55632929568152	13.948166017102118	12.094654301876496	10.344766135078016	6.239128476348981	13.90273357557125	14.279911949088769	13.733454612544689	8.595470433721992	5.5796688379773745	-0.21687755597584876	-4.576266541816144	-8.471093139383186	-9.31246755622854	-9.759389996412727	-5.944317066044219	-10.75466069636075	-2.9871605825166183	-6.0272838478083415	-11.195778302886755	-6.389881897923899	-9.649138590445395	-11.223775644709415	-9.599838180706955	-5.597342836666189
chr3L:432898-434094	6.8607319974954555	3.404745045164346	5.134185977094324	1.151735131739127	-1.0334794560869203	-3.3411274703679	-2.8036411264356764	-4.728373365808056	-5.326516141555896	-8.746676264173715	-8.850151604511618	-7.303231882384981	-6.851270724351479	-11.97057731129149	-6.8034539971464865	-8.198067335236106	-0.9568070777091172	-6.119480934748095	-7.684412383581145	-7.399138397081853	0.9059652567236041	-2.071444562312641	-8.341493360118406	-7.254162164412273	-8.798660355981061	-11.562319604604214	-9.40253003943007	-7.906358345220966	-14.255956822942471	-12.433826539382293	-9.55808483384965	-6.58958573878904	-7.494749736778876	0.6252873828651146	0.3842533059311557	-7.25552203347186	-8.910698799010481	-6.42981975474972	-5.777904012290939	-3.5654555543162414	2.4202126347083386	0.0	0.0	0.0	0.0	0.0	0.0	0.0	0.0
chr3L:626142-627505	-0.815679812305595	1.2505798147205185	-0.022112167398056208	1.1598256803723175	0.9542847495198965	2.571412047131988	4.581511939165368	5.917076185902073	0.9196676462894914	2.5349840601615057	1.2153403348059149	8.712786802697511	12.468433679123057	9.757350881123626	9.560503384129314	4.654949993509597	2.300559185793459	0.4754885192558108	-0.08639372973815562	-2.20821411326848	-2.7618109297878775	-2.7943322576509684	-7.133875113457529	-8.976380781033855	-8.013207967436966	-10.508431779976723	-9.391345059198407	-6.476173553282449	-3.5188436186455503	-12.394505281140606	-17.38691505243525	-23.00420306691259	-24.700384236486055	-16.509865909983453	5.1242521055779715	14.13213205885158	9.57406587932022	21.942897230449677	16.642033259008205	11.442881798766816	6.361738620427905	4.5680302294747515	4.665015648222253	4.591739095041264	3.940493181710739	1.287720217811409	-3.294465125169126	-8.167708965488	-11.213495773743585
chr3L:637634-639688	-8.976380781033855	-8.013207967436966	-10.508431779976723	-9.391345059198407	-6.476173553282449	-3.5188436186455503	-12.394505281140606	-17.38691505243525	-23.00420306691259	-24.700384236486055	-16.509865909983453	5.1242521055779715	14.13213205885158	9.57406587932022	21.942897230449677	16.642033259008205	11.442881798766816	6.361738620427905	4.5680302294747515	4.665015648222253	4.591739095041264	3.940493181710739	1.287720217811409	-3.294465125169126	-8.167708965488	-11.213495773743585	-10.834204915309225	-13.276629256226483	-10.547815513820693	-19.04150006123642	-9.27348552718137	-7.409695098124939	-3.550948436076844	-10.296423693923044	-3.063145721355713	0.9738253939154702	-1.8350359456152872	-0.8760140195826427	-7.332136314633158	4.7831515810707845	12.279640177115489	12.385146079412257	10.730073455919188	3.925932438179323	7.968216519569948	8.587479672233188	3.4175013782998653	5.992380949874692	2.4307852113046318
chr3L:745813-748680	-12.44194542917208	-12.733499419131322	-1.2048957693008349	-0.7359535705891888	-0.7357890626869555	0.7359535705891888	-0.6252873828651145	2.9218257456678716	1.5167299007410784	13.626435797066204	8.815209776226265	0.3842533059311557	1.0668755590631576	7.372532102331351	9.659385474092938	2.0628055570570996	9.258791499647936	8.92812958983727	12.16642428009599	0.288769123076823	2.047630034114463	2.077763279445647	1.3375287882285074	0.5096487367452901	-1.560774334236936	1.8456430537157185	0.8237216076705779	-1.8684173143396818	-3.6508235672935823	-6.56906273295357	-3.4846252457432216	2.506119850381316	2.2072668067120333	0.7073271912790621	10.219229704921288	22.04915465707159	26.947817011234104	19.97469897408589	12.665229031284959	7.831982086022574	3.8232651757810925	1.802132364652016	3.8071375660408324	-0.6238779636917468	-0.20301290982445583	-0.05265521013746054	-0.2612496474444927	2.343995007791992	2.290153419267494
chr3L:751837-752992	1.0668755590631576	7.372532102331351	9.659385474092938	2.0628055570570996	9.258791499647936	8.92812958983727	12.16642428009599	0.288769123076823	2.047630034114463	2.077763279445647	1.3375287882285074	0.5096487367452901	-1.560774334236936	1.8456430537157185	0.8237216076705779	-1.8684173143396818	-3.6508235672935823	-6.56906273295357	-3.4846252457432216	2.506119850381316	2.2072668067120333	0.7073271912790621	10.219229704921288	22.04915465707159	26.947817011234104	19.97469897408589	12.665229031284959	7.831982086022574	3.8232651757810925	1.802132364652016	3.8071375660408324	-0.6238779636917468	-0.20301290982445583	-0.05265521013746054	-0.2612496474444927	2.343995007791992	2.290153419267494	1.4234662987937459	2.6792734081017335	1.304013959541671	2.5646332123651856	1.362243138495084	0.144266854587848	-1.192682267188727	-2.0442222890656705	-2.859260303694228	-0.6609033395808418	-4.096467074172119	-6.5271947622113835
chr3L:1178276-1180766	1.1536550852580099	-3.002547991009428	-2.844675533046631	-3.2137804788114614	-3.7242405951611586	-1.3104349130600184	-0.32675222119505476	0.47712125471966244	-2.876262609722261	-4.348853798860786	-2.785438216496663	-1.1926154783085732	-3.1509879149190714	-3.52258734037175	-2.169448858299362	-1.4033866177325662	-1.1737218734474009	-1.728975118753722	-3.130366982836993	-1.3842485251738694	0.7618815166581685	-0.746155170372618	1.4231513326584195	0.3073596725751182	-0.7359535705891888	-0.1171138165934149	2.8057650146351834	0.685021072838532	-0.8109448197691705	-6.19898906893551	-6.296194624755442	-8.203852057457002	-5.478691519711042	-1.9084850188786497	-6.1355184753630425	-4.772032228452272	-0.47712125471966244	-0.4359239231164445	-2.1316589317973063	-2.4845942530113048	-2.727476992777954	-0.6252873828651145	-0.5785968310285448	-2.7462561757007315	-1.1584701651558722	-0.7046202616051419	-3.144165243824837	-0.20766884052168627	-4.051941462648763
chr3L:1360910-1367096	9.751484371669276	7.670861844552727	2.7559174059968456	4.398750600303018	0.5714284717527408	-0.7204920933666504	6.129296559694268	14.332119034547135	9.196925738165426	7.517057538109063	8.880209457592771	4.518114230871087	3.7153012017269043	0.40469560093273715	-2.3799929766535857	-1.9658267082080887	0.4307988098901898	4.851663711903239	1.5090862993303964	2.9127200911359403	-1.5368201368624896	2.0248532517640774	-1.1943594469809333	-2.017428516421261	-4.203217471367069	-4.482551184002333	-6.764774028126821	-7.157213179382864	-7.191417664588585	-7.693971980906342	-7.372242913525591	-13.054750279636947	-14.503640823936923	-17.14787814267281	-18.989256742811023	-17.95567950403248	-28.728651839358612	-20.796656230840156	0.1324607977931189	1.3851372536019664	-1.200641209691781	2.0079892728674875	-0.39667676582563616	-0.8600415665910357	-5.414228370538628	-7.759886815364932	-8.89886646650278	-12.722055903426833	-2.0575905742680902
chr3L:1460163-1461313	4.840741679166977	1.215649273451776	12.697341805650458	7.073570798569223	6.2980068776883265	4.1522801470627195	2.3826079529372417	0.4855571345933252	0.6021866336586117	1.4481363626374808	-0.3319543460883126	-1.3404302796242977	-3.596951370580572	-5.839766897708581	-3.996084260632758	-5.530331499388729	-5.031975937261403	0.0	-3.8920343345967168	-2.709983240474475	-0.8457119955017671	-3.5233588580851842	-3.219719341388397	-2.5313263472253467	-2.4396811598705863	-8.116190447749075	-5.836703302540294	-4.9486454354610885	-5.660497487233478	-2.666934374018516	0.0	0.0	0.0	0.0	0.0	0.0	0.0	0.0	0.0	0.0	-0.9096530243512113	2.082263396749907	3.925932438179323	3.568759072822158	6.328382587957714	4.644905309301297	10.667887454753975	6.2905844096410695	2.7447522639461117
chr3L:1917490-1923585	17.806997082977183	11.310232656993481	15.730805148381545	3.019005906904004	5.6025397541396735	12.559094015352484	17.546422901086608	17.868882616047387	9.905821669557541	3.5721079176246606	0.44864230806655275	-3.3563099096033855	-7.846782044774934	-13.1862150109136	-18.147351608917432	-23.203836924753936	-27.863460605818453	-27.525487189187405	-20.14864525945682	-3.1068812245705857	-0.0896073058587483	0.8803713349518533	0.5402722163414766	-1.9084850188786497	-1.684872899606169	-4.717687842018114	-8.012424100261102	-6.595662643976705	-6.942079257739398	-0.4106493675885908	-0.2887691230768229	-1.684872899606169	-0.6689586892789148	0.6129176723483097	-3.109620986704003	-3.0757851321296736	6.028898945925488	12.738883760628301	6.925184797990691	10.501955726751259	7.672480303142901	7.134626125164811	6.935261247279245	3.23348023987931	-0.6386016918322638	-5.733132023307722	-5.426073400430164	-5.970738371753941	-0.7275614550493108
chr3L:2883564-2885013	4.587377225955162	0.8612898334110891	0.5117948032428458	-0.7785309871385206	-3.6826991158448106	-7.728988155289995	-7.892777617306292	-7.932861289976169	-5.644667428737946	0.3842533059311557	0.0	-0.3842533059311557	-0.924482382513615	-0.8340553297913107	-0.3842533059311557	1.4637527426815686	1.4637527426815686	-0.9884928598239788	-1.0352787604218359	1.5615682454122215	0.1445453830515227	2.800246688024929	-0.7789134453809596	0.0	0.6252873828651146	-0.47712125471966244	-0.32413062493660943	2.2741316598426775	0.0	0.16998925119837538	0.3177658844632804	-0.47340229917104965	0.0	-5.725473332888795	-7.124389344893522	-5.251144742151297	-11.198366802259779	7.338968343334713	13.811140665437833	10.57228592196497	0.14679715401781124	1.5129666615694712	0.7245735176883568	0.3889479166041756	0.3842533059311557	0.32675222119505476	0.0	-0.7359535705891888	-0.32675222119505476
chr3L:3407559-3408544	7.3370369668474344	5.329881233731587	2.5665261211152575	1.4060296601224622	-1.7677605016919178	-2.953766906905712	-3.419864821679422	-5.711750451691831	-6.466024242890209	-8.219730091257372	-9.270279929555272	-7.728479427541197	-15.7691133626185	-18.56715308744089	-20.989080425264728	-13.440267194479258	-21.516791207355315	-19.687811675882987	-24.0988658436643	-20.642174625990318	-4.244860225228057	-0.2969909391117811	-4.762068746380791	-3.0666389416431845	-5.1450570982877775	-3.0713883507206874	-6.297057019892153	-3.8700685219644746	-5.395993331545339	-6.982510909396255	-10.625434501891172	-10.953263222086377	-7.887011418992589	0.7969355559792567	6.435165390980329	1.9847503552889427	0.13186425705353383	-2.8787886730047823	1.0361364200954417	1.9419555047905155	2.068560365383945	6.771599664164701	0.15874515880418658	1.440855941373812	2.7737537888660113	2.15473610548053	3.5294409434517506	2.324210141488919	1.5022269290607766
chr3L:3420148-3422143	-3.0713883507206874	-6.297057019892153	-3.8700685219644746	-5.395993331545339	-6.982510909396255	-10.625434501891172	-10.953263222086377	-7.887011418992589	0.7969355559792567	6.435165390980329	1.9847503552889427	0.13186425705353383	-2.8787886730047823	1.0361364200954417	1.9419555047905155	2.068560365383945	6.771599664164701	0.15874515880418658	1.440855941373812	2.7737537888660113	2.15473610548053	3.5294409434517506	2.324210141488919	1.5022269290607766	4.986666827332187	8.506494934053107	10.822591007380073	8.256080657519275	4.251802403091587	4.933083430386991	3.7027867573137025	0.45976265120623283	0.9202369413275291	1.371144360093521	-0.8727231658903725	0.18520418549323986	0.12901477905130088	0.39150804846383475	1.399306327111123	3.014122193374527	1.543817332304641	1.5141861378115056	3.718852133975364	1.7157830982642615	1.6130984033071987	0.47805293616404193	-1.430424593443934	-3.2921528554544466	0.0
chr3L:3449622-3452451	-8.642748121507491	-5.282444772983131	-2.451115631224473	-2.7825394549629388	1.5093176906255727	-1.2475289680029733	-1.6885911643599136	-2.747235495507468	-4.237599594928607	-3.103042390823699	-7.636296197265432	-3.7880605284629194	-7.01689669422971	-8.053617438225338	-5.802115869225587	-7.0091851732161095	-5.709799719490662	-6.7574994898393586	-4.665476182126264	-2.545685828078692	-1.6282696178502623	1.2226474071054976	-2.3259757005154587	-0.23398157441997428	1.23313990986047	0.8550015891964877	3.6039931878199347	-0.10722142043931321	-1.0495056575390684	-1.1484370129872332	-3.103939893717043	-2.7438708998602848	-8.76529707983112	-8.955015412730818	-8.089469716049638	-5.6919431762316535	-3.745343158538821	-3.8546206637747105	0.7513088496079416	-3.612853852447064	-0.40546950038504453	-4.458947964337826	-0.06318025245188186	4.372034216991939	1.1255761129011732	4.170902728854168	0.7998448995341519	-1.5989668762311173	-2.9927256848911052
chr3L:3453258-3454924	-2.747235495507468	-4.237599594928607	-3.103042390823699	-7.636296197265432	-3.7880605284629194	-7.01689669422971	-8.053617438225338	-5.802115869225587	-7.0091851732161095	-5.709799719490662	-6.7574994898393586	-4.665476182126264	-2.545685828078692	-1.6282696178502623	1.2226474071054976	-2.3259757005154587	-0.23398157441997428	1.23313990986047	0.8550015891964877	3.6039931878199347	-0.10722142043931321	-1.0495056575390684	-1.1484370129872332	-3.103939893717043	-2.7438708998602848	-8.76529707983112	-8.955015412730818	-8.089469716049638	-5.6919431762316535	-3.745343158538821	-3.8546206637747105	0.7513088496079416	-3.612853852447064	-0.40546950038504453	-4.458947964337826	-0.06318025245188186	4.372034216991939	1.1255761129011732	4.170902728854168	0.7998448995341519	-1.5989668762311173	-2.9927256848911052	-3.636302843054309	-3.072155975618473	-3.62548595185441	-2.473775007502795	-0.4458257702002672	-1.443049456998464	2.8028731097920434
chr3L:3622645-3624291	0.0	-0.47712125471966244	0.0	0.8146844934204033	1.1479232398912642	0.3411449834230643	2.4124236191639845	1.8718815173288788	0.47712125471966244	0.47712125471966244	-0.47712125471966244	0.47712125471966244	0.32675222119505476	0.0	0.0	1.8738140686470386	7.004816449346741	5.540329319063661	2.947005175605207	2.365049978018281	6.113693272922684	1.4313637641589874	1.9801509964855086	4.259940482175342	2.7029201605472504	1.4637527426815686	0.0	-0.47712125471966244	5.764818626921317	4.359089988892987	0.0	0.4892920779287072	-0.20769752471348613	2.7706861441297987	0.47712125471966244	-1.4637527426815689	1.4637527426815686	-0.5376554423359661	0.880420241732325	-3.5685645155187773	0.0	-0.7979835138031771	-0.2473795735595128	-0.3842533059311557	7.898710836510571	9.262800286053995	6.971588728363418	6.773988761535959	5.968058656965114
chr3L:3624622-3627569	1.1479232398912642	0.3411449834230643	2.4124236191639845	1.8718815173288788	0.47712125471966244	0.47712125471966244	-0.47712125471966244	0.47712125471966244	0.32675222119505476	0.0	0.0	1.8738140686470386	7.004816449346741	5.540329319063661	2.947005175605207	2.365049978018281	6.113693272922684	1.4313637641589874	1.9801509964855086	4.259940482175342	2.7029201605472504	1.4637527426815686	0.0	-0.47712125471966244	5.764818626921317	4.359089988892987	0.0	0.4892920779287072	-0.20769752471348613	2.7706861441297987	0.47712125471966244	-1.4637527426815689	1.4637527426815686	-0.5376554423359661	0.880420241732325	-3.5685645155187773	0.0	-0.7979835138031771	-0.2473795735595128	-0.3842533059311557	7.898710836510571	9.262800286053995	6.971588728363418	6.773988761535959	5.968058656965114	-0.19916529609750633	0.8768927084489612	-0.4828952199508474	1.4755094179308312
chr3L:3846472-3848061	0.47712125471966244	-0.3842533059311557	1.9084850188786497	1.0466924622419154	15.454397450395716	18.493274131001534	15.825392297425875	23.60771661637107	18.058724870348502	19.654337269050426	1.8351196129305833	1.3821770810048504	0.8065359368777398	2.4202126347083386	16.428708811550038	10.733068227212224	19.41957895275326	12.115198307871525	9.97182288536562	7.49567408059247	5.372047544157388	24.86503819949561	20.640068022661982	15.548401970126013	10.086764673768352	0.7566112769009506	-2.0514344801295987	-12.016772365955104	-4.9169853963894345	-6.31543591058389	-4.732675979203661	3.1227044133907502	-0.3397302758175425	-5.339327645605909	-8.801524534242093	-11.94817145585888	-7.494710308837744	3.90249278083611	0.2796016986130147	-0.5744577228374367	-5.759181571834665	-17.451826008588473	-20.65554229424022	-35.15488308131489	-25.648505814300574	-23.544943697974634	-7.819803342207041	-6.255705734117314	-1.8539290334117913
chr3L:3850992-3852188	19.654337269050426	1.8351196129305833	1.3821770810048504	0.8065359368777398	2.4202126347083386	16.428708811550038	10.733068227212224	19.41957895275326	12.115198307871525	9.97182288536562	7.49567408059247	5.372047544157388	24.86503819949561	20.640068022661982	15.548401970126013	10.086764673768352	0.7566112769009506	-2.0514344801295987	-12.016772365955104	-4.9169853963894345	-6.31543591058389	-4.732675979203661	3.1227044133907502	-0.3397302758175425	-5.339327645605909	-8.801524534242093	-11.94817145585888	-7.494710308837744	3.90249278083611	0.2796016986130147	-0.5744577228374367	-5.759181571834665	-17.451826008588473	-20.65554229424022	-35.15488308131489	-25.648505814300574	-23.544943697974634	-7.819803342207041	-6.255705734117314	-1.8539290334117913	-0.7359535705891888	-1.3821770810048504	-1.838819456400062	-8.202728360599506	-1.661233415777381	-3.937029612922994	-1.3386085568272064	-1.4637527426815689	-0.9884928598239788
chr3L:3878925-3880668	0.9884928598239788	8.182301134956461	25.942126529068833	17.75118766366989	0.9059652567236041	-0.9884928598239788	4.706978197369684	17.58496126986036	19.497992557702563	20.62421863632954	8.171480857717668	7.105163239162381	0.9090996527243095	4.832369470056292	1.1032032136935028	0.3842533059311557	2.1554238297413426	3.3705872628677875	5.4410280293461355	3.388198860869381	4.942448303798142	0.19111454962911992	-2.1961323911661483	-2.2608952259569866	-0.28081815212498823	-2.873780001719675	-3.7271349681505397	-0.8339586950400865	-2.7835341771512248	-1.9210060177921777	-2.8699237899939085	-2.6966383711623063	-1.240965319314457	-0.6395120828496442	1.9606911869951833	2.1330691931465036	0.048861972228877684	2.392063839626918	-1.8706671739325518	-1.349032209480784	0.4676652476187329	0.029033720972547562	2.3286248352848276	2.268290710209291	2.688213625204698	6.763349322593452	7.8809254605506	6.934247856091166	1.5349014108707415
chr3L:4156567-4161260	-6.422358974905675	-1.0668755590631576	-0.8065359368777398	3.2506160160202406	3.6389776167346493	4.4617651111901	18.133491448830583	23.43584286045101	29.075875119781692	26.00414795880876	17.664212046910183	17.188013009507337	10.814761396000478	11.807616216031983	8.93309762959979	7.7209034237215715	8.768457282928715	11.328852920769846	8.185299461449356	4.308251689664923	4.802602371613448	7.197440715031478	2.392277242573307	1.2247365889831525	0.6746373416183358	-1.536273550991128	1.3316404617930013	4.5626400156093	-0.015808211672700863	3.439181748996932	2.1779229932545943	0.5402722163414766	2.0759843861242744	2.430211527976675	-0.6222785138112487	0.6779454727602687	-0.09595224129917099	0.5593720399274491	-1.0412143971508037	-4.510094355486615	-5.136321645377523	-8.535315810057764	-8.658309411145945	-9.21102964860193	-6.3693658723168625	-14.516210984569529	-16.835837604495733	-11.693321160396094	-13.661137703378598
chr3L:4637170-4638948	0.7359535705891888	0.3842533059311557	-0.2887691230768229	5.4735919214370234	11.132618329348913	3.719261494762052	14.607737965703976	10.094132492532724	9.391965159083998	9.654415989508845	3.405099109923024	4.331096008905471	3.506711281811732	3.6062495257277867	1.709676124726013	0.19141392629161214	-4.164549247509534	-0.6461910164107725	-1.9826233369106527	-1.4590924863666068	-1.200804510444098	-0.7262844422466019	-5.597881259911722	-6.5710403232822685	-5.853681744728395	-7.5375306367273645	-7.687727540030055	-3.064299042884238	-5.472696843992885	-7.551460094341252	-1.684872899606169	-0.26145052715670036	-6.4360761643521744	-5.616633438251119	-6.946864683096596	-8.277748272804079	-2.5434669739397986	0.0	-2.1159571989241295	-6.897669678012783	-3.099046587754847	0.6396204838059462	0.0	-0.7359535705891888	0.7359535705891888	2.2488925290291952	3.080918571794528	5.72954193283628	3.816059219821444
chr3L:4643701-4650444	3.6062495257277867	1.709676124726013	0.19141392629161214	-4.164549247509534	-0.6461910164107725	-1.9826233369106527	-1.4590924863666068	-1.200804510444098	-0.7262844422466019	-5.597881259911722	-6.5710403232822685	-5.853681744728395	-7.5375306367273645	-7.687727540030055	-3.064299042884238	-5.472696843992885	-7.551460094341252	-1.684872899606169	-0.26145052715670036	-6.4360761643521744	-5.616633438251119	-6.946864683096596	-8.277748272804079	-2.5434669739397986	0.0	-2.1159571989241295	-6.897669678012783	-3.099046587754847	0.6396204838059462	0.0	-0.7359535705891888	0.7359535705891888	2.2488925290291952	3.080918571794528	5.72954193283628	3.816059219821444	4.0737793477343365	4.986258290551724	2.816560235041569	0.0	3.333921336754478	8.985245634557597	12.558022639217967	5.203163464766805	0.3842533059311557	0.3842533059311557	3.305174274324061	9.785123233533433	9.628714556787983
chr3L:4692957-4694422	10.117464777799631	10.093733753966992	15.305683480425404	10.847820539467744	11.929064472542333	6.427512119165204	6.60654550334985	7.884438181639282	9.89055643670973	2.726121140332288	6.409283368122481	5.546650809363541	3.94205549061239	3.8154151091210338	2.7680505911278903	1.6981856472524974	-1.3375739090692715	-1.5005517413512026	-0.7521022093836032	-2.1801821199026703	-1.9330516924433963	0.3842533059311557	1.4313637641589874	1.705786146227237	-0.9558392851382359	1.3515857557758015	0.7550040893177009	-3.302054565807744	-1.9011204956006271	-1.9830698420564332	-4.073707849107929	-2.5660990827811365	-4.459053662372541	-3.138072176710962	-7.551193206496276	-5.9082294956913595	-1.531909866623139	-0.3842533059311557	0.3842533059311557	-1.0668755590631576	-0.8013669968258853	0.8249868680148664	-0.6252873828651145	0.8122468138921677	0.9470328988307417	0.8135564547726972	0.21812892403767248	-2.1807942435090406	-1.8275440097264932
chr3L:4698323-4699426	5.546650809363541	3.94205549061239	3.8154151091210338	2.7680505911278903	1.6981856472524974	-1.3375739090692715	-1.5005517413512026	-0.7521022093836032	-2.1801821199026703	-1.9330516924433963	0.3842533059311557	1.4313637641589874	1.705786146227237	-0.9558392851382359	1.3515857557758015	0.7550040893177009	-3.302054565807744	-1.9011204956006271	-1.9830698420564332	-4.073707849107929	-2.5660990827811365	-4.459053662372541	-3.138072176710962	-7.551193206496276	-5.9082294956913595	-1.531909866623139	-0.3842533059311557	0.3842533059311557	-1.0668755590631576	-0.8013669968258853	0.8249868680148664	-0.6252873828651145	0.8122468138921677	0.9470328988307417	0.8135564547726972	0.21812892403767248	-2.1807942435090406	-1.8275440097264932	-1.9597526022749843	-1.0668755590631576	-0.44133466724248005	-1.008631000838176	-1.4700822753787204	0.2322041767949502	1.0132042951203877	3.897460544838796	0.5541779214331746	2.1385584637919437	0.5492953476646887
chr3L:4972972-4974590	0.36079828323768526	-0.48208468533835963	0.0	2.3933613396441236	3.102653806933973	3.2481886853316615	4.237599594928609	5.136899946498588	0.6688365081901083	0.9154987316732847	1.0964833845836701	0.9571973413630723	-0.7509156315089913	-2.5197321360890585	1.1908112610385806	0.858115626239555	1.780151512181528	1.5178693636139335	1.172111645699783	0.1821124082304766	1.2752963394171466	1.7727241062002708	-1.4764201830609545	-2.5980323299662107	-4.112432362484156	-3.6361452767161393	-1.7031989918823371	-2.8235029588739535	-1.1416133483953086	0.3842533059311557	-0.3842533059311557	0.9884928598239788	0.1559742760354114	0.3788230126739188	0.5027854223417487	-0.22855063289416608	0.0	-1.8404509493703616	-2.67614121870882	2.728261863150219	-0.23977986661800627	-1.3821770810048504	2.028880511417164	-0.4539101549952761	1.6360437061936421	1.9853418420021536	1.014993761588394	0.9862875152015456	-1.4634823906285166
chr3L:4976543-4978843	0.6688365081901083	0.9154987316732847	1.0964833845836701	0.9571973413630723	-0.7509156315089913	-2.5197321360890585	1.1908112610385806	0.858115626239555	1.780151512181528	1.5178693636139335	1.172111645699783	0.1821124082304766	1.2752963394171466	1.7727241062002708	-1.4764201830609545	-2.5980323299662107	-4.112432362484156	-3.6361452767161393	-1.7031989918823371	-2.8235029588739535	-1.1416133483953086	0.3842533059311557	-0.3842533059311557	0.9884928598239788	0.1559742760354114	0.3788230126739188	0.5027854223417487	-0.22855063289416608	0.0	-1.8404509493703616	-2.67614121870882	2.728261863150219	-0.23977986661800627	-1.3821770810048504	2.028880511417164	-0.4539101549952761	1.6360437061936421	1.9853418420021536	1.014993761588394	0.9862875152015456	-1.4634823906285166	-2.1875116550378286	-3.320059232784147	0.32675222119505476	-0.9884928598239788	-0.8807275879539905	0.3094384109678075	0.9709500509294422	3.131081026934469
chr3L:4979128-4981777	-2.5197321360890585	1.1908112610385806	0.858115626239555	1.780151512181528	1.5178693636139335	1.172111645699783	0.1821124082304766	1.2752963394171466	1.7727241062002708	-1.4764201830609545	-2.5980323299662107	-4.112432362484156	-3.6361452767161393	-1.7031989918823371	-2.8235029588739535	-1.1416133483953086	0.3842533059311557	-0.3842533059311557	0.9884928598239788	0.1559742760354114	0.3788230126739188	0.5027854223417487	-0.22855063289416608	0.0	-1.8404509493703616	-2.67614121870882	2.728261863150219	-0.23977986661800627	-1.3821770810048504	2.028880511417164	-0.4539101549952761	1.6360437061936421	1.9853418420021536	1.014993761588394	0.9862875152015456	-1.4634823906285166	-2.1875116550378286	-3.320059232784147	0.32675222119505476	-0.9884928598239788	-0.8807275879539905	0.3094384109678075	0.9709500509294422	3.131081026934469	-0.25357083252576273	0.47712125471966244	-0.3842533059311557	0.520423635321445	1.2678316131918526
chr3L:4991019-4992361	-1.8404509493703616	-2.67614121870882	2.728261863150219	-0.23977986661800627	-1.3821770810048504	2.028880511417164	-0.4539101549952761	1.6360437061936421	1.9853418420021536	1.014993761588394	0.9862875152015456	-1.4634823906285166	-2.1875116550378286	-3.320059232784147	0.32675222119505476	-0.9884928598239788	-0.8807275879539905	0.3094384109678075	0.9709500509294422	3.131081026934469	-0.25357083252576273	0.47712125471966244	-0.3842533059311557	0.520423635321445	1.2678316131918526	0.9980711455379487	0.6106711074258967	1.0789242354691957	-0.6610055706295627	-0.8734341850984055	-4.356284338884003	0.3283402224590838	-0.03248337487087282	1.684872899606169	-0.6252873828651145	-2.577937654170996	-2.7781903941664705	-1.6964021626504022	1.5520598045076721	-0.5891389972858222	1.129882139323136	-0.7028324981707346	1.0238128333404586	1.2117858773499315	-2.7377791238901183	-2.7241590971846796	-0.2970833565050143	-8.39400371831758	-5.130758087199866
chr3L:4992408-4994082	2.728261863150219	-0.23977986661800627	-1.3821770810048504	2.028880511417164	-0.4539101549952761	1.6360437061936421	1.9853418420021536	1.014993761588394	0.9862875152015456	-1.4634823906285166	-2.1875116550378286	-3.320059232784147	0.32675222119505476	-0.9884928598239788	-0.8807275879539905	0.3094384109678075	0.9709500509294422	3.131081026934469	-0.25357083252576273	0.47712125471966244	-0.3842533059311557	0.520423635321445	1.2678316131918526	0.9980711455379487	0.6106711074258967	1.0789242354691957	-0.6610055706295627	-0.8734341850984055	-4.356284338884003	0.3283402224590838	-0.03248337487087282	1.684872899606169	-0.6252873828651145	-2.577937654170996	-2.7781903941664705	-1.6964021626504022	1.5520598045076721	-0.5891389972858222	1.129882139323136	-0.7028324981707346	1.0238128333404586	1.2117858773499315	-2.7377791238901183	-2.7241590971846796	-0.2970833565050143	-8.39400371831758	-5.130758087199866	-1.4682879373787534	-0.9712563987827406
chr3L:5610237-5613652	8.997120165900277	10.839690756156724	9.790628437828087	8.338788593079876	5.7363686229209305	3.0689448949819567	0.8417464445669807	0.16060311202161026	-1.133904163314102	-0.7603539887957738	-1.3948251708849817	-2.026763669857963	-1.963242063050241	-3.7528228057654025	-2.4130415329870036	-2.2285102043722547	-2.0989446819064086	-2.96849570768951	-6.169764256699215	-6.468719099665407	-3.1554251856200324	-5.712859144287256	0.0	-7.171152158600356	-8.737045595971457	-8.762084298019234	-7.139198044754881	-13.455589301208436	-12.708559808736748	-7.892904508305874	-3.712075643532847	-2.89312767708862	-0.6252873828651145	14.156730771209718	25.474003908796842	19.564107672441672	30.027269954487906	21.102203898200425	19.56772441572738	13.559076099932865	7.362278250337223	8.923331638662088	7.429471643185053	3.0349145648491977	4.6497812223212955	1.877437200439537	3.230407041195883	1.9495786444069974	0.6439632740915178
chr3L:5616706-5618384	-3.7528228057654025	-2.4130415329870036	-2.2285102043722547	-2.0989446819064086	-2.96849570768951	-6.169764256699215	-6.468719099665407	-3.1554251856200324	-5.712859144287256	0.0	-7.171152158600356	-8.737045595971457	-8.762084298019234	-7.139198044754881	-13.455589301208436	-12.708559808736748	-7.892904508305874	-3.712075643532847	-2.89312767708862	-0.6252873828651145	14.156730771209718	25.474003908796842	19.564107672441672	30.027269954487906	21.102203898200425	19.56772441572738	13.559076099932865	7.362278250337223	8.923331638662088	7.429471643185053	3.0349145648491977	4.6497812223212955	1.877437200439537	3.230407041195883	1.9495786444069974	0.6439632740915178	-0.16485663381363178	2.571452598215352	7.409888238537328	10.903926634782948	10.241777303303385	7.856293660549722	4.20546890037772	5.411995040537669	1.5935176501773172	0.3576009534407043	-1.4542476875178687	-1.1205569576745857	-4.243919089681008
chr3L:5618748-5619969	-2.96849570768951	-6.169764256699215	-6.468719099665407	-3.1554251856200324	-5.712859144287256	0.0	-7.171152158600356	-8.737045595971457	-8.762084298019234	-7.139198044754881	-13.455589301208436	-12.708559808736748	-7.892904508305874	-3.712075643532847	-2.89312767708862	-0.6252873828651145	14.156730771209718	25.474003908796842	19.564107672441672	30.027269954487906	21.102203898200425	19.56772441572738	13.559076099932865	7.362278250337223	8.923331638662088	7.429471643185053	3.0349145648491977	4.6497812223212955	1.877437200439537	3.230407041195883	1.9495786444069974	0.6439632740915178	-0.16485663381363178	2.571452598215352	7.409888238537328	10.903926634782948	10.241777303303385	7.856293660549722	4.20546890037772	5.411995040537669	1.5935176501773172	0.3576009534407043	-1.4542476875178687	-1.1205569576745857	-4.243919089681008	-2.64447693710409	-10.111201321126321	-11.520274020705097	-10.15823999660936
chr3L:5837311-5838650	4.37303865649224	11.05778744824044	7.788551846489108	15.473086267159982	9.579823194432354	2.531494548744616	1.2138133719986735	1.6494896545697886	3.933172524896237	2.6760372704322766	-0.32675222119505476	0.027051098519931926	-0.8505920517051194	-0.054776401341314195	0.8389157804911578	-2.9427982438493974	-2.2364991787135122	-5.001116332663486	-0.894351842962914	-4.183943297828096	-4.792440095366526	-8.582099207396155	-8.007422742016276	-14.316647160983106	-12.304728720721565	-14.526922102298183	-11.332800680384095	-3.4530307130588462	-5.445532714122093	-6.377849282813533	-3.760952735077153	-14.537511909711569	-15.837303579870355	-9.625949749013373	1.7025097755489358	-9.807729293176646	-8.505717079293023	-17.530484140015513	-1.234026543865577	10.80929868086052	9.457649191285139	9.768011988333901	-0.32675222119505476	0.7359535705891888	1.8738140686470386	13.324641015230824	14.702368971921452	13.142753281861221	11.7518050126495
chr3L:5838894-5841268	15.473086267159982	9.579823194432354	2.531494548744616	1.2138133719986735	1.6494896545697886	3.933172524896237	2.6760372704322766	-0.32675222119505476	0.027051098519931926	-0.8505920517051194	-0.054776401341314195	0.8389157804911578	-2.9427982438493974	-2.2364991787135122	-5.001116332663486	-0.894351842962914	-4.183943297828096	-4.792440095366526	-8.582099207396155	-8.007422742016276	-14.316647160983106	-12.304728720721565	-14.526922102298183	-11.332800680384095	-3.4530307130588462	-5.445532714122093	-6.377849282813533	-3.760952735077153	-14.537511909711569	-15.837303579870355	-9.625949749013373	1.7025097755489358	-9.807729293176646	-8.505717079293023	-17.530484140015513	-1.234026543865577	10.80929868086052	9.457649191285139	9.768011988333901	-0.32675222119505476	0.7359535705891888	1.8738140686470386	13.324641015230824	14.702368971921452	13.142753281861221	11.7518050126495	6.543848728739077	6.080216872865968	1.43634405472476
chr3L:5841802-5843112	2.6760372704322766	-0.32675222119505476	0.027051098519931926	-0.8505920517051194	-0.054776401341314195	0.8389157804911578	-2.9427982438493974	-2.2364991787135122	-5.001116332663486	-0.894351842962914	-4.183943297828096	-4.792440095366526	-8.582099207396155	-8.007422742016276	-14.316647160983106	-12.304728720721565	-14.526922102298183	-11.332800680384095	-3.4530307130588462	-5.445532714122093	-6.377849282813533	-3.760952735077153	-14.537511909711569	-15.837303579870355	-9.625949749013373	1.7025097755489358	-9.807729293176646	-8.505717079293023	-17.530484140015513	-1.234026543865577	10.80929868086052	9.457649191285139	9.768011988333901	-0.32675222119505476	0.7359535705891888	1.8738140686470386	13.324641015230824	14.702368971921452	13.142753281861221	11.7518050126495	6.543848728739077	6.080216872865968	1.43634405472476	0.2364979627149946	-0.12103732160965751	1.7351185509427283	-0.6432506966154488	-0.10165738000822684	2.788905920978847
chr3L:5847353-5848443	-4.792440095366526	-8.582099207396155	-8.007422742016276	-14.316647160983106	-12.304728720721565	-14.526922102298183	-11.332800680384095	-3.4530307130588462	-5.445532714122093	-6.377849282813533	-3.760952735077153	-14.537511909711569	-15.837303579870355	-9.625949749013373	1.7025097755489358	-9.807729293176646	-8.505717079293023	-17.530484140015513	-1.234026543865577	10.80929868086052	9.457649191285139	9.768011988333901	-0.32675222119505476	0.7359535705891888	1.8738140686470386	13.324641015230824	14.702368971921452	13.142753281861221	11.7518050126495	6.543848728739077	6.080216872865968	1.43634405472476	0.2364979627149946	-0.12103732160965751	1.7351185509427283	-0.6432506966154488	-0.10165738000822684	2.788905920978847	0.9653993123877636	2.4606177713580126	-0.10228590663536759	0.0	3.1023381264604444	4.501104544589506	4.792502259023342	1.9537701055196834	0.3842533059311557	0.6352634651475758	6.128045944678349
chr3L:5872200-5874718	4.1162413535238125	3.6529106923768295	3.850004959428733	2.558173846433727	4.098293058946881	0.8594339965833128	-3.180284669735901	-5.769335355662699	-6.773757899714392	-3.5689490269541495	-2.2776707668139644	-0.8881232239143072	-1.4213449870135133	0.059031774767816694	3.3980549343161095	3.42006038081144	2.838383550073189	1.9750645011332042	0.9592771937093897	0.01953488926649328	-1.0543613176753777	-1.5638294836250421	-3.73568902687719	0.1732865180876062	-1.4515400885955108	-1.7365101759830341	-1.0789455744545602	-2.1405158006795957	-2.989232160651366	0.049095466907969065	-5.498979847261941	-3.721510372201077	-3.0627753531518906	0.3314313200697581	6.046929114967888	6.915636319780671	4.212316567631494	8.419699409000286	3.412640392078932	8.096438526737245	3.039386016054579	5.284960672378845	2.469994608929017	7.665677666071162	4.550567146439116	1.876483721897007	3.640828252450232	2.6746464946398865	6.099280895702362
chr3L:5875287-5876968	-3.180284669735901	-5.769335355662699	-6.773757899714392	-3.5689490269541495	-2.2776707668139644	-0.8881232239143072	-1.4213449870135133	0.059031774767816694	3.3980549343161095	3.42006038081144	2.838383550073189	1.9750645011332042	0.9592771937093897	0.01953488926649328	-1.0543613176753777	-1.5638294836250421	-3.73568902687719	0.1732865180876062	-1.4515400885955108	-1.7365101759830341	-1.0789455744545602	-2.1405158006795957	-2.989232160651366	0.049095466907969065	-5.498979847261941	-3.721510372201077	-3.0627753531518906	0.3314313200697581	6.046929114967888	6.915636319780671	4.212316567631494	8.419699409000286	3.412640392078932	8.096438526737245	3.039386016054579	5.284960672378845	2.469994608929017	7.665677666071162	4.550567146439116	1.876483721897007	3.640828252450232	2.6746464946398865	6.099280895702362	3.151221950913969	0.7703261922179361	2.421567581642839	-1.2176220899048928	-0.19302871277513714	-3.13393909052436
chr3L:6758467-6760284	1.6980532671776127	2.8118155734875994	4.575907087445822	1.9590021136928202	-0.44716766132683217	-0.030922577652535747	-3.04650407500288	-1.7197823615765082	-0.3895398139638157	-2.5467630165181565	-3.122501631859652	-4.709643592702241	-4.125303129800342	-3.1924411352567184	-3.0867382841841744	-5.554732268664652	-2.4566394442284323	-0.753847199336548	-0.5552050987676277	-0.5407263444517363	-0.1014008920055752	0.08633316932403516	2.6618257991838585	3.6231591804168657	1.2421471813587308	1.9965150292206715	4.2199009795360265	3.0093533414650935	9.495434929763451	0.20968831880732522	4.913528264065527	11.93947212728105	10.115239650860854	0.7359535705891888	0.0	11.896500238182922	10.250176470471416	12.772523652222464	10.60186069858574	10.766357126342193	5.202035463405198	3.047153473803393	2.3009465611691984	1.0368845217625164	-1.0087488934236708	-2.302342272639691	-4.763006825033854	-7.461653267043173	-10.225076669828326
chr3L:6760487-6765249	-0.44716766132683217	-0.030922577652535747	-3.04650407500288	-1.7197823615765082	-0.3895398139638157	-2.5467630165181565	-3.122501631859652	-4.709643592702241	-4.125303129800342	-3.1924411352567184	-3.0867382841841744	-5.554732268664652	-2.4566394442284323	-0.753847199336548	-0.5552050987676277	-0.5407263444517363	-0.1014008920055752	0.08633316932403516	2.6618257991838585	3.6231591804168657	1.2421471813587308	1.9965150292206715	4.2199009795360265	3.0093533414650935	9.495434929763451	0.20968831880732522	4.913528264065527	11.93947212728105	10.115239650860854	0.7359535705891888	0.0	11.896500238182922	10.250176470471416	12.772523652222464	10.60186069858574	10.766357126342193	5.202035463405198	3.047153473803393	2.3009465611691984	1.0368845217625164	-1.0087488934236708	-2.302342272639691	-4.763006825033854	-7.461653267043173	-10.225076669828326	-13.329462876252222	-15.44141108236534	-24.057351737619847	-21.149349128219367
chr3L:6778024-6779899	5.202035463405198	3.047153473803393	2.3009465611691984	1.0368845217625164	-1.0087488934236708	-2.302342272639691	-4.763006825033854	-7.461653267043173	-10.225076669828326	-13.329462876252222	-15.44141108236534	-24.057351737619847	-21.149349128219367	-20.251864273230694	-4.840612389501619	-0.6858964495874523	-1.9302475660845155	12.534548802568573	16.188439133763598	19.08398107034512	17.01966691943819	1.9862204930215646	3.9794154289537396	-0.5280523078185481	6.825106274839178	7.990046799789562	1.2893342709714828	1.459949215323202	-3.1865580926762966	-0.7819324421189132	-8.813315454531889	-17.03927679847294	-22.15365136384745	-14.62574726581079	-22.871037631248416	-10.385625660727253	-2.919159787000561	1.4540134570801146	3.1990506113924386	-1.8938802721389474	-7.614041999095364	-11.914726176459155	-13.094113764615194	-0.5241356170141676	0.6165463120910559	3.5553371585582627	4.270239344848444	0.8982068522885329	0.0
chr3L:6780243-6782753	-1.0087488934236708	-2.302342272639691	-4.763006825033854	-7.461653267043173	-10.225076669828326	-13.329462876252222	-15.44141108236534	-24.057351737619847	-21.149349128219367	-20.251864273230694	-4.840612389501619	-0.6858964495874523	-1.9302475660845155	12.534548802568573	16.188439133763598	19.08398107034512	17.01966691943819	1.9862204930215646	3.9794154289537396	-0.5280523078185481	6.825106274839178	7.990046799789562	1.2893342709714828	1.459949215323202	-3.1865580926762966	-0.7819324421189132	-8.813315454531889	-17.03927679847294	-22.15365136384745	-14.62574726581079	-22.871037631248416	-10.385625660727253	-2.919159787000561	1.4540134570801146	3.1990506113924386	-1.8938802721389474	-7.614041999095364	-11.914726176459155	-13.094113764615194	-0.5241356170141676	0.6165463120910559	3.5553371585582627	4.270239344848444	0.8982068522885329	0.0	-6.204952958419732	-7.6512542386324744	-8.004088438568408	-6.317143016604265
chr3L:6808974-6814012	10.851383877113195	3.9469313493443923	0.299137741216719	0.889694528332068	9.739936587798848	10.737591848043298	0.0	2.263778740930644	6.876001710852384	10.93783292646573	10.573972454238135	7.585486208237219	3.6759361431741717	1.4911421132180804	-0.08104051025381315	-3.1211909475757156	-5.031400015690014	-4.401600192035913	-6.780523920926171	-6.195933474505491	-10.482609656682737	-15.92470723254818	-11.877557911690458	-9.058448881193984	-7.661960942164688	-3.588415035430469	-9.177047416510414	-9.123990476135065	0.0	-7.113433696156564	-7.212324881482155	-1.440773848999603	0.0	0.0	0.0	-9.635490759278403	-12.581325943712077	-10.009698640865802	-1.9713573750144955	-1.3821770810048504	0.9884928598239788	0.32675222119505476	-0.3027051767864334	-0.5640853766990491	1.938847758611265	0.3842533059311557	0.8482843560043334	1.6077834678129113	1.4637527426815686
chr3L:6814566-6816826	3.6759361431741717	1.4911421132180804	-0.08104051025381315	-3.1211909475757156	-5.031400015690014	-4.401600192035913	-6.780523920926171	-6.195933474505491	-10.482609656682737	-15.92470723254818	-11.877557911690458	-9.058448881193984	-7.661960942164688	-3.588415035430469	-9.177047416510414	-9.123990476135065	0.0	-7.113433696156564	-7.212324881482155	-1.440773848999603	0.0	0.0	0.0	-9.635490759278403	-12.581325943712077	-10.009698640865802	-1.9713573750144955	-1.3821770810048504	0.9884928598239788	0.32675222119505476	-0.3027051767864334	-0.5640853766990491	1.938847758611265	0.3842533059311557	0.8482843560043334	1.6077834678129113	1.4637527426815686	2.141147737696108	7.133358170765829	11.700939741277859	8.840479529816557	5.537118197346749	3.7315926972275495	1.0369730346581079	1.0811212907131835	1.5864693999983355	0.5050184077099935	0.4748917211449444	0.6806773396087105
chr3L:6895816-6897389	1.5025059358183908	-1.4270067598255578	-2.2743217932409356	-2.6218636048856925	-3.259371279555917	-1.4315586816669772	-0.4201075915374009	-0.3839614982529296	0.0	0.0	0.0	0.0	0.0	0.0	0.0	0.0	-0.5955745154639471	-0.033187066571604466	1.8970888239073995	0.7570678015068807	-1.9779115218250938	-1.1122088144197195	0.5909865426387321	0.4359239231164445	0.5234384870639827	0.6493106193045826	-1.5251271340561767	3.5111760038687114	2.8957336737626838	-0.4772567470152297	0.5461807351831428	3.9359363480757117	1.706161749321011	0.9059652567236041	1.9122131058494685	3.5365649734136575	8.479909157804691	1.6179717777061067	1.1416133483953088	4.2097851929383605	0.8146844934204033	2.3375941441436594	6.334256206063834	4.862168593916851	3.2327082679323484	1.2461632039999009	-2.870552311709431	-3.743691986985135	-4.059391984532204
chr3L:6897541-6899332	-3.259371279555917	-1.4315586816669772	-0.4201075915374009	-0.3839614982529296	0.0	0.0	0.0	0.0	0.0	0.0	0.0	0.0	-0.5955745154639471	-0.033187066571604466	1.8970888239073995	0.7570678015068807	-1.9779115218250938	-1.1122088144197195	0.5909865426387321	0.4359239231164445	0.5234384870639827	0.6493106193045826	-1.5251271340561767	3.5111760038687114	2.8957336737626838	-0.4772567470152297	0.5461807351831428	3.9359363480757117	1.706161749321011	0.9059652567236041	1.9122131058494685	3.5365649734136575	8.479909157804691	1.6179717777061067	1.1416133483953088	4.2097851929383605	0.8146844934204033	2.3375941441436594	6.334256206063834	4.862168593916851	3.2327082679323484	1.2461632039999009	-2.870552311709431	-3.743691986985135	-4.059391984532204	-3.5253995232100035	-1.779842453904334	-5.995955831439181	-3.638892776446128
chr3L:7937497-7944037	4.328794180944901	4.936373143311002	5.273545685144646	7.2765046589874105	11.782334671047014	6.289962820627787	3.8990073178955984	3.0006638005312087	1.6814440797151449	0.998524710189646	-1.3139137687982847	-3.819009850503512	-8.322632695370093	-13.075562486811663	-6.818739013543968	-7.669865992093784	-4.293987590016032	-0.9884928598239788	-2.3286248352848276	-3.7680927389565118	-7.9166870611560585	-1.9148277878831026	-3.512916206538018	-3.4452125091486465	-0.32675222119505476	-9.373402709985415	-9.124152742747672	-6.303157643607003	-7.082826175373493	-1.6806839062132066	-3.522465434245816	-4.412839223669628	0.08022510777559513	-3.1705418653738664	-3.3644156655863613	-5.174328911787236	3.5365793010292714	27.016360810144647	18.985749762605185	16.034248562932415	2.158218302163487	-5.175621559648922	-9.75929723451777	-8.043715239418846	1.2267516762930764	6.5673580637791	0.0	0.0	0.0
chr3L:8647407-8650861	-9.9506289441225	0.0	3.7731877613925575	9.015598671818044	8.940157893855952	1.256129227469748	-0.6252873828651145	1.9084850188786497	0.47712125471966244	9.462941635886578	11.933441930092494	5.217980541324409	20.6456646999989	7.216399879167057	2.1589988735008263	13.630189803117005	14.932676522096756	11.74653179347224	15.421782332988265	13.964906285627176	3.893909480347382	11.709685834979641	6.590821121473772	8.560631493619614	7.497377875835213	1.4012330826534158	5.411164025250197	3.8205224319167703	4.126243046162613	4.929176494880791	3.4471466357484215	0.8501963183007727	0.05242028368986899	-2.147787059666932	-0.7151444383321177	-2.6215780586865622	-3.9471514077647614	-3.515848378960456	-8.40598261775069	-4.42519550179419	0.14111106207202612	2.1405081626638074	0.9568870052362031	-0.40947750083399465	-4.39825434060055	-8.802206268669927	-9.05658421718042	-10.803511466262144	2.4239010282120312
chr3L:8651150-8652960	0.47712125471966244	9.462941635886578	11.933441930092494	5.217980541324409	20.6456646999989	7.216399879167057	2.1589988735008263	13.630189803117005	14.932676522096756	11.74653179347224	15.421782332988265	13.964906285627176	3.893909480347382	11.709685834979641	6.590821121473772	8.560631493619614	7.497377875835213	1.4012330826534158	5.411164025250197	3.8205224319167703	4.126243046162613	4.929176494880791	3.4471466357484215	0.8501963183007727	0.05242028368986899	-2.147787059666932	-0.7151444383321177	-2.6215780586865622	-3.9471514077647614	-3.515848378960456	-8.40598261775069	-4.42519550179419	0.14111106207202612	2.1405081626638074	0.9568870052362031	-0.40947750083399465	-4.39825434060055	-8.802206268669927	-9.05658421718042	-10.803511466262144	2.4239010282120312	10.772720014004463	9.260761315691944	8.395368274899672	5.785425376717188	7.849736391708033	4.158653205915108	5.906446839231227	0.3287378001147353
chr3L:8653949-8663589	7.216399879167057	2.1589988735008263	13.630189803117005	14.932676522096756	11.74653179347224	15.421782332988265	13.964906285627176	3.893909480347382	11.709685834979641	6.590821121473772	8.560631493619614	7.497377875835213	1.4012330826534158	5.411164025250197	3.8205224319167703	4.126243046162613	4.929176494880791	3.4471466357484215	0.8501963183007727	0.05242028368986899	-2.147787059666932	-0.7151444383321177	-2.6215780586865622	-3.9471514077647614	-3.515848378960456	-8.40598261775069	-4.42519550179419	0.14111106207202612	2.1405081626638074	0.9568870052362031	-0.40947750083399465	-4.39825434060055	-8.802206268669927	-9.05658421718042	-10.803511466262144	2.4239010282120312	10.772720014004463	9.260761315691944	8.395368274899672	5.785425376717188	7.849736391708033	4.158653205915108	5.906446839231227	0.3287378001147353	-4.983761508816955	-8.011249505456565	-9.433718294558298	3.889161304831602	12.706413436927216
chr3L:8664280-8668746	-0.7151444383321177	-2.6215780586865622	-3.9471514077647614	-3.515848378960456	-8.40598261775069	-4.42519550179419	0.14111106207202612	2.1405081626638074	0.9568870052362031	-0.40947750083399465	-4.39825434060055	-8.802206268669927	-9.05658421718042	-10.803511466262144	2.4239010282120312	10.772720014004463	9.260761315691944	8.395368274899672	5.785425376717188	7.849736391708033	4.158653205915108	5.906446839231227	0.3287378001147353	-4.983761508816955	-8.011249505456565	-9.433718294558298	3.889161304831602	12.706413436927216	10.9218142665654	8.464350646927395	12.118871236071739	12.131881771723107	10.40855729155564	13.105401489006484	8.058326720091735	3.4525852450032306	8.698870128271325	11.546975590037327	7.032878420446311	11.031818236478234	8.607780950760624	5.108767682142056	5.705563428297136	0.5472385564255023	-0.7999488598606119	-2.363001248305185	-2.339709930218563	-1.3580738142591249	-3.7313981446677067
chr3L:8679148-8680571	12.118871236071739	12.131881771723107	10.40855729155564	13.105401489006484	8.058326720091735	3.4525852450032306	8.698870128271325	11.546975590037327	7.032878420446311	11.031818236478234	8.607780950760624	5.108767682142056	5.705563428297136	0.5472385564255023	-0.7999488598606119	-2.363001248305185	-2.339709930218563	-1.3580738142591249	-3.7313981446677067	-2.429170255816941	-6.035170534579593	-4.431317096385725	-8.408083345107812	-8.32712666872648	-8.67083860127754	-12.445009018568628	-7.765768425717756	-21.548871687543574	-28.155829701662828	-24.080479633262318	-21.614544207257723	-28.004462171769237	-0.6328074154229667	4.234572229212453	7.407880561643043	14.583858473212782	11.100423769597526	11.795983821910875	11.731584266899475	10.199473645705451	10.1594726040849	6.205626974305098	6.395854861543542	5.073026728075614	2.0821795757247603	1.5148891309137618	0.8852049557844031	-3.394325182440617	-1.3917039564294005
chr3L:8823219-8825933	4.684198152320608	4.010252756612372	0.9059652567236041	0.5637447678221402	4.774706953251018	5.802317946172043	6.379900626814185	5.338344055963761	4.383701649555175	0.40880532255527635	3.235299401711428	0.7510180160398601	1.2106864355766038	-0.4697277547467947	0.32001756365560446	4.225282841970759	3.7923257515195954	0.9777263987491707	0.7164635308643232	-1.3822681635293441	-2.753558404563279	-2.6559379166754495	0.31012987873364856	0.0	0.0	0.0	0.0	0.0	0.0	0.0	0.0	0.0	0.0	-4.337043312034711	-6.335340454299869	-6.538643993132076	-4.653756762680153	-4.677494619283591	3.808973602272648	6.176441432545557	5.450492373511468	0.7986016891550664	-0.36840304450175065	-1.437681649831696	-5.002009042849332	-4.21027738197466	-6.228894998947628	-6.991427625631179	-9.080121847248064
chr3L:8991653-9039985	-1.701380572662199	-3.819495161463523	-4.844517523981712	-4.964355921394693	-0.6172100126980299	-1.785104937190352	-0.28369644097753793	0.37133488777398577	0.5552050987676277	-1.4637527426815689	6.465503531625681	6.659202263715214	5.838262075276966	14.939449993667186	12.989807217147831	13.847951439319136	8.627901692896389	16.36621868603112	16.01744079065534	16.876967249211816	13.834907312989241	15.705608170730663	9.95361216595862	14.039797750585912	10.168672341912746	8.911054000488761	9.343093322261744	6.1101146125756935	2.8517266081958264	2.921612368952291	2.120247388456115	1.6427987351726048	2.8779369571201254	-1.1881904388242432	-2.062466982446118	-6.111774949990432	-5.0954039831621305	1.1406898682747904	1.429366270871824	0.9275366733231826	1.0668755590631576	1.4846091239279813	-0.25993246130385483	2.549646723592452	1.9699246099648438	1.1301073167010356	2.3879442085433444	-0.6129049711352075	-3.716578282437138
chr3L:9770528-9781053	2.418180768873319	-0.49972239254763723	2.1781600982629485	-3.3546579932314917	-0.6585588897588239	2.9166129271370917	9.458119121021051	13.531546793525587	11.261579441848415	4.7985726205275165	2.6657349963781596	2.3959496391354476	-1.0929929073929476	0.9809096413482343	0.0	-4.306353557675402	-3.438899917224899	-2.6043713682049003	-2.2282126780724405	-3.750315258326468	-2.557273249521784	-5.838892493295314	-3.212217764899484	-5.763005085352642	-7.4058636241492675	-5.813545249517367	-8.791531376512161	-5.5575153299338576	-11.179126893143076	-13.140049946810294	-10.408678667806253	-6.158370412282596	-5.7132269215059575	-17.04592724071105	-5.051253386010077	-1.6421765886844997	0.5552050987676277	-0.2887691230768229	0.0	-2.6168522058359263	-5.289448647840477	-4.431488864635698	-7.281564732700278	-7.544914873813239	-7.8502775302013115	0.0	-5.261646994986549	-13.593338919257427	-2.7194789564140747
chr3L:10219550-10221238	0.0	1.9084850188786497	0.3842533059311557	-0.47712125471966244	-1.4637527426815689	1.447883514749595	3.796555945319699	4.010069506440338	8.278254458129307	4.172784982502383	5.417484197767956	7.24923416177298	4.098047364548179	3.136056353876885	3.8454106262777628	2.9939172005298293	3.9963881969394355	7.2461067341225185	0.39951796900504793	3.284395092387984	3.608602128916867	1.2251159391809006	0.6816519536376183	1.8974069852353088	3.2853684495990865	6.5445446662867575	7.464071551082782	0.47725674701523	3.5304885221708067	1.5507158434120354	0.9831229762172857	-2.3875876889417427	-1.0887869103796826	-6.57780734816056	-4.222507013612263	-2.696965834824238	-2.8507130993513767	-1.9820879479478442	-4.747772918939162	-5.174779898252607	-4.827935370481336	0.18946256670265715	-0.47712125471966244	0.3842533059311557	0.0	-2.5256901599651513	0.21052632091416779	-0.2240774644457132	-1.0928273693799477
chr3L:10279755-10282621	-3.512840033432542	-1.081085002334358	-0.8645446595201496	-3.0926500441791434	-5.211323825419054	-8.861416086892692	-4.676702347163724	-7.101377085665392	-9.619201305435562	-4.260651913981276	0.5552050987676277	-0.14679715401781143	-5.454440304606725	-6.884088447924008	-11.750328643934278	-15.244535739101945	-13.493905150636781	-3.2902395665228044	-10.726650617282283	-7.575787710913683	1.6760819132332625	2.44034120046307	4.189201339569611	3.613693724782778	2.9326404969875823	1.6400456924745321	0.9568070777091172	1.7034436478336528	4.2426990585268785	2.5465447242070143	3.3442436061777348	-0.8153328418074933	-0.29294871138453593	-0.41130298345789956	0.0	-0.2887691230768229	-0.3842533059311557	4.715386192090961	5.624900049153785	0.8303377751134301	1.0668755590631576	0.0	0.8065359368777398	8.991362107479485	8.380704487080598	9.604259120801178	5.969772604116138	2.3683435562169466	4.482870302944127
chr3L:10282837-10289228	-4.676702347163724	-7.101377085665392	-9.619201305435562	-4.260651913981276	0.5552050987676277	-0.14679715401781143	-5.454440304606725	-6.884088447924008	-11.750328643934278	-15.244535739101945	-13.493905150636781	-3.2902395665228044	-10.726650617282283	-7.575787710913683	1.6760819132332625	2.44034120046307	4.189201339569611	3.613693724782778	2.9326404969875823	1.6400456924745321	0.9568070777091172	1.7034436478336528	4.2426990585268785	2.5465447242070143	3.3442436061777348	-0.8153328418074933	-0.29294871138453593	-0.41130298345789956	0.0	-0.2887691230768229	-0.3842533059311557	4.715386192090961	5.624900049153785	0.8303377751134301	1.0668755590631576	0.0	0.8065359368777398	8.991362107479485	8.380704487080598	9.604259120801178	5.969772604116138	2.3683435562169466	4.482870302944127	4.109701483854158	0.9016806268265586	0.5259210683500917	1.7426716449963522	-0.7359535705891888	-1.0298201015179056
chr3L:10960301-10961298	-2.4592755236767805	-0.5128499692175068	-4.665329996711712	-4.072548942860451	-3.8756559188487745	-1.897910679503732	-2.3506517045380475	-1.9769857196479577	-0.4359239231164445	-0.7511250047465181	-1.1383885475127642	-0.7417674063332141	-0.5397818615872209	0.6154295116570542	0.44201664845323935	-0.05923706007778859	0.8032462412307132	-0.1184753273815212	-0.8920540998920099	-0.6816519536376183	1.1247609881032945	1.2711420661778465	1.2378724908886476	1.8727436292268813	3.9557358721249423	1.6611613005066113	0.8341940706365135	-1.7498510342519786	-1.2313167502984348	-2.422239504395842	-1.8596065830020378	-3.0579584946897467	-1.8942177611054	-2.805197304697125	-5.427652194285392	-2.9790783896475355	-3.0262609220966104	-4.339417866019031	-0.5325793640278279	-0.6258500893201115	-4.072110833888212	-0.7326170249938259	-0.2905587995042528	1.2219832637413555	-1.0638002177891346	-0.719407947066809	-2.824321813049649	0.749542685228025	0.12916502847261116
chr3L:10998656-11003593	0.7840626548548284	1.45096508064957	1.4561126284683583	0.0	-0.1582558789264025	2.544206808394643	4.442837860705117	2.574641849780977	2.7966663190486036	1.0636741667921	2.055136410588663	-0.903258143429412	-2.759296232781369	0.023826035001749228	-2.066476139317155	-0.9328110687529699	-3.935577298312315	-3.7891995674481405	-4.040261518454877	-1.2484782956674136	-2.3283586408858983	-2.082281889481722	-1.3836034978805847	-0.10029635161959988	-2.2549874429377685	2.1640344780256333	-0.7918294126812574	-0.9186647116646989	-0.02444064068265456	0.3890213736967539	0.36145188331363115	-1.4869264150530963	-3.107633069317295	-3.9020664320916283	-3.787582786871037	-2.670816308151232	-1.932033665165526	-0.09650737137313009	-2.16869794573948	0.9207074752827707	1.6916529774359728	0.7799863043302593	0.7492891448717314	4.535909029888405	1.5236799256478588	4.376822662279426	1.070165333643171	3.8569893263989714	0.5194573092597567
chr3L:11003660-11006545	2.055136410588663	-0.903258143429412	-2.759296232781369	0.023826035001749228	-2.066476139317155	-0.9328110687529699	-3.935577298312315	-3.7891995674481405	-4.040261518454877	-1.2484782956674136	-2.3283586408858983	-2.082281889481722	-1.3836034978805847	-0.10029635161959988	-2.2549874429377685	2.1640344780256333	-0.7918294126812574	-0.9186647116646989	-0.02444064068265456	0.3890213736967539	0.36145188331363115	-1.4869264150530963	-3.107633069317295	-3.9020664320916283	-3.787582786871037	-2.670816308151232	-1.932033665165526	-0.09650737137313009	-2.16869794573948	0.9207074752827707	1.6916529774359728	0.7799863043302593	0.7492891448717314	4.535909029888405	1.5236799256478588	4.376822662279426	1.070165333643171	3.8569893263989714	0.5194573092597567	1.5984637911088013	1.1737218734474009	2.3286248352848276	3.4563022876354355	5.4067783174694615	5.638290029122286	4.508706623389371	0.5959031850877848	-0.08680693652406253	-5.488254981704604
chr3L:11007649-11009708	-4.040261518454877	-1.2484782956674136	-2.3283586408858983	-2.082281889481722	-1.3836034978805847	-0.10029635161959988	-2.2549874429377685	2.1640344780256333	-0.7918294126812574	-0.9186647116646989	-0.02444064068265456	0.3890213736967539	0.36145188331363115	-1.4869264150530963	-3.107633069317295	-3.9020664320916283	-3.787582786871037	-2.670816308151232	-1.932033665165526	-0.09650737137313009	-2.16869794573948	0.9207074752827707	1.6916529774359728	0.7799863043302593	0.7492891448717314	4.535909029888405	1.5236799256478588	4.376822662279426	1.070165333643171	3.8569893263989714	0.5194573092597567	1.5984637911088013	1.1737218734474009	2.3286248352848276	3.4563022876354355	5.4067783174694615	5.638290029122286	4.508706623389371	0.5959031850877848	-0.08680693652406253	-5.488254981704604	-5.178816014560468	-3.8763174455182643	-1.6352470678361086	0.768122341072838	0.0	-1.1025039742613163	-1.4205118730152009	1.2279830632404174
chr3L:11228648-11229819	-0.9059652567236041	-1.1113901339563375	-5.332635114816744	-1.9030327627260104	0.0	-0.6406570638915879	-7.207239708048436	-5.368962881474529	-4.879603102097341	-2.7761153151765225	0.0	-0.7359535705891888	0.0	0.0	0.0	-0.32675222119505476	0.9527115521825327	1.3759786222711345	3.287701640301912	0.0	1.0466924622419154	-0.6252873828651145	0.32675222119505476	0.6252873828651146	1.087636782058556	20.163616000508235	24.659440562839833	29.495993752781136	29.198345386022762	17.984770276069124	7.7577404879043	2.6648005015305487	0.32159437122807916	-1.861741890911359	0.0	-12.544899624135988	-9.525679514663867	-6.73472150681648	-7.047127413050792	-11.316339881505606	-11.474501831860483	-1.0444904895526175	22.684704283966102	15.974584816243606	12.691086704502517	8.48857452219945	3.5102968819376144	-2.664344422171697	-2.4203212569907304
chr3L:11350524-11352098	-0.542767898471864	3.671817121398761	2.3675579482378066	0.38687128318658487	-0.7298894290210151	1.3390710932936751	1.740414579498508	0.7357890626869555	1.3869363346214656	-2.5005207064345267	-1.0539400736466005	1.8552600681463844	-2.4517606511369237	-0.9714484411535675	-0.8070447727640013	-0.29815214289168634	-2.4152579318293985	-0.22568890763027144	-1.3638304429486974	2.3281310999954936	-0.7359535705891888	0.0	0.0	0.0	0.7359535705891888	4.799547829388842	1.5080173779913633	3.6585734895321997	5.327443488093498	1.2932047552102335	-0.554248036268672	-4.647908875528374	-6.264329347817548	-10.17064390858162	-10.260130061949713	-6.526559327820957	-2.3773108271546586	-5.673175908541226	-7.926462536043756	-9.72920140167029	-12.404763469792902	-6.839621970932725	-6.312566347484919	-1.6806839062132066	-1.8906068405934762	0.0	-0.7359535705891888	0.0	0.0
chr3L:11912869-11926062	1.7182984347281165	1.9942438741469082	2.0592821779786363	1.4579290023476512	0.788146856364979	1.9437590202781623	1.426124101543566	0.3842533059311557	0.2519650722143988	-0.16314162858736445	-1.219630914452723	0.18719416490490795	-0.5833589373735069	0.05242560286527708	3.9109019431272185	0.9884928598239788	1.3619769005657743	3.1407839566371063	1.2780642861172016	2.793380292019053	2.9592889990198468	5.510566839372212	6.47974501744356	1.3188289293449127	-1.8969551116300591	-6.785576100967998	-7.049088747419064	-6.420160541205803	-1.9605523250565684	-6.128700913643281	-8.199119847811076	-4.303571905510494	0.0	0.0	-0.3633164851422641	-9.488317262539747	-8.755528256777836	-10.893141992399695	-12.544438857593802	-8.20903028443797	-3.7415413033286664	-11.202756081852456	-2.4589972098463106	-1.0668755590631576	-0.9884928598239788	-0.7359535705891888	-0.37107205997171755	-6.649061794671554	-3.911080422064338
chr3L:11926098-11927451	-6.420160541205803	-1.9605523250565684	-6.128700913643281	-8.199119847811076	-4.303571905510494	0.0	0.0	-0.3633164851422641	-9.488317262539747	-8.755528256777836	-10.893141992399695	-12.544438857593802	-8.20903028443797	-3.7415413033286664	-11.202756081852456	-2.4589972098463106	-1.0668755590631576	-0.9884928598239788	-0.7359535705891888	-0.37107205997171755	-6.649061794671554	-3.911080422064338	-0.32675222119505476	0.3842533059311557	0.0	0.0	0.0	0.7359535705891888	2.7867940189274	4.682253426969497	9.873657293785788	3.8140862263737114	11.131386657023535	7.4121835934033475	8.629392738692308	0.3842533059311557	2.5451929290479485	8.550428342963343	9.284849000393546	8.287967339826672	1.809752667406666	7.548551233523056	8.639772747269285	10.265434370878062	6.701409808654108	1.1982348625600225	4.17333241589585	2.1455755431480985	2.399189793797586
chr3L:11929177-11930687	0.0	-0.3633164851422641	-9.488317262539747	-8.755528256777836	-10.893141992399695	-12.544438857593802	-8.20903028443797	-3.7415413033286664	-11.202756081852456	-2.4589972098463106	-1.0668755590631576	-0.9884928598239788	-0.7359535705891888	-0.37107205997171755	-6.649061794671554	-3.911080422064338	-0.32675222119505476	0.3842533059311557	0.0	0.0	0.0	0.7359535705891888	2.7867940189274	4.682253426969497	9.873657293785788	3.8140862263737114	11.131386657023535	7.4121835934033475	8.629392738692308	0.3842533059311557	2.5451929290479485	8.550428342963343	9.284849000393546	8.287967339826672	1.809752667406666	7.548551233523056	8.639772747269285	10.265434370878062	6.701409808654108	1.1982348625600225	4.17333241589585	2.1455755431480985	2.399189793797586	3.441512691757899	2.0785666743897138	0.26885269314536375	0.3962967041838877	-1.8801442558779116	-0.16063197785643274
chr3L:12319813-12323342	-6.04911830206962	-1.1737218734474009	3.4988830104521944	8.226079896001156	9.652030667565926	7.124526413820699	1.738900375886177	-3.4105280305559647	-4.890506944993778	-4.025617267955135	-3.20465775817598	-3.7329899686949486	-2.1396912624314726	-0.26766668674963245	-2.9012923572631144	0.5496350902556466	-2.774046036084395	-1.8983092579355858	0.055435623280309994	0.06652010034681044	-2.1527406202806247	-1.6955556602485615	2.067736420116867	0.0	0.47712125471966244	-0.1208891596765964	-0.6092727298413159	-0.19512370800740966	0.4869743880968942	1.3692111727189098	-0.39887900582265795	-0.320502155633574	-2.8404038754788545	-1.5170036773116624	-1.1737218734474009	-2.102552818644428	-0.9205116608813968	-1.1268172741978328	0.13333054278806417	-0.5219411098979497	0.3053326647204785	-2.1069917180745694	0.6225810317896581	-2.7986213219794775	0.4553909894785539	0.562803408908009	-0.13094827663907554	-1.6143464842938884	-4.5461717269081845
chr3L:12425568-12432827	-2.797149961414088	-1.2206159810679649	-2.408213177191337	-0.15663919919638936	-1.7226724471821981	-0.5981135073202736	1.6343754753191089	-0.7515981681083248	0.288769123076823	-0.5552050987676277	0.5552050987676277	2.263778740930644	4.315160479148495	8.261464538243281	3.0423721464174607	-1.684872899606169	0.3893487198707885	5.698970580622974	10.858254642188351	3.426934377721835	8.350010569905585	17.43887235168145	7.618155611180271	0.0	3.6648948847637577	12.858951193465932	13.121938323915876	15.433871224796873	10.916422455762858	4.760411754926883	2.109144215181972	-6.484420255695648	-2.4583426313247805	-4.376723169492909	16.527120363736408	24.851929944262107	16.962283327372216	15.176571806450504	12.785618871528749	9.011091884957677	9.424169549793847	3.8703422596611463	1.8550355681142736	3.272256383381532	3.406768418800908	5.287320802870407	1.7597307995496874	-0.24945286602375513	-2.9774582901982822
chr3L:12432838-12434447	3.0423721464174607	-1.684872899606169	0.3893487198707885	5.698970580622974	10.858254642188351	3.426934377721835	8.350010569905585	17.43887235168145	7.618155611180271	0.0	3.6648948847637577	12.858951193465932	13.121938323915876	15.433871224796873	10.916422455762858	4.760411754926883	2.109144215181972	-6.484420255695648	-2.4583426313247805	-4.376723169492909	16.527120363736408	24.851929944262107	16.962283327372216	15.176571806450504	12.785618871528749	9.011091884957677	9.424169549793847	3.8703422596611463	1.8550355681142736	3.272256383381532	3.406768418800908	5.287320802870407	1.7597307995496874	-0.24945286602375513	-2.9774582901982822	-4.190786425097949	-2.0368470034929653	-2.557798560822596	-4.545076553036119	-4.565785267164315	-10.141700546086197	-6.386190375152152	-10.177702599021611	-10.910351583749918	-10.74144216160042	-8.378265116216978	-16.946477278416097	-20.955949268529928	-25.977950448599223
chr3L:12571055-12576440	12.280647993125038	10.684344922997637	0.419234030095077	1.5320291584233856	-0.6526655399316504	6.271807069338733	2.323481272033165	-0.5805262734924072	-4.5517756313713145	-11.336924001648637	-13.921079361627253	-14.659391673463197	-3.523721012853902	4.070572932011107	2.547405067844402	0.32046063928123825	-2.4400830783218446	-7.476614137391693	-5.962587309246794	-1.6493941085708714	-1.1652106914196927	-0.19948602424182899	0.34303438390491475	0.2298734864848771	-0.07110467540819038	0.7391333966507933	1.1928250135721694	-0.1947795323523612	2.5959446359812857	3.7617059910772204	-0.7960463162957758	3.36420344986005	0.3570057535997458	3.2817781891627473	-0.30610662541213196	-0.5394287465642251	-0.07301922526440434	-2.13141104740733	-0.8936083154540573	-0.6847629570286683	-0.3466862670255641	1.0899305253069078	-1.5203801364754284	-0.4630829134826659	-2.631254245773549	-2.186067774322896	-4.019081379463551	-3.220266381374463	-1.9067624670508994
chr3L:12600023-12602373	-4.61174298286496	-10.64990518938273	-11.892651092442104	-10.113006190321729	-10.537980437340991	-3.251215581389471	-1.943217845686697	-13.723838740349164	-11.685059185073916	-8.614817053780406	-3.831506351116555	-3.212209487598149	-2.3286248352848276	-1.9801509964855086	-8.727081351117082	-5.9514982168848904	-3.927970869190244	-4.021764208394925	0.9568070777091172	-1.1737218734474009	0.0	0.32675222119505476	0.0	4.039665887570781	8.659153929441763	3.6058113873342603	-1.2780642861172016	3.8167393923578605	1.3337375209225861	3.5989902185103984	3.305217634078882	2.044803960261354	13.577753344167043	4.833201175015546	5.122581799238209	10.50425423297658	7.634677505309384	9.971634764529185	2.2065495415871936	2.3670315966566418	6.332423352749973	6.508679656842695	3.8969592989788655	8.480556278356472	0.6927284516163814	3.594548283465439	2.3230111120630057	4.664348265911376	6.462466956407277
chr3L:12602734-12604127	-3.251215581389471	-1.943217845686697	-13.723838740349164	-11.685059185073916	-8.614817053780406	-3.831506351116555	-3.212209487598149	-2.3286248352848276	-1.9801509964855086	-8.727081351117082	-5.9514982168848904	-3.927970869190244	-4.021764208394925	0.9568070777091172	-1.1737218734474009	0.0	0.32675222119505476	0.0	4.039665887570781	8.659153929441763	3.6058113873342603	-1.2780642861172016	3.8167393923578605	1.3337375209225861	3.5989902185103984	3.305217634078882	2.044803960261354	13.577753344167043	4.833201175015546	5.122581799238209	10.50425423297658	7.634677505309384	9.971634764529185	2.2065495415871936	2.3670315966566418	6.332423352749973	6.508679656842695	3.8969592989788655	8.480556278356472	0.6927284516163814	3.594548283465439	2.3230111120630057	4.664348265911376	6.462466956407277	2.6264647003894916	6.131957248101632	4.612771140232905	1.7453426815481696	-0.4430989578087959
chr3L:12604132-12605320	-11.685059185073916	-8.614817053780406	-3.831506351116555	-3.212209487598149	-2.3286248352848276	-1.9801509964855086	-8.727081351117082	-5.9514982168848904	-3.927970869190244	-4.021764208394925	0.9568070777091172	-1.1737218734474009	0.0	0.32675222119505476	0.0	4.039665887570781	8.659153929441763	3.6058113873342603	-1.2780642861172016	3.8167393923578605	1.3337375209225861	3.5989902185103984	3.305217634078882	2.044803960261354	13.577753344167043	4.833201175015546	5.122581799238209	10.50425423297658	7.634677505309384	9.971634764529185	2.2065495415871936	2.3670315966566418	6.332423352749973	6.508679656842695	3.8969592989788655	8.480556278356472	0.6927284516163814	3.594548283465439	2.3230111120630057	4.664348265911376	6.462466956407277	2.6264647003894916	6.131957248101632	4.612771140232905	1.7453426815481696	-0.4430989578087959	-4.399435034150238	-6.211532852053329	-7.616844926190555
chr3L:12632728-12633676	-0.15873053599123368	-0.14277677466388466	0.09874505311613337	0.60978895405131	-1.0668755590631576	0.9637213977995787	1.9800422203351382	0.6027202217427897	0.9719684164435057	2.400813004687175	1.5854525830977906	0.2707577251918123	0.38514602525762026	-2.111462699888802	0.0	-2.9208170163203597	0.09538617913046277	1.508892336453033	1.5898608063074064	1.0466924622419154	-1.3012936544451186	-1.0898983705628795	-1.892052548734835	-1.1226557356375073	-0.8396159194841818	0.0	0.17598873440842971	-2.069884571198779	1.4368992072343718	-0.17089520214440362	-0.5487379825160993	-0.3195155576424121	-1.5039921618719447	-4.188439447502201	-2.852966085288842	-2.3510535876033343	-5.121041496486353	-5.424410301728551	-6.114153045203256	-7.620719344384332	-2.1804121599288973	1.3910329020858772	1.8425137748596332	2.248375654936843	0.08567733849930269	2.338606658747473	1.6051187572952976	1.967221329436397	6.502440060522456
chr3L:12642606-12651864	-1.3012936544451186	-1.0898983705628795	-1.892052548734835	-1.1226557356375073	-0.8396159194841818	0.0	0.17598873440842971	-2.069884571198779	1.4368992072343718	-0.17089520214440362	-0.5487379825160993	-0.3195155576424121	-1.5039921618719447	-4.188439447502201	-2.852966085288842	-2.3510535876033343	-5.121041496486353	-5.424410301728551	-6.114153045203256	-7.620719344384332	-2.1804121599288973	1.3910329020858772	1.8425137748596332	2.248375654936843	0.08567733849930269	2.338606658747473	1.6051187572952976	1.967221329436397	6.502440060522456	3.421549675705859	5.433520375046032	5.308483665085799	7.295213434874981	7.21521988703171	6.678008746315702	5.586576545730129	2.509614551728491	3.410992225417697	-1.5246401179500064	-1.380834426327868	-4.935856749183969	-4.090821300385476	-2.499075938998467	-1.8859698830104417	-5.3889559163910565	-5.669604864350813	-3.1173332458979535	-2.019749316138106	-0.2105263209141679
chr3L:12672030-12675217	-1.415351344872717	0.7571767631368813	-0.5201848168976567	-0.8253659610963059	-1.581094925174982	-1.4568914712577583	-1.2531252175325844	2.9362944908350532	1.6127753727275136	1.1321076010613342	4.402252344102733	3.6904210919482785	6.266744205710376	3.98359092356077	2.7218251254910695	-0.519905339751425	1.9162053502019913	-1.3864253324851914	1.1787169741377745	1.7058017838518678	-0.6167285735418345	-0.2887691230768229	-0.6849180492957314	0.07768911243666031	-1.596691826259001	0.7359535705891888	0.13563667086097575	2.3421664776232918	-0.11332161420624816	1.7167588359041692	-1.4831146665730148	0.3439054932507389	-0.852799745950775	2.217335085736259	0.9273889919961582	4.2876685060017685	10.749600585730256	10.79161809909453	2.1293603016190845	0.9946715718496026	-5.2877123701480295	-0.92899006204107	5.011075979191631	1.648203966731446	-0.3706468333567938	-5.38112068788855	-3.7075369387478485	-8.874177903336069	-0.15384993338576927
chr3L:12675237-12686084	-1.2531252175325844	2.9362944908350532	1.6127753727275136	1.1321076010613342	4.402252344102733	3.6904210919482785	6.266744205710376	3.98359092356077	2.7218251254910695	-0.519905339751425	1.9162053502019913	-1.3864253324851914	1.1787169741377745	1.7058017838518678	-0.6167285735418345	-0.2887691230768229	-0.6849180492957314	0.07768911243666031	-1.596691826259001	0.7359535705891888	0.13563667086097575	2.3421664776232918	-0.11332161420624816	1.7167588359041692	-1.4831146665730148	0.3439054932507389	-0.852799745950775	2.217335085736259	0.9273889919961582	4.2876685060017685	10.749600585730256	10.79161809909453	2.1293603016190845	0.9946715718496026	-5.2877123701480295	-0.92899006204107	5.011075979191631	1.648203966731446	-0.3706468333567938	-5.38112068788855	-3.7075369387478485	-8.874177903336069	-0.15384993338576927	3.076347083394535	-0.3582612510021725	0.0	0.6816519536376183	3.028599398935066	4.49712630921292
chr3L:12686667-12688723	1.7167588359041692	-1.4831146665730148	0.3439054932507389	-0.852799745950775	2.217335085736259	0.9273889919961582	4.2876685060017685	10.749600585730256	10.79161809909453	2.1293603016190845	0.9946715718496026	-5.2877123701480295	-0.92899006204107	5.011075979191631	1.648203966731446	-0.3706468333567938	-5.38112068788855	-3.7075369387478485	-8.874177903336069	-0.15384993338576927	3.076347083394535	-0.3582612510021725	0.0	0.6816519536376183	3.028599398935066	4.49712630921292	5.809214404268311	4.996007964971652	7.5381371222743345	5.2755727835934065	3.567019494805698	3.3810349451721935	1.6525945075586288	0.6761993575759659	4.362709445570847	5.865799545259294	3.936973388129678	4.115488004489634	2.381222117149747	4.111277228922762	4.821187783045619	1.3612715423021566	1.9820370844729502	0.6354212196281201	-0.6992148929201316	1.0806930673786022	-1.5430550632962228	-0.49146610523627554	-1.7225139495984025
chr3L:12689882-12691065	4.2876685060017685	10.749600585730256	10.79161809909453	2.1293603016190845	0.9946715718496026	-5.2877123701480295	-0.92899006204107	5.011075979191631	1.648203966731446	-0.3706468333567938	-5.38112068788855	-3.7075369387478485	-8.874177903336069	-0.15384993338576927	3.076347083394535	-0.3582612510021725	0.0	0.6816519536376183	3.028599398935066	4.49712630921292	5.809214404268311	4.996007964971652	7.5381371222743345	5.2755727835934065	3.567019494805698	3.3810349451721935	1.6525945075586288	0.6761993575759659	4.362709445570847	5.865799545259294	3.936973388129678	4.115488004489634	2.381222117149747	4.111277228922762	4.821187783045619	1.3612715423021566	1.9820370844729502	0.6354212196281201	-0.6992148929201316	1.0806930673786022	-1.5430550632962228	-0.49146610523627554	-1.7225139495984025	-1.6159368354344639	1.1822969383709325	-0.023578943607252427	-2.065192248843735	-0.6915345499086903	-0.8716056367343568
chr3L:13063930-13067384	-5.759888953666559	-13.012055810059625	-11.61113071538801	-7.365378146923399	-5.379863898371504	5.360824315812997	12.58745714334079	9.664747445633207	15.527179483777038	10.87839407022772	7.964997449414985	9.15939892481623	0.7636518225989618	-0.2243224394782165	0.48600555221869407	-0.9461100222648973	-0.6424020002874925	-1.2256568438145494	0.23481015393524923	-4.368494725504993	-4.758297067141107	-11.4934149347127	-11.771850369111982	-6.103373232879179	-6.324464780883089	-3.1949051288297823	-1.1695165408243606	-6.671293977966763	-6.2542510721588505	-11.363027289062662	-19.062758203635354	-15.882647615204306	-15.243181751106752	0.7215231484749243	3.2322479794638648	0.9841761977609949	-7.515067779579889	-13.757118616211512	-20.032623909494383	-4.956002903121626	-1.9229246495807275	-0.6252873828651145	5.3034081868104614	12.357265908594318	4.551124087194124	6.675364986494244	-0.8804622648478121	-1.3051191249580436	-3.101099729038688
chr3L:13067524-13074505	15.527179483777038	10.87839407022772	7.964997449414985	9.15939892481623	0.7636518225989618	-0.2243224394782165	0.48600555221869407	-0.9461100222648973	-0.6424020002874925	-1.2256568438145494	0.23481015393524923	-4.368494725504993	-4.758297067141107	-11.4934149347127	-11.771850369111982	-6.103373232879179	-6.324464780883089	-3.1949051288297823	-1.1695165408243606	-6.671293977966763	-6.2542510721588505	-11.363027289062662	-19.062758203635354	-15.882647615204306	-15.243181751106752	0.7215231484749243	3.2322479794638648	0.9841761977609949	-7.515067779579889	-13.757118616211512	-20.032623909494383	-4.956002903121626	-1.9229246495807275	-0.6252873828651145	5.3034081868104614	12.357265908594318	4.551124087194124	6.675364986494244	-0.8804622648478121	-1.3051191249580436	-3.101099729038688	-5.19754135399254	-8.146963082653732	-7.961913690660653	-8.640681723656671	-0.06821948342378599	-0.37935930835348747	0.851112057522273	-4.295127035363463
chr3L:13075452-13080011	-6.103373232879179	-6.324464780883089	-3.1949051288297823	-1.1695165408243606	-6.671293977966763	-6.2542510721588505	-11.363027289062662	-19.062758203635354	-15.882647615204306	-15.243181751106752	0.7215231484749243	3.2322479794638648	0.9841761977609949	-7.515067779579889	-13.757118616211512	-20.032623909494383	-4.956002903121626	-1.9229246495807275	-0.6252873828651145	5.3034081868104614	12.357265908594318	4.551124087194124	6.675364986494244	-0.8804622648478121	-1.3051191249580436	-3.101099729038688	-5.19754135399254	-8.146963082653732	-7.961913690660653	-8.640681723656671	-0.06821948342378599	-0.37935930835348747	0.851112057522273	-4.295127035363463	-0.37919549857987866	1.8076947155141883	-0.2406233412219088	7.840101010597848	14.828715290487212	7.742037036506	11.84655961024514	8.875163582861552	10.40242271407064	11.337890678609744	6.066619004790039	6.134568235254956	5.271282649810266	2.8696559836553757	10.476569247518253
chr3L:13085527-13086298	4.551124087194124	6.675364986494244	-0.8804622648478121	-1.3051191249580436	-3.101099729038688	-5.19754135399254	-8.146963082653732	-7.961913690660653	-8.640681723656671	-0.06821948342378599	-0.37935930835348747	0.851112057522273	-4.295127035363463	-0.37919549857987866	1.8076947155141883	-0.2406233412219088	7.840101010597848	14.828715290487212	7.742037036506	11.84655961024514	8.875163582861552	10.40242271407064	11.337890678609744	6.066619004790039	6.134568235254956	5.271282649810266	2.8696559836553757	10.476569247518253	6.404796509983937	17.512544435055666	14.801193563124647	6.043291161085218	11.592264507493311	11.104961445076071	11.630546469542297	5.189638097248836	5.689928469510894	5.282983094085421	3.027043558865436	3.6995481120400155	-1.6530559111309286	0.3228176204785215	-6.207742898629525	-4.255562349848019	-4.319541503626712	-4.774806248074094	-6.897756640671338	-5.961566022784466	-2.3079912412253303
chr3L:13086518-13087464	-0.8804622648478121	-1.3051191249580436	-3.101099729038688	-5.19754135399254	-8.146963082653732	-7.961913690660653	-8.640681723656671	-0.06821948342378599	-0.37935930835348747	0.851112057522273	-4.295127035363463	-0.37919549857987866	1.8076947155141883	-0.2406233412219088	7.840101010597848	14.828715290487212	7.742037036506	11.84655961024514	8.875163582861552	10.40242271407064	11.337890678609744	6.066619004790039	6.134568235254956	5.271282649810266	2.8696559836553757	10.476569247518253	6.404796509983937	17.512544435055666	14.801193563124647	6.043291161085218	11.592264507493311	11.104961445076071	11.630546469542297	5.189638097248836	5.689928469510894	5.282983094085421	3.027043558865436	3.6995481120400155	-1.6530559111309286	0.3228176204785215	-6.207742898629525	-4.255562349848019	-4.319541503626712	-4.774806248074094	-6.897756640671338	-5.961566022784466	-2.3079912412253303	-3.334361023003838	-6.707874006939655
chr3L:13090106-13091288	-0.06821948342378599	-0.37935930835348747	0.851112057522273	-4.295127035363463	-0.37919549857987866	1.8076947155141883	-0.2406233412219088	7.840101010597848	14.828715290487212	7.742037036506	11.84655961024514	8.875163582861552	10.40242271407064	11.337890678609744	6.066619004790039	6.134568235254956	5.271282649810266	2.8696559836553757	10.476569247518253	6.404796509983937	17.512544435055666	14.801193563124647	6.043291161085218	11.592264507493311	11.104961445076071	11.630546469542297	5.189638097248836	5.689928469510894	5.282983094085421	3.027043558865436	3.6995481120400155	-1.6530559111309286	0.3228176204785215	-6.207742898629525	-4.255562349848019	-4.319541503626712	-4.774806248074094	-6.897756640671338	-5.961566022784466	-2.3079912412253303	-3.334361023003838	-6.707874006939655	-5.7329840989606184	-3.239241629444458	-1.5665745847548351	-0.641106145097077	-0.6011767135199311	-3.389037660597996	-2.2401780214221083
chr3L:13383590-13384599	0.9884928598239788	-0.3893487198707884	4.79428747802417	1.8087768333719727	5.739747081051783	4.466837941835951	4.371187356820831	4.516833750411342	2.400114063236414	1.1014254241385097	0.7264057985209469	0.8626229605682982	-0.355161630000432	0.32675222119505476	1.0767440689867966	1.0466924622419154	0.0	5.731295730867175	13.30148280448938	5.1823384023457395	18.951423523476613	10.979921462362439	5.921649989003449	0.8456177147920378	-3.33721795635297	-3.3301961024675046	-6.462520200368799	-11.126681569029923	-6.322484884674799	-7.353906587441267	-4.434170272578821	-7.05843598885831	-1.7202851485054578	-1.7361704785822556	-10.134915372811628	-5.530468939171577	-0.3842533059311557	-0.7359535705891888	-0.7359535705891888	-0.3893487198707884	-2.4305066750006894	-3.3400901867335127	-3.5643197160739377	-2.981468454820307	-1.363112844020212	0.6380172731361782	-0.18946256670265693	1.6971616025620422	3.0299694948735505
chr3L:13385934-13391564	5.739747081051783	4.466837941835951	4.371187356820831	4.516833750411342	2.400114063236414	1.1014254241385097	0.7264057985209469	0.8626229605682982	-0.355161630000432	0.32675222119505476	1.0767440689867966	1.0466924622419154	0.0	5.731295730867175	13.30148280448938	5.1823384023457395	18.951423523476613	10.979921462362439	5.921649989003449	0.8456177147920378	-3.33721795635297	-3.3301961024675046	-6.462520200368799	-11.126681569029923	-6.322484884674799	-7.353906587441267	-4.434170272578821	-7.05843598885831	-1.7202851485054578	-1.7361704785822556	-10.134915372811628	-5.530468939171577	-0.3842533059311557	-0.7359535705891888	-0.7359535705891888	-0.3893487198707884	-2.4305066750006894	-3.3400901867335127	-3.5643197160739377	-2.981468454820307	-1.363112844020212	0.6380172731361782	-0.18946256670265693	1.6971616025620422	3.0299694948735505	4.7443274535373625	1.4884816973340291	6.925991524069064	6.258987872476764
chr3L:13391905-13401679	0.0	5.731295730867175	13.30148280448938	5.1823384023457395	18.951423523476613	10.979921462362439	5.921649989003449	0.8456177147920378	-3.33721795635297	-3.3301961024675046	-6.462520200368799	-11.126681569029923	-6.322484884674799	-7.353906587441267	-4.434170272578821	-7.05843598885831	-1.7202851485054578	-1.7361704785822556	-10.134915372811628	-5.530468939171577	-0.3842533059311557	-0.7359535705891888	-0.7359535705891888	-0.3893487198707884	-2.4305066750006894	-3.3400901867335127	-3.5643197160739377	-2.981468454820307	-1.363112844020212	0.6380172731361782	-0.18946256670265693	1.6971616025620422	3.0299694948735505	4.7443274535373625	1.4884816973340291	6.925991524069064	6.258987872476764	0.47712125471966244	0.7359535705891888	3.0379717380056936	8.020643261085631	8.36314939456486	1.178121887890521	1.708742839273655	1.675926041819415	4.523463693892655	0.1294704478389188	-0.47712125471966244	-1.0668755590631576
chr3L:13764368-13765728	2.676192776726907	1.0942809558372537	-0.9322782815191047	-1.9964806809926223	0.27610281489083355	-0.7359535705891888	0.47712125471966244	0.47712125471966244	0.4106493675885908	0.5172133568221947	0.5975789528366311	3.29122095200202	-0.686697039037387	1.4003777408429725	-0.1360678283641017	-0.7359535705891888	0.6252873828651146	-0.28136091894557563	0.24146583888848056	1.1569345974838035	0.5523213966387454	-0.754250720827385	-0.6898829484546345	0.11260512190705019	-0.2240774644457132	0.0	-2.0492094445832127	-7.300214177098983	-3.1950853830844466	-0.32675222119505476	0.0	0.47712125471966244	-1.1737218734474009	0.3842533059311557	0.0	1.0227479694884674	3.3089246653921847	4.1212052944090365	2.0841547053279967	1.2582550650680637	2.2564874096900116	0.8787445752614609	0.3842533059311557	0.6202998377844663	0.7771011162726619	-0.502582320872773	-1.1094487554204668	-2.4827756505740854	-2.638311398897542
[truncated: 522 more rows]
[truncated: 151 more columns]
