# Supplementary material for: Convergence of topological domain boundaries, insulators, and polytene interbands revealed by high-resolution mapping of chromatin contacts in the early Drosophila melanogaster embryo
Source: eLife. 2017 Nov 17;6:e29550. doi: 10.7554/eLife.29550 (PMC5739541; doi:10.7554/eLife.29550)
Supplement: Supplementary file 2. [file elife-29550-supp2.zip › ChIP_data_fig3/MBE_XL54_H3K36me3_index12-c14_InpC_500k10k130_peaks_w100_b500.txt]

chr2L:8392-16181	0	0	0	0	0	0	0	0	0	0	0	0	0	0	0	0	0	0	0	0	0	0	0	0	0	0	0	0	0	0	0	0	0	0	0	0	0	0	0	0	0	0	0	0	0	0	0	0	0
chr2L:67886-72375	-5.444914661315037	0.19186358645158416	9.141694734238888	2.2969408167403422	4.98464845605357	4.227879379044437	-1.7452190518648174	-0.12407515954955818	10.025797163352365	19.631552883840033	24.078371583546883	8.368723366671789	0.6173067658815127	3.707486888233787	4.796508432790162	5.312255831649389	0.8065359368777398	3.3481760948100128	3.636537637550622	8.464648900895408	5.6496793514142665	10.386167769446953	12.56124917797405	9.957262597152383	7.8757304926980645	3.166338364415756	4.81245036020761	5.224462466426279	0.6315755278089185	-0.6648660573669203	-4.383948431732901	-6.141309943484365	-12.315809857813882	-10.304580906451791	-6.618255872674963	-0.7357890626869555	0.6252873828651146	0.1234585106606405	-0.37571028587632194	-0.5770132251949666	1.0668755590631576	-1.005007315023078	-1.0918598585894341	-1.6171780788615426	-1.2203464871054786	-7.195277795981695	-8.66814767748717	-7.297107654583067	-9.852585601582517
chr2L:94772-102396	-5.806948982400738	-6.134842043084954	1.9956962876115079	1.6096773894190728	-1.5310997621156073	0.21370491804281566	-1.3998312778797593	0.21052632091416779	0.0	0.0	0.0	0.0	0.0	0.0	0.0	0.0	2.31855924553118	2.4395024984750777	5.304384385719038	5.02638043299044	0.0	4.170137748544422	5.092352829684798	5.009698760376772	5.119335979623608	3.893150931416411	4.364205393366389	1.9859162132446282	2.814915703390496	-1.5906707975797865	2.4022748057439633	0.9645389113959693	0.9931449300976852	0.0	-0.9059652567236041	0.19672432677588858	1.5808373746462783	-0.37098667678888	1.1939387804147819	0.32018560075543717	-0.12408685724765907	0.7069294769474692	0.07481796653064664	4.675382175530052	2.9512471231667976	9.233014004483898	12.080357038077448	9.835596262990917	6.634823581975883
chr2L:102547-105584	2.31855924553118	2.4395024984750777	5.304384385719038	5.02638043299044	0.0	4.170137748544422	5.092352829684798	5.009698760376772	5.119335979623608	3.893150931416411	4.364205393366389	1.9859162132446282	2.814915703390496	-1.5906707975797865	2.4022748057439633	0.9645389113959693	0.9931449300976852	0.0	-0.9059652567236041	0.19672432677588858	1.5808373746462783	-0.37098667678888	1.1939387804147819	0.32018560075543717	-0.12408685724765907	0.7069294769474692	0.07481796653064664	4.675382175530052	2.9512471231667976	9.233014004483898	12.080357038077448	9.835596262990917	6.634823581975883	5.069815052932902	6.674794495025668	-0.16000589969411544	0.4547195741423294	-1.9563976305089277	-3.226419324534496	-4.367783599068256	-0.5801054635639582	-0.393115943093641	0.8515673009344947	-2.534984060161506	0.2614505271567006	1.388752253448813	-1.0990952844699733	3.4243294003392135	1.3143008496017192
chr2L:112333-114753	0.19672432677588858	1.5808373746462783	-0.37098667678888	1.1939387804147819	0.32018560075543717	-0.12408685724765907	0.7069294769474692	0.07481796653064664	4.675382175530052	2.9512471231667976	9.233014004483898	12.080357038077448	9.835596262990917	6.634823581975883	5.069815052932902	6.674794495025668	-0.16000589969411544	0.4547195741423294	-1.9563976305089277	-3.226419324534496	-4.367783599068256	-0.5801054635639582	-0.393115943093641	0.8515673009344947	-2.534984060161506	0.2614505271567006	1.388752253448813	-1.0990952844699733	3.4243294003392135	1.3143008496017192	1.9601783318418151	-2.0087405621709027	-3.2965750299028516	-3.821835705944049	-1.3912823486446788	-2.796956675459594	-1.3851990166435546	-0.13045356992014925	-3.524383242558138	-0.8584344149345161	-0.11931067373464703	-1.1495366762343502	-0.6044393452309226	-2.946531518648129	-1.7779359916589463	-2.708298376616146	-3.7356805564974005	-2.9510574703885077	-2.253251255748297
chr2L:153459-154987	5.455587700770808	0.1598364876355947	-1.9534947623878847	-8.11893558111282	-7.816266287632137	-9.526352447474704	-12.92773030005524	-7.021063396573897	-8.999213790439786	-8.689952731142819	-2.694016807113604	-0.32675222119505476	1.0540009413075297	1.2429995135576393	4.151626491085922	2.833987965845525	-1.3386085568272064	-1.7597683219924343	-5.206812108306998	-3.3211625042704003	-2.488810178636422	-0.4693180592170089	-2.7964610403723054	-1.7535626562214939	2.6901809807942847	8.425671152344602	5.1608933349465165	3.7481978878552753	7.475707425107868	6.417658731516848	5.618659613978807	7.281186710209645	0.1560082299879291	1.8887837031419563	1.7300049165136306	4.065080965415978	0.9250985761645854	4.016958566607805	-0.5652418945841998	-1.101068796429175	-2.0269831380403738	-6.319083337386441	-5.850938914664156	-6.969648549883923	-4.422227142949517	-5.428280415385094	0.10029296151355792	0.0	-0.4666095473949303
chr2L:156129-158747	-12.92773030005524	-7.021063396573897	-8.999213790439786	-8.689952731142819	-2.694016807113604	-0.32675222119505476	1.0540009413075297	1.2429995135576393	4.151626491085922	2.833987965845525	-1.3386085568272064	-1.7597683219924343	-5.206812108306998	-3.3211625042704003	-2.488810178636422	-0.4693180592170089	-2.7964610403723054	-1.7535626562214939	2.6901809807942847	8.425671152344602	5.1608933349465165	3.7481978878552753	7.475707425107868	6.417658731516848	5.618659613978807	7.281186710209645	0.1560082299879291	1.8887837031419563	1.7300049165136306	4.065080965415978	0.9250985761645854	4.016958566607805	-0.5652418945841998	-1.101068796429175	-2.0269831380403738	-6.319083337386441	-5.850938914664156	-6.969648549883923	-4.422227142949517	-5.428280415385094	0.10029296151355792	0.0	-0.4666095473949303	-0.27008222866819914	-1.455803957028115	1.0886444887808173	1.2128644292453494	1.1446323513338468	0.0
chr2L:183909-192682	9.98914051856836	5.414217988709322	0.47083453009306675	1.6489471537350044	1.2188413273576495	0.5217513186714854	3.200008487209355	0.6864600998522368	-0.7390632825511071	8.137918041540404	9.99855675135527	10.46048284319978	9.044517140571386	8.295903709864007	4.161498568136415	1.2684028291792444	-2.8527360318221024	-6.202689857178011	-5.466724703154011	-0.26990723064142175	10.28245359349283	10.243377458282763	5.260469410776488	3.4530376003910117	2.514772873646682	1.9441206600312948	0.6893915254436865	0.6037744422867334	-2.0892388873033347	-2.4645670583868333	-1.3831046092216912	-1.8129681758777378	-4.845793393047485	-5.281140232360413	-8.845530050905838	-21.831346375937585	-20.85331959966025	-20.273728688890426	-13.559471146523896	-17.970428239189083	-28.60694847031541	-18.698922166398145	-32.895395262373654	-12.543025992425376	-9.335284404503387	-2.062093746803203	0.09055686169801967	-10.128771704972568	-14.001079937033605
chr2L:193311-195492	-0.26990723064142175	10.28245359349283	10.243377458282763	5.260469410776488	3.4530376003910117	2.514772873646682	1.9441206600312948	0.6893915254436865	0.6037744422867334	-2.0892388873033347	-2.4645670583868333	-1.3831046092216912	-1.8129681758777378	-4.845793393047485	-5.281140232360413	-8.845530050905838	-21.831346375937585	-20.85331959966025	-20.273728688890426	-13.559471146523896	-17.970428239189083	-28.60694847031541	-18.698922166398145	-32.895395262373654	-12.543025992425376	-9.335284404503387	-2.062093746803203	0.09055686169801967	-10.128771704972568	-14.001079937033605	-23.7587471655799	-18.42908673400217	-1.4537386246613322	-0.97281299814844	-0.6038485989612387	0.9568070777091172	-0.32675222119505476	0.0	4.846844412008019	3.6801027289342927	4.110117511251296	7.37933478712763	3.669994430907956	5.385944289871079	1.2597571028495211	3.5796815889524534	2.7511078310436208	1.6051187572952976	1.0668755590631576
chr2L:196502-203613	0.6893915254436865	0.6037744422867334	-2.0892388873033347	-2.4645670583868333	-1.3831046092216912	-1.8129681758777378	-4.845793393047485	-5.281140232360413	-8.845530050905838	-21.831346375937585	-20.85331959966025	-20.273728688890426	-13.559471146523896	-17.970428239189083	-28.60694847031541	-18.698922166398145	-32.895395262373654	-12.543025992425376	-9.335284404503387	-2.062093746803203	0.09055686169801967	-10.128771704972568	-14.001079937033605	-23.7587471655799	-18.42908673400217	-1.4537386246613322	-0.97281299814844	-0.6038485989612387	0.9568070777091172	-0.32675222119505476	0.0	4.846844412008019	3.6801027289342927	4.110117511251296	7.37933478712763	3.669994430907956	5.385944289871079	1.2597571028495211	3.5796815889524534	2.7511078310436208	1.6051187572952976	1.0668755590631576	1.0668755590631576	0.16711877743474865	8.511316879785596	9.807256237668442	5.183658333880861	8.517942010632074	5.648833496852782
chr2L:207365-209694	-10.128771704972568	-14.001079937033605	-23.7587471655799	-18.42908673400217	-1.4537386246613322	-0.97281299814844	-0.6038485989612387	0.9568070777091172	-0.32675222119505476	0.0	4.846844412008019	3.6801027289342927	4.110117511251296	7.37933478712763	3.669994430907956	5.385944289871079	1.2597571028495211	3.5796815889524534	2.7511078310436208	1.6051187572952976	1.0668755590631576	1.0668755590631576	0.16711877743474865	8.511316879785596	9.807256237668442	5.183658333880861	8.517942010632074	5.648833496852782	4.072506963598892	0.7301931835318509	2.8980003008420834	0.12580810293692404	0.2787408440440073	2.2653721615438545	-0.9253340925497531	-1.3882927393939333	-0.7359535705891888	-0.2240774644457132	0.7359535705891888	0.48270525311591445	1.7852197928690399	-1.3323508290265325	0.020901050466756634	-1.9919491999730181	-4.254393925283097	-7.203232920873335	-7.680105724443375	-6.350522935074645	0.40759060765813954
chr2L:210655-218763	0.9568070777091172	-0.32675222119505476	0.0	4.846844412008019	3.6801027289342927	4.110117511251296	7.37933478712763	3.669994430907956	5.385944289871079	1.2597571028495211	3.5796815889524534	2.7511078310436208	1.6051187572952976	1.0668755590631576	1.0668755590631576	0.16711877743474865	8.511316879785596	9.807256237668442	5.183658333880861	8.517942010632074	5.648833496852782	4.072506963598892	0.7301931835318509	2.8980003008420834	0.12580810293692404	0.2787408440440073	2.2653721615438545	-0.9253340925497531	-1.3882927393939333	-0.7359535705891888	-0.2240774644457132	0.7359535705891888	0.48270525311591445	1.7852197928690399	-1.3323508290265325	0.020901050466756634	-1.9919491999730181	-4.254393925283097	-7.203232920873335	-7.680105724443375	-6.350522935074645	0.40759060765813954	0.0	-0.6252873828651145	1.922924649580727	2.0123225823356705	23.296751447284105	33.45269376017286	35.77483620163551
chr2L:226811-228678	0.48270525311591445	1.7852197928690399	-1.3323508290265325	0.020901050466756634	-1.9919491999730181	-4.254393925283097	-7.203232920873335	-7.680105724443375	-6.350522935074645	0.40759060765813954	0.0	-0.6252873828651145	1.922924649580727	2.0123225823356705	23.296751447284105	33.45269376017286	35.77483620163551	29.067606511650602	25.76139535271887	16.628783299167257	15.358338608178387	9.96816477535524	15.248673208534044	15.408703959292822	12.46121791774269	5.362482469249285	5.52357042340699	2.2750801911115	2.667747163548318	-1.8313956504410902	-3.9944956918352825	-3.8570618032624835	-2.2335999313119177	-3.703362048105192	-1.225833462172965	-4.466442886892499	-4.5631458837635455	-2.9349839392464356	-6.597552589494394	-3.138507019097888	-7.430751621134847	-5.615579944429249	-9.38365377017472	-9.289741037971346	-4.734189557897541	-8.637271953890297	-1.5704190432189342	-4.887904104512318	-9.288294282281667
chr2L:229383-241997	-4.254393925283097	-7.203232920873335	-7.680105724443375	-6.350522935074645	0.40759060765813954	0.0	-0.6252873828651145	1.922924649580727	2.0123225823356705	23.296751447284105	33.45269376017286	35.77483620163551	29.067606511650602	25.76139535271887	16.628783299167257	15.358338608178387	9.96816477535524	15.248673208534044	15.408703959292822	12.46121791774269	5.362482469249285	5.52357042340699	2.2750801911115	2.667747163548318	-1.8313956504410902	-3.9944956918352825	-3.8570618032624835	-2.2335999313119177	-3.703362048105192	-1.225833462172965	-4.466442886892499	-4.5631458837635455	-2.9349839392464356	-6.597552589494394	-3.138507019097888	-7.430751621134847	-5.615579944429249	-9.38365377017472	-9.289741037971346	-4.734189557897541	-8.637271953890297	-1.5704190432189342	-4.887904104512318	-9.288294282281667	-9.28452906149709	-7.375233612209485	-7.472206421128439	-7.791666814485827	-6.9263239999842305
chr2L:251940-253759	-7.375233612209485	-7.472206421128439	-7.791666814485827	-6.9263239999842305	3.1774627365615653	3.0064863476345103	1.556518899258384	3.842221803809573	-1.6910793405625417	-0.2970833565050143	-10.388468855951494	-5.620595361692786	12.564175025876681	9.254423794895677	6.513212343627371	2.8767206751019	0.9877963972343207	2.0017614787715137	0.6002440076944856	1.7923750469699609	-0.07089383708611127	-0.4971471528791606	-1.331911875238711	-4.433663210351916	-11.769598623504708	-16.04239310938902	-19.758623721857234	-15.891592469815293	-15.795790154621047	-13.378348072220739	-8.845660708160832	-27.716416113520214	-12.335142481344906	-19.25062678269007	-19.41244153661537	-11.80291166468998	-10.539445303918427	-0.32675222119505476	-1.6154407595203946	-1.6310099090721502	-1.2202113830661714	1.0668755590631576	-2.2890987262375684	2.123869746574087	2.9787924784078506	0.2614505271567006	0.32675222119505476	1.0668755590631576	4.378578807885098
chr2L:271812-273310	-1.2202113830661714	1.0668755590631576	-2.2890987262375684	2.123869746574087	2.9787924784078506	0.2614505271567006	0.32675222119505476	1.0668755590631576	4.378578807885098	30.31310251969751	20.151384099663208	24.703708186880746	21.638307273121836	20.73710758609797	12.534686131079242	16.315988810501597	11.11260056061538	11.247042894653363	13.03634257355526	10.883767116638237	7.272978139094186	8.73748738256126	8.775246375641338	6.095549173786649	5.796097354372924	1.7908515925609376	1.1502267829001147	-0.7502798284190697	-1.7541936895590673	-1.4762481608705595	-3.692972206447922	-3.8076305738397282	-7.709342305193731	-12.266860242398437	-9.992593592841668	-17.36278051777763	-13.870557300538819	-23.911536446717076	-6.2291977613955325	-20.382029046689656	-28.326135185833525	-24.515804367007668	-21.510250472728448	-10.50011036363733	0.0	-1.2728611075149725	-13.175121103131694	-6.098080259117864	-7.193282198912869
chr2L:274092-277284	0.2614505271567006	0.32675222119505476	1.0668755590631576	4.378578807885098	30.31310251969751	20.151384099663208	24.703708186880746	21.638307273121836	20.73710758609797	12.534686131079242	16.315988810501597	11.11260056061538	11.247042894653363	13.03634257355526	10.883767116638237	7.272978139094186	8.73748738256126	8.775246375641338	6.095549173786649	5.796097354372924	1.7908515925609376	1.1502267829001147	-0.7502798284190697	-1.7541936895590673	-1.4762481608705595	-3.692972206447922	-3.8076305738397282	-7.709342305193731	-12.266860242398437	-9.992593592841668	-17.36278051777763	-13.870557300538819	-23.911536446717076	-6.2291977613955325	-20.382029046689656	-28.326135185833525	-24.515804367007668	-21.510250472728448	-10.50011036363733	0.0	-1.2728611075149725	-13.175121103131694	-6.098080259117864	-7.193282198912869	-21.745281186748542	-12.915807340121768	-2.389607345343247	0.0	-2.3286248352848276
chr2L:278746-282666	12.534686131079242	16.315988810501597	11.11260056061538	11.247042894653363	13.03634257355526	10.883767116638237	7.272978139094186	8.73748738256126	8.775246375641338	6.095549173786649	5.796097354372924	1.7908515925609376	1.1502267829001147	-0.7502798284190697	-1.7541936895590673	-1.4762481608705595	-3.692972206447922	-3.8076305738397282	-7.709342305193731	-12.266860242398437	-9.992593592841668	-17.36278051777763	-13.870557300538819	-23.911536446717076	-6.2291977613955325	-20.382029046689656	-28.326135185833525	-24.515804367007668	-21.510250472728448	-10.50011036363733	0.0	-1.2728611075149725	-13.175121103131694	-6.098080259117864	-7.193282198912869	-21.745281186748542	-12.915807340121768	-2.389607345343247	0.0	-2.3286248352848276	0.0	-0.32675222119505476	0.0	2.8462223217539444	4.349324879876226	9.299241467465889	24.69590846614162	21.678236166755827	29.835249415118227
chr2L:292302-294596	-24.515804367007668	-21.510250472728448	-10.50011036363733	0.0	-1.2728611075149725	-13.175121103131694	-6.098080259117864	-7.193282198912869	-21.745281186748542	-12.915807340121768	-2.389607345343247	0.0	-2.3286248352848276	0.0	-0.32675222119505476	0.0	2.8462223217539444	4.349324879876226	9.299241467465889	24.69590846614162	21.678236166755827	29.835249415118227	22.68964331293123	12.776269131530299	13.858796772075888	7.207458422063159	0.4524933614107842	1.5935596424960181	2.9966906532329656	4.817772599954255	2.3211107492992715	0.4359239231164445	2.6278148960846126	4.567207565625956	-0.12103732160965751	0.288769123076823	0.0	2.3286248352848276	-0.3842533059311557	0.9568070777091172	0.1559742760354114	8.15671268205163	3.3724885932558495	9.233488253782495	8.232865855661725	5.523676300165881	3.2129002612671687	1.622010104610111	-1.5628733765821603
chr2L:295134-297954	-6.098080259117864	-7.193282198912869	-21.745281186748542	-12.915807340121768	-2.389607345343247	0.0	-2.3286248352848276	0.0	-0.32675222119505476	0.0	2.8462223217539444	4.349324879876226	9.299241467465889	24.69590846614162	21.678236166755827	29.835249415118227	22.68964331293123	12.776269131530299	13.858796772075888	7.207458422063159	0.4524933614107842	1.5935596424960181	2.9966906532329656	4.817772599954255	2.3211107492992715	0.4359239231164445	2.6278148960846126	4.567207565625956	-0.12103732160965751	0.288769123076823	0.0	2.3286248352848276	-0.3842533059311557	0.9568070777091172	0.1559742760354114	8.15671268205163	3.3724885932558495	9.233488253782495	8.232865855661725	5.523676300165881	3.2129002612671687	1.622010104610111	-1.5628733765821603	-0.5750529778068305	0.5985162579857993	1.6806839062132066	0.21052632091416779	-0.9177247624663548	-2.8511567529125657
chr2L:301959-305254	24.69590846614162	21.678236166755827	29.835249415118227	22.68964331293123	12.776269131530299	13.858796772075888	7.207458422063159	0.4524933614107842	1.5935596424960181	2.9966906532329656	4.817772599954255	2.3211107492992715	0.4359239231164445	2.6278148960846126	4.567207565625956	-0.12103732160965751	0.288769123076823	0.0	2.3286248352848276	-0.3842533059311557	0.9568070777091172	0.1559742760354114	8.15671268205163	3.3724885932558495	9.233488253782495	8.232865855661725	5.523676300165881	3.2129002612671687	1.622010104610111	-1.5628733765821603	-0.5750529778068305	0.5985162579857993	1.6806839062132066	0.21052632091416779	-0.9177247624663548	-2.8511567529125657	-2.6068082383935725	-7.407950777217552	-13.089882595960043	-12.267256999301038	-2.8443234913130184	4.005611144550627	1.1479232398912642	-3.5820087833634844	2.819445723186942	4.412435561656821	3.829580194064818	-1.1413338028550768	-4.13921377883038
chr2L:404469-412029	0.0	-0.47712125471966244	-5.769309315056633	-11.153550942751073	-11.563118690175934	-6.500301752543451	-2.4452717055851085	1.9542807972074376	3.369218116343089	1.8449637325829729	6.918201921909466	0.08558324257943045	2.7694803534173644	0.24964072412890395	1.2994664175175838	5.351173180812695	0.0	2.0027685766756016	0.7121263297071472	2.032358089024581	2.9309859264213385	0.0	0.0	15.059028943342927	23.54308911170402	25.439507668037113	13.102529901867356	12.783910676876799	16.935442698034823	9.707918347932896	16.29457048834553	10.330224141313359	10.774751257122675	7.19819992653823	5.276498151056837	4.084619082211005	3.8766695718095843	3.1328470085710234	2.1902472234879657	3.8463512735620733	0.5672945398528482	4.6195263517300456	6.116820534113349	0.8972722335235049	3.7098556395087443	2.748045533109491	2.919467061213978	3.5176983815019542	5.117058556360168
chr2L:415165-419464	0.0	15.059028943342927	23.54308911170402	25.439507668037113	13.102529901867356	12.783910676876799	16.935442698034823	9.707918347932896	16.29457048834553	10.330224141313359	10.774751257122675	7.19819992653823	5.276498151056837	4.084619082211005	3.8766695718095843	3.1328470085710234	2.1902472234879657	3.8463512735620733	0.5672945398528482	4.6195263517300456	6.116820534113349	0.8972722335235049	3.7098556395087443	2.748045533109491	2.919467061213978	3.5176983815019542	5.117058556360168	4.939562219707682	1.8760225724655515	2.658167326777121	2.804015682017809	3.1239653368038622	5.938998311221792	1.9847558314096547	0.47361638658811406	0.3452954366129191	1.414708046542775	3.289539538281304	-1.488376308913564	3.6606979549285037	1.673350503748883	2.519998026013822	2.4241895008203733	0.3900708566124976	0.7600095604924517	1.7705125473744248	3.930323871735398	-1.160317993903071	1.2291461106938835
chr2L:419881-421624	10.330224141313359	10.774751257122675	7.19819992653823	5.276498151056837	4.084619082211005	3.8766695718095843	3.1328470085710234	2.1902472234879657	3.8463512735620733	0.5672945398528482	4.6195263517300456	6.116820534113349	0.8972722335235049	3.7098556395087443	2.748045533109491	2.919467061213978	3.5176983815019542	5.117058556360168	4.939562219707682	1.8760225724655515	2.658167326777121	2.804015682017809	3.1239653368038622	5.938998311221792	1.9847558314096547	0.47361638658811406	0.3452954366129191	1.414708046542775	3.289539538281304	-1.488376308913564	3.6606979549285037	1.673350503748883	2.519998026013822	2.4241895008203733	0.3900708566124976	0.7600095604924517	1.7705125473744248	3.930323871735398	-1.160317993903071	1.2291461106938835	-1.1302848973624595	1.374175712135169	-1.1556595638236102	-0.9664813862487598	-0.15316327705137103	-1.3636144072207184	-2.3375743087740104	-1.7848854129164584	-1.851174601859889
chr2L:443333-446096	-1.7848854129164584	-1.851174601859889	-4.2898821459565655	-4.591978565044374	-3.412845688981757	3.666364385675166	-1.5381237010557403	0.21194472230215433	-0.13066694082512004	0.17612210187656233	-1.1806106111935757	-1.516831869828385	0.6281123178045772	-2.389439948471068	-4.799734979753498	-8.847309252575352	-9.575492874303015	-13.10616817008721	-9.038855628302757	-8.931676192341243	-2.08497988986241	0.46660954739493005	3.8453212042543123	16.79932229127632	18.31955326617183	11.623579282653226	12.238722143737544	10.336897122278483	7.262562050502811	10.380480257211705	6.01543314373173	4.006119607207234	1.2914819143604515	-2.342661407114794	-1.60005406002799	-5.001743015334895	-8.18989278456627	-12.215194057467414	-12.14406988453442	-12.719260868714	-14.715904708457925	-11.816826577703921	0.0	2.664853765366032	4.261628934569972	4.69496769935552	-0.9175251854077294	-5.276560890273607	-11.64380889325435
chr2L:453383-454373	-2.08497988986241	0.46660954739493005	3.8453212042543123	16.79932229127632	18.31955326617183	11.623579282653226	12.238722143737544	10.336897122278483	7.262562050502811	10.380480257211705	6.01543314373173	4.006119607207234	1.2914819143604515	-2.342661407114794	-1.60005406002799	-5.001743015334895	-8.18989278456627	-12.215194057467414	-12.14406988453442	-12.719260868714	-14.715904708457925	-11.816826577703921	0.0	2.664853765366032	4.261628934569972	4.69496769935552	-0.9175251854077294	-5.276560890273607	-11.64380889325435	-13.232899081380678	-23.708919101016154	-23.942619707667564	-33.534632899360496	-10.33290535628082	-6.988481393538166	-3.391649516257639	-0.769203383389443	10.735410573139744	16.158349380776208	6.789129454697135	7.013567642421617	3.154074461382074	7.318412009886216	4.126032336451992	1.621939709406928	1.2876385355611282	0.270650704629849	4.312828878261295	4.354153052051842
chr2L:456325-459058	12.238722143737544	10.336897122278483	7.262562050502811	10.380480257211705	6.01543314373173	4.006119607207234	1.2914819143604515	-2.342661407114794	-1.60005406002799	-5.001743015334895	-8.18989278456627	-12.215194057467414	-12.14406988453442	-12.719260868714	-14.715904708457925	-11.816826577703921	0.0	2.664853765366032	4.261628934569972	4.69496769935552	-0.9175251854077294	-5.276560890273607	-11.64380889325435	-13.232899081380678	-23.708919101016154	-23.942619707667564	-33.534632899360496	-10.33290535628082	-6.988481393538166	-3.391649516257639	-0.769203383389443	10.735410573139744	16.158349380776208	6.789129454697135	7.013567642421617	3.154074461382074	7.318412009886216	4.126032336451992	1.621939709406928	1.2876385355611282	0.270650704629849	4.312828878261295	4.354153052051842	0.7184390432389719	-1.170041379908726	-0.21630818707899907	-0.018658848388517252	-0.8843369443026624	-1.184206858971674
chr2L:473278-476633	7.013567642421617	3.154074461382074	7.318412009886216	4.126032336451992	1.621939709406928	1.2876385355611282	0.270650704629849	4.312828878261295	4.354153052051842	0.7184390432389719	-1.170041379908726	-0.21630818707899907	-0.018658848388517252	-0.8843369443026624	-1.184206858971674	0.13113240125265113	7.427292085004944	11.54609460751101	14.735483910771855	16.331718385177034	13.832285603742799	0.9913635211678324	6.802171824997204	6.336049653404375	7.814132892890688	6.715889490926719	2.406869560502716	-0.29010948075399784	3.447032522633031	2.0697418737400834	2.3310134866335566	2.5612160064868266	3.4306238129291877	0.638476605987271	2.2723894212421096	1.6724992027761654	1.935730462784268	3.7084951259097565	2.6466730220709422	10.474134642208456	9.235605870394936	10.962408765666797	6.860806498018915	5.120641775925925	-1.2229436032845447	-3.6985561745848994	-7.658155292968419	-9.430364006217166	-8.688886936831397
chr2L:540725-544614	5.875417116257379	5.581172242577899	7.471909997847231	8.906780057202834	7.6478123690172515	1.684872899606169	2.023199109623517	3.1584723442781013	4.042843822234211	3.1116668475861973	4.471277517780201	2.0630298654242427	3.4679705443141273	2.94439140520118	-0.26145052715670036	2.5437212007026666	2.6781291257495807	3.869677975885931	4.494394192213653	1.885225948303227	0.5086281733494482	0.0959900466312361	-1.0170392588061532	0.1994860242418286	-5.47531454617192	-7.758029000186251	-7.197965906951304	-7.2901139621607545	-1.4141355120143915	-1.0466924622419154	-0.6252873828651145	-5.064467894065693	-8.382714698799365	-7.6357209368742	-7.019475532594558	-6.065408475981182	-9.26714810759549	-4.056793638730706	-12.745052159737863	-13.332488344919556	-7.620141055176923	-2.7943075779141706	-0.9814959810706616	-1.4539922934670313	-3.8223612045914703	-2.6036150651343792	-2.4532489738990098	-0.2406233412219088	-0.598002268201828
chr2L:564292-567911	-0.2406233412219088	-0.598002268201828	-3.0738112880347135	0.2614505271567006	0.0	0.0	1.5728296112829785	-0.4686308808104423	7.501757999051925	10.096224430951073	5.316397790674291	8.356309817012038	1.7053943810568326	2.566226754290258	-0.9033232248393573	-2.5254389284717838	-4.228132953757024	-1.6234008011593475	-4.303172017871794	0.9467400074240724	4.239618363793335	8.610798123684733	1.7802406521121157	0.32675222119505476	-0.32675222119505476	2.6203240982094096	10.833150825548781	3.0268034696889843	13.189844527045256	9.10154088288177	12.907903148405953	7.619681380328685	11.397453127176563	5.567570295411081	9.127919497394132	14.772965710432672	13.240609829897096	7.609911024656693	1.7861675960816232	4.699599595683115	4.229520696985104	1.617827260933472	-0.23261279407522478	-2.4732456650347387	-2.6572245170535753	-2.6230035300939303	-4.525692741374173	-7.725789947992441	-12.843273612579962
chr2L:568305-574011	7.501757999051925	10.096224430951073	5.316397790674291	8.356309817012038	1.7053943810568326	2.566226754290258	-0.9033232248393573	-2.5254389284717838	-4.228132953757024	-1.6234008011593475	-4.303172017871794	0.9467400074240724	4.239618363793335	8.610798123684733	1.7802406521121157	0.32675222119505476	-0.32675222119505476	2.6203240982094096	10.833150825548781	3.0268034696889843	13.189844527045256	9.10154088288177	12.907903148405953	7.619681380328685	11.397453127176563	5.567570295411081	9.127919497394132	14.772965710432672	13.240609829897096	7.609911024656693	1.7861675960816232	4.699599595683115	4.229520696985104	1.617827260933472	-0.23261279407522478	-2.4732456650347387	-2.6572245170535753	-2.6230035300939303	-4.525692741374173	-7.725789947992441	-12.843273612579962	-16.35757020797935	-20.727138745570116	-19.974193776572132	-20.78712083770367	-6.63578088913361	-0.24476580002409246	3.2487996591429877	2.6914372567677103
chr2L:574640-576679	8.610798123684733	1.7802406521121157	0.32675222119505476	-0.32675222119505476	2.6203240982094096	10.833150825548781	3.0268034696889843	13.189844527045256	9.10154088288177	12.907903148405953	7.619681380328685	11.397453127176563	5.567570295411081	9.127919497394132	14.772965710432672	13.240609829897096	7.609911024656693	1.7861675960816232	4.699599595683115	4.229520696985104	1.617827260933472	-0.23261279407522478	-2.4732456650347387	-2.6572245170535753	-2.6230035300939303	-4.525692741374173	-7.725789947992441	-12.843273612579962	-16.35757020797935	-20.727138745570116	-19.974193776572132	-20.78712083770367	-6.63578088913361	-0.24476580002409246	3.2487996591429877	2.6914372567677103	0.8731932939300534	8.696526010867927	8.626049037427565	8.397480413781523	2.6096729388443154	16.29405797147471	16.764295029213827	26.227815269694986	9.89273244344402	0.4414123674337495	11.17642071208812	13.891304184201273	16.929078123121833
chr2L:603049-604264	11.550610661344408	8.57686775509223	7.38089595964043	2.500702035013766	-1.451607734579744	-6.657540058308732	-6.007763489041227	-9.18383500426036	-6.5030491394442445	-10.017398705349347	-11.07704977262765	-11.573528947614992	-7.996956545700537	-6.851316353731581	-2.2514505497298725	-1.6281988129123546	-4.437085885893482	-5.13274245411152	-11.83770813238384	-14.75232371807022	-8.979009650182903	-6.172566790693698	1.0614981187194437	6.557082115798182	1.7062581335367424	1.7578385843325381	-4.290679612277298	-3.428609937556282	-12.320214228468538	-15.136283931045353	4.937433967450254	14.596976945679954	9.15380001758419	7.527570809095122	7.668765691427935	1.727721318702209	0.3697060965013928	-1.8252582504322235	-6.647190059124991	-9.232476377385764	-13.23613278157005	-16.83770302113504	-15.501935704093597	3.4249469842500373	1.29047292013746	1.3708775317073392	-0.6198491005811044	-3.994884005647601	-1.7300658934888842
chr2L:811413-815747	1.0466924622419154	-4.141275975931515	-3.3082375106344695	-0.5766073835571244	-1.3361028595672475	-0.955995091775184	-2.744993726563695	2.1272896894664313	-4.22000708315899	-3.163814935992717	-0.7526679822629239	-0.5575241806760864	-0.3842533059311557	-0.7359535705891888	0.48688075520208907	-0.974618295342443	0.770469015733479	1.25410389553528	3.340200380038247	0.9884928598239788	0.0	0.0	-2.259982999975834	4.440363002902444	4.839258570804809	7.787199782111282	6.471519828014222	7.150367236018237	4.527266122957154	4.62328593224862	1.379969374194907	2.1241775799861418	2.9898765362936413	6.11283911524788	0.8104803218971602	1.9320336651655252	1.91648479614274	4.102993890384343	3.193837633370248	2.158187571546236	3.647196142690099	2.3441438577723446	2.8716780026599737	1.0634535672695904	0.6900745991758384	-1.692735245328295	4.611889131097897	6.4621613943892795	2.1445045313528177
chr2L:819921-821577	1.25410389553528	3.340200380038247	0.9884928598239788	0.0	0.0	-2.259982999975834	4.440363002902444	4.839258570804809	7.787199782111282	6.471519828014222	7.150367236018237	4.527266122957154	4.62328593224862	1.379969374194907	2.1241775799861418	2.9898765362936413	6.11283911524788	0.8104803218971602	1.9320336651655252	1.91648479614274	4.102993890384343	3.193837633370248	2.158187571546236	3.647196142690099	2.3441438577723446	2.8716780026599737	1.0634535672695904	0.6900745991758384	-1.692735245328295	4.611889131097897	6.4621613943892795	2.1445045313528177	4.4240498387230245	-0.4531191014096446	-3.2030645819197443	-9.480870924049052	-7.799133928461442	-8.065848593757234	-2.357756426829297	-8.010029525611959	-19.334622077511813	-11.046721072679572	-12.646155050180967	-3.5184253821581133	-1.0466924622419154	-12.118153112476499	-8.553646335041138	-9.09155474164282	-10.580924848656755
chr2L:822917-825783	4.440363002902444	4.839258570804809	7.787199782111282	6.471519828014222	7.150367236018237	4.527266122957154	4.62328593224862	1.379969374194907	2.1241775799861418	2.9898765362936413	6.11283911524788	0.8104803218971602	1.9320336651655252	1.91648479614274	4.102993890384343	3.193837633370248	2.158187571546236	3.647196142690099	2.3441438577723446	2.8716780026599737	1.0634535672695904	0.6900745991758384	-1.692735245328295	4.611889131097897	6.4621613943892795	2.1445045313528177	4.4240498387230245	-0.4531191014096446	-3.2030645819197443	-9.480870924049052	-7.799133928461442	-8.065848593757234	-2.357756426829297	-8.010029525611959	-19.334622077511813	-11.046721072679572	-12.646155050180967	-3.5184253821581133	-1.0466924622419154	-12.118153112476499	-8.553646335041138	-9.09155474164282	-10.580924848656755	-2.943814282356755	-1.6525945075586288	-5.256762951266791	-1.53172278343657	-3.9457988688804946	-5.176596163089456
chr2L:829902-835719	4.102993890384343	3.193837633370248	2.158187571546236	3.647196142690099	2.3441438577723446	2.8716780026599737	1.0634535672695904	0.6900745991758384	-1.692735245328295	4.611889131097897	6.4621613943892795	2.1445045313528177	4.4240498387230245	-0.4531191014096446	-3.2030645819197443	-9.480870924049052	-7.799133928461442	-8.065848593757234	-2.357756426829297	-8.010029525611959	-19.334622077511813	-11.046721072679572	-12.646155050180967	-3.5184253821581133	-1.0466924622419154	-12.118153112476499	-8.553646335041138	-9.09155474164282	-10.580924848656755	-2.943814282356755	-1.6525945075586288	-5.256762951266791	-1.53172278343657	-3.9457988688804946	-5.176596163089456	-0.9487948033908559	1.1227278195886907	0.47712125471966244	-0.3842533059311557	0.9884928598239788	0.0	6.7479119917174035	4.151436721231002	0.0	0.0	2.6586780733527684	11.044882639159646	9.298628866042252	-0.7359535705891888
chr2L:851165-852971	0.0	0.0	2.6586780733527684	11.044882639159646	9.298628866042252	-0.7359535705891888	-1.3821770810048504	5.013625352617575	14.036057986327853	12.479375601850652	11.886494573241594	11.747380757312845	9.24271412436748	2.4092732931124687	7.544914873813238	7.061221400333887	10.627678256351453	7.109497187363145	7.74136820979973	19.329872182969947	9.330293441764335	7.132696215392958	15.206277817450522	20.60378920912347	13.273996609251	11.897091223713039	2.7498384506215685	-0.5253710144123359	-5.72151781105708	-2.903601242303119	9.353721687953483	4.051734394580889	0.9716247387560053	-4.3466078207440395	-11.363878611267289	-13.392093195143591	-13.675557470897765	-11.17462321613343	-6.171456631272707	-5.1759901281114145	4.20623899765598	7.756762596410534	6.35528105540811	5.034837012634327	0.7525822297106237	-2.1147046138535033	-7.856796464374681	-15.39497809457508	-22.203223701649893
chr2L:861110-864612	9.330293441764335	7.132696215392958	15.206277817450522	20.60378920912347	13.273996609251	11.897091223713039	2.7498384506215685	-0.5253710144123359	-5.72151781105708	-2.903601242303119	9.353721687953483	4.051734394580889	0.9716247387560053	-4.3466078207440395	-11.363878611267289	-13.392093195143591	-13.675557470897765	-11.17462321613343	-6.171456631272707	-5.1759901281114145	4.20623899765598	7.756762596410534	6.35528105540811	5.034837012634327	0.7525822297106237	-2.1147046138535033	-7.856796464374681	-15.39497809457508	-22.203223701649893	-20.340284961694504	0.07147821308566336	3.578525334652231	11.446981361946676	12.050583084850837	8.074936886954555	10.497848277970899	7.788523019121647	8.559539135850267	3.835796513900097	2.2472908959422706	-3.2296466395323433	-2.6739138726224643	-6.184905886501277	-4.225543191458073	0.7188321326006513	0.05856031915404915	2.568882523526725	-1.2568342149486216	0.7799863043302593
chr2L:868308-869773	-11.363878611267289	-13.392093195143591	-13.675557470897765	-11.17462321613343	-6.171456631272707	-5.1759901281114145	4.20623899765598	7.756762596410534	6.35528105540811	5.034837012634327	0.7525822297106237	-2.1147046138535033	-7.856796464374681	-15.39497809457508	-22.203223701649893	-20.340284961694504	0.07147821308566336	3.578525334652231	11.446981361946676	12.050583084850837	8.074936886954555	10.497848277970899	7.788523019121647	8.559539135850267	3.835796513900097	2.2472908959422706	-3.2296466395323433	-2.6739138726224643	-6.184905886501277	-4.225543191458073	0.7188321326006513	0.05856031915404915	2.568882523526725	-1.2568342149486216	0.7799863043302593	1.8723215202791552	-3.245253038317354	-2.3739566985040725	-6.587329567636202	-3.3424884396717602	-2.329653717475057	-5.2067680440835735	-0.2681854859691827	-2.4797989929280986	-0.7077442727603775	0.6984668145482467	0.18956458884263475	-1.8872400920595551	-2.4856532127710644
chr2L:871540-879440	7.756762596410534	6.35528105540811	5.034837012634327	0.7525822297106237	-2.1147046138535033	-7.856796464374681	-15.39497809457508	-22.203223701649893	-20.340284961694504	0.07147821308566336	3.578525334652231	11.446981361946676	12.050583084850837	8.074936886954555	10.497848277970899	7.788523019121647	8.559539135850267	3.835796513900097	2.2472908959422706	-3.2296466395323433	-2.6739138726224643	-6.184905886501277	-4.225543191458073	0.7188321326006513	0.05856031915404915	2.568882523526725	-1.2568342149486216	0.7799863043302593	1.8723215202791552	-3.245253038317354	-2.3739566985040725	-6.587329567636202	-3.3424884396717602	-2.329653717475057	-5.2067680440835735	-0.2681854859691827	-2.4797989929280986	-0.7077442727603775	0.6984668145482467	0.18956458884263475	-1.8872400920595551	-2.4856532127710644	-4.51993928999114	-6.897058631042249	-7.443322925486881	-11.673912410288029	-3.2911858751596856	-12.110600349285791	-8.769081794221481
chr2L:1049411-1052579	-0.47712125471966244	-0.47712125471966244	0.0	0.0	0.0	0.0	0.0	0.0	0.0	0.0	0.0	0.0	0.0	-0.7755821830011665	-1.9391345254044141	-0.9826547152937031	19.0643298373751	16.4557381225044	5.262921024778082	24.306895677660627	14.682606279969908	16.788923485760723	9.69898253830556	17.530219510626914	14.235555820942839	3.829617520412759	1.4637527426815686	0.3842533059311557	0.24062334122190882	8.747615871312936	10.5134638591278	6.462726504396156	4.589257275258608	-0.35761470711971743	-4.974217313523713	-7.341678231793977	-13.83150398690295	-6.700005523837081	-12.000729497109935	-1.087636782058556	-11.698905125547409	-6.527755738195723	-0.7359535705891888	0.3842533059311557	0.0	-3.8457996353494184	-5.2102553738568265	-2.2044471364002667	-0.3842533059311557
chr2L:1078081-1081084	3.7863176286249525	7.961936626066396	1.5043076796242603	0.32675222119505476	3.2661312856204963	3.8942307921558426	5.997545883748453	4.361627585818757	7.740637173558476	5.840891720238427	3.903648509234413	7.144050446959799	4.497461058657449	4.865768393326286	1.3092072329649518	3.1920276390283155	4.0657880153577866	-0.3471871544457265	1.517431754070429	0.09178209016908162	1.3657454133324367	1.9199612966128763	0.19916529609750638	-1.9229246495807275	-1.2334025563797195	-1.6248832566950226	-2.0985031886363923	-1.0960233273784785	-2.843875439786809	-5.866311959294748	-2.638063278874742	-0.5605713682027345	-0.7869235550701423	0.288769123076823	-1.275554451240393	-0.9941887930083539	-1.5185503108145728	0.2741757243309323	-1.924804616881603	2.9625686936330644	2.167281321879722	-0.378206193944579	3.605313505200272	-1.1918100986151403	2.918276336742813	11.58770953734822	8.52702982274718	7.292750640308266	9.786175238387214
chr2L:1081193-1085052	5.997545883748453	4.361627585818757	7.740637173558476	5.840891720238427	3.903648509234413	7.144050446959799	4.497461058657449	4.865768393326286	1.3092072329649518	3.1920276390283155	4.0657880153577866	-0.3471871544457265	1.517431754070429	0.09178209016908162	1.3657454133324367	1.9199612966128763	0.19916529609750638	-1.9229246495807275	-1.2334025563797195	-1.6248832566950226	-2.0985031886363923	-1.0960233273784785	-2.843875439786809	-5.866311959294748	-2.638063278874742	-0.5605713682027345	-0.7869235550701423	0.288769123076823	-1.275554451240393	-0.9941887930083539	-1.5185503108145728	0.2741757243309323	-1.924804616881603	2.9625686936330644	2.167281321879722	-0.378206193944579	3.605313505200272	-1.1918100986151403	2.918276336742813	11.58770953734822	8.52702982274718	7.292750640308266	9.786175238387214	12.141621051045338	7.854100715330834	0.6750429899863307	4.576567566385654	3.3340159897384933	2.664576225068768
chr2L:1113791-1116267	3.7976361794433746	0.45249882393953367	-0.7182480295506831	-3.6845416427371944	-3.367428205631403	-1.2695502038175408	1.1302852451950238	-1.5618510282166909	-2.9538991544151427	-2.005256147808723	1.6915233453146257	4.608614192628611	0.89615097297159	1.3821770810048504	1.4888463877884142	-1.065646251395034	0.7844368232277281	-3.596121320909149	-3.3744361433986363	-7.427624200404806	-7.204541781553828	-17.880552030307822	-15.305137595992237	-17.769039004365276	-7.132682042362906	-17.606852852875193	-10.406886016094864	-13.090063348729851	10.509785445409618	28.23639473656168	20.97969349982715	15.70255416244564	10.48678432189821	3.6355345539206274	0.7355627234788961	9.720394273448306	9.537756990850923	7.449152272782386	3.200915739198653	-3.23229363123308	-6.096265503002216	-12.417397775167665	-14.851499383045981	-13.176566306259277	-14.424679004944158	-7.977677963241424	0.32675222119505476	-2.0751210811914094	-7.301319921468151
chr2L:1126858-1128567	-10.406886016094864	-13.090063348729851	10.509785445409618	28.23639473656168	20.97969349982715	15.70255416244564	10.48678432189821	3.6355345539206274	0.7355627234788961	9.720394273448306	9.537756990850923	7.449152272782386	3.200915739198653	-3.23229363123308	-6.096265503002216	-12.417397775167665	-14.851499383045981	-13.176566306259277	-14.424679004944158	-7.977677963241424	0.32675222119505476	-2.0751210811914094	-7.301319921468151	-0.8146844934204033	-4.330506528428438	-5.27290361187832	-1.0466924622419154	-4.22621620473723	-4.183943297828096	-3.9381197622835407	-1.4093736668590624	-4.727611369970618	-0.42921553516829136	-2.267327663748873	-3.2734602439254763	-1.8159021331233145	-1.6983667673409564	-4.347890976371777	-4.283404493195533	-3.4123042886975035	-3.2946918930316995	-0.6383073482902312	0.32675222119505476	0.6252873828651146	-0.6252873828651145	1.6002530583951198	2.322935447397517	0.0	1.4637527426815686
chr2L:1129420-1132916	15.70255416244564	10.48678432189821	3.6355345539206274	0.7355627234788961	9.720394273448306	9.537756990850923	7.449152272782386	3.200915739198653	-3.23229363123308	-6.096265503002216	-12.417397775167665	-14.851499383045981	-13.176566306259277	-14.424679004944158	-7.977677963241424	0.32675222119505476	-2.0751210811914094	-7.301319921468151	-0.8146844934204033	-4.330506528428438	-5.27290361187832	-1.0466924622419154	-4.22621620473723	-4.183943297828096	-3.9381197622835407	-1.4093736668590624	-4.727611369970618	-0.42921553516829136	-2.267327663748873	-3.2734602439254763	-1.8159021331233145	-1.6983667673409564	-4.347890976371777	-4.283404493195533	-3.4123042886975035	-3.2946918930316995	-0.6383073482902312	0.32675222119505476	0.6252873828651146	-0.6252873828651145	1.6002530583951198	2.322935447397517	0.0	1.4637527426815686	0.0	3.477030445811796	12.867633313738063	6.419940535287629	9.28256543291046
chr2L:1147703-1150799	0.32675222119505476	0.6252873828651146	-0.6252873828651145	1.6002530583951198	2.322935447397517	0.0	1.4637527426815686	0.0	3.477030445811796	12.867633313738063	6.419940535287629	9.28256543291046	17.935208512280703	14.865573426667115	18.01239589373653	7.504239460468147	9.642817386646962	4.998113587808143	4.534098527491095	-1.472317076708033	-2.5445010298649056	0.9268731316140679	12.934561166130935	11.785228308037258	10.646882299136115	8.038218326592617	5.053486983024779	3.9334973685385664	0.06362396271647584	-3.278487871942478	-3.540429232016072	-8.508734270232138	-8.704654014329908	-2.553605909250783	-5.10905704459538	-5.967744506547595	-0.8243412360868533	-1.6836302609864755	-11.755550871370145	-9.56102763311869	-8.313418490423972	-5.746867299993912	0.17107926719032227	-1.5765353936569388	8.291250695766902	8.898335888504143	8.576001955439072	10.86375028041098	12.957951450478218
chr2L:1151047-1152401	0.0	3.477030445811796	12.867633313738063	6.419940535287629	9.28256543291046	17.935208512280703	14.865573426667115	18.01239589373653	7.504239460468147	9.642817386646962	4.998113587808143	4.534098527491095	-1.472317076708033	-2.5445010298649056	0.9268731316140679	12.934561166130935	11.785228308037258	10.646882299136115	8.038218326592617	5.053486983024779	3.9334973685385664	0.06362396271647584	-3.278487871942478	-3.540429232016072	-8.508734270232138	-8.704654014329908	-2.553605909250783	-5.10905704459538	-5.967744506547595	-0.8243412360868533	-1.6836302609864755	-11.755550871370145	-9.56102763311869	-8.313418490423972	-5.746867299993912	0.17107926719032227	-1.5765353936569388	8.291250695766902	8.898335888504143	8.576001955439072	10.86375028041098	12.957951450478218	14.40478263020353	10.855258971308702	10.15215570336974	5.23526716364722	2.9900513562334714	2.163994467607949	-1.3643039863638622
chr2L:1159580-1161371	10.646882299136115	8.038218326592617	5.053486983024779	3.9334973685385664	0.06362396271647584	-3.278487871942478	-3.540429232016072	-8.508734270232138	-8.704654014329908	-2.553605909250783	-5.10905704459538	-5.967744506547595	-0.8243412360868533	-1.6836302609864755	-11.755550871370145	-9.56102763311869	-8.313418490423972	-5.746867299993912	0.17107926719032227	-1.5765353936569388	8.291250695766902	8.898335888504143	8.576001955439072	10.86375028041098	12.957951450478218	14.40478263020353	10.855258971308702	10.15215570336974	5.23526716364722	2.9900513562334714	2.163994467607949	-1.3643039863638622	-2.11437135897501	-2.857836953775517	-7.673906332347312	-10.241720256169124	-8.718584640514315	-10.733138028923626	-1.447217304621537	2.378252553279825	13.833914821276569	16.887835938880983	9.431357115843463	3.212766015044814	2.6183425954210984	0.7799976462989923	-0.7703797964744697	-2.866582875487013	-6.102059679688659
chr2L:1164511-1169986	-5.10905704459538	-5.967744506547595	-0.8243412360868533	-1.6836302609864755	-11.755550871370145	-9.56102763311869	-8.313418490423972	-5.746867299993912	0.17107926719032227	-1.5765353936569388	8.291250695766902	8.898335888504143	8.576001955439072	10.86375028041098	12.957951450478218	14.40478263020353	10.855258971308702	10.15215570336974	5.23526716364722	2.9900513562334714	2.163994467607949	-1.3643039863638622	-2.11437135897501	-2.857836953775517	-7.673906332347312	-10.241720256169124	-8.718584640514315	-10.733138028923626	-1.447217304621537	2.378252553279825	13.833914821276569	16.887835938880983	9.431357115843463	3.212766015044814	2.6183425954210984	0.7799976462989923	-0.7703797964744697	-2.866582875487013	-6.102059679688659	-3.8949296074664566	-4.399605866690411	-1.7114988054515146	0.48204093701581757	-5.676297385314554	-2.126845585910351	-1.0668755590631576	-1.0068966771582453	-1.841775670887343	-0.875586162032513
chr2L:1170438-1172153	8.898335888504143	8.576001955439072	10.86375028041098	12.957951450478218	14.40478263020353	10.855258971308702	10.15215570336974	5.23526716364722	2.9900513562334714	2.163994467607949	-1.3643039863638622	-2.11437135897501	-2.857836953775517	-7.673906332347312	-10.241720256169124	-8.718584640514315	-10.733138028923626	-1.447217304621537	2.378252553279825	13.833914821276569	16.887835938880983	9.431357115843463	3.212766015044814	2.6183425954210984	0.7799976462989923	-0.7703797964744697	-2.866582875487013	-6.102059679688659	-3.8949296074664566	-4.399605866690411	-1.7114988054515146	0.48204093701581757	-5.676297385314554	-2.126845585910351	-1.0668755590631576	-1.0068966771582453	-1.841775670887343	-0.875586162032513	-0.20204637301885314	-0.6726221414139715	-0.7414437322500842	-0.6186860663046618	-0.2809606065911792	-3.1903203155073543	-2.116855484414928	0.7876675407603468	5.48866241765104	3.6699028982224937	2.835575569333419
chr2L:1173021-1178026	10.15215570336974	5.23526716364722	2.9900513562334714	2.163994467607949	-1.3643039863638622	-2.11437135897501	-2.857836953775517	-7.673906332347312	-10.241720256169124	-8.718584640514315	-10.733138028923626	-1.447217304621537	2.378252553279825	13.833914821276569	16.887835938880983	9.431357115843463	3.212766015044814	2.6183425954210984	0.7799976462989923	-0.7703797964744697	-2.866582875487013	-6.102059679688659	-3.8949296074664566	-4.399605866690411	-1.7114988054515146	0.48204093701581757	-5.676297385314554	-2.126845585910351	-1.0668755590631576	-1.0068966771582453	-1.841775670887343	-0.875586162032513	-0.20204637301885314	-0.6726221414139715	-0.7414437322500842	-0.6186860663046618	-0.2809606065911792	-3.1903203155073543	-2.116855484414928	0.7876675407603468	5.48866241765104	3.6699028982224937	2.835575569333419	1.1488073065419466	2.438685024161799	1.8794854993956855	1.2010809817120303	-1.0635481018960238	-0.33964815417569466
chr2L:1178359-1183948	-10.733138028923626	-1.447217304621537	2.378252553279825	13.833914821276569	16.887835938880983	9.431357115843463	3.212766015044814	2.6183425954210984	0.7799976462989923	-0.7703797964744697	-2.866582875487013	-6.102059679688659	-3.8949296074664566	-4.399605866690411	-1.7114988054515146	0.48204093701581757	-5.676297385314554	-2.126845585910351	-1.0668755590631576	-1.0068966771582453	-1.841775670887343	-0.875586162032513	-0.20204637301885314	-0.6726221414139715	-0.7414437322500842	-0.6186860663046618	-0.2809606065911792	-3.1903203155073543	-2.116855484414928	0.7876675407603468	5.48866241765104	3.6699028982224937	2.835575569333419	1.1488073065419466	2.438685024161799	1.8794854993956855	1.2010809817120303	-1.0635481018960238	-0.33964815417569466	1.1699199652550891	8.858712704310705	5.187877174436798	2.8973426488267777	-1.1672297959246178	-1.6200670950185008	0.8142112846098178	5.699003859328718	4.314630939710186	2.7267000140449897
chr2L:1184071-1185884	-3.8949296074664566	-4.399605866690411	-1.7114988054515146	0.48204093701581757	-5.676297385314554	-2.126845585910351	-1.0668755590631576	-1.0068966771582453	-1.841775670887343	-0.875586162032513	-0.20204637301885314	-0.6726221414139715	-0.7414437322500842	-0.6186860663046618	-0.2809606065911792	-3.1903203155073543	-2.116855484414928	0.7876675407603468	5.48866241765104	3.6699028982224937	2.835575569333419	1.1488073065419466	2.438685024161799	1.8794854993956855	1.2010809817120303	-1.0635481018960238	-0.33964815417569466	1.1699199652550891	8.858712704310705	5.187877174436798	2.8973426488267777	-1.1672297959246178	-1.6200670950185008	0.8142112846098178	5.699003859328718	4.314630939710186	2.7267000140449897	0.6403325290761285	-0.15199637281764472	-2.498336991628845	-7.948750208562855	-14.452336482163448	-11.000008984489282	-14.757325801276297	-8.281215620049805	-12.267495125545768	-8.254580991236166	0.2178487032116765	-2.5236813879068305
chr2L:1379747-1382476	3.768092738956511	1.5678331782533308	1.0050679387660373	4.089479057934535	0.5461807351831428	-0.27482272280677383	2.4513248722452707	2.5577818861826653	-0.2887691230768229	3.517300620145289	2.971363277383528	1.275554451240393	1.5576829035242703	1.9740438530091218	0.15947195483577334	-0.16219272468078277	1.332653823587763	0.05816482245112784	0.08558324257943045	-1.2636406770002429	1.5365663943820254	4.109262345658534	1.0466924622419154	0.8109524454744039	3.0397894124085507	3.8650044525396794	7.245940863819078	2.13790657904066	1.4797579884864747	0.4372697346305763	0.04248408760289458	0.31106949539757844	4.141048387116405	2.7028742300054716	1.0668755590631576	2.8001446086040063	5.149060154615985	7.162133603663808	5.8086503411960475	5.31948236441483	2.0120981434134104	0.3842533059311557	0.0	7.267545451672412	2.7767749908078874	7.724228592489557	7.189112095304573	8.16282890303315	8.077173552552708
chr2L:1385573-1387871	1.5576829035242703	1.9740438530091218	0.15947195483577334	-0.16219272468078277	1.332653823587763	0.05816482245112784	0.08558324257943045	-1.2636406770002429	1.5365663943820254	4.109262345658534	1.0466924622419154	0.8109524454744039	3.0397894124085507	3.8650044525396794	7.245940863819078	2.13790657904066	1.4797579884864747	0.4372697346305763	0.04248408760289458	0.31106949539757844	4.141048387116405	2.7028742300054716	1.0668755590631576	2.8001446086040063	5.149060154615985	7.162133603663808	5.8086503411960475	5.31948236441483	2.0120981434134104	0.3842533059311557	0.0	7.267545451672412	2.7767749908078874	7.724228592489557	7.189112095304573	8.16282890303315	8.077173552552708	4.3627272026892765	3.965048112110311	1.0767673047116924	0.28776676755785013	0.5669996297220963	-1.8915705281179835	2.2646017874002693	1.5330732553817288	0.3893487198707885	0.44567862925099816	0.27606496128460095	1.066693408198797
chr2L:1389798-1392731	1.5365663943820254	4.109262345658534	1.0466924622419154	0.8109524454744039	3.0397894124085507	3.8650044525396794	7.245940863819078	2.13790657904066	1.4797579884864747	0.4372697346305763	0.04248408760289458	0.31106949539757844	4.141048387116405	2.7028742300054716	1.0668755590631576	2.8001446086040063	5.149060154615985	7.162133603663808	5.8086503411960475	5.31948236441483	2.0120981434134104	0.3842533059311557	0.0	7.267545451672412	2.7767749908078874	7.724228592489557	7.189112095304573	8.16282890303315	8.077173552552708	4.3627272026892765	3.965048112110311	1.0767673047116924	0.28776676755785013	0.5669996297220963	-1.8915705281179835	2.2646017874002693	1.5330732553817288	0.3893487198707885	0.44567862925099816	0.27606496128460095	1.066693408198797	2.310097436003703	2.7973032866066676	0.13733673652578354	-2.161733975764127	-1.2173006272345597	-0.947282982095507	-2.422309009339197	-1.4883600228976182
chr2L:1500539-1502250	-1.2499168689753297	0.0753162954574497	0.3025049322954781	-1.5183911882583	-0.42300694518684756	-2.755044269676105	-2.7167400287801247	-0.3624383129107805	-3.2593188032090197	-4.034175095661755	-1.7040525797856432	-0.2832679829748822	-0.22129681439313428	2.3155715604779465	4.0770545731705825	6.3951889716921215	0.9425357774899409	1.6630159774698006	0.8431077569726784	-0.23834573446694418	-3.4751006295724665	-1.8437568506942212	2.2442700274124463	2.895659223394531	2.4241917305981837	0.6157358829274646	-1.2629889251625153	3.075241504215704	3.7945120617587267	1.4824775375371464	4.549114408994432	4.794677176979624	3.1901243603777663	4.360089051812191	4.477064429110113	5.36040626441987	5.114804948906671	3.814909315172611	-0.06813785905149913	-1.6598995052626004	-1.853115818336957	-1.536416569463339	-2.6248705785752606	-6.086183512132059	-5.198406940674866	-4.925961327826882	-4.12095995112608	-8.355349945960041	-0.7080463471877108
chr2L:1611569-1614013	-2.4464656184750377	-4.17995072168931	-0.3842533059311557	-6.639640786635801	-4.533007954142624	0.0	-0.3842533059311557	-0.6867325911188109	-4.309383142922401	-4.690610982096725	-2.936254372974272	-2.071207993179414	-1.4313637641589874	-1.1737218734474009	-2.4898537945563564	-1.7149469004622662	-1.1737218734474009	0.8544422034502825	1.944821397403887	0.0	0.0	0.0	0.0	0.0	-1.5754364917418782	0.9527115521825327	4.67636470277065	1.4965222032186591	7.548448759485234	8.942310796844355	12.218247169850084	3.0175865035355183	3.146209269158793	2.6886582923129625	0.7569883895030752	3.1932173915291884	2.272690447761481	3.6830218046057044	4.585891599755017	4.247397257944613	0.5251554870916664	2.4737404344378113	1.9217585576286251	4.94322776384033	0.38054047340964037	1.9127010845184913	0.21897611992890276	-1.2340311085368563	-0.7771430807918893
chr2L:1704972-1710203	-0.32675222119505476	1.5121181016784158	7.914800265747162	1.7988667735373363	4.064557957206732	5.002885220996568	4.941987806286756	0.3933982495230332	1.9720996510325282	1.7741504718638414	1.0105903576230257	-0.531348758540465	1.3821770810048504	0.0	-1.1997793252520086	-0.07022141249575613	-0.5234384870639825	3.017048154284037	3.516110099766781	2.8365472688039266	2.972132590099295	0.9884928598239788	-0.23220417679495023	1.9252793036911848	0.1736674791438287	0.8897467808474763	1.4254354170369983	0.560586288341701	1.5517992205173956	-0.5187671002150827	-2.1712804945626214	-5.8632626289814835	-3.816739392357859	-6.339618964300333	-5.762801852661075	-6.2860862439503045	-5.814446652587209	-4.864313921328005	-4.63402613230047	-3.3764086978226966	-0.9884928598239788	1.0466924622419154	-1.442718625193378	-2.2248021302805503	-2.59964619126971	-2.721288374083146	-1.768231438861902	-1.370112365693289	-1.1107612064171013
chr2L:1710434-1714717	-0.531348758540465	1.3821770810048504	0.0	-1.1997793252520086	-0.07022141249575613	-0.5234384870639825	3.017048154284037	3.516110099766781	2.8365472688039266	2.972132590099295	0.9884928598239788	-0.23220417679495023	1.9252793036911848	0.1736674791438287	0.8897467808474763	1.4254354170369983	0.560586288341701	1.5517992205173956	-0.5187671002150827	-2.1712804945626214	-5.8632626289814835	-3.816739392357859	-6.339618964300333	-5.762801852661075	-6.2860862439503045	-5.814446652587209	-4.864313921328005	-4.63402613230047	-3.3764086978226966	-0.9884928598239788	1.0466924622419154	-1.442718625193378	-2.2248021302805503	-2.59964619126971	-2.721288374083146	-1.768231438861902	-1.370112365693289	-1.1107612064171013	1.2819810456050587	0.0	0.0	0.0	0.0	0.0	0.0	0.0	0.0	0.0	0.0
chr2L:1716027-1717598	1.9252793036911848	0.1736674791438287	0.8897467808474763	1.4254354170369983	0.560586288341701	1.5517992205173956	-0.5187671002150827	-2.1712804945626214	-5.8632626289814835	-3.816739392357859	-6.339618964300333	-5.762801852661075	-6.2860862439503045	-5.814446652587209	-4.864313921328005	-4.63402613230047	-3.3764086978226966	-0.9884928598239788	1.0466924622419154	-1.442718625193378	-2.2248021302805503	-2.59964619126971	-2.721288374083146	-1.768231438861902	-1.370112365693289	-1.1107612064171013	1.2819810456050587	0.0	0.0	0.0	0.0	0.0	0.0	0.0	0.0	0.0	0.0	0.0	0.0	0.0	2.6268851803521347	4.310756401824208	9.743542342591512	4.733083314153504	11.335041064561306	8.469812970510333	10.390406852404743	4.273099770964078	5.304711052440749
chr2L:1728748-1730117	-1.1107612064171013	1.2819810456050587	0.0	0.0	0.0	0.0	0.0	0.0	0.0	0.0	0.0	0.0	0.0	0.0	0.0	2.6268851803521347	4.310756401824208	9.743542342591512	4.733083314153504	11.335041064561306	8.469812970510333	10.390406852404743	4.273099770964078	5.304711052440749	6.8373164091011125	2.4322934849182642	0.46660954739493005	6.411699707422253	7.185526737353349	0.0	2.0888142266354475	11.260140892234656	10.488903115080833	13.423222227523048	10.321339004466836	9.744088490177262	6.588090320626059	3.005428341825351	4.12515386913617	0.11405195995283289	1.2981752541211813	-1.7493858349354658	0.04662823375010728	-3.7999263190765857	-1.273545099959386	-0.926962288095706	-0.8336768268350303	-2.4265544453034313	-3.3120360671661992
chr2L:1730219-1732158	0.0	0.0	0.0	0.0	0.0	0.0	0.0	0.0	0.0	0.0	0.0	0.0	2.6268851803521347	4.310756401824208	9.743542342591512	4.733083314153504	11.335041064561306	8.469812970510333	10.390406852404743	4.273099770964078	5.304711052440749	6.8373164091011125	2.4322934849182642	0.46660954739493005	6.411699707422253	7.185526737353349	0.0	2.0888142266354475	11.260140892234656	10.488903115080833	13.423222227523048	10.321339004466836	9.744088490177262	6.588090320626059	3.005428341825351	4.12515386913617	0.11405195995283289	1.2981752541211813	-1.7493858349354658	0.04662823375010728	-3.7999263190765857	-1.273545099959386	-0.926962288095706	-0.8336768268350303	-2.4265544453034313	-3.3120360671661992	-4.642091237697818	-2.5661423122567424	0.7331193120211199
chr2L:1974162-1977177	1.4404447737965298	-1.735695204829977	-0.2271311602640033	-1.1998057124010675	-0.40187824916660797	-1.0663436189201043	-0.2047340067046606	0.4262877486422137	0.6252873828651146	0.32675222119505476	-0.6252873828651145	0.9059652567236041	0.7357890626869555	8.74973143369147	13.166454772048906	5.5778293083660815	4.164763152468479	12.221193284832	9.850924937206733	4.006752249942025	11.27031897994608	13.990684937239859	14.739004069950733	11.489208444067208	7.650473895266509	4.232970828916245	1.7390980233374511	0.2322041767949502	7.985723876674883	15.083597849967582	17.62803910489178	9.108953623459524	8.555674625393985	9.660883742537903	6.948948389251263	3.9632323064048673	2.1386313907948753	2.484281660433069	1.7073175659642899	-0.05035830199453489	-0.4868106478678825	-1.3427491764712043	0.24539296183798134	-2.5714525982153504	-2.9950989802737156	-3.0713176729684233	-1.76779997487207	-4.076157868860239	-2.56427332849729
chr2L:1982573-1985048	12.221193284832	9.850924937206733	4.006752249942025	11.27031897994608	13.990684937239859	14.739004069950733	11.489208444067208	7.650473895266509	4.232970828916245	1.7390980233374511	0.2322041767949502	7.985723876674883	15.083597849967582	17.62803910489178	9.108953623459524	8.555674625393985	9.660883742537903	6.948948389251263	3.9632323064048673	2.1386313907948753	2.484281660433069	1.7073175659642899	-0.05035830199453489	-0.4868106478678825	-1.3427491764712043	0.24539296183798134	-2.5714525982153504	-2.9950989802737156	-3.0713176729684233	-1.76779997487207	-4.076157868860239	-2.56427332849729	-1.3549351038913138	-3.6281575376820028	-4.055507911016579	-4.203968739468407	-4.577153143965988	-4.656192030094266	-9.305382537888827	-10.370701214700475	-10.986541141597922	-13.444815988880245	-11.808600113471014	-13.508962948700036	-6.948983593603709	1.72954811871417	1.2818939065210042	0.917404690230822	-0.2887691230768229
chr2L:2039669-2045086	-2.721611659348656	-10.676310063900022	-5.761376003130036	-8.460164692708029	-8.802833195648207	-10.643315330317847	-3.6145022723176425	-7.189873272921478	-1.3124749025112545	0.32675222119505476	-3.3215914319614934	-4.687993911637342	-3.652050725502561	-5.068180590829742	-4.032319379685149	-3.768943144936667	-7.202727945908289	-5.309382893161574	-2.8834509112612325	0.0	-5.72020971601615	-9.407682219007786	-3.8198869646289753	-3.58413405014654	-3.248804976686717	-4.79657033937018	-4.732516064543725	-1.256129227469748	-0.3842533059311557	0.0	0.6252873828651146	0.07340936160861833	1.3741561108332456	-2.0414558291568614	-1.5702515793730876	-5.086717581771562	-5.894139428344642	-3.817997389649792	-1.7689298078685871	-0.9096143673879019	-0.3617856882053115	3.7234869273148727	3.823451488256947	4.128060124846668	1.107834378419413	-3.804404887312956	-7.575402637801297	-6.505622252678673	-3.779217469045856
chr2L:2045607-2048145	-3.652050725502561	-5.068180590829742	-4.032319379685149	-3.768943144936667	-7.202727945908289	-5.309382893161574	-2.8834509112612325	0.0	-5.72020971601615	-9.407682219007786	-3.8198869646289753	-3.58413405014654	-3.248804976686717	-4.79657033937018	-4.732516064543725	-1.256129227469748	-0.3842533059311557	0.0	0.6252873828651146	0.07340936160861833	1.3741561108332456	-2.0414558291568614	-1.5702515793730876	-5.086717581771562	-5.894139428344642	-3.817997389649792	-1.7689298078685871	-0.9096143673879019	-0.3617856882053115	3.7234869273148727	3.823451488256947	4.128060124846668	1.107834378419413	-3.804404887312956	-7.575402637801297	-6.505622252678673	-3.779217469045856	-2.3867323224779198	-2.3286248352848276	1.7303725482962187	0.20968169245261206	2.3099845566660333	1.1812270712651438	1.2456036774209613	1.1668318061344063	0.6199385544865815	-0.3454179141418506	0.32675222119505476	2.820184397696767
chr2L:2136072-2145043	-2.2454552144521323	-3.130368870763311	-3.6644320912551924	-6.390793763033607	-6.280147806915777	-4.601190751163186	-7.128707713058876	-2.3854991586885177	-2.645793639288852	-8.826946661155505	-4.826577575710479	-6.273311911267482	-7.105377369783974	-0.9884928598239788	-4.561070933889881	-8.447428360036504	-9.573782429828203	-3.7178866913933133	-8.919366549893457	-2.8794811794637467	-0.3842533059311557	-9.798206372795148	-6.983291877955108	-8.828787094361017	-3.789379974362519	-1.3768430568588477	-15.153669530356883	-5.848919155474167	5.423749134741096	0.0	0.0	0.0	0.0	0.0	0.0	0.0	0.0	0.0	0.0	0.0	0.0	0.0	0.0	0.0	0.0	0.0	0.0	0.32644126998982237	0.29329226409088593
chr2L:2145356-2147070	-8.919366549893457	-2.8794811794637467	-0.3842533059311557	-9.798206372795148	-6.983291877955108	-8.828787094361017	-3.789379974362519	-1.3768430568588477	-15.153669530356883	-5.848919155474167	5.423749134741096	0.0	0.0	0.0	0.0	0.0	0.0	0.0	0.0	0.0	0.0	0.0	0.0	0.0	0.0	0.0	0.0	0.0	0.0	0.32644126998982237	0.29329226409088593	0.9884928598239788	5.636674798774986	9.939717811186053	10.288571085549851	0.0	0.0	0.0	0.0	0.0	0.0	0.0	0.0	0.0	0.0	0.0	0.0	0.0	0.0
chr2L:2147568-2155676	-8.828787094361017	-3.789379974362519	-1.3768430568588477	-15.153669530356883	-5.848919155474167	5.423749134741096	0.0	0.0	0.0	0.0	0.0	0.0	0.0	0.0	0.0	0.0	0.0	0.0	0.0	0.0	0.0	0.0	0.0	0.0	0.32644126998982237	0.29329226409088593	0.9884928598239788	5.636674798774986	9.939717811186053	10.288571085549851	0.0	0.0	0.0	0.0	0.0	0.0	0.0	0.0	0.0	0.0	0.0	0.0	0.0	0.0	-2.062805557057099	6.487959073574703	20.768755111077155	17.227396138610903	17.371348968164728
chr2L:2156013-2160253	0.0	0.0	0.0	0.0	0.0	0.0	0.0	0.32644126998982237	0.29329226409088593	0.9884928598239788	5.636674798774986	9.939717811186053	10.288571085549851	0.0	0.0	0.0	0.0	0.0	0.0	0.0	0.0	0.0	0.0	0.0	0.0	0.0	0.0	-2.062805557057099	6.487959073574703	20.768755111077155	17.227396138610903	17.371348968164728	13.725026584063377	11.595503555808307	-0.5552050987676277	1.3821770810048504	0.7359535705891888	1.9084850188786497	7.05560741252399	20.514544293359588	23.017982468924437	22.88818342661469	23.45270268638126	15.92301155725702	10.2672913546194	22.683778873565497	18.695775346376838	14.964922619041054	7.914460952674486
chr2L:2189113-2192363	3.86434087504099	1.5769006716309169	-1.1137645578667867	-3.7436343558520018	-8.285014378686027	-10.39746660167248	-14.766939240890128	-16.077858944286255	-18.233534570223338	-22.00821337491041	-10.66753950059935	-15.256345856132246	-12.028351422553142	1.848029918473954	2.4493041242257982	1.3069947262355988	2.0279835976340976	16.04078142801141	15.166092208558766	6.502440060522456	1.5530517694701906	-3.44790867924013	-7.950905845889962	-7.02013694863841	-5.822419120354302	3.178486230668755	6.170859674604614	3.5621303259546813	3.4314364871392784	0.017031155733170527	-1.8610317601408726	-6.443265860982221	-5.163004060626255	-1.5193608078985676	-1.6087966621069356	1.2140670908315816	1.6070158754460757	1.3965662533631598	2.282852584464047	-0.6008827741533436	-1.9902759239543504	-3.5372737031581205	-9.940692267589773	-9.456597273332784	-7.599772431782187	4.581722905680422	4.262496950340069	1.124556643567417	-3.2778576208235606
chr2L:2214142-2216093	-4.629072831275425	-6.221090040152385	1.9176425831726198	6.942179327834811	6.416173887626747	6.766062625227025	5.132918388261988	0.0	-1.1705303410688386	-5.613651903771291	-2.67526620977409	-3.1962853078142093	-5.6578273073283265	-6.397715420305156	-4.941086871219117	-0.3952372768686424	-6.864273022610379	-4.8121271934364565	-0.18946256670265693	1.835931848726939	1.2478595975585691	-0.28058655582004854	2.67855399538341	3.3645560611781375	3.448251114353429	2.415829061120031	3.5493302041030583	3.1379364542946706	-0.25977947464683865	6.739794865435872	12.200971882432574	13.332851068292086	8.990384310291915	7.659543306261178	3.868732698234963	4.404207139730035	1.523908455391773	7.648666113007819	0.963254035651036	0.44927164702443967	0.47465522530312104	-4.871021157556657	-6.805469181800974	-7.419076612538422	-8.74686237343808	-6.630966475013859	-10.947302725236895	-5.609806661006801	-19.459316958155
chr2L:2216276-2217181	6.416173887626747	6.766062625227025	5.132918388261988	0.0	-1.1705303410688386	-5.613651903771291	-2.67526620977409	-3.1962853078142093	-5.6578273073283265	-6.397715420305156	-4.941086871219117	-0.3952372768686424	-6.864273022610379	-4.8121271934364565	-0.18946256670265693	1.835931848726939	1.2478595975585691	-0.28058655582004854	2.67855399538341	3.3645560611781375	3.448251114353429	2.415829061120031	3.5493302041030583	3.1379364542946706	-0.25977947464683865	6.739794865435872	12.200971882432574	13.332851068292086	8.990384310291915	7.659543306261178	3.868732698234963	4.404207139730035	1.523908455391773	7.648666113007819	0.963254035651036	0.44927164702443967	0.47465522530312104	-4.871021157556657	-6.805469181800974	-7.419076612538422	-8.74686237343808	-6.630966475013859	-10.947302725236895	-5.609806661006801	-19.459316958155	-17.99405681386126	-12.731729962441273	-8.599556589133702	-18.671781000304314
chr2L:2217568-2221696	0.0	-1.1705303410688386	-5.613651903771291	-2.67526620977409	-3.1962853078142093	-5.6578273073283265	-6.397715420305156	-4.941086871219117	-0.3952372768686424	-6.864273022610379	-4.8121271934364565	-0.18946256670265693	1.835931848726939	1.2478595975585691	-0.28058655582004854	2.67855399538341	3.3645560611781375	3.448251114353429	2.415829061120031	3.5493302041030583	3.1379364542946706	-0.25977947464683865	6.739794865435872	12.200971882432574	13.332851068292086	8.990384310291915	7.659543306261178	3.868732698234963	4.404207139730035	1.523908455391773	7.648666113007819	0.963254035651036	0.44927164702443967	0.47465522530312104	-4.871021157556657	-6.805469181800974	-7.419076612538422	-8.74686237343808	-6.630966475013859	-10.947302725236895	-5.609806661006801	-19.459316958155	-17.99405681386126	-12.731729962441273	-8.599556589133702	-18.671781000304314	-28.911198657605755	-20.445725460814643	-19.363493491393807
chr2L:2223998-2226458	1.835931848726939	1.2478595975585691	-0.28058655582004854	2.67855399538341	3.3645560611781375	3.448251114353429	2.415829061120031	3.5493302041030583	3.1379364542946706	-0.25977947464683865	6.739794865435872	12.200971882432574	13.332851068292086	8.990384310291915	7.659543306261178	3.868732698234963	4.404207139730035	1.523908455391773	7.648666113007819	0.963254035651036	0.44927164702443967	0.47465522530312104	-4.871021157556657	-6.805469181800974	-7.419076612538422	-8.74686237343808	-6.630966475013859	-10.947302725236895	-5.609806661006801	-19.459316958155	-17.99405681386126	-12.731729962441273	-8.599556589133702	-18.671781000304314	-28.911198657605755	-20.445725460814643	-19.363493491393807	-14.592579196817372	0.0	0.0	1.0668755590631576	4.215541220702833	6.15444054943936	11.551973475784044	13.375981241683602	1.7103848061567064	6.250038415759675	11.406491949209451	13.070779330420452
chr2L:2229488-2235730	12.200971882432574	13.332851068292086	8.990384310291915	7.659543306261178	3.868732698234963	4.404207139730035	1.523908455391773	7.648666113007819	0.963254035651036	0.44927164702443967	0.47465522530312104	-4.871021157556657	-6.805469181800974	-7.419076612538422	-8.74686237343808	-6.630966475013859	-10.947302725236895	-5.609806661006801	-19.459316958155	-17.99405681386126	-12.731729962441273	-8.599556589133702	-18.671781000304314	-28.911198657605755	-20.445725460814643	-19.363493491393807	-14.592579196817372	0.0	0.0	1.0668755590631576	4.215541220702833	6.15444054943936	11.551973475784044	13.375981241683602	1.7103848061567064	6.250038415759675	11.406491949209451	13.070779330420452	14.76330877345528	15.966995209080057	13.265256522797179	10.982209874446852	14.979121344789736	1.3584471086151695	12.151396858710784	8.553247801600131	4.272276600080583	13.178816038164095	7.234030693366334
chr2L:2359612-2361018	-5.136797910520493	-6.662541396816365	-9.330170236717834	-3.4211411248632952	-14.285444481991314	-10.109596380374324	-2.441380104643193	-1.6806839062132066	0.0	0.0	1.0668755590631576	0.0	0.0	0.47712125471966244	0.0	0.47712125471966244	0.7359535705891888	0.0	0.32675222119505476	4.284789549746958	7.833169240124881	8.559214911777218	7.04259488118125	7.663065351339539	8.899950100741082	3.605674310799649	1.9084850188786497	0.0	3.1853685394679445	8.62398670893278	4.2748739466504215	10.544563273846661	4.745326105820407	9.763418344885064	14.314361015734256	14.296308730222325	7.584071419214895	8.93800776708322	9.961610527318484	7.462568199514635	-0.37107205997171755	3.9647586348903734	4.065554478877612	2.9060480162661855	3.89313984835244	0.17960423508197096	0.9511032122711743	-0.4969897131424179	-0.7721192807655561
chr2L:2365943-2371842	0.0	0.47712125471966244	0.0	0.47712125471966244	0.7359535705891888	0.0	0.32675222119505476	4.284789549746958	7.833169240124881	8.559214911777218	7.04259488118125	7.663065351339539	8.899950100741082	3.605674310799649	1.9084850188786497	0.0	3.1853685394679445	8.62398670893278	4.2748739466504215	10.544563273846661	4.745326105820407	9.763418344885064	14.314361015734256	14.296308730222325	7.584071419214895	8.93800776708322	9.961610527318484	7.462568199514635	-0.37107205997171755	3.9647586348903734	4.065554478877612	2.9060480162661855	3.89313984835244	0.17960423508197096	0.9511032122711743	-0.4969897131424179	-0.7721192807655561	-3.175837102237826	-3.1282898769803706	-3.656647382822174	-0.296237057586274	-1.3225336059632578	0.22407746444571308	0.0	-0.44567862925099716	0.12230069101661226	0.02753611668572018	-0.36313023138043055	-2.8288079686408936
chr2L:2374713-2375945	4.2748739466504215	10.544563273846661	4.745326105820407	9.763418344885064	14.314361015734256	14.296308730222325	7.584071419214895	8.93800776708322	9.961610527318484	7.462568199514635	-0.37107205997171755	3.9647586348903734	4.065554478877612	2.9060480162661855	3.89313984835244	0.17960423508197096	0.9511032122711743	-0.4969897131424179	-0.7721192807655561	-3.175837102237826	-3.1282898769803706	-3.656647382822174	-0.296237057586274	-1.3225336059632578	0.22407746444571308	0.0	-0.44567862925099716	0.12230069101661226	0.02753611668572018	-0.36313023138043055	-2.8288079686408936	-4.881868790708117	-3.9976750059782513	-3.2367068247401773	0.6173067658815127	-0.32675222119505476	-1.5170786158463865	-0.6319667126095702	-0.12222993377327106	0.2989394112971897	2.1305447485096907	-0.18946256670265693	0.32675222119505476	-0.32675222119505476	2.3255157009339213	6.5907349921920435	6.21137853166885	7.212213287702316	5.276319567578949
chr2L:2377013-2380875	14.296308730222325	7.584071419214895	8.93800776708322	9.961610527318484	7.462568199514635	-0.37107205997171755	3.9647586348903734	4.065554478877612	2.9060480162661855	3.89313984835244	0.17960423508197096	0.9511032122711743	-0.4969897131424179	-0.7721192807655561	-3.175837102237826	-3.1282898769803706	-3.656647382822174	-0.296237057586274	-1.3225336059632578	0.22407746444571308	0.0	-0.44567862925099716	0.12230069101661226	0.02753611668572018	-0.36313023138043055	-2.8288079686408936	-4.881868790708117	-3.9976750059782513	-3.2367068247401773	0.6173067658815127	-0.32675222119505476	-1.5170786158463865	-0.6319667126095702	-0.12222993377327106	0.2989394112971897	2.1305447485096907	-0.18946256670265693	0.32675222119505476	-0.32675222119505476	2.3255157009339213	6.5907349921920435	6.21137853166885	7.212213287702316	5.276319567578949	5.771641512060166	5.845833599928421	5.934798068187878	9.297253923809482	9.31637091982703
chr2L:2381370-2383457	2.9060480162661855	3.89313984835244	0.17960423508197096	0.9511032122711743	-0.4969897131424179	-0.7721192807655561	-3.175837102237826	-3.1282898769803706	-3.656647382822174	-0.296237057586274	-1.3225336059632578	0.22407746444571308	0.0	-0.44567862925099716	0.12230069101661226	0.02753611668572018	-0.36313023138043055	-2.8288079686408936	-4.881868790708117	-3.9976750059782513	-3.2367068247401773	0.6173067658815127	-0.32675222119505476	-1.5170786158463865	-0.6319667126095702	-0.12222993377327106	0.2989394112971897	2.1305447485096907	-0.18946256670265693	0.32675222119505476	-0.32675222119505476	2.3255157009339213	6.5907349921920435	6.21137853166885	7.212213287702316	5.276319567578949	5.771641512060166	5.845833599928421	5.934798068187878	9.297253923809482	9.31637091982703	0.6750429899863307	8.16928826157304	5.228158526648559	4.330463848691079	1.4169330633192578	1.0002655039280515	-0.5232369282316036	-1.9437310604683888
chr2L:2458329-2459418	5.3047627113458535	3.9209725544337313	4.436278849349507	4.686235002892371	5.53058175062169	3.3565378047740033	3.2475738136437737	6.286405513944673	5.284690130789063	1.0729870160935244	1.0668755590631576	-0.7359535705891888	1.0668755590631576	1.9088805432207399	5.962424677562941	11.621388232866844	11.052682602314375	7.309858083053743	7.87440013524442	5.947008350458644	0.24033340120117877	-0.31691453298419825	-3.282740607218058	-1.9586415063511409	-1.977393653838767	5.848469609369855	3.863508329406594	6.080591513737672	4.054653146423527	3.4240836252687026	0.22488188917602248	1.548042205265168	-0.3823635559935533	0.36253937042629036	-0.34589265505957645	-0.3043224377144623	0.2503288572367976	-1.3130085044834625	0.6033633922476075	-1.130334879678248	0.021060182248137837	-2.8332205977543934	-1.690011968506777	0.19402337950495482	-1.1632499464765698	-0.3624383129107805	-1.6705069406064594	0.6693236044528079	2.1500029635425566
chr2L:2489045-2492702	0.21389089561451463	0.9921548639337682	-0.9602372173260959	-2.6869197132760076	-2.903448815642124	0.36573657001472254	-0.9059652567236041	-1.3442289741692468	-4.554270082761845	-2.0868866484449518	-1.626049850060953	2.2864657931835635	-0.49468696534698003	-3.019569336343054	-3.403826483379523	-1.613101285004003	-7.927033530491399	-2.783647562448772	-4.561255938871889	-2.710167699226121	-0.9092766169667622	3.5399391715316146	-1.4702983749191507	2.805420394905048	3.088864146398715	3.7052442718138456	-0.09101300477074113	-5.5179839166575215	-6.277203400055273	-11.659923008972896	-17.936990993616668	-10.361639568990181	-9.25266720020376	-9.064066326166762	-11.94311347326241	-7.808948982100705	-1.7432372552883841	4.315435909843304	0.06318025245188211	0.9813818468312179	-2.910536427084899	3.8473822154269914	1.6946062101347579	-0.5033948872500084	1.9992507020980939	0.0	2.1387892374372095	1.7336063256550682	2.6033315358922815
chr2L:2495007-2496323	-0.49468696534698003	-3.019569336343054	-3.403826483379523	-1.613101285004003	-7.927033530491399	-2.783647562448772	-4.561255938871889	-2.710167699226121	-0.9092766169667622	3.5399391715316146	-1.4702983749191507	2.805420394905048	3.088864146398715	3.7052442718138456	-0.09101300477074113	-5.5179839166575215	-6.277203400055273	-11.659923008972896	-17.936990993616668	-10.361639568990181	-9.25266720020376	-9.064066326166762	-11.94311347326241	-7.808948982100705	-1.7432372552883841	4.315435909843304	0.06318025245188211	0.9813818468312179	-2.910536427084899	3.8473822154269914	1.6946062101347579	-0.5033948872500084	1.9992507020980939	0.0	2.1387892374372095	1.7336063256550682	2.6033315358922815	3.392105960273767	0.9383106597503169	3.5843420682960585	-0.07314857876258274	-1.0808427342230533	0.39593254911459275	3.276421008893372	3.3036415701523305	3.0331632841016027	5.007369072455555	2.9442435204870177	4.2626405710113335
chr2L:2496369-2499308	-3.403826483379523	-1.613101285004003	-7.927033530491399	-2.783647562448772	-4.561255938871889	-2.710167699226121	-0.9092766169667622	3.5399391715316146	-1.4702983749191507	2.805420394905048	3.088864146398715	3.7052442718138456	-0.09101300477074113	-5.5179839166575215	-6.277203400055273	-11.659923008972896	-17.936990993616668	-10.361639568990181	-9.25266720020376	-9.064066326166762	-11.94311347326241	-7.808948982100705	-1.7432372552883841	4.315435909843304	0.06318025245188211	0.9813818468312179	-2.910536427084899	3.8473822154269914	1.6946062101347579	-0.5033948872500084	1.9992507020980939	0.0	2.1387892374372095	1.7336063256550682	2.6033315358922815	3.392105960273767	0.9383106597503169	3.5843420682960585	-0.07314857876258274	-1.0808427342230533	0.39593254911459275	3.276421008893372	3.3036415701523305	3.0331632841016027	5.007369072455555	2.9442435204870177	4.2626405710113335	0.9968051630343893	0.5340340202647772
chr2L:2572841-2576766	-5.83148085398803	-3.421540688264336	0.3842533059311557	-0.3842533059311557	-0.7359535705891888	0.0	-0.47712125471966244	-0.47712125471966244	0.3842533059311557	0.6427383714294621	-0.03968681378873942	0.5045867213081315	0.0	-0.30046069586428814	0.0	-0.3842533059311557	-0.47712125471966244	-0.3842533059311557	1.9330516924433967	0.30893315349466166	1.6606889769390898	2.637451070747821	1.1451916048326531	2.4000123940783284	-0.28349877730603745	1.1249318154383212	0.05842741531249606	-0.5019847563975255	-1.6124501613579323	-0.5929109746022403	0.0	-1.0948570982095023	0.31888810951347485	0.2614505271567006	-0.9884928598239788	0.47712125471966244	0.9884928598239788	0.0	2.604837771905982	2.578189191071822	7.779877175028067	1.3020713725970021	3.0784220841591483	7.066736487564153	5.528571335824036	1.0668755590631576	-0.3842533059311557	0.3842533059311557	5.63638966893148
chr2L:2580241-2583604	-0.3842533059311557	-0.47712125471966244	-0.3842533059311557	1.9330516924433967	0.30893315349466166	1.6606889769390898	2.637451070747821	1.1451916048326531	2.4000123940783284	-0.28349877730603745	1.1249318154383212	0.05842741531249606	-0.5019847563975255	-1.6124501613579323	-0.5929109746022403	0.0	-1.0948570982095023	0.31888810951347485	0.2614505271567006	-0.9884928598239788	0.47712125471966244	0.9884928598239788	0.0	2.604837771905982	2.578189191071822	7.779877175028067	1.3020713725970021	3.0784220841591483	7.066736487564153	5.528571335824036	1.0668755590631576	-0.3842533059311557	0.3842533059311557	5.63638966893148	6.486325544003221	8.574920054281172	8.035987843098596	13.847723623679782	7.5848842706600434	2.836548834660592	8.19715141301981	9.25983179234216	5.8366063086409605	6.0272838478083415	1.9023363181203155	3.672820887819797	-0.6800419179821766	-0.919667646289491	-1.7296563708587747
chr2L:2745007-2748828	-2.0930907112682964	-2.5797559839017357	-3.1068278992377536	-2.728740622850163	-1.9434555856175717	-4.342022135503271	0.21052632091416779	-3.20465775817598	-5.0258034438631825	-0.19916529609750633	-3.982125079959627	-4.246812150708008	0.21304108935244795	-0.17034909143698326	0.0	-2.1589988735008263	-2.499845840699701	2.3979747477990703	1.5444107236455067	-0.3842533059311557	-0.47712125471966244	1.9084850188786497	2.987503145636515	0.2908713347592363	-0.38100049476924586	0.0	2.8277623123028444	-0.6500485400342133	0.47712125471966244	0.965527604125798	-3.3189709673237724	-0.944937942567579	-1.8679940677903581	1.3229532710056917	0.8146844934204033	-2.22540244439979	-2.9706955577747545	-0.5961516463894011	-1.714261454317762	-0.5812363876919739	-1.4444045626603805	0.29329226409088593	-3.100613557076952	0.16125860883478288	-0.1316987860573225	-1.7184251577299934	0.03452329749886171	-0.5149800420566527	0.0
chr2L:2755958-2758267	1.9084850188786497	2.987503145636515	0.2908713347592363	-0.38100049476924586	0.0	2.8277623123028444	-0.6500485400342133	0.47712125471966244	0.965527604125798	-3.3189709673237724	-0.944937942567579	-1.8679940677903581	1.3229532710056917	0.8146844934204033	-2.22540244439979	-2.9706955577747545	-0.5961516463894011	-1.714261454317762	-0.5812363876919739	-1.4444045626603805	0.29329226409088593	-3.100613557076952	0.16125860883478288	-0.1316987860573225	-1.7184251577299934	0.03452329749886171	-0.5149800420566527	0.0	0.0	0.32675222119505476	0.0	0.288769123076823	0.3842533059311557	0.7359535705891888	1.4637527426815686	1.9084850188786497	2.7418644723031713	13.11298128492396	26.627348584551232	36.53035145797469	24.984272054407178	19.520182259209175	17.656476122025623	15.363947823702807	13.8211027340298	10.823668067220035	11.160444568017507	11.008979106968777	7.228008507518773
chr2L:2759700-2764766	0.965527604125798	-3.3189709673237724	-0.944937942567579	-1.8679940677903581	1.3229532710056917	0.8146844934204033	-2.22540244439979	-2.9706955577747545	-0.5961516463894011	-1.714261454317762	-0.5812363876919739	-1.4444045626603805	0.29329226409088593	-3.100613557076952	0.16125860883478288	-0.1316987860573225	-1.7184251577299934	0.03452329749886171	-0.5149800420566527	0.0	0.0	0.32675222119505476	0.0	0.288769123076823	0.3842533059311557	0.7359535705891888	1.4637527426815686	1.9084850188786497	2.7418644723031713	13.11298128492396	26.627348584551232	36.53035145797469	24.984272054407178	19.520182259209175	17.656476122025623	15.363947823702807	13.8211027340298	10.823668067220035	11.160444568017507	11.008979106968777	7.228008507518773	5.482192011420269	7.608946477747943	8.259785067849108	7.554775313722344	6.551747896412451	3.97747025185129	2.590520480691268	4.057785958128209
chr2L:2766187-2769594	-3.100613557076952	0.16125860883478288	-0.1316987860573225	-1.7184251577299934	0.03452329749886171	-0.5149800420566527	0.0	0.0	0.32675222119505476	0.0	0.288769123076823	0.3842533059311557	0.7359535705891888	1.4637527426815686	1.9084850188786497	2.7418644723031713	13.11298128492396	26.627348584551232	36.53035145797469	24.984272054407178	19.520182259209175	17.656476122025623	15.363947823702807	13.8211027340298	10.823668067220035	11.160444568017507	11.008979106968777	7.228008507518773	5.482192011420269	7.608946477747943	8.259785067849108	7.554775313722344	6.551747896412451	3.97747025185129	2.590520480691268	4.057785958128209	1.1868722786020023	1.2573935450114642	0.8129472606330461	1.3731305014031	-0.27298635970503526	-2.53770733964939	-3.503841827856744	-8.247830463601515	-14.84822356510625	-18.703658662010472	-15.850391990439208	-6.983241362561192	14.257515833268153
chr2L:2770394-2771795	0.32675222119505476	0.0	0.288769123076823	0.3842533059311557	0.7359535705891888	1.4637527426815686	1.9084850188786497	2.7418644723031713	13.11298128492396	26.627348584551232	36.53035145797469	24.984272054407178	19.520182259209175	17.656476122025623	15.363947823702807	13.8211027340298	10.823668067220035	11.160444568017507	11.008979106968777	7.228008507518773	5.482192011420269	7.608946477747943	8.259785067849108	7.554775313722344	6.551747896412451	3.97747025185129	2.590520480691268	4.057785958128209	1.1868722786020023	1.2573935450114642	0.8129472606330461	1.3731305014031	-0.27298635970503526	-2.53770733964939	-3.503841827856744	-8.247830463601515	-14.84822356510625	-18.703658662010472	-15.850391990439208	-6.983241362561192	14.257515833268153	12.495409293486553	5.429671152348461	8.71103264979466	6.690361690693022	3.397249019134593	-0.22671175757350234	-8.830907199956233	-13.390905073328797
chr2L:2867217-2871905	7.203995799977353	6.915404792931245	3.4797843014625283	-2.542170191118737	-2.5101561257134395	-4.309271037955693	-4.735674195668586	-9.165662010218425	-9.1095717012694	-5.9416982458430505	-3.2958715238931835	-3.86090898538994	-4.28624549922601	-4.577492976234516	-5.2401403964315065	-3.7172287147408105	-5.423828732360861	-7.758265023970558	-7.247007885768327	-11.439654094790571	-10.230398587611015	-9.69140994990448	-8.744598635990123	-6.960047636800933	-7.594117495453648	-1.126031419905469	0.1942483424366544	-6.0810599900556435	-3.7755057761856943	-4.068364712464455	-4.3887017105573225	-3.2240055837743684	-0.32930221547762883	-1.5738942126499833	-0.5135367004545422	4.755284620432324	9.40976972271886	2.1067466847079688	6.192205116105723	5.8404485662373915	9.453520613411245	10.633276879222413	6.134520891632547	3.6067832692802204	3.065557088416058	0.2963536532887422	3.988548440619626	4.369396487494863	7.384509526258311
chr2L:2874854-2878064	-3.7172287147408105	-5.423828732360861	-7.758265023970558	-7.247007885768327	-11.439654094790571	-10.230398587611015	-9.69140994990448	-8.744598635990123	-6.960047636800933	-7.594117495453648	-1.126031419905469	0.1942483424366544	-6.0810599900556435	-3.7755057761856943	-4.068364712464455	-4.3887017105573225	-3.2240055837743684	-0.32930221547762883	-1.5738942126499833	-0.5135367004545422	4.755284620432324	9.40976972271886	2.1067466847079688	6.192205116105723	5.8404485662373915	9.453520613411245	10.633276879222413	6.134520891632547	3.6067832692802204	3.065557088416058	0.2963536532887422	3.988548440619626	4.369396487494863	7.384509526258311	2.911292333291266	0.6252873828651146	4.761892344771336	5.464652832828945	5.608915144852891	5.235865890738022	2.6806921572924542	1.381991665495167	-3.5077185392942836	-3.5155149496993143	-8.92037508781574	-6.066932629676425	-15.235949116845644	-15.425972684618644	-10.968970838431694
chr2L:2879733-2883038	-1.126031419905469	0.1942483424366544	-6.0810599900556435	-3.7755057761856943	-4.068364712464455	-4.3887017105573225	-3.2240055837743684	-0.32930221547762883	-1.5738942126499833	-0.5135367004545422	4.755284620432324	9.40976972271886	2.1067466847079688	6.192205116105723	5.8404485662373915	9.453520613411245	10.633276879222413	6.134520891632547	3.6067832692802204	3.065557088416058	0.2963536532887422	3.988548440619626	4.369396487494863	7.384509526258311	2.911292333291266	0.6252873828651146	4.761892344771336	5.464652832828945	5.608915144852891	5.235865890738022	2.6806921572924542	1.381991665495167	-3.5077185392942836	-3.5155149496993143	-8.92037508781574	-6.066932629676425	-15.235949116845644	-15.425972684618644	-10.968970838431694	-11.924160549495666	-11.3460156904489	-27.34442720663529	-23.666466484608762	-14.065070750495567	0.0	-1.684872899606169	-14.540669384970727	-22.658566067732433	-10.713297799441811
chr2L:2948077-2949485	-1.4637527426815689	-4.113658523820808	-4.491621487006787	-2.6844267214091833	-2.1686885869244135	-6.917703958443297	-1.5043076796242603	-1.5849484857926803	-4.690386897138919	0.9059652567236041	-1.6946826215212243	-7.9351485419625885	-1.1053494624626288	-4.745381282046847	-3.8667621090361757	-4.509470988459562	-7.737833759042793	-4.960854870111838	-10.690352235201113	-5.338751747265997	-2.3286248352848276	-0.9059652567236041	-1.9084850188786497	0.0	1.0668755590631576	-1.4637527426815689	0.9884928598239788	0.9884928598239788	4.094167609202282	2.2439979438027744	2.9763599675790333	0.5511846661020263	0.4861018491359814	0.7835937601916557	-0.3842533059311557	-0.8065359368777398	0.21456256311679242	0.24964072412890395	0.9059652567236041	-1.3825416606778294	2.761203224555022	0.9448888836098369	0.0	0.288769123076823	2.5249465644509406	2.9190336687720926	6.627882363089442	1.8388194564000622	0.0
chr2L:2969507-2971879	0.288769123076823	2.5249465644509406	2.9190336687720926	6.627882363089442	1.8388194564000622	0.0	1.3821770810048504	0.9845001030355904	8.071061658646475	4.257907641373081	0.7357890626869555	4.430691996017418	1.4373625938132244	3.2961059914875275	3.1978870525789507	0.2543556195676974	0.8614667898057395	2.713815242189828	-0.42921553516829136	1.756594782027878	0.15326106102944964	1.3437197327301829	4.26949683291568	0.6248742378019824	0.6252873828651146	-0.9568070777091172	-0.27304737269681906	2.40426951447201	0.0	-0.44141236743374945	0.0	3.486029626132557	0.3187507512632382	-0.4359239231164445	6.608868029634795	4.897832292491016	0.32675222119505476	3.1116449905781733	6.381940891235241	8.674064690842556	6.1290108436066815	8.393551767226882	5.959355165638467	5.380946197310924	10.170123150819272	8.742442393920118	5.144174029548211	6.725318621175825	0.48543331568908393
chr2L:2972923-2975729	1.3821770810048504	0.9845001030355904	8.071061658646475	4.257907641373081	0.7357890626869555	4.430691996017418	1.4373625938132244	3.2961059914875275	3.1978870525789507	0.2543556195676974	0.8614667898057395	2.713815242189828	-0.42921553516829136	1.756594782027878	0.15326106102944964	1.3437197327301829	4.26949683291568	0.6248742378019824	0.6252873828651146	-0.9568070777091172	-0.27304737269681906	2.40426951447201	0.0	-0.44141236743374945	0.0	3.486029626132557	0.3187507512632382	-0.4359239231164445	6.608868029634795	4.897832292491016	0.32675222119505476	3.1116449905781733	6.381940891235241	8.674064690842556	6.1290108436066815	8.393551767226882	5.959355165638467	5.380946197310924	10.170123150819272	8.742442393920118	5.144174029548211	6.725318621175825	0.48543331568908393	6.7669157295548485	4.583106928269584	8.57049808017592	6.385596419627639	13.325538515651877	17.720737820991765
chr2L:2977258-2987049	0.2543556195676974	0.8614667898057395	2.713815242189828	-0.42921553516829136	1.756594782027878	0.15326106102944964	1.3437197327301829	4.26949683291568	0.6248742378019824	0.6252873828651146	-0.9568070777091172	-0.27304737269681906	2.40426951447201	0.0	-0.44141236743374945	0.0	3.486029626132557	0.3187507512632382	-0.4359239231164445	6.608868029634795	4.897832292491016	0.32675222119505476	3.1116449905781733	6.381940891235241	8.674064690842556	6.1290108436066815	8.393551767226882	5.959355165638467	5.380946197310924	10.170123150819272	8.742442393920118	5.144174029548211	6.725318621175825	0.48543331568908393	6.7669157295548485	4.583106928269584	8.57049808017592	6.385596419627639	13.325538515651877	17.720737820991765	2.4825729943334123	3.306582997357962	13.842997902247228	9.707888553294392	6.607950263723961	4.346451506574808	-0.3424151375101599	-1.219901597239787	-5.437110227342447
chr2L:2988118-2992908	3.1116449905781733	6.381940891235241	8.674064690842556	6.1290108436066815	8.393551767226882	5.959355165638467	5.380946197310924	10.170123150819272	8.742442393920118	5.144174029548211	6.725318621175825	0.48543331568908393	6.7669157295548485	4.583106928269584	8.57049808017592	6.385596419627639	13.325538515651877	17.720737820991765	2.4825729943334123	3.306582997357962	13.842997902247228	9.707888553294392	6.607950263723961	4.346451506574808	-0.3424151375101599	-1.219901597239787	-5.437110227342447	-5.944327552414882	-5.367419319534968	0.24062334122190882	0.7359535705891888	0.08642639165624173	-6.115792752738044	-1.3902172680209464	-0.8531344678985772	1.8835090527755496	-0.12407515954955818	1.1737218734474009	4.505516356521738	8.153166828683691	3.581304256326695	8.291776248015683	11.883169095420474	13.935051095022022	6.815116845223371	5.820202913470674	5.028064911695346	5.945810436058722	2.97160336956335
chr2L:2993649-2999216	0.48543331568908393	6.7669157295548485	4.583106928269584	8.57049808017592	6.385596419627639	13.325538515651877	17.720737820991765	2.4825729943334123	3.306582997357962	13.842997902247228	9.707888553294392	6.607950263723961	4.346451506574808	-0.3424151375101599	-1.219901597239787	-5.437110227342447	-5.944327552414882	-5.367419319534968	0.24062334122190882	0.7359535705891888	0.08642639165624173	-6.115792752738044	-1.3902172680209464	-0.8531344678985772	1.8835090527755496	-0.12407515954955818	1.1737218734474009	4.505516356521738	8.153166828683691	3.581304256326695	8.291776248015683	11.883169095420474	13.935051095022022	6.815116845223371	5.820202913470674	5.028064911695346	5.945810436058722	2.97160336956335	2.0222621063722332	-1.3103785832791663	-1.3659212744611355	-4.136647888157258	-3.375176773501459	-2.5347807458138134	-3.6969340389162784	-2.3211107492992715	-7.643115589581198	-4.065218360757716	-1.8006848107524722
chr2L:3015228-3016884	-2.5347807458138134	-3.6969340389162784	-2.3211107492992715	-7.643115589581198	-4.065218360757716	-1.8006848107524722	0.5886181431702715	-5.79310232305563	-7.267252290117917	3.2062616146686724	8.76044619160668	4.558461010114861	2.2336589495366974	-0.736145006628226	-1.417059514257353	2.2452870472498843	3.2398169260525442	3.9378611543539495	-2.9393236508985447	-7.152612951221229	-14.718787866440584	-20.01565641294043	-16.604780725856195	-14.406994608477978	-1.4042416873289214	-0.8881232239143072	-1.3821770810048504	5.402098241811833	10.122047767533866	27.975013176263953	23.746629596595454	27.68121389445403	26.35662204641921	21.836600132221076	13.074363199450003	8.822066609344633	3.137775955963972	0.04801678049045762	-5.6824992731560755	-8.978400803175129	-10.506984685134807	-10.03809757585269	-12.938872754482988	-13.887526869801075	-12.223554313369235	-9.470828755477811	15.312090823067255	9.47284810775546	9.006970554760148
chr2L:3020091-3023031	8.76044619160668	4.558461010114861	2.2336589495366974	-0.736145006628226	-1.417059514257353	2.2452870472498843	3.2398169260525442	3.9378611543539495	-2.9393236508985447	-7.152612951221229	-14.718787866440584	-20.01565641294043	-16.604780725856195	-14.406994608477978	-1.4042416873289214	-0.8881232239143072	-1.3821770810048504	5.402098241811833	10.122047767533866	27.975013176263953	23.746629596595454	27.68121389445403	26.35662204641921	21.836600132221076	13.074363199450003	8.822066609344633	3.137775955963972	0.04801678049045762	-5.6824992731560755	-8.978400803175129	-10.506984685134807	-10.03809757585269	-12.938872754482988	-13.887526869801075	-12.223554313369235	-9.470828755477811	15.312090823067255	9.47284810775546	9.006970554760148	6.189356537768314	5.630684824448418	2.573529045797004	-8.018777476802562	-13.971566968824828	-17.091717116092568	-8.575388753652879	6.845760033740831	11.274941767123124	9.247355666259773
chr2L:3023484-3029176	3.2398169260525442	3.9378611543539495	-2.9393236508985447	-7.152612951221229	-14.718787866440584	-20.01565641294043	-16.604780725856195	-14.406994608477978	-1.4042416873289214	-0.8881232239143072	-1.3821770810048504	5.402098241811833	10.122047767533866	27.975013176263953	23.746629596595454	27.68121389445403	26.35662204641921	21.836600132221076	13.074363199450003	8.822066609344633	3.137775955963972	0.04801678049045762	-5.6824992731560755	-8.978400803175129	-10.506984685134807	-10.03809757585269	-12.938872754482988	-13.887526869801075	-12.223554313369235	-9.470828755477811	15.312090823067255	9.47284810775546	9.006970554760148	6.189356537768314	5.630684824448418	2.573529045797004	-8.018777476802562	-13.971566968824828	-17.091717116092568	-8.575388753652879	6.845760033740831	11.274941767123124	9.247355666259773	8.02836882055867	0.6792708744273335	-8.262532379947466	-10.64652302026338	-15.877892953436449	-15.986309793600753
chr2L:3029214-3035293	10.122047767533866	27.975013176263953	23.746629596595454	27.68121389445403	26.35662204641921	21.836600132221076	13.074363199450003	8.822066609344633	3.137775955963972	0.04801678049045762	-5.6824992731560755	-8.978400803175129	-10.506984685134807	-10.03809757585269	-12.938872754482988	-13.887526869801075	-12.223554313369235	-9.470828755477811	15.312090823067255	9.47284810775546	9.006970554760148	6.189356537768314	5.630684824448418	2.573529045797004	-8.018777476802562	-13.971566968824828	-17.091717116092568	-8.575388753652879	6.845760033740831	11.274941767123124	9.247355666259773	8.02836882055867	0.6792708744273335	-8.262532379947466	-10.64652302026338	-15.877892953436449	-15.986309793600753	-13.832755227117397	-31.382214801728008	-30.192725832124058	-18.076498047628743	2.8667892719757218	8.311359919773537	6.361002463015419	15.552901107773293	15.501276093721255	13.093162840811736	13.79415567493331	8.431254263931466
chr2L:3037531-3039835	-9.470828755477811	15.312090823067255	9.47284810775546	9.006970554760148	6.189356537768314	5.630684824448418	2.573529045797004	-8.018777476802562	-13.971566968824828	-17.091717116092568	-8.575388753652879	6.845760033740831	11.274941767123124	9.247355666259773	8.02836882055867	0.6792708744273335	-8.262532379947466	-10.64652302026338	-15.877892953436449	-15.986309793600753	-13.832755227117397	-31.382214801728008	-30.192725832124058	-18.076498047628743	2.8667892719757218	8.311359919773537	6.361002463015419	15.552901107773293	15.501276093721255	13.093162840811736	13.79415567493331	8.431254263931466	1.8200716168333928	1.763621702660562	0.7739214028772793	4.528978706881525	5.636762084597453	2.2384407583115578	4.846552200917168	7.376857521561891	10.81334793590809	10.465861583156627	9.400976904636787	9.062090755001062	10.176823310998628	4.2136746328067	5.634246301337764	3.03183914926227	3.0390487136030875
chr2L:3040606-3041897	2.573529045797004	-8.018777476802562	-13.971566968824828	-17.091717116092568	-8.575388753652879	6.845760033740831	11.274941767123124	9.247355666259773	8.02836882055867	0.6792708744273335	-8.262532379947466	-10.64652302026338	-15.877892953436449	-15.986309793600753	-13.832755227117397	-31.382214801728008	-30.192725832124058	-18.076498047628743	2.8667892719757218	8.311359919773537	6.361002463015419	15.552901107773293	15.501276093721255	13.093162840811736	13.79415567493331	8.431254263931466	1.8200716168333928	1.763621702660562	0.7739214028772793	4.528978706881525	5.636762084597453	2.2384407583115578	4.846552200917168	7.376857521561891	10.81334793590809	10.465861583156627	9.400976904636787	9.062090755001062	10.176823310998628	4.2136746328067	5.634246301337764	3.03183914926227	3.0390487136030875	3.5209007943590818	4.293985140349134	-0.7323189456425836	0.6358905132291266	1.6400474062378059	2.5056258855540645
chr2L:3068096-3071185	-2.1714739730902166	5.201129745287482	3.1135669442681673	-0.14261511071083247	-1.1733504513697384	-1.3649944765707498	-2.3042223686760597	-8.380932699803791	-5.980227121461507	-3.1189221481451948	-3.237098890580701	14.655237781084507	20.053644990622175	16.7530815348823	10.714278382105762	2.768241342607499	4.837755993176813	1.7522080274841656	1.7844380217150586	-7.7482414112240345	-12.720772065769175	-14.87647919647873	-0.7270004029481404	5.888805473557142	3.2770572303363874	8.694033676958428	10.410497595386879	8.633834603333653	4.341303397712412	-0.13189206701913195	-1.3051681553716254	-2.9188258070744957	-3.7648068155468755	-4.780199440811294	-4.025872660057773	-7.590540335097741	-12.467348989935612	-12.822540766023357	-10.872168125857486	-3.6323346395574885	-7.010041833503038	-8.348743349070562	-13.338106769990919	-10.20293921921338	4.056651653153489	5.60606764817526	10.367034282338839	9.470699800205958	3.0842529102861573
chr2L:3144855-3145696	1.0720632048660244	11.662590166108059	12.658295331048585	12.043210850007455	8.72132101840254	1.5744155126014678	3.9178501269312282	2.8224778585866	1.4950894619125854	2.3943743092363245	1.0647344346409535	1.6744519918853493	-0.7359535705891888	-0.2887691230768229	0.35922910157752874	1.4831146665730135	0.9912347807733193	-1.4313637641589874	-1.5744155126014683	-4.769484835790939	-4.052149834607123	-3.53999244783452	-3.5167002976005817	-5.383742079326156	-14.743809015620911	-16.778662062312556	-13.525480998522612	-18.63872731633879	-3.6542963252665768	-1.3343848487428691	-4.251824811796403	-2.3457244927575918	2.347806783226195	0.05181556329032951	-0.47712125471966244	0.3739443795420937	1.5427741455452784	2.1632503507515115	0.9775682541590355	-0.6613277125919024	-3.3931047896183237	0.69658705982571	-1.6330658349288605	-1.2048957693008349	-0.645814540547961	-1.0820623642257503	0.7698079610324814	-0.47712125471966244	0.3842533059311557
chr2L:3146055-3149007	12.043210850007455	8.72132101840254	1.5744155126014678	3.9178501269312282	2.8224778585866	1.4950894619125854	2.3943743092363245	1.0647344346409535	1.6744519918853493	-0.7359535705891888	-0.2887691230768229	0.35922910157752874	1.4831146665730135	0.9912347807733193	-1.4313637641589874	-1.5744155126014683	-4.769484835790939	-4.052149834607123	-3.53999244783452	-3.5167002976005817	-5.383742079326156	-14.743809015620911	-16.778662062312556	-13.525480998522612	-18.63872731633879	-3.6542963252665768	-1.3343848487428691	-4.251824811796403	-2.3457244927575918	2.347806783226195	0.05181556329032951	-0.47712125471966244	0.3739443795420937	1.5427741455452784	2.1632503507515115	0.9775682541590355	-0.6613277125919024	-3.3931047896183237	0.69658705982571	-1.6330658349288605	-1.2048957693008349	-0.645814540547961	-1.0820623642257503	0.7698079610324814	-0.47712125471966244	0.3842533059311557	-0.5656195010510878	0.0	3.361923976837715
chr2L:3159939-3161701	-4.251824811796403	-2.3457244927575918	2.347806783226195	0.05181556329032951	-0.47712125471966244	0.3739443795420937	1.5427741455452784	2.1632503507515115	0.9775682541590355	-0.6613277125919024	-3.3931047896183237	0.69658705982571	-1.6330658349288605	-1.2048957693008349	-0.645814540547961	-1.0820623642257503	0.7698079610324814	-0.47712125471966244	0.3842533059311557	-0.5656195010510878	0.0	3.361923976837715	3.885337099350387	-0.4106493675885908	2.527403155181734	2.9771064675109393	1.0668755590631576	0.3842533059311557	5.292736241697454	8.676147566876429	6.969675199149923	3.982014177183847	0.532526066585721	-3.463310945706792	-8.85369165437638	-17.41699207952636	-17.76460751278257	-15.775870582911658	-3.1258888878573217	-17.119925820759825	-10.253228093174501	-1.4637527426815689	-3.2163412765416175	-3.9442394158188994	-2.7303534942661347	-7.826428085057248	-6.312566347484919	-6.92929164721082	0.6252873828651146
chr2L:3166515-3169172	-0.645814540547961	-1.0820623642257503	0.7698079610324814	-0.47712125471966244	0.3842533059311557	-0.5656195010510878	0.0	3.361923976837715	3.885337099350387	-0.4106493675885908	2.527403155181734	2.9771064675109393	1.0668755590631576	0.3842533059311557	5.292736241697454	8.676147566876429	6.969675199149923	3.982014177183847	0.532526066585721	-3.463310945706792	-8.85369165437638	-17.41699207952636	-17.76460751278257	-15.775870582911658	-3.1258888878573217	-17.119925820759825	-10.253228093174501	-1.4637527426815689	-3.2163412765416175	-3.9442394158188994	-2.7303534942661347	-7.826428085057248	-6.312566347484919	-6.92929164721082	0.6252873828651146	1.1737218734474009	-0.2887691230768229	0.0	-5.7643497299388775	-8.121419727401198	-5.143731855982187	-0.6816069930958051	-0.9884928598239788	-4.22006039709489	-2.7376826597419237	-0.32675222119505476	0.288769123076823	-0.47712125471966244	0.3842533059311557
chr2L:3171085-3172803	-0.4106493675885908	2.527403155181734	2.9771064675109393	1.0668755590631576	0.3842533059311557	5.292736241697454	8.676147566876429	6.969675199149923	3.982014177183847	0.532526066585721	-3.463310945706792	-8.85369165437638	-17.41699207952636	-17.76460751278257	-15.775870582911658	-3.1258888878573217	-17.119925820759825	-10.253228093174501	-1.4637527426815689	-3.2163412765416175	-3.9442394158188994	-2.7303534942661347	-7.826428085057248	-6.312566347484919	-6.92929164721082	0.6252873828651146	1.1737218734474009	-0.2887691230768229	0.0	-5.7643497299388775	-8.121419727401198	-5.143731855982187	-0.6816069930958051	-0.9884928598239788	-4.22006039709489	-2.7376826597419237	-0.32675222119505476	0.288769123076823	-0.47712125471966244	0.3842533059311557	0.9059652567236041	4.741771977118382	5.294847353228234	2.7285928155171044	0.9884928598239788	1.4637527426815686	3.0334983336919925	11.510640867228549	19.632347346246323
chr2L:3317362-3319382	7.572139840595729	13.19996922240806	5.402789883941498	18.2285813650273	4.88230672919048	9.61972641556369	14.482041007915942	14.062766398045365	13.807990388375638	3.881347770204787	0.0	2.2903614895816333	8.98842926280236	2.357760926545131	7.450089722464582	1.8233911030260708	0.288769123076823	6.324828386045819	10.562795367582241	10.099646429884103	5.940170639480563	1.8468806031657816	0.021858643792711855	-2.4812469542513407	-5.6384697605229555	-5.601008295509649	-4.911623016877927	-4.4398827772658125	-7.616844926190555	-5.013253404898787	-5.170864373523015	-8.395999095221445	-4.54660154156765	-5.552417896438048	-5.938350985013788	-2.2632888069697144	-0.47712125471966244	0.9884928598239788	-1.5946979330779227	0.39857653739568033	0.0	0.3842533059311557	2.168660287396916	3.501691479868931	0.7357890626869555	1.9834348893276441	4.022564974905004	3.917508787728818	7.229121777148503
chr2L:3362078-3363877	-0.9536599588650807	-0.02679247803227474	-3.1833978224926556	0.18855973435232826	-0.4493560322860715	-2.6533210566746694	-2.0005305668559377	-3.989227821805168	-4.571387232805447	-7.108271954606471	-3.339936835088368	-0.7357890626869555	0.0	-5.176103749235477	-6.84660886177234	-3.0355200298762672	6.080392354996775	6.687356235697886	4.199668585971215	7.013821223148644	4.009448774332456	4.590152745615568	4.92000780552766	6.915183401087372	7.390275449659307	5.192778385813977	3.9841607286210237	4.397475034722712	3.2603228794733625	4.828285326497988	2.341035949017583	2.1298457448854653	0.7823117713499839	0.6311177580455832	2.9538221204272013	0.6374085297831095	0.8846393232971412	1.684284103104177	2.2276613394438916	-0.43657426460966664	-0.03634932263756164	-2.04107087614671	0.1780816051902439	-1.3115446913455653	-2.739394833664822	-3.2778287932709236	-0.9798660544812998	-3.0598297044898364	-4.19683761447345
chr2L:3373417-3376539	4.92000780552766	6.915183401087372	7.390275449659307	5.192778385813977	3.9841607286210237	4.397475034722712	3.2603228794733625	4.828285326497988	2.341035949017583	2.1298457448854653	0.7823117713499839	0.6311177580455832	2.9538221204272013	0.6374085297831095	0.8846393232971412	1.684284103104177	2.2276613394438916	-0.43657426460966664	-0.03634932263756164	-2.04107087614671	0.1780816051902439	-1.3115446913455653	-2.739394833664822	-3.2778287932709236	-0.9798660544812998	-3.0598297044898364	-4.19683761447345	-3.658718857125022	-4.856743262123161	-7.695252382555317	-7.8308331118478485	-8.096350413290066	-6.113534721283642	-4.28591730565016	-2.0051446451311925	-2.534864203524012	-1.9464695889053896	-3.548946412281828	-0.8697974180586061	-2.237997274636845	-0.8642378117285205	0.4512804340588906	-1.957076211655355	0.0	-1.581094925174982	-0.8903946426518344	-1.4101028819578827	0.9457922011071394	2.5200670943561434
chr2L:3377080-3378970	2.341035949017583	2.1298457448854653	0.7823117713499839	0.6311177580455832	2.9538221204272013	0.6374085297831095	0.8846393232971412	1.684284103104177	2.2276613394438916	-0.43657426460966664	-0.03634932263756164	-2.04107087614671	0.1780816051902439	-1.3115446913455653	-2.739394833664822	-3.2778287932709236	-0.9798660544812998	-3.0598297044898364	-4.19683761447345	-3.658718857125022	-4.856743262123161	-7.695252382555317	-7.8308331118478485	-8.096350413290066	-6.113534721283642	-4.28591730565016	-2.0051446451311925	-2.534864203524012	-1.9464695889053896	-3.548946412281828	-0.8697974180586061	-2.237997274636845	-0.8642378117285205	0.4512804340588906	-1.957076211655355	0.0	-1.581094925174982	-0.8903946426518344	-1.4101028819578827	0.9457922011071394	2.5200670943561434	-1.2813406034374712	-0.6169130282336063	0.7801540119626139	3.9101229418777614	3.3584481096792227	2.5085370304009715	0.8028166944156849	1.7951604693644745
chr2L:3452563-3457074	3.931386182335828	0.18105088102972228	0.0	0.0	2.6668322785006158	4.605674782521643	5.122178088567637	1.8674774481283785	1.7208535351729013	-0.07213249334642678	1.1628988278115182	0.8768927084489612	-0.9884928598239788	-0.2887691230768229	0.47712125471966244	0.9032485217673157	3.1872716970707926	1.1335383567415944	-0.47712125471966244	0.9356759670197776	1.4303147554320879	3.909984679772156	-0.3499878404390129	1.5040165661675613	-0.5952565499763846	0.3570543352727999	1.291517481190709	0.7194079470668077	-0.19985818276815703	-2.8397911370828526	0.02759163306867637	-3.32657450332461	1.2371427602945786	-3.100957456298238	-2.938317476406454	-2.4441216175530425	-1.4991224343170757	-4.581206910849882	-3.73397157135797	-3.5283303280309206	-2.91487547745345	3.1218736149357635	0.14090558452004323	-0.8087250263279164	-0.6962952923956666	-0.5565398264639547	-1.2019872137199528	-1.9298297825798594	-0.3842533059311557
chr2L:3458122-3465432	0.8768927084489612	-0.9884928598239788	-0.2887691230768229	0.47712125471966244	0.9032485217673157	3.1872716970707926	1.1335383567415944	-0.47712125471966244	0.9356759670197776	1.4303147554320879	3.909984679772156	-0.3499878404390129	1.5040165661675613	-0.5952565499763846	0.3570543352727999	1.291517481190709	0.7194079470668077	-0.19985818276815703	-2.8397911370828526	0.02759163306867637	-3.32657450332461	1.2371427602945786	-3.100957456298238	-2.938317476406454	-2.4441216175530425	-1.4991224343170757	-4.581206910849882	-3.73397157135797	-3.5283303280309206	-2.91487547745345	3.1218736149357635	0.14090558452004323	-0.8087250263279164	-0.6962952923956666	-0.5565398264639547	-1.2019872137199528	-1.9298297825798594	-0.3842533059311557	1.346164657436895	0.4081047517406324	0.20476224541537458	-0.19916529609750633	1.244790341634679	-0.19263837197446806	1.2919151460885494	0.9584248050992142	-0.5584765577051806	0.25623846698191416	2.166983911349473
chr2L:3466298-3469494	0.7194079470668077	-0.19985818276815703	-2.8397911370828526	0.02759163306867637	-3.32657450332461	1.2371427602945786	-3.100957456298238	-2.938317476406454	-2.4441216175530425	-1.4991224343170757	-4.581206910849882	-3.73397157135797	-3.5283303280309206	-2.91487547745345	3.1218736149357635	0.14090558452004323	-0.8087250263279164	-0.6962952923956666	-0.5565398264639547	-1.2019872137199528	-1.9298297825798594	-0.3842533059311557	1.346164657436895	0.4081047517406324	0.20476224541537458	-0.19916529609750633	1.244790341634679	-0.19263837197446806	1.2919151460885494	0.9584248050992142	-0.5584765577051806	0.25623846698191416	2.166983911349473	-0.5734239273362485	0.0	0.314674423733588	-0.13602246316360772	1.6508312020816038	0.6879325881277828	0.0	-0.9884928598239788	3.742455846641651	3.722032914303589	1.2780642861172016	2.3189604420648156	6.404635155758517	8.791394301144098	3.558920468590294	3.2900533653935353
chr2L:3509992-3513869	-1.9479802258117034	-6.292898964758416	-10.892102533917571	-12.657327301577494	-11.430018034276772	-9.6676966725439	-9.517770419874298	-19.624944204064615	-16.690969026012137	-17.069436107750587	-30.29108659068347	-22.104043583819774	-14.631525598745108	3.945138072165085	12.329616459728642	7.851730711479898	0.32340315505577744	-0.39166734373862816	-9.207624417985866	-9.472061028068637	-14.917904378511677	18.018210706799326	18.65854472798172	6.866532796194847	2.5992428729899255	-1.0764261185186486	9.117961239730407	10.550699796299126	4.103809008822945	-2.8231662367810046	-5.633368252599949	-10.767244565002759	-9.5445502985123	-1.6198272479569908	-2.677381345787412	-6.418600881486734	-4.9732144232147455	-3.293624939760179	-4.730326078386896	-8.260416998204276	-8.214377328489508	-9.26759387404039	6.596420022785281	14.217962077138239	9.285888548103951	5.957621536702641	1.1190135894640119	1.3071673513797966	2.216817173305734
chr2L:3515579-3518112	-14.631525598745108	3.945138072165085	12.329616459728642	7.851730711479898	0.32340315505577744	-0.39166734373862816	-9.207624417985866	-9.472061028068637	-14.917904378511677	18.018210706799326	18.65854472798172	6.866532796194847	2.5992428729899255	-1.0764261185186486	9.117961239730407	10.550699796299126	4.103809008822945	-2.8231662367810046	-5.633368252599949	-10.767244565002759	-9.5445502985123	-1.6198272479569908	-2.677381345787412	-6.418600881486734	-4.9732144232147455	-3.293624939760179	-4.730326078386896	-8.260416998204276	-8.214377328489508	-9.26759387404039	6.596420022785281	14.217962077138239	9.285888548103951	5.957621536702641	1.1190135894640119	1.3071673513797966	2.216817173305734	-1.1563196252600403	-0.7221862668622312	-0.9867591741110621	-1.8434493980934983	-2.6552484618179375	-1.0334519095785322	-2.4868863205405844	-0.980444375393605	2.259982999975834	1.7036036592763888	3.167269867296386	1.5037271197692543
chr2L:3526483-3530271	-1.6198272479569908	-2.677381345787412	-6.418600881486734	-4.9732144232147455	-3.293624939760179	-4.730326078386896	-8.260416998204276	-8.214377328489508	-9.26759387404039	6.596420022785281	14.217962077138239	9.285888548103951	5.957621536702641	1.1190135894640119	1.3071673513797966	2.216817173305734	-1.1563196252600403	-0.7221862668622312	-0.9867591741110621	-1.8434493980934983	-2.6552484618179375	-1.0334519095785322	-2.4868863205405844	-0.980444375393605	2.259982999975834	1.7036036592763888	3.167269867296386	1.5037271197692543	-0.5728879780480683	-2.1693779590161335	3.736900743006202	1.3309435075485785	2.357892612551762	0.3071083686291748	0.8807275879539905	-1.5776652409381444	0.7695798653412302	0.1774381932515066	2.0318200539878633	1.2687935242363844	2.0053295783284257	2.5879604382273373	4.7060107822731245	0.7059348247629398	2.233990498893676	4.4488022658513176	3.4988760393315936	4.990510353950828	0.1964692173705344
chr2L:3603837-3605890	2.668048097714771	1.9209352328037066	1.0441041310309116	-1.4467412808642128	0.5474290835814387	1.8920721972928742	1.8339737795427125	1.9626646954555675	0.5803932278358044	-0.01995306786235163	0.9531255914524293	1.0976750544522835	2.092444143549722	-2.4088225348043144	-2.7709927364210376	-3.194649436990784	-3.1432628709145076	-2.0990211908357486	-5.496777365110944	-2.7719864756629096	-1.3982695136608267	-2.7170507537725896	-1.8207965678362186	-3.003230531666642	-2.0381691455064033	-5.252094621732027	-4.118720793848573	-3.452324857587134	-2.3948297903213356	-0.29810953228629505	-1.1909795876982912	0.0	-2.337033064280522	-1.4799952535784575	0.324322741154941	-0.7241057360843675	-1.665399731620111	-1.192423499864208	-3.194853378180071	-1.575289079462669	-5.14858936153769	-0.6611051949848744	-2.744528649782478	-0.7130421672632792	0.5582313122048601	-2.5793453366844448	-1.330393318271565	-1.0512151750536414	-0.38038637606457154
chr2L:3621854-3624154	-1.665399731620111	-1.192423499864208	-3.194853378180071	-1.575289079462669	-5.14858936153769	-0.6611051949848744	-2.744528649782478	-0.7130421672632792	0.5582313122048601	-2.5793453366844448	-1.330393318271565	-1.0512151750536414	-0.38038637606457154	-1.3513338011084146	-4.042182886691717	-1.3662048022479583	-4.476160087457102	-3.9565009007202754	0.39967192766106385	5.357915684886597	7.5807346266112825	6.374138959681063	6.96700228381623	4.947054580511888	1.202955954673876	1.5960499859942785	0.35741644578015164	1.5181721146902647	-2.670344716481232	-0.19916529609750633	-0.9106560163177616	-0.46138476794514566	4.449429773943951	-1.4378112151268925	3.7406559930726413	1.9514724580711518	4.427803103468902	4.76009865466127	4.006291761590539	2.871245303451668	2.048020487686206	1.0590499511785176	1.9451673601875152	1.573104401300678	2.423172404269894	0.653045026680528	1.2356352485364792	2.2921652464427478	-1.3369151052639854
chr2L:3707572-3710724	8.693857262677275	10.0182340717657	13.13837064634685	5.226590406148549	16.116034366907602	10.836092431015778	-0.2240774644457132	7.843455658236969	6.198267220959979	4.675213610155651	6.294387790226499	5.927802373131342	9.787779910101063	5.763055687179682	4.797864393785415	3.4212236544119015	0.7712629157975955	1.3359873582314512	0.20197442852421257	0.8155884606686087	-1.2671532894968187	3.4232950282919603	2.2839107652217034	-0.2812262273736433	-0.5016643697361016	-1.769951883169441	-2.2207081090321026	-0.8316005620007362	-0.8120460678498325	-2.7612032245550213	-3.9080213747400063	-2.191093009340384	-4.878105292904363	-4.1392845662894135	-5.641314123334962	-4.372664845034937	-4.493840985054993	-4.163515385108627	-3.5211020942097737	-0.6610055706295627	0.32675222119505476	-3.696530847752934	-5.053765991185706	-2.0973928039029572	-1.092052533532423	-4.72536863088381	-5.562848264649213	-6.342169579555757	-3.556746444407043
chr2L:3714166-3717856	5.763055687179682	4.797864393785415	3.4212236544119015	0.7712629157975955	1.3359873582314512	0.20197442852421257	0.8155884606686087	-1.2671532894968187	3.4232950282919603	2.2839107652217034	-0.2812262273736433	-0.5016643697361016	-1.769951883169441	-2.2207081090321026	-0.8316005620007362	-0.8120460678498325	-2.7612032245550213	-3.9080213747400063	-2.191093009340384	-4.878105292904363	-4.1392845662894135	-5.641314123334962	-4.372664845034937	-4.493840985054993	-4.163515385108627	-3.5211020942097737	-0.6610055706295627	0.32675222119505476	-3.696530847752934	-5.053765991185706	-2.0973928039029572	-1.092052533532423	-4.72536863088381	-5.562848264649213	-6.342169579555757	-3.556746444407043	0.0	0.3842533059311557	0.7359535705891888	0.21052632091416779	2.8166760469188397	0.8471493370944422	1.3149413758654938	1.7889106337841287	0.5874328401438433	2.9248052054677576	-0.2033329038642156	0.3842533059311557	1.684872899606169
chr2L:3809894-3813294	14.208569931986334	10.048799338682137	6.925083841211082	5.123682964980278	1.1920973285731828	-1.133682537908783	-1.7325930474844202	5.56969017473625	3.5861223162136833	1.4269882383936003	0.5235560752855454	0.5727281186077208	-4.659288414477349	-1.3369910944100898	-1.0004410830480635	-4.104052388332674	-6.162904282205611	-0.027731906540329948	-5.26748391371067	-6.537116815229816	-8.273677844995177	-4.5175810094503515	-2.7702828508963173	-3.265607383617989	5.220034654950522	6.676847392924385	4.304661357228983	5.995756261170648	7.6547132380523975	8.930488852785288	6.51005048391768	5.525875909774267	7.275089257496218	3.0936128660971187	3.9747077896291527	5.182237217629237	4.046914544660292	4.889957755784296	4.656192030094266	4.310625178137453	7.536847253363835	3.3998184143296855	3.614657761744762	1.2621170752839719	-0.5404576888527404	-3.8331777542418144	-2.8756866431680335	-2.450973858903979	-3.8077967664319567
chr2L:3864901-3867870	9.534782165984048	4.014694461011375	5.942014552332841	3.3873934976348523	-0.32675222119505476	4.233592989495445	9.573936514212978	14.330284765284487	4.724752848312546	6.802512429704125	10.0308231422687	7.17563543231326	5.097629980477036	0.04038857627730911	-5.218438624476166	-3.8172732019578204	4.179680437680359	4.3269425434052184	2.3229565871583064	0.5350010367866072	1.620832704767802	3.7222855568651614	14.505398299657799	13.428353937883506	5.499381124607852	3.5622818961652856	2.4606910194575558	5.706010778474602	1.8805148897594934	1.4353478420848467	3.157960382729696	-0.026640821368519182	-1.7155347194895119	-8.341913717618542	-9.385383066860518	-7.709612883605308	-8.109393897632032	-10.666792468960287	-14.767287788939694	-14.213268887656584	-9.665993038468821	-10.415494456489617	-12.705804560284728	-16.747296220493798	-3.4630293994977333	-3.5990545338222564	0.3484571363432651	-0.2187972951406187	-0.9313992708357572
chr2L:3870007-3872054	7.17563543231326	5.097629980477036	0.04038857627730911	-5.218438624476166	-3.8172732019578204	4.179680437680359	4.3269425434052184	2.3229565871583064	0.5350010367866072	1.620832704767802	3.7222855568651614	14.505398299657799	13.428353937883506	5.499381124607852	3.5622818961652856	2.4606910194575558	5.706010778474602	1.8805148897594934	1.4353478420848467	3.157960382729696	-0.026640821368519182	-1.7155347194895119	-8.341913717618542	-9.385383066860518	-7.709612883605308	-8.109393897632032	-10.666792468960287	-14.767287788939694	-14.213268887656584	-9.665993038468821	-10.415494456489617	-12.705804560284728	-16.747296220493798	-3.4630293994977333	-3.5990545338222564	0.3484571363432651	-0.2187972951406187	-0.9313992708357572	-0.8735485244891106	-3.6773254140310265	1.4142400012518326	2.867332875850811	1.6819346680181761	2.800636209766411	3.904769636725395	1.8860960620700267	2.8202033182674024	1.7898457077543466	0.15377247238025357
chr2L:4185887-4187580	-3.5915859302358357	-0.58136289059981	0.32675222119505476	0.0	-1.631165133522637	1.1192648229265227	0.0	0.9059652567236041	5.110125548677438	3.4582797533804013	3.475743906966538	4.344159314946108	6.406352001923965	0.3411449834230643	2.1514405457392947	0.5548337659234632	0.7958915230812827	-1.26289081868568	-0.838484101858315	-1.0110553657368722	-0.11307504788210558	0.3842533059311557	0.7359535705891888	-0.32675222119505476	1.585664734288384	2.2713624124834193	3.17541149967852	3.810008766244682	-2.588424749005946	-0.07954935185536674	-1.2142795637127237	-1.8896441674946016	-0.3842533059311557	-3.2659067632921475	-3.1475413034686595	0.288769123076823	-3.209933226046049	-3.193435260640233	-4.857474117879379	-3.358604493845296	-0.8094370490250483	-0.47712125471966244	1.6806839062132066	0.0	-1.4112989597637617	-0.6509044236219977	-0.48186567033516264	-0.08819025234799617	-0.47712125471966244
chr2L:4224267-4227019	2.422417516795738	0.6229724495285668	0.8833325363972532	0.06888312561213093	0.3842533059311557	1.9084850188786497	1.800473588945077	2.8713739971924817	-0.28369644097753793	0.3441192623699654	-0.43123011472507905	3.3123906538326904	5.492858042670588	7.343000931345183	8.652055127808556	0.0	0.0	0.0	0.0	2.7449477894470333	0.8704498571218005	1.6979609250729193	5.359820393496586	5.937273743920289	9.767505857029812	7.522138097153833	6.908121365116041	6.73996801868915	17.14056303302936	17.13280193171895	13.273064222538478	6.229444737642612	9.356534892032967	8.254821893867659	3.322864055748075	4.01592065479229	5.491260835858257	2.8473575221545953	2.423043991306459	3.899892941681857	4.900348087424275	6.9381856750414235	3.9905050142393086	2.723294643186256	3.916765238437763	1.3935458874614515	4.110318784394989	2.3387826516693733	6.504830880151769
chr2L:4227688-4229905	2.8713739971924817	-0.28369644097753793	0.3441192623699654	-0.43123011472507905	3.3123906538326904	5.492858042670588	7.343000931345183	8.652055127808556	0.0	0.0	0.0	0.0	2.7449477894470333	0.8704498571218005	1.6979609250729193	5.359820393496586	5.937273743920289	9.767505857029812	7.522138097153833	6.908121365116041	6.73996801868915	17.14056303302936	17.13280193171895	13.273064222538478	6.229444737642612	9.356534892032967	8.254821893867659	3.322864055748075	4.01592065479229	5.491260835858257	2.8473575221545953	2.423043991306459	3.899892941681857	4.900348087424275	6.9381856750414235	3.9905050142393086	2.723294643186256	3.916765238437763	1.3935458874614515	4.110318784394989	2.3387826516693733	6.504830880151769	10.6967094041779	12.234416401141562	12.746820824419807	13.383877604373941	16.526103139451532	17.594239167066956	14.647432305477073
chr2L:4307773-4309244	-1.1840817313096657	-2.161590477822619	0.20823692659819917	-2.167342064477376	-0.6252873828651145	-3.606360075048034	-1.9031358751015979	-1.5832046089411764	-4.10748585941848	-3.7752696056149713	-7.189776223393123	-6.723236985149398	-2.1610464949467527	-3.8186456785964933	-0.5050184077099936	-6.693826594329158	-2.2925595372428607	-3.542105651052337	-0.7490429136284136	-4.340400564025461	-2.3218200024021876	1.1457381534745497	-3.1441630181242504	1.4952132644201317	-3.7882165195829263	-0.5852644085016664	-0.45769518959872046	0.22407746444571308	0.4106493675885908	1.2701220612471862	3.5874809066344175	-0.4722012633405769	1.5937467330178896	1.8858827524497277	-0.2406233412219088	2.434130713806976	4.21939517111082	2.273827191390475	2.406157326661173	-0.026741638400333795	0.9789847549423718	-6.394700572051809	-6.160218035554976	-5.9631179558427405	-1.761295480996772	-7.751364065662115	-1.8779353625995188	-2.79090706527161	0.5033508094068161
chr2L:4319276-4322269	1.4952132644201317	-3.7882165195829263	-0.5852644085016664	-0.45769518959872046	0.22407746444571308	0.4106493675885908	1.2701220612471862	3.5874809066344175	-0.4722012633405769	1.5937467330178896	1.8858827524497277	-0.2406233412219088	2.434130713806976	4.21939517111082	2.273827191390475	2.406157326661173	-0.026741638400333795	0.9789847549423718	-6.394700572051809	-6.160218035554976	-5.9631179558427405	-1.761295480996772	-7.751364065662115	-1.8779353625995188	-2.79090706527161	0.5033508094068161	6.493515200798816	0.48854521526624156	4.052079748119549	7.394331476923132	1.170041379908726	8.031559187874853	7.598750512226118	5.366810146443245	-0.12720631345415126	-4.605731295920973	-4.939502730266263	2.0767055064232602	-0.20798420682528848	-1.0704423053070815	-1.7956532305726194	-0.8407270586667984	0.0	-0.7158051146113907	-0.0525694323514966	-1.1298996827847003	1.7479746266548954	2.3839975787265173	1.0668755590631576
chr2L:4379280-4387092	-6.828245689296287	-1.6866568111463025	-3.4290730173556736	-5.83595825491782	-6.712945939336086	-11.191218874813602	-3.089231458252305	-5.531379462789046	-4.179233294330072	-0.39497496890762923	0.11225193490188871	0.49963676887146646	1.0436763317093378	0.09061844461757058	0.9624359912678083	1.4053557143218953	3.272828164256194	0.652177707501888	-0.32675222119505476	-0.9884928598239788	2.4862431938094196	4.951690286803364	4.588239433355712	0.9059652567236041	4.169667564145264	4.318734467926996	3.4715793730381983	-2.1823335872201195	-9.978595665534211	-18.352193979330856	-24.067598337468507	-23.796291965462395	-15.384481701880656	4.634772633671128	12.289900936661594	15.401130592698339	18.97243412077204	21.666550857347776	22.32295298885936	11.647201651815873	8.086591348373902	16.15569910343807	11.24560968742782	10.590844848814168	10.922770560468877	12.4624475725223	7.718249780628346	13.847812977554291	9.796514503604222
chr2L:4391541-4393839	4.318734467926996	3.4715793730381983	-2.1823335872201195	-9.978595665534211	-18.352193979330856	-24.067598337468507	-23.796291965462395	-15.384481701880656	4.634772633671128	12.289900936661594	15.401130592698339	18.97243412077204	21.666550857347776	22.32295298885936	11.647201651815873	8.086591348373902	16.15569910343807	11.24560968742782	10.590844848814168	10.922770560468877	12.4624475725223	7.718249780628346	13.847812977554291	9.796514503604222	10.425517080546955	7.1316038627464815	5.78285894866852	6.323750831280368	5.156647321856514	1.7548680371028589	1.8078949573200762	1.7453426815481696	-0.050269189024256825	5.603007401506996	3.3780626078507145	1.5100379549959606	-0.5099721422306798	-0.3880697793402054	-2.5268022556557357	-5.24837605996198	-4.904148274855005	-7.945688017743187	-8.960222019852125	-10.985250373604597	-4.246250631524783	2.088730125980303	-0.81456110488673	-2.443464139098634	-9.689176831538049
chr2L:4394202-4399279	-24.067598337468507	-23.796291965462395	-15.384481701880656	4.634772633671128	12.289900936661594	15.401130592698339	18.97243412077204	21.666550857347776	22.32295298885936	11.647201651815873	8.086591348373902	16.15569910343807	11.24560968742782	10.590844848814168	10.922770560468877	12.4624475725223	7.718249780628346	13.847812977554291	9.796514503604222	10.425517080546955	7.1316038627464815	5.78285894866852	6.323750831280368	5.156647321856514	1.7548680371028589	1.8078949573200762	1.7453426815481696	-0.050269189024256825	5.603007401506996	3.3780626078507145	1.5100379549959606	-0.5099721422306798	-0.3880697793402054	-2.5268022556557357	-5.24837605996198	-4.904148274855005	-7.945688017743187	-8.960222019852125	-10.985250373604597	-4.246250631524783	2.088730125980303	-0.81456110488673	-2.443464139098634	-9.689176831538049	-7.759801975728921	-4.478408790026478	-4.133092854384877	-6.114374160160196	-7.972881085338348
chr2L:4403217-4404638	9.796514503604222	10.425517080546955	7.1316038627464815	5.78285894866852	6.323750831280368	5.156647321856514	1.7548680371028589	1.8078949573200762	1.7453426815481696	-0.050269189024256825	5.603007401506996	3.3780626078507145	1.5100379549959606	-0.5099721422306798	-0.3880697793402054	-2.5268022556557357	-5.24837605996198	-4.904148274855005	-7.945688017743187	-8.960222019852125	-10.985250373604597	-4.246250631524783	2.088730125980303	-0.81456110488673	-2.443464139098634	-9.689176831538049	-7.759801975728921	-4.478408790026478	-4.133092854384877	-6.114374160160196	-7.972881085338348	-6.104206428638566	-6.155111539637994	-5.115988315210253	-7.058479010054977	-5.756938854401903	-5.775464233365301	-10.075286572686942	-2.0439809571063416	1.3490255776040339	-1.659529226625103	0.288769123076823	0.953131015584572	1.8328360344717487	1.0706114803859852	4.280930105705839	2.237301972924651	-0.464384161205916	-0.6687773545748208
chr2L:4442283-4444581	-7.252922609141396	-7.512728390787837	-5.857168967002602	-0.10815333835674627	1.2816462269055808	3.9102668293062415	2.1771985713108313	1.6876991215234445	0.2695472188054205	0.12750496480525098	0.632387861551865	1.1014254241385097	-4.360070493266892	-3.1332348496743694	-3.317575609655983	-0.14615320138552176	-3.7732181415631776	-6.153528422403956	-10.959153089231943	-13.5706043909209	-19.753934883377056	-21.046103347013908	-14.757079124328198	-7.460035011305945	-3.359748640342546	-2.7235456031513356	-1.5256209476181009	-4.998059588965907	-4.145451145065649	-6.7257872043297215	-5.056546449275364	-9.555328206744722	-11.640056832028653	-14.76883034452323	-17.04237644355838	-11.394354988345457	-1.8723803976876439	0.3842533059311557	0.6252873828651146	-6.767182636896883	-4.610130574651038	-2.7285928155171044	-3.061989454580219	-5.4338914664668545	-5.831625054541246	-5.292283484397175	-1.1166386930519974	0.3842533059311557	-0.3842533059311557
chr2L:4444662-4448614	3.9102668293062415	2.1771985713108313	1.6876991215234445	0.2695472188054205	0.12750496480525098	0.632387861551865	1.1014254241385097	-4.360070493266892	-3.1332348496743694	-3.317575609655983	-0.14615320138552176	-3.7732181415631776	-6.153528422403956	-10.959153089231943	-13.5706043909209	-19.753934883377056	-21.046103347013908	-14.757079124328198	-7.460035011305945	-3.359748640342546	-2.7235456031513356	-1.5256209476181009	-4.998059588965907	-4.145451145065649	-6.7257872043297215	-5.056546449275364	-9.555328206744722	-11.640056832028653	-14.76883034452323	-17.04237644355838	-11.394354988345457	-1.8723803976876439	0.3842533059311557	0.6252873828651146	-6.767182636896883	-4.610130574651038	-2.7285928155171044	-3.061989454580219	-5.4338914664668545	-5.831625054541246	-5.292283484397175	-1.1166386930519974	0.3842533059311557	-0.3842533059311557	-1.4155559089962386	-3.1625203861563795	-3.1920990307222428	-1.4227263237492027	-2.651052152264939
chr2L:4450973-4454579	-6.153528422403956	-10.959153089231943	-13.5706043909209	-19.753934883377056	-21.046103347013908	-14.757079124328198	-7.460035011305945	-3.359748640342546	-2.7235456031513356	-1.5256209476181009	-4.998059588965907	-4.145451145065649	-6.7257872043297215	-5.056546449275364	-9.555328206744722	-11.640056832028653	-14.76883034452323	-17.04237644355838	-11.394354988345457	-1.8723803976876439	0.3842533059311557	0.6252873828651146	-6.767182636896883	-4.610130574651038	-2.7285928155171044	-3.061989454580219	-5.4338914664668545	-5.831625054541246	-5.292283484397175	-1.1166386930519974	0.3842533059311557	-0.3842533059311557	-1.4155559089962386	-3.1625203861563795	-3.1920990307222428	-1.4227263237492027	-2.651052152264939	-0.8720550121232833	1.3818740643635852	1.4877083541051315	0.5461807351831428	-0.5703447660690747	-1.677767975002442	-0.5371106826518169	1.056387145289688	-0.979483883601869	-0.1151744488190977	-0.19111454962912203	-1.9431069349378005
chr2L:4455370-4458314	-1.5256209476181009	-4.998059588965907	-4.145451145065649	-6.7257872043297215	-5.056546449275364	-9.555328206744722	-11.640056832028653	-14.76883034452323	-17.04237644355838	-11.394354988345457	-1.8723803976876439	0.3842533059311557	0.6252873828651146	-6.767182636896883	-4.610130574651038	-2.7285928155171044	-3.061989454580219	-5.4338914664668545	-5.831625054541246	-5.292283484397175	-1.1166386930519974	0.3842533059311557	-0.3842533059311557	-1.4155559089962386	-3.1625203861563795	-3.1920990307222428	-1.4227263237492027	-2.651052152264939	-0.8720550121232833	1.3818740643635852	1.4877083541051315	0.5461807351831428	-0.5703447660690747	-1.677767975002442	-0.5371106826518169	1.056387145289688	-0.979483883601869	-0.1151744488190977	-0.19111454962912203	-1.9431069349378005	0.3842533059311557	0.5810988475050405	-2.485024731961072	-1.4220121595124833	-5.007690810022045	-2.5038817104121813	-6.199509550457558	-3.0542067143702374	-2.188082499992193
chr2L:4459833-4462825	-11.394354988345457	-1.8723803976876439	0.3842533059311557	0.6252873828651146	-6.767182636896883	-4.610130574651038	-2.7285928155171044	-3.061989454580219	-5.4338914664668545	-5.831625054541246	-5.292283484397175	-1.1166386930519974	0.3842533059311557	-0.3842533059311557	-1.4155559089962386	-3.1625203861563795	-3.1920990307222428	-1.4227263237492027	-2.651052152264939	-0.8720550121232833	1.3818740643635852	1.4877083541051315	0.5461807351831428	-0.5703447660690747	-1.677767975002442	-0.5371106826518169	1.056387145289688	-0.979483883601869	-0.1151744488190977	-0.19111454962912203	-1.9431069349378005	0.3842533059311557	0.5810988475050405	-2.485024731961072	-1.4220121595124833	-5.007690810022045	-2.5038817104121813	-6.199509550457558	-3.0542067143702374	-2.188082499992193	-1.170041379908726	-1.176184659109863	-0.9211925873168783	0.47712125471966244	-1.0668755590631576	5.527741561887387	9.548889247647894	4.956540546492537	9.722038854752116
chr2L:4463762-4468747	-5.4338914664668545	-5.831625054541246	-5.292283484397175	-1.1166386930519974	0.3842533059311557	-0.3842533059311557	-1.4155559089962386	-3.1625203861563795	-3.1920990307222428	-1.4227263237492027	-2.651052152264939	-0.8720550121232833	1.3818740643635852	1.4877083541051315	0.5461807351831428	-0.5703447660690747	-1.677767975002442	-0.5371106826518169	1.056387145289688	-0.979483883601869	-0.1151744488190977	-0.19111454962912203	-1.9431069349378005	0.3842533059311557	0.5810988475050405	-2.485024731961072	-1.4220121595124833	-5.007690810022045	-2.5038817104121813	-6.199509550457558	-3.0542067143702374	-2.188082499992193	-1.170041379908726	-1.176184659109863	-0.9211925873168783	0.47712125471966244	-1.0668755590631576	5.527741561887387	9.548889247647894	4.956540546492537	9.722038854752116	7.809987744502823	4.802508346777691	4.171762977741091	1.0250697133538176	-1.2329420837574783	1.0565386386377715	-0.0628489816289093	-0.18239099879400683
chr2L:4794695-4796995	0.8881232239143072	-0.47712125471966244	1.4637527426815686	-1.45014827216485	1.6087721012649647	0.2289915010623716	-1.559854192314796	0.4806422702485677	-0.39569337423723083	-0.7863531819165919	-0.14184530861296119	0.9884928598239788	-0.8948898254542874	0.558234511288188	3.6914538593509354	0.6316629465930411	-0.47712125471966244	0.32906565845297436	4.859805208359112	-0.47712125471966244	-0.9884928598239788	-0.7359535705891888	3.475743906966538	8.64213573757039	2.3927543539590883	9.768095175204163	7.796508629628367	3.18356988414575	5.172647975050792	6.475843290865065	4.006729645813919	0.9884928598239788	1.6806553344074255	3.306793376773542	1.4420104536569711	0.0	-0.5922039584866372	-0.9510696399763895	-0.4005092602070916	1.6148265781794697	-0.0590317747678153	-2.4352085265623478	-2.8256532892291717	-5.540035422541314	-1.970398866156499	0.4294242079009884	0.9884928598239788	0.19672432677588858	0.10523563339370051
chr2L:4813973-4818105	-0.4005092602070916	1.6148265781794697	-0.0590317747678153	-2.4352085265623478	-2.8256532892291717	-5.540035422541314	-1.970398866156499	0.4294242079009884	0.9884928598239788	0.19672432677588858	0.10523563339370051	0.5134945978048435	0.8737091084181327	-1.3916578184368082	-1.559894147865699	-1.7301211454636234	-0.7426198654202812	-4.976713172465486	-4.48268685502086	-3.4945101416098594	-8.316578190697824	-3.0703779166090523	0.0	-0.3842533059311557	-1.343153397137051	-5.653385962368714	-0.2105263209141679	-0.4722012633405769	-1.3242690919190763	-3.0554371095655752	-0.9952676385747966	-1.62620101006804	-0.07588822168858336	-1.9300283843138444	-0.7158051146113907	0.22432243947821665	-1.5977633573367	-3.3511197266653014	0.2537408590163086	-1.4817247491696377	-0.7275475737908184	0.0	-0.9292741784848739	-2.6476618116859543	-0.9670162803285552	-1.2130423370964032	-4.541024111804231	-1.0656570429748211	0.7359535705891888
chr2L:4826074-4830521	-5.653385962368714	-0.2105263209141679	-0.4722012633405769	-1.3242690919190763	-3.0554371095655752	-0.9952676385747966	-1.62620101006804	-0.07588822168858336	-1.9300283843138444	-0.7158051146113907	0.22432243947821665	-1.5977633573367	-3.3511197266653014	0.2537408590163086	-1.4817247491696377	-0.7275475737908184	0.0	-0.9292741784848739	-2.6476618116859543	-0.9670162803285552	-1.2130423370964032	-4.541024111804231	-1.0656570429748211	0.7359535705891888	1.5302650979667352	0.0	1.9084850188786497	3.7123849116564007	8.519198808132598	5.992134119691563	4.702562012677945	6.498232944421402	4.225516621327687	7.511052895059048	2.6143282947791993	2.3286248352848276	0.9884928598239788	4.990983911684146	27.89114225661842	17.416693242516352	24.920579726838405	20.010422020640604	17.56812496023904	11.701524945767428	7.611361907078778	7.369756633998218	6.719330870225753	3.936401336156937	9.760758674283014
chr2L:4834419-4838064	0.0	-0.9292741784848739	-2.6476618116859543	-0.9670162803285552	-1.2130423370964032	-4.541024111804231	-1.0656570429748211	0.7359535705891888	1.5302650979667352	0.0	1.9084850188786497	3.7123849116564007	8.519198808132598	5.992134119691563	4.702562012677945	6.498232944421402	4.225516621327687	7.511052895059048	2.6143282947791993	2.3286248352848276	0.9884928598239788	4.990983911684146	27.89114225661842	17.416693242516352	24.920579726838405	20.010422020640604	17.56812496023904	11.701524945767428	7.611361907078778	7.369756633998218	6.719330870225753	3.936401336156937	9.760758674283014	8.428145018724717	2.8171246808538832	1.2417203437958086	3.8994180671214402	2.3842111940076616	2.236882831030616	0.5017550452224704	-1.8400692275507045	-1.7350653860695981	-3.7273301677224637	-4.4214536670343625	-7.402333709703855	-11.723639768674524	-14.908895388195877	-11.82002882956483	-12.628597468190971
chr2L:4839194-4842478	1.9084850188786497	3.7123849116564007	8.519198808132598	5.992134119691563	4.702562012677945	6.498232944421402	4.225516621327687	7.511052895059048	2.6143282947791993	2.3286248352848276	0.9884928598239788	4.990983911684146	27.89114225661842	17.416693242516352	24.920579726838405	20.010422020640604	17.56812496023904	11.701524945767428	7.611361907078778	7.369756633998218	6.719330870225753	3.936401336156937	9.760758674283014	8.428145018724717	2.8171246808538832	1.2417203437958086	3.8994180671214402	2.3842111940076616	2.236882831030616	0.5017550452224704	-1.8400692275507045	-1.7350653860695981	-3.7273301677224637	-4.4214536670343625	-7.402333709703855	-11.723639768674524	-14.908895388195877	-11.82002882956483	-12.628597468190971	-21.601566933328122	-16.718387052965642	-10.782970740539607	-11.13439298120756	-11.401899287396654	-7.373639693317823	-5.040314069472094	4.570881302778178	15.651650778691522	16.558616709902577
chr2L:4847842-4850467	11.701524945767428	7.611361907078778	7.369756633998218	6.719330870225753	3.936401336156937	9.760758674283014	8.428145018724717	2.8171246808538832	1.2417203437958086	3.8994180671214402	2.3842111940076616	2.236882831030616	0.5017550452224704	-1.8400692275507045	-1.7350653860695981	-3.7273301677224637	-4.4214536670343625	-7.402333709703855	-11.723639768674524	-14.908895388195877	-11.82002882956483	-12.628597468190971	-21.601566933328122	-16.718387052965642	-10.782970740539607	-11.13439298120756	-11.401899287396654	-7.373639693317823	-5.040314069472094	4.570881302778178	15.651650778691522	16.558616709902577	5.583076459883001	1.9605410061658564	-1.0470946306121776	1.3631850203687834	-3.9179424031935906	-8.081989034127288	-20.37672753197209	-31.87567521022122	-25.911719458092893	-14.484215974409127	-4.281201227475952	-10.625270364370225	0.32675222119505476	-1.4637527426815689	0.0	-0.6252873828651145	0.288769123076823
chr2L:4850844-4853106	8.428145018724717	2.8171246808538832	1.2417203437958086	3.8994180671214402	2.3842111940076616	2.236882831030616	0.5017550452224704	-1.8400692275507045	-1.7350653860695981	-3.7273301677224637	-4.4214536670343625	-7.402333709703855	-11.723639768674524	-14.908895388195877	-11.82002882956483	-12.628597468190971	-21.601566933328122	-16.718387052965642	-10.782970740539607	-11.13439298120756	-11.401899287396654	-7.373639693317823	-5.040314069472094	4.570881302778178	15.651650778691522	16.558616709902577	5.583076459883001	1.9605410061658564	-1.0470946306121776	1.3631850203687834	-3.9179424031935906	-8.081989034127288	-20.37672753197209	-31.87567521022122	-25.911719458092893	-14.484215974409127	-4.281201227475952	-10.625270364370225	0.32675222119505476	-1.4637527426815689	0.0	-0.6252873828651145	0.288769123076823	8.83262565614321	6.471247318853549	6.416381384065375	11.94638462254265	14.483453005340616	5.522457659790319
chr2L:4880220-4882501	7.063050811577061	18.126743890943384	33.89613388200419	27.524929522602708	26.026933438989357	15.518575807564789	10.69529527429793	4.3304987970549895	1.5983135778205773	-1.7678382018760554	-2.973635693223948	-3.3244396226586748	-6.114363390387814	-9.864515003830622	-16.867962607849353	-17.13405565084563	3.4604455254647566	9.484750222122786	8.992531692839139	11.915567936249417	7.4073771685515455	7.150373956356469	4.2014743892412865	2.449839851625333	-0.0659107900906091	-1.6148025078694903	-2.3633775941594215	-6.799635683708166	-8.61093272356255	-15.487494530361916	-18.201562848171722	-21.5575096007707	-26.75776520001947	-20.379772988500275	-18.302607779438148	-11.291997047296388	0.32675222119505476	-3.674182711287386	-9.012432573697154	-7.094443498070587	-6.590655296596158	-2.950203301401367	-5.275366696614456	-15.59482886205013	-14.637794731336935	-13.245048058892056	-2.0750540404820605	0.0	0.0
chr2L:4902187-4905016	-14.637794731336935	-13.245048058892056	-2.0750540404820605	0.0	0.0	-1.551483065422515	-4.438083921140988	-2.1101471076916725	-0.19916529609750633	-3.852643483470313	-0.48478932623440407	0.12243110665909408	0.6252873828651146	1.3821770810048504	1.922924649580727	2.0957754079786546	-0.20150863185058077	0.3012871226811529	2.3049549435285837	-0.04359318414257677	0.0	0.0	1.9084850188786497	-0.6252873828651145	2.223437234463799	3.5032041120273405	5.041147378163899	4.101979612619887	1.3334897121381457	8.925746099425726	3.8325961605409633	0.9884928598239788	1.4637527426815686	0.5552050987676277	1.0466924622419154	11.37323993770596	11.25358880697344	18.98197354525884	15.657123351330466	13.63760473713466	16.423532507918726	4.948968063982189	6.493180673864815	7.933847739649409	9.075901616884575	9.630303573059464	8.026600465448086	5.858218010988017	5.336344209675427
chr2L:4943180-4944896	-0.513849445384186	2.1043828244053158	3.0384856308539483	5.38463423909577	3.07420948264821	4.087850512201047	5.340100905052032	3.2131431946223805	0.8065359368777398	2.087482550791736	5.415389693911133	4.499254132407344	0.9737717087970807	-0.07006885812778385	-1.9760500266969896	-0.7799285474037376	0.03128145864326974	-3.0951005674689487	-2.7761172043651863	-1.000626958892557	-0.6624793699808891	-1.709208532186692	6.285567275588256	2.480265689848935	-1.0264790442753522	0.3038518438858674	-0.41019593498052853	-4.316238476628268	0.18105088102972228	-3.147817057650194	-3.3557263239782635	0.0	-3.3777026140041135	-3.4511187875746665	-6.260506510507225	-15.222575011021004	-17.32322048943597	-19.325992148853423	-6.140566316360778	-17.800604274444435	-2.1479480243754696	-0.17366747914382874	-17.688781649932853	-5.322117665722422	-23.605608737251014	-19.18200895692186	-16.162873549678825	-3.7058535818318417	-9.97905086146348
chr2L:4945990-4948787	4.087850512201047	5.340100905052032	3.2131431946223805	0.8065359368777398	2.087482550791736	5.415389693911133	4.499254132407344	0.9737717087970807	-0.07006885812778385	-1.9760500266969896	-0.7799285474037376	0.03128145864326974	-3.0951005674689487	-2.7761172043651863	-1.000626958892557	-0.6624793699808891	-1.709208532186692	6.285567275588256	2.480265689848935	-1.0264790442753522	0.3038518438858674	-0.41019593498052853	-4.316238476628268	0.18105088102972228	-3.147817057650194	-3.3557263239782635	0.0	-3.3777026140041135	-3.4511187875746665	-6.260506510507225	-15.222575011021004	-17.32322048943597	-19.325992148853423	-6.140566316360778	-17.800604274444435	-2.1479480243754696	-0.17366747914382874	-17.688781649932853	-5.322117665722422	-23.605608737251014	-19.18200895692186	-16.162873549678825	-3.7058535818318417	-9.97905086146348	-8.316939435070044	4.181224537580663	0.0	0.0	0.0
chr2L:4956010-4959094	-0.41019593498052853	-4.316238476628268	0.18105088102972228	-3.147817057650194	-3.3557263239782635	0.0	-3.3777026140041135	-3.4511187875746665	-6.260506510507225	-15.222575011021004	-17.32322048943597	-19.325992148853423	-6.140566316360778	-17.800604274444435	-2.1479480243754696	-0.17366747914382874	-17.688781649932853	-5.322117665722422	-23.605608737251014	-19.18200895692186	-16.162873549678825	-3.7058535818318417	-9.97905086146348	-8.316939435070044	4.181224537580663	0.0	0.0	0.0	0.0	0.0	0.0	0.0	0.0	0.0	-2.534984060161506	-3.1116449905781733	0.7359535705891888	-0.47712125471966244	5.553864357002609	8.193417163372677	7.782253174902732	12.518044802198704	2.7422118086850276	11.784800247063513	11.437827198200228	12.836714112084499	0.32675222119505476	4.266766702730524	14.891742129001504
chr2L:4963814-4971245	-0.17366747914382874	-17.688781649932853	-5.322117665722422	-23.605608737251014	-19.18200895692186	-16.162873549678825	-3.7058535818318417	-9.97905086146348	-8.316939435070044	4.181224537580663	0.0	0.0	0.0	0.0	0.0	0.0	0.0	0.0	0.0	-2.534984060161506	-3.1116449905781733	0.7359535705891888	-0.47712125471966244	5.553864357002609	8.193417163372677	7.782253174902732	12.518044802198704	2.7422118086850276	11.784800247063513	11.437827198200228	12.836714112084499	0.32675222119505476	4.266766702730524	14.891742129001504	2.947005175605207	0.0	21.653663428939126	16.142252903363737	13.363238336332621	16.240571743339327	20.491933075647008	21.98531035877808	18.53746098924867	8.905415894493643	11.700771582666958	8.067359351049154	5.519181195797226	1.8658310253658612	1.1225597524727793
chr2L:4974043-4976911	0.7359535705891888	-0.47712125471966244	5.553864357002609	8.193417163372677	7.782253174902732	12.518044802198704	2.7422118086850276	11.784800247063513	11.437827198200228	12.836714112084499	0.32675222119505476	4.266766702730524	14.891742129001504	2.947005175605207	0.0	21.653663428939126	16.142252903363737	13.363238336332621	16.240571743339327	20.491933075647008	21.98531035877808	18.53746098924867	8.905415894493643	11.700771582666958	8.067359351049154	5.519181195797226	1.8658310253658612	1.1225597524727793	0.2831810961124469	4.410052033549216	5.647130906238419	0.0	-0.7179794433140771	-12.283133309758304	-2.473949944452094	-0.059795904274158346	0.7359535705891888	-2.2844343426562457	-1.150834287867649	-3.852631282339253	-0.46607556629032376	2.5636327436338435	0.8547317355049128	3.108059285425397	6.549741492470974	8.65564064174677	10.195005950135632	6.4727312337761544	2.2867132570275395
chr2L:4977582-4980957	11.784800247063513	11.437827198200228	12.836714112084499	0.32675222119505476	4.266766702730524	14.891742129001504	2.947005175605207	0.0	21.653663428939126	16.142252903363737	13.363238336332621	16.240571743339327	20.491933075647008	21.98531035877808	18.53746098924867	8.905415894493643	11.700771582666958	8.067359351049154	5.519181195797226	1.8658310253658612	1.1225597524727793	0.2831810961124469	4.410052033549216	5.647130906238419	0.0	-0.7179794433140771	-12.283133309758304	-2.473949944452094	-0.059795904274158346	0.7359535705891888	-2.2844343426562457	-1.150834287867649	-3.852631282339253	-0.46607556629032376	2.5636327436338435	0.8547317355049128	3.108059285425397	6.549741492470974	8.65564064174677	10.195005950135632	6.4727312337761544	2.2867132570275395	1.43479923192381	-1.15078266930433	8.915055165160226	21.676331063605243	9.853063297705784	8.764544852668129	6.213297137482627
chr2L:4990507-4994975	-12.283133309758304	-2.473949944452094	-0.059795904274158346	0.7359535705891888	-2.2844343426562457	-1.150834287867649	-3.852631282339253	-0.46607556629032376	2.5636327436338435	0.8547317355049128	3.108059285425397	6.549741492470974	8.65564064174677	10.195005950135632	6.4727312337761544	2.2867132570275395	1.43479923192381	-1.15078266930433	8.915055165160226	21.676331063605243	9.853063297705784	8.764544852668129	6.213297137482627	8.099981233243733	7.8231873176757905	9.525517914266556	3.326957224309918	1.8392711756938893	-2.5105869094465993	-4.127366852765132	13.921523534990492	16.472230584115987	13.755128135160799	15.048801917763793	11.80994956348006	8.7351340164303	5.097187982046001	8.581839568490706	6.340471730046212	5.547390228098715	3.615112241895721	0.6216734237399578	-0.5899832609569952	-3.2874849957565417	-7.615527912189104	-8.723268717346196	-10.664818616157952	-14.374737141512108	-17.97792559227724
chr2L:5009702-5010886	6.340471730046212	5.547390228098715	3.615112241895721	0.6216734237399578	-0.5899832609569952	-3.2874849957565417	-7.615527912189104	-8.723268717346196	-10.664818616157952	-14.374737141512108	-17.97792559227724	-14.595917954224763	-10.131320440632441	-14.083740358870184	-17.834966523744328	-13.634029069632998	-5.684994078609403	-3.1748337400818527	-4.272376863817411	-4.029347065304792	-8.412537876523931	-8.618353611997644	-12.908431000227246	-12.710583180284345	10.34587296133089	6.698397816864012	8.74253519557082	3.381430572594536	-2.4343557659068473	5.543745303817259	2.672640706593452	0.978331970400011	-2.414993328701646	-3.021835207939624	-4.337793370125783	5.131048202659367	8.742635652923681	10.02171555984235	7.2540386415792195	3.311555939191014	-1.9924724048371174	-4.757378488739025	-6.316759617764902	-2.906116108802738	9.069853406520545	9.4792398816283	0.32675222119505476	2.141147737696108	12.612141030061055
chr2L:5011117-5012989	0.6216734237399578	-0.5899832609569952	-3.2874849957565417	-7.615527912189104	-8.723268717346196	-10.664818616157952	-14.374737141512108	-17.97792559227724	-14.595917954224763	-10.131320440632441	-14.083740358870184	-17.834966523744328	-13.634029069632998	-5.684994078609403	-3.1748337400818527	-4.272376863817411	-4.029347065304792	-8.412537876523931	-8.618353611997644	-12.908431000227246	-12.710583180284345	10.34587296133089	6.698397816864012	8.74253519557082	3.381430572594536	-2.4343557659068473	5.543745303817259	2.672640706593452	0.978331970400011	-2.414993328701646	-3.021835207939624	-4.337793370125783	5.131048202659367	8.742635652923681	10.02171555984235	7.2540386415792195	3.311555939191014	-1.9924724048371174	-4.757378488739025	-6.316759617764902	-2.906116108802738	9.069853406520545	9.4792398816283	0.32675222119505476	2.141147737696108	12.612141030061055	20.058636725060587	16.089035321936905	13.761360252344332
chr2L:5039450-5042469	-5.724445969709022	-7.61259191375143	-11.889421503108636	-13.014353170464794	-18.894971811776486	-14.468607114535997	-16.310432952033793	-11.279901017918775	-14.2107500020604	-9.401896641269238	-22.720976945296787	-26.070112127220867	-18.700559874091148	-16.10226219143942	-11.961431310964725	-3.1689985999293655	-3.1248622325984714	-9.077278355494036	-4.525639312430429	-0.9059652567236041	-4.39496586565999	-4.562373866012263	-7.360553120981845	-2.75526277719491	3.9720149973653136	7.635035597642767	0.10611627156504881	1.5583365492391525	-2.436428703617033	-3.0682874919528165	1.7975688308665956	4.9375957941870015	5.723290640247352	0.0	7.9169900044533765	0.9109157038956294	2.010563487942257	1.4051301846017314	-1.1130633948554804	-2.1017571426780353	-4.932346884081401	-4.935294755360357	13.352755465618094	14.695569586849167	25.119751659667703	36.56069424568019	24.113506705282795	26.809375014192668	21.236952143402156
chr2L:5047003-5049024	-3.1248622325984714	-9.077278355494036	-4.525639312430429	-0.9059652567236041	-4.39496586565999	-4.562373866012263	-7.360553120981845	-2.75526277719491	3.9720149973653136	7.635035597642767	0.10611627156504881	1.5583365492391525	-2.436428703617033	-3.0682874919528165	1.7975688308665956	4.9375957941870015	5.723290640247352	0.0	7.9169900044533765	0.9109157038956294	2.010563487942257	1.4051301846017314	-1.1130633948554804	-2.1017571426780353	-4.932346884081401	-4.935294755360357	13.352755465618094	14.695569586849167	25.119751659667703	36.56069424568019	24.113506705282795	26.809375014192668	21.236952143402156	16.813683602656408	12.081768156491894	8.995754380764618	8.64008822709274	5.5814399849009995	2.6409922121034275	-0.27374690898910087	-3.649472528506964	-4.136650513764753	-1.393598182664896	-2.251342619781541	-0.23310478507196386	-0.4418451197991461	-2.7637480568489066	2.586430426956221	1.8757574258556837
chr2L:5050276-5052568	-7.360553120981845	-2.75526277719491	3.9720149973653136	7.635035597642767	0.10611627156504881	1.5583365492391525	-2.436428703617033	-3.0682874919528165	1.7975688308665956	4.9375957941870015	5.723290640247352	0.0	7.9169900044533765	0.9109157038956294	2.010563487942257	1.4051301846017314	-1.1130633948554804	-2.1017571426780353	-4.932346884081401	-4.935294755360357	13.352755465618094	14.695569586849167	25.119751659667703	36.56069424568019	24.113506705282795	26.809375014192668	21.236952143402156	16.813683602656408	12.081768156491894	8.995754380764618	8.64008822709274	5.5814399849009995	2.6409922121034275	-0.27374690898910087	-3.649472528506964	-4.136650513764753	-1.393598182664896	-2.251342619781541	-0.23310478507196386	-0.4418451197991461	-2.7637480568489066	2.586430426956221	1.8757574258556837	3.119037118399411	1.4584027128817956	1.1801527310989155	1.90678586639507	2.297086258579345	3.0972094653707254
chr2L:5053388-5055144	-2.436428703617033	-3.0682874919528165	1.7975688308665956	4.9375957941870015	5.723290640247352	0.0	7.9169900044533765	0.9109157038956294	2.010563487942257	1.4051301846017314	-1.1130633948554804	-2.1017571426780353	-4.932346884081401	-4.935294755360357	13.352755465618094	14.695569586849167	25.119751659667703	36.56069424568019	24.113506705282795	26.809375014192668	21.236952143402156	16.813683602656408	12.081768156491894	8.995754380764618	8.64008822709274	5.5814399849009995	2.6409922121034275	-0.27374690898910087	-3.649472528506964	-4.136650513764753	-1.393598182664896	-2.251342619781541	-0.23310478507196386	-0.4418451197991461	-2.7637480568489066	2.586430426956221	1.8757574258556837	3.119037118399411	1.4584027128817956	1.1801527310989155	1.90678586639507	2.297086258579345	3.0972094653707254	0.8820334042859493	2.672912829538208	-1.037376417201309	0.8803616328802949	-0.0646014395719494	0.5437921996438388
chr2L:5055200-5057082	5.723290640247352	0.0	7.9169900044533765	0.9109157038956294	2.010563487942257	1.4051301846017314	-1.1130633948554804	-2.1017571426780353	-4.932346884081401	-4.935294755360357	13.352755465618094	14.695569586849167	25.119751659667703	36.56069424568019	24.113506705282795	26.809375014192668	21.236952143402156	16.813683602656408	12.081768156491894	8.995754380764618	8.64008822709274	5.5814399849009995	2.6409922121034275	-0.27374690898910087	-3.649472528506964	-4.136650513764753	-1.393598182664896	-2.251342619781541	-0.23310478507196386	-0.4418451197991461	-2.7637480568489066	2.586430426956221	1.8757574258556837	3.119037118399411	1.4584027128817956	1.1801527310989155	1.90678586639507	2.297086258579345	3.0972094653707254	0.8820334042859493	2.672912829538208	-1.037376417201309	0.8803616328802949	-0.0646014395719494	0.5437921996438388	1.7710235968178085	-0.4192261802204689	-2.6222660755047027	-4.016452345662388
chr2L:5057215-5059848	2.010563487942257	1.4051301846017314	-1.1130633948554804	-2.1017571426780353	-4.932346884081401	-4.935294755360357	13.352755465618094	14.695569586849167	25.119751659667703	36.56069424568019	24.113506705282795	26.809375014192668	21.236952143402156	16.813683602656408	12.081768156491894	8.995754380764618	8.64008822709274	5.5814399849009995	2.6409922121034275	-0.27374690898910087	-3.649472528506964	-4.136650513764753	-1.393598182664896	-2.251342619781541	-0.23310478507196386	-0.4418451197991461	-2.7637480568489066	2.586430426956221	1.8757574258556837	3.119037118399411	1.4584027128817956	1.1801527310989155	1.90678586639507	2.297086258579345	3.0972094653707254	0.8820334042859493	2.672912829538208	-1.037376417201309	0.8803616328802949	-0.0646014395719494	0.5437921996438388	1.7710235968178085	-0.4192261802204689	-2.6222660755047027	-4.016452345662388	-3.414265306340338	-0.6386050618381492	0.1602014444639983	-0.2895337592331273
chr2L:5071066-5074040	1.8757574258556837	3.119037118399411	1.4584027128817956	1.1801527310989155	1.90678586639507	2.297086258579345	3.0972094653707254	0.8820334042859493	2.672912829538208	-1.037376417201309	0.8803616328802949	-0.0646014395719494	0.5437921996438388	1.7710235968178085	-0.4192261802204689	-2.6222660755047027	-4.016452345662388	-3.414265306340338	-0.6386050618381492	0.1602014444639983	-0.2895337592331273	-0.8084302637108709	0.5538276496883704	-1.9581256489464505	0.944391851466824	-0.5526545156917606	-0.9848782214601384	-5.090870171692906	-4.81778845178869	-7.1995080491920715	-8.744524650102612	-5.154102714831722	-2.623963718575916	-1.4657994749745444	-3.7723410838127553	-6.792473903722257	-7.536797885007191	-8.178648079729946	-8.558433837246643	-7.8111556959348185	-22.55377431939771	-20.708838703163476	-11.828392197824405	-14.082690428865385	5.3011770638326805	15.020290706247083	5.438380393253598	1.684872899606169	8.670837767178542
chr2L:5094223-5095774	5.438380393253598	1.684872899606169	8.670837767178542	11.194112360331964	10.085150715593945	9.01928596822792	8.692406055179687	2.2916426891785444	1.4627523708746728	-4.396808349013815	-3.1306993599284643	-5.902581448014244	-8.822101923083723	-4.102183683573816	-13.898962263574024	-23.011727891236337	-26.403396636791236	-9.023828122130423	-13.386479479739805	-9.885999679092537	-5.248799009831118	-6.0176879325678945	9.965777254799251	5.539434267926286	8.716390841076544	14.534786303760916	12.52970753820429	10.833916301025692	-0.5807520268190238	-5.969903505559245	-12.41263019511976	-8.949505401318298	6.795490937324931	0.0	0.0	4.979554085498774	11.69226624990991	6.188386627113454	10.136996938860065	7.873874314767202	3.256603492815736	3.03350983683404	5.775309954793091	8.71617659183232	2.8618768830048404	4.322006340332127	-0.2820332724953791	-5.447976409333509	-6.975881265533625
chr2L:5097166-5099934	8.692406055179687	2.2916426891785444	1.4627523708746728	-4.396808349013815	-3.1306993599284643	-5.902581448014244	-8.822101923083723	-4.102183683573816	-13.898962263574024	-23.011727891236337	-26.403396636791236	-9.023828122130423	-13.386479479739805	-9.885999679092537	-5.248799009831118	-6.0176879325678945	9.965777254799251	5.539434267926286	8.716390841076544	14.534786303760916	12.52970753820429	10.833916301025692	-0.5807520268190238	-5.969903505559245	-12.41263019511976	-8.949505401318298	6.795490937324931	0.0	0.0	4.979554085498774	11.69226624990991	6.188386627113454	10.136996938860065	7.873874314767202	3.256603492815736	3.03350983683404	5.775309954793091	8.71617659183232	2.8618768830048404	4.322006340332127	-0.2820332724953791	-5.447976409333509	-6.975881265533625	-10.895702385394966	-7.851145177558905	-18.74488430421647	-20.4176946681173	-16.431832084661558	-0.9028457039716091
chr2L:5218281-5221934	-7.50053171927445	-12.07347887515983	-10.524107764035348	-12.512956752578464	-3.523721012853902	-2.293201462496589	-0.16125860883478269	-1.2994664175175838	-3.942883738482985	-1.9425650815616078	-2.319771529657234	0.0	0.47712125471966244	3.4654350931118376	0.0	0.0	0.0	0.288769123076823	0.6252873828651146	0.0	0.0	0.0	0.0	11.387292862157173	20.18286415408066	22.537799940642298	14.871621306574278	13.538570930654695	0.0	0.0	3.3126883389192354	13.775961123484214	13.518269080600344	21.867475842216077	18.33015687423775	9.692125110748663	15.089798399542136	16.02791751930798	14.114582870871338	12.096993306745178	11.891172222744528	10.698473231689402	11.931218995338646	8.264358802688651	5.17210237396189	4.490715825534834	-0.2406233412219088	3.1807696322026247	4.373231277526356
chr2L:5271235-5276350	-6.000037834806968	-5.855674794457646	-7.66176643784109	-6.482436563747092	-6.533789157094001	-2.2141653248025857	-7.9107512236670425	-7.193085913437892	-4.148532413922323	-3.947086419314257	-6.741893416100278	-6.472563707915091	-8.752188090520363	-3.8298504154224586	0.46660954739493005	-0.9059652567236041	-0.2406233412219088	-5.631340304733744	-4.373335987782691	-1.289337620463382	-2.7037934813953677	-1.216649259263145	-4.915063340105523	-3.6673194510792353	-5.344035665976598	-4.485325135059414	-3.371742790707822	-4.399637660961213	-1.663512557038787	-3.645778722972334	-3.1827837990022814	-10.417284571240325	-5.859407103999369	-2.3788234710719953	0.6489937632395198	0.6319730464766251	-0.934865583902865	-0.5644900872493631	-2.709124683740626	-2.1819044003441417	3.5114700630622635	6.340132773221023	0.22432243947821665	0.0	6.507243719003039	18.791532417097493	7.858173149815005	7.528846407957263	13.35556754629013
chr2L:5279161-5284212	-0.2406233412219088	-5.631340304733744	-4.373335987782691	-1.289337620463382	-2.7037934813953677	-1.216649259263145	-4.915063340105523	-3.6673194510792353	-5.344035665976598	-4.485325135059414	-3.371742790707822	-4.399637660961213	-1.663512557038787	-3.645778722972334	-3.1827837990022814	-10.417284571240325	-5.859407103999369	-2.3788234710719953	0.6489937632395198	0.6319730464766251	-0.934865583902865	-0.5644900872493631	-2.709124683740626	-2.1819044003441417	3.5114700630622635	6.340132773221023	0.22432243947821665	0.0	6.507243719003039	18.791532417097493	7.858173149815005	7.528846407957263	13.35556754629013	14.49003587698936	15.628359817403705	15.044390647087388	13.218515240344896	13.235482274951966	8.822233603104813	11.339165089334205	13.087553203389193	2.651351975984537	3.449318853989017	10.57977681137816	6.872454319530891	9.926700018618995	5.956763588958215	9.551292438843648	7.827937085713237
chr2L:5315023-5324845	-4.7543886099545505	-7.070879380250472	-7.007531587879754	-10.92289889139028	-13.22696195068543	-19.062267399771727	-20.576385035979605	-23.049033478154538	-20.586778326007103	-31.616678017923565	-24.335714398741647	-4.158716037688116	2.2797665586372795	19.96873177418898	18.875923485187688	25.516303950092492	17.852751004680968	6.490550133740562	9.5795133918238	3.689509536919404	2.86240993708892	-2.3047150305103066	-1.8628592175521705	-7.954588941124967	-8.184978619052341	-1.2578555613052294	-2.287743701304585	-0.7504699364377134	16.94187017741887	14.836161231121615	10.964803406890473	11.579722736346454	7.182898158382124	6.673411163813774	1.8157085332700824	1.1070906697504461	-3.3530205802973296	-1.3572236210393933	-4.706053187603697	-3.9480133058769455	-2.496463227584433	-3.490176183528995	-1.0648103115007428	-1.31826872786171	-3.1725666967022628	-6.375242293993262	-5.482641271493618	-2.438857004756604	3.293779043006947
chr2L:5327196-5329354	-8.184978619052341	-1.2578555613052294	-2.287743701304585	-0.7504699364377134	16.94187017741887	14.836161231121615	10.964803406890473	11.579722736346454	7.182898158382124	6.673411163813774	1.8157085332700824	1.1070906697504461	-3.3530205802973296	-1.3572236210393933	-4.706053187603697	-3.9480133058769455	-2.496463227584433	-3.490176183528995	-1.0648103115007428	-1.31826872786171	-3.1725666967022628	-6.375242293993262	-5.482641271493618	-2.438857004756604	3.293779043006947	2.45804607352062	0.48897335151659815	1.9084850188786497	-1.0668755590631576	-0.036159813529441774	-0.5849806345591825	1.8380542130376964	1.430897167707017	0.08348357817270881	-1.148267667487403	-0.8595984108468443	-3.485137489232394	-3.151267486038908	-1.9162598865965064	-6.778932208757456	-4.241541245708226	-0.07531549454479002	-2.5902241357083926	-2.8914426960274957	-6.082264811244901	-3.7303415732224767	-5.311178643141674	-1.6744519918853495	-4.256502614299965
chr2L:5517278-5519835	0.998616825560584	-1.6665325262917943	0.48532667105364835	0.019407688556035658	0.5127426482830963	0.5579889288211944	-1.239894309565389	-0.4666095473949303	-1.4505913230868168	-1.687271890967259	-0.8094316180742138	-3.3663433141417616	-0.6164915633708533	-0.7449197501238917	1.7207790031554815	4.908764562438002	4.8904837417931155	3.5076244857227104	1.1083845823085143	1.706274416368382	1.4987669963327541	-0.8526405704718831	1.6434246723165271	-1.870043665387476	-1.1075968464711978	-0.551020371136419	2.4387559788577615	1.2876303654034333	-0.32675222119505476	1.6703729561610152	2.37592145320267	3.18348554324919	3.882568371155067	3.354911587371544	1.1204838538469026	-1.7209443144243581	-1.5225820391745246	-1.3768430568588477	-2.4845942530113048	-4.038122381393748	-1.4076455054850627	1.4313637641589874	-0.8065359368777398	0.3842533059311557	0.3014094497198447	1.7935494508144254	1.2718735439589604	5.414472657672494	3.472114580126404
chr2L:5524473-5526105	1.7207790031554815	4.908764562438002	4.8904837417931155	3.5076244857227104	1.1083845823085143	1.706274416368382	1.4987669963327541	-0.8526405704718831	1.6434246723165271	-1.870043665387476	-1.1075968464711978	-0.551020371136419	2.4387559788577615	1.2876303654034333	-0.32675222119505476	1.6703729561610152	2.37592145320267	3.18348554324919	3.882568371155067	3.354911587371544	1.1204838538469026	-1.7209443144243581	-1.5225820391745246	-1.3768430568588477	-2.4845942530113048	-4.038122381393748	-1.4076455054850627	1.4313637641589874	-0.8065359368777398	0.3842533059311557	0.3014094497198447	1.7935494508144254	1.2718735439589604	5.414472657672494	3.472114580126404	1.5443452046208663	0.244462645455602	-1.5308772793327798	1.4612953510163642	0.7191653253283166	0.38303622237464596	1.4431543474115518	-0.8891972516106023	0.30886589263625247	1.096718024796227	-1.9177557595277828	-1.7638575694844874	-2.277999784431015	-0.7490429136284136
chr2L:5528442-5531142	1.6434246723165271	-1.870043665387476	-1.1075968464711978	-0.551020371136419	2.4387559788577615	1.2876303654034333	-0.32675222119505476	1.6703729561610152	2.37592145320267	3.18348554324919	3.882568371155067	3.354911587371544	1.1204838538469026	-1.7209443144243581	-1.5225820391745246	-1.3768430568588477	-2.4845942530113048	-4.038122381393748	-1.4076455054850627	1.4313637641589874	-0.8065359368777398	0.3842533059311557	0.3014094497198447	1.7935494508144254	1.2718735439589604	5.414472657672494	3.472114580126404	1.5443452046208663	0.244462645455602	-1.5308772793327798	1.4612953510163642	0.7191653253283166	0.38303622237464596	1.4431543474115518	-0.8891972516106023	0.30886589263625247	1.096718024796227	-1.9177557595277828	-1.7638575694844874	-2.277999784431015	-0.7490429136284136	-0.7016946198194888	-2.6273379755749704	0.9716890188427767	-1.8211858739253672	-1.1610002537705302	-0.678133708484532	-0.04115196398964511	-3.326221630251258
chr2L:5532674-5536589	3.18348554324919	3.882568371155067	3.354911587371544	1.1204838538469026	-1.7209443144243581	-1.5225820391745246	-1.3768430568588477	-2.4845942530113048	-4.038122381393748	-1.4076455054850627	1.4313637641589874	-0.8065359368777398	0.3842533059311557	0.3014094497198447	1.7935494508144254	1.2718735439589604	5.414472657672494	3.472114580126404	1.5443452046208663	0.244462645455602	-1.5308772793327798	1.4612953510163642	0.7191653253283166	0.38303622237464596	1.4431543474115518	-0.8891972516106023	0.30886589263625247	1.096718024796227	-1.9177557595277828	-1.7638575694844874	-2.277999784431015	-0.7490429136284136	-0.7016946198194888	-2.6273379755749704	0.9716890188427767	-1.8211858739253672	-1.1610002537705302	-0.678133708484532	-0.04115196398964511	-3.326221630251258	-1.712917134896569	-5.161465417169861	-4.658469995023055	-1.2789342399940287	-1.6577718203210279	-5.262822151094568	-3.5806637736015148	-1.8553732482313607	-0.3842533059311557
chr2L:5538574-5541985	0.3842533059311557	0.3014094497198447	1.7935494508144254	1.2718735439589604	5.414472657672494	3.472114580126404	1.5443452046208663	0.244462645455602	-1.5308772793327798	1.4612953510163642	0.7191653253283166	0.38303622237464596	1.4431543474115518	-0.8891972516106023	0.30886589263625247	1.096718024796227	-1.9177557595277828	-1.7638575694844874	-2.277999784431015	-0.7490429136284136	-0.7016946198194888	-2.6273379755749704	0.9716890188427767	-1.8211858739253672	-1.1610002537705302	-0.678133708484532	-0.04115196398964511	-3.326221630251258	-1.712917134896569	-5.161465417169861	-4.658469995023055	-1.2789342399940287	-1.6577718203210279	-5.262822151094568	-3.5806637736015148	-1.8553732482313607	-0.3842533059311557	-0.8638360267166969	-3.447515301016289	-3.303833224816698	-1.3095569741594058	-6.249663671170069	-2.261199186928159	-2.224796368823077	-0.8551484209528776	-2.141608290443812	-0.9034043916225997	-0.9591312608573317	-1.5241834332417725
chr2L:5543219-5547119	1.4612953510163642	0.7191653253283166	0.38303622237464596	1.4431543474115518	-0.8891972516106023	0.30886589263625247	1.096718024796227	-1.9177557595277828	-1.7638575694844874	-2.277999784431015	-0.7490429136284136	-0.7016946198194888	-2.6273379755749704	0.9716890188427767	-1.8211858739253672	-1.1610002537705302	-0.678133708484532	-0.04115196398964511	-3.326221630251258	-1.712917134896569	-5.161465417169861	-4.658469995023055	-1.2789342399940287	-1.6577718203210279	-5.262822151094568	-3.5806637736015148	-1.8553732482313607	-0.3842533059311557	-0.8638360267166969	-3.447515301016289	-3.303833224816698	-1.3095569741594058	-6.249663671170069	-2.261199186928159	-2.224796368823077	-0.8551484209528776	-2.141608290443812	-0.9034043916225997	-0.9591312608573317	-1.5241834332417725	-1.7287857618188278	-0.23613341106444174	1.9084850188786497	-0.2887691230768229	0.47712125471966244	1.170041379908726	6.922139214128029	4.18876669968597	2.141147737696108
chr2L:5721540-5724079	-9.298940687428388	-7.30160040979637	-7.094470516745844	-4.311878116826449	-9.745765831361016	-4.9347281366781415	-6.864780699168497	-4.382047079503708	-7.748853121001414	-1.2780642861172016	-1.4637527426815689	-0.6252873828651145	-1.0668755590631576	-1.2048957693008349	-9.953939675324097	-8.911192468249258	-4.745863370186104	-4.902735891032243	0.47712125471966244	-1.0668755590631576	-0.32675222119505476	-0.9884928598239788	-1.631527400317226	-2.3861181389697994	-1.9908803431525135	0.5134945978048435	-2.197845138647844	-1.739750878231102	-1.3735595552383564	-2.3420715875438063	-1.0852670412831456	0.0	-2.3559983298416105	-1.1737218734474009	-2.8092004655417906	-1.6338090340464346	1.8584658737563502	1.7879458217111177	-0.7407131190410445	2.2418343582419085	-0.7359535705891888	-0.3842533059311557	0.0	-0.32675222119505476	0.47712125471966244	0.2614505271567006	5.490753168710104	4.6021162871352965	8.427998717681657
chr2L:5767117-5770807	0.21070289983532975	-1.3465075448111592	-2.1972044164954827	-3.838458904951217	-4.2146122196897675	-3.5410844915397988	-1.9144544519610283	3.6023985527404916	8.434817730001985	0.9734696237548497	-3.8775069611835113	-14.197469407228436	-20.59252746812282	-20.419228384316863	-8.015219141358251	-3.8771616916004117	1.0668755590631576	0.6252873828651146	0.0	-0.5552050987676277	7.751125880300608	12.225179907537376	14.474695992788272	7.849573379491769	3.0274915152515898	0.5651517826717827	0.5777871238726426	1.024417501738642	2.122978138819436	3.3348284982294083	1.889545289471558	1.4637527426815686	0.7906137876558695	3.990998220851407	7.81752172360464	7.514324716081011	3.331084506451471	0.13270660758566888	-2.498546790620558	-4.267443686553473	-0.6120858962486534	-2.7007155066752997	-2.644530028790379	0.0	-0.4666095473949303	-1.809752667406666	2.539550814549422	4.167176927624692	3.4160498770408814
chr2L:5800183-5801818	-2.0350630411913437	-3.428404083667922	-4.17446728612914	-3.4937920536919727	-1.4476620743564608	-3.180079675788517	-4.87577065485298	-4.178451639942057	-5.123144019046788	-2.141380411213023	-4.00398443398391	-2.220849885902292	-2.1239945312179795	-1.2312278425147318	0.6380172731361782	-0.330269917127831	1.1559692314597079	2.077743522056654	4.494847014938758	4.365585350335576	2.310691167672551	3.0796455332433994	2.200135302095254	3.455440098133699	4.979881757621861	5.590412417123301	4.722074007585252	5.944171753128999	7.472978430077556	6.401149865386413	4.869449505268213	1.7512976713534498	-0.07431041028586854	0.67699760786481	0.5136596520156023	2.5521625271100916	-0.18286266408027035	-0.49160685957898054	-0.036050663495053974	-5.805636742083957	-7.288022622950938	-13.360258391207926	-7.610883248322888	9.185691088138531	6.755611676713244	4.250119653043829	4.790150265538798	1.8071702726611467	5.234585678364983
chr2L:5802382-5804386	-1.4476620743564608	-3.180079675788517	-4.87577065485298	-4.178451639942057	-5.123144019046788	-2.141380411213023	-4.00398443398391	-2.220849885902292	-2.1239945312179795	-1.2312278425147318	0.6380172731361782	-0.330269917127831	1.1559692314597079	2.077743522056654	4.494847014938758	4.365585350335576	2.310691167672551	3.0796455332433994	2.200135302095254	3.455440098133699	4.979881757621861	5.590412417123301	4.722074007585252	5.944171753128999	7.472978430077556	6.401149865386413	4.869449505268213	1.7512976713534498	-0.07431041028586854	0.67699760786481	0.5136596520156023	2.5521625271100916	-0.18286266408027035	-0.49160685957898054	-0.036050663495053974	-5.805636742083957	-7.288022622950938	-13.360258391207926	-7.610883248322888	9.185691088138531	6.755611676713244	4.250119653043829	4.790150265538798	1.8071702726611467	5.234585678364983	2.263385921796445	2.853373639080445	-0.6249304818585533	-1.0984239195361938
chr2L:5908549-5918429	9.771205438913377	8.905067659606178	6.1145760106302385	5.527587388426101	3.947212646819018	1.4248119087474826	-1.3151271865931067	-1.9897382159583485	-3.3685656685205814	-7.608012321677863	-8.791107696609076	-6.66308198622195	-1.3821770810048504	0.0	0.0	0.288769123076823	-0.2406233412219088	0.892991602433458	0.8307753000931483	1.6806839062132066	0.42943659387439886	2.729357513854549	0.288769123076823	-0.7359535705891888	0.8331037697083299	12.199292771108073	13.362458981475058	9.836236645660737	9.007467943550205	5.307981506580987	3.129482868753691	2.3067351826768454	2.2041440484427572	-0.7359535705891888	0.9693423266897877	-0.7277736902000225	0.952286887354399	0.7391401849026319	1.6737089450766964	1.605536900294743	2.2274486692033224	-0.021147388324433945	7.251420698196537	10.32253734559325	8.40172945422707	4.706888981791717	4.943776938635274	7.030484757013244	0.7158051146113907
chr2L:5918699-5922935	0.42943659387439886	2.729357513854549	0.288769123076823	-0.7359535705891888	0.8331037697083299	12.199292771108073	13.362458981475058	9.836236645660737	9.007467943550205	5.307981506580987	3.129482868753691	2.3067351826768454	2.2041440484427572	-0.7359535705891888	0.9693423266897877	-0.7277736902000225	0.952286887354399	0.7391401849026319	1.6737089450766964	1.605536900294743	2.2274486692033224	-0.021147388324433945	7.251420698196537	10.32253734559325	8.40172945422707	4.706888981791717	4.943776938635274	7.030484757013244	0.7158051146113907	3.6149873451000327	3.5651962328947246	2.8933019337722086	5.553078735438413	1.1962300354202928	-0.7663853222163209	-3.604028558144171	-3.0531447699787275	-1.4272190190054015	-1.0754890922903735	-0.6252873828651145	0.0	0.07420789455355373	2.2636409152907535	0.2574833548296881	2.319268861402206	2.5493641056847016	2.9849456298728536	4.105128048341133	7.591895863698469
chr2L:5949505-5955774	0.03633341830695108	-0.41248128072149903	0.38054047340964037	-1.4488350672985981	-2.337716277713687	-2.7810353039406266	-5.3984183681913	-7.3160846122556995	-11.199502807878531	-10.565500587014926	-7.700787460979793	-0.5050184077099936	-0.7490429136284136	-11.467866060783246	-11.747400672743803	0.7041167811422362	19.372766950015333	7.918399513719269	5.0055780004026875	30.071603521099853	32.23338767748359	22.65460361318286	15.7480689964843	20.758080102981477	19.710800036907788	15.959453056017669	14.43006300173714	12.639662380560393	9.106278711306738	6.750629571950286	7.950110839805197	2.00773552965017	-0.9615864307300518	-4.6019368151407765	-3.185446113053081	-6.041350518713286	-5.773194043505998	-14.917654187377467	-14.611964789848598	-18.279617473310807	-23.725838204242713	-23.093325855523993	-21.536930812607384	-13.384140386582331	-14.69918816231835	-6.3348330360594325	-15.526924520903888	-17.07498486635143	-10.526262710263152
chr2L:5972095-5974054	-6.3348330360594325	-15.526924520903888	-17.07498486635143	-10.526262710263152	-7.867320320796292	-8.565317489709237	-1.54562558148996	-5.732846243178424	-4.72553850780157	-0.6749706209112999	-4.112336204262821	-3.1395014467407396	-1.8282852993109102	-1.9723925738388715	-5.3435818445844365	-5.010788560942107	-0.8736655247448865	0.0	-0.2887691230768229	-0.5552050987676277	-0.3842533059311557	0.9711318172944562	2.138146248325448	1.2562610343823994	4.116414304090061	5.102221892147864	2.0433670330979687	2.641434724860478	1.860965148870515	0.9837605195082327	0.5468583063900168	-2.912747064808865	-0.28829559310550396	-0.08757351519942069	-0.40856525931211984	-0.5727259101718111	0.32675222119505476	-2.6219934369779003	-0.5736873089350709	-2.2627168574644965	-4.052498203557415	-2.9321368801533008	-5.01747352569011	1.5781838836615223	13.425705629339998	22.55833436342602	23.113643052138965	23.297620264707625	17.875892378445037
chr2L:5983691-5986705	1.2562610343823994	4.116414304090061	5.102221892147864	2.0433670330979687	2.641434724860478	1.860965148870515	0.9837605195082327	0.5468583063900168	-2.912747064808865	-0.28829559310550396	-0.08757351519942069	-0.40856525931211984	-0.5727259101718111	0.32675222119505476	-2.6219934369779003	-0.5736873089350709	-2.2627168574644965	-4.052498203557415	-2.9321368801533008	-5.01747352569011	1.5781838836615223	13.425705629339998	22.55833436342602	23.113643052138965	23.297620264707625	17.875892378445037	8.686849068682061	4.4561337902882965	-4.2890221699292885	-9.347949992528545	-11.12041169086454	0.7730566422162692	12.89285743307452	13.940803528411708	9.187641569817128	8.165502759906312	5.333179026816007	4.235256636108216	0.28214426824485705	0.6605213774957117	2.1832734189685987	2.896372361456706	2.0885928001221314	-0.10964131185110519	0.9029423389343565	-0.9721892970563077	1.6711341614359745	0.2176219862127791	-1.3167545110052952
chr2L:5987503-5996599	-2.912747064808865	-0.28829559310550396	-0.08757351519942069	-0.40856525931211984	-0.5727259101718111	0.32675222119505476	-2.6219934369779003	-0.5736873089350709	-2.2627168574644965	-4.052498203557415	-2.9321368801533008	-5.01747352569011	1.5781838836615223	13.425705629339998	22.55833436342602	23.113643052138965	23.297620264707625	17.875892378445037	8.686849068682061	4.4561337902882965	-4.2890221699292885	-9.347949992528545	-11.12041169086454	0.7730566422162692	12.89285743307452	13.940803528411708	9.187641569817128	8.165502759906312	5.333179026816007	4.235256636108216	0.28214426824485705	0.6605213774957117	2.1832734189685987	2.896372361456706	2.0885928001221314	-0.10964131185110519	0.9029423389343565	-0.9721892970563077	1.6711341614359745	0.2176219862127791	-1.3167545110052952	1.2896491595009696	-1.3632004050758013	-0.36800581460624376	1.8947005481038692	-1.8087235424887744	0.1589022780982281	2.3834063566691195	3.128781882702008
chr2L:6022673-6024589	-13.178759753955056	-9.003145238750474	-13.994774238412857	-6.540579775959715	-10.096162456188043	-13.10848034467508	-14.089740672743378	-11.824413981531364	-10.907492195298214	-11.094838918490177	-3.7530989307872993	-11.360695737087106	-6.018500609202793	-6.699342629436221	-6.3383766234041214	-1.2780642861172016	0.5454926883996524	1.794594935672188	8.38938308829317	9.756494086314136	4.684198152320608	8.955015412730818	12.620833718609383	17.75629436757098	12.784903895637521	5.7785720363011865	1.0822806204326034	8.57725466918113	21.02905384920373	15.54449229292998	23.334151438049794	14.913745350124465	14.397635113164498	10.400727689611042	11.682290814905583	3.800231166641076	4.520511372204216	7.408765953148897	6.584585025356973	5.823471153229698	5.920538789265907	0.7903186167152069	-1.5808373746462783	-6.4554967552180855	-9.82344747245519	-13.267587994827704	-17.731382134002864	-15.67283423260616	-7.724242330751925
chr2L:6036708-6037932	21.02905384920373	15.54449229292998	23.334151438049794	14.913745350124465	14.397635113164498	10.400727689611042	11.682290814905583	3.800231166641076	4.520511372204216	7.408765953148897	6.584585025356973	5.823471153229698	5.920538789265907	0.7903186167152069	-1.5808373746462783	-6.4554967552180855	-9.82344747245519	-13.267587994827704	-17.731382134002864	-15.67283423260616	-7.724242330751925	-14.167856351731805	-6.363989677652169	-4.92336740976421	-5.982146319512934	-3.2477086179515107	5.9087837640086445	10.748212514895112	16.633108798437824	6.178068513732747	9.185539527061112	7.684947079365676	3.4001638150271054	1.666962199196092	7.014515803922345	4.606217264181383	5.130722807801127	8.536795346779568	5.2848101923822455	5.533123643383156	4.160102577587071	0.3004621855994355	0.3211304435956989	3.0371044894096997	3.241344204966934	1.131641084759343	0.041059901218806004	-1.5492348077994986	-2.550529310704933
chr2L:6038996-6042442	14.397635113164498	10.400727689611042	11.682290814905583	3.800231166641076	4.520511372204216	7.408765953148897	6.584585025356973	5.823471153229698	5.920538789265907	0.7903186167152069	-1.5808373746462783	-6.4554967552180855	-9.82344747245519	-13.267587994827704	-17.731382134002864	-15.67283423260616	-7.724242330751925	-14.167856351731805	-6.363989677652169	-4.92336740976421	-5.982146319512934	-3.2477086179515107	5.9087837640086445	10.748212514895112	16.633108798437824	6.178068513732747	9.185539527061112	7.684947079365676	3.4001638150271054	1.666962199196092	7.014515803922345	4.606217264181383	5.130722807801127	8.536795346779568	5.2848101923822455	5.533123643383156	4.160102577587071	0.3004621855994355	0.3211304435956989	3.0371044894096997	3.241344204966934	1.131641084759343	0.041059901218806004	-1.5492348077994986	-2.550529310704933	0.0	-0.39220199941574974	-1.08064990453429	-0.6696821593459411
chr2L:6045973-6048471	-17.731382134002864	-15.67283423260616	-7.724242330751925	-14.167856351731805	-6.363989677652169	-4.92336740976421	-5.982146319512934	-3.2477086179515107	5.9087837640086445	10.748212514895112	16.633108798437824	6.178068513732747	9.185539527061112	7.684947079365676	3.4001638150271054	1.666962199196092	7.014515803922345	4.606217264181383	5.130722807801127	8.536795346779568	5.2848101923822455	5.533123643383156	4.160102577587071	0.3004621855994355	0.3211304435956989	3.0371044894096997	3.241344204966934	1.131641084759343	0.041059901218806004	-1.5492348077994986	-2.550529310704933	0.0	-0.39220199941574974	-1.08064990453429	-0.6696821593459411	1.9048840647038372	0.9062692481014997	-0.6802963680507325	2.232946045073447	4.004107850911616	4.336043571401424	5.098061454996935	-0.2896326649800839	-0.7883326890407625	-2.2241717671829773	-5.673354011902029	-7.451427535114598	-13.431782860364065	-10.072127352967009
chr2L:6048760-6050790	-5.982146319512934	-3.2477086179515107	5.9087837640086445	10.748212514895112	16.633108798437824	6.178068513732747	9.185539527061112	7.684947079365676	3.4001638150271054	1.666962199196092	7.014515803922345	4.606217264181383	5.130722807801127	8.536795346779568	5.2848101923822455	5.533123643383156	4.160102577587071	0.3004621855994355	0.3211304435956989	3.0371044894096997	3.241344204966934	1.131641084759343	0.041059901218806004	-1.5492348077994986	-2.550529310704933	0.0	-0.39220199941574974	-1.08064990453429	-0.6696821593459411	1.9048840647038372	0.9062692481014997	-0.6802963680507325	2.232946045073447	4.004107850911616	4.336043571401424	5.098061454996935	-0.2896326649800839	-0.7883326890407625	-2.2241717671829773	-5.673354011902029	-7.451427535114598	-13.431782860364065	-10.072127352967009	-8.56997011223504	-1.7837199945243307	-8.169288261573042	-15.975127166968845	-14.139460053023166	-16.929764386621528
chr2L:6051464-6054606	6.178068513732747	9.185539527061112	7.684947079365676	3.4001638150271054	1.666962199196092	7.014515803922345	4.606217264181383	5.130722807801127	8.536795346779568	5.2848101923822455	5.533123643383156	4.160102577587071	0.3004621855994355	0.3211304435956989	3.0371044894096997	3.241344204966934	1.131641084759343	0.041059901218806004	-1.5492348077994986	-2.550529310704933	0.0	-0.39220199941574974	-1.08064990453429	-0.6696821593459411	1.9048840647038372	0.9062692481014997	-0.6802963680507325	2.232946045073447	4.004107850911616	4.336043571401424	5.098061454996935	-0.2896326649800839	-0.7883326890407625	-2.2241717671829773	-5.673354011902029	-7.451427535114598	-13.431782860364065	-10.072127352967009	-8.56997011223504	-1.7837199945243307	-8.169288261573042	-15.975127166968845	-14.139460053023166	-16.929764386621528	-17.81567484631258	-16.640479469473323	-13.853734341577423	-5.634143925858592	5.979862683579372
chr2L:6059911-6062287	0.041059901218806004	-1.5492348077994986	-2.550529310704933	0.0	-0.39220199941574974	-1.08064990453429	-0.6696821593459411	1.9048840647038372	0.9062692481014997	-0.6802963680507325	2.232946045073447	4.004107850911616	4.336043571401424	5.098061454996935	-0.2896326649800839	-0.7883326890407625	-2.2241717671829773	-5.673354011902029	-7.451427535114598	-13.431782860364065	-10.072127352967009	-8.56997011223504	-1.7837199945243307	-8.169288261573042	-15.975127166968845	-14.139460053023166	-16.929764386621528	-17.81567484631258	-16.640479469473323	-13.853734341577423	-5.634143925858592	5.979862683579372	7.617350022506932	2.8021468674280214	0.0	0.0	7.412840022843624	11.002146979725731	5.736972168054504	1.3821770810048504	-0.32675222119505476	2.9994128749923923	15.176244026248963	12.39105422482975	11.096992055843666	8.539583606527051	7.962452507060288	3.4378069721019298	5.8955285819857135
chr2L:6062951-6065674	-0.6696821593459411	1.9048840647038372	0.9062692481014997	-0.6802963680507325	2.232946045073447	4.004107850911616	4.336043571401424	5.098061454996935	-0.2896326649800839	-0.7883326890407625	-2.2241717671829773	-5.673354011902029	-7.451427535114598	-13.431782860364065	-10.072127352967009	-8.56997011223504	-1.7837199945243307	-8.169288261573042	-15.975127166968845	-14.139460053023166	-16.929764386621528	-17.81567484631258	-16.640479469473323	-13.853734341577423	-5.634143925858592	5.979862683579372	7.617350022506932	2.8021468674280214	0.0	0.0	7.412840022843624	11.002146979725731	5.736972168054504	1.3821770810048504	-0.32675222119505476	2.9994128749923923	15.176244026248963	12.39105422482975	11.096992055843666	8.539583606527051	7.962452507060288	3.4378069721019298	5.8955285819857135	2.2087699498941853	1.5267822881204438	-0.39105395364254913	-5.020146884755524	-0.3570072649485541	-6.942908674224546
chr2L:6066251-6068684	5.098061454996935	-0.2896326649800839	-0.7883326890407625	-2.2241717671829773	-5.673354011902029	-7.451427535114598	-13.431782860364065	-10.072127352967009	-8.56997011223504	-1.7837199945243307	-8.169288261573042	-15.975127166968845	-14.139460053023166	-16.929764386621528	-17.81567484631258	-16.640479469473323	-13.853734341577423	-5.634143925858592	5.979862683579372	7.617350022506932	2.8021468674280214	0.0	0.0	7.412840022843624	11.002146979725731	5.736972168054504	1.3821770810048504	-0.32675222119505476	2.9994128749923923	15.176244026248963	12.39105422482975	11.096992055843666	8.539583606527051	7.962452507060288	3.4378069721019298	5.8955285819857135	2.2087699498941853	1.5267822881204438	-0.39105395364254913	-5.020146884755524	-0.3570072649485541	-6.942908674224546	6.024868541644285	9.165473093314306	18.332111962113874	24.639457053116413	15.493958902922618	9.162271967331208	12.666273032730478
chr2L:6068910-6070806	-7.451427535114598	-13.431782860364065	-10.072127352967009	-8.56997011223504	-1.7837199945243307	-8.169288261573042	-15.975127166968845	-14.139460053023166	-16.929764386621528	-17.81567484631258	-16.640479469473323	-13.853734341577423	-5.634143925858592	5.979862683579372	7.617350022506932	2.8021468674280214	0.0	0.0	7.412840022843624	11.002146979725731	5.736972168054504	1.3821770810048504	-0.32675222119505476	2.9994128749923923	15.176244026248963	12.39105422482975	11.096992055843666	8.539583606527051	7.962452507060288	3.4378069721019298	5.8955285819857135	2.2087699498941853	1.5267822881204438	-0.39105395364254913	-5.020146884755524	-0.3570072649485541	-6.942908674224546	6.024868541644285	9.165473093314306	18.332111962113874	24.639457053116413	15.493958902922618	9.162271967331208	12.666273032730478	10.046174865968613	8.778841171849143	8.112642253589668	2.6700186736680545	-0.9370460753992288
chr2L:6072438-6074681	-14.139460053023166	-16.929764386621528	-17.81567484631258	-16.640479469473323	-13.853734341577423	-5.634143925858592	5.979862683579372	7.617350022506932	2.8021468674280214	0.0	0.0	7.412840022843624	11.002146979725731	5.736972168054504	1.3821770810048504	-0.32675222119505476	2.9994128749923923	15.176244026248963	12.39105422482975	11.096992055843666	8.539583606527051	7.962452507060288	3.4378069721019298	5.8955285819857135	2.2087699498941853	1.5267822881204438	-0.39105395364254913	-5.020146884755524	-0.3570072649485541	-6.942908674224546	6.024868541644285	9.165473093314306	18.332111962113874	24.639457053116413	15.493958902922618	9.162271967331208	12.666273032730478	10.046174865968613	8.778841171849143	8.112642253589668	2.6700186736680545	-0.9370460753992288	-5.63459849361608	-8.961778800089252	-11.500717583131106	-17.712339472811752	-21.385876328232282	-24.549916009631236	-23.215890317784968
chr2L:6125056-6127642	-3.661749076880008	-3.320059232784147	4.616185314726303	12.782623808170868	8.70172122825133	1.3334897121381457	6.37123915002651	2.7836475624487704	9.089989178632496	11.898527106090054	2.242749846917162	7.451581990696773	3.5242326729148052	3.6406026570488432	4.172334350417374	2.750259318300724	1.5822295038100949	-0.9684981960195697	-0.10193269277665616	-2.14666333365181	-3.367743054682869	-2.6886582923129643	-0.8065359368777398	-2.155921150721805	-6.930420934746746	-12.05239176259243	-6.569601463331444	-2.405479010171066	-3.5792397207429665	-2.4887687440782527	-7.78088753358892	-6.154048309409644	-1.3256561878819657	5.804283290045689	2.8008398702995594	-0.9207074752827707	2.607174420681313	3.0084626423368177	2.06468258845931	-2.049133161993899	-7.177060227040931	-10.468177953140446	-7.418770234719471	-6.6911229926814935	-4.488144279667328	-12.676665603649804	-15.54085023545374	-12.280770769728246	9.05971300959763
chr2L:6324937-6333173	-1.570613158206717	-2.3637347150280155	-3.3486816618240307	-3.8075393542750815	-6.592598185302328	-5.885083163657022	-3.9359700604068575	-5.324846163436957	0.0	-1.2443426282845207	-4.344043039542635	-2.3304002847038086	0.32675222119505476	-1.9084850188786497	0.06492149309970875	2.2115152030229677	0.15601177776756703	1.821593157810214	-1.3628202648570296	-0.39734068960651336	-0.3842533059311557	-0.7359535705891888	-0.9884928598239788	-0.3842533059311557	0.3842533059311557	0.7158051146113907	5.91852382163823	11.318741807480063	4.638166445338724	9.722961844045305	4.839452879658205	8.594138667763202	7.244549092156423	5.214328958586253	1.9235870056309292	4.826112948711454	0.02759163306867637	0.7361213771733235	-1.006698420823439	1.3112506732081581	1.6852238879147947	0.16125860883478288	0.0	1.5578315211231708	1.1041758362193257	1.6456160970338585	1.8555411314158654	2.0604728949692324	-0.47964739776666215
chr2L:6342543-6344002	0.02759163306867637	0.7361213771733235	-1.006698420823439	1.3112506732081581	1.6852238879147947	0.16125860883478288	0.0	1.5578315211231708	1.1041758362193257	1.6456160970338585	1.8555411314158654	2.0604728949692324	-0.47964739776666215	-0.3083040680430508	-0.7083422152453236	-0.07647523432679328	-1.5577622994621383	-3.4703892766380893	-3.0031466995092235	-0.3887461076840382	-2.2815538980028354	-8.129410794654602	-5.128928953571158	-4.59016018935757	-1.2679984501024053	0.9059652567236041	-3.665804918110688	-4.141275975931515	-1.1155861976026733	-1.232959492632065	-5.284576350852335	-7.5813497515292	-10.404617754507317	-7.002987759736871	-4.838814236262617	-10.076183527228798	-8.2822122902086	-9.435167380222596	-1.9084850188786497	-0.6252873828651145	0.3842533059311557	-0.47712125471966244	-1.3821770810048504	-2.1772835646938775	0.0	0.47712125471966244	0.0	-0.3842533059311557	1.1794922381286501
chr2L:6344031-6347403	1.3112506732081581	1.6852238879147947	0.16125860883478288	0.0	1.5578315211231708	1.1041758362193257	1.6456160970338585	1.8555411314158654	2.0604728949692324	-0.47964739776666215	-0.3083040680430508	-0.7083422152453236	-0.07647523432679328	-1.5577622994621383	-3.4703892766380893	-3.0031466995092235	-0.3887461076840382	-2.2815538980028354	-8.129410794654602	-5.128928953571158	-4.59016018935757	-1.2679984501024053	0.9059652567236041	-3.665804918110688	-4.141275975931515	-1.1155861976026733	-1.232959492632065	-5.284576350852335	-7.5813497515292	-10.404617754507317	-7.002987759736871	-4.838814236262617	-10.076183527228798	-8.2822122902086	-9.435167380222596	-1.9084850188786497	-0.6252873828651145	0.3842533059311557	-0.47712125471966244	-1.3821770810048504	-2.1772835646938775	0.0	0.47712125471966244	0.0	-0.3842533059311557	1.1794922381286501	0.6191438593350367	0.16068432228610147	0.3055162503799057
chr2L:6425098-6426744	0.62227851381125	-1.4482922062073469	-2.3462261831241444	-0.5011993269725604	1.2262690281125643	3.335101670286624	2.7681650500863313	5.702469361865403	6.671019360733935	1.4637527426815686	0.6252873828651146	9.950249007237336	12.307716558177184	10.72062974129399	8.831645343432738	2.9262239088696433	-1.1327375758152562	-4.606885958264675	-6.57053084830037	-11.371547367183558	-14.088622479705307	-15.219927580744326	-9.166410579067076	-0.9884928598239788	-5.954952807884914	-8.501887800305603	-1.9229246495807275	-3.540260821262492	-10.736803683214768	-4.361920138856364	-4.360964151213983	-7.101266975625246	-3.766754952809064	-1.4637527426815689	-1.3821770810048504	0.9059652567236041	0.5552050987676277	0.3842533059311557	2.868398228177065	3.325495509668914	0.4269066691778022	0.11064658244130207	-5.408885799874689	-4.699752190746134	-3.7294361854230877	-2.3871656485411163	-3.2158088035361074	-4.0900873761124785	-3.1311509614577675
chr2L:6448429-6452861	-3.2158088035361074	-4.0900873761124785	-3.1311509614577675	-2.0857017756385736	-0.1785541382144752	0.3842533059311557	-0.3947464521974322	1.4444713306590389	1.064953689161325	2.3238673126538267	0.4621397565337915	3.1265621723042347	2.8324110802784053	0.6252873828651146	-0.2406233412219088	5.05520122893547	5.7149249325522815	6.9499146780000585	0.0	-0.9884928598239788	2.2889583346715345	8.33814415851178	4.6770707267728335	3.2462660969366888	7.81828874404664	8.254336658384334	13.290911581100536	12.552013798718104	9.080394679175507	17.480431880265858	16.496039390806093	18.651975290535837	18.20685646461521	11.974050485612839	5.40622107556859	14.638358606286983	13.249596100295873	11.24842554885822	11.45647377480112	8.706855849976732	1.2467742677097402	-2.3728152042277837	-8.592214371696162	-10.522484402710441	-15.616553668967397	-17.639765106377727	-25.376321389836775	-25.791448427263234	-29.25694948377798
chr2L:6456520-6459058	6.9499146780000585	0.0	-0.9884928598239788	2.2889583346715345	8.33814415851178	4.6770707267728335	3.2462660969366888	7.81828874404664	8.254336658384334	13.290911581100536	12.552013798718104	9.080394679175507	17.480431880265858	16.496039390806093	18.651975290535837	18.20685646461521	11.974050485612839	5.40622107556859	14.638358606286983	13.249596100295873	11.24842554885822	11.45647377480112	8.706855849976732	1.2467742677097402	-2.3728152042277837	-8.592214371696162	-10.522484402710441	-15.616553668967397	-17.639765106377727	-25.376321389836775	-25.791448427263234	-29.25694948377798	-25.35405924942203	-26.201236153852633	-33.665209387128066	-16.416931029216055	-29.74978370021984	-44.08321959422736	-114.87921719919578	-115.31319412522716	-81.6442684294982	0.0	0.0	0.0	0.0	0.0	0.0	0.0	0.0
chr2L:6473995-6476237	-33.665209387128066	-16.416931029216055	-29.74978370021984	-44.08321959422736	-114.87921719919578	-115.31319412522716	-81.6442684294982	0.0	0.0	0.0	0.0	0.0	0.0	0.0	0.0	0.0	0.0	0.0	0.0	0.0	0.0	0.0	0.0	0.0	0.0	-0.47712125471966244	0.0	0.0	0.0	0.0	0.0	0.0	0.0	0.0	0.0	0.0	0.0	0.0	0.0	0.0	0.0	0.0	0.0	17.437533416964083	108.94731709120548	120.8641085407597	63.098404544203035	26.221685287830475	14.73213797595702
chr2L:6477020-6479286	0.0	0.0	0.0	0.0	0.0	0.0	0.0	0.0	0.0	0.0	0.0	0.0	0.0	0.0	0.0	0.0	0.0	0.0	-0.47712125471966244	0.0	0.0	0.0	0.0	0.0	0.0	0.0	0.0	0.0	0.0	0.0	0.0	0.0	0.0	0.0	0.0	0.0	17.437533416964083	108.94731709120548	120.8641085407597	63.098404544203035	26.221685287830475	14.73213797595702	2.283931493896462	12.65506804404042	5.297975976312028	11.100404337747692	6.663081986221949	9.204643162527379	3.2366047433281113
chr2L:6486387-6488172	-0.47712125471966244	0.0	0.0	0.0	0.0	0.0	0.0	0.0	0.0	0.0	0.0	0.0	0.0	0.0	0.0	0.0	0.0	0.0	17.437533416964083	108.94731709120548	120.8641085407597	63.098404544203035	26.221685287830475	14.73213797595702	2.283931493896462	12.65506804404042	5.297975976312028	11.100404337747692	6.663081986221949	9.204643162527379	3.2366047433281113	1.8154021343855717	-0.46468549038937496	-2.934045779220782	-0.9325618220134277	-7.339501264518471	-9.470248324945281	-1.0466924622419154	-1.170041379908726	1.0466924622419154	21.183777063796633	27.24853888572085	23.597150360513773	25.685578460662548	17.12940291395551	9.787693906597989	6.233750874864548	3.9519689472588175	2.223791226617862
chr2L:6488905-6490925	0.0	0.0	0.0	0.0	0.0	0.0	0.0	0.0	0.0	0.0	0.0	0.0	0.0	17.437533416964083	108.94731709120548	120.8641085407597	63.098404544203035	26.221685287830475	14.73213797595702	2.283931493896462	12.65506804404042	5.297975976312028	11.100404337747692	6.663081986221949	9.204643162527379	3.2366047433281113	1.8154021343855717	-0.46468549038937496	-2.934045779220782	-0.9325618220134277	-7.339501264518471	-9.470248324945281	-1.0466924622419154	-1.170041379908726	1.0466924622419154	21.183777063796633	27.24853888572085	23.597150360513773	25.685578460662548	17.12940291395551	9.787693906597989	6.233750874864548	3.9519689472588175	2.223791226617862	-0.5480891415877298	-0.9360113848821651	-2.7841782497371295	-3.6068211068924154	-0.3964477671064411
chr2L:6491134-6494075	0.0	0.0	0.0	0.0	0.0	0.0	0.0	0.0	17.437533416964083	108.94731709120548	120.8641085407597	63.098404544203035	26.221685287830475	14.73213797595702	2.283931493896462	12.65506804404042	5.297975976312028	11.100404337747692	6.663081986221949	9.204643162527379	3.2366047433281113	1.8154021343855717	-0.46468549038937496	-2.934045779220782	-0.9325618220134277	-7.339501264518471	-9.470248324945281	-1.0466924622419154	-1.170041379908726	1.0466924622419154	21.183777063796633	27.24853888572085	23.597150360513773	25.685578460662548	17.12940291395551	9.787693906597989	6.233750874864548	3.9519689472588175	2.223791226617862	-0.5480891415877298	-0.9360113848821651	-2.7841782497371295	-3.6068211068924154	-0.3964477671064411	-1.8637166806272958	-1.7203691864021982	-4.4449418256029904	-5.316324380994145	-8.788440915172583
chr2L:6558212-6561244	0.18223272791703826	1.5200503678052129	0.26690351734713097	0.6386205403520696	0.4738849760050669	0.7391333966507933	-0.9207074752827707	2.7103118662750347	4.236666614531845	3.4397022636312786	0.0	0.22407746444571308	2.7976930609575996	3.086142237851412	2.4411833764752173	3.808255439327915	-1.1267407777214458	0.8661870410990832	-0.07819901151911127	0.9879728282993004	1.680401034260518	-0.30735967257511815	-2.1078720989603963	-0.8873228561671364	-2.2427202672028015	-1.3107545331266464	-0.7250740549324951	-1.1499004089843636	-3.458290060885781	-5.041477706691407	-3.030270636684572	-4.595869779713846	-2.1272896894664317	0.6383073482902311	-14.489180065589276	-18.969312512599117	-10.383193918764794	-8.60198039606235	3.386252786050442	20.980858264295463	33.59450814554112	26.316311230424	17.244094112723854	13.728153644109412	5.094514888685431	3.4745096299363856	8.81263197585447	2.1854721223724196	9.544059455684534
chr2L:6562879-6564362	3.4397022636312786	0.0	0.22407746444571308	2.7976930609575996	3.086142237851412	2.4411833764752173	3.808255439327915	-1.1267407777214458	0.8661870410990832	-0.07819901151911127	0.9879728282993004	1.680401034260518	-0.30735967257511815	-2.1078720989603963	-0.8873228561671364	-2.2427202672028015	-1.3107545331266464	-0.7250740549324951	-1.1499004089843636	-3.458290060885781	-5.041477706691407	-3.030270636684572	-4.595869779713846	-2.1272896894664317	0.6383073482902311	-14.489180065589276	-18.969312512599117	-10.383193918764794	-8.60198039606235	3.386252786050442	20.980858264295463	33.59450814554112	26.316311230424	17.244094112723854	13.728153644109412	5.094514888685431	3.4745096299363856	8.81263197585447	2.1854721223724196	9.544059455684534	10.900115563608761	1.8289239693717887	9.405962324996343	5.096541378631802	6.0414234636926185	4.813086931944866	7.195666699937442	7.927057854398083	16.496335530021764
chr2L:6564868-6565951	3.086142237851412	2.4411833764752173	3.808255439327915	-1.1267407777214458	0.8661870410990832	-0.07819901151911127	0.9879728282993004	1.680401034260518	-0.30735967257511815	-2.1078720989603963	-0.8873228561671364	-2.2427202672028015	-1.3107545331266464	-0.7250740549324951	-1.1499004089843636	-3.458290060885781	-5.041477706691407	-3.030270636684572	-4.595869779713846	-2.1272896894664317	0.6383073482902311	-14.489180065589276	-18.969312512599117	-10.383193918764794	-8.60198039606235	3.386252786050442	20.980858264295463	33.59450814554112	26.316311230424	17.244094112723854	13.728153644109412	5.094514888685431	3.4745096299363856	8.81263197585447	2.1854721223724196	9.544059455684534	10.900115563608761	1.8289239693717887	9.405962324996343	5.096541378631802	6.0414234636926185	4.813086931944866	7.195666699937442	7.927057854398083	16.496335530021764	11.185639428971571	15.493652187126482	8.92778126868828	8.896351182577565
chr2L:6612656-6618550	-3.5868981765755654	-3.2415008030159	-5.805839838270081	-7.063205625127943	-3.551039074662504	-31.269597316805044	-29.14024790500814	-15.847371927819767	-4.967614092897158	-2.074588772498274	-0.47712125471966244	-6.795405832068738	-9.128665536256635	-4.18475474491812	0.37107205997171755	-0.9884928598239788	2.622268407072824	15.430964965291638	4.672416020157342	3.320059232784147	14.021963842144219	4.646614593367507	9.424854686217635	12.308590287506757	14.581024759149921	3.0946091758175798	4.849934876518965	-2.61178884839067	1.1584676116853503	-3.2381445337602166	-1.537119665374769	-6.623226760158185	-1.4952132644201317	-3.091506434334619	-0.22816119486484343	-0.3842533059311557	-1.8027107223228733	-5.060959207151756	-4.949641158377661	-3.4179061553770342	-5.940856679660868	-0.8807275879539905	-4.947719089504079	-10.758111192789569	-7.309141758617286	-4.589443381614047	-0.2887691230768229	0.47712125471966244	-1.4637527426815689
chr2L:6633090-6640843	-0.8807275879539905	-4.947719089504079	-10.758111192789569	-7.309141758617286	-4.589443381614047	-0.2887691230768229	0.47712125471966244	-1.4637527426815689	1.1737218734474009	-4.167209801672504	-5.071459789719581	-0.8065359368777398	-5.673542120233228	-2.623955134101775	0.0	-0.7359535705891888	-0.32675222119505476	-1.1462251112520692	-0.8361691921254214	-1.6404862349754794	-2.1968229755500888	0.32675222119505476	-0.47712125471966244	-0.9884928598239788	0.0	2.2055906335406323	0.4928711537440004	0.9884928598239788	0.13639464639252108	8.577894852353895	5.998973666682957	9.909127049036586	4.867783892871489	3.660452359742359	6.42321759721289	1.9084850188786497	2.437574874799124	3.349489383286944	3.4737522593438594	3.341733795449231	6.042500345846716	3.2004896425952976	0.09393649727042036	2.2200206844383104	1.3781403950191902	1.9719982406696892	0.7497549651106361	-2.606901467478703	-0.8065359368777398
chr2L:6649546-6654881	3.660452359742359	6.42321759721289	1.9084850188786497	2.437574874799124	3.349489383286944	3.4737522593438594	3.341733795449231	6.042500345846716	3.2004896425952976	0.09393649727042036	2.2200206844383104	1.3781403950191902	1.9719982406696892	0.7497549651106361	-2.606901467478703	-0.8065359368777398	-4.0356953097933195	-6.353856160113607	-4.121150542455992	-7.235724285952968	-4.893694108865057	-9.813959182233058	-6.755334076363971	9.773430146158965	9.917202310461	19.882829149459038	15.961377923023674	15.48328780292533	16.885091774350492	4.127102753755368	17.089274173465018	13.060681378695342	10.456771425244737	10.359236787728166	1.316392512025748	-5.57715838360439	-12.13148828934049	-12.291089366601767	-4.671055724127736	-0.8065359368777398	-0.5050184077099936	1.3821770810048504	-0.8065359368777398	-3.922619266899286	-4.202563559598381	-0.47712125471966244	3.6934198599016073	22.679215343179845	24.746812125228058
chr2L:6674358-6675666	30.275396429376165	26.111851401259997	20.260107366341813	15.744434650195569	16.69392217488026	10.525100123915077	6.881252770740516	7.05251581086055	2.258070353120119	4.404889030306256	3.0316305287851777	2.0878678863469013	-1.0720921207973897	-2.8292316844987626	-2.6145103416879487	-2.493315399908487	1.0167589555619438	-0.33805864548470393	1.2373082627889058	0.7743551068854994	1.178708338144877	0.8855522349401793	0.11308105899009978	-1.0084898227773078	-3.484017021915974	-3.288771399455871	-6.131326683015032	-5.56118697591536	-9.465566990122044	-9.990381123109607	-5.439736400157075	-14.07970378883378	-15.494828595217745	-17.173198194939207	-11.11133791864748	-11.962912482828528	-11.081774872824338	-13.621873463635925	-2.225414105619564	-4.249511670345839	-7.477929276840016	-1.4700822753787204	-10.243593203728949	-13.359484590335375	-10.749351420661993	-1.9701088963065265	0.5552050987676277	0.7099740011660672	8.923331944247728
chr2L:6677896-6682920	7.05251581086055	2.258070353120119	4.404889030306256	3.0316305287851777	2.0878678863469013	-1.0720921207973897	-2.8292316844987626	-2.6145103416879487	-2.493315399908487	1.0167589555619438	-0.33805864548470393	1.2373082627889058	0.7743551068854994	1.178708338144877	0.8855522349401793	0.11308105899009978	-1.0084898227773078	-3.484017021915974	-3.288771399455871	-6.131326683015032	-5.56118697591536	-9.465566990122044	-9.990381123109607	-5.439736400157075	-14.07970378883378	-15.494828595217745	-17.173198194939207	-11.11133791864748	-11.962912482828528	-11.081774872824338	-13.621873463635925	-2.225414105619564	-4.249511670345839	-7.477929276840016	-1.4700822753787204	-10.243593203728949	-13.359484590335375	-10.749351420661993	-1.9701088963065265	0.5552050987676277	0.7099740011660672	8.923331944247728	8.045541217699512	14.894586272196907	26.87778760825533	32.47850984727571	31.798919890873336	23.04928014941896	20.41260100454478
chr2L:6717881-6722792	-7.310551675569275	3.36977440665617	2.283129657490476	0.22402468574922646	-1.8991645226873666	-1.1563714365486997	-3.099851998984858	-4.407571872230877	-7.539760695595006	-11.407427346641756	-15.800086506344568	-14.709639526954069	-11.903822438320336	-4.908515153873283	-2.5319575309365745	-5.385445001428422	-4.259084046843978	-9.738266715273713	-10.603471179316719	-14.716984605400453	-4.053229526128184	0.8230216375472762	-2.048286590101839	-4.128424134962618	-6.8239426451798595	-4.755365785612294	-6.061445798973236	-0.14277677466388466	-5.651558841714206	-15.91730225217808	-15.141308093285371	-11.384014478826538	-5.573641226050286	-2.915040058140017	-0.9355051223559318	25.56457850864453	21.17149966269907	18.177139797761903	18.592045321353194	19.713345340015696	19.051765048926956	14.494406374248221	15.758130680113766	6.745052748594378	0.5050184077099935	5.036115222828403	6.652955402215916	5.82909628418788	8.342955847254762
chr2L:6725744-6732798	-4.259084046843978	-9.738266715273713	-10.603471179316719	-14.716984605400453	-4.053229526128184	0.8230216375472762	-2.048286590101839	-4.128424134962618	-6.8239426451798595	-4.755365785612294	-6.061445798973236	-0.14277677466388466	-5.651558841714206	-15.91730225217808	-15.141308093285371	-11.384014478826538	-5.573641226050286	-2.915040058140017	-0.9355051223559318	25.56457850864453	21.17149966269907	18.177139797761903	18.592045321353194	19.713345340015696	19.051765048926956	14.494406374248221	15.758130680113766	6.745052748594378	0.5050184077099935	5.036115222828403	6.652955402215916	5.82909628418788	8.342955847254762	7.549879375729467	6.520650305700464	4.477282261571932	2.7830438223547165	3.986338124451186	2.4191008617485465	3.7577687052118147	1.3355796537703852	2.717644793747974	-0.5177679114556173	-0.1997810442559723	0.8362320527929753	0.5320731686948769	1.1369286864077728	-0.06954292290800065	-3.2416102492170715
chr2L:6852898-6854141	5.789912092116112	2.480243302779235	1.8308390118539275	-1.686654663503628	-1.58069113885912	-5.866718139909546	-2.194141012671198	-2.6654668167568167	-2.480699183060487	-1.2372353427340355	-0.5966240364504044	-1.0033531574005925	-0.5251554870916665	-0.9371589721440631	1.8891679812153266	-0.11644544558642164	1.8137435017368602	0.5317621339100489	0.8409764240034467	0.3727902215057618	-2.6933676079103077	-2.0782220840051813	-0.8796081231966294	-0.28578711536521345	0.16514047998514952	-3.9459397173734945	-3.6312535216449127	-3.1486640734515707	-1.7403143213384635	-1.0045862058583408	-1.2352959291970254	-4.033664368896219	-4.610571160509374	-5.163996491124002	-3.0213794916793373	-3.902345634051051	-4.886715397899157	-5.440781433904451	-3.846669687630049	-2.881296261259247	-3.9328920942367978	-1.4697610183736365	-3.877873524835968	-6.412431305509368	-1.5146370669897433	-8.347862261748887	-8.502185372203563	-13.618270156612242	-13.89432223027102
chr2L:6854450-6858865	-1.686654663503628	-1.58069113885912	-5.866718139909546	-2.194141012671198	-2.6654668167568167	-2.480699183060487	-1.2372353427340355	-0.5966240364504044	-1.0033531574005925	-0.5251554870916665	-0.9371589721440631	1.8891679812153266	-0.11644544558642164	1.8137435017368602	0.5317621339100489	0.8409764240034467	0.3727902215057618	-2.6933676079103077	-2.0782220840051813	-0.8796081231966294	-0.28578711536521345	0.16514047998514952	-3.9459397173734945	-3.6312535216449127	-3.1486640734515707	-1.7403143213384635	-1.0045862058583408	-1.2352959291970254	-4.033664368896219	-4.610571160509374	-5.163996491124002	-3.0213794916793373	-3.902345634051051	-4.886715397899157	-5.440781433904451	-3.846669687630049	-2.881296261259247	-3.9328920942367978	-1.4697610183736365	-3.877873524835968	-6.412431305509368	-1.5146370669897433	-8.347862261748887	-8.502185372203563	-13.618270156612242	-13.89432223027102	-12.084443619865933	-14.220953771435385	-2.4589972098463106
chr2L:6859301-6860983	-0.9371589721440631	1.8891679812153266	-0.11644544558642164	1.8137435017368602	0.5317621339100489	0.8409764240034467	0.3727902215057618	-2.6933676079103077	-2.0782220840051813	-0.8796081231966294	-0.28578711536521345	0.16514047998514952	-3.9459397173734945	-3.6312535216449127	-3.1486640734515707	-1.7403143213384635	-1.0045862058583408	-1.2352959291970254	-4.033664368896219	-4.610571160509374	-5.163996491124002	-3.0213794916793373	-3.902345634051051	-4.886715397899157	-5.440781433904451	-3.846669687630049	-2.881296261259247	-3.9328920942367978	-1.4697610183736365	-3.877873524835968	-6.412431305509368	-1.5146370669897433	-8.347862261748887	-8.502185372203563	-13.618270156612242	-13.89432223027102	-12.084443619865933	-14.220953771435385	-2.4589972098463106	0.288769123076823	-5.50151349680262	-4.207356478447687	-1.684872899606169	-3.8167207039615882	-6.086133185456734	-8.143374832431192	-3.126875148165915	-8.65549582084953	-1.1064770844568605
chr2L:6906121-6907405	10.016392462979066	8.991328186776933	11.379920214455472	7.404866273288262	4.0455236456763854	0.8968223731589915	-3.445447329614276	-2.8970732757120294	-7.301008776076617	-1.136437303134862	-11.372245202831776	-12.590055960129531	-11.999407564298409	-9.055405169093675	-13.695802100678042	-15.544516469470805	-17.45811033964461	-3.199076697325789	-1.4637527426815689	-1.5754364917418782	-11.914913132905657	-11.457296474244634	-10.733800850020778	-12.273236685604104	-21.558239248122813	-18.044701687170193	-17.824927492460233	-4.710508711603968	-17.555594523524267	-23.707510242510185	-2.170326612168649	-0.5050184077099936	-13.524963994921343	-6.365344449767129	-1.684872899606169	-11.25646196307294	-9.83954861651478	-8.859454993206134	-4.940284036448165	-1.1737218734474009	-7.147718868766836	-5.899866834381145	0.0	0.0	0.0	0.0	0.0	0.0	0.0
chr2L:6908208-6913569	4.0455236456763854	0.8968223731589915	-3.445447329614276	-2.8970732757120294	-7.301008776076617	-1.136437303134862	-11.372245202831776	-12.590055960129531	-11.999407564298409	-9.055405169093675	-13.695802100678042	-15.544516469470805	-17.45811033964461	-3.199076697325789	-1.4637527426815689	-1.5754364917418782	-11.914913132905657	-11.457296474244634	-10.733800850020778	-12.273236685604104	-21.558239248122813	-18.044701687170193	-17.824927492460233	-4.710508711603968	-17.555594523524267	-23.707510242510185	-2.170326612168649	-0.5050184077099936	-13.524963994921343	-6.365344449767129	-1.684872899606169	-11.25646196307294	-9.83954861651478	-8.859454993206134	-4.940284036448165	-1.1737218734474009	-7.147718868766836	-5.899866834381145	0.0	0.0	0.0	0.0	0.0	0.0	0.0	0.0	0.0	0.0	0.0
chr2L:6914171-6915117	-17.45811033964461	-3.199076697325789	-1.4637527426815689	-1.5754364917418782	-11.914913132905657	-11.457296474244634	-10.733800850020778	-12.273236685604104	-21.558239248122813	-18.044701687170193	-17.824927492460233	-4.710508711603968	-17.555594523524267	-23.707510242510185	-2.170326612168649	-0.5050184077099936	-13.524963994921343	-6.365344449767129	-1.684872899606169	-11.25646196307294	-9.83954861651478	-8.859454993206134	-4.940284036448165	-1.1737218734474009	-7.147718868766836	-5.899866834381145	0.0	0.0	0.0	0.0	0.0	0.0	0.0	0.0	0.0	0.0	0.0	-0.32675222119505476	-2.5997866064530712	-1.5507031101958657	0.14194831081070794	0.9884928598239788	0.0	0.6992410207988732	0.1856957910266153	3.225565983617218	0.8050397902141798	0.7359535705891888	0.32675222119505476
chr2L:6915153-6918611	-1.4637527426815689	-1.5754364917418782	-11.914913132905657	-11.457296474244634	-10.733800850020778	-12.273236685604104	-21.558239248122813	-18.044701687170193	-17.824927492460233	-4.710508711603968	-17.555594523524267	-23.707510242510185	-2.170326612168649	-0.5050184077099936	-13.524963994921343	-6.365344449767129	-1.684872899606169	-11.25646196307294	-9.83954861651478	-8.859454993206134	-4.940284036448165	-1.1737218734474009	-7.147718868766836	-5.899866834381145	0.0	0.0	0.0	0.0	0.0	0.0	0.0	0.0	0.0	0.0	0.0	-0.32675222119505476	-2.5997866064530712	-1.5507031101958657	0.14194831081070794	0.9884928598239788	0.0	0.6992410207988732	0.1856957910266153	3.225565983617218	0.8050397902141798	0.7359535705891888	0.32675222119505476	0.0	1.8292355121907125
chr2L:6924116-6928297	-9.83954861651478	-8.859454993206134	-4.940284036448165	-1.1737218734474009	-7.147718868766836	-5.899866834381145	0.0	0.0	0.0	0.0	0.0	0.0	0.0	0.0	0.0	0.0	0.0	-0.32675222119505476	-2.5997866064530712	-1.5507031101958657	0.14194831081070794	0.9884928598239788	0.0	0.6992410207988732	0.1856957910266153	3.225565983617218	0.8050397902141798	0.7359535705891888	0.32675222119505476	0.0	1.8292355121907125	6.701409808654108	7.743938277186811	1.0466924622419154	1.4637527426815686	2.981702902749888	10.528427840448257	2.6732324123151003	1.4637527426815686	0.7359535705891888	3.8362608028584866	0.3842533059311557	1.0668755590631576	8.817533634790454	16.40471999681848	15.88384083451958	4.981706117684168	0.7359535705891888	2.3286248352848276
chr2L:6943410-6948727	1.4637527426815686	0.7359535705891888	3.8362608028584866	0.3842533059311557	1.0668755590631576	8.817533634790454	16.40471999681848	15.88384083451958	4.981706117684168	0.7359535705891888	2.3286248352848276	14.208142492342901	9.486391412352033	0.0	11.035252969307232	16.249878471866612	16.507786906364874	13.857270821038844	11.659999138146148	16.161734054480494	15.229448979242143	13.736692976962216	11.747818671203339	4.585056312116199	3.7276702919232063	2.129329457141494	-0.38531447840819505	-2.2665547518014466	-5.485615203659118	-2.643121582702393	15.911582117653968	20.412399933074802	9.184371633617605	6.071796103150555	1.162587399945195	-1.6456160970338571	-4.407196215125337	-13.395887025224374	-14.471930465694111	-25.890937109571016	-15.499017616639826	-16.245877653326687	-8.424372267455754	0.2241479515118958	-1.4458993885246925	-3.4152764571363985	-8.479905587718976	-10.221004082649817	-21.18364105415915
chr2L:6950578-6956260	16.249878471866612	16.507786906364874	13.857270821038844	11.659999138146148	16.161734054480494	15.229448979242143	13.736692976962216	11.747818671203339	4.585056312116199	3.7276702919232063	2.129329457141494	-0.38531447840819505	-2.2665547518014466	-5.485615203659118	-2.643121582702393	15.911582117653968	20.412399933074802	9.184371633617605	6.071796103150555	1.162587399945195	-1.6456160970338571	-4.407196215125337	-13.395887025224374	-14.471930465694111	-25.890937109571016	-15.499017616639826	-16.245877653326687	-8.424372267455754	0.2241479515118958	-1.4458993885246925	-3.4152764571363985	-8.479905587718976	-10.221004082649817	-21.18364105415915	-30.660614454162168	-26.35765990680024	-1.654507166568443	0.0	-8.28947108837131	-3.470651957385013	1.0935785949006047	2.0013285088618433	0.18105088102972228	6.711250316998527	8.709929973595013	16.655932613190373	13.9356286275638	16.92426109255246	9.872083375557931
chr2L:6957167-6960226	-5.485615203659118	-2.643121582702393	15.911582117653968	20.412399933074802	9.184371633617605	6.071796103150555	1.162587399945195	-1.6456160970338571	-4.407196215125337	-13.395887025224374	-14.471930465694111	-25.890937109571016	-15.499017616639826	-16.245877653326687	-8.424372267455754	0.2241479515118958	-1.4458993885246925	-3.4152764571363985	-8.479905587718976	-10.221004082649817	-21.18364105415915	-30.660614454162168	-26.35765990680024	-1.654507166568443	0.0	-8.28947108837131	-3.470651957385013	1.0935785949006047	2.0013285088618433	0.18105088102972228	6.711250316998527	8.709929973595013	16.655932613190373	13.9356286275638	16.92426109255246	9.872083375557931	10.132618917484999	8.355895082561226	5.45215580612799	0.4292155351682914	-0.9059652567236041	6.287214489975667	11.793281454446491	3.2675034094272637	17.910160922006973	24.979873802642086	12.94393601695796	22.163940075214878	20.707953105039373
chr2L:6960230-6963924	1.162587399945195	-1.6456160970338571	-4.407196215125337	-13.395887025224374	-14.471930465694111	-25.890937109571016	-15.499017616639826	-16.245877653326687	-8.424372267455754	0.2241479515118958	-1.4458993885246925	-3.4152764571363985	-8.479905587718976	-10.221004082649817	-21.18364105415915	-30.660614454162168	-26.35765990680024	-1.654507166568443	0.0	-8.28947108837131	-3.470651957385013	1.0935785949006047	2.0013285088618433	0.18105088102972228	6.711250316998527	8.709929973595013	16.655932613190373	13.9356286275638	16.92426109255246	9.872083375557931	10.132618917484999	8.355895082561226	5.45215580612799	0.4292155351682914	-0.9059652567236041	6.287214489975667	11.793281454446491	3.2675034094272637	17.910160922006973	24.979873802642086	12.94393601695796	22.163940075214878	20.707953105039373	16.55708308426722	21.809362009229535	24.78597855369654	24.847817643300516	21.273453889577247	18.707296607531656
chr2L:6964549-6966022	0.2241479515118958	-1.4458993885246925	-3.4152764571363985	-8.479905587718976	-10.221004082649817	-21.18364105415915	-30.660614454162168	-26.35765990680024	-1.654507166568443	0.0	-8.28947108837131	-3.470651957385013	1.0935785949006047	2.0013285088618433	0.18105088102972228	6.711250316998527	8.709929973595013	16.655932613190373	13.9356286275638	16.92426109255246	9.872083375557931	10.132618917484999	8.355895082561226	5.45215580612799	0.4292155351682914	-0.9059652567236041	6.287214489975667	11.793281454446491	3.2675034094272637	17.910160922006973	24.979873802642086	12.94393601695796	22.163940075214878	20.707953105039373	16.55708308426722	21.809362009229535	24.78597855369654	24.847817643300516	21.273453889577247	18.707296607531656	9.503314281096822	8.753548162667476	2.2568049228159506	0.8943081633634723	-2.5789687383499023	-5.8097212205363675	-8.181895860348181	-10.805724527212238	-10.707536071621663
chr2L:6968697-6970872	-1.654507166568443	0.0	-8.28947108837131	-3.470651957385013	1.0935785949006047	2.0013285088618433	0.18105088102972228	6.711250316998527	8.709929973595013	16.655932613190373	13.9356286275638	16.92426109255246	9.872083375557931	10.132618917484999	8.355895082561226	5.45215580612799	0.4292155351682914	-0.9059652567236041	6.287214489975667	11.793281454446491	3.2675034094272637	17.910160922006973	24.979873802642086	12.94393601695796	22.163940075214878	20.707953105039373	16.55708308426722	21.809362009229535	24.78597855369654	24.847817643300516	21.273453889577247	18.707296607531656	9.503314281096822	8.753548162667476	2.2568049228159506	0.8943081633634723	-2.5789687383499023	-5.8097212205363675	-8.181895860348181	-10.805724527212238	-10.707536071621663	-11.453874463243512	-10.3974081146781	-3.9610396509241257	-5.6275926583275275	-9.902992643235624	-3.9735919365504495	-5.793398505104431	-5.178141625732272
chr2L:6972511-6977771	8.709929973595013	16.655932613190373	13.9356286275638	16.92426109255246	9.872083375557931	10.132618917484999	8.355895082561226	5.45215580612799	0.4292155351682914	-0.9059652567236041	6.287214489975667	11.793281454446491	3.2675034094272637	17.910160922006973	24.979873802642086	12.94393601695796	22.163940075214878	20.707953105039373	16.55708308426722	21.809362009229535	24.78597855369654	24.847817643300516	21.273453889577247	18.707296607531656	9.503314281096822	8.753548162667476	2.2568049228159506	0.8943081633634723	-2.5789687383499023	-5.8097212205363675	-8.181895860348181	-10.805724527212238	-10.707536071621663	-11.453874463243512	-10.3974081146781	-3.9610396509241257	-5.6275926583275275	-9.902992643235624	-3.9735919365504495	-5.793398505104431	-5.178141625732272	-5.209754279536914	-6.9771844599338415	-11.094800471052196	-7.6756311323315645	3.916760077459729	4.087873851235078	0.8350506724250911	1.0358933546456346
chr2L:6978311-6984471	11.793281454446491	3.2675034094272637	17.910160922006973	24.979873802642086	12.94393601695796	22.163940075214878	20.707953105039373	16.55708308426722	21.809362009229535	24.78597855369654	24.847817643300516	21.273453889577247	18.707296607531656	9.503314281096822	8.753548162667476	2.2568049228159506	0.8943081633634723	-2.5789687383499023	-5.8097212205363675	-8.181895860348181	-10.805724527212238	-10.707536071621663	-11.453874463243512	-10.3974081146781	-3.9610396509241257	-5.6275926583275275	-9.902992643235624	-3.9735919365504495	-5.793398505104431	-5.178141625732272	-5.209754279536914	-6.9771844599338415	-11.094800471052196	-7.6756311323315645	3.916760077459729	4.087873851235078	0.8350506724250911	1.0358933546456346	-0.7265031744777471	-2.639538328599393	-3.030991750634546	-3.1141568630183962	3.89285811348657	10.9493219602894	11.424033192766444	16.084778205512624	21.17407386539668	23.20304188711375	18.381134304562313
chr2L:7013497-7016376	-23.96994323736943	-18.36803693952429	-15.071107223033774	-8.466430879223008	-10.311874402906328	-9.294138515700734	-10.593773893886725	-11.566667386526731	-10.342194266974719	-2.6712117469324492	-0.856485889305324	6.96180124580549	6.442256552669189	-0.354790076403706	-7.765592196548756	-11.019804194086658	-10.435140632990738	2.486818568615163	14.41620453852352	20.43874814326445	29.759678883718244	36.029983086021595	34.19634502384606	29.27390807460522	31.08867801820099	23.122892171301352	19.340016329813725	16.170920040840336	13.29618559120612	10.965907831658681	5.765169146174127	2.3197211171893146	0.5542310259745721	-4.2654700626374025	-9.894226924481707	-12.355370455336812	-11.056760617471362	-10.484961482014285	-10.622272546131297	-15.496475030100727	-16.426247362318943	-23.414836638807614	-23.91877743880572	-23.89038400777336	-12.865854064541768	-5.646914588440551	-14.361019352484846	-18.62569888956296	-11.050914800811688
chr2L:7024157-7026887	34.19634502384606	29.27390807460522	31.08867801820099	23.122892171301352	19.340016329813725	16.170920040840336	13.29618559120612	10.965907831658681	5.765169146174127	2.3197211171893146	0.5542310259745721	-4.2654700626374025	-9.894226924481707	-12.355370455336812	-11.056760617471362	-10.484961482014285	-10.622272546131297	-15.496475030100727	-16.426247362318943	-23.414836638807614	-23.91877743880572	-23.89038400777336	-12.865854064541768	-5.646914588440551	-14.361019352484846	-18.62569888956296	-11.050914800811688	-15.577263940541103	-10.415103573912868	-14.17403511028302	-14.692020133885434	-17.6513124120084	-12.869263190015628	-11.946107098057952	-6.345705749683453	0.0	0.0	0.0	0.0	0.0	0.0	0.0	0.0	0.0	0.0	0.0	0.0	0.0	0.0
chr2L:7027599-7032572	10.965907831658681	5.765169146174127	2.3197211171893146	0.5542310259745721	-4.2654700626374025	-9.894226924481707	-12.355370455336812	-11.056760617471362	-10.484961482014285	-10.622272546131297	-15.496475030100727	-16.426247362318943	-23.414836638807614	-23.91877743880572	-23.89038400777336	-12.865854064541768	-5.646914588440551	-14.361019352484846	-18.62569888956296	-11.050914800811688	-15.577263940541103	-10.415103573912868	-14.17403511028302	-14.692020133885434	-17.6513124120084	-12.869263190015628	-11.946107098057952	-6.345705749683453	0.0	0.0	0.0	0.0	0.0	0.0	0.0	0.0	0.0	0.0	0.0	0.0	0.0	0.0	0.8643986459579956	2.4780626817593774	1.3942908118437565	3.6508858446247343	3.8246199435141617	1.3448927867561848	1.9053327223416798
chr2L:7033671-7035461	-23.414836638807614	-23.91877743880572	-23.89038400777336	-12.865854064541768	-5.646914588440551	-14.361019352484846	-18.62569888956296	-11.050914800811688	-15.577263940541103	-10.415103573912868	-14.17403511028302	-14.692020133885434	-17.6513124120084	-12.869263190015628	-11.946107098057952	-6.345705749683453	0.0	0.0	0.0	0.0	0.0	0.0	0.0	0.0	0.0	0.0	0.0	0.0	0.0	0.0	0.8643986459579956	2.4780626817593774	1.3942908118437565	3.6508858446247343	3.8246199435141617	1.3448927867561848	1.9053327223416798	1.1567401606230416	0.5545288021100958	3.1773585838427465	5.200847108497347	5.991238951062069	2.3368233901893487	3.6815684269068556	0.02131225797578868	2.9541210103654563	4.535314710281246	3.8519228279577447	1.4637527426815686
chr2L:7035478-7038035	-12.865854064541768	-5.646914588440551	-14.361019352484846	-18.62569888956296	-11.050914800811688	-15.577263940541103	-10.415103573912868	-14.17403511028302	-14.692020133885434	-17.6513124120084	-12.869263190015628	-11.946107098057952	-6.345705749683453	0.0	0.0	0.0	0.0	0.0	0.0	0.0	0.0	0.0	0.0	0.0	0.0	0.0	0.0	0.8643986459579956	2.4780626817593774	1.3942908118437565	3.6508858446247343	3.8246199435141617	1.3448927867561848	1.9053327223416798	1.1567401606230416	0.5545288021100958	3.1773585838427465	5.200847108497347	5.991238951062069	2.3368233901893487	3.6815684269068556	0.02131225797578868	2.9541210103654563	4.535314710281246	3.8519228279577447	1.4637527426815686	-0.6248742378019819	0.8158741821286712	-1.0357154832862452
chr2L:7051222-7055706	1.3448927867561848	1.9053327223416798	1.1567401606230416	0.5545288021100958	3.1773585838427465	5.200847108497347	5.991238951062069	2.3368233901893487	3.6815684269068556	0.02131225797578868	2.9541210103654563	4.535314710281246	3.8519228279577447	1.4637527426815686	-0.6248742378019819	0.8158741821286712	-1.0357154832862452	-0.02037683934305438	6.419453516990128	8.662067217563642	11.507715693153864	14.341554415297518	13.144965346432171	10.897393634616382	15.041732778976813	33.499079027238864	32.79560909703463	18.993868692085893	26.83345740047744	20.99380095570674	20.945141568343256	19.666500421656824	14.006752020515378	10.674267338505885	6.371766944430524	4.54002924914362	0.4035936540648525	-2.426393644003239	-6.68232653130236	-5.744939207316178	-12.933288046492038	-12.209577076164766	-17.611016305328416	-16.535673114476875	-17.339351165685827	-22.877310081479763	-15.092079870844554	-16.57814898061899	-16.650858241450695
chr2L:7063899-7065933	33.499079027238864	32.79560909703463	18.993868692085893	26.83345740047744	20.99380095570674	20.945141568343256	19.666500421656824	14.006752020515378	10.674267338505885	6.371766944430524	4.54002924914362	0.4035936540648525	-2.426393644003239	-6.68232653130236	-5.744939207316178	-12.933288046492038	-12.209577076164766	-17.611016305328416	-16.535673114476875	-17.339351165685827	-22.877310081479763	-15.092079870844554	-16.57814898061899	-16.650858241450695	-21.34186056458158	-17.305865476948224	-9.21466297503213	2.709392101162767	7.250522532708139	5.093907312766531	3.697216476751617	0.47577051066364295	-1.8087053272547293	-1.4650472567631843	-7.050592604680072	-16.059028300794978	-20.089731157300836	-18.030673797094952	-5.2771416253095	-0.4547195741423293	-0.7359535705891888	1.6927352453282947	6.492330871629863	4.164808162690067	4.170492892453397	-5.823023796516665	-13.202474740536175	-17.65811769525599	-11.427488241339882
chr2L:7182578-7186727	-4.526331875827326	-1.8868643711384476	0.9059652567236041	3.2353435781227966	13.370644006566435	3.006498770386089	6.425983249229069	10.572272986090024	8.932139679248209	7.205860206630208	4.030844096057387	2.3848725809550047	2.2156532399752784	6.429066307801243	3.9644602994005287	3.580779721621731	2.8039722923489077	-0.5579990911031086	-0.23126084568970762	1.7597610009213105	0.5346537949190744	-1.3120223027252602	-0.6854512558360347	-1.0078397081664168	1.951065609661334	0.48720562953713775	0.4732941386365783	-0.5050184077099936	0.7359535705891888	0.22067126500299566	-1.2628946061074287	-1.1136235043238316	0.7911915051918008	-2.126922519727858	-2.349102085116342	-6.018724152038414	-6.218701234142443	-1.859563831478839	-2.106249772278013	2.3286248352848276	-0.5552050987676277	0.0	-1.4700822753787204	2.5924742628461264	0.5975789528366311	0.6252873828651146	-0.09172769188591405	-0.21180146847858894	-4.102078446867264
chr2L:7190650-7193545	2.8039722923489077	-0.5579990911031086	-0.23126084568970762	1.7597610009213105	0.5346537949190744	-1.3120223027252602	-0.6854512558360347	-1.0078397081664168	1.951065609661334	0.48720562953713775	0.4732941386365783	-0.5050184077099936	0.7359535705891888	0.22067126500299566	-1.2628946061074287	-1.1136235043238316	0.7911915051918008	-2.126922519727858	-2.349102085116342	-6.018724152038414	-6.218701234142443	-1.859563831478839	-2.106249772278013	2.3286248352848276	-0.5552050987676277	0.0	-1.4700822753787204	2.5924742628461264	0.5975789528366311	0.6252873828651146	-0.09172769188591405	-0.21180146847858894	-4.102078446867264	-4.895327181713129	-7.528209239863298	-0.18648839520303384	-0.7992320648664855	-3.080413938030708	-2.094015272724491	-4.049657278856282	-2.15560272236026	0.27482272280677394	-6.304920740537264	-4.818516937942964	-4.81245036020761	-5.345213778279412	-1.364445647341275	-3.8346634376137394	-7.58059409202264
chr2L:7204537-7208858	0.5975789528366311	0.6252873828651146	-0.09172769188591405	-0.21180146847858894	-4.102078446867264	-4.895327181713129	-7.528209239863298	-0.18648839520303384	-0.7992320648664855	-3.080413938030708	-2.094015272724491	-4.049657278856282	-2.15560272236026	0.27482272280677394	-6.304920740537264	-4.818516937942964	-4.81245036020761	-5.345213778279412	-1.364445647341275	-3.8346634376137394	-7.58059409202264	-5.9875758098325775	-4.1426596028576705	-8.332567102879155	-7.090737375747188	-4.976687797832837	0.3842533059311557	-4.87011401555409	-6.972626240310821	-1.170041379908726	0.47712125471966244	-1.4637527426815689	0.3842533059311557	0.21052632091416779	0.5276934093934911	2.3286248352848276	0.9884928598239788	-0.3842533059311557	2.9792574701500705	6.090026969439181	6.389087711107336	5.176023534550297	8.758959976875333	6.576237770459489	-0.9884928598239788	5.3348638507454185	5.2887534705969745	1.0668755590631576	6.700183334474206
chr2L:7220045-7223035	-1.4637527426815689	0.3842533059311557	0.21052632091416779	0.5276934093934911	2.3286248352848276	0.9884928598239788	-0.3842533059311557	2.9792574701500705	6.090026969439181	6.389087711107336	5.176023534550297	8.758959976875333	6.576237770459489	-0.9884928598239788	5.3348638507454185	5.2887534705969745	1.0668755590631576	6.700183334474206	7.41162895709973	3.716366883464256	8.673466059124385	8.00278043783874	7.972367956051916	3.413066283379444	26.577036919955187	31.61401348257395	31.538055728529045	27.81808063564732	22.529883279214378	17.884400184033474	14.321087047465612	11.159350744503968	7.652795822626653	2.2228703964737044	2.962888175136136	-2.6802884839462973	-1.4234242368419985	-4.55394625574646	-4.124533026758473	-7.421855805577343	-5.435087243825352	-11.928552707756497	-10.482243581779828	-9.891239283709645	-3.602186478682094	-16.595209874504384	-20.70524913144929	-15.029005607109031	-13.193995055916218
chr2L:7225483-7227492	5.176023534550297	8.758959976875333	6.576237770459489	-0.9884928598239788	5.3348638507454185	5.2887534705969745	1.0668755590631576	6.700183334474206	7.41162895709973	3.716366883464256	8.673466059124385	8.00278043783874	7.972367956051916	3.413066283379444	26.577036919955187	31.61401348257395	31.538055728529045	27.81808063564732	22.529883279214378	17.884400184033474	14.321087047465612	11.159350744503968	7.652795822626653	2.2228703964737044	2.962888175136136	-2.6802884839462973	-1.4234242368419985	-4.55394625574646	-4.124533026758473	-7.421855805577343	-5.435087243825352	-11.928552707756497	-10.482243581779828	-9.891239283709645	-3.602186478682094	-16.595209874504384	-20.70524913144929	-15.029005607109031	-13.193995055916218	-8.034260634612922	-3.2753191778406783	-12.537514360881818	-9.990739082187783	-4.065657737912087	0.288769123076823	-8.404585251227324	-4.4943107868965235	0.0	-3.4986937427983387
chr2L:7228185-7230656	1.0668755590631576	6.700183334474206	7.41162895709973	3.716366883464256	8.673466059124385	8.00278043783874	7.972367956051916	3.413066283379444	26.577036919955187	31.61401348257395	31.538055728529045	27.81808063564732	22.529883279214378	17.884400184033474	14.321087047465612	11.159350744503968	7.652795822626653	2.2228703964737044	2.962888175136136	-2.6802884839462973	-1.4234242368419985	-4.55394625574646	-4.124533026758473	-7.421855805577343	-5.435087243825352	-11.928552707756497	-10.482243581779828	-9.891239283709645	-3.602186478682094	-16.595209874504384	-20.70524913144929	-15.029005607109031	-13.193995055916218	-8.034260634612922	-3.2753191778406783	-12.537514360881818	-9.990739082187783	-4.065657737912087	0.288769123076823	-8.404585251227324	-4.4943107868965235	0.0	-3.4986937427983387	-8.925584108140294	-3.2791662461133533	-2.0839016906314956	-6.860939193835703	-6.248606167737279	-4.484298105517019
chr2L:7384081-7385176	-10.310735340863307	-7.966503311659053	-2.165458402961021	-0.2406233412219088	-1.5022269290607766	-6.325091760457303	-4.530065027975394	-4.118690412915344	-4.124762410967401	-8.41476348406728	-6.1505152330045565	-8.527581681145689	-9.41275606988789	-8.300876352239083	-4.637612293604961	-5.038736918220077	-4.627505257691047	-2.8894558884714954	-1.0919425953179858	0.0	0.0	0.0	0.0	0.0	0.0	0.0	0.0	0.47712125471966244	0.0	0.0	0.0	0.0	0.484379913189802	-0.591286578505089	4.251285015296793	5.135803083585534	4.910983050023653	0.9139000564200301	5.855245052565333	2.5254440263392914	5.286346603681217	5.818988545298274	5.456957436238381	4.928987315691714	3.3676178649895148	5.118295766689598	2.01742851642126	2.802262819854884	3.6700020337893435
chr2L:7412470-7415987	1.0668755590631576	0.5983530143245649	2.5281570944510596	3.3577132573338186	4.077136520752077	2.9862335924926224	4.535479826858787	4.1157392255807155	3.944917593256363	2.3958618798362483	4.320800518782482	4.2432637757992495	3.7987198132174114	6.243368723898834	4.545008315393048	7.620794180373398	3.7029395479636578	4.319045929073148	7.211844205959154	4.627327964382349	5.3940616899651745	2.573654301846056	3.73609025978324	4.178551781158617	3.032321497867433	1.914808775918575	-0.17295192220613992	0.0	0.9867780104499659	-0.27214593185477914	0.9568070777091172	0.4359239231164445	2.707761831332583	5.16742673347309	5.106847583031538	0.5870371770210359	-0.8002220936570299	1.1552981329448155	-1.448814217613287	-1.1983580280747486	-1.8259993419856968	-1.658598903530971	-6.757318140622288	-8.894267530128486	-4.678827602863492	-7.001672844025148	-8.66300268089874	-11.504314767665957	-10.77435226743391
chr2L:7421468-7423216	7.211844205959154	4.627327964382349	5.3940616899651745	2.573654301846056	3.73609025978324	4.178551781158617	3.032321497867433	1.914808775918575	-0.17295192220613992	0.0	0.9867780104499659	-0.27214593185477914	0.9568070777091172	0.4359239231164445	2.707761831332583	5.16742673347309	5.106847583031538	0.5870371770210359	-0.8002220936570299	1.1552981329448155	-1.448814217613287	-1.1983580280747486	-1.8259993419856968	-1.658598903530971	-6.757318140622288	-8.894267530128486	-4.678827602863492	-7.001672844025148	-8.66300268089874	-11.504314767665957	-10.77435226743391	-8.14197186582071	-5.9403296629852465	-6.9879685744038476	-6.39069243408601	7.772815795555645	6.08244504083808	2.7034381343927896	-0.3002288431438198	-3.8349717853271437	-5.582661326280293	-8.529795569003907	-8.028454321671358	-4.563363277799465	-3.660576642853549	-1.9769857196479577	0.0	-3.0721295537153637	-0.5532777934297887
chr2L:7429001-7430992	5.106847583031538	0.5870371770210359	-0.8002220936570299	1.1552981329448155	-1.448814217613287	-1.1983580280747486	-1.8259993419856968	-1.658598903530971	-6.757318140622288	-8.894267530128486	-4.678827602863492	-7.001672844025148	-8.66300268089874	-11.504314767665957	-10.77435226743391	-8.14197186582071	-5.9403296629852465	-6.9879685744038476	-6.39069243408601	7.772815795555645	6.08244504083808	2.7034381343927896	-0.3002288431438198	-3.8349717853271437	-5.582661326280293	-8.529795569003907	-8.028454321671358	-4.563363277799465	-3.660576642853549	-1.9769857196479577	0.0	-3.0721295537153637	-0.5532777934297887	-2.3681125716579237	0.40674268368821626	0.61399155436125	0.18620351532399393	0.5497972895783617	0.0	-0.23320657772590686	3.791726830249532	6.0175180250767335	3.1685364045341076	3.5594312850279977	3.4068523594564715	0.7311177827186773	-0.9325618220134277	6.872952626250048	3.4084234346693254
chr2L:7472448-7474226	-8.849188042013266	-8.583775158239742	-8.132791666197058	-8.1028799181041	-4.670283990567255	-11.879049370921807	-9.60432714426723	-9.629574869804713	0.7359535705891888	1.732395449636374	7.079521848601255	7.875306291327896	8.886530698670171	3.3652689525847856	5.247147626714068	4.538812193605065	1.5889323341613693	2.4088342896640293	1.9310924933519344	3.0697192246462754	3.0373752929388975	0.12161867248595906	0.961098435859051	0.11630140009568044	1.4142940131421988	0.7404156254247598	-0.7618815166581684	3.10557812015175	3.286431449894411	2.8771320963415623	1.0385177688768463	1.7046612578386138	2.9953842800454202	5.201248762144306	5.406930472975141	3.4945465914508076	1.8275977277690891	1.1645328190744115	-0.16908664243955	-0.9149889121861475	0.8690530293417753	0.9391298345344823	0.7426198654202815	-0.019932042499123066	2.9620542509562515	-0.40991728545650424	-0.1776801543353869	-2.7661643582153004	-4.189678089664506
chr2L:7479427-7482751	5.247147626714068	4.538812193605065	1.5889323341613693	2.4088342896640293	1.9310924933519344	3.0697192246462754	3.0373752929388975	0.12161867248595906	0.961098435859051	0.11630140009568044	1.4142940131421988	0.7404156254247598	-0.7618815166581684	3.10557812015175	3.286431449894411	2.8771320963415623	1.0385177688768463	1.7046612578386138	2.9953842800454202	5.201248762144306	5.406930472975141	3.4945465914508076	1.8275977277690891	1.1645328190744115	-0.16908664243955	-0.9149889121861475	0.8690530293417753	0.9391298345344823	0.7426198654202815	-0.019932042499123066	2.9620542509562515	-0.40991728545650424	-0.1776801543353869	-2.7661643582153004	-4.189678089664506	-4.253137891164148	-5.0718188103972714	-6.536714019005456	-6.766897239535737	-7.9230788007535775	-11.449795019232551	-6.934469587146382	-6.444237879507689	-6.245064373877847	-1.2780642861172016	-5.802704618645092	-3.525672679538126	2.1541160450201273	-0.1679108950056403
chr2L:7497314-7500243	-5.0718188103972714	-6.536714019005456	-6.766897239535737	-7.9230788007535775	-11.449795019232551	-6.934469587146382	-6.444237879507689	-6.245064373877847	-1.2780642861172016	-5.802704618645092	-3.525672679538126	2.1541160450201273	-0.1679108950056403	1.4313637641589874	0.0	-2.182656542841405	-1.735844007680464	0.5323307767026971	-2.541180729686652	-1.691985221565436	-5.321884144650829	-6.426075654017285	-6.135138078963917	-3.0905265294321747	-5.300982392626971	-2.7125505753743235	-7.646639536417166	-1.84695340712858	-4.48767669759065	-2.069884571198779	-1.3437309762517642	-2.1741979578468533	0.288769123076823	0.288769123076823	0.23426463485451327	3.979142228292075	4.45713151832416	1.6806839062132066	7.955739638843577	7.449285486372193	3.0801293220558907	10.50724595661118	6.184536034840092	11.963211236786261	10.109844810584862	11.666232280080441	7.327284152793037	13.332935221307713	15.070920874064106
chr2L:7782838-7787494	0.0	0.0	0.0	0.0	0.0	0.0	0.0	0.0	0.0	0.0	0.0	0.0	0.0	1.7747899969308505	0.0	0.0	3.0241930320658517	6.050607303272381	16.842805994184822	28.357372178704807	23.895549020530048	25.29493392939613	17.613211098487916	23.173026440637475	15.459065692493203	15.587784608279852	8.28298890409864	8.843607397569615	10.75710152736698	5.111489144390243	4.189371847951363	9.41951908360466	5.227194688769363	5.847132506734453	6.680683719776442	10.833632158759892	7.367736513991548	2.856129686632513	5.640716102411811	3.2565328312976067	2.217346018021107	-0.45195694764608485	-1.1291588694084833	-1.1941175762962373	-3.835759919851912	-0.41558739095128683	-4.639514885493802	-4.348750929135741	-6.790425163184553
chr2L:7790407-7798948	0.0	3.0241930320658517	6.050607303272381	16.842805994184822	28.357372178704807	23.895549020530048	25.29493392939613	17.613211098487916	23.173026440637475	15.459065692493203	15.587784608279852	8.28298890409864	8.843607397569615	10.75710152736698	5.111489144390243	4.189371847951363	9.41951908360466	5.227194688769363	5.847132506734453	6.680683719776442	10.833632158759892	7.367736513991548	2.856129686632513	5.640716102411811	3.2565328312976067	2.217346018021107	-0.45195694764608485	-1.1291588694084833	-1.1941175762962373	-3.835759919851912	-0.41558739095128683	-4.639514885493802	-4.348750929135741	-6.790425163184553	-4.877502007011009	-5.542182328007604	-8.586946797778076	-10.94710770891213	-4.508059924984522	-0.7875892944361567	-2.5933818062120335	-5.136185591109387	-2.3340084396638168	-1.2675969001881677	-1.2512936989793975	-1.7515498920255275	-1.0684365447667274	-0.9892468750312079	-0.45467702532356546
chr2L:7800448-7802291	10.833632158759892	7.367736513991548	2.856129686632513	5.640716102411811	3.2565328312976067	2.217346018021107	-0.45195694764608485	-1.1291588694084833	-1.1941175762962373	-3.835759919851912	-0.41558739095128683	-4.639514885493802	-4.348750929135741	-6.790425163184553	-4.877502007011009	-5.542182328007604	-8.586946797778076	-10.94710770891213	-4.508059924984522	-0.7875892944361567	-2.5933818062120335	-5.136185591109387	-2.3340084396638168	-1.2675969001881677	-1.2512936989793975	-1.7515498920255275	-1.0684365447667274	-0.9892468750312079	-0.45467702532356546	-2.3209342585845887	-2.1156362184436617	0.260454169880505	-1.2063529919312388	-3.936101071741525	1.1116217514103117	0.16580782701624366	0.6252873828651146	0.0	0.7359535705891888	0.9207074752827707	2.178169442576642	0.7034865213367574	5.513627573059367	4.68181813954586	7.800663272356739	8.449503013795054	6.990113997842547	8.317465403434019	9.78659440732009
chr2L:7814918-7820355	-2.3209342585845887	-2.1156362184436617	0.260454169880505	-1.2063529919312388	-3.936101071741525	1.1116217514103117	0.16580782701624366	0.6252873828651146	0.0	0.7359535705891888	0.9207074752827707	2.178169442576642	0.7034865213367574	5.513627573059367	4.68181813954586	7.800663272356739	8.449503013795054	6.990113997842547	8.317465403434019	9.78659440732009	9.47755378496267	8.28416879882813	5.184418091424682	5.150026689893205	4.2113695177419554	3.8037610647026945	1.195928937643759	0.7435095702436683	0.0966594458318373	1.4376035584835858	-0.3876804805053625	-1.818256124881563	-4.498308513890664	-7.578607727584667	-6.304540610389683	-6.414633887460651	-1.6611613005066117	18.795336296811357	21.66649368458994	24.580524904104806	20.889989593009204	16.40247180606776	16.231315980154545	11.459515904595602	5.578366617943808	5.883730503341131	5.511361231495473	2.3896929942503324	2.0138294946563593
chr2L:7823520-7827214	8.317465403434019	9.78659440732009	9.47755378496267	8.28416879882813	5.184418091424682	5.150026689893205	4.2113695177419554	3.8037610647026945	1.195928937643759	0.7435095702436683	0.0966594458318373	1.4376035584835858	-0.3876804805053625	-1.818256124881563	-4.498308513890664	-7.578607727584667	-6.304540610389683	-6.414633887460651	-1.6611613005066117	18.795336296811357	21.66649368458994	24.580524904104806	20.889989593009204	16.40247180606776	16.231315980154545	11.459515904595602	5.578366617943808	5.883730503341131	5.511361231495473	2.3896929942503324	2.0138294946563593	1.8814411414941854	3.1089229217293783	2.15844940996809	0.7201772269961335	0.2315522023812788	0.01694666560968868	-2.7929409047577574	-7.894173421960753	-9.36007684030621	-9.934613369060688	-10.645211500219814	-5.504398398898639	-6.83318084498308	-16.19273550432127	-13.238875436627545	-8.072123460142192	-13.40051509907228	-14.00962945295844
chr2L:7830390-7833262	-1.818256124881563	-4.498308513890664	-7.578607727584667	-6.304540610389683	-6.414633887460651	-1.6611613005066117	18.795336296811357	21.66649368458994	24.580524904104806	20.889989593009204	16.40247180606776	16.231315980154545	11.459515904595602	5.578366617943808	5.883730503341131	5.511361231495473	2.3896929942503324	2.0138294946563593	1.8814411414941854	3.1089229217293783	2.15844940996809	0.7201772269961335	0.2315522023812788	0.01694666560968868	-2.7929409047577574	-7.894173421960753	-9.36007684030621	-9.934613369060688	-10.645211500219814	-5.504398398898639	-6.83318084498308	-16.19273550432127	-13.238875436627545	-8.072123460142192	-13.40051509907228	-14.00962945295844	-12.003288573205387	-14.536267896325061	-18.71054375984607	-13.586948124563625	-3.2084574009860596	5.050610303422278	6.06179834416722	2.5349840601615057	6.596091897600428	12.70151978961977	12.24740930561857	9.558313753197577	1.7499173922800324
chr2L:7882230-7885338	2.281592024977988	-0.9059652567236041	1.5336586195602828	4.956552507505743	7.915053993410604	9.083414419089353	8.007666444508745	8.754519395000878	1.5631672611452232	-0.3893487198707884	4.763899446965229	5.334393726381518	6.150515233004557	7.710414667711351	1.5666111581196178	3.2884429610691774	1.6806166071819242	2.7905312335841925	2.113296935516787	1.9689651549597216	-1.3821770810048504	-0.1810508810297222	2.3624237947124067	1.7712570329470638	2.582310689031601	1.0243191252740744	2.64563222647285	6.6776775181513255	5.653585498078457	4.407969308323635	-0.018447242024506028	-2.571493429975733	-3.8876150194565735	-4.970252191612937	-7.315750175830663	-5.529514422880816	-0.5050184077099936	-8.070520567600752	-8.946767925636479	-7.391273305594299	-8.293739679637381	-7.025965938870225	-8.502760122043979	-4.699938008419466	1.4637527426815686	-0.5552050987676277	-1.1452541738477693	1.4103425473033504	0.8881232239143072
chr2L:7985907-7989368	0.1811198186042997	0.9059652567236041	-1.0668755590631576	-0.05739779031689873	2.0939239235289153	3.1207328109540726	1.4637527426815686	1.3886101687377004	3.151952460497248	4.895681776102193	1.2776220398744096	0.6252873828651146	3.538088590169004	2.2140164016168646	4.294091469451832	2.933111332083286	2.974979572677256	1.5190394104014233	2.797031658558444	-0.7604724114060947	0.25681557155662976	0.5878807265512394	1.4099358836716855	4.261404204139321	-0.5491913561808176	1.0820294707016944	-0.7728330896648032	-0.997150499919498	1.4020122848608958	-3.6144945613827884	-4.199065103044319	-6.685226012076833	-4.773003167741524	0.0	-0.47712125471966244	-0.9884928598239788	-0.582870248953226	-5.004320880322706	-3.1443063709133137	-8.118319241918888	-4.480549457088444	-4.353309634601937	-3.5557013279721557	-0.9884928598239788	-5.976103222798323	-4.82039093256873	1.4613387144779497	0.934867777777407	0.0
chr2L:8029453-8030737	0.0	0.0	0.0	0.0	0.0	0.0	0.0	0.0	0.0	0.0	7.615323375357962	28.07889677889575	19.165311965926293	32.78271473954928	21.502372174484492	12.600857682357084	12.589354186218888	9.849476413321344	10.264143046990558	4.676261143389691	1.0847757510394234	-3.2534981892391843	-2.7330028926563097	-11.67218806864436	-11.627922188473589	-12.561908219464517	-9.503872518912216	-7.47037917127445	-6.314714674769721	1.0083128477858925	1.5689266375352098	6.008804987551835	12.625460513354259	7.793796702715144	4.607250937105027	-9.330392107915303	-12.202759745655902	-18.2545453619442	-13.5102943189646	-3.2448756998136856	10.89079923937936	3.7803037110164723	1.6914121239099256	0.5552050987676277	0.0	4.372300687362792	4.94198359967501	5.849049208576402	7.393249027965958
chr2L:8036022-8042697	21.502372174484492	12.600857682357084	12.589354186218888	9.849476413321344	10.264143046990558	4.676261143389691	1.0847757510394234	-3.2534981892391843	-2.7330028926563097	-11.67218806864436	-11.627922188473589	-12.561908219464517	-9.503872518912216	-7.47037917127445	-6.314714674769721	1.0083128477858925	1.5689266375352098	6.008804987551835	12.625460513354259	7.793796702715144	4.607250937105027	-9.330392107915303	-12.202759745655902	-18.2545453619442	-13.5102943189646	-3.2448756998136856	10.89079923937936	3.7803037110164723	1.6914121239099256	0.5552050987676277	0.0	4.372300687362792	4.94198359967501	5.849049208576402	7.393249027965958	5.588285001440858	4.269656542340291	14.807105371948202	10.072845915372257	2.566311675042282	-1.8596065830020378	-9.202836341183588	-7.791091007804613	-8.568577612590149	-8.326965779208962	-16.74480555168319	-17.262470189105848	-12.23952658057164	-14.394817524256288
chr2L:8043867-8053377	1.0083128477858925	1.5689266375352098	6.008804987551835	12.625460513354259	7.793796702715144	4.607250937105027	-9.330392107915303	-12.202759745655902	-18.2545453619442	-13.5102943189646	-3.2448756998136856	10.89079923937936	3.7803037110164723	1.6914121239099256	0.5552050987676277	0.0	4.372300687362792	4.94198359967501	5.849049208576402	7.393249027965958	5.588285001440858	4.269656542340291	14.807105371948202	10.072845915372257	2.566311675042282	-1.8596065830020378	-9.202836341183588	-7.791091007804613	-8.568577612590149	-8.326965779208962	-16.74480555168319	-17.262470189105848	-12.23952658057164	-14.394817524256288	-7.6022267731026005	2.886611360915354	-0.5048518960330852	0.7571085608749885	3.992862318795815	5.071690155646648	5.443498670501506	0.0	0.0	0.0	0.0	0.0	0.0	0.0	0.0
chr2L:8054749-8059031	14.807105371948202	10.072845915372257	2.566311675042282	-1.8596065830020378	-9.202836341183588	-7.791091007804613	-8.568577612590149	-8.326965779208962	-16.74480555168319	-17.262470189105848	-12.23952658057164	-14.394817524256288	-7.6022267731026005	2.886611360915354	-0.5048518960330852	0.7571085608749885	3.992862318795815	5.071690155646648	5.443498670501506	0.0	0.0	0.0	0.0	0.0	0.0	0.0	0.0	0.0	1.6828296963411122	0.0	0.0	0.0	0.0	0.0	0.0	0.0	0.0	0.0	1.651219538070357	5.539157202411971	11.447378332890858	8.197336133836059	2.963700706469412	-2.5450775191658637	-7.725366202068756	-12.59732784460646	-18.218592563592793	-17.498175394915	-12.234355476378571
chr2L:8068492-8071001	0.0	1.6828296963411122	0.0	0.0	0.0	0.0	0.0	0.0	0.0	0.0	0.0	1.651219538070357	5.539157202411971	11.447378332890858	8.197336133836059	2.963700706469412	-2.5450775191658637	-7.725366202068756	-12.59732784460646	-18.218592563592793	-17.498175394915	-12.234355476378571	-2.839598030005811	2.6465252291622625	6.406016218216242	3.8602365436823907	5.666118402991521	7.752977779029131	17.462611577301104	15.529388341133613	6.5153043412168286	7.52523846750828	0.0	2.205293594113166	2.7285928155171044	12.94190374833427	20.318591808345197	13.980435693209772	17.19716891810188	8.256080657519275	2.4123433863311488	-0.248486799998205	-5.132502799102246	-3.5423193920871716	-3.9002618358937515	-5.202035463405198	-5.927980715191722	-12.437519658429265	-11.257021030277881
chr2L:8072923-8075783	0.0	0.0	1.651219538070357	5.539157202411971	11.447378332890858	8.197336133836059	2.963700706469412	-2.5450775191658637	-7.725366202068756	-12.59732784460646	-18.218592563592793	-17.498175394915	-12.234355476378571	-2.839598030005811	2.6465252291622625	6.406016218216242	3.8602365436823907	5.666118402991521	7.752977779029131	17.462611577301104	15.529388341133613	6.5153043412168286	7.52523846750828	0.0	2.205293594113166	2.7285928155171044	12.94190374833427	20.318591808345197	13.980435693209772	17.19716891810188	8.256080657519275	2.4123433863311488	-0.248486799998205	-5.132502799102246	-3.5423193920871716	-3.9002618358937515	-5.202035463405198	-5.927980715191722	-12.437519658429265	-11.257021030277881	-10.611671650011013	2.7723529643562506	19.979696002203486	26.1155371910502	23.986544189264162	26.971419547954863	20.67052444714897	18.3423090917043	11.25274794158117
chr2L:8078006-8080547	-17.498175394915	-12.234355476378571	-2.839598030005811	2.6465252291622625	6.406016218216242	3.8602365436823907	5.666118402991521	7.752977779029131	17.462611577301104	15.529388341133613	6.5153043412168286	7.52523846750828	0.0	2.205293594113166	2.7285928155171044	12.94190374833427	20.318591808345197	13.980435693209772	17.19716891810188	8.256080657519275	2.4123433863311488	-0.248486799998205	-5.132502799102246	-3.5423193920871716	-3.9002618358937515	-5.202035463405198	-5.927980715191722	-12.437519658429265	-11.257021030277881	-10.611671650011013	2.7723529643562506	19.979696002203486	26.1155371910502	23.986544189264162	26.971419547954863	20.67052444714897	18.3423090917043	11.25274794158117	13.816484209326575	12.323095288502156	12.704771484979473	6.454131260978351	6.901578238010616	5.5394366982742556	4.569538812782903	8.001507066607806	8.393643669534056	3.9948315909065313	7.937652645723142
chr2L:8120168-8121815	-25.162644691483713	-19.987177543959174	-14.431616467979511	-12.11297264045111	-5.592878703646751	-5.192709174679913	6.440018871979211	6.079293239133828	1.087937603989098	1.4913784040922755	4.756042039247055	3.218171524525383	2.839375776574404	0.8178038024129934	-2.113830116124918	-8.261284400012931	-15.237797837316586	-19.120146320874994	-29.4242026726686	-32.65293664223244	-34.75173420763091	-29.6699368009847	-32.90712202862758	-8.144850294454645	-14.725253666363944	-18.559309095082895	-4.552326032406991	-2.021265359997199	0.9884928598239788	0.7391401849026319	1.0035477854366492	0.9059652567236041	2.7103655190597884	-4.896600655748019	2.7221279089779116	0.43365345017743717	-0.10165738000822684	3.062009319764903	1.9657480193199017	5.843861520144945	4.1330509757640685	0.6517185674417727	-0.32675222119505476	1.857403818953513	3.542152022841199	7.747272981975532	1.3912399352125009	0.9884928598239788	-0.32675222119505476
chr2L:8121938-8123579	-12.11297264045111	-5.592878703646751	-5.192709174679913	6.440018871979211	6.079293239133828	1.087937603989098	1.4913784040922755	4.756042039247055	3.218171524525383	2.839375776574404	0.8178038024129934	-2.113830116124918	-8.261284400012931	-15.237797837316586	-19.120146320874994	-29.4242026726686	-32.65293664223244	-34.75173420763091	-29.6699368009847	-32.90712202862758	-8.144850294454645	-14.725253666363944	-18.559309095082895	-4.552326032406991	-2.021265359997199	0.9884928598239788	0.7391401849026319	1.0035477854366492	0.9059652567236041	2.7103655190597884	-4.896600655748019	2.7221279089779116	0.43365345017743717	-0.10165738000822684	3.062009319764903	1.9657480193199017	5.843861520144945	4.1330509757640685	0.6517185674417727	-0.32675222119505476	1.857403818953513	3.542152022841199	7.747272981975532	1.3912399352125009	0.9884928598239788	-0.32675222119505476	3.0284853119309445	9.808631208193715	10.761782445043277
chr2L:8124911-8126782	1.4913784040922755	4.756042039247055	3.218171524525383	2.839375776574404	0.8178038024129934	-2.113830116124918	-8.261284400012931	-15.237797837316586	-19.120146320874994	-29.4242026726686	-32.65293664223244	-34.75173420763091	-29.6699368009847	-32.90712202862758	-8.144850294454645	-14.725253666363944	-18.559309095082895	-4.552326032406991	-2.021265359997199	0.9884928598239788	0.7391401849026319	1.0035477854366492	0.9059652567236041	2.7103655190597884	-4.896600655748019	2.7221279089779116	0.43365345017743717	-0.10165738000822684	3.062009319764903	1.9657480193199017	5.843861520144945	4.1330509757640685	0.6517185674417727	-0.32675222119505476	1.857403818953513	3.542152022841199	7.747272981975532	1.3912399352125009	0.9884928598239788	-0.32675222119505476	3.0284853119309445	9.808631208193715	10.761782445043277	8.087884758602856	6.455908431495997	1.8834067806682209	2.051099402070114	1.7704062865214771	2.6089583657216155
chr2L:8131567-8137078	-8.144850294454645	-14.725253666363944	-18.559309095082895	-4.552326032406991	-2.021265359997199	0.9884928598239788	0.7391401849026319	1.0035477854366492	0.9059652567236041	2.7103655190597884	-4.896600655748019	2.7221279089779116	0.43365345017743717	-0.10165738000822684	3.062009319764903	1.9657480193199017	5.843861520144945	4.1330509757640685	0.6517185674417727	-0.32675222119505476	1.857403818953513	3.542152022841199	7.747272981975532	1.3912399352125009	0.9884928598239788	-0.32675222119505476	3.0284853119309445	9.808631208193715	10.761782445043277	8.087884758602856	6.455908431495997	1.8834067806682209	2.051099402070114	1.7704062865214771	2.6089583657216155	1.7097277001859927	0.32675222119505476	-0.2887691230768229	1.9084850188786497	0.32675222119505476	5.5893068896181575	10.622895309026779	12.610131790278627	4.76063629113099	4.930602858919812	4.284376832935211	7.911287447374694	5.264109249564226	8.493133905964692
chr2L:8152686-8155853	12.610131790278627	4.76063629113099	4.930602858919812	4.284376832935211	7.911287447374694	5.264109249564226	8.493133905964692	6.973637976196464	6.0292711532857375	8.177566562127758	6.240369826145056	6.198329350971281	3.596883042421783	1.391526877668039	4.2649949218764895	6.756086582340516	5.2873285211748575	0.27482272280677394	3.320810487022618	4.5979342692157195	8.265973859271002	4.0119023486959025	-0.7633114619362145	6.439305619601894	1.1864248026089623	6.027899268310849	0.9663304669960324	2.9939172005298293	7.434937883082518	6.854755496499758	11.12750718392218	12.802659511702043	5.358708104333091	4.4016453976553365	2.0545234863214623	0.8515139266299233	-4.083641825044406	-7.658256433673507	-9.299364262657877	-12.39698416461347	-13.927806293046746	-15.047340618652806	-12.238254837185611	-2.7561327045327118	-8.426488458255418	-12.331480947577546	-3.933274613265076	-11.267195859802854	-11.031245634518605
chr2L:8157242-8162439	8.177566562127758	6.240369826145056	6.198329350971281	3.596883042421783	1.391526877668039	4.2649949218764895	6.756086582340516	5.2873285211748575	0.27482272280677394	3.320810487022618	4.5979342692157195	8.265973859271002	4.0119023486959025	-0.7633114619362145	6.439305619601894	1.1864248026089623	6.027899268310849	0.9663304669960324	2.9939172005298293	7.434937883082518	6.854755496499758	11.12750718392218	12.802659511702043	5.358708104333091	4.4016453976553365	2.0545234863214623	0.8515139266299233	-4.083641825044406	-7.658256433673507	-9.299364262657877	-12.39698416461347	-13.927806293046746	-15.047340618652806	-12.238254837185611	-2.7561327045327118	-8.426488458255418	-12.331480947577546	-3.933274613265076	-11.267195859802854	-11.031245634518605	0.2614505271567006	1.4991224343170766	13.56505408538799	14.7194362758946	14.200876440090354	10.088592243324621	4.976816485504979	5.60889233317838	8.211887003792388
chr2L:8176540-8181352	-11.031245634518605	0.2614505271567006	1.4991224343170766	13.56505408538799	14.7194362758946	14.200876440090354	10.088592243324621	4.976816485504979	5.60889233317838	8.211887003792388	0.5281729215993847	1.6577965008900966	-3.88952156886067	-7.180142072763879	-9.534453561403165	7.383656309109897	13.15695392930001	11.495738230583434	9.135792368278725	1.2148841338990615	-1.3457054499790246	-4.645013747202341	-6.066735861628353	-5.370114185215566	-5.996040217745443	-5.949711437502086	-2.3286248352848276	-8.098623923788667	-12.574384232846908	-3.74633219817432	-5.230066495850799	-2.3025407659452353	-4.187349434103556	-2.0443377432970076	-3.461984785570293	0.4039013579130636	-0.6835528007390834	0.8919468951194719	2.3377971679159195	2.9161045183112644	0.2663906132347045	3.3301961024675046	3.0847133318690716	3.784465123189904	4.568223851250218	0.9419841250095444	4.8479829859589225	1.0179453149831859	0.7705878197955521
chr2L:8183153-8185368	-7.180142072763879	-9.534453561403165	7.383656309109897	13.15695392930001	11.495738230583434	9.135792368278725	1.2148841338990615	-1.3457054499790246	-4.645013747202341	-6.066735861628353	-5.370114185215566	-5.996040217745443	-5.949711437502086	-2.3286248352848276	-8.098623923788667	-12.574384232846908	-3.74633219817432	-5.230066495850799	-2.3025407659452353	-4.187349434103556	-2.0443377432970076	-3.461984785570293	0.4039013579130636	-0.6835528007390834	0.8919468951194719	2.3377971679159195	2.9161045183112644	0.2663906132347045	3.3301961024675046	3.0847133318690716	3.784465123189904	4.568223851250218	0.9419841250095444	4.8479829859589225	1.0179453149831859	0.7705878197955521	2.009935724195684	0.5775725246368234	1.3838815737385826	-0.5806994668194628	-3.119149184956078	-6.639877798969682	-13.321892314367876	-6.477064283733287	-12.754929630274615	-11.760443056237813	-10.168965059271574	-6.816622926064793	4.0267892220230905
chr2L:8186204-8193000	1.2148841338990615	-1.3457054499790246	-4.645013747202341	-6.066735861628353	-5.370114185215566	-5.996040217745443	-5.949711437502086	-2.3286248352848276	-8.098623923788667	-12.574384232846908	-3.74633219817432	-5.230066495850799	-2.3025407659452353	-4.187349434103556	-2.0443377432970076	-3.461984785570293	0.4039013579130636	-0.6835528007390834	0.8919468951194719	2.3377971679159195	2.9161045183112644	0.2663906132347045	3.3301961024675046	3.0847133318690716	3.784465123189904	4.568223851250218	0.9419841250095444	4.8479829859589225	1.0179453149831859	0.7705878197955521	2.009935724195684	0.5775725246368234	1.3838815737385826	-0.5806994668194628	-3.119149184956078	-6.639877798969682	-13.321892314367876	-6.477064283733287	-12.754929630274615	-11.760443056237813	-10.168965059271574	-6.816622926064793	4.0267892220230905	1.274794808856449	-0.1440187458000385	-3.158763229997591	-4.630542018705553	-7.5937115352816145	-13.568482983871341
chr2L:8194670-8196362	-0.6835528007390834	0.8919468951194719	2.3377971679159195	2.9161045183112644	0.2663906132347045	3.3301961024675046	3.0847133318690716	3.784465123189904	4.568223851250218	0.9419841250095444	4.8479829859589225	1.0179453149831859	0.7705878197955521	2.009935724195684	0.5775725246368234	1.3838815737385826	-0.5806994668194628	-3.119149184956078	-6.639877798969682	-13.321892314367876	-6.477064283733287	-12.754929630274615	-11.760443056237813	-10.168965059271574	-6.816622926064793	4.0267892220230905	1.274794808856449	-0.1440187458000385	-3.158763229997591	-4.630542018705553	-7.5937115352816145	-13.568482983871341	-22.062616409371827	-27.645390792239535	-22.669250944113887	-18.866631075067044	0.0	-1.4843416264827354	3.60360331672692	0.606159500114743	0.8531206470108129	-0.49981680141485	-1.4637527426815689	1.204895769300835	8.02292276410831	6.690803365223949	1.0668755590631576	1.1416133483953088	15.538525469523979
chr2L:8197461-8199142	3.3301961024675046	3.0847133318690716	3.784465123189904	4.568223851250218	0.9419841250095444	4.8479829859589225	1.0179453149831859	0.7705878197955521	2.009935724195684	0.5775725246368234	1.3838815737385826	-0.5806994668194628	-3.119149184956078	-6.639877798969682	-13.321892314367876	-6.477064283733287	-12.754929630274615	-11.760443056237813	-10.168965059271574	-6.816622926064793	4.0267892220230905	1.274794808856449	-0.1440187458000385	-3.158763229997591	-4.630542018705553	-7.5937115352816145	-13.568482983871341	-22.062616409371827	-27.645390792239535	-22.669250944113887	-18.866631075067044	0.0	-1.4843416264827354	3.60360331672692	0.606159500114743	0.8531206470108129	-0.49981680141485	-1.4637527426815689	1.204895769300835	8.02292276410831	6.690803365223949	1.0668755590631576	1.1416133483953088	15.538525469523979	8.88517061403822	17.19992585672796	21.681204335339668	18.626816824295755	17.585976177039104
chr2L:8199412-8202574	0.9419841250095444	4.8479829859589225	1.0179453149831859	0.7705878197955521	2.009935724195684	0.5775725246368234	1.3838815737385826	-0.5806994668194628	-3.119149184956078	-6.639877798969682	-13.321892314367876	-6.477064283733287	-12.754929630274615	-11.760443056237813	-10.168965059271574	-6.816622926064793	4.0267892220230905	1.274794808856449	-0.1440187458000385	-3.158763229997591	-4.630542018705553	-7.5937115352816145	-13.568482983871341	-22.062616409371827	-27.645390792239535	-22.669250944113887	-18.866631075067044	0.0	-1.4843416264827354	3.60360331672692	0.606159500114743	0.8531206470108129	-0.49981680141485	-1.4637527426815689	1.204895769300835	8.02292276410831	6.690803365223949	1.0668755590631576	1.1416133483953088	15.538525469523979	8.88517061403822	17.19992585672796	21.681204335339668	18.626816824295755	17.585976177039104	13.28439193512875	17.330361215950308	2.4932425598990946	17.257325255301502
chr2L:8209189-8210706	-4.630542018705553	-7.5937115352816145	-13.568482983871341	-22.062616409371827	-27.645390792239535	-22.669250944113887	-18.866631075067044	0.0	-1.4843416264827354	3.60360331672692	0.606159500114743	0.8531206470108129	-0.49981680141485	-1.4637527426815689	1.204895769300835	8.02292276410831	6.690803365223949	1.0668755590631576	1.1416133483953088	15.538525469523979	8.88517061403822	17.19992585672796	21.681204335339668	18.626816824295755	17.585976177039104	13.28439193512875	17.330361215950308	2.4932425598990946	17.257325255301502	20.414648608411174	15.009195154425656	2.615306279857278	10.547872357418967	12.015144887625157	19.380886998965604	18.42958671074681	18.87965626465929	16.389190971250606	12.912231821878317	8.727894939703008	7.360231195992726	4.450867805639772	3.6097875048999475	1.970020839210998	0.3403737670073633	-0.9698612842997238	-0.4930237461375208	-1.9069180484413317	-1.903189210303585
chr2L:8211301-8212727	-27.645390792239535	-22.669250944113887	-18.866631075067044	0.0	-1.4843416264827354	3.60360331672692	0.606159500114743	0.8531206470108129	-0.49981680141485	-1.4637527426815689	1.204895769300835	8.02292276410831	6.690803365223949	1.0668755590631576	1.1416133483953088	15.538525469523979	8.88517061403822	17.19992585672796	21.681204335339668	18.626816824295755	17.585976177039104	13.28439193512875	17.330361215950308	2.4932425598990946	17.257325255301502	20.414648608411174	15.009195154425656	2.615306279857278	10.547872357418967	12.015144887625157	19.380886998965604	18.42958671074681	18.87965626465929	16.389190971250606	12.912231821878317	8.727894939703008	7.360231195992726	4.450867805639772	3.6097875048999475	1.970020839210998	0.3403737670073633	-0.9698612842997238	-0.4930237461375208	-1.9069180484413317	-1.903189210303585	-2.3938576656459896	-3.617931467829162	-3.6306894873981683	-2.3436281135032897
chr2L:8217596-8219644	1.0668755590631576	1.1416133483953088	15.538525469523979	8.88517061403822	17.19992585672796	21.681204335339668	18.626816824295755	17.585976177039104	13.28439193512875	17.330361215950308	2.4932425598990946	17.257325255301502	20.414648608411174	15.009195154425656	2.615306279857278	10.547872357418967	12.015144887625157	19.380886998965604	18.42958671074681	18.87965626465929	16.389190971250606	12.912231821878317	8.727894939703008	7.360231195992726	4.450867805639772	3.6097875048999475	1.970020839210998	0.3403737670073633	-0.9698612842997238	-0.4930237461375208	-1.9069180484413317	-1.903189210303585	-2.3938576656459896	-3.617931467829162	-3.6306894873981683	-2.3436281135032897	-0.7706297140557965	-4.510099210214133	-4.286008003959979	-6.97452678110595	-8.479486022431258	-9.21482970132885	-7.770340422362597	-3.974302920312467	0.7359535705891888	-4.4985349777300305	-5.147734530549654	-2.5816628100759154	-0.9026360638039679
chr2L:8257972-8262384	-11.008779929329448	-11.297908633607346	-14.316647234052185	-10.622146691703879	-6.473818431029262	-6.931731773371897	-4.687930218342635	4.181475861478899	4.449503556624982	0.8661406569526449	2.67884436469639	13.370034633283797	11.620388738237173	9.7401817589133	16.030149041639337	15.585798181206966	10.96213454413044	11.488961708486233	5.890455464923982	8.259546084830234	4.636749233950802	3.7325648233600264	-1.9450629874160499	-5.385476955788769	-4.484366691667297	-3.2080759716716414	-0.8728672100915122	2.307539022881624	7.149657283288311	5.113360743729714	5.932348997764116	6.042274985119208	2.9184072194060544	0.18600851372328667	-4.575785998803926	-5.885347739151566	-4.574218373836724	-6.887098020686905	-6.734866543401239	-8.556052041951004	-13.742459789628699	-17.45578404639111	-17.881022476459854	-15.327972149391453	-11.935514693548951	-8.245954436581295	-1.2048957693008349	-0.6252873828651145	-2.9086761067615625
chr2L:8301186-8302961	-15.44747413510662	-15.447915762996152	-19.701731007460186	-20.546678209010725	-5.446099328092284	-1.0466924622419154	-12.197676518742512	-20.916422586561158	-18.288275282854148	-18.442892483946984	-20.797390094090645	-11.838639476680045	-0.8065359368777398	-4.14701235659832	-4.670620435629871	-1.3491947485936036	-0.5429210022667755	-2.191082715210632	-2.682390599481419	-10.522516284527033	-14.836908145707918	-6.929865669081005	0.0	-1.0668755590631576	-1.0668755590631576	-0.5050184077099936	-0.32675222119505476	-3.920954183294568	-4.90264003700323	-2.2368828310306164	-3.4759985610677258	-1.788783283300503	0.9884928598239788	0.0	3.214620736329044	5.240839204186619	8.897779762959939	2.903333576924006	0.8715167998189468	0.3994560744936701	0.5964111315763887	2.564847524684046	-0.6816069930958051	-0.6252873828651145	-1.8751042679215533	-2.5841358441259623	1.1988016946252926	7.7943715896261345	2.381403813156292
chr2L:8305242-8308299	-18.288275282854148	-18.442892483946984	-20.797390094090645	-11.838639476680045	-0.8065359368777398	-4.14701235659832	-4.670620435629871	-1.3491947485936036	-0.5429210022667755	-2.191082715210632	-2.682390599481419	-10.522516284527033	-14.836908145707918	-6.929865669081005	0.0	-1.0668755590631576	-1.0668755590631576	-0.5050184077099936	-0.32675222119505476	-3.920954183294568	-4.90264003700323	-2.2368828310306164	-3.4759985610677258	-1.788783283300503	0.9884928598239788	0.0	3.214620736329044	5.240839204186619	8.897779762959939	2.903333576924006	0.8715167998189468	0.3994560744936701	0.5964111315763887	2.564847524684046	-0.6816069930958051	-0.6252873828651145	-1.8751042679215533	-2.5841358441259623	1.1988016946252926	7.7943715896261345	2.381403813156292	6.21561102768516	5.146957296196014	5.982917758582813	4.797730684421463	7.389054351710911	6.045167796819093	4.996321034006596	5.598296067460482
chr2L:8308438-8311125	-4.670620435629871	-1.3491947485936036	-0.5429210022667755	-2.191082715210632	-2.682390599481419	-10.522516284527033	-14.836908145707918	-6.929865669081005	0.0	-1.0668755590631576	-1.0668755590631576	-0.5050184077099936	-0.32675222119505476	-3.920954183294568	-4.90264003700323	-2.2368828310306164	-3.4759985610677258	-1.788783283300503	0.9884928598239788	0.0	3.214620736329044	5.240839204186619	8.897779762959939	2.903333576924006	0.8715167998189468	0.3994560744936701	0.5964111315763887	2.564847524684046	-0.6816069930958051	-0.6252873828651145	-1.8751042679215533	-2.5841358441259623	1.1988016946252926	7.7943715896261345	2.381403813156292	6.21561102768516	5.146957296196014	5.982917758582813	4.797730684421463	7.389054351710911	6.045167796819093	4.996321034006596	5.598296067460482	5.433788213360769	2.5843507464851503	-0.5234384870639825	4.956289209179475	3.452048014730453	4.353309634601937
chr2L:8312115-8317231	0.0	-1.0668755590631576	-1.0668755590631576	-0.5050184077099936	-0.32675222119505476	-3.920954183294568	-4.90264003700323	-2.2368828310306164	-3.4759985610677258	-1.788783283300503	0.9884928598239788	0.0	3.214620736329044	5.240839204186619	8.897779762959939	2.903333576924006	0.8715167998189468	0.3994560744936701	0.5964111315763887	2.564847524684046	-0.6816069930958051	-0.6252873828651145	-1.8751042679215533	-2.5841358441259623	1.1988016946252926	7.7943715896261345	2.381403813156292	6.21561102768516	5.146957296196014	5.982917758582813	4.797730684421463	7.389054351710911	6.045167796819093	4.996321034006596	5.598296067460482	5.433788213360769	2.5843507464851503	-0.5234384870639825	4.956289209179475	3.452048014730453	4.353309634601937	0.14824080603129158	-1.7710277949221944	-2.8192191231762402	-2.3796265467584283	-3.828322869086413	-6.710695489388698	-0.9884928598239788	-0.32675222119505476
chr2L:8362503-8364659	13.544919241331721	6.1197968603863115	4.027252449195368	3.384060624911478	2.3409161989414664	-0.750483909980665	-3.993566834689558	-8.794676397711394	-8.371203872709836	-12.174508108517923	-13.257031921169316	-17.656761729782307	-25.185512774520493	-23.013544152586558	-27.122311463726295	-5.46089302280745	-9.619324550079694	-1.7233073424398317	-0.3842533059311557	-1.0845071722675648	-7.14528857861466	-6.0686268510784975	-2.438606069565839	-2.863458045118546	-3.153922969810806	-5.024818295993634	-1.8532296171815374	-2.788901366999211	-2.950624492343095	-3.7316299020598582	-5.296579562891142	-8.963287494356976	-6.570249404949956	-4.539477242396115	-1.967221329436397	-2.483485465169503	-5.07106586253875	-0.9253507860254717	-0.47712125471966244	-4.987073722210401	-5.689387477491071	0.05869386681558555	-1.7284952816153298	-0.9905388751672123	-0.58136289059981	3.587024721285314	-0.21793219871346864	-0.32675222119505476	3.620597048042479
chr2L:8364670-8366044	2.3409161989414664	-0.750483909980665	-3.993566834689558	-8.794676397711394	-8.371203872709836	-12.174508108517923	-13.257031921169316	-17.656761729782307	-25.185512774520493	-23.013544152586558	-27.122311463726295	-5.46089302280745	-9.619324550079694	-1.7233073424398317	-0.3842533059311557	-1.0845071722675648	-7.14528857861466	-6.0686268510784975	-2.438606069565839	-2.863458045118546	-3.153922969810806	-5.024818295993634	-1.8532296171815374	-2.788901366999211	-2.950624492343095	-3.7316299020598582	-5.296579562891142	-8.963287494356976	-6.570249404949956	-4.539477242396115	-1.967221329436397	-2.483485465169503	-5.07106586253875	-0.9253507860254717	-0.47712125471966244	-4.987073722210401	-5.689387477491071	0.05869386681558555	-1.7284952816153298	-0.9905388751672123	-0.58136289059981	3.587024721285314	-0.21793219871346864	-0.32675222119505476	3.620597048042479	-0.30016048127727024	1.584489561501544	5.742891325035769	4.378536155565464
chr2L:8366774-8370788	-8.371203872709836	-12.174508108517923	-13.257031921169316	-17.656761729782307	-25.185512774520493	-23.013544152586558	-27.122311463726295	-5.46089302280745	-9.619324550079694	-1.7233073424398317	-0.3842533059311557	-1.0845071722675648	-7.14528857861466	-6.0686268510784975	-2.438606069565839	-2.863458045118546	-3.153922969810806	-5.024818295993634	-1.8532296171815374	-2.788901366999211	-2.950624492343095	-3.7316299020598582	-5.296579562891142	-8.963287494356976	-6.570249404949956	-4.539477242396115	-1.967221329436397	-2.483485465169503	-5.07106586253875	-0.9253507860254717	-0.47712125471966244	-4.987073722210401	-5.689387477491071	0.05869386681558555	-1.7284952816153298	-0.9905388751672123	-0.58136289059981	3.587024721285314	-0.21793219871346864	-0.32675222119505476	3.620597048042479	-0.30016048127727024	1.584489561501544	5.742891325035769	4.378536155565464	0.6533397802400579	4.4440120277119	1.2589441995288997	4.554734838445829
chr2L:8374364-8376790	-2.863458045118546	-3.153922969810806	-5.024818295993634	-1.8532296171815374	-2.788901366999211	-2.950624492343095	-3.7316299020598582	-5.296579562891142	-8.963287494356976	-6.570249404949956	-4.539477242396115	-1.967221329436397	-2.483485465169503	-5.07106586253875	-0.9253507860254717	-0.47712125471966244	-4.987073722210401	-5.689387477491071	0.05869386681558555	-1.7284952816153298	-0.9905388751672123	-0.58136289059981	3.587024721285314	-0.21793219871346864	-0.32675222119505476	3.620597048042479	-0.30016048127727024	1.584489561501544	5.742891325035769	4.378536155565464	0.6533397802400579	4.4440120277119	1.2589441995288997	4.554734838445829	6.13431883038756	1.4153618150052405	0.288769123076823	1.94324433778324	9.001754932469124	13.141607007152162	14.108682945557565	11.349735797469123	7.6906042684448765	4.467287088968533	5.5349737222355575	4.614336045766087	5.260370249593469	6.667395285705088	5.386724563077887
chr2L:8377347-8382542	-3.7316299020598582	-5.296579562891142	-8.963287494356976	-6.570249404949956	-4.539477242396115	-1.967221329436397	-2.483485465169503	-5.07106586253875	-0.9253507860254717	-0.47712125471966244	-4.987073722210401	-5.689387477491071	0.05869386681558555	-1.7284952816153298	-0.9905388751672123	-0.58136289059981	3.587024721285314	-0.21793219871346864	-0.32675222119505476	3.620597048042479	-0.30016048127727024	1.584489561501544	5.742891325035769	4.378536155565464	0.6533397802400579	4.4440120277119	1.2589441995288997	4.554734838445829	6.13431883038756	1.4153618150052405	0.288769123076823	1.94324433778324	9.001754932469124	13.141607007152162	14.108682945557565	11.349735797469123	7.6906042684448765	4.467287088968533	5.5349737222355575	4.614336045766087	5.260370249593469	6.667395285705088	5.386724563077887	5.097753546534644	6.672080978075564	4.435668605076849	4.645958657151467	1.3962811641264028	1.307566424135058
chr2L:8382762-8384371	-5.689387477491071	0.05869386681558555	-1.7284952816153298	-0.9905388751672123	-0.58136289059981	3.587024721285314	-0.21793219871346864	-0.32675222119505476	3.620597048042479	-0.30016048127727024	1.584489561501544	5.742891325035769	4.378536155565464	0.6533397802400579	4.4440120277119	1.2589441995288997	4.554734838445829	6.13431883038756	1.4153618150052405	0.288769123076823	1.94324433778324	9.001754932469124	13.141607007152162	14.108682945557565	11.349735797469123	7.6906042684448765	4.467287088968533	5.5349737222355575	4.614336045766087	5.260370249593469	6.667395285705088	5.386724563077887	5.097753546534644	6.672080978075564	4.435668605076849	4.645958657151467	1.3962811641264028	1.307566424135058	0.5011993269725608	0.9057896837844757	1.4435477698226789	2.6230410196138245	2.4536980419667436	-0.5552050987676277	1.6745341627216883	2.942855510353827	0.0	2.603589228349443	2.488597877345831
chr2L:8384821-8389721	-0.58136289059981	3.587024721285314	-0.21793219871346864	-0.32675222119505476	3.620597048042479	-0.30016048127727024	1.584489561501544	5.742891325035769	4.378536155565464	0.6533397802400579	4.4440120277119	1.2589441995288997	4.554734838445829	6.13431883038756	1.4153618150052405	0.288769123076823	1.94324433778324	9.001754932469124	13.141607007152162	14.108682945557565	11.349735797469123	7.6906042684448765	4.467287088968533	5.5349737222355575	4.614336045766087	5.260370249593469	6.667395285705088	5.386724563077887	5.097753546534644	6.672080978075564	4.435668605076849	4.645958657151467	1.3962811641264028	1.307566424135058	0.5011993269725608	0.9057896837844757	1.4435477698226789	2.6230410196138245	2.4536980419667436	-0.5552050987676277	1.6745341627216883	2.942855510353827	0.0	2.603589228349443	2.488597877345831	1.6787032921703928	-2.791281211222884	-9.39083605473777	-11.818717691691063
chr2L:8400489-8403070	4.645958657151467	1.3962811641264028	1.307566424135058	0.5011993269725608	0.9057896837844757	1.4435477698226789	2.6230410196138245	2.4536980419667436	-0.5552050987676277	1.6745341627216883	2.942855510353827	0.0	2.603589228349443	2.488597877345831	1.6787032921703928	-2.791281211222884	-9.39083605473777	-11.818717691691063	-12.707068787187564	-15.738692146570846	-13.983349157328494	-17.850967467347964	-6.62817554513064	-3.7917381403531354	-4.84383564736996	-0.5722315223304937	-3.9805052031491086	-3.2565328312976076	-3.084380525153306	6.36943411769034	9.847653807866166	3.0284853119309445	5.772551866886469	20.890559769719992	21.66565218069189	28.602274916652252	27.714533002735248	20.988108171705736	13.205215872240858	10.003915884637205	5.627763552348072	9.80587302486645	2.142213234127629	4.899724376015936	1.4625830593884563	1.079076350650192	-0.3716337079066263	-2.9630017151456878	3.3693244786259964
chr2L:8403794-8411537	2.4536980419667436	-0.5552050987676277	1.6745341627216883	2.942855510353827	0.0	2.603589228349443	2.488597877345831	1.6787032921703928	-2.791281211222884	-9.39083605473777	-11.818717691691063	-12.707068787187564	-15.738692146570846	-13.983349157328494	-17.850967467347964	-6.62817554513064	-3.7917381403531354	-4.84383564736996	-0.5722315223304937	-3.9805052031491086	-3.2565328312976076	-3.084380525153306	6.36943411769034	9.847653807866166	3.0284853119309445	5.772551866886469	20.890559769719992	21.66565218069189	28.602274916652252	27.714533002735248	20.988108171705736	13.205215872240858	10.003915884637205	5.627763552348072	9.80587302486645	2.142213234127629	4.899724376015936	1.4625830593884563	1.079076350650192	-0.3716337079066263	-2.9630017151456878	3.3693244786259964	13.620555860045807	7.409561957109853	4.6420308870883105	-0.3083662435185729	-1.523338364835591	2.1647414097725686	0.9168216549080597
chr2L:8412590-8415233	-0.5722315223304937	-3.9805052031491086	-3.2565328312976076	-3.084380525153306	6.36943411769034	9.847653807866166	3.0284853119309445	5.772551866886469	20.890559769719992	21.66565218069189	28.602274916652252	27.714533002735248	20.988108171705736	13.205215872240858	10.003915884637205	5.627763552348072	9.80587302486645	2.142213234127629	4.899724376015936	1.4625830593884563	1.079076350650192	-0.3716337079066263	-2.9630017151456878	3.3693244786259964	13.620555860045807	7.409561957109853	4.6420308870883105	-0.3083662435185729	-1.523338364835591	2.1647414097725686	0.9168216549080597	-0.3339432288903805	-6.286583560122058	-9.565788651571582	-11.509994703391566	-19.267884634518676	-25.61063894319335	-29.437903713048645	-14.565231702336376	-14.67946625065639	-17.108242178155923	-7.107824008271432	-7.379037190013822	-1.9435009301995327	-0.5552050987676277	0.22407746444571308	5.114238433925467	7.537493727810241	9.881696668692092
chr2L:8426728-8432398	-1.523338364835591	2.1647414097725686	0.9168216549080597	-0.3339432288903805	-6.286583560122058	-9.565788651571582	-11.509994703391566	-19.267884634518676	-25.61063894319335	-29.437903713048645	-14.565231702336376	-14.67946625065639	-17.108242178155923	-7.107824008271432	-7.379037190013822	-1.9435009301995327	-0.5552050987676277	0.22407746444571308	5.114238433925467	7.537493727810241	9.881696668692092	10.526205699915186	10.343863232601064	7.144280700630277	9.325951370766035	6.383903098995427	6.286833882077864	17.795038821844866	9.495250697244183	12.46525660527092	9.76866865196109	8.141166304405301	5.281143225620845	6.170995621983997	0.4046644671880405	2.3736028777581724	0.32331180806200527	-0.15977144511798488	-0.38816114004976643	-2.565904070456267	-8.955887167527937	-11.819269285059626	-10.150654931853826	-5.0723558903866195	-7.701837657877331	-11.885868544018864	-12.616869061806998	-2.2815920249779875	0.682303541729011
chr2L:8433750-8437098	-7.379037190013822	-1.9435009301995327	-0.5552050987676277	0.22407746444571308	5.114238433925467	7.537493727810241	9.881696668692092	10.526205699915186	10.343863232601064	7.144280700630277	9.325951370766035	6.383903098995427	6.286833882077864	17.795038821844866	9.495250697244183	12.46525660527092	9.76866865196109	8.141166304405301	5.281143225620845	6.170995621983997	0.4046644671880405	2.3736028777581724	0.32331180806200527	-0.15977144511798488	-0.38816114004976643	-2.565904070456267	-8.955887167527937	-11.819269285059626	-10.150654931853826	-5.0723558903866195	-7.701837657877331	-11.885868544018864	-12.616869061806998	-2.2815920249779875	0.682303541729011	-2.546073721759797	-4.766081882015482	-7.359492945443464	-12.630323218686694	-5.216353337866727	12.651052013827265	26.76682854788008	27.797888352448435	20.041665162349275	14.803362520895808	9.343229860397004	6.786466436664289	4.754706144809791	2.4444023611327395
chr2L:8438305-8440505	7.144280700630277	9.325951370766035	6.383903098995427	6.286833882077864	17.795038821844866	9.495250697244183	12.46525660527092	9.76866865196109	8.141166304405301	5.281143225620845	6.170995621983997	0.4046644671880405	2.3736028777581724	0.32331180806200527	-0.15977144511798488	-0.38816114004976643	-2.565904070456267	-8.955887167527937	-11.819269285059626	-10.150654931853826	-5.0723558903866195	-7.701837657877331	-11.885868544018864	-12.616869061806998	-2.2815920249779875	0.682303541729011	-2.546073721759797	-4.766081882015482	-7.359492945443464	-12.630323218686694	-5.216353337866727	12.651052013827265	26.76682854788008	27.797888352448435	20.041665162349275	14.803362520895808	9.343229860397004	6.786466436664289	4.754706144809791	2.4444023611327395	1.5967526375267647	-0.7980379566133293	-0.4253961713675273	-4.8350580848782165	-6.171112213971702	-7.34923554941339	-8.493239081118427	-13.119615917866883	-6.529267578906957
chr2L:8446043-8448883	-2.565904070456267	-8.955887167527937	-11.819269285059626	-10.150654931853826	-5.0723558903866195	-7.701837657877331	-11.885868544018864	-12.616869061806998	-2.2815920249779875	0.682303541729011	-2.546073721759797	-4.766081882015482	-7.359492945443464	-12.630323218686694	-5.216353337866727	12.651052013827265	26.76682854788008	27.797888352448435	20.041665162349275	14.803362520895808	9.343229860397004	6.786466436664289	4.754706144809791	2.4444023611327395	1.5967526375267647	-0.7980379566133293	-0.4253961713675273	-4.8350580848782165	-6.171112213971702	-7.34923554941339	-8.493239081118427	-13.119615917866883	-6.529267578906957	-9.55045592622511	-24.196613389087855	-28.236304967659958	-34.69260055796761	-32.71494077263806	-24.339328911641264	-3.3797426565404085	-3.275023192826602	11.359855464249453	12.132308060413406	8.568803896529445	6.063458658316291	4.780209440949245	1.9622087970586461	-0.2987125273804296	1.0505382307222542
chr2L:8464537-8466717	-32.71494077263806	-24.339328911641264	-3.3797426565404085	-3.275023192826602	11.359855464249453	12.132308060413406	8.568803896529445	6.063458658316291	4.780209440949245	1.9622087970586461	-0.2987125273804296	1.0505382307222542	-0.14131843113555867	2.431601168289573	2.815913664842829	-3.624570110218862	-0.14896292368141908	-2.44558783265986	-1.9054083234031771	-1.8422990445694858	-1.3067723964215767	7.696301691104104	0.6461910164107724	1.7613168531982384	7.243174149281057	6.716037687870977	5.749885763409703	6.046561535496285	4.7546480537404925	1.937689469831628	-0.44716766132683217	2.3176648282698538	3.8573322874858533	-0.3907644586909239	1.5805736561733736	5.123959473041225	4.426408029781506	12.583131273291453	7.217879644467476	6.3615582081783915	8.506159772368804	8.597770620241358	5.854313620808288	3.809720195041028	-1.4576495482546268	5.621012003135048	12.729933259100935	9.725589881363211	13.017729460365574
chr2L:8508466-8510505	0.0	0.0	0.0	0.0	0.0	0.0	0.0	-3.5104935256304954	0.8962571763062308	0.32454363319990315	2.9177322108411134	0.46096774478162655	13.186192599558693	27.274546964129897	28.961323371995	29.620012192791922	17.688427084073066	19.21209379413285	20.275187642109348	7.955714719127069	14.820098624592465	11.524550430118632	15.384649863228931	11.503095073692977	12.727586703926683	4.3403490247064465	1.4419376150024263	-2.5777162428931706	-2.4423035074462045	-1.5826745582737027	-6.974821133140315	-5.020097723474834	-8.197210091667293	-9.369136301092162	-12.16772440202796	-19.813750713692937	-24.61576154154796	-15.861335945085107	-25.674755528801057	-22.103424698769324	-2.534553518899802	10.520645044368694	9.148859263892499	3.205745805737448	7.0976064334749545	5.144185707348579	8.898401150900028	5.82863571869373	11.839876094371728
chr2L:8511647-8514785	-3.5104935256304954	0.8962571763062308	0.32454363319990315	2.9177322108411134	0.46096774478162655	13.186192599558693	27.274546964129897	28.961323371995	29.620012192791922	17.688427084073066	19.21209379413285	20.275187642109348	7.955714719127069	14.820098624592465	11.524550430118632	15.384649863228931	11.503095073692977	12.727586703926683	4.3403490247064465	1.4419376150024263	-2.5777162428931706	-2.4423035074462045	-1.5826745582737027	-6.974821133140315	-5.020097723474834	-8.197210091667293	-9.369136301092162	-12.16772440202796	-19.813750713692937	-24.61576154154796	-15.861335945085107	-25.674755528801057	-22.103424698769324	-2.534553518899802	10.520645044368694	9.148859263892499	3.205745805737448	7.0976064334749545	5.144185707348579	8.898401150900028	5.82863571869373	11.839876094371728	21.604825423983794	6.876511572474091	8.82535230318132	3.876199468873462	2.1978363640050818	1.9355205939332778	1.2777295398063053
chr2L:8514985-8517523	27.274546964129897	28.961323371995	29.620012192791922	17.688427084073066	19.21209379413285	20.275187642109348	7.955714719127069	14.820098624592465	11.524550430118632	15.384649863228931	11.503095073692977	12.727586703926683	4.3403490247064465	1.4419376150024263	-2.5777162428931706	-2.4423035074462045	-1.5826745582737027	-6.974821133140315	-5.020097723474834	-8.197210091667293	-9.369136301092162	-12.16772440202796	-19.813750713692937	-24.61576154154796	-15.861335945085107	-25.674755528801057	-22.103424698769324	-2.534553518899802	10.520645044368694	9.148859263892499	3.205745805737448	7.0976064334749545	5.144185707348579	8.898401150900028	5.82863571869373	11.839876094371728	21.604825423983794	6.876511572474091	8.82535230318132	3.876199468873462	2.1978363640050818	1.9355205939332778	1.2777295398063053	-1.0829218812618473	-5.37221976926467	-8.584809058289025	-6.512770988032395	-10.980837119879903	-0.14993677847169232
chr2L:8522528-8528224	-1.5826745582737027	-6.974821133140315	-5.020097723474834	-8.197210091667293	-9.369136301092162	-12.16772440202796	-19.813750713692937	-24.61576154154796	-15.861335945085107	-25.674755528801057	-22.103424698769324	-2.534553518899802	10.520645044368694	9.148859263892499	3.205745805737448	7.0976064334749545	5.144185707348579	8.898401150900028	5.82863571869373	11.839876094371728	21.604825423983794	6.876511572474091	8.82535230318132	3.876199468873462	2.1978363640050818	1.9355205939332778	1.2777295398063053	-1.0829218812618473	-5.37221976926467	-8.584809058289025	-6.512770988032395	-10.980837119879903	-0.14993677847169232	-1.135460166933678	-1.9877258291105548	0.8525212099466046	-2.3705036122169445	-6.341597974896	-9.675017915744007	-10.074589278650581	-9.111985533680981	-7.013789963971245	-0.2887691230768229	-0.9059652567236041	-6.935289834672765	-10.949179821510276	-10.3678744846628	-10.424963314943623	-9.446482668759378
chr2L:8684409-8685883	-2.3412482454145658	-4.861078992372582	-7.656637931362023	-0.47712125471966244	-0.3842533059311557	0.0	0.0	-0.3842533059311557	0.0	0.32675222119505476	0.3842533059311557	0.7359535705891888	0.3176595197743927	0.6015800134431257	1.7129352786041803	-0.32675222119505476	-1.2197257583953431	-0.40522608494279494	-0.3842533059311557	0.47712125471966244	0.0	0.5572722484735898	4.488317824627246	5.651600490388005	0.0	-0.9884928598239788	0.9884928598239788	8.1036280159871	6.937268913716225	6.363352329777979	10.809183025336598	8.824190196160473	14.322566699496964	9.561215961711435	3.661476176191213	1.8027107223228733	3.1580699630675086	4.113702270900938	6.886329655457786	3.228970160573614	9.751210228406	0.6025013259654013	1.4477763143210869	5.041147378163899	9.0778784327539	7.204357370561841	1.9852577673673215	4.71551980610214	1.684872899606169
chr2L:8686345-8688122	-0.3842533059311557	0.0	0.0	-0.3842533059311557	0.0	0.32675222119505476	0.3842533059311557	0.7359535705891888	0.3176595197743927	0.6015800134431257	1.7129352786041803	-0.32675222119505476	-1.2197257583953431	-0.40522608494279494	-0.3842533059311557	0.47712125471966244	0.0	0.5572722484735898	4.488317824627246	5.651600490388005	0.0	-0.9884928598239788	0.9884928598239788	8.1036280159871	6.937268913716225	6.363352329777979	10.809183025336598	8.824190196160473	14.322566699496964	9.561215961711435	3.661476176191213	1.8027107223228733	3.1580699630675086	4.113702270900938	6.886329655457786	3.228970160573614	9.751210228406	0.6025013259654013	1.4477763143210869	5.041147378163899	9.0778784327539	7.204357370561841	1.9852577673673215	4.71551980610214	1.684872899606169	-0.3842533059311557	7.325004013394938	10.09317862366491	9.092535134848369
chr2L:8994156-8997222	-2.3892533316121884	-5.46981037069624	-2.553969422130265	-2.371176319340097	0.0	-2.2207608970525095	-9.296440073685034	-6.623239778604375	-5.438705103065927	-5.3807903386931235	-1.713239996359703	-6.175881065365721	-5.428909880193701	-4.37303865649224	-0.561648564929593	-1.9762828915736164	-0.9026360638039679	2.829513241437853	9.645030280424466	4.866454507646878	4.57759860832647	-2.294881403207323	-4.389095373222751	-9.646857747471914	-12.516907197369619	-11.814752498806275	0.3842533059311557	-0.6816519536376183	0.3842533059311557	-0.3842533059311557	0.7359535705891888	1.4313637641589874	0.0	12.48564905920971	17.874658584087143	20.007870554826976	14.52262486315892	14.175456160520286	9.324638779616581	10.506875151390188	9.485310659311287	7.839236628006817	4.000055978000879	1.9379712063983394	2.5496314103445186	0.19549893501464843	-1.5757040175044739	-1.5184030046395758	-5.974831104056587
chr2L:9161602-9163898	-0.32675222119505476	-0.32675222119505476	0.47712125471966244	-4.01341012008858	-5.208843456647436	-3.107446049027677	-0.855730225591327	-1.967221329436397	-0.5722315223304937	-4.064750340110716	-2.9191501030237657	0.32675222119505476	-2.5234985524433395	-4.149076828326183	-2.1677726413203837	-1.3739534338308652	-8.040946073970147	-0.8807275879539905	-3.662051072513431	0.652173862458181	1.8489905787437184	1.6432643673931602	0.0	-0.2406233412219088	-4.355722670454637	0.8403490663464235	0.3981750490196386	0.8065359368777398	0.7359535705891888	2.5803144682002714	6.610609782222168	9.362998431495356	10.379511139316234	2.7418644723031713	1.9084850188786497	-0.3842533059311557	0.8457119955017671	14.485861728877444	7.715680052155493	0.9884928598239788	7.155131758384796	7.942895236661116	8.118728351575664	1.204895769300835	9.985129126126097	4.000386712751368	1.4637527426815686	6.348103140516823	9.725831958779484
chr2L:9164203-9166348	-3.107446049027677	-0.855730225591327	-1.967221329436397	-0.5722315223304937	-4.064750340110716	-2.9191501030237657	0.32675222119505476	-2.5234985524433395	-4.149076828326183	-2.1677726413203837	-1.3739534338308652	-8.040946073970147	-0.8807275879539905	-3.662051072513431	0.652173862458181	1.8489905787437184	1.6432643673931602	0.0	-0.2406233412219088	-4.355722670454637	0.8403490663464235	0.3981750490196386	0.8065359368777398	0.7359535705891888	2.5803144682002714	6.610609782222168	9.362998431495356	10.379511139316234	2.7418644723031713	1.9084850188786497	-0.3842533059311557	0.8457119955017671	14.485861728877444	7.715680052155493	0.9884928598239788	7.155131758384796	7.942895236661116	8.118728351575664	1.204895769300835	9.985129126126097	4.000386712751368	1.4637527426815686	6.348103140516823	9.725831958779484	5.155771904591395	7.515638642106314	6.275369402660538	2.9512471231667976	0.0
chr2L:9250427-9253097	-2.493242559899095	-3.9284362124150087	-2.5033172587230967	-0.6252873828651145	1.4637527426815686	0.6252873828651146	0.3842533059311557	-0.54396437524082	0.4127015127641425	-0.1967243267758891	0.14277677466388472	-8.48632953706586	-3.7326457140234264	-2.6480684791877245	-0.47712125471966244	-0.47712125471966244	0.0	0.47712125471966244	1.4637527426815686	0.3842533059311557	0.0	0.9884928598239788	0.6252873828651146	1.3754968084317083	1.2202113830661716	5.24378713597772	0.27482272280677394	3.9053811282808732	2.05614818068865	2.205293594113166	1.7367090904868654	1.388392180595579	2.605636336016638	2.528834980246037	2.706631997466156	2.419480424883032	0.0	0.0	0.0	0.0	0.0	0.0	0.0	0.0	0.0	2.462898335257891	2.0160315820447554	0.22598107500165915	3.495211736795415
chr2L:9331043-9333375	-0.13265288938819758	0.0	0.0	0.32675222119505476	0.9568070777091172	3.4048825467336825	1.976346991989466	1.8548264500094034	3.7975157902487573	0.28197937605734147	2.7109181591742146	-1.313785291951718	-0.22550604502144428	2.096619775455544	0.0	1.109019439794376	-0.08485568406388133	1.0567353599611429	0.3842533059311557	-0.5018530886558157	-0.5751433661369298	-5.108756621065659	-0.7851632045775155	-5.796127984447719	-2.401042015136781	-3.6811405033076494	-1.2819810456050582	-0.47712125471966244	-1.8350886365790042	-4.124600186767518	-1.1993648343745973	-0.7405849767053545	-0.26145052715670036	-2.476954043465906	-2.3253814028435724	-7.7093028563634	-7.251333479329462	-4.136221980978264	-0.9591312608573317	0.0	0.0	6.1401949081497325	5.359685356181688	7.165878776138565	4.117934040441533	4.948112296083116	1.755671889976682	1.0610509465000728	1.77622348139336
chr2L:9427810-9430600	1.4637527426815686	2.802950103595958	1.5417174969205187	1.454759537302524	2.7285928155171044	1.4991224343170766	2.449863918576508	3.0757644095599965	0.02880927157593846	0.37500294508720233	0.20721446500264504	2.163794211570009	1.247838650321492	-0.7789134453809596	-2.5925897296691236	-2.249845029606044	-1.944871497487978	1.0327973374394468	-0.6181954937113338	-0.32675222119505476	1.4127903408996307	1.6135605118194025	4.505725080818767	0.46660954739493005	0.7143600575585817	-2.4109271871583062	2.1147634710933967	0.9629646138055266	-1.656261086750295	-1.684872899606169	-5.101974582461243	-2.4309956539201236	-1.5403088635584168	0.0	0.0	0.0	0.0	-2.4986476595476588	-12.687580569264055	-9.967740870595042	-9.414995724657661	-1.9120257042370223	-0.9884928598239788	-1.0668755590631576	-0.3842533059311557	-0.47712125471966244	-1.9908688683516216	-0.30711707796638504	0.0
chr2L:9432191-9435374	0.37500294508720233	0.20721446500264504	2.163794211570009	1.247838650321492	-0.7789134453809596	-2.5925897296691236	-2.249845029606044	-1.944871497487978	1.0327973374394468	-0.6181954937113338	-0.32675222119505476	1.4127903408996307	1.6135605118194025	4.505725080818767	0.46660954739493005	0.7143600575585817	-2.4109271871583062	2.1147634710933967	0.9629646138055266	-1.656261086750295	-1.684872899606169	-5.101974582461243	-2.4309956539201236	-1.5403088635584168	0.0	0.0	0.0	0.0	-2.4986476595476588	-12.687580569264055	-9.967740870595042	-9.414995724657661	-1.9120257042370223	-0.9884928598239788	-1.0668755590631576	-0.3842533059311557	-0.47712125471966244	-1.9908688683516216	-0.30711707796638504	0.0	-3.201520705003585	-1.613159964497835	1.1288166787490144	0.3834477571785983	-1.1737218734474009	-0.3842533059311557	0.32675222119505476	-0.9857470339571879	-0.7186367884794467
chr2L:9460485-9463723	0.3842533059311557	0.3842533059311557	2.365170891693313	5.062060002654818	0.6500485400342132	0.3842533059311557	1.3528435241215888	8.219778440025367	5.426896672474316	9.194375881378075	4.738442041654356	2.907329948899719	6.549862293423125	6.583343264835487	5.314736840785525	0.9085772243244467	0.5582575783962771	1.0824153052119205	2.4941121486136986	0.6252873828651146	-0.7359535705891888	0.0	4.188949971321709	18.437800918588124	13.813555971147675	12.099943528131917	19.949623325260422	14.032494664893038	18.772052411193393	7.538111371700305	15.548455466014438	9.760713687913862	5.060390478962621	-0.3660904870895028	-5.040549141594708	-5.665801510274414	-3.998800345847023	-8.328683041041987	-5.972499374043898	-10.527894676499246	-10.316816198066254	-2.259982999975834	2.1207767686017105	5.04334274931536	12.125449605361082	7.877310052927094	6.1341737018946	2.5750869063313844	1.5109074467008738
chr2L:9491089-9492909	-5.464911635604986	-6.909474841477442	-7.291366470768941	-8.255358086244723	-7.05661094288879	-0.4106493675885908	-0.3842533059311557	-6.972620452968153	-8.553720543962275	0.2614505271567006	-2.9373750341157483	-6.735519357434109	-0.8461744874413317	-3.818738363496877	1.739448808464791	2.115477229817551	3.3581729250997965	7.311949576188606	8.600404899985426	6.992988946185946	2.6600022009928215	5.094247683613169	4.4649643444212925	-0.32675222119505476	2.3375941441436594	0.9443261321870656	-1.6234429146671552	2.067075272714544	10.004341951868131	13.964535230488117	3.5470467872697458	4.951045311719212	6.905292552863883	4.356695094910395	3.5776293865286215	4.993409368903723	-0.10466108500287212	2.5865031980701287	2.0840707995237264	1.8873783759205338	-0.21117971693176008	-9.087380691861682	-10.642848255009746	-18.468782003989435	-16.136035929380068	-20.519046446090435	-17.20170092255894	-4.6499692342079175	3.193354874348997
chr2L:9515624-9521213	7.236141133169989	8.532870322529696	4.465601346428664	2.0628830543912	-2.3721058306553213	-0.7383527384890938	-3.439216500453863	-0.32675222119505476	-6.6319813842414685	-13.461559039684966	-9.714818520816257	0.0	-10.63014905409117	-26.57518407576746	-28.748254415058355	-31.41833525125637	-42.76838444665259	-14.779904481636036	-2.3286248352848276	-1.0668755590631576	0.0	0.0	0.0	0.0	0.0	0.0	0.0	0.0	0.0	0.0	0.0	0.0	0.0	0.0	0.0	0.0	0.0	0.0	0.0	1.4431543474115518	0.6252873828651146	9.0986892870984	7.088917370820523	13.359296755777567	2.357756426829297	6.0880011813450485	28.4960090293246	9.885835806721506	2.3286248352848276
chr2L:9571664-9575413	2.439833012440206	1.925250237852636	6.314413437364024	5.408951213186085	11.844684035107035	4.543274766075215	8.213160733626191	5.2060060431824455	12.154187208449224	8.520655465280434	10.63143723102463	10.224404648909985	15.347088770309211	9.966541184689248	1.684872899606169	0.8065359368777398	6.919545232562412	7.365796474882704	10.305584590163017	9.97256201032385	10.283121494705806	4.819176610676909	0.6252873828651146	5.657533343956867	6.217892282047637	0.3174792021990947	8.137448014350946	10.521421151761514	7.489137257342038	7.1549904348847315	0.7948020817123125	-1.190311783736824	-3.512282566563803	-3.4173903673621204	-6.240479385346863	-6.459724009665058	-6.07716931112312	-0.9459701157078284	7.128089200180644	5.7042056923092295	7.588170979783584	0.708725377637265	1.7969348972683803	0.8545603367822583	-1.5162595451633984	-3.314990441119246	-4.220102824287885	-4.624007504053368	-5.917922881330905
chr2L:9699709-9702933	-1.13989551074183	-4.3732834780128345	-3.3464631249193877	-2.4856422674738194	-3.907200944558226	-4.000196332234148	-9.00218715105926	-9.69502730633529	-11.488533754000498	-13.27583561111229	-11.540982380936745	-12.971334868553571	-18.968276981604568	-9.96109099757109	-18.891397515952466	-19.548458040487503	-2.879723976178439	-3.8307786762344884	-13.095488802444496	-11.100089938310107	-8.553231211704887	-6.912483306522475	0.32675222119505476	-3.9159148262179055	-7.312932688884616	-3.905290282596934	-7.698113155665369	-5.156000871468465	0.9648536905119721	-11.17932845180178	-9.276798730102643	-1.4807113414687347	-8.392219072107551	-6.213297137482627	-7.40615215910529	-0.2105263209141679	-0.7359535705891888	-1.3821770810048504	1.096439221839007	-0.5824501369079591	-2.4689693553324203	-0.39734068960651336	0.5346537949190744	0.8000802557966666	0.9164794500562365	-0.47712125471966244	0.3842533059311557	1.3346532042087658	4.266642702680126
chr2L:9708354-9711237	-3.8307786762344884	-13.095488802444496	-11.100089938310107	-8.553231211704887	-6.912483306522475	0.32675222119505476	-3.9159148262179055	-7.312932688884616	-3.905290282596934	-7.698113155665369	-5.156000871468465	0.9648536905119721	-11.17932845180178	-9.276798730102643	-1.4807113414687347	-8.392219072107551	-6.213297137482627	-7.40615215910529	-0.2105263209141679	-0.7359535705891888	-1.3821770810048504	1.096439221839007	-0.5824501369079591	-2.4689693553324203	-0.39734068960651336	0.5346537949190744	0.8000802557966666	0.9164794500562365	-0.47712125471966244	0.3842533059311557	1.3346532042087658	4.266642702680126	-0.8331037697083299	4.457231843049033	3.325353359970018	3.2104939380154547	4.510406223420588	5.621488087550042	1.7685797944572463	2.5701486613493376	3.5181874953941144	1.9580378494397204	0.2225078742669018	0.929898399102074	1.2334025563797193	2.9618652558609337	0.47712125471966244	-0.5552050987676277	0.32675222119505476
chr2L:9759463-9763165	-10.822524649699437	-26.401803314201413	-22.122987532198994	-29.619135823074483	-14.986944253113167	1.5089304733773703	0.3065041858100091	0.06902853635696901	3.3038697432704764	2.2445038808684767	-0.2406233412219088	2.571344273218925	0.3190050761158705	1.809633445534136	13.359608038739356	13.22557685121981	12.893731975596843	14.656061536238898	8.412186025919612	6.530626830358232	12.046356335501445	3.5347556133427056	8.80569294991619	8.637074332804756	8.040525935654285	3.7948603314892573	2.1371270109657012	0.4201523659060008	1.7096636861036925	0.7857548771223009	1.7034147015370833	1.3793930629552675	0.093189715562479	-1.8541569115368965	0.09105099036729138	-4.6106060589448	-0.7284673798514961	2.8320961218608174	-0.9616978496231259	0.8563237827988177	-4.682569917280678	-6.748091459761713	-8.006760647149477	-8.421737465448759	-8.014022411809094	-5.952759344714148	-7.737182436357815	-8.290554888469865	-9.393623153221967
chr2L:9763560-9766468	2.2445038808684767	-0.2406233412219088	2.571344273218925	0.3190050761158705	1.809633445534136	13.359608038739356	13.22557685121981	12.893731975596843	14.656061536238898	8.412186025919612	6.530626830358232	12.046356335501445	3.5347556133427056	8.80569294991619	8.637074332804756	8.040525935654285	3.7948603314892573	2.1371270109657012	0.4201523659060008	1.7096636861036925	0.7857548771223009	1.7034147015370833	1.3793930629552675	0.093189715562479	-1.8541569115368965	0.09105099036729138	-4.6106060589448	-0.7284673798514961	2.8320961218608174	-0.9616978496231259	0.8563237827988177	-4.682569917280678	-6.748091459761713	-8.006760647149477	-8.421737465448759	-8.014022411809094	-5.952759344714148	-7.737182436357815	-8.290554888469865	-9.393623153221967	-5.5694652713293475	-6.486410459022508	-4.908905140160225	-1.684872899606169	-0.7359535705891888	-3.5489382806057588	-4.01034648355136	-2.5848188600563713	-1.0259881773607977
chr2L:9790885-9793075	-0.7262844422466019	-0.7443655077607471	0.07647421607080238	0.520866879439611	1.7623856782646938	1.910096176972613	0.637413146756501	-0.47712125471966244	0.3842533059311557	-0.3227401912018197	-0.0881921373083112	1.7094525225853183	2.5169728920199645	0.7355626206714848	1.1990554420490733	-0.5965885426102082	-0.20382422799232708	-5.04434171495457	-7.146620500864599	-6.371732765419207	-6.9944585260407495	-2.0305405646918233	-7.284231581256678	-2.2026794732399595	-1.9084850188786497	-4.454847118085093	-7.916271443148992	-1.152257945546506	-4.902332696909468	-3.099198133844057	-7.090228913154215	-4.735527854492832	-2.4167483847734843	-4.4244000487554604	0.0	0.0	10.013256869482593	21.462609337472372	15.91128632011388	5.240840226043011	24.52533861416446	19.884509807310483	13.672893090675654	7.739259506847198	6.7144499483817395	4.887244103556817	18.516931799974454	20.73247847091118	18.54130439096466
chr2L:9888577-9893340	-3.1012312606144374	-1.0224392752275977	-2.22019241958102	-0.13906948780066597	-3.708944886098549	-1.6744618218526375	-0.2406233412219088	-5.553240798429319	-1.7412160115666815	-4.033365229425054	-4.642473822466457	-2.4119010443691455	-2.8421807727505013	-3.3494041527797136	-5.227967173353741	-1.7115341193933067	0.0	-7.432707521548639	-6.348135213015384	3.5431581705954045	1.0362199795409535	0.32675222119505476	-0.12030794209542073	1.9721050419103172	0.0	1.885210904955993	1.4532380401181537	0.32675222119505476	-0.6252873828651145	0.794386000598117	0.284170564496375	4.25355454690032	-2.259982999975834	0.47712125471966244	0.47712125471966244	0.16564503683859236	4.331086957667959	4.45344507907393	2.5033172587230967	2.5197321360890585	-0.6790941107861987	3.8515995055843892	1.4571640772950463	1.4563801869914204	2.6439917507181834	1.9541141653155767	3.196717972660355	-1.572147778441128	0.6444874306900835
chr2L:9895191-9897444	-3.3494041527797136	-5.227967173353741	-1.7115341193933067	0.0	-7.432707521548639	-6.348135213015384	3.5431581705954045	1.0362199795409535	0.32675222119505476	-0.12030794209542073	1.9721050419103172	0.0	1.885210904955993	1.4532380401181537	0.32675222119505476	-0.6252873828651145	0.794386000598117	0.284170564496375	4.25355454690032	-2.259982999975834	0.47712125471966244	0.47712125471966244	0.16564503683859236	4.331086957667959	4.45344507907393	2.5033172587230967	2.5197321360890585	-0.6790941107861987	3.8515995055843892	1.4571640772950463	1.4563801869914204	2.6439917507181834	1.9541141653155767	3.196717972660355	-1.572147778441128	0.6444874306900835	-5.793496925180785	-4.099509937841864	-2.056393375032635	-3.0961357179211197	-0.9884928598239788	-2.3117777270032884	-4.736826578884507	-0.5050184077099936	-0.32675222119505476	-0.47712125471966244	0.0	-2.400839343781277	-1.8492502492664602
chr2L:9907982-9912358	2.5033172587230967	2.5197321360890585	-0.6790941107861987	3.8515995055843892	1.4571640772950463	1.4563801869914204	2.6439917507181834	1.9541141653155767	3.196717972660355	-1.572147778441128	0.6444874306900835	-5.793496925180785	-4.099509937841864	-2.056393375032635	-3.0961357179211197	-0.9884928598239788	-2.3117777270032884	-4.736826578884507	-0.5050184077099936	-0.32675222119505476	-0.47712125471966244	0.0	-2.400839343781277	-1.8492502492664602	-4.178794053269984	-2.192658433951746	-5.459142594719548	-2.0844894076526566	-3.972681696331531	-1.3821770810048504	0.0	-5.471792271242052	-1.8223877681649696	-2.0266905325807247	2.341248245414566	-1.7159984762253484	-1.2456036774209613	0.3842533059311557	-0.58136289059981	-0.32675222119505476	0.3907644586909242	-0.8410298706976986	3.253611582836327	0.3825876399126979	0.9884928598239788	0.42815404581190597	0.3895645224474584	1.4278852360765655	-0.2887691230768229
chr2L:9912880-9915431	0.6444874306900835	-5.793496925180785	-4.099509937841864	-2.056393375032635	-3.0961357179211197	-0.9884928598239788	-2.3117777270032884	-4.736826578884507	-0.5050184077099936	-0.32675222119505476	-0.47712125471966244	0.0	-2.400839343781277	-1.8492502492664602	-4.178794053269984	-2.192658433951746	-5.459142594719548	-2.0844894076526566	-3.972681696331531	-1.3821770810048504	0.0	-5.471792271242052	-1.8223877681649696	-2.0266905325807247	2.341248245414566	-1.7159984762253484	-1.2456036774209613	0.3842533059311557	-0.58136289059981	-0.32675222119505476	0.3907644586909242	-0.8410298706976986	3.253611582836327	0.3825876399126979	0.9884928598239788	0.42815404581190597	0.3895645224474584	1.4278852360765655	-0.2887691230768229	-3.4609003030890397	-2.3102018412430843	-0.11981463385240806	-0.6517185674417723	0.9884928598239788	0.47712125471966244	-0.3842533059311557	0.9492931826283602	0.512584871343693	2.141565594625299
chr2L:9916055-9917968	-4.736826578884507	-0.5050184077099936	-0.32675222119505476	-0.47712125471966244	0.0	-2.400839343781277	-1.8492502492664602	-4.178794053269984	-2.192658433951746	-5.459142594719548	-2.0844894076526566	-3.972681696331531	-1.3821770810048504	0.0	-5.471792271242052	-1.8223877681649696	-2.0266905325807247	2.341248245414566	-1.7159984762253484	-1.2456036774209613	0.3842533059311557	-0.58136289059981	-0.32675222119505476	0.3907644586909242	-0.8410298706976986	3.253611582836327	0.3825876399126979	0.9884928598239788	0.42815404581190597	0.3895645224474584	1.4278852360765655	-0.2887691230768229	-3.4609003030890397	-2.3102018412430843	-0.11981463385240806	-0.6517185674417723	0.9884928598239788	0.47712125471966244	-0.3842533059311557	0.9492931826283602	0.512584871343693	2.141565594625299	0.24062334122190882	10.057729391162978	20.017132482190576	18.06110137980453	20.38827407851224	9.616188789023422	1.3717496078721767
chr2L:9933981-9938171	-0.6517185674417723	0.9884928598239788	0.47712125471966244	-0.3842533059311557	0.9492931826283602	0.512584871343693	2.141565594625299	0.24062334122190882	10.057729391162978	20.017132482190576	18.06110137980453	20.38827407851224	9.616188789023422	1.3717496078721767	3.508798688250286	7.788648709163636	7.213206209547169	0.9269250604438054	-0.582383601084804	-8.1027849371706	-0.07475554146237992	-1.1296213231061605	-2.6595863574560714	3.0634413110609136	-0.3485381484175778	-1.3767214885283883	-8.595283741132002	-9.768546032283588	2.8496802822049805	9.689812214210914	4.428756668694428	-0.2406233412219088	0.0	0.0	0.0	0.0	0.0	1.4637527426815686	1.0466924622419154	12.87276803323307	20.600439189188922	22.517781323321646	19.131489912340168	5.597261470236594	-0.2887691230768229	4.740262719480323	4.340436354815791	6.703770018073666	11.357446439424432
chr2L:9939066-9941855	20.38827407851224	9.616188789023422	1.3717496078721767	3.508798688250286	7.788648709163636	7.213206209547169	0.9269250604438054	-0.582383601084804	-8.1027849371706	-0.07475554146237992	-1.1296213231061605	-2.6595863574560714	3.0634413110609136	-0.3485381484175778	-1.3767214885283883	-8.595283741132002	-9.768546032283588	2.8496802822049805	9.689812214210914	4.428756668694428	-0.2406233412219088	0.0	0.0	0.0	0.0	0.0	1.4637527426815686	1.0466924622419154	12.87276803323307	20.600439189188922	22.517781323321646	19.131489912340168	5.597261470236594	-0.2887691230768229	4.740262719480323	4.340436354815791	6.703770018073666	11.357446439424432	10.15980622403238	6.5265886032178955	3.320041756029095	-1.6063539409059668	-1.7631892975978962	-5.774909510225448	-6.147092511791119	-2.5417448035480845	-2.5376487689659335	4.684382684658052	18.01664261543939
chr2L:9954766-9956952	19.131489912340168	5.597261470236594	-0.2887691230768229	4.740262719480323	4.340436354815791	6.703770018073666	11.357446439424432	10.15980622403238	6.5265886032178955	3.320041756029095	-1.6063539409059668	-1.7631892975978962	-5.774909510225448	-6.147092511791119	-2.5417448035480845	-2.5376487689659335	4.684382684658052	18.01664261543939	17.18435648046485	15.102043203126764	5.344425075198388	3.6886195230910133	-2.106964475705373	-4.970056888639203	-8.549009270961822	-10.855416689350056	-10.588663163610715	-5.795539912082991	8.225459826566844	7.0620726979437185	8.054739418667472	7.805472653064234	9.535816579149058	6.601282258248984	17.484808520244027	14.81241414356769	14.438598748960949	15.056344579642014	8.6606104608532	5.197099297983853	4.896613847466632	3.0360378804801527	2.836359559569596	2.3945809613084093	-0.5681636727174793	0.1506000507196043	-0.5029935038082729	-2.0423232077859526	-4.003063378224936
chr2L:9957542-9960440	11.357446439424432	10.15980622403238	6.5265886032178955	3.320041756029095	-1.6063539409059668	-1.7631892975978962	-5.774909510225448	-6.147092511791119	-2.5417448035480845	-2.5376487689659335	4.684382684658052	18.01664261543939	17.18435648046485	15.102043203126764	5.344425075198388	3.6886195230910133	-2.106964475705373	-4.970056888639203	-8.549009270961822	-10.855416689350056	-10.588663163610715	-5.795539912082991	8.225459826566844	7.0620726979437185	8.054739418667472	7.805472653064234	9.535816579149058	6.601282258248984	17.484808520244027	14.81241414356769	14.438598748960949	15.056344579642014	8.6606104608532	5.197099297983853	4.896613847466632	3.0360378804801527	2.836359559569596	2.3945809613084093	-0.5681636727174793	0.1506000507196043	-0.5029935038082729	-2.0423232077859526	-4.003063378224936	-5.698029751319028	-2.670316305455201	-3.6259529067132155	-3.244212574673457	-3.854952090940966	-3.676361311139915
chr2L:9963891-9966793	17.18435648046485	15.102043203126764	5.344425075198388	3.6886195230910133	-2.106964475705373	-4.970056888639203	-8.549009270961822	-10.855416689350056	-10.588663163610715	-5.795539912082991	8.225459826566844	7.0620726979437185	8.054739418667472	7.805472653064234	9.535816579149058	6.601282258248984	17.484808520244027	14.81241414356769	14.438598748960949	15.056344579642014	8.6606104608532	5.197099297983853	4.896613847466632	3.0360378804801527	2.836359559569596	2.3945809613084093	-0.5681636727174793	0.1506000507196043	-0.5029935038082729	-2.0423232077859526	-4.003063378224936	-5.698029751319028	-2.670316305455201	-3.6259529067132155	-3.244212574673457	-3.854952090940966	-3.676361311139915	-2.3406917056768273	-4.936466608488468	-5.08287882091728	-3.590839003524297	-5.955951098200716	-6.530986324421661	-5.5492890359665585	-5.439969700773247	-5.207091382635076	-6.72753132138919	-5.632319947747109	-6.740226178528851
chr2L:9967429-9969686	-10.855416689350056	-10.588663163610715	-5.795539912082991	8.225459826566844	7.0620726979437185	8.054739418667472	7.805472653064234	9.535816579149058	6.601282258248984	17.484808520244027	14.81241414356769	14.438598748960949	15.056344579642014	8.6606104608532	5.197099297983853	4.896613847466632	3.0360378804801527	2.836359559569596	2.3945809613084093	-0.5681636727174793	0.1506000507196043	-0.5029935038082729	-2.0423232077859526	-4.003063378224936	-5.698029751319028	-2.670316305455201	-3.6259529067132155	-3.244212574673457	-3.854952090940966	-3.676361311139915	-2.3406917056768273	-4.936466608488468	-5.08287882091728	-3.590839003524297	-5.955951098200716	-6.530986324421661	-5.5492890359665585	-5.439969700773247	-5.207091382635076	-6.72753132138919	-5.632319947747109	-6.740226178528851	6.301713769986823	8.314338822939938	15.528737869222963	17.46460786415984	17.226019830557618	10.325782578756453	12.900228567672082
chr2L:9993115-9995921	3.762844998120415	0.18072198645085483	-2.8413398244676142	-3.2781122309483997	-6.430929001193026	-4.294021335062586	-5.844701979774805	-3.19296327820302	-5.202955403628875	-7.151790456073289	-3.976389143224826	-5.541856515537941	-6.355402070618201	-5.830650317809561	-5.978625040006467	-9.078153337726622	-8.792761470177554	-9.118854824171217	-11.053609289527305	-14.720936787561916	-15.366497892579387	-17.832251178987146	-5.957861014225544	-0.036050663495053974	-3.509247784557812	-4.965872028948118	-3.7930958791239746	-6.781964301720371	-3.2573876616125066	-0.4666095473949303	1.6806839062132066	3.1428267114340915	3.5378049688498514	7.371223665090334	4.855516523645872	2.7941197439334844	-0.7288681465700533	-5.232867564332845	-7.488180879816485	-8.978853486550811	-8.518556118965071	-13.316918052195557	-2.2359973213894384	-7.152111247241758	-10.91634572002549	-16.78463200098962	-19.69819692885988	-26.049698470791228	-17.605492183429096
chr2L:10004879-10009506	-0.036050663495053974	-3.509247784557812	-4.965872028948118	-3.7930958791239746	-6.781964301720371	-3.2573876616125066	-0.4666095473949303	1.6806839062132066	3.1428267114340915	3.5378049688498514	7.371223665090334	4.855516523645872	2.7941197439334844	-0.7288681465700533	-5.232867564332845	-7.488180879816485	-8.978853486550811	-8.518556118965071	-13.316918052195557	-2.2359973213894384	-7.152111247241758	-10.91634572002549	-16.78463200098962	-19.69819692885988	-26.049698470791228	-17.605492183429096	-4.75544741706194	-9.997785886683083	-3.3791512365591903	1.3821770810048504	-1.3821770810048504	1.3828316080704914	3.8292676197138062	4.108995991057972	2.5920884173330907	-0.47623102627939956	-4.277481315119048	-1.9515060318447783	-1.013741786674795	0.0	0.0	0.0	0.0	0.0	0.0	0.0	0.0	0.0	0.0
chr2L:10057562-10061022	-10.326857888420141	-13.738761787467814	-17.586382794788904	-8.44113598593378	5.9901538465083695	9.339425422450377	10.523279251260371	13.747235713006997	5.646501871539863	5.8577048543000165	1.955526080610021	1.8258425224131114	3.2121631914673685	-0.37620555366114655	-2.318947235552135	-4.625146554739438	-2.382933236846543	-1.9771555015580273	-2.2111136185005305	-4.126243046162616	-0.8097316386735297	-1.0668755590631576	-2.0958017614894935	-2.6921464144300664	-2.323336437800492	-2.4089139526345456	-2.344452641393289	-3.555217880870908	-2.9994893068304496	-3.684559949246426	-1.8000707076147637	-3.4544203967412823	-6.462659525532832	0.024716147631918674	1.5261250172585696	0.9884928598239788	-0.3842533059311557	-0.6025013259654013	0.9142985962534581	-0.628248327464556	-0.2751042920756612	-0.6910294564930665	-4.323355177651085	-6.229838619725082	-3.683473631444131	-6.3123922142258895	-6.668680689230277	-4.610439691256356	-5.300413434783771
chr2L:10198633-10200745	5.283865521445811	4.194066827259308	3.024498376768756	0.21052632091416779	-0.8991324325811205	1.227661155580287	2.1489936397300315	2.033256954326681	-0.12984400215673694	-1.2923869375890096	-4.678865108691803	-8.83678046535075	-7.246379470368111	-5.9374785148892935	-6.9635708940253265	-8.094073053967271	0.0	0.0	0.0	0.0	0.0	0.0	0.0	0.0	0.0	0.0	0.0	0.0	0.0	0.0	-5.433439709590141	-1.3361085670423096	-0.47712125471966244	-1.1105051745947512	0.6762939136477789	-0.32867254487501096	0.7121701346881192	2.106484346307365	4.013390581003731	2.7285928155171044	1.0752722563038328	6.657846630659928	5.453756817419884	0.5552050987676277	6.690098863231269	5.069508440307208	10.005612348335136	9.333135823823458	8.218954603358114
chr2L:10201262-10204051	1.227661155580287	2.1489936397300315	2.033256954326681	-0.12984400215673694	-1.2923869375890096	-4.678865108691803	-8.83678046535075	-7.246379470368111	-5.9374785148892935	-6.9635708940253265	-8.094073053967271	0.0	0.0	0.0	0.0	0.0	0.0	0.0	0.0	0.0	0.0	0.0	0.0	0.0	0.0	-5.433439709590141	-1.3361085670423096	-0.47712125471966244	-1.1105051745947512	0.6762939136477789	-0.32867254487501096	0.7121701346881192	2.106484346307365	4.013390581003731	2.7285928155171044	1.0752722563038328	6.657846630659928	5.453756817419884	0.5552050987676277	6.690098863231269	5.069508440307208	10.005612348335136	9.333135823823458	8.218954603358114	8.46337471622353	6.869322931049996	-0.5982874332953674	1.8691860119179453	-0.8306338155442856
chr2L:10204646-10206977	-7.246379470368111	-5.9374785148892935	-6.9635708940253265	-8.094073053967271	0.0	0.0	0.0	0.0	0.0	0.0	0.0	0.0	0.0	0.0	0.0	0.0	0.0	0.0	-5.433439709590141	-1.3361085670423096	-0.47712125471966244	-1.1105051745947512	0.6762939136477789	-0.32867254487501096	0.7121701346881192	2.106484346307365	4.013390581003731	2.7285928155171044	1.0752722563038328	6.657846630659928	5.453756817419884	0.5552050987676277	6.690098863231269	5.069508440307208	10.005612348335136	9.333135823823458	8.218954603358114	8.46337471622353	6.869322931049996	-0.5982874332953674	1.8691860119179453	-0.8306338155442856	1.5254292979851372	2.520518934427999	0.7906137876558695	0.3842533059311557	-1.0668755590631576	4.481262646947111	8.673322812931424
chr2L:10211817-10218663	0.0	0.0	0.0	0.0	-5.433439709590141	-1.3361085670423096	-0.47712125471966244	-1.1105051745947512	0.6762939136477789	-0.32867254487501096	0.7121701346881192	2.106484346307365	4.013390581003731	2.7285928155171044	1.0752722563038328	6.657846630659928	5.453756817419884	0.5552050987676277	6.690098863231269	5.069508440307208	10.005612348335136	9.333135823823458	8.218954603358114	8.46337471622353	6.869322931049996	-0.5982874332953674	1.8691860119179453	-0.8306338155442856	1.5254292979851372	2.520518934427999	0.7906137876558695	0.3842533059311557	-1.0668755590631576	4.481262646947111	8.673322812931424	1.8738140686470386	4.971893263556855	6.981867293298838	0.9034043916225996	9.034248608052522	11.365706153931448	3.659841877777891	12.131741490936971	11.64311712670939	7.719724199368645	6.308841397893883	4.897122342810094	5.174040801588481	-2.3286248352848276
chr2L:10221324-10226259	5.069508440307208	10.005612348335136	9.333135823823458	8.218954603358114	8.46337471622353	6.869322931049996	-0.5982874332953674	1.8691860119179453	-0.8306338155442856	1.5254292979851372	2.520518934427999	0.7906137876558695	0.3842533059311557	-1.0668755590631576	4.481262646947111	8.673322812931424	1.8738140686470386	4.971893263556855	6.981867293298838	0.9034043916225996	9.034248608052522	11.365706153931448	3.659841877777891	12.131741490936971	11.64311712670939	7.719724199368645	6.308841397893883	4.897122342810094	5.174040801588481	-2.3286248352848276	2.7285928155171044	5.069508440307208	8.827757928504626	7.908772683249749	6.749551371654555	8.481416288494117	8.60662202921577	2.8454870291344108	3.099483525220618	1.6103526801384602	1.1270009564347832	1.7221230781715269	-0.2548131414396564	-1.38387362040335	-3.249785321433589	-5.605150933934618	-8.032109319407455	-4.0842655928789355	-7.544750463177566
chr2L:10227053-10229858	0.3842533059311557	-1.0668755590631576	4.481262646947111	8.673322812931424	1.8738140686470386	4.971893263556855	6.981867293298838	0.9034043916225996	9.034248608052522	11.365706153931448	3.659841877777891	12.131741490936971	11.64311712670939	7.719724199368645	6.308841397893883	4.897122342810094	5.174040801588481	-2.3286248352848276	2.7285928155171044	5.069508440307208	8.827757928504626	7.908772683249749	6.749551371654555	8.481416288494117	8.60662202921577	2.8454870291344108	3.099483525220618	1.6103526801384602	1.1270009564347832	1.7221230781715269	-0.2548131414396564	-1.38387362040335	-3.249785321433589	-5.605150933934618	-8.032109319407455	-4.0842655928789355	-7.544750463177566	-4.427223151423064	-0.5552050987676277	-6.784948285495598	-13.089859315459542	-10.268157959573822	-5.941526563354928	-14.699374748805605	-11.50597851010309	-11.806335026877298	-1.9995294472755656	-5.353072780606708	11.999760099060092
chr2L:10233306-10235524	11.64311712670939	7.719724199368645	6.308841397893883	4.897122342810094	5.174040801588481	-2.3286248352848276	2.7285928155171044	5.069508440307208	8.827757928504626	7.908772683249749	6.749551371654555	8.481416288494117	8.60662202921577	2.8454870291344108	3.099483525220618	1.6103526801384602	1.1270009564347832	1.7221230781715269	-0.2548131414396564	-1.38387362040335	-3.249785321433589	-5.605150933934618	-8.032109319407455	-4.0842655928789355	-7.544750463177566	-4.427223151423064	-0.5552050987676277	-6.784948285495598	-13.089859315459542	-10.268157959573822	-5.941526563354928	-14.699374748805605	-11.50597851010309	-11.806335026877298	-1.9995294472755656	-5.353072780606708	11.999760099060092	29.17217561589779	12.301085826121904	7.269512529395046	2.560873542085755	4.174940658254871	5.606648714831063	8.095792417485226	15.2778588190461	10.252354048121635	4.929285977686441	1.968250981180858	3.757011058381621
chr2L:10240335-10246483	3.099483525220618	1.6103526801384602	1.1270009564347832	1.7221230781715269	-0.2548131414396564	-1.38387362040335	-3.249785321433589	-5.605150933934618	-8.032109319407455	-4.0842655928789355	-7.544750463177566	-4.427223151423064	-0.5552050987676277	-6.784948285495598	-13.089859315459542	-10.268157959573822	-5.941526563354928	-14.699374748805605	-11.50597851010309	-11.806335026877298	-1.9995294472755656	-5.353072780606708	11.999760099060092	29.17217561589779	12.301085826121904	7.269512529395046	2.560873542085755	4.174940658254871	5.606648714831063	8.095792417485226	15.2778588190461	10.252354048121635	4.929285977686441	1.968250981180858	3.757011058381621	2.962337824825468	0.3943670505771443	-1.1315780295358764	3.514446625982797	2.4051429817003562	3.0808661882360133	2.1834997080366296	3.95080497549041	17.594952996301103	11.798641455929172	13.26087246970176	9.650052908731064	5.760192957492111	1.561329023370908
chr2L:10247121-10248920	-13.089859315459542	-10.268157959573822	-5.941526563354928	-14.699374748805605	-11.50597851010309	-11.806335026877298	-1.9995294472755656	-5.353072780606708	11.999760099060092	29.17217561589779	12.301085826121904	7.269512529395046	2.560873542085755	4.174940658254871	5.606648714831063	8.095792417485226	15.2778588190461	10.252354048121635	4.929285977686441	1.968250981180858	3.757011058381621	2.962337824825468	0.3943670505771443	-1.1315780295358764	3.514446625982797	2.4051429817003562	3.0808661882360133	2.1834997080366296	3.95080497549041	17.594952996301103	11.798641455929172	13.26087246970176	9.650052908731064	5.760192957492111	1.561329023370908	-2.332462835859472	-8.77194112291772	-12.40692651501094	-13.62743920451685	-19.746439442358863	-9.58048643950907	-14.642314071868011	-17.328209124452798	-14.144151375994909	-8.606248609201295	-10.837681652160967	-17.68116428007833	-5.101887993715025	2.0917878638416623
chr2L:10250623-10252181	-5.353072780606708	11.999760099060092	29.17217561589779	12.301085826121904	7.269512529395046	2.560873542085755	4.174940658254871	5.606648714831063	8.095792417485226	15.2778588190461	10.252354048121635	4.929285977686441	1.968250981180858	3.757011058381621	2.962337824825468	0.3943670505771443	-1.1315780295358764	3.514446625982797	2.4051429817003562	3.0808661882360133	2.1834997080366296	3.95080497549041	17.594952996301103	11.798641455929172	13.26087246970176	9.650052908731064	5.760192957492111	1.561329023370908	-2.332462835859472	-8.77194112291772	-12.40692651501094	-13.62743920451685	-19.746439442358863	-9.58048643950907	-14.642314071868011	-17.328209124452798	-14.144151375994909	-8.606248609201295	-10.837681652160967	-17.68116428007833	-5.101887993715025	2.0917878638416623	3.440415544891726	2.3545905800780726	4.393106095490975	4.164981294819193	-6.468083433985352	-5.335982723758286	-9.939565797765948
chr2L:10252423-10255496	12.301085826121904	7.269512529395046	2.560873542085755	4.174940658254871	5.606648714831063	8.095792417485226	15.2778588190461	10.252354048121635	4.929285977686441	1.968250981180858	3.757011058381621	2.962337824825468	0.3943670505771443	-1.1315780295358764	3.514446625982797	2.4051429817003562	3.0808661882360133	2.1834997080366296	3.95080497549041	17.594952996301103	11.798641455929172	13.26087246970176	9.650052908731064	5.760192957492111	1.561329023370908	-2.332462835859472	-8.77194112291772	-12.40692651501094	-13.62743920451685	-19.746439442358863	-9.58048643950907	-14.642314071868011	-17.328209124452798	-14.144151375994909	-8.606248609201295	-10.837681652160967	-17.68116428007833	-5.101887993715025	2.0917878638416623	3.440415544891726	2.3545905800780726	4.393106095490975	4.164981294819193	-6.468083433985352	-5.335982723758286	-9.939565797765948	-8.897011172286458	-3.7423314634855704	-13.137647130654331
chr2L:10256002-10259742	4.929285977686441	1.968250981180858	3.757011058381621	2.962337824825468	0.3943670505771443	-1.1315780295358764	3.514446625982797	2.4051429817003562	3.0808661882360133	2.1834997080366296	3.95080497549041	17.594952996301103	11.798641455929172	13.26087246970176	9.650052908731064	5.760192957492111	1.561329023370908	-2.332462835859472	-8.77194112291772	-12.40692651501094	-13.62743920451685	-19.746439442358863	-9.58048643950907	-14.642314071868011	-17.328209124452798	-14.144151375994909	-8.606248609201295	-10.837681652160967	-17.68116428007833	-5.101887993715025	2.0917878638416623	3.440415544891726	2.3545905800780726	4.393106095490975	4.164981294819193	-6.468083433985352	-5.335982723758286	-9.939565797765948	-8.897011172286458	-3.7423314634855704	-13.137647130654331	0.5333465754487028	7.566653833840764	8.809504458906703	3.9463241174915322	7.61799474415666	1.0065518479297424	1.8707583049197938	2.333256623567403
chr2L:10261709-10263053	17.594952996301103	11.798641455929172	13.26087246970176	9.650052908731064	5.760192957492111	1.561329023370908	-2.332462835859472	-8.77194112291772	-12.40692651501094	-13.62743920451685	-19.746439442358863	-9.58048643950907	-14.642314071868011	-17.328209124452798	-14.144151375994909	-8.606248609201295	-10.837681652160967	-17.68116428007833	-5.101887993715025	2.0917878638416623	3.440415544891726	2.3545905800780726	4.393106095490975	4.164981294819193	-6.468083433985352	-5.335982723758286	-9.939565797765948	-8.897011172286458	-3.7423314634855704	-13.137647130654331	0.5333465754487028	7.566653833840764	8.809504458906703	3.9463241174915322	7.61799474415666	1.0065518479297424	1.8707583049197938	2.333256623567403	-1.0307533684411077	5.631851843911269	2.671602123891962	7.2738350389025	15.258507970133541	8.486748784895564	15.52150842364725	8.688700477170753	4.101979612619887	-1.5813400320189235	-3.434448053914866
chr2L:10264296-10269024	1.561329023370908	-2.332462835859472	-8.77194112291772	-12.40692651501094	-13.62743920451685	-19.746439442358863	-9.58048643950907	-14.642314071868011	-17.328209124452798	-14.144151375994909	-8.606248609201295	-10.837681652160967	-17.68116428007833	-5.101887993715025	2.0917878638416623	3.440415544891726	2.3545905800780726	4.393106095490975	4.164981294819193	-6.468083433985352	-5.335982723758286	-9.939565797765948	-8.897011172286458	-3.7423314634855704	-13.137647130654331	0.5333465754487028	7.566653833840764	8.809504458906703	3.9463241174915322	7.61799474415666	1.0065518479297424	1.8707583049197938	2.333256623567403	-1.0307533684411077	5.631851843911269	2.671602123891962	7.2738350389025	15.258507970133541	8.486748784895564	15.52150842364725	8.688700477170753	4.101979612619887	-1.5813400320189235	-3.434448053914866	-2.947589726643921	-8.29303123341937	-10.787549288435379	-10.882868286342612	-11.153822177856425
chr2L:10270066-10276685	-17.68116428007833	-5.101887993715025	2.0917878638416623	3.440415544891726	2.3545905800780726	4.393106095490975	4.164981294819193	-6.468083433985352	-5.335982723758286	-9.939565797765948	-8.897011172286458	-3.7423314634855704	-13.137647130654331	0.5333465754487028	7.566653833840764	8.809504458906703	3.9463241174915322	7.61799474415666	1.0065518479297424	1.8707583049197938	2.333256623567403	-1.0307533684411077	5.631851843911269	2.671602123891962	7.2738350389025	15.258507970133541	8.486748784895564	15.52150842364725	8.688700477170753	4.101979612619887	-1.5813400320189235	-3.434448053914866	-2.947589726643921	-8.29303123341937	-10.787549288435379	-10.882868286342612	-11.153822177856425	-13.602387710911904	-2.500293772175146	9.360602039881528	9.133057615625269	10.843245527407765	13.421877159285874	8.395309322054818	5.759570571046138	3.9306679932604367	-2.368359734798632	-3.135203785643459	-10.390301601131323
chr2L:10277598-10278566	8.809504458906703	3.9463241174915322	7.61799474415666	1.0065518479297424	1.8707583049197938	2.333256623567403	-1.0307533684411077	5.631851843911269	2.671602123891962	7.2738350389025	15.258507970133541	8.486748784895564	15.52150842364725	8.688700477170753	4.101979612619887	-1.5813400320189235	-3.434448053914866	-2.947589726643921	-8.29303123341937	-10.787549288435379	-10.882868286342612	-11.153822177856425	-13.602387710911904	-2.500293772175146	9.360602039881528	9.133057615625269	10.843245527407765	13.421877159285874	8.395309322054818	5.759570571046138	3.9306679932604367	-2.368359734798632	-3.135203785643459	-10.390301601131323	-16.127512573749147	-16.975180105985824	-12.932862221276983	-0.2406233412219088	-5.3215870948261506	-3.9541321856759644	0.9398676429478011	-1.4851444957717956	1.282947513804448	-3.594981247129762	-1.170041379908726	-2.4930110820312232	3.0857376116388804	10.59681243678468	6.316418713607388
chr2L:10281177-10290571	5.631851843911269	2.671602123891962	7.2738350389025	15.258507970133541	8.486748784895564	15.52150842364725	8.688700477170753	4.101979612619887	-1.5813400320189235	-3.434448053914866	-2.947589726643921	-8.29303123341937	-10.787549288435379	-10.882868286342612	-11.153822177856425	-13.602387710911904	-2.500293772175146	9.360602039881528	9.133057615625269	10.843245527407765	13.421877159285874	8.395309322054818	5.759570571046138	3.9306679932604367	-2.368359734798632	-3.135203785643459	-10.390301601131323	-16.127512573749147	-16.975180105985824	-12.932862221276983	-0.2406233412219088	-5.3215870948261506	-3.9541321856759644	0.9398676429478011	-1.4851444957717956	1.282947513804448	-3.594981247129762	-1.170041379908726	-2.4930110820312232	3.0857376116388804	10.59681243678468	6.316418713607388	1.2813406034374712	-2.0132822783508373	-2.5457367857773465	-6.623307885700368	-6.000352478131583	-5.801486827878557	-6.296685169164577
chr2L:10295145-10299239	-16.975180105985824	-12.932862221276983	-0.2406233412219088	-5.3215870948261506	-3.9541321856759644	0.9398676429478011	-1.4851444957717956	1.282947513804448	-3.594981247129762	-1.170041379908726	-2.4930110820312232	3.0857376116388804	10.59681243678468	6.316418713607388	1.2813406034374712	-2.0132822783508373	-2.5457367857773465	-6.623307885700368	-6.000352478131583	-5.801486827878557	-6.296685169164577	1.745219051864818	3.526864290772621	2.1347974363396514	3.049555393101079	-1.0458495714013374	-3.3450147060523023	-6.775720250437719	-12.42180279139027	-6.886329655457786	-8.523874856112183	-3.9966267034119505	-0.5680262272613873	2.2003029628300177	-1.5714662509429198	-3.2243673580727163	-5.829817385826612	-3.6942939984090635	3.1074460490276756	0.945317988087541	-0.8363885310371715	7.3618463057895775	5.286892518577946	5.251679084489569	6.20419571332113	2.196080399472366	-1.7446372565183652	2.0789868138704217	4.052805622221911
chr2L:10306836-10308891	2.1347974363396514	3.049555393101079	-1.0458495714013374	-3.3450147060523023	-6.775720250437719	-12.42180279139027	-6.886329655457786	-8.523874856112183	-3.9966267034119505	-0.5680262272613873	2.2003029628300177	-1.5714662509429198	-3.2243673580727163	-5.829817385826612	-3.6942939984090635	3.1074460490276756	0.945317988087541	-0.8363885310371715	7.3618463057895775	5.286892518577946	5.251679084489569	6.20419571332113	2.196080399472366	-1.7446372565183652	2.0789868138704217	4.052805622221911	0.7207090774114039	9.96725769869164	3.7112068685074457	2.3758229813140312	-0.4491737954044121	-3.339374345671082	0.18105088102972228	-5.567775448902265	-3.540802558177495	-7.707315896250169	-6.560384801055701	-0.5552050987676277	-2.836054522105309	-5.438130581753143	-4.3872758703851815	1.9084850188786497	4.63525191739791	5.679928102121433	10.724722386231521	13.778224132623885	18.824237592011922	23.738298431385086	20.990178215108894
chr2L:10310946-10314440	-3.9966267034119505	-0.5680262272613873	2.2003029628300177	-1.5714662509429198	-3.2243673580727163	-5.829817385826612	-3.6942939984090635	3.1074460490276756	0.945317988087541	-0.8363885310371715	7.3618463057895775	5.286892518577946	5.251679084489569	6.20419571332113	2.196080399472366	-1.7446372565183652	2.0789868138704217	4.052805622221911	0.7207090774114039	9.96725769869164	3.7112068685074457	2.3758229813140312	-0.4491737954044121	-3.339374345671082	0.18105088102972228	-5.567775448902265	-3.540802558177495	-7.707315896250169	-6.560384801055701	-0.5552050987676277	-2.836054522105309	-5.438130581753143	-4.3872758703851815	1.9084850188786497	4.63525191739791	5.679928102121433	10.724722386231521	13.778224132623885	18.824237592011922	23.738298431385086	20.990178215108894	10.234532199782993	19.034833732718308	16.947515559302875	19.67555374857535	11.343332545549943	10.042595218780491	5.1145448231615	6.212534072640562
chr2L:10315187-10318145	-0.8363885310371715	7.3618463057895775	5.286892518577946	5.251679084489569	6.20419571332113	2.196080399472366	-1.7446372565183652	2.0789868138704217	4.052805622221911	0.7207090774114039	9.96725769869164	3.7112068685074457	2.3758229813140312	-0.4491737954044121	-3.339374345671082	0.18105088102972228	-5.567775448902265	-3.540802558177495	-7.707315896250169	-6.560384801055701	-0.5552050987676277	-2.836054522105309	-5.438130581753143	-4.3872758703851815	1.9084850188786497	4.63525191739791	5.679928102121433	10.724722386231521	13.778224132623885	18.824237592011922	23.738298431385086	20.990178215108894	10.234532199782993	19.034833732718308	16.947515559302875	19.67555374857535	11.343332545549943	10.042595218780491	5.1145448231615	6.212534072640562	1.578364816269992	0.06293140703238648	-1.0293999847028892	-1.468894642890885	-2.0349450506949367	-2.7841004887430123	-14.474467762896717	-15.110492820414176	-23.03064792391652
chr2L:10324718-10327898	-6.560384801055701	-0.5552050987676277	-2.836054522105309	-5.438130581753143	-4.3872758703851815	1.9084850188786497	4.63525191739791	5.679928102121433	10.724722386231521	13.778224132623885	18.824237592011922	23.738298431385086	20.990178215108894	10.234532199782993	19.034833732718308	16.947515559302875	19.67555374857535	11.343332545549943	10.042595218780491	5.1145448231615	6.212534072640562	1.578364816269992	0.06293140703238648	-1.0293999847028892	-1.468894642890885	-2.0349450506949367	-2.7841004887430123	-14.474467762896717	-15.110492820414176	-23.03064792391652	-24.975096727168477	-29.921931114687258	-23.843214386148865	-9.88316241370877	-2.7929268243879664	-10.768945514207092	2.4658709208891185	1.6929203103260693	1.57710920737492	3.5547373391697517	3.414634758068816	4.975255318158779	7.52221798825195	5.257983389157872	0.21824404820296	-2.7531124969180145	-5.877045523677426	-4.520159588785401	4.416282265444238
chr2L:10327939-10330097	4.63525191739791	5.679928102121433	10.724722386231521	13.778224132623885	18.824237592011922	23.738298431385086	20.990178215108894	10.234532199782993	19.034833732718308	16.947515559302875	19.67555374857535	11.343332545549943	10.042595218780491	5.1145448231615	6.212534072640562	1.578364816269992	0.06293140703238648	-1.0293999847028892	-1.468894642890885	-2.0349450506949367	-2.7841004887430123	-14.474467762896717	-15.110492820414176	-23.03064792391652	-24.975096727168477	-29.921931114687258	-23.843214386148865	-9.88316241370877	-2.7929268243879664	-10.768945514207092	2.4658709208891185	1.6929203103260693	1.57710920737492	3.5547373391697517	3.414634758068816	4.975255318158779	7.52221798825195	5.257983389157872	0.21824404820296	-2.7531124969180145	-5.877045523677426	-4.520159588785401	4.416282265444238	0.8849004523929979	-0.8065359368777398	12.94549756408858	24.677545258884642	26.052228259795736	21.735389346602954
chr2L:10331410-10333617	10.234532199782993	19.034833732718308	16.947515559302875	19.67555374857535	11.343332545549943	10.042595218780491	5.1145448231615	6.212534072640562	1.578364816269992	0.06293140703238648	-1.0293999847028892	-1.468894642890885	-2.0349450506949367	-2.7841004887430123	-14.474467762896717	-15.110492820414176	-23.03064792391652	-24.975096727168477	-29.921931114687258	-23.843214386148865	-9.88316241370877	-2.7929268243879664	-10.768945514207092	2.4658709208891185	1.6929203103260693	1.57710920737492	3.5547373391697517	3.414634758068816	4.975255318158779	7.52221798825195	5.257983389157872	0.21824404820296	-2.7531124969180145	-5.877045523677426	-4.520159588785401	4.416282265444238	0.8849004523929979	-0.8065359368777398	12.94549756408858	24.677545258884642	26.052228259795736	21.735389346602954	3.881974018177307	2.9014639237197275	-1.2191869430648323	0.5943262478125869	9.933427022503189	8.615521719334776	3.0063806511617606
chr2L:10335784-10339595	0.06293140703238648	-1.0293999847028892	-1.468894642890885	-2.0349450506949367	-2.7841004887430123	-14.474467762896717	-15.110492820414176	-23.03064792391652	-24.975096727168477	-29.921931114687258	-23.843214386148865	-9.88316241370877	-2.7929268243879664	-10.768945514207092	2.4658709208891185	1.6929203103260693	1.57710920737492	3.5547373391697517	3.414634758068816	4.975255318158779	7.52221798825195	5.257983389157872	0.21824404820296	-2.7531124969180145	-5.877045523677426	-4.520159588785401	4.416282265444238	0.8849004523929979	-0.8065359368777398	12.94549756408858	24.677545258884642	26.052228259795736	21.735389346602954	3.881974018177307	2.9014639237197275	-1.2191869430648323	0.5943262478125869	9.933427022503189	8.615521719334776	3.0063806511617606	1.3097308791268154	-6.300919977571803	-3.417121890416149	5.754227526694906	3.7199597821881247	-0.8122468138921684	-4.357405280425445	-9.715314809923692	-7.932323609606579
chr2L:10339969-10344625	-24.975096727168477	-29.921931114687258	-23.843214386148865	-9.88316241370877	-2.7929268243879664	-10.768945514207092	2.4658709208891185	1.6929203103260693	1.57710920737492	3.5547373391697517	3.414634758068816	4.975255318158779	7.52221798825195	5.257983389157872	0.21824404820296	-2.7531124969180145	-5.877045523677426	-4.520159588785401	4.416282265444238	0.8849004523929979	-0.8065359368777398	12.94549756408858	24.677545258884642	26.052228259795736	21.735389346602954	3.881974018177307	2.9014639237197275	-1.2191869430648323	0.5943262478125869	9.933427022503189	8.615521719334776	3.0063806511617606	1.3097308791268154	-6.300919977571803	-3.417121890416149	5.754227526694906	3.7199597821881247	-0.8122468138921684	-4.357405280425445	-9.715314809923692	-7.932323609606579	-5.81976316868681	-3.590729563375656	-2.367180882387637	-4.5942921542274595	-0.029230339672795556	3.9003415795308305	1.9054430246346705	0.7424818152837781
chr2L:10345428-10347990	4.975255318158779	7.52221798825195	5.257983389157872	0.21824404820296	-2.7531124969180145	-5.877045523677426	-4.520159588785401	4.416282265444238	0.8849004523929979	-0.8065359368777398	12.94549756408858	24.677545258884642	26.052228259795736	21.735389346602954	3.881974018177307	2.9014639237197275	-1.2191869430648323	0.5943262478125869	9.933427022503189	8.615521719334776	3.0063806511617606	1.3097308791268154	-6.300919977571803	-3.417121890416149	5.754227526694906	3.7199597821881247	-0.8122468138921684	-4.357405280425445	-9.715314809923692	-7.932323609606579	-5.81976316868681	-3.590729563375656	-2.367180882387637	-4.5942921542274595	-0.029230339672795556	3.9003415795308305	1.9054430246346705	0.7424818152837781	-1.9175235639966854	6.050736696169713	12.127216407446571	11.423648221019972	5.662033400867769	10.482462832772846	8.94777326244243	8.13952835557342	4.929364184996027	1.517504393218028	1.8328906358210828
chr2L:10356848-10362696	-3.417121890416149	5.754227526694906	3.7199597821881247	-0.8122468138921684	-4.357405280425445	-9.715314809923692	-7.932323609606579	-5.81976316868681	-3.590729563375656	-2.367180882387637	-4.5942921542274595	-0.029230339672795556	3.9003415795308305	1.9054430246346705	0.7424818152837781	-1.9175235639966854	6.050736696169713	12.127216407446571	11.423648221019972	5.662033400867769	10.482462832772846	8.94777326244243	8.13952835557342	4.929364184996027	1.517504393218028	1.8328906358210828	2.192848061629895	1.6825909622892548	1.17755297346714	-1.5499450787397409	-0.6040471177735631	1.5647867843032814	-1.24411923718178	-1.011797176363557	-6.540387830101227	-6.957550494589571	-8.409116201818158	-6.2646137853632355	-9.72395913968868	-13.255454046198778	-21.492828223659703	-21.623901750421037	-16.19935667560579	-4.296895315260488	-11.070084171331995	-12.68983721893005	-21.035842590909116	-20.529515459664943	-9.198878909438097
chr2L:10363071-10364131	1.9054430246346705	0.7424818152837781	-1.9175235639966854	6.050736696169713	12.127216407446571	11.423648221019972	5.662033400867769	10.482462832772846	8.94777326244243	8.13952835557342	4.929364184996027	1.517504393218028	1.8328906358210828	2.192848061629895	1.6825909622892548	1.17755297346714	-1.5499450787397409	-0.6040471177735631	1.5647867843032814	-1.24411923718178	-1.011797176363557	-6.540387830101227	-6.957550494589571	-8.409116201818158	-6.2646137853632355	-9.72395913968868	-13.255454046198778	-21.492828223659703	-21.623901750421037	-16.19935667560579	-4.296895315260488	-11.070084171331995	-12.68983721893005	-21.035842590909116	-20.529515459664943	-9.198878909438097	-0.9884928598239788	-6.479171365772113	-9.833429580807959	-6.1194620054095115	0.0	2.383046303540879	8.44105200118999	8.178518679296017	5.252652576387024	6.110650810039542	5.432354414850238	6.398641942986777	-1.1882718322766834
chr2L:10365210-10368494	12.127216407446571	11.423648221019972	5.662033400867769	10.482462832772846	8.94777326244243	8.13952835557342	4.929364184996027	1.517504393218028	1.8328906358210828	2.192848061629895	1.6825909622892548	1.17755297346714	-1.5499450787397409	-0.6040471177735631	1.5647867843032814	-1.24411923718178	-1.011797176363557	-6.540387830101227	-6.957550494589571	-8.409116201818158	-6.2646137853632355	-9.72395913968868	-13.255454046198778	-21.492828223659703	-21.623901750421037	-16.19935667560579	-4.296895315260488	-11.070084171331995	-12.68983721893005	-21.035842590909116	-20.529515459664943	-9.198878909438097	-0.9884928598239788	-6.479171365772113	-9.833429580807959	-6.1194620054095115	0.0	2.383046303540879	8.44105200118999	8.178518679296017	5.252652576387024	6.110650810039542	5.432354414850238	6.398641942986777	-1.1882718322766834	-1.4130264729093005	-5.537422578110312	-3.8520390488500778	2.0697733108379937
chr2L:10373494-10375725	-1.011797176363557	-6.540387830101227	-6.957550494589571	-8.409116201818158	-6.2646137853632355	-9.72395913968868	-13.255454046198778	-21.492828223659703	-21.623901750421037	-16.19935667560579	-4.296895315260488	-11.070084171331995	-12.68983721893005	-21.035842590909116	-20.529515459664943	-9.198878909438097	-0.9884928598239788	-6.479171365772113	-9.833429580807959	-6.1194620054095115	0.0	2.383046303540879	8.44105200118999	8.178518679296017	5.252652576387024	6.110650810039542	5.432354414850238	6.398641942986777	-1.1882718322766834	-1.4130264729093005	-5.537422578110312	-3.8520390488500778	2.0697733108379937	0.7379940673556128	0.8716796146549698	-3.301592526145284	-4.3790292750258955	-2.959650358993504	-1.8663314046375516	-0.8666997874155785	5.484860794529526	4.44435623897757	3.267016294969557	1.967221329436397	5.641636591125155	12.138025472793682	11.277896908425356	6.4816770806306	8.487749655982244
chr2L:10377751-10380037	-16.19935667560579	-4.296895315260488	-11.070084171331995	-12.68983721893005	-21.035842590909116	-20.529515459664943	-9.198878909438097	-0.9884928598239788	-6.479171365772113	-9.833429580807959	-6.1194620054095115	0.0	2.383046303540879	8.44105200118999	8.178518679296017	5.252652576387024	6.110650810039542	5.432354414850238	6.398641942986777	-1.1882718322766834	-1.4130264729093005	-5.537422578110312	-3.8520390488500778	2.0697733108379937	0.7379940673556128	0.8716796146549698	-3.301592526145284	-4.3790292750258955	-2.959650358993504	-1.8663314046375516	-0.8666997874155785	5.484860794529526	4.44435623897757	3.267016294969557	1.967221329436397	5.641636591125155	12.138025472793682	11.277896908425356	6.4816770806306	8.487749655982244	2.2203823713740376	1.4607991004216487	-0.7949344434365183	-1.684997230950443	-0.19916529609750633	0.5552050987676277	-1.401963978027855	-2.072824186164106	-3.014884198390452
chr2L:10380262-10386064	-20.529515459664943	-9.198878909438097	-0.9884928598239788	-6.479171365772113	-9.833429580807959	-6.1194620054095115	0.0	2.383046303540879	8.44105200118999	8.178518679296017	5.252652576387024	6.110650810039542	5.432354414850238	6.398641942986777	-1.1882718322766834	-1.4130264729093005	-5.537422578110312	-3.8520390488500778	2.0697733108379937	0.7379940673556128	0.8716796146549698	-3.301592526145284	-4.3790292750258955	-2.959650358993504	-1.8663314046375516	-0.8666997874155785	5.484860794529526	4.44435623897757	3.267016294969557	1.967221329436397	5.641636591125155	12.138025472793682	11.277896908425356	6.4816770806306	8.487749655982244	2.2203823713740376	1.4607991004216487	-0.7949344434365183	-1.684997230950443	-0.19916529609750633	0.5552050987676277	-1.401963978027855	-2.072824186164106	-3.014884198390452	-5.050264873945385	-7.867200790104971	-10.16481062987699	-8.907386094438507	-4.42642311688697
chr2L:10386669-10388043	6.398641942986777	-1.1882718322766834	-1.4130264729093005	-5.537422578110312	-3.8520390488500778	2.0697733108379937	0.7379940673556128	0.8716796146549698	-3.301592526145284	-4.3790292750258955	-2.959650358993504	-1.8663314046375516	-0.8666997874155785	5.484860794529526	4.44435623897757	3.267016294969557	1.967221329436397	5.641636591125155	12.138025472793682	11.277896908425356	6.4816770806306	8.487749655982244	2.2203823713740376	1.4607991004216487	-0.7949344434365183	-1.684997230950443	-0.19916529609750633	0.5552050987676277	-1.401963978027855	-2.072824186164106	-3.014884198390452	-5.050264873945385	-7.867200790104971	-10.16481062987699	-8.907386094438507	-4.42642311688697	-3.4084944837672837	-0.6252873828651145	0.5722315223304937	-4.657846160226922	20.29305876553903	31.874072359105433	24.760009447491473	22.861108998516315	18.94344179177751	13.877885057660464	8.195054867468944	1.4161092484826785	-9.678486881449505
chr2L:10390022-10395081	0.8716796146549698	-3.301592526145284	-4.3790292750258955	-2.959650358993504	-1.8663314046375516	-0.8666997874155785	5.484860794529526	4.44435623897757	3.267016294969557	1.967221329436397	5.641636591125155	12.138025472793682	11.277896908425356	6.4816770806306	8.487749655982244	2.2203823713740376	1.4607991004216487	-0.7949344434365183	-1.684997230950443	-0.19916529609750633	0.5552050987676277	-1.401963978027855	-2.072824186164106	-3.014884198390452	-5.050264873945385	-7.867200790104971	-10.16481062987699	-8.907386094438507	-4.42642311688697	-3.4084944837672837	-0.6252873828651145	0.5722315223304937	-4.657846160226922	20.29305876553903	31.874072359105433	24.760009447491473	22.861108998516315	18.94344179177751	13.877885057660464	8.195054867468944	1.4161092484826785	-9.678486881449505	-13.685357306302048	-22.24051167935291	-24.74491290301816	-10.190085028072907	-0.8530110715546187	-0.533220467264901	0.9702411722726142
chr2L:10397827-10405123	2.2203823713740376	1.4607991004216487	-0.7949344434365183	-1.684997230950443	-0.19916529609750633	0.5552050987676277	-1.401963978027855	-2.072824186164106	-3.014884198390452	-5.050264873945385	-7.867200790104971	-10.16481062987699	-8.907386094438507	-4.42642311688697	-3.4084944837672837	-0.6252873828651145	0.5722315223304937	-4.657846160226922	20.29305876553903	31.874072359105433	24.760009447491473	22.861108998516315	18.94344179177751	13.877885057660464	8.195054867468944	1.4161092484826785	-9.678486881449505	-13.685357306302048	-22.24051167935291	-24.74491290301816	-10.190085028072907	-0.8530110715546187	-0.533220467264901	0.9702411722726142	4.195687611013221	0.978758958221509	-0.2880695603475373	-3.7627039157461875	13.655317770375888	16.761755418360945	8.64313851517138	9.34511573470952	13.10480683431133	9.135041460748708	7.542758026095935	3.838127526688221	-3.369439369179006	-9.506165165307698	-11.625903776875035
chr2L:10408200-10413231	22.861108998516315	18.94344179177751	13.877885057660464	8.195054867468944	1.4161092484826785	-9.678486881449505	-13.685357306302048	-22.24051167935291	-24.74491290301816	-10.190085028072907	-0.8530110715546187	-0.533220467264901	0.9702411722726142	4.195687611013221	0.978758958221509	-0.2880695603475373	-3.7627039157461875	13.655317770375888	16.761755418360945	8.64313851517138	9.34511573470952	13.10480683431133	9.135041460748708	7.542758026095935	3.838127526688221	-3.369439369179006	-9.506165165307698	-11.625903776875035	-13.769840946915958	-9.028710222641639	-6.058517271526501	-3.845198626242855	-21.656939566748346	-21.375505033512276	-15.255488313363553	-9.862222215280987	-0.2406233412219088	1.3598565958898747	4.703709422421544	7.452507494788618	4.478715636131211	0.3220277630990542	-1.632530083079832	-0.9178365431727041	10.793110741302762	9.312086828371614	6.14746480789238	2.820357863212791	2.925394288422897
chr2L:10414401-10422765	0.9702411722726142	4.195687611013221	0.978758958221509	-0.2880695603475373	-3.7627039157461875	13.655317770375888	16.761755418360945	8.64313851517138	9.34511573470952	13.10480683431133	9.135041460748708	7.542758026095935	3.838127526688221	-3.369439369179006	-9.506165165307698	-11.625903776875035	-13.769840946915958	-9.028710222641639	-6.058517271526501	-3.845198626242855	-21.656939566748346	-21.375505033512276	-15.255488313363553	-9.862222215280987	-0.2406233412219088	1.3598565958898747	4.703709422421544	7.452507494788618	4.478715636131211	0.3220277630990542	-1.632530083079832	-0.9178365431727041	10.793110741302762	9.312086828371614	6.14746480789238	2.820357863212791	2.925394288422897	1.4987578698176265	-4.683911908033365	-8.480579740255212	-10.36856819283403	-16.216725009860937	-20.101952934857536	-17.018672608546645	-11.527243572661495	-4.6579004010820295	-5.078028972641837	1.0020133934471376	8.426621369733656
chr2L:10423854-10426254	-3.845198626242855	-21.656939566748346	-21.375505033512276	-15.255488313363553	-9.862222215280987	-0.2406233412219088	1.3598565958898747	4.703709422421544	7.452507494788618	4.478715636131211	0.3220277630990542	-1.632530083079832	-0.9178365431727041	10.793110741302762	9.312086828371614	6.14746480789238	2.820357863212791	2.925394288422897	1.4987578698176265	-4.683911908033365	-8.480579740255212	-10.36856819283403	-16.216725009860937	-20.101952934857536	-17.018672608546645	-11.527243572661495	-4.6579004010820295	-5.078028972641837	1.0020133934471376	8.426621369733656	9.37262346471268	8.081528647497178	20.711983543734185	15.327144784974141	8.866010387872413	6.735515557896247	3.5965904473186496	2.145153101539346	-1.8649391888549143	-6.999610212710912	-11.32611289533664	-15.766176196130242	-16.195271761722022	-15.798554050832013	-5.04171827957163	-15.188667000156103	-4.530332560064482	-0.5090736114307801	3.4918946965642883
chr2L:10426954-10431052	1.3598565958898747	4.703709422421544	7.452507494788618	4.478715636131211	0.3220277630990542	-1.632530083079832	-0.9178365431727041	10.793110741302762	9.312086828371614	6.14746480789238	2.820357863212791	2.925394288422897	1.4987578698176265	-4.683911908033365	-8.480579740255212	-10.36856819283403	-16.216725009860937	-20.101952934857536	-17.018672608546645	-11.527243572661495	-4.6579004010820295	-5.078028972641837	1.0020133934471376	8.426621369733656	9.37262346471268	8.081528647497178	20.711983543734185	15.327144784974141	8.866010387872413	6.735515557896247	3.5965904473186496	2.145153101539346	-1.8649391888549143	-6.999610212710912	-11.32611289533664	-15.766176196130242	-16.195271761722022	-15.798554050832013	-5.04171827957163	-15.188667000156103	-4.530332560064482	-0.5090736114307801	3.4918946965642883	13.14845573950645	7.664361993922537	7.474471446802052	-0.8912869682193075	-0.9696096293234762	-2.077743522056653
chr2L:10431231-10434685	6.14746480789238	2.820357863212791	2.925394288422897	1.4987578698176265	-4.683911908033365	-8.480579740255212	-10.36856819283403	-16.216725009860937	-20.101952934857536	-17.018672608546645	-11.527243572661495	-4.6579004010820295	-5.078028972641837	1.0020133934471376	8.426621369733656	9.37262346471268	8.081528647497178	20.711983543734185	15.327144784974141	8.866010387872413	6.735515557896247	3.5965904473186496	2.145153101539346	-1.8649391888549143	-6.999610212710912	-11.32611289533664	-15.766176196130242	-16.195271761722022	-15.798554050832013	-5.04171827957163	-15.188667000156103	-4.530332560064482	-0.5090736114307801	3.4918946965642883	13.14845573950645	7.664361993922537	7.474471446802052	-0.8912869682193075	-0.9696096293234762	-2.077743522056653	-0.8097316386735297	-1.170041379908726	-7.865904643225518	-6.295101109532709	-5.689045727708262	-4.98196055202855	1.2780642861172016	0.47712125471966244	2.413934905000176
chr2L:10435951-10439247	-17.018672608546645	-11.527243572661495	-4.6579004010820295	-5.078028972641837	1.0020133934471376	8.426621369733656	9.37262346471268	8.081528647497178	20.711983543734185	15.327144784974141	8.866010387872413	6.735515557896247	3.5965904473186496	2.145153101539346	-1.8649391888549143	-6.999610212710912	-11.32611289533664	-15.766176196130242	-16.195271761722022	-15.798554050832013	-5.04171827957163	-15.188667000156103	-4.530332560064482	-0.5090736114307801	3.4918946965642883	13.14845573950645	7.664361993922537	7.474471446802052	-0.8912869682193075	-0.9696096293234762	-2.077743522056653	-0.8097316386735297	-1.170041379908726	-7.865904643225518	-6.295101109532709	-5.689045727708262	-4.98196055202855	1.2780642861172016	0.47712125471966244	2.413934905000176	5.7005368016620315	4.722755746089744	1.0860521173431976	0.6265504208211692	-2.2679419347729572	5.514517605810887	20.069214575508024	20.04194568215688	20.624692603799943
chr2L:10439628-10441318	20.711983543734185	15.327144784974141	8.866010387872413	6.735515557896247	3.5965904473186496	2.145153101539346	-1.8649391888549143	-6.999610212710912	-11.32611289533664	-15.766176196130242	-16.195271761722022	-15.798554050832013	-5.04171827957163	-15.188667000156103	-4.530332560064482	-0.5090736114307801	3.4918946965642883	13.14845573950645	7.664361993922537	7.474471446802052	-0.8912869682193075	-0.9696096293234762	-2.077743522056653	-0.8097316386735297	-1.170041379908726	-7.865904643225518	-6.295101109532709	-5.689045727708262	-4.98196055202855	1.2780642861172016	0.47712125471966244	2.413934905000176	5.7005368016620315	4.722755746089744	1.0860521173431976	0.6265504208211692	-2.2679419347729572	5.514517605810887	20.069214575508024	20.04194568215688	20.624692603799943	15.224219218042382	12.414909234295276	6.465964185880878	0.20667145623575803	-7.229988154368063	-10.844626999265058	-6.997863840159205	2.6293607400783183
chr2L:10458534-10463619	20.069214575508024	20.04194568215688	20.624692603799943	15.224219218042382	12.414909234295276	6.465964185880878	0.20667145623575803	-7.229988154368063	-10.844626999265058	-6.997863840159205	2.6293607400783183	10.180060285581474	14.507578464311653	13.737202254356228	12.541738720953878	7.507703631056706	2.4399000513267364	0.38220175166947484	-4.0521450548691655	-3.7858659384609292	-3.862699629530742	7.8346921294687695	7.743761400735702	2.3831465686578404	0.7137022881592961	-6.288652589474237	-10.173185977674715	-11.632518953539387	-9.837810854131517	5.81224859410348	2.7595268199790595	-0.862220964477585	-5.167966698811252	-11.76025878570672	-7.513696633991803	-8.99614185631347	1.892356656917466	4.240076922051037	0.8975463359273356	1.5843451881656252	-0.1651659623189897	0.0	-4.360422492783807	-5.168184471287438	-8.981486694058683	4.776744149521283	16.01998602250413	14.947896195234744	6.285961523018753
chr2L:10481326-10487988	4.776744149521283	16.01998602250413	14.947896195234744	6.285961523018753	2.2674131606273304	-5.26586912355458	-8.00235271076256	-10.945245954018814	-11.929110903386297	-7.046000766667625	-1.3120223027252602	-4.535314710281244	-2.112262313286455	-4.254654180845275	-7.134751144831023	-5.144784507631247	-9.107513610507315	8.657473449475205	8.40602921587078	7.447408071951624	11.300570772327116	5.348990547738023	5.984504230492848	9.759248080836475	9.075389881385606	8.184659144634278	10.247238916371062	5.8186081329392865	7.913190341111342	7.637464910615654	7.46788644763285	4.040195473784122	2.6285445372655802	2.0574249604217845	0.2336784525780775	1.5151481783673637	0.2923672414422177	-0.6016130940831571	-2.1979198130958415	-1.9025885443443913	-1.5141208648357325	-0.5269010875491805	0.0	0.288769123076823	-0.7288924220923455	-0.23359250591423336	0.1848033909411367	-0.016596567675220164	-2.411562505825628
chr2L:10488980-10491655	-5.144784507631247	-9.107513610507315	8.657473449475205	8.40602921587078	7.447408071951624	11.300570772327116	5.348990547738023	5.984504230492848	9.759248080836475	9.075389881385606	8.184659144634278	10.247238916371062	5.8186081329392865	7.913190341111342	7.637464910615654	7.46788644763285	4.040195473784122	2.6285445372655802	2.0574249604217845	0.2336784525780775	1.5151481783673637	0.2923672414422177	-0.6016130940831571	-2.1979198130958415	-1.9025885443443913	-1.5141208648357325	-0.5269010875491805	0.0	0.288769123076823	-0.7288924220923455	-0.23359250591423336	0.1848033909411367	-0.016596567675220164	-2.411562505825628	-3.1476615339456737	-2.976063782851244	-3.22769066296732	-3.6504534528205133	0.17864592928107656	3.62548595185441	9.560363849667157	8.146070303875447	4.927235596770978	6.7428276237926905	0.6823829215504944	0.9063878654298894	1.6749711888334213	-0.1675494985646634	1.087937603989098
chr2L:10507631-10509372	0.17864592928107656	3.62548595185441	9.560363849667157	8.146070303875447	4.927235596770978	6.7428276237926905	0.6823829215504944	0.9063878654298894	1.6749711888334213	-0.1675494985646634	1.087937603989098	-1.783571103947592	-2.5399492359013305	-1.193267717403978	0.9079694450358662	-1.5377908684807726	-0.6984665035108119	-2.950871483676068	-2.3091425669707477	-3.862420300850935	-4.0047196380387335	-7.427293377459962	-7.403696546463182	-8.304619927941575	-9.986377463749161	-11.367949260694129	-7.220036597146548	-15.167737515040956	-15.15432361152607	-19.29452299882566	-17.029501940545114	-12.000586021947186	-18.765141019511795	-17.193212141632692	-8.946762717501477	-4.56129043326526	-12.353518726283909	-9.84677704697591	-6.830596841135954	-2.5912857125776294	-2.05575229570196	0.6173067658815127	0.0	3.089274914175607	6.997912786524928	22.69363312790888	11.8870083443739	10.789192259433554	11.378418632013945
chr2L:10517454-10519818	-3.862420300850935	-4.0047196380387335	-7.427293377459962	-7.403696546463182	-8.304619927941575	-9.986377463749161	-11.367949260694129	-7.220036597146548	-15.167737515040956	-15.15432361152607	-19.29452299882566	-17.029501940545114	-12.000586021947186	-18.765141019511795	-17.193212141632692	-8.946762717501477	-4.56129043326526	-12.353518726283909	-9.84677704697591	-6.830596841135954	-2.5912857125776294	-2.05575229570196	0.6173067658815127	0.0	3.089274914175607	6.997912786524928	22.69363312790888	11.8870083443739	10.789192259433554	11.378418632013945	13.155830205894139	10.798348284343701	4.10849217309466	20.18676809108577	11.329685370868585	20.64024562190544	14.784059713750771	8.592123798011842	4.670867217163928	1.4106037456101335	-4.001247756837804	-8.237845937420788	-14.039455521492357	-0.9087111294721055	13.585622311917248	13.760089301717832	11.072426500485294	10.67416877894816	7.429809324578744
chr2L:10728992-10732410	6.951066561403096	4.499678347937942	2.2364580119524384	2.4515097963010986	3.2734602439254763	2.0064044344103475	2.1584039228375937	2.3565533746354475	1.9981639003648966	1.8087768333719727	4.746052841771595	7.685822534349777	4.182087710278802	3.2370503300675497	5.592840560021974	4.7387219219477075	4.886514993573577	4.593012506948932	3.316471596860408	1.0734953746525824	1.256129227469748	2.786361242367949	4.063999394458504	4.3811963162631615	3.7550791036780984	0.9942392649955957	3.3301961024675046	2.6772426894447805	3.6167034062109065	8.429583430979681	8.751050946254596	5.2508794130527	3.7545412915914764	3.366639102533577	3.1841514635285733	1.1176251414697065	-1.4114766137688355	-4.058803658009892	-4.7891786207235585	-5.50564044432763	-5.789220290201482	-5.247648210311659	-9.576224268895276	-6.790233998108999	-6.5577600049122555	-8.004006184195125	-7.772522488326419	-5.815540736727864	-11.889144758546147
chr2L:10732727-10735836	1.9981639003648966	1.8087768333719727	4.746052841771595	7.685822534349777	4.182087710278802	3.2370503300675497	5.592840560021974	4.7387219219477075	4.886514993573577	4.593012506948932	3.316471596860408	1.0734953746525824	1.256129227469748	2.786361242367949	4.063999394458504	4.3811963162631615	3.7550791036780984	0.9942392649955957	3.3301961024675046	2.6772426894447805	3.6167034062109065	8.429583430979681	8.751050946254596	5.2508794130527	3.7545412915914764	3.366639102533577	3.1841514635285733	1.1176251414697065	-1.4114766137688355	-4.058803658009892	-4.7891786207235585	-5.50564044432763	-5.789220290201482	-5.247648210311659	-9.576224268895276	-6.790233998108999	-6.5577600049122555	-8.004006184195125	-7.772522488326419	-5.815540736727864	-11.889144758546147	-10.28590028841195	-14.173110114758426	-15.328552052775187	-11.443315633271206	-0.5552050987676277	-1.7303725482962187	-13.990917854529421	-12.815655666704565
chr2L:10737688-10738667	3.316471596860408	1.0734953746525824	1.256129227469748	2.786361242367949	4.063999394458504	4.3811963162631615	3.7550791036780984	0.9942392649955957	3.3301961024675046	2.6772426894447805	3.6167034062109065	8.429583430979681	8.751050946254596	5.2508794130527	3.7545412915914764	3.366639102533577	3.1841514635285733	1.1176251414697065	-1.4114766137688355	-4.058803658009892	-4.7891786207235585	-5.50564044432763	-5.789220290201482	-5.247648210311659	-9.576224268895276	-6.790233998108999	-6.5577600049122555	-8.004006184195125	-7.772522488326419	-5.815540736727864	-11.889144758546147	-10.28590028841195	-14.173110114758426	-15.328552052775187	-11.443315633271206	-0.5552050987676277	-1.7303725482962187	-13.990917854529421	-12.815655666704565	-9.611527579306093	0.0	-2.5264873955647555	-10.430105253679413	-4.014614161144568	-7.003293190237937	-9.402821850120375	-1.6347788587866485	-5.801818205395718	-1.6931847574220837
chr2L:10738918-10744034	1.256129227469748	2.786361242367949	4.063999394458504	4.3811963162631615	3.7550791036780984	0.9942392649955957	3.3301961024675046	2.6772426894447805	3.6167034062109065	8.429583430979681	8.751050946254596	5.2508794130527	3.7545412915914764	3.366639102533577	3.1841514635285733	1.1176251414697065	-1.4114766137688355	-4.058803658009892	-4.7891786207235585	-5.50564044432763	-5.789220290201482	-5.247648210311659	-9.576224268895276	-6.790233998108999	-6.5577600049122555	-8.004006184195125	-7.772522488326419	-5.815540736727864	-11.889144758546147	-10.28590028841195	-14.173110114758426	-15.328552052775187	-11.443315633271206	-0.5552050987676277	-1.7303725482962187	-13.990917854529421	-12.815655666704565	-9.611527579306093	0.0	-2.5264873955647555	-10.430105253679413	-4.014614161144568	-7.003293190237937	-9.402821850120375	-1.6347788587866485	-5.801818205395718	-1.6931847574220837	-5.07322310431476	-7.618786571151604
chr2L:10763864-10767145	-5.421452457094036	-0.5050184077099936	-0.3842533059311557	0.3842533059311557	1.4637527426815686	1.0668755590631576	1.3821770810048504	0.0	3.4901427148672566	4.209361180785759	4.392309469585468	3.5357078205257735	2.9157429729315614	2.1797242551911093	1.360371124767949	1.4637527426815686	1.7222081316804418	8.471008230793545	10.06763282763897	10.98306348467611	6.010960848654002	7.917721248641148	4.795222287520515	-0.26145052715670036	2.6430249231427303	4.80769279928373	3.6821908187108203	5.042264950408924	3.06895581381762	1.6486112964377042	1.2364030728365725	17.10071546162074	24.330394078451587	26.539856837971573	24.531891081140394	10.042604462733848	6.960340107656418	0.905688534402114	12.217488148070984	15.577988064223469	12.491437759907713	5.616296819842015	-0.5970455395735204	-5.385184457045234	-9.463524997877931	0.0990881115813291	-0.4771660778170342	-0.742101546578462	11.370919131422971
chr2L:10767785-10769797	3.4901427148672566	4.209361180785759	4.392309469585468	3.5357078205257735	2.9157429729315614	2.1797242551911093	1.360371124767949	1.4637527426815686	1.7222081316804418	8.471008230793545	10.06763282763897	10.98306348467611	6.010960848654002	7.917721248641148	4.795222287520515	-0.26145052715670036	2.6430249231427303	4.80769279928373	3.6821908187108203	5.042264950408924	3.06895581381762	1.6486112964377042	1.2364030728365725	17.10071546162074	24.330394078451587	26.539856837971573	24.531891081140394	10.042604462733848	6.960340107656418	0.905688534402114	12.217488148070984	15.577988064223469	12.491437759907713	5.616296819842015	-0.5970455395735204	-5.385184457045234	-9.463524997877931	0.0990881115813291	-0.4771660778170342	-0.742101546578462	11.370919131422971	8.048912861061583	7.171601030994731	1.9815127458360764	-1.0505278437715342	-5.245050493739729	-5.880908856362603	-12.297929966312541	-13.664787975134322
chr2L:10836048-10842251	-0.3842533059311557	-0.3842533059311557	-3.605891464379561	-8.987262292312566	-6.650231623512968	-6.041732672815848	-0.06681414112055822	0.7359535705891888	-2.0073159348559355	-6.915718779123481	-5.961644479267052	-5.1044248922817195	-5.774378290821377	-6.705573716974399	-4.090951908116844	2.3286248352848276	-0.3842533059311557	-0.32675222119505476	-0.9884928598239788	-0.4666095473949303	-0.1671187774347485	-1.365843592310307	-1.5677185830430334	-0.9193975046841285	0.5201848168976573	0.09006670612889991	-0.49965150365589966	-0.9097354372926553	1.5604217590790803	0.24062334122190882	-0.0910509903672913	1.7956121238339333	2.297742078644632	1.343063614951246	1.0668755590631576	-1.3821770810048504	0.0	0.32675222119505476	0.0	5.934729222794522	7.921104321246745	10.899128009038085	12.029720864096666	-0.502582320872773	0.3842533059311557	1.4082625953104067	4.322583457593302	-0.7359535705891888	-0.2887691230768229
chr2L:10846326-10849172	-0.1671187774347485	-1.365843592310307	-1.5677185830430334	-0.9193975046841285	0.5201848168976573	0.09006670612889991	-0.49965150365589966	-0.9097354372926553	1.5604217590790803	0.24062334122190882	-0.0910509903672913	1.7956121238339333	2.297742078644632	1.343063614951246	1.0668755590631576	-1.3821770810048504	0.0	0.32675222119505476	0.0	5.934729222794522	7.921104321246745	10.899128009038085	12.029720864096666	-0.502582320872773	0.3842533059311557	1.4082625953104067	4.322583457593302	-0.7359535705891888	-0.2887691230768229	4.503314750765315	4.095137373907853	0.0	8.320513181553409	7.4533355373767485	5.002547959398783	10.047847118696678	2.1373678739160127	0.6252873828651146	0.39298175886151293	4.223459510606536	5.046602589541299	1.9782039291191584	3.8477662405771214	2.049983065775392	1.3584260185278514	-1.8922894859589912	-3.1314509618762285	-0.7732061054536897	-2.822262704157099
chr2L:10854034-10856275	0.0	0.32675222119505476	0.0	5.934729222794522	7.921104321246745	10.899128009038085	12.029720864096666	-0.502582320872773	0.3842533059311557	1.4082625953104067	4.322583457593302	-0.7359535705891888	-0.2887691230768229	4.503314750765315	4.095137373907853	0.0	8.320513181553409	7.4533355373767485	5.002547959398783	10.047847118696678	2.1373678739160127	0.6252873828651146	0.39298175886151293	4.223459510606536	5.046602589541299	1.9782039291191584	3.8477662405771214	2.049983065775392	1.3584260185278514	-1.8922894859589912	-3.1314509618762285	-0.7732061054536897	-2.822262704157099	-4.645386107058024	-13.743470521828755	-12.221053642447073	-10.398268450468935	-10.011723191801751	-9.084220481619107	-2.7285928155171044	0.0	-5.442458688849475	-11.287990314204915	-7.086516341222018	-6.714650582035047	-5.758506573330234	-4.769470538511605	0.0	-2.3286248352848276
chr2L:10856531-10858228	10.899128009038085	12.029720864096666	-0.502582320872773	0.3842533059311557	1.4082625953104067	4.322583457593302	-0.7359535705891888	-0.2887691230768229	4.503314750765315	4.095137373907853	0.0	8.320513181553409	7.4533355373767485	5.002547959398783	10.047847118696678	2.1373678739160127	0.6252873828651146	0.39298175886151293	4.223459510606536	5.046602589541299	1.9782039291191584	3.8477662405771214	2.049983065775392	1.3584260185278514	-1.8922894859589912	-3.1314509618762285	-0.7732061054536897	-2.822262704157099	-4.645386107058024	-13.743470521828755	-12.221053642447073	-10.398268450468935	-10.011723191801751	-9.084220481619107	-2.7285928155171044	0.0	-5.442458688849475	-11.287990314204915	-7.086516341222018	-6.714650582035047	-5.758506573330234	-4.769470538511605	0.0	-2.3286248352848276	0.7359535705891888	0.0	1.9084850188786497	0.0	0.9884928598239788
chr2L:10964595-10966189	2.18021165906723	0.4557054356963922	3.885337099350387	0.8543726188035139	1.601154526166128	-0.11307504788210558	1.405287982494218	0.9156732098863389	-0.8062736331600502	2.141147737696108	-0.4914639354193362	-0.8718208426537617	-0.11889079959507019	1.0353959358832867	0.09637822211643265	-3.540802558177495	-0.6756742971262238	-1.308995587261273	0.5130820514164236	-2.96849570768951	-3.042503156250427	-2.7861815217040586	-6.017038350054473	-2.4219831995487824	-5.839693921913998	-5.452172808485088	-6.193758025435799	-3.703478583238363	-0.9884928598239788	-0.7359535705891888	-5.51174614776761	-3.9738580656936446	-2.6389921681971575	1.0668755590631576	0.3842533059311557	-0.4359239231164445	-1.4637527426815689	0.3842533059311557	0.3842533059311557	0.0	1.9854378472382828	1.9337540840312937	3.9816641024421426	1.9293433591621238	-0.3842533059311557	1.473024753218892	-0.7954465043927968	0.07517526160028203	-1.2824010239638477
chr2L:10968218-10970081	0.9156732098863389	-0.8062736331600502	2.141147737696108	-0.4914639354193362	-0.8718208426537617	-0.11889079959507019	1.0353959358832867	0.09637822211643265	-3.540802558177495	-0.6756742971262238	-1.308995587261273	0.5130820514164236	-2.96849570768951	-3.042503156250427	-2.7861815217040586	-6.017038350054473	-2.4219831995487824	-5.839693921913998	-5.452172808485088	-6.193758025435799	-3.703478583238363	-0.9884928598239788	-0.7359535705891888	-5.51174614776761	-3.9738580656936446	-2.6389921681971575	1.0668755590631576	0.3842533059311557	-0.4359239231164445	-1.4637527426815689	0.3842533059311557	0.3842533059311557	0.0	1.9854378472382828	1.9337540840312937	3.9816641024421426	1.9293433591621238	-0.3842533059311557	1.473024753218892	-0.7954465043927968	0.07517526160028203	-1.2824010239638477	-0.856997815718539	-2.804939453061268	-4.035068045614257	-6.863042243953683	-8.339350132001123	-10.938754416085281	-8.621813086584744
chr2L:10970594-10972591	-0.11889079959507019	1.0353959358832867	0.09637822211643265	-3.540802558177495	-0.6756742971262238	-1.308995587261273	0.5130820514164236	-2.96849570768951	-3.042503156250427	-2.7861815217040586	-6.017038350054473	-2.4219831995487824	-5.839693921913998	-5.452172808485088	-6.193758025435799	-3.703478583238363	-0.9884928598239788	-0.7359535705891888	-5.51174614776761	-3.9738580656936446	-2.6389921681971575	1.0668755590631576	0.3842533059311557	-0.4359239231164445	-1.4637527426815689	0.3842533059311557	0.3842533059311557	0.0	1.9854378472382828	1.9337540840312937	3.9816641024421426	1.9293433591621238	-0.3842533059311557	1.473024753218892	-0.7954465043927968	0.07517526160028203	-1.2824010239638477	-0.856997815718539	-2.804939453061268	-4.035068045614257	-6.863042243953683	-8.339350132001123	-10.938754416085281	-8.621813086584744	-8.804411212420073	-11.435957603746285	-12.727034045576898	-2.3286248352848276	-11.92710657570412
chr2L:10988007-10989486	0.07517526160028203	-1.2824010239638477	-0.856997815718539	-2.804939453061268	-4.035068045614257	-6.863042243953683	-8.339350132001123	-10.938754416085281	-8.621813086584744	-8.804411212420073	-11.435957603746285	-12.727034045576898	-2.3286248352848276	-11.92710657570412	-7.871679462664218	-0.47712125471966244	0.0	-1.8718815173288785	0.0	0.0	0.0	0.0	0.0	0.0	0.0	0.0	0.0	0.0	0.0	0.0	0.0	0.0	0.0	0.0	0.0	0.0	2.859062991599078	2.600722668102656	0.0	1.9084850188786497	0.3842533059311557	0.0	11.383333177131798	20.60955823110546	1.4637527426815686	12.022632956299038	11.546529711265759	11.006502921147442	10.826372863371045
chr2L:10990058-10995001	-4.035068045614257	-6.863042243953683	-8.339350132001123	-10.938754416085281	-8.621813086584744	-8.804411212420073	-11.435957603746285	-12.727034045576898	-2.3286248352848276	-11.92710657570412	-7.871679462664218	-0.47712125471966244	0.0	-1.8718815173288785	0.0	0.0	0.0	0.0	0.0	0.0	0.0	0.0	0.0	0.0	0.0	0.0	0.0	0.0	0.0	0.0	0.0	0.0	2.859062991599078	2.600722668102656	0.0	1.9084850188786497	0.3842533059311557	0.0	11.383333177131798	20.60955823110546	1.4637527426815686	12.022632956299038	11.546529711265759	11.006502921147442	10.826372863371045	7.04396312924403	0.5552050987676277	1.1633781131982996	1.4124415063295581
chr2L:10997333-10999263	0.0	0.0	0.0	0.0	0.0	0.0	0.0	0.0	0.0	0.0	0.0	0.0	0.0	0.0	0.0	0.0	0.0	0.0	2.859062991599078	2.600722668102656	0.0	1.9084850188786497	0.3842533059311557	0.0	11.383333177131798	20.60955823110546	1.4637527426815686	12.022632956299038	11.546529711265759	11.006502921147442	10.826372863371045	7.04396312924403	0.5552050987676277	1.1633781131982996	1.4124415063295581	14.40573929181942	7.529171294969381	21.293385871351273	9.627294965331023	1.0668755590631576	8.712412920054035	8.819243067238624	13.920352318342733	20.18847290033506	18.502414018119524	10.669649994278993	8.415147596245133	13.289252323477282	16.341692936600396
chr2L:11004848-11011257	0.0	0.0	0.0	2.859062991599078	2.600722668102656	0.0	1.9084850188786497	0.3842533059311557	0.0	11.383333177131798	20.60955823110546	1.4637527426815686	12.022632956299038	11.546529711265759	11.006502921147442	10.826372863371045	7.04396312924403	0.5552050987676277	1.1633781131982996	1.4124415063295581	14.40573929181942	7.529171294969381	21.293385871351273	9.627294965331023	1.0668755590631576	8.712412920054035	8.819243067238624	13.920352318342733	20.18847290033506	18.502414018119524	10.669649994278993	8.415147596245133	13.289252323477282	16.341692936600396	13.13008003679978	7.101535182346859	7.290231153924404	3.489745114013745	1.3005060229621086	-1.49662751958714	-2.4185001733983866	-8.70916597385379	-2.1928683822009774	-5.409096581095523	5.2495338879089815	6.888177731422925	15.911570859553068	16.388437403229442	9.72046687304467
chr2L:11091706-11100196	1.394430320019565	3.4189119009763513	2.7560682858361423	4.36094068384246	3.0575674117107434	0.9984152402988271	2.377100118450682	3.1002410269291727	2.1344852523866567	2.6586893112340304	2.1538388725130773	0.16177651911227683	0.5831614738670816	-2.3679612213367505	-1.8842647465255982	-5.903578747952738	-5.141896522562355	-4.686618354958759	-3.2197435074372205	-5.531866919635064	-3.270570854006824	-5.941269608213243	-3.8888002275124998	-4.956233166462801	-4.693883996252158	-2.6094586502119697	-2.988232612355244	-1.6801685368392436	-1.2605840250106366	0.0	-0.32867254487501096	-0.5022822535575269	-1.554563528234911	-0.061538336890220216	1.4036730221132525	3.2179208382440883	2.8773634409084683	-0.8317369385202609	-0.1801502651796454	0.47994560633753025	2.923179126990852	0.3896957588198228	-2.3848072408764653	-1.4861514337399129	-6.525724906688771	-6.065356356460071	-5.548710915831095	-2.9537429202580876	-6.811529176777955
chr2L:11101193-11106251	-5.531866919635064	-3.270570854006824	-5.941269608213243	-3.8888002275124998	-4.956233166462801	-4.693883996252158	-2.6094586502119697	-2.988232612355244	-1.6801685368392436	-1.2605840250106366	0.0	-0.32867254487501096	-0.5022822535575269	-1.554563528234911	-0.061538336890220216	1.4036730221132525	3.2179208382440883	2.8773634409084683	-0.8317369385202609	-0.1801502651796454	0.47994560633753025	2.923179126990852	0.3896957588198228	-2.3848072408764653	-1.4861514337399129	-6.525724906688771	-6.065356356460071	-5.548710915831095	-2.9537429202580876	-6.811529176777955	-2.9359201531363026	-1.3247400271907848	-1.1505727359059976	-1.3438982395833756	0.0	-1.7289232259272846	-3.5293090812240404	-1.241233954424903	-1.7327035741758203	-2.5722130706584565	3.76980467865399	3.313709207689398	6.2859663898709215	2.1593898683799617	-1.1925740758318826	-4.985807233228179	-8.709548280570022	-11.664840815365483	-12.400591465160485
chr2L:11110056-11111550	-0.8317369385202609	-0.1801502651796454	0.47994560633753025	2.923179126990852	0.3896957588198228	-2.3848072408764653	-1.4861514337399129	-6.525724906688771	-6.065356356460071	-5.548710915831095	-2.9537429202580876	-6.811529176777955	-2.9359201531363026	-1.3247400271907848	-1.1505727359059976	-1.3438982395833756	0.0	-1.7289232259272846	-3.5293090812240404	-1.241233954424903	-1.7327035741758203	-2.5722130706584565	3.76980467865399	3.313709207689398	6.2859663898709215	2.1593898683799617	-1.1925740758318826	-4.985807233228179	-8.709548280570022	-11.664840815365483	-12.400591465160485	-6.814815960085257	-1.2873803764580956	-0.04717520806463469	-0.9813686453415899	-0.535787677017789	-0.35341632942500667	2.5628376622094104	2.2211878707961143	4.4547543500711475	1.7685797944572463	-0.503350809406816	5.797137406752252	6.224495118142291	0.8808860331157791	3.945168860865006	9.9528091726738	8.668397607626751	11.110115164335417
chr2L:11113982-11120165	-6.525724906688771	-6.065356356460071	-5.548710915831095	-2.9537429202580876	-6.811529176777955	-2.9359201531363026	-1.3247400271907848	-1.1505727359059976	-1.3438982395833756	0.0	-1.7289232259272846	-3.5293090812240404	-1.241233954424903	-1.7327035741758203	-2.5722130706584565	3.76980467865399	3.313709207689398	6.2859663898709215	2.1593898683799617	-1.1925740758318826	-4.985807233228179	-8.709548280570022	-11.664840815365483	-12.400591465160485	-6.814815960085257	-1.2873803764580956	-0.04717520806463469	-0.9813686453415899	-0.535787677017789	-0.35341632942500667	2.5628376622094104	2.2211878707961143	4.4547543500711475	1.7685797944572463	-0.503350809406816	5.797137406752252	6.224495118142291	0.8808860331157791	3.945168860865006	9.9528091726738	8.668397607626751	11.110115164335417	10.36811253268371	5.537310766402855	0.288769123076823	0.0	2.840505145931516	6.356830531529273	5.641807687372898
chr2L:11120943-11123475	-2.5722130706584565	3.76980467865399	3.313709207689398	6.2859663898709215	2.1593898683799617	-1.1925740758318826	-4.985807233228179	-8.709548280570022	-11.664840815365483	-12.400591465160485	-6.814815960085257	-1.2873803764580956	-0.04717520806463469	-0.9813686453415899	-0.535787677017789	-0.35341632942500667	2.5628376622094104	2.2211878707961143	4.4547543500711475	1.7685797944572463	-0.503350809406816	5.797137406752252	6.224495118142291	0.8808860331157791	3.945168860865006	9.9528091726738	8.668397607626751	11.110115164335417	10.36811253268371	5.537310766402855	0.288769123076823	0.0	2.840505145931516	6.356830531529273	5.641807687372898	8.202398034727965	3.260153340601306	-0.471801113745117	-0.6278504939180654	-0.1938201283937716	-0.9623989736950099	0.2614505271567006	8.33766241454227	13.204554005585	20.304281137012353	14.159499433328731	10.088468113887023	10.07098786376552	4.6002044027658515
chr2L:11123759-11130282	-4.985807233228179	-8.709548280570022	-11.664840815365483	-12.400591465160485	-6.814815960085257	-1.2873803764580956	-0.04717520806463469	-0.9813686453415899	-0.535787677017789	-0.35341632942500667	2.5628376622094104	2.2211878707961143	4.4547543500711475	1.7685797944572463	-0.503350809406816	5.797137406752252	6.224495118142291	0.8808860331157791	3.945168860865006	9.9528091726738	8.668397607626751	11.110115164335417	10.36811253268371	5.537310766402855	0.288769123076823	0.0	2.840505145931516	6.356830531529273	5.641807687372898	8.202398034727965	3.260153340601306	-0.471801113745117	-0.6278504939180654	-0.1938201283937716	-0.9623989736950099	0.2614505271567006	8.33766241454227	13.204554005585	20.304281137012353	14.159499433328731	10.088468113887023	10.07098786376552	4.6002044027658515	4.226370298979946	5.223534806534111	2.2041060403226798	2.7284692620216267	1.7148737253123103	0.10410511749084674
chr2L:11130795-11136566	-0.503350809406816	5.797137406752252	6.224495118142291	0.8808860331157791	3.945168860865006	9.9528091726738	8.668397607626751	11.110115164335417	10.36811253268371	5.537310766402855	0.288769123076823	0.0	2.840505145931516	6.356830531529273	5.641807687372898	8.202398034727965	3.260153340601306	-0.471801113745117	-0.6278504939180654	-0.1938201283937716	-0.9623989736950099	0.2614505271567006	8.33766241454227	13.204554005585	20.304281137012353	14.159499433328731	10.088468113887023	10.07098786376552	4.6002044027658515	4.226370298979946	5.223534806534111	2.2041060403226798	2.7284692620216267	1.7148737253123103	0.10410511749084674	-1.9034285795836314	-6.2121255419122345	-6.397084808918661	-8.110104894358571	-4.559929256362465	-1.0078781949665847	0.758932029134914	4.785814190719953	3.2291022901996422	5.637348622731307	1.2035442981847628	3.2819804942955026	0.9004838971068249	-0.9883858818676385
chr2L:11179464-11180621	-21.027060258428097	-22.37850413206672	-14.908288644413082	-5.859032985087796	8.735789026969577	6.8948222486664	9.547766513319916	7.757577298563307	2.190692384978596	3.9534733692062565	1.7152081501060565	-0.37173889729858706	-2.4821769682304127	-1.215349465109622	-0.05995423796078196	-2.0135725238206597	2.246141859614709	1.2421926832059695	-1.1429534805894344	0.8704542745169996	-3.480402674774831	-2.259093946249698	-9.135784150417352	-6.063707084770956	-6.808700895072165	-2.147801537404203	-10.153989959938427	-9.431576751809002	-8.08398919775133	-6.45129144802108	-7.284963297276065	-7.1630504788457285	-0.7121263297071474	-2.694171550553025	-4.546176426418331	-2.6844267214091833	-2.626456851771709	-2.972187939739124	-4.523985680654979	-2.772616366100094	-2.627072996585865	0.2695042746348102	1.9084850188786497	-1.7202851485054578	-0.739133396650793	2.7735727500873013	5.000012018898346	0.7119759847340833	4.4535447217244535
chr2L:11259438-11263195	-12.612446095666577	-9.102553418736946	-0.3842533059311557	0.0	-0.7359535705891888	-0.16271224059282327	-1.023195976626899	-1.6695458360921598	1.3708565274206357	-1.0879376039890982	-1.5744155126014683	-1.4045441318811764	1.4637953903445349	0.0	0.0	0.0	0.0	0.0	0.0	-1.3768430568588477	-1.2048957693008349	2.954284029280717	0.7668132456800398	0.47712125471966244	0.6992410207988732	9.086738175652584	2.4092732931124687	0.22407746444571308	8.402874804674772	10.586746331762287	10.75680360595973	6.907436140967541	14.187153205930985	13.067848100087554	0.7359535705891888	1.9084850188786497	2.1712194005323924	8.551406665739835	7.289079412846676	8.109327097713875	5.107813496220142	3.4098173838178516	4.177341567432463	2.8584064205266526	0.6025013259654013	0.0	3.3494952265910074	-0.32651831375204526	4.1476577102319565
chr2L:11263635-11268911	-1.0879376039890982	-1.5744155126014683	-1.4045441318811764	1.4637953903445349	0.0	0.0	0.0	0.0	0.0	0.0	-1.3768430568588477	-1.2048957693008349	2.954284029280717	0.7668132456800398	0.47712125471966244	0.6992410207988732	9.086738175652584	2.4092732931124687	0.22407746444571308	8.402874804674772	10.586746331762287	10.75680360595973	6.907436140967541	14.187153205930985	13.067848100087554	0.7359535705891888	1.9084850188786497	2.1712194005323924	8.551406665739835	7.289079412846676	8.109327097713875	5.107813496220142	3.4098173838178516	4.177341567432463	2.8584064205266526	0.6025013259654013	0.0	3.3494952265910074	-0.32651831375204526	4.1476577102319565	1.3619769005657743	1.4698204222539224	-1.2927326027567183	0.2828638718927344	-1.5927168301266688	-5.000783254185736	-6.749176660485151	-9.142355089072144	-8.094626920406489
chr2L:11278134-11280331	7.289079412846676	8.109327097713875	5.107813496220142	3.4098173838178516	4.177341567432463	2.8584064205266526	0.6025013259654013	0.0	3.3494952265910074	-0.32651831375204526	4.1476577102319565	1.3619769005657743	1.4698204222539224	-1.2927326027567183	0.2828638718927344	-1.5927168301266688	-5.000783254185736	-6.749176660485151	-9.142355089072144	-8.094626920406489	-7.427582363891704	-6.116593624480096	-6.6326655498957905	-0.5050184077099936	0.22407746444571308	-6.735726899722058	-3.069066349038892	-0.6885478938600468	-2.6623115934049593	-0.8065359368777398	0.6252873828651146	-0.7875892944361567	5.404281933351794	3.678528072204307	3.8653232641611024	3.0930410293912964	1.5089503736854388	2.7332586817846316	3.440010439288847	0.2614505271567006	0.46660954739493005	0.8703134497311962	7.115705887344236	0.9450606679583593	0.6816519536376183	6.419708901603494	4.58403366173818	5.491316204070262	13.147178785801758
chr2L:11280407-11285018	4.177341567432463	2.8584064205266526	0.6025013259654013	0.0	3.3494952265910074	-0.32651831375204526	4.1476577102319565	1.3619769005657743	1.4698204222539224	-1.2927326027567183	0.2828638718927344	-1.5927168301266688	-5.000783254185736	-6.749176660485151	-9.142355089072144	-8.094626920406489	-7.427582363891704	-6.116593624480096	-6.6326655498957905	-0.5050184077099936	0.22407746444571308	-6.735726899722058	-3.069066349038892	-0.6885478938600468	-2.6623115934049593	-0.8065359368777398	0.6252873828651146	-0.7875892944361567	5.404281933351794	3.678528072204307	3.8653232641611024	3.0930410293912964	1.5089503736854388	2.7332586817846316	3.440010439288847	0.2614505271567006	0.46660954739493005	0.8703134497311962	7.115705887344236	0.9450606679583593	0.6816519536376183	6.419708901603494	4.58403366173818	5.491316204070262	13.147178785801758	13.35114253700344	10.767960073262454	15.857895525274177	10.898868198269838
chr2L:11496331-11498933	1.1737218734474009	2.2414439559356767	4.297056486337306	5.2977392963912955	9.354779419155802	14.119658124868268	12.215874146542077	10.01098095588776	7.428993566236706	5.833843865299822	4.372667369157753	1.795873909716348	-1.1614525587708904	-1.3377392035378544	3.4947873858486496	6.811529176777957	1.4454598205732998	-1.6946223918427243	-5.8350498882259325	-6.128444480633819	2.391250367157581	6.122285071606556	-0.5016325915144072	1.2477472321381393	0.12465120455795556	-0.07337648643609052	0.8348336361644781	-3.1394162005001514	-1.756781163260042	-2.840992922459876	-3.8896071217463466	-1.7124797202907682	-3.0228542979338644	-1.314873321616546	0.11504130334269605	-1.7105214152272548	-5.806537054512389	-6.119607303678914	-6.192563077110019	-6.726413858531752	-5.324315066152299	-2.4152579318293985	-3.143823321373733	-9.784140029507416	-9.820465183116657	-12.834728117073926	-11.728663718409093	-5.417885319188317	-0.32675222119505476
chr2L:11507927-11511611	1.2477472321381393	0.12465120455795556	-0.07337648643609052	0.8348336361644781	-3.1394162005001514	-1.756781163260042	-2.840992922459876	-3.8896071217463466	-1.7124797202907682	-3.0228542979338644	-1.314873321616546	0.11504130334269605	-1.7105214152272548	-5.806537054512389	-6.119607303678914	-6.192563077110019	-6.726413858531752	-5.324315066152299	-2.4152579318293985	-3.143823321373733	-9.784140029507416	-9.820465183116657	-12.834728117073926	-11.728663718409093	-5.417885319188317	-0.32675222119505476	-0.5552050987676277	0.0	-4.106375558960976	-5.995925791235226	-2.843628276347942	-4.631158361097915	-12.866657534148581	-4.662930078704088	-1.2345856981124614	2.3382867345345986	1.8450633733789348	2.3286248352848276	0.05040054772808135	-0.1623255973884856	-0.32966749451536537	1.4267082322271964	1.912634183313963	-0.47712125471966244	0.21052632091416779	-1.5766254137756814	1.2388105448141198	4.040536599817176	0.6772483504217567
chr2L:11511953-11515584	-1.7124797202907682	-3.0228542979338644	-1.314873321616546	0.11504130334269605	-1.7105214152272548	-5.806537054512389	-6.119607303678914	-6.192563077110019	-6.726413858531752	-5.324315066152299	-2.4152579318293985	-3.143823321373733	-9.784140029507416	-9.820465183116657	-12.834728117073926	-11.728663718409093	-5.417885319188317	-0.32675222119505476	-0.5552050987676277	0.0	-4.106375558960976	-5.995925791235226	-2.843628276347942	-4.631158361097915	-12.866657534148581	-4.662930078704088	-1.2345856981124614	2.3382867345345986	1.8450633733789348	2.3286248352848276	0.05040054772808135	-0.1623255973884856	-0.32966749451536537	1.4267082322271964	1.912634183313963	-0.47712125471966244	0.21052632091416779	-1.5766254137756814	1.2388105448141198	4.040536599817176	0.6772483504217567	-0.4662227039693183	-2.35293614435901	1.3075615277091768	-0.7259323812796494	-0.33386632896478075	-4.176307065059924	-5.938483879594085	-6.344074771514843
chr2L:11790691-11794120	5.801137602909256	4.494474960594433	5.1979154589366345	-2.9309879699976196	-7.33208594886716	-11.267514139896099	-10.492274588025893	-2.1864442654251595	-6.488780049335815	-3.556478309741687	-4.414089876214924	-9.844544356492023	-9.815528469588752	-11.026210689151506	-2.8219109825717643	-13.166292682252237	-2.534984060161506	-0.9884928598239788	0.0	0.0	0.9884928598239788	-0.9059652567236041	-6.39944222081323	-7.80141253274537	-0.9798660544812998	-4.453445079073932	-3.669942935497091	0.7359535705891888	-2.1384289563408916	-8.795726991234588	-7.212213287702316	-6.4960975879151	0.3842533059311557	-1.4637527426815689	0.0	-0.9884928598239788	-1.558933294825098	-0.5410289296785515	0.7490429136284138	-1.1956774893271256	-1.2475289680029733	0.27863731449675705	0.0	0.0	-0.18112399010272304	0.5871840453695247	0.47712125471966244	0.47712125471966244	0.0
[truncated: 3,370 more rows]
[truncated: 151 more columns]
