# Supplementary material for: Convergence of topological domain boundaries, insulators, and polytene interbands revealed by high-resolution mapping of chromatin contacts in the early Drosophila melanogaster embryo
Source: eLife. 2017 Nov 17;6:e29550. doi: 10.7554/eLife.29550 (PMC5739541; doi:10.7554/eLife.29550)
Supplement: Supplementary file 2. [file elife-29550-supp2.zip › ChIP_data_fig3/MBE_XL54_H3K36me3_index6-c11_InpC_500k10k130_peaks_w100_b500.txt]

chr2L:239279-240771	5.362482469249285	5.52357042340699	2.2750801911115	2.667747163548318	-1.8313956504410902	-3.9944956918352825	-3.8570618032624835	-2.2335999313119177	-3.703362048105192	-1.225833462172965	-4.466442886892499	-4.5631458837635455	-2.9349839392464356	-6.597552589494394	-3.138507019097888	-7.430751621134847	-5.615579944429249	-9.38365377017472	-9.289741037971346	-4.734189557897541	-8.637271953890297	-1.5704190432189342	-4.887904104512318	-9.288294282281667	-9.28452906149709	-7.375233612209485	-7.472206421128439	-7.791666814485827	-6.9263239999842305	3.1774627365615653	3.0064863476345103	1.556518899258384	3.842221803809573	-1.6910793405625417	-0.2970833565050143	-10.388468855951494	-5.620595361692786	12.564175025876681	9.254423794895677	6.513212343627371	2.8767206751019	0.9877963972343207	2.0017614787715137	0.6002440076944856	1.7923750469699609	-0.07089383708611127	-0.4971471528791606	-1.331911875238711	-4.433663210351916
chr2L:566636-567728	0.0	1.5728296112829785	-0.4686308808104423	7.501757999051925	10.096224430951073	5.316397790674291	8.356309817012038	1.7053943810568326	2.566226754290258	-0.9033232248393573	-2.5254389284717838	-4.228132953757024	-1.6234008011593475	-4.303172017871794	0.9467400074240724	4.239618363793335	8.610798123684733	1.7802406521121157	0.32675222119505476	-0.32675222119505476	2.6203240982094096	10.833150825548781	3.0268034696889843	13.189844527045256	9.10154088288177	12.907903148405953	7.619681380328685	11.397453127176563	5.567570295411081	9.127919497394132	14.772965710432672	13.240609829897096	7.609911024656693	1.7861675960816232	4.699599595683115	4.229520696985104	1.617827260933472	-0.23261279407522478	-2.4732456650347387	-2.6572245170535753	-2.6230035300939303	-4.525692741374173	-7.725789947992441	-12.843273612579962	-16.35757020797935	-20.727138745570116	-19.974193776572132	-20.78712083770367	-6.63578088913361
chr2L:1671495-1672285	4.4888705772996484	5.726956875310608	2.237800161212461	2.0396589902222773	1.5996484483062035	1.0596149194935087	1.4637527426815686	2.264621323420864	4.618728201655526	-0.7359535705891888	0.47712125471966244	0.3842533059311557	3.787518045037399	5.255705316899978	9.487194992079816	8.950345004010046	2.5773109807139254	0.8568030023555236	2.5631625168965413	3.178434661535209	2.4092732931124687	-0.4898109557130932	-0.8580334255482289	-0.2809606065911792	-2.1630217452698224	-2.142087473120088	-3.3459606034780394	-2.486116649120383	0.3997475835541475	-0.20545519501914222	0.2614505271567006	-3.218387326949835	-4.2973378600755385	-3.3262064802743057	-4.160490503483661	-8.09651430794857	-5.292873900987574	-6.82371296511581	-10.024400027050124	-1.9769857196479577	-0.7359535705891888	-0.47712125471966244	0.47712125471966244	-3.226228925456072	-12.015347088530447	-2.5781891910718224	6.246136166774711	8.749680600670363	0.8065359368777398
chr2L:2870190-2871000	-4.735674195668586	-9.165662010218425	-9.1095717012694	-5.9416982458430505	-3.2958715238931835	-3.86090898538994	-4.28624549922601	-4.577492976234516	-5.2401403964315065	-3.7172287147408105	-5.423828732360861	-7.758265023970558	-7.247007885768327	-11.439654094790571	-10.230398587611015	-9.69140994990448	-8.744598635990123	-6.960047636800933	-7.594117495453648	-1.126031419905469	0.1942483424366544	-6.0810599900556435	-3.7755057761856943	-4.068364712464455	-4.3887017105573225	-3.2240055837743684	-0.32930221547762883	-1.5738942126499833	-0.5135367004545422	4.755284620432324	9.40976972271886	2.1067466847079688	6.192205116105723	5.8404485662373915	9.453520613411245	10.633276879222413	6.134520891632547	3.6067832692802204	3.065557088416058	0.2963536532887422	3.988548440619626	4.369396487494863	7.384509526258311	2.911292333291266	0.6252873828651146	4.761892344771336	5.464652832828945	5.608915144852891	5.235865890738022
chr2L:2970212-2971140	2.5249465644509406	2.9190336687720926	6.627882363089442	1.8388194564000622	0.0	1.3821770810048504	0.9845001030355904	8.071061658646475	4.257907641373081	0.7357890626869555	4.430691996017418	1.4373625938132244	3.2961059914875275	3.1978870525789507	0.2543556195676974	0.8614667898057395	2.713815242189828	-0.42921553516829136	1.756594782027878	0.15326106102944964	1.3437197327301829	4.26949683291568	0.6248742378019824	0.6252873828651146	-0.9568070777091172	-0.27304737269681906	2.40426951447201	0.0	-0.44141236743374945	0.0	3.486029626132557	0.3187507512632382	-0.4359239231164445	6.608868029634795	4.897832292491016	0.32675222119505476	3.1116449905781733	6.381940891235241	8.674064690842556	6.1290108436066815	8.393551767226882	5.959355165638467	5.380946197310924	10.170123150819272	8.742442393920118	5.144174029548211	6.725318621175825	0.48543331568908393	6.7669157295548485
chr2L:3062810-3064291	4.293985140349134	-0.7323189456425836	0.6358905132291266	1.6400474062378059	2.5056258855540645	2.5558101229569012	-0.9613734123315636	-1.2520431175075981	-5.857317858760142	-6.425357154670433	-9.264375038615986	-2.1714739730902166	5.201129745287482	3.1135669442681673	-0.14261511071083247	-1.1733504513697384	-1.3649944765707498	-2.3042223686760597	-8.380932699803791	-5.980227121461507	-3.1189221481451948	-3.237098890580701	14.655237781084507	20.053644990622175	16.7530815348823	10.714278382105762	2.768241342607499	4.837755993176813	1.7522080274841656	1.7844380217150586	-7.7482414112240345	-12.720772065769175	-14.87647919647873	-0.7270004029481404	5.888805473557142	3.2770572303363874	8.694033676958428	10.410497595386879	8.633834603333653	4.341303397712412	-0.13189206701913195	-1.3051681553716254	-2.9188258070744957	-3.7648068155468755	-4.780199440811294	-4.025872660057773	-7.590540335097741	-12.467348989935612	-12.822540766023357
chr2L:3295309-3296381	-3.7448144247071466	-1.9084850188786497	0.0	-0.47712125471966244	-2.885304794340474	-4.00908605388602	-3.5344208313075662	-2.4544342113504394	-6.02437344285568	-6.07338278488676	-7.508809871563662	-9.200513338332172	-3.460646723320409	-1.0668755590631576	0.0	0.0	0.0	0.0	0.0	0.0	0.0	0.0	0.0	0.0	0.0	0.0	0.0	0.0	-0.3842533059311557	0.5162392852303583	3.158162337831675	0.22407746444571308	0.872213254138352	3.8729163955886645	3.1866062478004897	3.9065422491169848	4.638228005143053	-0.32675222119505476	-0.2887691230768229	-0.47712125471966244	4.48459700449546	13.660438214933432	11.401624329746669	0.9884928598239788	7.572139840595729	13.19996922240806	5.402789883941498	18.2285813650273	4.88230672919048
chr2L:3455910-3456693	5.122178088567637	1.8674774481283785	1.7208535351729013	-0.07213249334642678	1.1628988278115182	0.8768927084489612	-0.9884928598239788	-0.2887691230768229	0.47712125471966244	0.9032485217673157	3.1872716970707926	1.1335383567415944	-0.47712125471966244	0.9356759670197776	1.4303147554320879	3.909984679772156	-0.3499878404390129	1.5040165661675613	-0.5952565499763846	0.3570543352727999	1.291517481190709	0.7194079470668077	-0.19985818276815703	-2.8397911370828526	0.02759163306867637	-3.32657450332461	1.2371427602945786	-3.100957456298238	-2.938317476406454	-2.4441216175530425	-1.4991224343170757	-4.581206910849882	-3.73397157135797	-3.5283303280309206	-2.91487547745345	3.1218736149357635	0.14090558452004323	-0.8087250263279164	-0.6962952923956666	-0.5565398264639547	-1.2019872137199528	-1.9298297825798594	-0.3842533059311557	1.346164657436895	0.4081047517406324	0.20476224541537458	-0.19916529609750633	1.244790341634679	-0.19263837197446806
chr2L:3718587-3719255	2.2839107652217034	-0.2812262273736433	-0.5016643697361016	-1.769951883169441	-2.2207081090321026	-0.8316005620007362	-0.8120460678498325	-2.7612032245550213	-3.9080213747400063	-2.191093009340384	-4.878105292904363	-4.1392845662894135	-5.641314123334962	-4.372664845034937	-4.493840985054993	-4.163515385108627	-3.5211020942097737	-0.6610055706295627	0.32675222119505476	-3.696530847752934	-5.053765991185706	-2.0973928039029572	-1.092052533532423	-4.72536863088381	-5.562848264649213	-6.342169579555757	-3.556746444407043	0.0	0.3842533059311557	0.7359535705891888	0.21052632091416779	2.8166760469188397	0.8471493370944422	1.3149413758654938	1.7889106337841287	0.5874328401438433	2.9248052054677576	-0.2033329038642156	0.3842533059311557	1.684872899606169	0.32675222119505476	0.0	4.743259763048524	7.698819161563525	8.413248353227182	12.794769394853057	4.924797555850037	8.0414754210473	5.247163440079852
chr2L:4396676-4397675	15.401130592698339	18.97243412077204	21.666550857347776	22.32295298885936	11.647201651815873	8.086591348373902	16.15569910343807	11.24560968742782	10.590844848814168	10.922770560468877	12.4624475725223	7.718249780628346	13.847812977554291	9.796514503604222	10.425517080546955	7.1316038627464815	5.78285894866852	6.323750831280368	5.156647321856514	1.7548680371028589	1.8078949573200762	1.7453426815481696	-0.050269189024256825	5.603007401506996	3.3780626078507145	1.5100379549959606	-0.5099721422306798	-0.3880697793402054	-2.5268022556557357	-5.24837605996198	-4.904148274855005	-7.945688017743187	-8.960222019852125	-10.985250373604597	-4.246250631524783	2.088730125980303	-0.81456110488673	-2.443464139098634	-9.689176831538049	-7.759801975728921	-4.478408790026478	-4.133092854384877	-6.114374160160196	-7.972881085338348	-6.104206428638566	-6.155111539637994	-5.115988315210253	-7.058479010054977	-5.756938854401903
chr2L:4849114-4850068	6.719330870225753	3.936401336156937	9.760758674283014	8.428145018724717	2.8171246808538832	1.2417203437958086	3.8994180671214402	2.3842111940076616	2.236882831030616	0.5017550452224704	-1.8400692275507045	-1.7350653860695981	-3.7273301677224637	-4.4214536670343625	-7.402333709703855	-11.723639768674524	-14.908895388195877	-11.82002882956483	-12.628597468190971	-21.601566933328122	-16.718387052965642	-10.782970740539607	-11.13439298120756	-11.401899287396654	-7.373639693317823	-5.040314069472094	4.570881302778178	15.651650778691522	16.558616709902577	5.583076459883001	1.9605410061658564	-1.0470946306121776	1.3631850203687834	-3.9179424031935906	-8.081989034127288	-20.37672753197209	-31.87567521022122	-25.911719458092893	-14.484215974409127	-4.281201227475952	-10.625270364370225	0.32675222119505476	-1.4637527426815689	0.0	-0.6252873828651145	0.288769123076823	8.83262565614321	6.471247318853549	6.416381384065375
chr2L:4904118-4904836	0.0	-1.551483065422515	-4.438083921140988	-2.1101471076916725	-0.19916529609750633	-3.852643483470313	-0.48478932623440407	0.12243110665909408	0.6252873828651146	1.3821770810048504	1.922924649580727	2.0957754079786546	-0.20150863185058077	0.3012871226811529	2.3049549435285837	-0.04359318414257677	0.0	0.0	1.9084850188786497	-0.6252873828651145	2.223437234463799	3.5032041120273405	5.041147378163899	4.101979612619887	1.3334897121381457	8.925746099425726	3.8325961605409633	0.9884928598239788	1.4637527426815686	0.5552050987676277	1.0466924622419154	11.37323993770596	11.25358880697344	18.98197354525884	15.657123351330466	13.63760473713466	16.423532507918726	4.948968063982189	6.493180673864815	7.933847739649409	9.075901616884575	9.630303573059464	8.026600465448086	5.858218010988017	5.336344209675427	4.766330644283423	2.7267924856052677	4.215364647644821	3.5790657823910568
chr2L:4966299-4967284	-16.162873549678825	-3.7058535818318417	-9.97905086146348	-8.316939435070044	4.181224537580663	0.0	0.0	0.0	0.0	0.0	0.0	0.0	0.0	0.0	-2.534984060161506	-3.1116449905781733	0.7359535705891888	-0.47712125471966244	5.553864357002609	8.193417163372677	7.782253174902732	12.518044802198704	2.7422118086850276	11.784800247063513	11.437827198200228	12.836714112084499	0.32675222119505476	4.266766702730524	14.891742129001504	2.947005175605207	0.0	21.653663428939126	16.142252903363737	13.363238336332621	16.240571743339327	20.491933075647008	21.98531035877808	18.53746098924867	8.905415894493643	11.700771582666958	8.067359351049154	5.519181195797226	1.8658310253658612	1.1225597524727793	0.2831810961124469	4.410052033549216	5.647130906238419	0.0	-0.7179794433140771
chr2L:5280059-5281061	-4.373335987782691	-1.289337620463382	-2.7037934813953677	-1.216649259263145	-4.915063340105523	-3.6673194510792353	-5.344035665976598	-4.485325135059414	-3.371742790707822	-4.399637660961213	-1.663512557038787	-3.645778722972334	-3.1827837990022814	-10.417284571240325	-5.859407103999369	-2.3788234710719953	0.6489937632395198	0.6319730464766251	-0.934865583902865	-0.5644900872493631	-2.709124683740626	-2.1819044003441417	3.5114700630622635	6.340132773221023	0.22432243947821665	0.0	6.507243719003039	18.791532417097493	7.858173149815005	7.528846407957263	13.35556754629013	14.49003587698936	15.628359817403705	15.044390647087388	13.218515240344896	13.235482274951966	8.822233603104813	11.339165089334205	13.087553203389193	2.651351975984537	3.449318853989017	10.57977681137816	6.872454319530891	9.926700018618995	5.956763588958215	9.551292438843648	7.827937085713237	5.518909797629262	2.1253094247996365
chr2L:5539520-5540578	1.7935494508144254	1.2718735439589604	5.414472657672494	3.472114580126404	1.5443452046208663	0.244462645455602	-1.5308772793327798	1.4612953510163642	0.7191653253283166	0.38303622237464596	1.4431543474115518	-0.8891972516106023	0.30886589263625247	1.096718024796227	-1.9177557595277828	-1.7638575694844874	-2.277999784431015	-0.7490429136284136	-0.7016946198194888	-2.6273379755749704	0.9716890188427767	-1.8211858739253672	-1.1610002537705302	-0.678133708484532	-0.04115196398964511	-3.326221630251258	-1.712917134896569	-5.161465417169861	-4.658469995023055	-1.2789342399940287	-1.6577718203210279	-5.262822151094568	-3.5806637736015148	-1.8553732482313607	-0.3842533059311557	-0.8638360267166969	-3.447515301016289	-3.303833224816698	-1.3095569741594058	-6.249663671170069	-2.261199186928159	-2.224796368823077	-0.8551484209528776	-2.141608290443812	-0.9034043916225997	-0.9591312608573317	-1.5241834332417725	-1.7287857618188278	-0.23613341106444174
chr2L:6334293-6335639	-0.39734068960651336	-0.3842533059311557	-0.7359535705891888	-0.9884928598239788	-0.3842533059311557	0.3842533059311557	0.7158051146113907	5.91852382163823	11.318741807480063	4.638166445338724	9.722961844045305	4.839452879658205	8.594138667763202	7.244549092156423	5.214328958586253	1.9235870056309292	4.826112948711454	0.02759163306867637	0.7361213771733235	-1.006698420823439	1.3112506732081581	1.6852238879147947	0.16125860883478288	0.0	1.5578315211231708	1.1041758362193257	1.6456160970338585	1.8555411314158654	2.0604728949692324	-0.47964739776666215	-0.3083040680430508	-0.7083422152453236	-0.07647523432679328	-1.5577622994621383	-3.4703892766380893	-3.0031466995092235	-0.3887461076840382	-2.2815538980028354	-8.129410794654602	-5.128928953571158	-4.59016018935757	-1.2679984501024053	0.9059652567236041	-3.665804918110688	-4.141275975931515	-1.1155861976026733	-1.232959492632065	-5.284576350852335	-7.5813497515292
chr2L:6482730-6483397	0.0	0.0	0.0	0.0	0.0	0.0	0.0	-0.47712125471966244	0.0	0.0	0.0	0.0	0.0	0.0	0.0	0.0	0.0	0.0	0.0	0.0	0.0	0.0	0.0	0.0	0.0	17.437533416964083	108.94731709120548	120.8641085407597	63.098404544203035	26.221685287830475	14.73213797595702	2.283931493896462	12.65506804404042	5.297975976312028	11.100404337747692	6.663081986221949	9.204643162527379	3.2366047433281113	1.8154021343855717	-0.46468549038937496	-2.934045779220782	-0.9325618220134277	-7.339501264518471	-9.470248324945281	-1.0466924622419154	-1.170041379908726	1.0466924622419154	21.183777063796633	27.24853888572085
chr2L:6674840-6675732	26.111851401259997	20.260107366341813	15.744434650195569	16.69392217488026	10.525100123915077	6.881252770740516	7.05251581086055	2.258070353120119	4.404889030306256	3.0316305287851777	2.0878678863469013	-1.0720921207973897	-2.8292316844987626	-2.6145103416879487	-2.493315399908487	1.0167589555619438	-0.33805864548470393	1.2373082627889058	0.7743551068854994	1.178708338144877	0.8855522349401793	0.11308105899009978	-1.0084898227773078	-3.484017021915974	-3.288771399455871	-6.131326683015032	-5.56118697591536	-9.465566990122044	-9.990381123109607	-5.439736400157075	-14.07970378883378	-15.494828595217745	-17.173198194939207	-11.11133791864748	-11.962912482828528	-11.081774872824338	-13.621873463635925	-2.225414105619564	-4.249511670345839	-7.477929276840016	-1.4700822753787204	-10.243593203728949	-13.359484590335375	-10.749351420661993	-1.9701088963065265	0.5552050987676277	0.7099740011660672	8.923331944247728	8.045541217699512
chr2L:7064332-7065224	32.79560909703463	18.993868692085893	26.83345740047744	20.99380095570674	20.945141568343256	19.666500421656824	14.006752020515378	10.674267338505885	6.371766944430524	4.54002924914362	0.4035936540648525	-2.426393644003239	-6.68232653130236	-5.744939207316178	-12.933288046492038	-12.209577076164766	-17.611016305328416	-16.535673114476875	-17.339351165685827	-22.877310081479763	-15.092079870844554	-16.57814898061899	-16.650858241450695	-21.34186056458158	-17.305865476948224	-9.21466297503213	2.709392101162767	7.250522532708139	5.093907312766531	3.697216476751617	0.47577051066364295	-1.8087053272547293	-1.4650472567631843	-7.050592604680072	-16.059028300794978	-20.089731157300836	-18.030673797094952	-5.2771416253095	-0.4547195741423293	-0.7359535705891888	1.6927352453282947	6.492330871629863	4.164808162690067	4.170492892453397	-5.823023796516665	-13.202474740536175	-17.65811769525599	-11.427488241339882	-4.2320851314649595
chr2L:7988031-7988828	3.1207328109540726	1.4637527426815686	1.3886101687377004	3.151952460497248	4.895681776102193	1.2776220398744096	0.6252873828651146	3.538088590169004	2.2140164016168646	4.294091469451832	2.933111332083286	2.974979572677256	1.5190394104014233	2.797031658558444	-0.7604724114060947	0.25681557155662976	0.5878807265512394	1.4099358836716855	4.261404204139321	-0.5491913561808176	1.0820294707016944	-0.7728330896648032	-0.997150499919498	1.4020122848608958	-3.6144945613827884	-4.199065103044319	-6.685226012076833	-4.773003167741524	0.0	-0.47712125471966244	-0.9884928598239788	-0.582870248953226	-5.004320880322706	-3.1443063709133137	-8.118319241918888	-4.480549457088444	-4.353309634601937	-3.5557013279721557	-0.9884928598239788	-5.976103222798323	-4.82039093256873	1.4613387144779497	0.934867777777407	0.0	-0.5912388179553812	-3.9348161571397053	0.5627704333000083	0.0	-1.0352787604218359
chr2L:8078598-8079427	-12.234355476378571	-2.839598030005811	2.6465252291622625	6.406016218216242	3.8602365436823907	5.666118402991521	7.752977779029131	17.462611577301104	15.529388341133613	6.5153043412168286	7.52523846750828	0.0	2.205293594113166	2.7285928155171044	12.94190374833427	20.318591808345197	13.980435693209772	17.19716891810188	8.256080657519275	2.4123433863311488	-0.248486799998205	-5.132502799102246	-3.5423193920871716	-3.9002618358937515	-5.202035463405198	-5.927980715191722	-12.437519658429265	-11.257021030277881	-10.611671650011013	2.7723529643562506	19.979696002203486	26.1155371910502	23.986544189264162	26.971419547954863	20.67052444714897	18.3423090917043	11.25274794158117	13.816484209326575	12.323095288502156	12.704771484979473	6.454131260978351	6.901578238010616	5.5394366982742556	4.569538812782903	8.001507066607806	8.393643669534056	3.9948315909065313	7.937652645723142	6.789785837256608
chr2L:8358387-8359643	2.096170936813765	9.409960895259859	5.051492233359099	3.808424962801164	0.2476045008279491	-2.9641178404154767	4.798042925924672	15.946088650029564	11.142735886236776	13.544919241331721	6.1197968603863115	4.027252449195368	3.384060624911478	2.3409161989414664	-0.750483909980665	-3.993566834689558	-8.794676397711394	-8.371203872709836	-12.174508108517923	-13.257031921169316	-17.656761729782307	-25.185512774520493	-23.013544152586558	-27.122311463726295	-5.46089302280745	-9.619324550079694	-1.7233073424398317	-0.3842533059311557	-1.0845071722675648	-7.14528857861466	-6.0686268510784975	-2.438606069565839	-2.863458045118546	-3.153922969810806	-5.024818295993634	-1.8532296171815374	-2.788901366999211	-2.950624492343095	-3.7316299020598582	-5.296579562891142	-8.963287494356976	-6.570249404949956	-4.539477242396115	-1.967221329436397	-2.483485465169503	-5.07106586253875	-0.9253507860254717	-0.47712125471966244	-4.987073722210401
chr2L:8413134-8414668	-3.9805052031491086	-3.2565328312976076	-3.084380525153306	6.36943411769034	9.847653807866166	3.0284853119309445	5.772551866886469	20.890559769719992	21.66565218069189	28.602274916652252	27.714533002735248	20.988108171705736	13.205215872240858	10.003915884637205	5.627763552348072	9.80587302486645	2.142213234127629	4.899724376015936	1.4625830593884563	1.079076350650192	-0.3716337079066263	-2.9630017151456878	3.3693244786259964	13.620555860045807	7.409561957109853	4.6420308870883105	-0.3083662435185729	-1.523338364835591	2.1647414097725686	0.9168216549080597	-0.3339432288903805	-6.286583560122058	-9.565788651571582	-11.509994703391566	-19.267884634518676	-25.61063894319335	-29.437903713048645	-14.565231702336376	-14.67946625065639	-17.108242178155923	-7.107824008271432	-7.379037190013822	-1.9435009301995327	-0.5552050987676277	0.22407746444571308	5.114238433925467	7.537493727810241	9.881696668692092	10.526205699915186
chr2L:8710851-8711773	13.255047579025602	17.99596907185908	13.995051302691047	5.932121071761235	6.7687168050398165	8.617785303254575	10.32348846970617	5.95628135702594	7.1896487908015345	5.788848639577154	5.316697486302093	4.837776836035307	3.495894460863563	4.5950166602286835	4.869810023439113	6.07745080924629	4.084150924264401	2.2068190122878613	2.4988849574678405	0.7519514897942564	1.0890206505434448	0.7252154253668418	2.426303102177698	1.5219157082926316	0.49083226693231996	2.635963421985565	-0.7862660809661592	-1.8219477707013763	-2.138650573594841	-5.874299190835427	-0.09049540416126287	5.854424652646485	-0.47835245001009585	-0.8996895357442661	-0.34294521302193454	-0.4985925221563606	0.7152065905850268	-0.5813737772435091	0.7361136240016772	1.5989607500386762	-0.8303803398358087	-1.7226212331102821	-9.263392224400148	-8.046379331057352	-6.468719099665407	-9.626194085245249	-4.288971673577826	-2.55598732728969	-5.160026955461564
chr2L:9573688-9574719	11.844684035107035	4.543274766075215	8.213160733626191	5.2060060431824455	12.154187208449224	8.520655465280434	10.63143723102463	10.224404648909985	15.347088770309211	9.966541184689248	1.684872899606169	0.8065359368777398	6.919545232562412	7.365796474882704	10.305584590163017	9.97256201032385	10.283121494705806	4.819176610676909	0.6252873828651146	5.657533343956867	6.217892282047637	0.3174792021990947	8.137448014350946	10.521421151761514	7.489137257342038	7.1549904348847315	0.7948020817123125	-1.190311783736824	-3.512282566563803	-3.4173903673621204	-6.240479385346863	-6.459724009665058	-6.07716931112312	-0.9459701157078284	7.128089200180644	5.7042056923092295	7.588170979783584	0.708725377637265	1.7969348972683803	0.8545603367822583	-1.5162595451633984	-3.314990441119246	-4.220102824287885	-4.624007504053368	-5.917922881330905	-4.4865409986625115	-4.8653781183708205	-7.427440412236836	-5.7078629116826844
chr2L:10358805-10360065	-4.357405280425445	-9.715314809923692	-7.932323609606579	-5.81976316868681	-3.590729563375656	-2.367180882387637	-4.5942921542274595	-0.029230339672795556	3.9003415795308305	1.9054430246346705	0.7424818152837781	-1.9175235639966854	6.050736696169713	12.127216407446571	11.423648221019972	5.662033400867769	10.482462832772846	8.94777326244243	8.13952835557342	4.929364184996027	1.517504393218028	1.8328906358210828	2.192848061629895	1.6825909622892548	1.17755297346714	-1.5499450787397409	-0.6040471177735631	1.5647867843032814	-1.24411923718178	-1.011797176363557	-6.540387830101227	-6.957550494589571	-8.409116201818158	-6.2646137853632355	-9.72395913968868	-13.255454046198778	-21.492828223659703	-21.623901750421037	-16.19935667560579	-4.296895315260488	-11.070084171331995	-12.68983721893005	-21.035842590909116	-20.529515459664943	-9.198878909438097	-0.9884928598239788	-6.479171365772113	-9.833429580807959	-6.1194620054095115
chr2L:10410855-10412297	-9.678486881449505	-13.685357306302048	-22.24051167935291	-24.74491290301816	-10.190085028072907	-0.8530110715546187	-0.533220467264901	0.9702411722726142	4.195687611013221	0.978758958221509	-0.2880695603475373	-3.7627039157461875	13.655317770375888	16.761755418360945	8.64313851517138	9.34511573470952	13.10480683431133	9.135041460748708	7.542758026095935	3.838127526688221	-3.369439369179006	-9.506165165307698	-11.625903776875035	-13.769840946915958	-9.028710222641639	-6.058517271526501	-3.845198626242855	-21.656939566748346	-21.375505033512276	-15.255488313363553	-9.862222215280987	-0.2406233412219088	1.3598565958898747	4.703709422421544	7.452507494788618	4.478715636131211	0.3220277630990542	-1.632530083079832	-0.9178365431727041	10.793110741302762	9.312086828371614	6.14746480789238	2.820357863212791	2.925394288422897	1.4987578698176265	-4.683911908033365	-8.480579740255212	-10.36856819283403	-16.216725009860937
chr2L:11004840-11005629	0.0	0.0	0.0	2.859062991599078	2.600722668102656	0.0	1.9084850188786497	0.3842533059311557	0.0	11.383333177131798	20.60955823110546	1.4637527426815686	12.022632956299038	11.546529711265759	11.006502921147442	10.826372863371045	7.04396312924403	0.5552050987676277	1.1633781131982996	1.4124415063295581	14.40573929181942	7.529171294969381	21.293385871351273	9.627294965331023	1.0668755590631576	8.712412920054035	8.819243067238624	13.920352318342733	20.18847290033506	18.502414018119524	10.669649994278993	8.415147596245133	13.289252323477282	16.341692936600396	13.13008003679978	7.101535182346859	7.290231153924404	3.489745114013745	1.3005060229621086	-1.49662751958714	-2.4185001733983866	-8.70916597385379	-2.1928683822009774	-5.409096581095523	5.2495338879089815	6.888177731422925	15.911570859553068	16.388437403229442	9.72046687304467
chr2L:11029764-11030467	7.025417391689009	4.036166048778792	4.113662960901888	3.04975425338023	0.08338734284897215	1.0596149194935087	-0.10390945785557489	-5.486212040369322	-3.337657816694474	-3.5894163866049382	-5.806537054512389	-11.662764927684552	-13.228432913637425	-9.551441963865281	-2.355655137463736	-7.454732460613599	-5.615196748164436	2.054787971863456	2.4175451591785135	1.7555817401151206	10.35811334736432	18.96157731118349	11.333218923455188	6.908812756343079	8.206872047951956	6.483965902823294	3.9053468103354123	0.17654252107734003	-1.7284978166026743	-0.07263516789724991	-1.0644293498502984	0.3673108760779401	0.538599529729703	0.09955247724797081	0.6490862770076509	2.4293194716423616	1.0351674570867897	-0.2604577793261891	-2.4411147383417235	-6.432487201696029	-2.51002058863019	-7.301927913894269	-7.665644626847415	-7.185933320567963	-5.4340984029160975	-6.209204126461045	-12.750898768171359	-17.341802901134493	-14.826280939122466
chr2L:11095929-11097074	2.1344852523866567	2.6586893112340304	2.1538388725130773	0.16177651911227683	0.5831614738670816	-2.3679612213367505	-1.8842647465255982	-5.903578747952738	-5.141896522562355	-4.686618354958759	-3.2197435074372205	-5.531866919635064	-3.270570854006824	-5.941269608213243	-3.8888002275124998	-4.956233166462801	-4.693883996252158	-2.6094586502119697	-2.988232612355244	-1.6801685368392436	-1.2605840250106366	0.0	-0.32867254487501096	-0.5022822535575269	-1.554563528234911	-0.061538336890220216	1.4036730221132525	3.2179208382440883	2.8773634409084683	-0.8317369385202609	-0.1801502651796454	0.47994560633753025	2.923179126990852	0.3896957588198228	-2.3848072408764653	-1.4861514337399129	-6.525724906688771	-6.065356356460071	-5.548710915831095	-2.9537429202580876	-6.811529176777955	-2.9359201531363026	-1.3247400271907848	-1.1505727359059976	-1.3438982395833756	0.0	-1.7289232259272846	-3.5293090812240404	-1.241233954424903
chr2L:13016004-13017602	5.964228427952782	2.6480684791877245	9.12417605015426	9.418374768336719	1.0160067427573143	3.5566621051565037	3.844111389835053	4.5766805122758205	2.6577423206817268	4.424965744491819	2.101048433150432	2.091802009192617	0.0	4.588122491215218	3.2808942604617	1.7501041912247521	3.8769493450519614	4.5931818618664595	4.317984892022846	3.614352951959233	5.606008676998502	2.6279621214975473	3.3928711690088957	4.93031178350284	-1.4206123907833275	-1.5391399251964204	-5.674254310407616	-7.880257503757949	-7.656385363135987	-14.260575127438614	-13.128430626523116	-9.17815052510914	-5.679540976338891	-4.873166082902561	-7.705633081104415	-8.394898665105991	-6.69365075748834	0.27623594718098554	0.5552050987676277	-0.6252873828651145	0.9884928598239788	-0.5646960527259244	-1.617114471522462	0.794386000598117	-1.548755513015547	-0.49934648446790686	-1.9662602031221985	-0.4950970215355525	0.11031145161750126
chr2L:13902234-13903048	-7.731709681748137	-4.762429095885194	0.5050184077099935	0.0	0.0	0.0	0.0	0.0	0.0	0.0	0.0	0.0	0.0	0.0	0.0	0.0	0.0	0.0	0.0	0.0	-6.074055759511549	5.184559966582457	8.828364906815981	17.49504243113979	15.016605874599934	13.550165506957565	10.13879026388247	8.665306257171249	7.005564066142401	0.7007725716272126	1.2868303523443168	5.035712598269975	5.382894543278309	5.319140788211384	2.1131250967920354	1.2167021344460671	5.577106792462713	2.4239863481478765	1.9278797001628236	-0.8140663186742269	-1.9515883618167096	-2.3741727933729115	-1.3366260628309874	-0.6316629465930411	1.1737218734474009	-1.3821770810048504	-0.4666095473949303	1.556297901204152	1.4384876453837678
chr2L:15070272-15071509	7.507234192263764	7.336123435385925	1.6806839062132066	8.652543471955692	15.957584550087134	15.731985515311864	6.5955986490002525	12.53410832103687	12.105004358632396	6.298473620301156	5.124532327981393	12.748247405395448	12.956305255182592	16.632559519627677	8.028514946196852	6.970865462816108	3.298145570078719	1.1822872742475563	-3.0318634273229947	-5.674356357959414	-7.87365605729927	-7.766936555522414	-6.321542366858203	-5.757242877942333	-1.3188261401778945	-2.377767678458271	-4.657628413197272	-1.7711834925360843	-0.7370172632495332	-0.1560117777675677	-1.3938149475211945	-2.7002669109722355	-2.2560830456952785	-5.199892514024906	-11.551194813437647	-8.108563783011014	-10.625999068958114	-9.559837951791833	4.88310873945503	13.783525702435426	10.08330338813451	10.419734460708325	11.025493468645404	10.6502059258352	8.017821710338971	9.418725451067543	5.392016494024834	1.3821770810048504	14.516459035410946
chr2L:15752696-15753490	0.0	0.0	0.0	0.0	0.0	0.0	0.0	0.0	0.0	0.0	0.0	0.0	0.0	0.0	0.0	0.0	0.0	0.0	0.0	0.0	0.0	0.0	0.0	0.0	0.0	0.0	0.0	0.0	0.0	0.0	0.0	0.0	0.0	0.0	0.0	0.0	0.0	0.0	0.0	0.0	0.0	0.0	0.0	0.0	0.0	0.0	0.0	0.0	0.0
chr2L:15766466-15767195	0.0	0.0	0.0	0.0	0.0	0.0	0.0	0.0	0.0	0.0	0.0	0.0	0.0	0.0	0.0	0.0	0.0	0.0	0.0	0.0	0.0	0.0	0.0	60.49410638340387	80.56503501728174	30.62850543448581	25.76574582596754	29.82101240633904	31.892352169544694	22.658100308562048	15.943291903049984	20.297875946119117	33.86489386139832	17.276658717489923	14.901840401264817	21.283119486677826	15.091328826963482	15.26636195755949	12.339067927553517	10.073425277148003	5.318642959052859	5.998112685355232	2.080409474261744	1.0361562500216857	-2.943128034044145	-4.72005476579338	-7.739381087921679	-6.901470223685838	-10.483589145848676
chr2L:18684766-18685784	0.0	0.0	0.0	0.0	0.0	0.0	0.0	-0.6816519536376183	3.6680622327290373	5.569490983599763	6.670996594957678	1.94324433778324	0.9059652567236041	3.030855857526829	7.149701162437391	5.801823446680559	6.133609988219676	3.386894030335271	1.659477125288735	3.0151694651831047	0.9870252886411948	0.7359535705891888	0.7673993321513376	0.9262440125141038	3.4137301441073022	1.3821770810048504	0.38021524166404286	0.727898514763868	2.2288633691548108	3.7042662191356244	4.373911172820749	1.9330516924433967	0.6816069930958053	1.5699153028877648	0.4953702769670191	3.0673874009071995	6.76538745433011	3.9146225479547336	1.682767490727281	-0.2182481097107726	2.620373377037279	-0.826671178133198	-0.5851114103036887	-1.296463075293641	0.21168763966847998	0.0	0.9568070777091172	1.3821770810048504	-0.32675222119505476
chr2L:18964242-18965347	0.0	0.0	1.30005805294231	0.030728460574487304	1.7068930384195002	1.8094845871029197	2.2077348045047755	0.12222993377327172	0.3842533059311557	0.3842533059311557	-0.6120858962486534	-1.570613158206717	1.104920829442076	2.3665782900571877	0.9798660544813	-1.0668755590631576	-0.42921553516829136	-2.325923686505588	-3.6994919963914277	-1.9398540440721914	-1.5246451090047606	-5.174328911787236	0.7055358800280022	4.554531702680727	2.707017852288795	1.5830485578609026	7.065705538955357	0.6867325911188109	0.2520903805081336	4.934195279283492	1.2705450296729868	1.3180065402080823	0.1307817764232135	0.4957736511264931	2.082049219620822	2.2089728189585074	-0.07531549454479002	0.491036004040005	-2.912013646899199	1.3045733469132412	-0.11633074656036792	0.32675222119505476	0.288769123076823	-3.2375003779195697	4.60893066694096	9.90784899485203	9.538533538611233	13.60570170596484	3.3729605289392413
chr2L:19168622-19169615	1.0144304848947567	0.6609352419943016	0.7604207698576564	1.4984208528260752	0.22779220469501482	-0.16728803685369886	-0.6083213039882189	-1.7458219085200422	1.436278013752348	0.014696536859242857	1.4826562575713376	12.08134168340256	8.49408472038393	6.963651947466808	-0.8744070562780771	-5.6119735777715904	-7.040368430374027	7.930330425712704	4.671443010566975	4.7752999420931	-2.306983384657398	-5.103730444109777	-11.582154632760531	-21.25343475639099	-29.662448312692153	-33.1797814217024	-32.19619219565837	-9.833631585783323	-23.13977256268695	-25.544603834134474	-8.007015653236586	-0.2593483552875542	-8.295392619202724	3.1725831821293213	5.924826273127288	1.897344103288061	0.18684028028421748	-1.4051301846017308	1.202986635790235	-0.5492953476646887	-0.2406233412219088	-4.0088187951581995	-2.1718687558191707	0.8885554137892374	0.04027981751267065	-1.5265663894754253	-0.24214183605497952	-0.14734782083621356	-0.37107205997171755
chr2L:20094632-20096061	0.0	-0.6712178415435524	2.2463267454155975	0.06932047124102698	-0.3842533059311557	1.3681270592062662	3.5478213961908898	0.2614505271567006	3.251256046594589	5.3288446459968934	0.6458145405479612	1.4637527426815686	0.7359535705891888	1.2251565011987793	5.131210255416061	7.991156786744969	7.576336595065671	0.7357890626869555	1.3821770810048504	0.8633167718747684	0.5477236250874244	2.15980755150032	1.1284673631438473	-0.44986830279652296	-0.8238572198015645	3.5054795001524224	1.3178496697986442	0.22407746444571308	1.7709863537602835	1.4077200396400986	0.6850888776050195	-0.3875049454283049	-3.3887281275014476	3.738726145870047	10.661724075800835	6.633637396943419	8.851483182246035	6.178754080892205	0.6457615763008889	-7.9930704361578115	-9.828797055100074	-11.191444478172196	-3.7416732105280235	3.9833093339937515	13.460577095351386	17.862003802744034	16.97278148142905	5.434000419771517	15.473712467417064
chr2L:20651262-20652276	-0.6610055706295627	-3.933784385628248	-2.713949879333903	-5.583853927467452	-2.3702505720090237	-1.197505982845721	0.7357890626869555	-0.5134945978048434	-4.063055500459069	-1.3556679005074455	0.0	-1.8027107223228733	-0.5710096752899522	1.4507480394475742	0.3439054932507389	2.531176876032082	0.9884928598239788	-0.18946256670265693	2.531882016788484	1.5895174868161641	3.6357075968187464	1.6422014869843864	2.9576578783772534	3.368417712006549	0.9670162803285552	0.3842533059311557	3.1498768802668526	5.480069407722593	7.678839934508563	3.098878344142466	0.865291456162577	-0.7583843348398709	0.9281233285190081	0.28349877730603723	-2.500149464161837	-0.5584765577051806	1.4444045626603808	-0.2887691230768229	0.484789326234403	1.4976569690495674	-0.05023170247580341	1.5415399069119078	-1.1132578768285804	0.7570830053457589	0.7632751197846486	0.8227621036528056	2.9794759299785927	0.16711877743474865	-1.4637527426815689
chr2L:20679438-20680653	1.684872899606169	-0.9545210208533524	2.8142162649185845	5.926282185893866	0.4547195741423294	6.969723697978159	7.965048462691522	2.3189604420648156	3.25021166649983	5.5438576293949	9.015615893704808	11.023397521482014	6.00305744195182	4.124584242393266	2.7765792874611988	1.266001008750041	1.8671838368191784	-1.0935553071442428	-3.8839523146102537	1.4716407795840858	3.599420802022499	7.335047986218626	9.392294297126876	6.745926319125393	8.168641649345254	3.541987914690316	4.710651554392671	4.2259274837786425	1.4710363940555289	0.5446760542322067	-3.273296595826172	-1.8590008661019757	-3.1913196380783018	1.6357885137182973	-0.050956533274509656	-1.0974762409811893	-2.5665173526168847	1.522620284248992	3.3061054939768253	2.4095561994390304	2.706594376443268	-0.9718823025548905	7.292347985756242	9.25524782559752	0.9059652567236041	1.6143225371840955	7.218988505289702	8.457107694524144	8.141435562418456
chr2L:20737644-20738997	7.9641472774160444	3.7181857533922975	0.7584133554863569	-0.5657455691652603	-0.28727880737361106	-0.4522211522767189	0.03917893619145161	-1.5834899323882787	0.6374085297831095	-0.21331786941610875	-3.338209021703305	-2.986286161810803	-2.277591476980838	-3.002336420970299	-2.2219288153790053	-3.514497282922502	-1.3936955580581405	-1.6061041276684673	0.27908215288220806	-0.6931063893336801	-0.7411445356376484	-1.5360080344355156	1.5182958653089913	0.0	-0.9688932315562595	-3.0036474034600777	-2.692008027859111	-6.194988552121709	-5.940602823998282	-3.6016723184263073	-4.552366831477216	-6.043830596479737	-6.03761492596897	-5.0696143010912715	-2.9330079009278074	-3.7228026185814214	-0.2887691230768229	-3.677182808021968	-2.3279747354613805	-1.9713573750144955	0.0	-2.215713427745225	-2.4424038896461595	-1.2776685079124857	-1.771251623052853	-0.8034889899738007	-0.33638265285675933	0.0	0.20324011556530755
chr2L:20753254-20754252	-6.043830596479737	-6.03761492596897	-5.0696143010912715	-2.9330079009278074	-3.7228026185814214	-0.2887691230768229	-3.677182808021968	-2.3279747354613805	-1.9713573750144955	0.0	-2.215713427745225	-2.4424038896461595	-1.2776685079124857	-1.771251623052853	-0.8034889899738007	-0.33638265285675933	0.0	0.20324011556530755	-3.259650935716184	-3.041903323589222	-0.07970729665598049	-1.3606914568591073	5.022575036269817	1.1745580606360733	1.656261086750295	-2.5849325123157665	-0.6364735535051143	4.522535567156915	1.8878125152177572	-0.42921553516829136	1.2019616787345506	-0.8237756866618539	0.5722315223304937	5.652992104200204	2.8835384295167854	1.3821770810048504	0.24062334122190882	3.317737472987579	8.681920444188933	9.679040124366074	3.103343312245156	8.524145713108124	12.595186867888762	12.809059361277674	10.976234752574682	8.96767883783797	7.936712511908123	3.2456511227921063	0.48962586326614715
chr2L:21157090-21158103	-1.022397287941578	-0.6252873828651145	-1.3921765163265463	-1.2671932050284467	0.9762709352412864	0.9568070777091172	7.484847046240001	4.21852064440162	1.9428532736124082	4.893503059183957	5.1328472131811145	0.6816519536376183	4.824047473784849	23.357283110940596	11.511290442091827	25.354370283760574	13.21942654830365	13.383234938846178	12.559734541406275	6.265090284535237	4.77697152919112	6.646956665070611	1.1416133483953088	0.32675222119505476	2.2254024443997906	12.346410685827852	11.138248175795328	11.891964263526917	8.77838275518497	7.023662873996019	5.84655453801304	3.3643524345711553	0.2129825001527305	0.07033643639448472	1.5929739331367827	2.789042823056979	2.4501040760047417	1.818586794756214	4.055435956102201	1.743740279993575	0.5813628905998097	1.3094713468388375	1.4334949480420902	3.0346774713959217	0.21843533346926916	-1.1311983867180502	0.6800136033467933	1.8846559698870797	-1.2048957693008349
chr2L:21159055-21160698	0.9762709352412864	0.9568070777091172	7.484847046240001	4.21852064440162	1.9428532736124082	4.893503059183957	5.1328472131811145	0.6816519536376183	4.824047473784849	23.357283110940596	11.511290442091827	25.354370283760574	13.21942654830365	13.383234938846178	12.559734541406275	6.265090284535237	4.77697152919112	6.646956665070611	1.1416133483953088	0.32675222119505476	2.2254024443997906	12.346410685827852	11.138248175795328	11.891964263526917	8.77838275518497	7.023662873996019	5.84655453801304	3.3643524345711553	0.2129825001527305	0.07033643639448472	1.5929739331367827	2.789042823056979	2.4501040760047417	1.818586794756214	4.055435956102201	1.743740279993575	0.5813628905998097	1.3094713468388375	1.4334949480420902	3.0346774713959217	0.21843533346926916	-1.1311983867180502	0.6800136033467933	1.8846559698870797	-1.2048957693008349	0.7551405333273089	1.5334578491845765	1.1178885215406242	2.491177002708175
chr2L:21279676-21280590	-14.603470805165847	-5.594257796571874	-17.7818952972269	-18.387867843340988	-13.175994418637345	-11.913233499385182	-6.339550118294724	-13.329043976102469	-21.881000360389027	-16.664758108890542	-10.372015501489763	-21.42102429547108	-25.636887639241593	-27.853360660157488	-23.69302565323819	-10.459447172225335	-0.15728565329425992	3.0561265988141857	6.785901323022792	11.979940149865342	3.435443964167204	0.2614505271567006	3.713453217365099	3.6688834589685877	3.714529598783237	2.7357772260908275	7.1149040324760895	7.223868773943871	3.5614268407271275	4.492430026420692	4.691869045562955	7.819740006189941	5.385101356821118	1.0719042102067076	1.1780462220458956	-0.7011682305246807	0.6383073482902311	0.9059652567236041	0.0	-3.080369019194982	-0.5954737130310656	-0.6768301864777728	-1.041562685491579	0.1685551736954685	0.3222913149805173	-0.14277677466388466	4.76115590239442	4.233542993654448	1.6153859633351273
chr2L:21680379-21681527	8.85585180660742	20.945466925881533	9.431896937746787	11.558729650954557	7.711667012307448	8.647336132962673	10.803581420986498	18.766170008718923	15.862451963568695	14.71397092222449	15.489970516929814	6.256843702346378	14.662127583925587	12.404906406963192	16.237552144124194	12.17271492283296	11.957042267121967	3.763014496834835	8.007601636709998	7.530369854975066	6.229176624476616	2.5989773281037767	3.1442402347849754	0.5592155402109446	-0.7320529123714673	-3.13059489499684	-6.767421177332915	-9.480186333506266	-12.951672621824608	-12.607942472864599	-13.286909546703765	-19.392361101090795	-6.12394789859867	-14.258651840061427	-4.426631919318293	-0.9568070777091172	-19.161818514679076	-22.672024072078912	-11.091580544326883	0.9568070777091172	-12.015481188489705	-6.990245237620568	-0.32675222119505476	-11.62023498612862	-11.03324549764223	-13.290567782816197	-7.148379628237145	0.0	-0.47712125471966244
chr2L:22472397-22473533	15.9225659576063	9.312524584579961	11.034930929313738	15.153947297087422	6.870354617297756	0.7490429136284138	7.105552278190295	4.387275870385181	9.743304521373854	9.370518349080887	1.4234662987937459	1.453738624661333	-3.4950056537973087	-2.332144079295213	-0.8518584800097015	7.246146944907706	5.126025618860655	1.6582583725549955	3.2388455305740367	5.192451364119822	2.474933165412313	2.97968366066911	2.531882016788484	0.5121434773429577	0.0	0.9269622880957062	-0.7979207467649748	-1.3551623490879434	-1.8280583920658247	-0.5617520721461564	-2.79161749930881	-1.808420779643637	-8.37867635572095	-8.771639177719656	-2.4821207475221594	-9.976267198553014	-3.7714162378017395	-4.810352808982058	-7.345655600034229	-3.9593974584237337	-0.9356759670197776	-1.0752722563038324	-0.5910624523346585	1.4530419484962547	0.7183432030669149	3.7293996986614175	1.8675329755904018	2.053170847220212	3.3237071895241255
chr2R:1858840-1860138	0.0	8.361814509256734	13.91198040560675	10.120481622208082	14.433150046108894	11.194589386627094	14.3485502427552	12.525807806393189	6.534240741406466	11.726985216009483	5.953072878428137	7.553585894386451	3.5435937363522823	4.132079083000556	-0.262854228610379	-2.3337441646618924	-6.7763942539893804	-7.205992472058347	-8.2395914948123	-4.939221783230254	-0.9714484411535675	-4.807327970842164	-5.2067680440835735	-2.113004227619936	-1.1829717618779194	-5.48819182512469	-6.385642841409818	-3.1387939032565	-0.9898357204560446	-1.6949654486470427	-2.523003718155606	-0.7612154895141982	-2.6270662692113564	2.014135041047223	1.3423881657726202	3.716968489823326	5.6379686081470135	2.660073016397596	2.776967267043661	1.5577297928132416	-4.1484732902089645	-5.2829984289970335	-5.2034704575993045	-6.442657694751952	-1.6815480700077783	-5.073754601285079	-5.206383038559613	-1.2058628001378644	-4.912332772810002
chr2R:3410395-3411749	-22.69070852038972	-22.02273506993914	-17.74722590282068	-12.094378232093158	-0.6461910164107725	-14.29460029103096	-13.751164971547826	-15.572826685397695	-13.045690470620464	-7.648835582508825	-29.793655849954433	-13.455984487464821	-8.755528256777836	-0.5407263444517363	0.7361328792835441	0.9936497565105766	0.9518830811045801	-0.40447591102807773	3.2321042424259327	4.025013458990921	0.507089149039322	1.4511006903776709	-1.1180333407764598	3.2743778204229534	0.0	0.26237407637815124	1.042666138896872	5.217672745075726	5.225237666980398	5.917798547533866	2.3905220054242386	0.9568070777091172	0.0	5.747185328316309	7.88140623468736	7.6451008978879065	16.713634522965947	24.044305816778298	16.074659540915018	13.528243421559884	13.57092466152091	17.12474673164721	13.710718300142123	7.28006028621683	7.107610234214047	5.453134995903481	3.880695767581137	2.148639029375958	8.723991951003459
chr2R:3865434-3866607	3.876753682431867	0.6527310126421587	1.9350710102956206	0.8744108312414818	-2.4450120183165054	-0.6190080203824393	-4.131983377138738	-3.4552708427075305	-2.7906029640516214	-1.9249362576445967	7.9132570326232266	7.075405987685185	3.377300460037122	-2.9722703584184074	-4.0986773275850545	-10.812168952471772	-9.22512923798802	-11.481565711121661	-4.120996546686595	-20.798373550075983	-28.255295019510843	-30.021241813509235	-29.98056230503085	-28.34101304720363	-16.446126178835478	-6.328826762194821	11.100198670089913	20.915142825367514	16.87827203603526	15.211412113629358	8.15874516177492	2.0848989901572708	9.865108156490141	9.37381992843056	8.535662599190783	8.386495679270304	5.065807970306806	8.328888707949117	4.31427205654617	0.840340882186177	1.3450041887105812	1.4837485218347362	-1.8330103393646235	-4.994563371646965	-10.914790968912438	-12.28879974977584	-12.376344093304072	-6.806572134867179	0.0
chr2R:4777759-4778720	-1.0740852272861583	-1.6385322929363215	-2.986140319406574	1.6923490930686103	-1.9320918423257256	-1.7550244903847396	-0.9244642419378928	-1.5700001952751366	-0.4947766754777987	-4.790107720673843	0.5981135073202736	-2.6817644925923028	1.568095614860008	-2.0295565984343957	-0.6647729850513078	0.4098501350143673	-1.0668755590631576	0.3842533059311557	-1.1628530017548104	-0.7876312249805081	2.369655197828725	0.717900325315433	1.3707432604318717	-0.47824317634661123	-2.2175132116330003	-0.3468296484451403	-2.268081019807804	-1.9514245205849612	-2.5523331349042753	-4.432317330593094	-2.103277764706862	-1.0750675977659208	0.16151828288564812	-1.4869264150530963	0.6454271861264046	-0.1843524461301665	0.14247553440102317	0.3516633754692448	0.0	1.5022269290607766	1.3120223027252604	2.9511167691190714	6.139900038379303	4.319981771440271	4.9508190250169815	5.413521039652537	12.445195309165609	9.370055882456963	2.259982999975834
chr2R:4792816-4794046	-2.103277764706862	-1.0750675977659208	0.16151828288564812	-1.4869264150530963	0.6454271861264046	-0.1843524461301665	0.14247553440102317	0.3516633754692448	0.0	1.5022269290607766	1.3120223027252604	2.9511167691190714	6.139900038379303	4.319981771440271	4.9508190250169815	5.413521039652537	12.445195309165609	9.370055882456963	2.259982999975834	16.928728157370553	18.578620147457286	22.699182396269805	22.027884777882964	19.917113735499147	23.562683597568196	18.72116952804276	19.566669506576694	18.112230050719578	15.045865502947372	12.072702741033513	13.029954165048249	12.586187658388807	11.023734854308561	9.11431363158245	3.5050066841601715	10.778885113682062	10.882962766376568	12.518644969418993	7.42724421545956	7.524292970229408	4.280933471455786	4.338319509392896	2.2352197701010135	3.77073677588876	3.3085695771183876	-0.13958435507365025	2.5788341815912883	2.282608942853597	1.839360833992681
chr2R:5002359-5003166	6.865898571974231	8.843884891502	2.9827036655335597	1.6744618218526375	6.893974307397144	7.22879811550348	1.7345287976228647	5.080982034688711	7.462715259210663	8.242843808736119	5.365816114113196	8.228888143447637	9.139265778710387	4.2356302710841165	-0.4106493675885908	1.6123760359923944	5.1382053173469595	8.496353477295328	1.3821770810048504	2.650393772701884	1.5365180309255688	1.6373360114532634	3.3821271205168064	11.3301905233166	7.442147945616183	7.673989362659042	6.533996837424922	8.192993354396632	6.67597475675262	5.462151159404362	7.151315997996294	6.397746284057931	4.5911231137420545	4.701917789752034	4.053403337124372	2.76744294329902	2.3619043551508523	0.9872941443426005	-3.3748346135881713	-4.603672574952315	-6.628445458003182	-5.770421410772075	-5.315818686058904	-4.43028545476198	-2.1908907254213563	-1.2137779237531614	2.5838076694077405	6.174951776864962	6.995915441131164
chr2R:5020211-5021076	2.3619043551508523	0.9872941443426005	-3.3748346135881713	-4.603672574952315	-6.628445458003182	-5.770421410772075	-5.315818686058904	-4.43028545476198	-2.1908907254213563	-1.2137779237531614	2.5838076694077405	6.174951776864962	6.995915441131164	2.692058397467167	-0.6948347207486708	-2.8261643659530624	-6.620526882713956	-7.731648785454976	-10.67061353743056	-11.139862803830296	-13.028177239177793	-4.4908703579744085	-9.797716245606535	-10.05549495929146	-9.618213101113605	-2.3887413257580996	3.5183520169374867	7.304210170868897	11.436416955898114	6.888438758252745	11.377992616846566	9.438225440787477	19.97517009968566	12.931472681354967	12.625714225554441	7.188481147280428	8.012845535553712	4.384307074938397	1.8872489318403207	0.13556951214059185	-1.604006752854134	-2.259982999975834	2.153434663750527	5.155813479034327	4.641917942897273	7.233525667353898	4.967108689196413	1.9714560950389879	-0.2508347502817745
chr2R:5177758-5178692	0.22521137398020993	-1.8276620755793458	-1.7770200521422765	-6.705250847714809	-7.182099160801228	-10.118127156785851	-12.82369143357659	-13.502309347999192	-9.626187820829022	-3.491124561154151	-9.09921367037059	-8.091705194413292	-5.773224474265318	-9.912780425898406	-4.447828941065059	-2.5906425791400136	-0.32675222119505476	-1.548925164638522	-4.172346777797296	-0.9833334848089614	1.3943705929232013	-0.7637822784523075	-2.9405545580138193	1.8268649746042178	10.51732842410753	14.658341668944523	12.837142042011836	8.739507199680757	11.660615332013048	12.32564336346543	3.890905376382884	8.943234397230832	5.492013825112036	5.595406230794278	4.386917564140023	1.4509755911248299	1.4142940131421988	0.3571132109099616	-1.9163656492689334	-0.6368821921611582	-5.047046990893736	-5.973275739555703	-11.255779235874353	-5.78921881972707	-0.7875892944361567	-1.152257945546506	-6.0882810725757865	-3.9722996816049383	-3.963103268277843
chr2R:5805869-5807075	-11.95124661456892	-7.3974520558874195	-9.390703328340699	-7.220550975630288	-2.2562684131827115	-0.7698079610324814	5.114931810378947	9.669665525935118	9.93385698773223	6.639506994882849	3.557439257759968	0.4116330769580427	-1.1403495398415477	-3.6151517234032107	4.579962532129693	19.40055432099604	6.898532137819919	11.510765373714126	7.968216519569948	8.577382704569306	2.674137861357703	3.00813549076211	0.018430622886425135	-0.6059758315935211	-1.9084850188786497	0.0	-2.9583686044974082	-1.8590513293688753	0.27482272280677394	0.46660954739493005	7.418459565862106	22.668056368706928	14.388092074326751	12.091116723499042	9.744920385626127	9.829119261706458	0.9377701123262863	1.1996722988502155	-0.9437308308416095	0.9487855938846312	1.6317500114904389	-1.500100826470898	-5.125614394622293	-8.650103197236298	-11.55834885061851	-12.440812033559892	-8.402013766041943	-10.662961763340709	5.618079291917606
chr2R:6007711-6008708	1.8583789668917223	-3.4919177613429246	-4.314352831358378	-11.988758092459948	-13.467858087969633	-14.333708118049042	-10.819731507386587	-11.16814106005899	-28.7783626752709	-19.643299337038155	-23.892353992772755	-7.774699816272114	0.9273105325959284	-0.48016143438803205	1.4797833948392844	1.265823779684819	5.160858975212893	14.273153420436689	13.492284652592641	1.4025450068403398	6.356806931570589	7.437795893178821	7.275657513927577	3.6838896165077206	8.800231590367812	1.131506919131408	5.414528474838365	7.453776160964938	2.5602810099860727	4.686071720459426	3.042303987103683	2.2902376482881053	0.906498427688556	2.294194617532403	-3.0906148878222055	-3.5043751291143748	-5.041584321317345	-7.88000903576693	-1.7754899163605173	-1.4084483079882577	-0.8288378607971124	-3.157008246010511	-1.211391279809668	-5.964169272792843	-2.3364489400296407	-5.812652659767338	-10.098597258873497	-13.347687064905621	-15.112017112435634
chr2R:6768507-6769440	1.4175215210990881	-1.4061726542895712	-1.2083641235462887	-3.3823212229381894	-1.554120689676667	-5.108521061981104	-4.804184417763636	-8.336216953235096	-9.022575113690044	-4.202195839098147	-6.343385393498416	-5.150616585691904	-19.249200581813014	-22.909418714224433	-15.958736343411582	-10.466808932907886	4.41613268242432	10.279524063180828	7.073442582010314	4.7594160509645205	1.1467476592108299	-2.707559448507286	-6.677718056537815	-13.940980839417763	-18.859474042855243	-19.299914793643232	-9.33454503271217	-1.1927090715384003	-0.5587212351606311	0.21537437946601803	2.1601353954753484	0.29321598867078313	3.080708494333076	-0.2887691230768229	-3.239141405663948	-5.777701251786415	-4.020184299217992	-1.0478921216478267	-3.1876741483973747	-3.2834359229337746	-1.1737218734474009	-0.5552050987676277	-1.1548908653019587	-4.033664368896219	-1.6449684914872105	-0.4106036484331659	2.172379475444087	-0.45381081258895595	2.727151630732356
chr2R:7101779-7103014	-0.846599963331769	0.20966410991427384	2.250745433422818	0.3842533059311557	-0.5726935090453257	0.5388858599664725	0.2549213095631647	0.38644028008142983	1.7876125405974093	-1.5022269290607766	0.5722315223304937	-2.263093823226567	-1.9227802014895645	1.0072101081811302	-3.0388185834048267	-1.306378598811669	1.1146085577490268	-1.774789996930851	0.0	0.7359535705891888	0.9548225092206898	2.3654007363594776	0.715135417590366	-0.3174792021990947	-1.2239621667383076	-3.845219451545687	-1.2763391636636596	0.0	0.47712125471966244	-0.47712125471966244	0.3842533059311557	0.5825697978644032	1.1995988424832884	0.7359535705891888	3.016925707323769	0.5065257148712851	-0.1810508810297222	6.774678155865991	4.998392059304274	5.248670144490542	0.0	4.631810877344818	2.5602810099860727	2.3585784528557032	-0.07962246665635128	1.3492899946423549	-1.4292641470745544	0.1736674791438287	1.8785125341020912
chr2R:7345079-7346225	-7.195666699937442	-5.687277443567293	3.9710934874302795	0.4013018988573267	1.1737218734474009	-5.020757926675227	-10.60642890981534	8.995568856906237	6.419421168980836	8.22858274600014	9.914971451248954	8.805155134964286	8.829308922524849	2.8818080618390676	4.009965344105341	5.562889856932146	0.6345575836772076	0.0	0.0	0.0	0.0	0.0	-3.895372274048641	0.3477588432762462	1.7476927281577188	-1.2923869375890096	0.8339918868726757	1.748619450381466	-2.6433704441465036	-0.19797995152778394	-0.46847636853984953	-1.9269535331316576	-1.7665733594362947	-2.1492799274542436	-1.5041144185392694	-4.128236777909174	0.5161387175607159	-2.4928981050256094	-2.72430147733878	-2.254232936573581	-4.164716772817226	-2.8819204877914593	-2.9051596484829783	-1.0187035792142174	-0.3206834414453168	-0.0615723773666162	0.6500485400342132	-1.0706114803859847	-1.046962171603007
chr2R:8035641-8036825	-2.3017001959006698	-2.139507966641836	-3.149172019711394	-1.0677019455766477	-1.2457624556626807	-2.4932251617796677	-5.264109249564226	-3.537995734452954	-0.3842533059311557	0.47712125471966244	0.7359535705891888	1.0307763158294083	0.7610044689888057	2.69430059699068	0.8595840355837159	-0.9884928598239788	1.9084850188786497	0.47712125471966244	0.32675222119505476	6.993545116459617	8.579667980270376	7.808581956042611	4.465847454901857	1.116117503759281	1.5934960387176254	3.179295877434063	1.642719036298472	3.8686699539617195	1.3724051750808013	0.5765297824173551	3.3094988672875183	5.2561110194859975	2.839839934407056	-0.9884928598239788	-0.6992410207988732	-1.9236615936809554	-2.724275431922795	-3.0335729964949305	-4.240874905205677	-3.0957885776044747	-3.251499580452536	-0.9884928598239788	-0.6252873828651145	-1.7845918902835758	-2.6253382013104676	-2.615853415288688	-2.7125505753743235	-3.7463379777988313	-2.9037976543852806
chr2R:8357161-8358042	-0.07992265307463525	-1.1011972483097157	-5.9119060416409415	-9.251973431486618	-12.135536551512905	-10.031379503168504	-9.50574113737604	-2.3802047892002247	8.35613871628416	11.251684080518174	10.557822144346904	4.236348472029525	8.549399778547771	8.952340732964258	4.124029506026647	0.9292741784848736	-0.5217118455914921	-2.923451595484395	-3.6037434873993175	-5.166156031132845	-6.552382475297842	-9.461751574521692	-16.10659342673357	5.770808388767453	13.27203694067942	8.076562989494063	6.153617328273179	-1.5768536551231687	-8.833689548299555	-18.30529656038671	-27.16231909300102	-22.31917494497658	-22.654454061110822	-15.142242926881393	-3.4401046394702806	7.140467834867175	1.5646886901645685	15.117047414244688	18.325476900544608	28.952683008008314	26.383703395662177	3.88665159305722	10.517898314805885	9.120443884630797	4.971732538983836	6.442443994047584	2.481246954251342	0.5906152161518962	-0.15437848686874261
chr2R:9087581-9088413	-0.8338262312366537	-4.760742983284633	-1.9826904201997864	-3.0305438844323387	-3.2031132996485554	7.762618533673401	15.235566505888126	11.450104008379476	5.90770921146377	3.154576273587976	-4.7099904032678115	-7.177607380051794	-13.18037222025195	-12.530508863863574	-18.253349324029976	-20.636017666987005	-16.529255615749044	3.2321483355886143	8.39109535672792	14.676162049445606	10.152731476791136	11.083801660269375	8.369032313107322	6.114829301740173	2.0234488711282994	-0.029490327482514647	-2.6802567021188723	-5.388340690269168	-8.424757223052978	-7.378214834595388	-5.522533084647378	-12.274224696423499	-11.850149158941539	-13.435800820585838	-8.320372974844393	-11.187854777930843	-0.29003829461364034	8.22343729495903	16.874196791197154	13.860490000839839	16.131722519640025	6.171409167293285	7.940820031425128	7.609383956979507	7.856615184330261	8.867547935948629	4.8212857927865835	6.311212847015683	5.602231302618471
chr2R:9390308-9391330	3.5557013279721557	2.3286248352848276	8.253703305571706	22.890846394540077	30.609839948536006	29.43255720310762	24.948480135359826	14.556874463762922	9.858923964662207	5.022663454126993	0.8594650977554834	-5.2722155934546855	-9.060146977922296	-10.903546488812175	-9.249910319353253	-6.906344743154145	-8.247661453669895	-7.3211992437195414	-6.6750588411374014	-6.453372179241331	0.8881232239143072	-4.303162673087732	-2.3725646015839947	-10.50673448082877	-10.456030093583221	-12.91992014019235	-12.619986639676217	-12.709087540611938	-12.770714967436122	-1.021641598728586	-9.49030430919819	-8.460505529743008	-11.495929793401887	-13.694427438600997	-12.008199155058254	-0.2887691230768229	-5.387062445474384	-6.627538179426571	-0.32675222119505476	-0.7359535705891888	-0.9059652567236041	-0.739133396650793	1.199198439511328	2.1996800843248483	1.8365819769451066	0.6277865403239054	0.4767360883859316	0.49141342519743475	-6.516888096450508
chr2R:9579012-9579939	8.153803965628748	11.417229194942445	12.166191284791037	7.21872397601153	10.554998279288574	1.4737249660132001	1.5456255814899598	5.1894367549403775	6.304072967536766	5.680352315544824	3.713873661869669	5.688948296193166	0.9884928598239788	1.4637527426815686	3.023234683551182	6.523399830567758	11.100102091014548	0.23647017700345258	2.170326612168649	7.125496778925582	4.298691504930099	7.517344503561707	0.5813628905998097	4.490442719717965	2.7499303835915403	5.832613398234817	6.570277824235104	2.9903908871231644	1.8069652555483386	5.8497000563658865	6.47347217942945	5.767199200486618	3.980417720299719	1.8925935969780694	5.1505596857622	5.3906351768388845	0.9670162803285552	2.71703359733242	0.9972554008446257	3.7118128696267783	7.1403163902352915	1.5822108906017813	3.007860173737946	3.592561476998615	3.9363689243144786	1.684872899606169	-0.6195964372125651	0.0	1.3962835674613507
chr2R:9950309-9951527	-13.966401863871326	-11.262226309748522	-7.3977033630458635	-0.3842533059311557	-0.9884928598239788	-0.9059652567236041	-0.9884928598239788	-0.47712125471966244	0.7359535705891888	-0.5552050987676277	-0.7359535705891888	0.0	0.0	0.7359535705891888	0.3842533059311557	0.3842533059311557	0.0	0.0	-0.7359535705891888	4.977595479521526	9.006544994409039	6.190902466626373	4.126673916703366	7.8533190880287655	3.845198626242855	9.86711502463062	7.544864444171334	2.27573125129075	6.834540080672627	4.554096092121877	3.812708878381793	2.081293579385556	6.63014632910435	4.456845010609605	1.777449907417311	0.0	0.19243557981183992	-0.9965019876720683	1.0071530935935828	2.341260497581054	1.4074923025721506	1.0053023342881837	0.0	1.6914121239099256	1.7725847625082418	1.4395903589231434	2.350912801131341	2.8814710646338395	3.5849473467300803
chr2R:10240507-10241385	10.42995472127926	14.674718722582474	9.033967413739713	3.104681816358174	2.511173264155853	-2.2903233008576707	-2.3374730411351097	-4.5152886059635975	-4.032379691664052	4.416549187705388	7.533742615119308	6.961662883361819	1.7068039607444123	-2.1079911099973487	-6.789520531961317	-7.03255452909622	-6.567680146159971	-11.800953701561484	-7.277771795314841	-5.77511003200599	2.169515640539853	1.0668755590631576	-0.5050184077099936	1.8159102776086797	9.443295547197582	5.961603086756894	7.958448623211664	9.326100810681716	11.381667595617836	8.83810261275633	8.003327670524195	2.4727531702757615	0.2614505271567006	3.6375575992356106	3.037591532719323	6.377979164628777	6.179805759433498	5.5382875413634105	4.425840112502489	2.230564576919668	1.6818684533327388	2.8171725225484128	-0.588279265115299	0.4039101495043096	-0.9885254882812723	-3.6932678664430645	-2.441192073748381	-5.168747409001968	-5.813046238627565
chr2R:10484653-10485722	-0.6649028826829277	-1.8452538406758585	0.28972707936814057	-1.0831145160852764	-3.5537921709306595	-3.9068210698877768	-2.0774670380078617	-2.115883022555161	-4.164341080795928	-3.5704006901220517	-2.763023635730332	-5.198934664761756	-4.086832117679659	-8.45543555271415	-9.62317392084825	-11.015715164177442	-8.342446890744881	-6.509670843714687	-10.688265596464692	-1.8351196129305836	-8.839287561958233	-7.097781588322597	-5.311719128884564	0.47712125471966244	0.47712125471966244	-0.9884928598239788	0.7359535705891888	-1.4269384648244272	0.41321540959075487	0.9652942294281279	3.408957218288602	-0.7359535705891888	1.3020713725970021	3.744346739122228	2.1677726413203837	4.942702399833441	4.708767098074391	0.0	-0.09650737137313009	10.094481257403958	7.933680602911216	2.879723976178439	0.7359535705891888	1.6151278530977575	4.695719229369388	5.941240682844306	16.82261730224145	18.141239250063414	19.220166245624604
chr2R:11026620-11027244	0.0	0.0	0.0	0.0	0.0	0.0	1.1390861316305598	0.0	1.925250237852636	8.763156961164153	12.518655389330812	12.917567844604466	9.521570683453573	7.526646888021493	6.4890779073662035	7.7283237190602465	2.7587505105045453	5.923636065143258	3.773412630617438	1.8858935865212443	-0.6321251054872897	-4.103302546847093	-1.957759092197281	-1.6780190389605336	-4.275013092642202	-0.3842533059311557	-1.9229246495807275	-3.166320844054665	-2.0027685766756016	0.9884928598239788	0.0	-0.3842533059311557	-3.934183569232694	-3.510611121049178	-1.061789568423229	-2.762771138704181	0.6849180492957315	-0.5942302316388675	0.0	-5.464440930724244	-10.672277692185205	0.980371785170774	-0.9138652989484388	-0.6252873828651145	-2.5434669739397986	-7.675554837695711	-7.508555055655988	-1.7715850335792336	0.0
chr2R:11097020-11097785	-3.0750517049704977	-1.4700822753787204	1.0668755590631576	0.9884928598239788	-0.7359535705891888	-0.48222163235129334	2.0128291888240133	-0.3842533059311557	3.00978054116945	2.9979241819947227	-0.32675222119505476	0.0	2.6057017811088152	4.371832985573377	2.4227499917543236	-0.3842533059311557	-0.1810508810297222	2.9271107158364202	4.3755748790774325	0.5351589729539065	0.9594780797643034	0.03169525205166448	0.7359535705891888	-0.3842533059311557	0.3842533059311557	0.0	3.2491195915985664	5.332815666015952	-0.3842533059311557	1.4637527426815686	7.5041918344250504	8.451591835305894	6.7116424366068275	-0.32675222119505476	4.568730562954401	4.267588781023786	5.725614589713924	5.297518435462292	-0.5050184077099936	0.0	0.18946256670265715	2.034417148772152	1.553742573585421	4.405134968258636	2.537653772442008	0.8773329028732048	0.608337559847134	2.2551812063179693	0.6208156357539296
chr2R:11880283-11882526	20.96405104878894	14.644664012183604	15.674413560236793	13.896880676771676	15.152373838244484	13.56225673528464	9.89415021298608	8.936252646467686	3.4327424976402354	4.836442803084395	4.255560081072547	0.05893353134913821	0.7882265821553712	-2.813860971743886	-3.604559067164136	-2.8986153561898673	0.5325651842943727	-2.5311967949798526	-4.678013391314359	-4.421585609555092	-5.363588894883778	-8.613224578797757	-10.390517435728466	-9.095622384708753	-9.172494364050447	9.101991924406397	11.630083918112232	12.32631467442541	7.379400160492899	6.330769322832857	4.519691849095002	5.366861906769149	2.782138577083767	0.4685878285333275	-1.0829436109262738	-2.049892432793462	-0.7052158687271554	-1.99002215473975	-2.7286648846447115	-5.508307004140197	-5.726002924543417	-7.275169518703361	-9.799759601805851	-9.213338531585133	-9.925656536780394	-16.332845079470516	-14.195987484965615	-13.773943630917662	-14.052613831754432
chr2R:11890484-11893237	-5.363588894883778	-8.613224578797757	-10.390517435728466	-9.095622384708753	-9.172494364050447	9.101991924406397	11.630083918112232	12.32631467442541	7.379400160492899	6.330769322832857	4.519691849095002	5.366861906769149	2.782138577083767	0.4685878285333275	-1.0829436109262738	-2.049892432793462	-0.7052158687271554	-1.99002215473975	-2.7286648846447115	-5.508307004140197	-5.726002924543417	-7.275169518703361	-9.799759601805851	-9.213338531585133	-9.925656536780394	-16.332845079470516	-14.195987484965615	-13.773943630917662	-14.052613831754432	-21.877876592947445	-17.483180320382058	-22.153084314359226	-21.273161199308284	-16.19620827755542	-14.176772269789447	-0.8065359368777398	0.0	0.0	-0.9884928598239788	-0.47712125471966244	0.0	0.0	0.0	0.0	2.6102388134793184	5.808283754566771	6.119466029916032	4.762750199613064	5.288233055897176
chr2R:12741237-12742340	-0.3842533059311557	-0.3842533059311557	-0.15597427603541167	2.366005116812258	1.827104880604874	0.24062334122190882	2.6948909782227823	3.2743762434816555	2.682359080817208	5.377873902661557	4.825532610395528	4.277095779151837	2.2917072363143163	2.205293594113166	7.634338923134578	4.461008554921679	2.7748199087416	6.478991025151568	5.330625391917048	0.8401140543854752	5.570819737031577	5.154455728389821	8.902534866447	4.454564780305204	8.263826638631826	7.491827544929016	7.953493042837807	6.474445050321258	5.394364180126746	2.0517099674870427	1.0147777115324785	3.468311558333249	3.1019483819543026	0.9034043916225996	0.0	3.6520507255025625	4.432312062084983	1.96753864146494	5.7583180375178955	3.086249943047174	3.375211010957761	4.006567954569947	1.7742884765127251	-0.5274959970198055	-0.07050993485926059	1.5123420262983345	-1.095732785193468	-3.252916471730113	-6.351830998985245
chr2R:13350986-13351804	24.102668077593368	25.721473106356637	19.566546330563664	12.955306534125446	9.998162702451829	7.075811809385125	3.9649450117032634	-1.2542554668765868	-5.468363782025442	-12.402375069255841	-19.801811200789604	-18.291825069110985	-17.43753083956125	-5.58623830705875	0.4933947303957272	6.886949355892781	7.174833454443237	9.247807682967851	7.932347709140106	8.859151945004292	7.580140270707651	10.657030618981382	7.065701636623171	1.5998718206201956	-1.7519643296063576	-4.98664858018689	-8.54453261192041	-14.365969306435703	-17.704991774004615	-11.770895846882285	0.2946771618502932	-1.4591451745977366	-1.9545558149583462	-5.707116971371182	-5.555389501792605	-10.200926964590325	9.35306248588102	11.924014395428038	10.556329512821698	4.406277527403063	6.160951811260796	4.653821548577162	2.4169720482783132	-0.33961628387399084	-3.925661413025021	-2.6301800181614086	-3.7004562851919633	-3.6872093444572616	1.442844514827672
chr2R:13415811-13416452	1.1494622978983966	5.613852433070715	8.68176573423027	9.491543347779112	10.778851410993292	4.567858632155132	5.428312329565255	2.7707902927740182	-2.472114111753549	-3.370342272467793	-5.883275824877925	-1.3093393953721852	-2.6050051142775823	-1.3754738181310284	-1.2211639322297794	-0.2872738365562307	0.0	0.0	0.0	0.0	0.0	0.0	0.0	0.0	0.0	-1.1795449652713819	-1.342563049631956	-2.7089051963259134	-1.1029411894195993	-3.0085606318348583	-1.2956156029513832	9.954153689089265	8.401614493137057	7.328754381953295	7.393059595805276	3.7071631430183136	3.372601811557221	3.578415183711588	-0.29585567912216093	1.2862710881592097	-0.8111481480313889	4.711753877434022	9.351925053621255	6.722597891550251	5.638917288941816	5.79139720775731	2.2454037710900083	-0.8065247170254266	3.907211693752803
chr2R:13678188-13679006	13.132331569085125	12.123433855429496	10.290256541004993	2.8992139422344714	1.4469921571562578	-1.7509493906920757	-1.0709098580699228	1.4669225474209027	-2.9844896838084245	-2.374445983462772	-8.285957778603272	-11.99431101547472	-12.762355551163612	-16.521885396246525	-13.267842741207517	-3.624326123570157	1.7747899969308505	6.851453347452428	4.180107142792301	7.080529236507373	12.35055914241053	9.723316150630803	8.347905460667057	6.25542615160743	5.145835716818523	3.79491781832214	9.787834965164858	9.385924753071507	7.3817058583741595	3.759064482605551	0.08035611503378769	-1.9662836626029856	-1.5209349134257653	-3.2049917678489717	-2.945821444754359	-4.800063391584288	-8.941710237083447	-9.925568625202049	-12.039323479813516	-5.77376289087619	0.9740743295133881	7.040629914030968	4.88821577048561	9.966703809028871	3.6012564645327165	5.34653192404966	1.4934240017165485	1.4436227953338414	0.3084574188773195
chr2R:14314028-14315222	1.9084850188786497	0.9884928598239788	1.4637527426815686	12.208156004455871	13.990133481730089	19.024817275536403	21.659251745840873	13.173861860142026	5.367735845368979	9.805147678430771	9.458769346898427	7.122340625413386	0.3842533059311557	-0.3842533059311557	6.982778900583226	10.46373675018551	13.945262965138085	17.4236836590726	10.4314361824394	5.229406077837946	5.9761452851708645	4.054173945334078	3.584639846561092	2.58278446088784	4.7076049975351	5.227893771798652	1.6842966616881152	2.8218909041645963	5.042487618641592	2.23744742100191	0.7869235550701423	4.064007927341935	5.7736841153328085	6.118099136937722	9.260291095944105	13.441067794520874	15.217105746641359	9.098875227094101	0.32675222119505476	0.6252873828651146	8.286677375875195	10.362287921619062	6.92107838737044	9.067704712339392	5.090159262332011	2.6024256462627497	0.49158529946659413	-1.5635382220029763	-1.319056410768025
chr2R:14591778-14592525	-4.431360391512152	-2.9543923732795956	-3.680035345971107	-6.558442003371468	-8.27615429800386	-11.992542889018225	-10.07705617325548	-7.790268723348045	-5.0584071476068	-7.558293927770246	-19.072714239969443	-13.289594013842787	-16.759496268832663	-9.864708926098412	4.99289270299193	0.22671313245799668	2.9230812484357904	4.143422642306344	1.4637527426815686	0.0	2.7285928155171044	4.955940537542113	12.164974873830966	8.88044900317402	10.644971314026225	7.477929276840016	8.805212366005675	3.624439070037016	4.765733175006559	2.236632724760211	2.7427285924763125	0.4626894796857012	0.7901133706062441	1.697308029269969	0.0	0.2440659881515684	0.14423505124108957	1.3160347976891393	4.839713081998818	3.7395268623028644	4.7825031799928155	7.638939674514816	3.8783862989130933	5.203239361890677	3.051463830351644	3.4167020773011636	1.6119596129899452	1.72954811871417	8.72210388483797
chr2R:14730876-14732096	-9.918496110758003	-14.716205111666316	-13.08287163124662	-9.528263855316524	-11.71496860161743	-6.903808310499953	-8.466551827658785	-5.951485665870255	4.103274233147376	3.993059051407366	3.5251310438575714	0.6226497061274505	-3.655034416360687	3.1526139498431167	1.7988727257493442	0.6432203884489269	1.2581821357249743	-4.391823149396965	-7.083108881406533	2.7721784440370087	8.586360508060674	7.752362576842541	2.6805350030561623	-0.897215385438109	-3.5506086577769915	-5.892405790791514	-9.103959973349793	-12.729136893104776	-14.041304185996504	-6.7066754385023435	11.603332609865156	17.62636742793596	16.05378424629398	15.033403558423649	9.035502243723098	0.9637213977995787	0.950078037725533	-0.23696818124866476	-0.08494581329152226	2.3286248352848276	-0.48597378529050417	-1.4269384648244272	-0.5169994061793314	0.10319914913440253	-3.602559485498789	-3.487612010517201	-7.779075117303017	-9.83878183639146	-13.206767650298001
chr2R:14855900-14856657	-2.7127462201987673	-4.244860225228057	-2.150685531371711	-4.3509482439698095	-2.7238896669576698	0.0	-0.355161630000432	-0.6382216314302723	-0.5365057806016144	-0.6082555737486717	-1.138691495040991	1.0508953066850444	-1.1284943953424371	-0.7203669796178813	-1.2930411260545476	0.2036081317804601	1.9176367827601555	-1.0706877206048537	-1.7602681077925206	0.3889479166041756	-1.864968825839202	0.12488415250175453	1.5322678508679992	2.19409490891959	-0.811250321126244	0.2639163295815324	0.12210717333656697	-1.312533415657584	-0.35753183031429875	-1.1815020054581278	-3.568016909885899	-1.1653900327665752	-1.4283893853520333	-2.1364528905721567	-5.8337399079682655	-0.5182635599621676	-0.8457119955017671	-4.096441490809457	-1.9120257042370223	-5.189308259017682	-2.665189316753095	-0.32675222119505476	0.15117730789243075	-0.9215198149168792	-0.10201161824800728	0.5021994568686979	1.203415233337708	0.9483305694478112	0.9884928598239788
chr2R:16494654-16495359	3.3507409848405643	4.961451707856785	2.2104581973885535	-0.5468200461322679	-4.624007504053368	-5.242087545541054	-7.489110972532803	-3.955909785768765	-7.6138321527247355	-7.456870967641492	-4.525692741374173	13.952221925764293	9.166383599855589	12.068910701552637	6.78259491729583	3.272946296583332	4.355076159145994	1.3168611709284948	0.04825496641218143	-0.3970321380912056	0.9059652567236041	-0.26145052715670036	1.874862225498574	3.213106574040214	3.6394117565346162	2.8711696260155204	1.423271437393129	0.27298635970503604	-2.515714178305188	-3.2229422519920807	-2.49031258052329	-1.6905702922309944	-3.8799238891173315	-4.824439841151828	-3.677171157580831	-8.539094246658728	-8.413167336094583	-12.05414482275212	-11.88577588958549	-10.323746571875267	-2.8696559836553748	-4.903348349402921	-15.255737872773889	-18.302901931963262	-10.506974799628475	-17.67403595065169	-10.037068516240861	-2.587528481624646	-18.073204444855097
chr2R:16512667-16513625	-8.413167336094583	-12.05414482275212	-11.88577588958549	-10.323746571875267	-2.8696559836553748	-4.903348349402921	-15.255737872773889	-18.302901931963262	-10.506974799628475	-17.67403595065169	-10.037068516240861	-2.587528481624646	-18.073204444855097	-20.670587673193772	-1.7363837146557404	-11.662279447058523	-8.881398184179284	-7.647627220029898	-6.324762135503421	-6.98107438795194	-2.3661970017179175	-13.74720114303986	-10.936450708358295	-15.478551778142403	-7.852580399439546	-0.9884928598239788	-0.26145052715670036	0.288769123076823	0.0	0.32675222119505476	0.0	0.3842533059311557	4.75532548898015	22.229198899875737	9.696036236835551	8.13689501251033	14.289405033753903	17.626098809385628	15.693505399773777	6.157555879793261	5.504057319315665	2.407274575027598	6.371706680115652	3.110958745072948	3.1497782269244516	2.249041050276859	-0.4353314647087853	-0.7837017905808549	-3.0219567020834677
chr2R:17011923-17013300	1.0130478709080117	0.9870397007328627	1.1808639134563697	1.0179453149831859	0.6916100972372862	-0.03911928789007239	-0.6910988314561592	-2.874383329764757	-1.4587784166352364	1.5041046069478483	6.395716922357983	1.2803646340093449	2.0372459902346525	3.5018375037238756	3.1195569333269804	4.346105986719224	2.238423070701623	4.2823276326621516	0.21047410648872522	0.04159787843960314	1.3503312987400011	1.7128537778862971	4.027396050725765	-1.9169373233764815	-3.639800333250113	-5.587612277524264	-5.679715694346193	-5.342489701519095	-3.877481663299808	-11.485285541958394	-15.459609490141522	-16.18987216443881	-10.670542678062557	-10.293374591370421	1.3339016281938783	-1.1550189859699185	-0.32248275046095487	-2.9916006751034403	-2.001392692064779	-2.2975611436705186	-3.6726519816196306	-8.482945968500342	-15.809605178862089	-9.120517847548179	-10.353351256160078	-7.988577602812944	-7.144450160926975	5.905864314914502	6.573949009639434
chr2R:17054432-17055282	14.448631043240617	1.7747899969308505	11.95576420456499	15.893058128309075	17.616868098481522	19.206191730192398	20.753823717663405	22.29026499560919	10.682569674928772	10.10829721057382	3.467383588751097	2.770450147750771	2.176633370432373	0.3589726691020758	-2.02933468931525	-7.922160635854181	-9.22489482159827	-5.226135247660044	0.0	-4.842303901342814	-16.066557542399355	-7.505546619843764	-4.377624774601353	-0.48270525311591445	15.991907047929823	18.389076288280663	15.044772560893255	15.070378175600926	10.936272137189052	5.6172492902550974	1.3402757442418207	-2.0627841651372143	-4.2132554643340985	-5.136555976251874	-5.27147532718413	-12.42390420114371	-11.744939911723845	-8.21808465163811	-4.986915219394956	-1.454759537302524	-3.2670162949695563	-13.724644951545349	-9.789206486228528	-1.978169456019323	-5.099009524554588	-10.141646983007812	-6.043293184779905	-16.825706087856886	-16.275008959583364
chr2R:17059171-17059872	3.467383588751097	2.770450147750771	2.176633370432373	0.3589726691020758	-2.02933468931525	-7.922160635854181	-9.22489482159827	-5.226135247660044	0.0	-4.842303901342814	-16.066557542399355	-7.505546619843764	-4.377624774601353	-0.48270525311591445	15.991907047929823	18.389076288280663	15.044772560893255	15.070378175600926	10.936272137189052	5.6172492902550974	1.3402757442418207	-2.0627841651372143	-4.2132554643340985	-5.136555976251874	-5.27147532718413	-12.42390420114371	-11.744939911723845	-8.21808465163811	-4.986915219394956	-1.454759537302524	-3.2670162949695563	-13.724644951545349	-9.789206486228528	-1.978169456019323	-5.099009524554588	-10.141646983007812	-6.043293184779905	-16.825706087856886	-16.275008959583364	-15.372127928028865	-13.543675261229508	-4.152883634612223	2.1233246062921585	-0.4466713050019474	4.733098946064469	14.430741977960201	14.890066779682892	19.472823326228422	6.069175519318716
chr2R:17517649-17518443	0.32675222119505476	1.481527557235611	1.591784484811372	3.5347556133427056	5.493360768314232	-0.6380172731361781	-2.6173155972938043	-5.8496136845991265	-4.919549698419783	-1.1523062560820883	-3.663587311317348	-0.14679715401781143	-0.7061213738957899	8.016749443875096	9.224701732633111	1.204895769300835	4.926880153945328	6.144718621055124	5.185157357314215	6.767590656236495	6.74806217290059	6.612813808991544	3.326255066466303	-0.1707419838669461	-1.4499880950571558	-3.6588400994303654	0.5182843567581988	-0.9822667090550006	-1.9769857196479577	-2.022574721496163	-1.0070660226630794	0.6252873828651146	-0.38028804668447885	1.381310702796915	2.288708525710831	2.049547751898596	-1.0789148398600512	11.313589049969748	13.715790909699754	14.2436957320535	10.805837782817884	-0.9059652567236041	1.5744741951716879	16.19262070461521	3.7044780186654136	7.258369304974479	15.433892692135728	14.285784125788844	15.601237087906213
chr2R:18056794-18057856	-14.616774530307096	-6.6094011507280275	-0.2887691230768229	-1.4313637641589874	-0.2887691230768229	-4.686235002892371	-4.283617288332014	10.304072069812563	23.829472910799222	16.10488711008403	5.60975769420912	6.459316611799764	2.8327178595474507	0.19672990096189616	-2.4938493265949955	-4.566390351649499	-2.8445720043571923	4.107060022164868	2.729108091809795	0.5115880358809525	2.346959965869862	0.3656384956022661	-1.4982606059038213	-2.940832809210139	-10.233343367643212	-9.586508076288986	-17.011103935532955	-22.5973653224644	-20.16955352048826	-0.5732797090905447	5.386667652331707	1.7983459170375262	1.3062087082311469	3.858662597834898	-0.7530353393402137	0.9884928598239788	5.682022977796633	5.620798230244809	2.4981029843752105	6.105572224452012	2.736308583651208	1.532867091019314	1.0513440929552829	-1.3927300820861974	-1.806625525421449	-1.7248810663793266	-2.071426074832578	-2.179483364370423	0.0
chr2R:18057904-18058668	-0.2887691230768229	-1.4313637641589874	-0.2887691230768229	-4.686235002892371	-4.283617288332014	10.304072069812563	23.829472910799222	16.10488711008403	5.60975769420912	6.459316611799764	2.8327178595474507	0.19672990096189616	-2.4938493265949955	-4.566390351649499	-2.8445720043571923	4.107060022164868	2.729108091809795	0.5115880358809525	2.346959965869862	0.3656384956022661	-1.4982606059038213	-2.940832809210139	-10.233343367643212	-9.586508076288986	-17.011103935532955	-22.5973653224644	-20.16955352048826	-0.5732797090905447	5.386667652331707	1.7983459170375262	1.3062087082311469	3.858662597834898	-0.7530353393402137	0.9884928598239788	5.682022977796633	5.620798230244809	2.4981029843752105	6.105572224452012	2.736308583651208	1.532867091019314	1.0513440929552829	-1.3927300820861974	-1.806625525421449	-1.7248810663793266	-2.071426074832578	-2.179483364370423	0.0	-0.65770526704122	-1.6903855583396334
chr2R:18063096-18064090	0.19672990096189616	-2.4938493265949955	-4.566390351649499	-2.8445720043571923	4.107060022164868	2.729108091809795	0.5115880358809525	2.346959965869862	0.3656384956022661	-1.4982606059038213	-2.940832809210139	-10.233343367643212	-9.586508076288986	-17.011103935532955	-22.5973653224644	-20.16955352048826	-0.5732797090905447	5.386667652331707	1.7983459170375262	1.3062087082311469	3.858662597834898	-0.7530353393402137	0.9884928598239788	5.682022977796633	5.620798230244809	2.4981029843752105	6.105572224452012	2.736308583651208	1.532867091019314	1.0513440929552829	-1.3927300820861974	-1.806625525421449	-1.7248810663793266	-2.071426074832578	-2.179483364370423	0.0	-0.65770526704122	-1.6903855583396334	-4.673658731159163	-3.083047168461384	-1.7647781657457149	-1.4939390752202248	0.3893487198707885	-1.3818740643635847	-0.40398239559263366	0.5552050987676277	1.4637527426815686	-1.0668755590631576	0.47712125471966244
chr2R:18807965-18809544	8.089384004072466	1.6069994588450522	0.9702491078727415	0.4415600480417922	-1.187356476496158	0.8968984035041325	3.227496690283535	-0.19082606093796917	0.46660954739493005	11.932855592727439	7.849835554324309	11.180143795914379	7.663089287644516	5.974566339260126	3.3808267909809913	4.747133295530308	1.8801016521405673	-2.135474801585383	-6.976840512441742	-6.127553066730705	-8.046624633100965	-7.619531067622156	-6.914980660814351	-10.158850278568938	-9.755547327891806	2.732967744489229	8.817885899851362	3.8725005388886644	2.4094434088297856	-3.558908231068473	-5.620984744986598	-7.5077737438603185	-8.440790372979434	-3.232631774829927	-2.0987047757717914	-5.830788501662677	-10.794791428926306	-8.952316894316173	6.780221848983215	15.29397686452444	15.673758805217838	7.686154927436647	4.24754722364535	2.1648740131131254	2.443304802289941	1.8790348202157474	0.10435617115255266	-1.1060643360558249	-2.206787402863158
chr2R:19251424-19252442	-1.6422014869843864	0.6252873828651146	0.3842533059311557	2.477857366214656	8.667230021252482	6.234734935415646	7.700269292295939	8.21439745966758	2.421983199548782	4.482662413112408	9.550607437233085	4.458125884121861	0.32675222119505476	1.9293648632383993	7.526719875234421	7.262465323291435	9.32329820657532	10.922417751144451	10.9761054028534	5.41186945778182	3.5028505654284072	5.0724962809127545	1.4969615267856484	0.5370061105379147	-2.876368182580638	-4.188439447502201	-1.822895271126431	-3.7005166444557256	-3.8855228264612305	-4.456017034233792	-8.735421978515623	-5.227378740186513	-7.075871394940602	-6.687360198093986	-3.3486816618240307	0.3143126753005315	-5.406049357537319	-3.3069089790016557	-3.98242561314172	-4.269620143593447	-1.1755478990673816	-2.9295220917421316	-2.7491787992071353	-0.9207074752827707	0.5552050987676277	-2.777770535953473	0.022570269492851368	-1.4481845607379917	-1.127909735810805
chr2R:19254711-19255953	8.21439745966758	2.421983199548782	4.482662413112408	9.550607437233085	4.458125884121861	0.32675222119505476	1.9293648632383993	7.526719875234421	7.262465323291435	9.32329820657532	10.922417751144451	10.9761054028534	5.41186945778182	3.5028505654284072	5.0724962809127545	1.4969615267856484	0.5370061105379147	-2.876368182580638	-4.188439447502201	-1.822895271126431	-3.7005166444557256	-3.8855228264612305	-4.456017034233792	-8.735421978515623	-5.227378740186513	-7.075871394940602	-6.687360198093986	-3.3486816618240307	0.3143126753005315	-5.406049357537319	-3.3069089790016557	-3.98242561314172	-4.269620143593447	-1.1755478990673816	-2.9295220917421316	-2.7491787992071353	-0.9207074752827707	0.5552050987676277	-2.777770535953473	0.022570269492851368	-1.4481845607379917	-1.127909735810805	-1.8073763168265604	-1.7160657954589194	-0.355161630000432	-1.3821770810048504	0.0	0.9059652567236041	5.4504807912819775
chr2R:19839460-19841199	-3.5368932110428766	-4.163431495095427	-6.286610866647526	-1.1416133483953086	-3.567986179643789	-14.81326092551688	-15.009427881281932	-12.621419314574577	-17.945294826487398	-23.142814778506253	-19.622366756245306	-3.943295556606467	-2.2530648229051824	0.5415274723524552	1.4740114941203915	3.7560850035078177	3.021319680820939	0.6380172731361782	1.1435908868944027	-0.7159310841978788	1.6136676976601083	3.1730378344224466	0.2987125273804316	1.6638477781222811	0.8158859613694199	4.47302113336034	0.0	0.0	0.0	0.0	0.0	0.0	0.0	0.0	0.0	0.0	0.0	0.0	0.0	0.0	-1.399834244008762	2.2155786133660795	4.44548099901127	5.741649779132149	6.782059943684671	4.1812081853823075	9.35375653865698	19.20364335624461	18.25956558439441
chr2R:19923901-19925182	-4.964533666438759	-9.98897336855047	-10.610116775672482	-7.205096575184737	-3.914966436540245	10.619207123201704	17.55800967117155	16.731730723621517	11.471026142403558	11.120377956104308	8.828188684178107	8.397931278428313	6.391498579030918	3.401147475481968	5.064368622645695	5.720853444440757	9.813753994886453	7.163695901312886	4.439815188196323	8.204617215823452	12.577849159547888	13.857846963541265	13.394739608824011	12.533600172459764	8.815003820056635	7.5469276164668475	4.005076153394691	2.17575413602861	2.689686291490971	0.21515553275115995	-1.7317109473517789	-1.9139049283407676	-2.545642088674212	-0.2827552712052906	-2.4484306532984212	-1.450327677290535	-2.8414488806766824	-2.0458389206426224	-1.7456307834416196	-2.4882543716552576	-3.8451566042981966	-1.9651577029325458	-6.59379037091346	-7.589603964804338	-7.280382183713631	-6.589138946011478	-7.262555839285536	-9.055316048878067	-12.286765787395131
chr3L:252799-253971	8.952028751099482	2.873613899477062	8.096037423198823	2.2433816436080725	0.06412044332037642	-2.797835855415546	-3.4927212581012452	1.325778018551578	5.301688249158737	2.7876011762429345	6.857097407723245	6.307054295455257	8.310398824426853	10.228283033600636	6.291024701976981	5.557196432050319	2.296372706761485	-2.2214883933910303	5.235918579432267	5.02181549425982	1.8830779957646897	11.26723983264664	13.011460249024717	10.361799570486127	10.707053532986592	3.7307719478073382	2.855744534903968	1.5546649624253224	-0.08381324171014666	1.043559807808399	-2.400230983165387	-4.142006139519542	-7.650373326497701	-9.38874367673778	-11.821084280870252	-13.67698280895419	-13.823576690191318	-21.758639157375452	-33.00854385104683	-40.016377902404614	-39.4698665261403	-37.856608019092796	-17.309223692872493	-8.702536153279937	-1.7361704785822556	1.087937603989098	1.764532275315257	5.642640357086489	9.933519963346553
chr3L:596987-597905	1.3931223767957444	0.7034865213367574	1.4316895325435137	0.32180446583581385	-1.153517570073711	-0.07962246665635128	3.739639209945244	1.1010508306407454	0.24062334122190882	0.901808574580944	1.3155151349854743	5.254835991957022	-1.0424518127495563	3.491942688947793	1.746340692748144	2.0463621061123582	0.2614505271567006	0.0	3.860283123697433	3.205218666307963	0.47712125471966244	5.232543547802875	8.633187001568905	3.0941566815229575	7.974770339705367	8.010028054217985	3.423393103102989	1.6009523051266996	5.368093964823469	8.962368402862595	6.2935296059553005	2.830834415375115	5.947961842262358	5.743416449329434	7.11095020574741	1.2545183106710267	2.1704406291683913	1.350509732495505	0.5032895762407923	2.551531784688306	0.9828321101224208	2.8134180325120193	4.275225973867761	1.9084850188786497	2.0123225823356705	12.347002469095802	13.586655388903095	14.892219664016649	14.200499161769425
chr3L:2496007-2497676	-14.207735928578362	-22.329637237868987	-6.984646776741099	0.0	0.0	0.0	0.0	0.0	0.0	0.0	0.0	0.0	0.0	0.0	0.0	0.0	0.0	0.0	0.0	0.0	0.0	-2.1357982855304734	-2.056393375032635	0.14255650690559882	3.739098837158049	1.211103200072744	0.9609115391260601	5.803758167550214	2.326146531086494	-0.3842533059311557	0.32675222119505476	11.300571988853116	10.420515331650213	4.3353870070694915	6.7436778669299615	5.185512987828923	-1.1076031113900795	-4.387161834516351	-12.073893821931264	-9.082732130820967	-1.3821770810048504	-0.9568070777091172	3.905556467401546	21.584049708915273	20.301689741838576	27.92287153239555	32.622338799156836	31.9719799527679	20.124925831284234
chr3L:3145858-3147535	-10.01471133519553	-9.419376386838735	-2.608812732904288	3.506777701166893	4.902442566134165	-0.2887691230768229	7.539118748553866	9.060428037457974	8.04873053958694	9.142095356393257	5.088650653711554	4.985565050103093	5.116507221726901	3.9659797964108927	5.920342625844652	6.213871259841835	0.851112057522273	1.3674898904144823	1.6477136098657985	0.0	-0.32675222119505476	1.4438432384487503	9.101745530898294	1.53172278343657	5.735164761985262	10.568084060167541	10.01799005280551	15.971443661975764	15.357028952848259	16.155741033218693	13.343753860582112	10.036484327011884	4.5922046775618615	8.830831652087735	7.5065378989858536	8.913218796350897	7.573265559877004	4.2101824966057055	3.6625943532903804	4.200208386191007	3.578719345266546	1.41583554645151	1.5474414619675665	-1.7919716483204178	-2.0725583807156553	-5.093194998380417	-6.022698728546888	-10.017953115899676	-9.42238583186263
chr3L:4112047-4112886	10.80132986950474	19.37268560659778	17.208019677083865	12.090682059221368	7.124368864509622	4.3500622218567795	4.9376757311322725	5.123610889990784	1.3436129251621012	-1.0538952399238426	-5.109626088958542	-5.967168556474949	-3.4244325964004436	-6.5366434666742395	-0.9568070777091172	-3.5143429136871323	-2.6746491055513197	-0.9707825597381341	-0.9780674685067882	-1.3232356496741662	0.8050419452710375	2.1791661232347264	1.6112799748036077	1.4857335236302085	-0.7672649126710245	-3.9460272483831043	-3.2711516278936923	-2.3999917567778994	-2.4714349167791565	-3.7075369387478485	-5.496450188778129	-1.8152074515425192	-1.5475554417772488	-6.283697284621631	-6.154508629756198	-1.6305981046420457	-1.7639558550803578	-7.41994110607687	-2.9957570884484186	-8.15383796064948	-9.535099157941625	-5.0985601111062735	0.4359239231164445	-3.290388557391117	-4.874893657880213	-1.873814068647039	1.8834067806682209	-3.0074318177766046	-1.3864496217560178
chr3L:4822794-4824156	2.2624558441832505	1.58329929938842	1.1691041417065977	0.2537408590163086	-0.7171377221899217	1.0466924622419154	-0.43800123925890094	-0.8886863308805224	1.495255722058303	-1.3915477094444553	-2.1553306162453643	-2.839730116183975	-1.5060009215734675	-1.596691826259001	1.4637527426815686	2.3286248352848276	0.9884928598239788	-0.32675222119505476	-0.44141236743374945	2.1624642502511793	0.8804697790689479	5.196055865545864	2.9985420626973465	2.06914906562743	-0.3842533059311557	0.6252873828651146	4.271717397255174	1.5928148445039985	-0.9568070777091172	6.921884277293139	7.496892209276638	1.922924649580727	10.168830682586519	6.160431310154672	5.516843286051399	5.629053858014224	7.680472970404058	1.6659834484855542	0.3714403646439516	-2.8379508021274273	-3.4318800593507564	-4.688607428279322	-2.882582197021436	-3.1976869519640556	-0.27822707999391155	-1.1701340050598137	-1.6781212985130611	1.1324299914943166	-1.9084850188786497
chr3L:5554564-5555601	-3.1492357866481844	-0.8715167998189464	-1.0512751643562823	-4.353231888446461	-3.0930926876204445	-1.4654344951942453	-1.667730589792028	-3.9560375713850986	-5.902734177520685	-4.557007666685683	-4.376543062383631	-3.143823321373733	0.0	-5.366515433551939	-6.939490070580795	-2.5652738142085636	-4.783224474221277	-2.503773141437371	-1.6943802359535356	-0.5376554423359661	-1.4637527426815689	0.1266867399632236	0.7363224463871435	0.42815404581190597	0.8243412360868532	1.9853244971357478	2.353962984550729	2.338606658747473	0.2700822286681977	3.36982339830542	2.290340125637571	1.979619579320356	1.3631128440202118	2.225091131627076	1.8060331904749325	3.401977523734099	2.435208526562349	0.0	0.0	0.2614505271567006	9.542974824008072	9.439231181357675	5.348752227983901	5.762001027219318	5.228006792803105	7.521833163237427	10.483302563213986	11.948595347847037	1.429963843363908
chr3L:5653478-5654600	-1.1210096655724466	-2.161673069101236	-2.9274199950821354	-0.7626226076718187	0.0	-1.9084850188786497	-0.6252873828651145	0.6558328778704746	0.26766904907352723	0.39283757727441293	0.31386728717851176	-0.47712125471966244	-0.7359535705891888	5.789695596460287	4.894975835247814	8.076133018703342	5.428909880193702	6.1797735682994555	0.5912388179553811	1.0318289662363482	1.4511301342391296	2.5519426425929073	6.676226899542845	5.334598383601141	4.560894833051176	5.5665307919384714	5.017019242486916	7.535496756875938	7.188608702141346	5.070049040724738	2.244793423922727	-0.28653785045677277	-1.5022975795922426	-1.8346994360634012	-1.3224625834158228	-1.170041379908726	-0.6618081422320741	-3.488609382086429	-1.0055867598176422	-6.603570815347627	-6.582475995200346	-8.943538609248549	-2.3689495806160297	-2.2883894671420144	-4.30264800171691	-9.312946912353272	-9.114103655529831	-10.386128989598381	-6.318497252496884
chr3L:6164621-6166201	-1.6840759441064321	-0.24997121437698544	-3.488981078551504	-2.509606761594726	-6.83263796168409	-10.644319134936636	-12.059965393575132	8.707972581790141	15.292775080107768	11.75170722310299	9.54374601070415	4.616545462715618	4.547444367184931	-0.07033643639448338	-2.6849261868178047	-5.3062900209103105	-4.747264136428821	0.6316629465930411	2.3209913207716957	3.6300599239497497	4.2425415276659875	5.064194315780595	2.417581698980315	2.868910610913734	1.568764272495264	-0.6336183312848491	1.4487792524969165	0.09592035235857403	-0.34646197015492297	0.15628496867590155	6.473176214094951	3.8961328287283035	1.944227956356402	3.4147714206228907	0.37797765872600164	-1.1851827795758452	-1.9300283843138444	-1.450544004732159	-2.2784495701677243	-0.16564503683859214	-4.410225790560497	-3.3481760948100128	-3.860188498437696	-3.688722192412819	-1.6662263395174124	-3.4363402688815516	-3.0246868447003505	-6.3274582304999205	-3.1100536128910403
chr3L:6189455-6190457	-1.429838696010923	-0.9430950285524455	0.0	0.0	0.8131690779114209	-1.871233250950982	0.0	0.1559742760354114	0.0	0.0	2.3263098818250914	4.874453441068608	7.974508479297503	6.808462748181435	5.0816516775454685	2.9593033383030694	4.175945375336056	5.126005372305068	2.8229235837289726	5.011344129463765	5.50750903155965	11.100423769597526	14.82053515502007	6.9033724540285055	9.32195183020557	7.823518257063228	6.866196864357943	6.01255043670781	5.447805060034162	3.9275250171215124	6.266964723049356	6.974300952422415	3.042361845819777	5.371767976763821	2.3010924762264025	2.4112966295831044	0.6021354755810604	-0.3446714561918293	-0.3264090913426735	0.8553124710400506	0.24094801131921625	4.137004652236554	2.36420134196352	3.5454671197884493	5.8788708390778455	5.636713209354122	4.520102567344136	4.6084073456344425	7.455655108156996
chr3L:6949591-6950574	4.655091327278754	3.7178775742185444	0.11307504788210586	-0.26145052715670036	2.060494258593577	1.5300500852509982	-0.5050184077099936	5.626270646732399	10.80894034344592	2.6096729388443154	0.7359535705891888	4.651341026742948	8.803266894051497	8.277795814626517	6.998349630081021	0.24646926395617533	-2.6760458080406235	-4.09708864581276	-4.3921602571938	-3.385017182045202	0.47712125471966244	-0.3842533059311557	-1.0668755590631576	0.0	-0.3802152416640426	2.9868874591129613	0.7000318031974541	1.1254947387227734	0.0847658411177558	0.8580647957212205	1.611723283998984	-0.9091834924345942	1.0386086152388152	0.4559197408303975	-0.3289037134370772	0.9059637989430224	1.4588211429980316	0.9969045254923328	-2.233196886523207	0.3073596725751182	3.043662142677567	0.33446130887403064	3.1642771838306096	4.636278300879192	2.2366367483021437	2.457816062850274	2.4123068633995635	2.835407101844049	-0.58136289059981
chr3L:7553588-7554048	11.254250363515185	31.164971123353386	16.706637960292507	35.3060961054533	31.4459876696713	23.236892745674524	19.94142186910978	17.129077647879026	12.167149450736245	8.941197784743945	6.406357594220391	2.0686574280026897	1.5211668960595297	1.7746073220703533	0.26510983631798657	1.8582485968539564	-1.2390033415836013	1.511047886311655	2.5462433866722542	2.9112692904262625	2.3745816087008293	-0.3870934852385906	-0.5234176853466208	-1.6597219326694845	-2.12960591674707	-2.7945602296557706	-7.726880131997883	-8.525409472796664	-12.184746582940123	-14.297113699770561	-9.057601291910638	-18.88458469553664	-25.712859916470837	-14.639378716925528	-16.23077404531148	-7.233758340666285	-3.2681603457646826	3.336291052320408	5.465806153650533	4.768279830755219	4.69074753082559	1.7741879145725146	-0.32675222119505476	-0.3842533059311557	3.6644320912551933	9.704428555768029	10.832922928784672	8.455537641501744	3.178502754233943
chr3L:8823045-8823982	4.684198152320608	4.010252756612372	0.9059652567236041	0.5637447678221402	4.774706953251018	5.802317946172043	6.379900626814185	5.338344055963761	4.383701649555175	0.40880532255527635	3.235299401711428	0.7510180160398601	1.2106864355766038	-0.4697277547467947	0.32001756365560446	4.225282841970759	3.7923257515195954	0.9777263987491707	0.7164635308643232	-1.3822681635293441	-2.753558404563279	-2.6559379166754495	0.31012987873364856	0.0	0.0	0.0	0.0	0.0	0.0	0.0	0.0	0.0	0.0	-4.337043312034711	-6.335340454299869	-6.538643993132076	-4.653756762680153	-4.677494619283591	3.808973602272648	6.176441432545557	5.450492373511468	0.7986016891550664	-0.36840304450175065	-1.437681649831696	-5.002009042849332	-4.21027738197466	-6.228894998947628	-6.991427625631179	-9.080121847248064
chr3L:9449778-9450835	0.6573927514296292	1.3973969842500893	-2.055921019646588	-2.8633367454960204	-6.759041212628643	-17.619657299090083	-13.17892528808273	-6.739934013312259	-1.8457665975803368	7.372930514385538	16.06549452873506	15.943931614119766	7.6655319558899055	4.007578940083677	10.349525559382586	10.609980353036082	8.706047213722428	7.859605709919213	4.2426990585268785	0.924318491365505	-1.7814238010440318	-2.7614143411822756	-5.673810415810203	-11.936455041845406	-12.693166818361597	-13.593809917490635	-8.388948324306654	-2.7991963338281978	-20.73216975108677	-12.12660197802484	-10.965535081209628	-10.701486838196212	-12.51021874694109	-18.076811290543656	-15.893635323155856	-19.02805568138682	-5.787910087883154	-0.5552050987676277	0.7359535705891888	0.5552050987676277	-0.7357890626869555	3.5758121581691364	5.374204189882448	2.4310161170597557	1.6447274787387443	-5.385142176317233	-3.20779919895267	8.60998589084745	20.204089343804604
chr3L:9629677-9630812	5.547818565027065	3.3348027204732293	6.711845527669963	4.633099920907188	2.753127314374605	-0.3842533059311557	4.116409368748345	2.9965642341851844	4.867107599198123	7.346199045425935	5.598832439378772	1.9749922899231063	1.342747726426236	1.263257353044503	3.5225873403717514	0.0	0.12222993377327172	-0.8437676676967029	4.620514990327624	5.427418841124347	0.47712125471966244	0.0	0.6252873828651146	2.855991438183607	12.227504095614384	11.136273161777899	17.188225123503038	10.517332876173574	8.360662646883904	2.162995044652165	2.530234383836549	-2.156037739072908	-0.6661434043821676	0.9492074921391906	-2.556288464250482	-1.8647696793299997	-1.3682390804710571	0.8284834621104519	-1.2871091118973699	0.9354774409163444	0.7789134453809591	0.8378991828495382	0.5228862124120096	1.8245239335949135	1.7911806169762314	-0.5690073984084775	1.7519300435854444	1.922924649580727	0.860665578453118
chr3L:9855758-9857060	1.0121766545438398	0.8881232239143072	0.3842533059311557	1.3821770810048504	1.9084850188786497	0.3842533059311557	3.5670558476644105	8.352204235718808	6.398149937787949	9.02053632837807	4.3855841254747645	6.244256114849814	2.3286248352848276	0.47712125471966244	1.0668755590631576	0.7357890626869555	17.055343398210695	12.39852179210026	20.606994163290622	18.73176572145419	14.197718803396048	8.029731341676925	11.60699731770826	13.280544646549732	17.28345252390018	18.24652480495508	17.329084241513886	12.93877895750121	5.969482091826821	3.7002381123574777	2.570891907179082	0.5830087224989068	-0.4066679280736476	-3.59314200097167	-4.008561531879845	-3.6621359422749253	-3.772817601667336	-8.848485095492823	-9.864109091756626	-10.773401881204888	-13.404732202974914	-18.49293376011194	-14.249928475999747	-15.832361829167125	-6.915980661826926	-14.031568825102717	-10.396333934246313	-4.485623995934166	-19.162202577382732
chr3L:11084291-11085117	-10.029680740102913	-1.5933456203340552	3.1084542836693503	7.714162127710065	3.86544822091032	3.6851150454967945	4.765163309522134	3.0623439864574884	-2.1786382530843036	-1.8231223599819248	-6.979758202004283	-7.351973349077778	-2.01663353224084	-6.863582561263549	10.758978925509771	12.835735868113689	12.227050319616554	10.82038338108383	10.597575625669661	11.201093095557773	14.186540231128994	7.92880575545049	4.889047361163917	6.401479311743545	5.42300747872055	7.09370780327496	3.652709247791139	3.7509681493479947	5.329965201880241	1.8818981718836565	2.7696545312484893	2.815441559281555	0.02246434075603651	2.3988576740411176	0.19572441625272874	-2.726852357065145	-2.3537438763907486	-4.471532751677216	-4.955074768313473	-10.174824942708854	-8.145600824367024	-2.0957968780855563	2.0098066549857587	3.6621365797941503	4.958588144257383	3.7669053340944165	1.0980586265729324	0.7762848312589453	13.343925313093859
chr3L:11158459-11159282	-2.6187857361188582	-2.171001859878917	-10.515807197683557	-5.930113197997709	-7.7571847095071575	-12.360124693562938	-8.64784452915315	-2.478028987190327	-4.2535999764405945	-7.686237839179213	-5.0790092075799596	-1.115113690972886	2.024432180789155	-3.566014801742813	-9.297718106334274	-18.440866182847248	-5.331805644090286	1.3650604494730438	-0.3371030717244663	4.127506865103289	2.0563149679764954	2.6419540254676375	1.664233603476578	3.0268034696889843	11.291997047296388	3.830778676234489	12.172578838537015	11.54060269628478	13.203335403711893	5.332046153623289	14.233287321587524	15.287860608114373	17.265937872348058	12.586819141581294	13.235385437599286	7.526202609931785	4.90584390464697	1.325865795216274	-2.2840492973762005	-3.753133752904404	-7.302837137383534	-2.3534309574581473	-1.5289188224872885	1.0187519831736902	-1.6691069198083623	-0.04759840440154056	1.8787111228702051	1.1260314199054688	1.4783140534658052
chr3L:11780346-11781462	-2.4253806212661906	-0.4157530300935081	-1.848066298771217	-1.9820879479478442	-2.7220197347440194	-7.534962005614668	-1.5118818999278332	-0.846599963331769	-2.59489982886045	-1.5257565796272947	-2.2206868238206536	0.5050184077099935	-1.8450633733789354	-4.504141388498916	0.23495917831527446	0.9508258081146046	1.1961206792625314	0.4644055463637204	-2.39279648330998	0.6647547719283184	-1.8966304609033189	-1.0100988575666803	-2.5031618030850122	-3.564409137090913	0.34894901609548634	-1.855260068146384	-2.035754378166814	-2.3017836566870846	-6.487973558002175	-7.35294170493234	-5.911092189576272	-5.772402946743235	-3.3536326759239676	-6.727886606493682	-5.161883599626497	-5.603679444013065	-8.414371000051032	-9.001153198083397	-8.244942176301265	-7.358376778280506	-5.395676562904047	-4.98675274116023	-7.1648815013225144	-3.998802151351856	-4.100283573159677	-0.7359535705891888	-8.973560442003562	-6.2443197119588785	-2.6273736948326327
chr3L:12273070-12274312	-1.5611546051001355	-1.4558441361516903	0.3410360668898235	0.06528679317687706	-0.7359535705891888	-0.3842533059311557	-0.6867325911188109	1.6553307906469672	0.7561756218421583	0.0	0.7158051146113907	3.1456563776206368	6.2429613237319455	6.020019678782066	2.286732528511835	6.771150964693202	-0.26145052715670036	0.28972707936814057	0.5577650772316003	0.4734946593871741	0.9727813050941544	-0.6973665527695886	-3.1082939025381244	-1.9114930815792528	-3.161187766890297	-1.6540075050425913	-3.4722022009975726	-2.8489433635297816	0.0	-2.7476512483352593	-2.8713831766948896	-8.934938248882945	-2.8243501129019695	-3.731344086808792	-3.0536280432219525	-1.4112246161388995	-6.84022787045361	-6.379155836447614	-5.349284266163149	0.0	-0.2887691230768229	0.0	-5.977746794426255	-4.176886247508776	-0.8065359368777398	-2.350568555788332	-4.151392753117215	0.0	-1.160292054734504
chr3L:13006609-13007454	9.867352504320234	5.636728991080364	9.52417083811443	7.975808703225313	10.295217821399989	4.953388940145527	1.2020290690591404	2.2772766239619475	0.5402436113134524	0.7166389937325314	-2.4343557659068473	-1.059922236764036	-0.7212082243983788	-0.6931063893336801	-3.9084537536448085	-4.353649897596875	-7.582524271448107	-11.995998929473831	-14.75174395607184	-19.493067246264733	-9.617006793980284	-8.784696799928406	-7.334095234258651	-12.758568117542488	-2.2691212993301275	-2.7029201605472504	-8.948441367988412	-2.615306279857278	-0.9884928598239788	-0.2887691230768229	-0.47712125471966244	-0.47712125471966244	0.0	-0.3842533059311557	0.3537298372835533	0.3323389408434672	2.627521944985428	4.186428461324242	-0.7359535705891888	0.3842533059311557	1.6721488845449761	5.144443507214808	8.6818701077214	0.288769123076823	1.6967020202427816	3.502859355417799	5.650713047943728	5.960292482508205	0.9884928598239788
chr3L:14014630-14015548	-0.3872973985782079	-1.4776965474041854	-1.340491832091506	-2.505573801842198	-2.2731875051302177	2.696980542652363	4.171427611923282	-0.02710372713276001	-3.4015247308415093	-5.4124652517575305	-7.761699965546992	-4.671564893732528	-11.88579224410467	-10.86680779699783	-8.62246884384554	-3.1007011185243973	0.4359239231164445	-0.7359535705891888	-3.928274626551198	-3.9581376358580984	-2.61288771101056	-6.039889706446954	-4.830296782738936	-7.2709981487251545	-4.115575760244462	-5.809681895559215	-6.103903222667148	-8.468093148654495	-4.401135340978035	-4.501937479729249	-6.935880809387921	-0.2970833565050143	0.9884928598239788	-0.22067126500299553	-3.7097746805875236	-6.084669944328034	-5.096499814206275	-1.9780361107407487	-1.6982365193183429	-3.7504432169091233	-0.8526405704718831	-1.1737218734474009	-1.5984390436913216	0.09826992788902852	0.42234828948854175	8.625454063696568	6.710607317280923	3.112650379128877	0.6628042991717671
chr3L:15130972-15131809	-13.915391951885779	-18.82487137459805	-12.190762392560636	-3.1802020591659637	-5.957986008561733	-5.670303107844199	-2.4133821721652122	-5.256444321881505	-2.7670084247928086	-10.44163008841097	-11.411592021715192	-15.08709179791417	-9.410426243975166	-7.159467995590004	-2.5946835301819458	5.462399383534877	7.973980320191989	4.276636665852659	-0.9195789828454413	-9.85718204327265	-11.46411940116346	-6.176556594374534	-4.3479814310851905	1.6132199018537925	6.178679176610464	8.51356307883774	6.915914972760139	0.37107205997171755	1.4637953903445349	2.4830926771255344	1.154833988791209	4.463263031726491	0.9159321140455954	0.0	0.46660954739493005	0.8331037697083299	1.3821770810048504	8.173089387098617	11.513727015828058	9.886516217158212	0.8065359368777398	8.393513968059713	9.62149179787497	11.09405816850481	14.559082195587447	11.469580202292763	12.398779344719173	7.515997131653152	2.838861437258871
chr3L:15514876-15515713	6.9941825165411595	3.0064990998139023	3.527708484536051	1.7711392178724867	0.90738038144074	1.4134597491235843	-0.17864889905684825	-1.012066476169976	-2.093657981817748	-2.4019449255012093	-2.769566565918865	-2.9169372328700764	0.22407746444571308	0.0	-0.7359535705891888	0.47712125471966244	-0.12045395988350635	2.6276739091450705	4.501447762576815	2.259982999975834	0.47712125471966244	1.844827418961548	4.2571369761433955	5.703769004993319	2.557929746895809	2.672530802262782	4.189313524398159	5.805751519788813	2.1514405457392947	0.8689336835517619	-1.3301837505997212	0.7672387470036383	1.0548795820203511	-0.9612636648032125	0.14264232588557033	-2.142647458716837	1.6385008382458581	-0.3552251679457091	1.172239367877996	-0.2639163295815334	1.6806839062132066	2.951904098886273	0.9416120486243104	-0.9838948688406027	-1.9558760432568403	0.21757696870988177	1.5708656057873596	-1.2112529702261183	-0.47712125471966244
chr3L:15576483-15577436	-6.388698163258981	-7.75618318872966	-5.4830552314161425	-7.141565680911842	-3.9648060715222457	-4.272872312942471	-4.011307912259755	-1.3133192924439587	-0.7569208044056904	-0.5216490536450529	-3.4836177144512748	-3.9284254779911763	-4.359811153688249	-1.7364080108467372	-4.836229006550968	-0.9034043916225997	-0.3842533059311557	-1.0668755590631576	-3.546973886995048	-1.6872098716288992	-2.810429805668314	-5.260008360021472	-4.984256655190191	-6.886401206055557	-2.2168171733057336	-3.9803899654169856	2.308906569364791	4.260618570193415	0.8638661362153265	1.124537215798661	0.9483826970272276	-1.00321835755306	-1.287638535561127	-4.7270633733095355	-8.161580163323618	-11.91245972875772	-16.39618553162492	-17.158120262857484	-10.619794354632392	-0.9884928598239788	-6.607178074582998	-13.2959110366184	-2.045845191106952	10.18534733527007	8.896576997291843	0.48543331568908393	4.391258228044706	10.255109019722003	10.0727739644749
chr3L:15982793-15984630	9.798537331080208	5.376152720315123	19.32256102750076	14.539909403195557	17.05411488775519	8.58309632553062	7.332839619204165	8.045002957040095	10.579605325462971	6.051965758556521	2.984288259227081	3.3678054648640083	-1.8343754385074151	-4.684198152320609	-4.8587484371739755	-7.739194329462696	-6.393126079221827	-4.0919435471975065	1.2913199286210602	-1.4637527426815689	-1.9949397508029652	-6.102424107037093	-2.1751361115064123	-3.149771968150451	-7.4042443368033695	-13.614793797107527	-10.77919478348427	-6.196336081464394	-5.490073784226295	1.4727333124820898	0.32867254487501063	21.050232327586237	28.862562208905885	30.715138115490177	31.281056477051166	32.212223360971905	35.578570375082656	24.88360950486488	20.006503520154507	19.858211571914993	16.167935375631	21.246676715295127	17.96167022351349	22.22349806221212	15.712202339755233	10.4730398863679	8.911962513569684	5.570991981777352	1.1232633428077579
chr3L:15999634-16001442	31.281056477051166	32.212223360971905	35.578570375082656	24.88360950486488	20.006503520154507	19.858211571914993	16.167935375631	21.246676715295127	17.96167022351349	22.22349806221212	15.712202339755233	10.4730398863679	8.911962513569684	5.570991981777352	1.1232633428077579	-0.8215594509207154	-6.403998828427616	-7.715677396091965	-10.703083944049826	-11.279005006800475	-20.921001344698503	-20.138976403109563	-12.05922498977798	12.927649953203517	9.99982075348705	20.72005460822385	14.267185475443005	16.287574365018017	15.3383595830551	15.467344420925059	15.195942968627335	12.442388286686336	8.494822579843746	4.594484408309261	1.18173219968958	-1.9411047543862938	-1.4955679147939636	-3.940766762416654	-4.934021496794523	-6.71650243913125	-2.5498013263881893	-5.924551155205489	-7.192206658127547	-11.953826932332905	-12.073293002879689	-13.727501193345214	-18.90143754699488	-22.389379710788546	-29.50334536561197
chr3L:16031718-16032613	1.6501490402254106	2.940832809210137	1.3233149417245498	1.8053163889671995	-2.979615168858311	-5.405253836646425	-7.790023671078814	-5.35985248878413	-2.4439776078658966	0.21070289983532975	-4.3037625717901	-3.089274914175607	-5.749707355328419	-11.146544612263458	-11.972020750359832	-7.242243654048439	-6.963833530899188	-6.285823489630066	-0.3842533059311557	-2.721176546160839	-12.813082378753627	-9.03671904168193	-3.564888150145605	-5.989387668486833	-6.0657321396779516	-6.988910585321005	-4.541987333498651	-7.113837879892175	-5.176542286797282	-8.205423101713468	-4.63251228741738	-3.330018110753919	-0.28972707936814085	8.721907700076597	29.516705656760923	35.920286947750384	26.316991159019437	24.411099095276587	13.331952873472675	8.193033098172554	-4.149462026719785	-9.270113857595321	-20.84825514396239	-24.310233892027124	-15.723845005375102	-30.498957671688494	-16.69632837212806	2.1324144691310476	17.14893658653739
chr3L:17232913-17233878	0.5293190043763244	0.48555800366187823	-2.192572950362944	-1.5615682454122222	-2.2066799626997886	-0.9350390031513975	-2.886809783375051	-2.926343349488156	-0.7722327465620281	-3.062147541768734	0.11356461701396262	-0.4182535675481076	-2.797629785066772	-1.1628530017548104	-1.5025210270163836	0.0	0.0	-2.267677198354121	-1.843546615898095	0.4292155351682914	-1.614178981507653	-1.8890833589757594	-0.03496805963987784	-1.7202140678803997	0.3516633754692448	-3.3485721585561126	-4.53543144230476	-3.2772515082324896	-3.526196163587091	-1.6286514026754582	-0.473407597018133	-2.178029112188915	-2.99375524176337	-3.0785794488998035	-3.487496692181185	-4.126509676978192	-1.160292054734504	-0.6383073482902312	-2.3201445339861775	0.0	0.8026523119071259	-1.6726659186580604	-0.28266339071874236	-1.4691980656628276	-0.502582320872773	0.288769123076823	-2.243792922600833	-2.47286108706854	1.6179717777061067
chr3L:18103773-18104945	4.966417206356989	-0.9059652567236041	0.3842533059311557	-0.47712125471966244	-0.3842533059311557	3.806095847319286	8.02360302137159	9.90463644238586	8.24077286067425	6.592658481430953	10.12877170497257	4.8624447047877135	7.640402429873228	7.879918304490755	4.336060348964586	-0.32675222119505476	1.1551400126664249	1.2216818099185085	5.8581645510061495	4.781576763308799	4.998803912129361	1.2199332861793069	0.757501610297004	0.44604958638836395	0.15826789972592295	-1.6077074398926405	-0.9906958337641097	-2.9289526095377547	-0.2884271098161711	0.2785038928504901	1.3193238956547628	-0.2185282963326896	-1.4975294491758333	-0.2887691230768229	-0.23649796271499335	0.7252556368839721	-0.930021385469254	-1.5937866970332288	0.5025581228419378	-2.581529360329365	0.5634732770560019	-2.029885854763539	0.1435263445696541	-1.039397510768298	-0.3842533059311557	-0.9059652567236041	-0.09930874188594341	0.29955229150745627	1.6535839643488601
chr3L:19588155-19589580	-3.465421086889789	-4.903109640340271	-3.594090982812653	-8.66234960883621	-4.766645064689972	-7.5857895773824255	-8.190761147584157	-12.277431511402082	-14.547360297846964	-10.01133984207969	-19.161627554700267	-26.447254459946734	-27.246999940397956	-25.68920381939747	-20.217758551455308	3.7191915840980156	1.7688758473844197	-1.8894697308435116	-5.134830183067212	-4.3948706725057045	-7.199247917910733	-4.721111357622651	-2.8333839035756254	7.621963963513939	6.665883744129063	5.6057159519888415	8.739404356857232	4.207971619318592	2.1844747782661336	1.5152338314574072	-3.926896244550831	-4.8394528796582055	-8.340838436748019	-7.853911192371639	-5.293963903214666	-11.257592348629325	-4.778282765450393	-3.222264762152017	-4.11284820207522	-3.245661349816573	-0.9082119647945042	-4.476292481787951	-2.102986003827518	-2.365855270361374	-4.077710585552912	-7.9974425986712	-6.4889404238068735	-5.9968270755539	-3.246057115692737
chr3L:19593280-19594121	-19.161627554700267	-26.447254459946734	-27.246999940397956	-25.68920381939747	-20.217758551455308	3.7191915840980156	1.7688758473844197	-1.8894697308435116	-5.134830183067212	-4.3948706725057045	-7.199247917910733	-4.721111357622651	-2.8333839035756254	7.621963963513939	6.665883744129063	5.6057159519888415	8.739404356857232	4.207971619318592	2.1844747782661336	1.5152338314574072	-3.926896244550831	-4.8394528796582055	-8.340838436748019	-7.853911192371639	-5.293963903214666	-11.257592348629325	-4.778282765450393	-3.222264762152017	-4.11284820207522	-3.245661349816573	-0.9082119647945042	-4.476292481787951	-2.102986003827518	-2.365855270361374	-4.077710585552912	-7.9974425986712	-6.4889404238068735	-5.9968270755539	-3.246057115692737	7.807434062199553	4.726571457008901	0.0	2.3572444674035413	12.865401886913922	3.3050070934581397	2.7453053366474	13.792794391282156	13.156660294762961	6.550219978618968
chr3L:20004174-20005564	1.8766476892227528	2.4898578891857026	1.0160067427573143	4.7770248820722125	1.466334966170514	2.3896073453432467	2.5196187939206043	7.956113650615513	5.039598661378186	1.5555627641777325	4.216558119847617	6.652662907307259	4.075732121683934	3.8401054152745617	2.9312284381648386	4.207214102055549	3.3531843934427794	2.3286248352848276	0.9884928598239788	6.075461952492654	12.113994019461316	10.556183677816522	5.7928539961467225	7.186763145963876	5.527970227568265	7.414354943097421	5.918821506245199	8.878484208468002	9.116913105948523	7.52624958422904	2.0480914303576694	5.892564340376381	2.8049842755941086	2.412199821174274	1.8037255547880633	-0.6345189229848791	1.0538135747725894	-0.3326754102799881	7.236784131207061	12.274966187107395	10.89263462044257	8.191466340010631	10.477491202666048	5.609022117279377	5.0611847832976	3.183975983626462	-2.8746887120760154	-5.533517061599132	-7.53939789756276
chr3L:20426113-20427111	-8.083453249313802	-7.728479427541197	-7.746802149639076	6.111785878365302	3.4695904006588782	3.1784689480888897	3.6223149719137657	3.3116178556974947	-0.34381283066288026	-0.9758952354366632	-3.7500158546644236	-4.138724698205875	-4.170245375816191	-4.334517040543066	-11.441336301214786	-11.095291186109575	-12.945178985103011	-17.17835210018952	-21.371333329544207	-25.97855335139747	-25.776594827664017	-18.511124206720833	-7.320628159589892	-11.15371471473793	-9.790451426851137	-6.413010478139598	-2.429170255816941	-3.032311895549183	-1.0870655977007586	-2.4859503199189987	-0.4364075843978784	0.6050553383141227	1.1574278255334538	-0.5553638901437095	0.5315677106471958	2.143547203509516	0.48141046405882143	0.22427198321934488	-4.4788490686007965	-3.5117394989207478	-2.5745404098229225	-0.16267382272892433	-0.5766810647864092	-1.9428532736124082	-0.5018530886558157	-2.7577351779028345	7.336163355270841	6.958553174186143	3.4202912783200174
chr3L:20803181-20803803	0.288769123076823	-2.3286248352848276	0.47712125471966244	1.5160814685780497	1.9696516980793104	-1.0466924622419154	4.861430244191852	3.47938803408149	1.9084850188786497	2.1054991463482797	3.9094441395617405	-1.3978207651393055	1.0752722563038328	2.117311118119147	3.3484932503257796	8.852077506378368	6.454971419921555	0.2614505271567006	6.019491651130983	14.062119810451287	16.22578176548111	18.572772713731485	11.75621374999149	8.798612311723003	22.54637981762656	24.405893828103665	32.24647129930577	26.258096244377917	26.766750339590793	14.348123715726803	12.949719007630224	7.14199211186925	4.95216145077993	-0.8146170595828061	-3.04778973667644	-5.367813723217306	-3.7666436288617673	1.568095614860008	2.1081264435994505	5.06250894445887	7.382869621421154	2.8879856964477946	-0.7434818775052637	-1.7628709976881718	-8.001043078759288	-6.133950102177843	-16.752281111748133	-21.369977965578386	-20.906106060819667
chr3L:21413580-21414458	0.0	-11.06222248673862	-7.559492169266466	-3.1694008254599377	1.776203592953409	0.0	0.0	0.0	0.0	0.0	0.0	0.0	0.0	0.0	0.0	0.0	0.0	3.542225658275301	6.496290493826908	12.822614762959235	11.181690627775955	9.968579305303408	12.71047319350554	5.986704340036108	10.690601081947063	2.461447348819535	2.4756270607413424	9.439600955933459	4.871057846487409	1.72954811871417	6.7388436619186	2.7072143520439136	2.5841858138929816	4.430259410571049	3.8077967664319576	0.566549780889005	-0.9798926557626326	-1.8971121390066683	-1.6388390032986064	-1.7629576058775738	-1.9703298995337475	0.0	-0.32675222119505476	-1.025861859452031	-0.9347849277629209	0.08476574864788286	-0.6247085550122145	-1.3688911600988216	-2.646528860874652
chr3L:21439358-21440295	-1.8078097707200056	0.4359239231164445	-1.8296797453262945	-2.3331512675900834	0.0	-1.8126737622682427	0.20667145623575803	-0.26145052715670036	0.18571950221726832	0.8388634815474404	-0.784161581467308	1.4637527426815686	2.4437750289878704	1.7525002585332263	1.8628212005831064	7.484786055631493	7.258004960072606	6.681456626792634	0.45688604133616956	4.911830134888604	5.880249560404075	2.88598840589395	3.340599244236788	1.650203476367824	2.73160585938704	-0.20588351004899738	0.3680871639617123	3.1732492517154203	-0.2620076431622541	-0.5276934093934909	1.0105064728131543	2.169354561713742	2.552425734904713	2.670916168784762	0.3842533059311557	1.7202851485054578	3.620819284406049	4.737873193856615	-0.5270893585171343	0.2614505271567006	1.5043076796242603	11.503834572642226	7.868953036639177	12.574899780871299	8.801254696188064	14.147436547808574	5.908356342844713	4.944284966737396	7.260455791206528
chr3L:21512469-21513872	-0.1493059097663637	-1.998875742988863	-4.104337025419467	-3.3949283884286623	-1.6973994859440307	-0.08248940258157252	-0.7061114144611169	-2.139084803582516	-5.040211820142626	-6.616848498976402	-7.5462389035898845	-11.11991458363065	-17.346581032537983	-14.803153508743733	-19.66012299252567	-8.844107238831628	-6.793187182289898	-6.773210695981176	-9.518306641035455	-11.169244991319921	-22.350287391598794	-30.834725712426675	-15.985847217878012	-21.810264482187346	-13.683558026855424	-6.705384879481414	-18.681870580432673	-1.9432443377832398	-17.69536004230162	-7.4587531291235685	12.347944540224114	26.241270779464053	21.135052487145753	18.101291761485918	13.005389887543226	13.76558080029183	13.866578311854369	12.72854577038741	13.04263409093723	9.494200276032107	12.589149896518117	9.547766513319916	10.870498193424574	7.349012584994001	3.264934010085487	6.52202259297517	9.217596000223168	4.945271221352393	6.8542221830453425
chr3L:21514385-21515226	-1.6973994859440307	-0.08248940258157252	-0.7061114144611169	-2.139084803582516	-5.040211820142626	-6.616848498976402	-7.5462389035898845	-11.11991458363065	-17.346581032537983	-14.803153508743733	-19.66012299252567	-8.844107238831628	-6.793187182289898	-6.773210695981176	-9.518306641035455	-11.169244991319921	-22.350287391598794	-30.834725712426675	-15.985847217878012	-21.810264482187346	-13.683558026855424	-6.705384879481414	-18.681870580432673	-1.9432443377832398	-17.69536004230162	-7.4587531291235685	12.347944540224114	26.241270779464053	21.135052487145753	18.101291761485918	13.005389887543226	13.76558080029183	13.866578311854369	12.72854577038741	13.04263409093723	9.494200276032107	12.589149896518117	9.547766513319916	10.870498193424574	7.349012584994001	3.264934010085487	6.52202259297517	9.217596000223168	4.945271221352393	6.8542221830453425	10.66989966982674	4.622053575816099	8.43053686068545	0.5080722520049872
chr3L:21815226-21816329	6.833393201505302	2.8495329076961378	3.5155056844081183	1.9906403513494126	7.199122014111281	8.662765250011534	9.158125956559708	7.130480556960975	6.426366992010763	3.530326572713403	2.4051803933893847	-0.41503489646165614	-0.8662794578384242	0.23969109738681052	-2.012330121777621	5.459875763373584	7.9210675042723695	9.428233278038233	10.457603467616444	7.672886168940628	2.90513782912313	5.572310587895921	5.421077737980559	6.100229423380571	3.2778576208235592	2.1598262198927918	2.9577558654684464	0.8252953541802439	-0.14759573783746202	-2.3468727227498816	0.10971125936206758	-2.065578654018421	-0.7191922231350071	-1.5220157749592735	-0.09832332830762769	-2.454073572941022	-0.9997323024105282	-1.9548413814662693	1.2552654882040704	1.0265681444902404	0.0	0.8201205209760222	-1.3748832531260458	0.1751959621957636	0.4128977280585021	-0.0908535415678952	-2.326538280073704	0.017278724283762866	1.2461783831132784
chr3L:22279727-22280669	-0.7487067001715908	-1.8789297633891524	-0.16640852772014283	-2.100729112672577	0.7628425964208264	-2.3581974898605345	-1.9285194001536214	-2.040447078378895	-0.5326373920414132	0.5949989581238139	-2.7246145352622793	-1.1323871020704532	-0.5872627528776598	0.7954465043927974	0.7884590887847532	1.5559958207660485	1.9262599057191523	-0.7953235719989749	0.288769123076823	0.9724606724908951	4.78669540044004	5.598167635127377	0.3314017100043084	1.8817813279678384	3.312872034945882	2.235518642204707	4.579776358283206	2.4233930662532446	4.994437813554477	4.587659220136349	0.8069648922331522	1.253366225239122	-0.4481212614407176	0.966162192036456	0.7093823581828613	-1.2532495152244139	-1.8600852224921816	-0.14552692543946202	0.8451045759863262	1.1192648229265227	0.32675222119505476	3.2202865299941674	4.190656552859739	1.6832675163592656	5.8576892177396696	2.6172923035054216	4.164932078372314	2.039886677134031	-1.7816058397758117
chr3L:23085299-23086451	-0.38894791660417566	-2.0116693507801315	-0.4693180592170089	1.4637527426815686	0.0	0.47712125471966244	0.0	0.8526405704718831	0.0	2.1252363742159086	1.256129227469748	2.4619594663424227	1.3016166698136762	0.338196321461518	-1.0357002264158681	4.414961491418606	11.843656639441754	8.04945309034936	11.201674693481223	3.6374410834075865	7.276326207111445	6.478672904412547	5.678513195651677	5.794175960568426	6.505211258484132	3.641051306778054	3.0100375327866833	2.750378550999504	3.7904253170648583	2.6612415067244326	3.946203532754411	2.052018075433787	0.5832768792414714	-0.5721986989102273	-2.1100422941506563	-4.7472169003753155	-8.412576692585183	-7.388825665492691	-7.41181867638805	-5.670293274032801	0.0	-5.20716695806724	-6.393844884089224	-7.779046351185904	-1.2780642861172016	-1.343153397137051	-3.7344259280927448	0.0	-1.215340334805915
chr3R:216470-217386	10.056056942758708	15.312681217131594	15.844506738321435	11.99047224624176	6.8682519837257265	5.289259690850221	1.962631037964182	-2.996910057081071	-1.8662892430190532	-3.8089623249576223	-6.233190676742297	-4.891623765002755	-6.280872292615412	-1.5535581095313964	-1.5838459212695901	0.0	-0.15681519601149946	11.006145564002889	6.364983249222865	7.248222710109125	4.0115694472777905	6.989123006354581	2.3456094868634785	1.59660566505993	-1.1684212231910567	-0.9515197044970711	0.021970239350756055	-0.782162267147758	-2.4801642071009566	-3.279812104037599	0.21719286652404052	-1.912585337384888	-4.562606066902796	-3.2512172279797857	-5.263812481912773	-6.637436469054623	-5.47837659164778	-9.076828531939768	-5.671499134917182	-2.6649369031929098	-0.15117730789243075	-0.17549701715444316	-6.2339442575150485	-4.441279754432738	-3.334361023003838	-6.134827321089369	-8.220179774846663	-10.812679760345953	-12.10472592997163
chr3R:627375-628283	-7.797871468767663	-9.120334524825287	-8.68251287318837	-3.4687801195448977	-1.4208432846418393	0.0	0.0	0.0	0.0	0.0	0.0	0.0	-11.821688214459824	-15.395778647229196	-0.6059555989499502	-1.1737218734474009	-0.2240774644457132	0.0	0.0	0.0	0.5461807351831428	7.574457656966356	11.41286947392002	2.7437346231283426	-1.3821770810048504	-1.0668755590631576	4.9701873009196165	10.204116239850643	3.5489018623889694	-0.32675222119505476	7.923050065619086	18.45553661405035	3.1248622325984714	17.300900503476196	15.756713521999625	11.302909838312996	19.034003500517994	4.144170949526956	14.795102382409391	10.722301359173812	8.81577098301139	6.8578429318609215	3.532286964185383	6.045810468062326	1.7732951201375313	2.2397196882485173	-6.732203053911429	-8.342642588797156	10.572196438698471
chr3R:1092937-1093978	-8.32815843292812	7.267318372166159	21.517647027072634	18.993006853941615	6.499885920402459	14.121889857020856	26.870451966234782	26.615691822203576	11.480105094019242	11.273905956564318	6.33962266302851	5.712438792552666	4.982765288279954	7.1587248481958925	4.554400926471791	2.62855014332588	-0.7624954008696844	-4.779007827315218	-3.169933933368211	3.054832797169685	3.146496587635682	0.5132951515833237	2.33572424367196	-0.9225536617460052	-0.6375506515049705	-7.9135482287744265	-13.596659330129715	-19.308700568631984	-18.010364354475172	-12.11247084398529	-7.770994713612564	8.091809554975894	10.437295818207012	15.650483590493577	12.938662758732566	9.891385762816094	3.9709156755396293	0.8440009943907997	1.1075692202800151	3.4863692801625725	0.2651018050502416	-1.1092402229009788	-1.3711336040911821	-2.5918493045845246	-0.1421331514196079	-2.2956485333676024	-2.9824219698701864	-7.174442969375702	-2.0307662878035884
chr3R:1411712-1413217	-2.2814096966940323	-4.697303187869877	-7.372026896900882	-8.704666360216848	-11.778329415168017	-9.598705454716864	-8.270993195792451	-2.789290833224222	-7.619111178899688	-4.3961441689349385	-4.013390581003731	-3.700842736611214	-5.755433092975399	-8.52484120415363	-11.323925485713827	-13.234330749600817	-12.087109816062226	-10.502648559197647	-13.263834125029877	-10.273575064920212	-17.578159822519723	-20.407202831026712	-16.943288646811293	-8.772081552836113	1.4199062677447933	3.858646053612645	-0.3379649770371427	-1.760918911535165	-4.9972377330347815	-5.545246856623349	1.4313637641589874	-0.6816519536376183	3.8760078410455927	10.606559555065475	7.638408921884107	12.456436100370762	10.451945330182605	10.149812219697724	21.819413523733186	17.54647693029343	9.721869310855036	11.496562532151117	9.78541339691094	3.871606165212225	5.421607886112052	2.2921742682345787	-0.7594875187518242	-2.0082962981555923	-2.4726505660861258
chr3R:1439472-1441354	-14.52069405175584	-10.286185313665067	-10.714630285052205	-4.563380938904383	-3.651128381367277	-2.9648075919637042	-1.2192905476671736	-0.2406233412219088	0.32675222119505476	-3.972630657684957	-8.888308488076728	9.713167169685786	8.973220726923664	6.682993823766189	2.072626137161015	4.40125530641737	12.061604331046233	15.455183156762713	20.426313300410424	25.060748596852022	17.27105686153848	8.79359370907676	20.388153107311187	19.996883266979324	12.065871277171215	3.522187504515047	12.610678797743882	11.317566324144552	16.6352594311349	11.557747896950206	12.314159333888655	6.407602673762054	4.158249122186115	5.630302474167562	4.508255398133268	3.271237034892565	0.783554142108237	-0.36039710173057043	-4.07667422433124	-10.229918533146073	-11.393649742794764	-16.038379111455175	-13.49986378998075	-2.0098993249934445	-9.82816949821265	-23.069128455199685	-26.22128988749659	-25.49845949555539	-25.542600259371756
chr3R:1493396-1494478	-3.3647802342593924	-0.24517880602731876	-10.298471700255938	-6.132542401193245	-7.511077714511678	-3.676399430248123	-9.43751580154057	-15.839720389198007	-16.23734622759374	-12.545882672896909	-29.095709367801692	-19.335373889501398	-7.974840063737948	-7.387549028761558	5.09513260350674	21.959079312444278	27.769758755854234	29.907688505286156	25.14058133387499	13.182880544892122	16.440523961516625	16.825925748202163	11.835935547578977	13.092024961299817	8.486955880856515	7.001582913774714	6.236224253986712	0.986178161096891	-2.722820712245071	-4.598504076416683	-7.292866121379557	-6.920237479016918	-8.546227543640319	-4.360757594340291	-7.528667612156792	-10.258497397627746	-13.726986762907268	-10.020345188885305	-14.94929551980736	-10.815026798297183	2.602302607788822	6.053950987096878	5.329389999619986	5.189204665100887	1.9335206543268417	3.2709234435545977	2.4151687273403164	5.4472137518888015	2.390894703712301
chr3R:1564330-1565396	8.737924281237945	6.961639915096529	1.6806839062132066	4.940051594654782	9.566516203384515	5.137259627922778	4.597878409506661	4.782329995945172	6.384146129375761	2.4871464418699722	-1.076697745514295	-2.401411587548011	-4.365908769270846	-0.35745556757350255	1.1737218734474009	-0.7359535705891888	0.7359535705891888	1.5482327425807536	3.1884429158284533	2.6454201302171687	0.9527115521825327	0.7359535705891888	1.3821770810048504	1.7083487806465105	4.476048584573349	7.562370910449782	4.934975576571519	10.14131238139939	9.139355743883092	8.645415470117177	1.1118959155158696	7.388796602316016	7.359947865740053	0.4547195741423294	9.497430403649185	13.765774654045789	12.276694362906028	12.846953090713056	11.25405379807221	7.700235972956003	11.008052876373192	8.722401035853744	3.7368193949250763	3.0476808836074327	2.288796029343173	0.8628532970111228	-0.6960298035417796	0.3459216206585494	-0.19916529609750633
chr3R:2209581-2210575	1.4637527426815686	0.0	4.324710936709231	12.355578381191235	11.604005056231266	15.168493558599835	11.560067068431453	9.377189000590356	4.621263807392939	7.536520451967017	1.7668445652351437	0.2614505271567006	4.870397801755718	10.007934367551389	8.789223968633133	6.092925104201668	6.880031754249688	1.1650465762214945	1.040848634130151	-4.077259855582592	-2.8506092806655396	-9.640066632463949	-4.99871882890483	-6.888698567132443	1.1454100174710948	0.5802761245755621	0.6015889139767603	0.36608774816624273	-1.6040261953366362	-8.865430423111924	-8.585159983579942	-16.746213477067396	-9.336588211883866	-5.228154233495449	-0.4359239231164445	1.3016166698136762	18.57278557113379	20.609158786072342	21.899610457316562	25.246378942374573	21.350860450128707	13.860027466730667	20.37335778035806	18.6456636824581	15.914730058590376	17.00881994979605	12.161775963910499	7.77214253954524	7.538183581503502
chr3R:2242261-2242729	-21.40063940231556	-24.704227823686367	-12.8185248961449	-13.32881203090096	-3.7621690024694154	12.59614588985933	14.148965687619349	17.85426921065905	13.22375208941392	9.096195010372075	7.3580422595969015	-0.22939560124275402	-1.8723694906315946	-6.097688302731152	-4.160397536628454	2.7088500838279015	3.4545335358343583	0.144266854587848	0.06932047124102698	3.695401717402944	5.979921670218948	3.902773439043239	2.3361582789700757	-0.1663006862842613	-5.140664245246204	-7.621240731630991	-7.372958015531057	-7.258008894513239	-0.8695931004903882	-7.048484967966026	-10.439943883324107	-8.551911542530013	-15.220200190473202	-10.78191797978321	2.4467410740227202	6.853188235938524	5.660592210006568	3.2044016354705906	2.755217811233027	1.5867625248136215	-0.5822386062281198	-5.027118876849052	-8.760859451044027	-10.165405186075358	-8.882990815620666	0.9126422037110332	1.687934289136349	1.5107167433879414	-2.356022268912259
chr3R:2912848-2914116	-4.890767495728625	2.177003172384584	7.048356331423357	8.471539775864285	5.351180527609943	6.330193350361886	6.9807530163278475	1.6726659186580606	6.779837511692792	4.401973712777823	7.015563202337922	5.781462245325764	2.8879856964477946	2.101950695448422	-0.3476588250069849	3.785163311915232	7.031741944466807	7.0850090718364624	5.546224392949035	1.743695692465778	4.620879909796377	5.673430682347398	5.977937448496311	7.3936241920735135	4.9524156206565975	9.339892557895643	13.10253264095865	10.595187047528963	0.8457119955017671	8.70929911288274	11.749563182863946	15.372914863191575	6.105342825598859	6.0437892265251865	11.933232739742012	9.903321936223925	13.251389737618247	9.155892923525911	1.1337709951695234	2.2590189216015064	4.577200076718967	6.493498630345483	1.8114887750764912	1.7095248879631941	1.489739635518928	1.6548510505161402	-0.1645482614775972	-0.2795753296109495	-4.0431000460778
chr3R:5069236-5070213	-0.3774590576413527	-0.8961112713047917	0.1731679895411136	-0.5743734592422843	-2.1327384077445983	-2.255099479538319	-5.627306085645177	-6.110650295704951	-6.9800198567313085	-4.226356994287705	-0.9884928598239788	0.0	1.4637527426815686	-0.7359535705891888	0.0	1.9084850188786497	0.3842533059311557	-0.11454794076652432	2.9956668583335557	3.066105637066666	0.7960211468920065	3.264967331225913	0.5050476883409762	1.8549020769106088	1.568095614860008	-0.3493186417531785	0.49033576452690014	0.7869235550701423	-0.3842533059311557	-0.6252873828651145	-0.47712125471966244	0.8182311240989194	2.3633587883085942	4.199126943575192	2.37376318069434	4.239684533152774	-1.000910226002865	1.3197504034470002	4.06301923308007	2.3472714665395844	1.5709030994054676	-5.139161513472262	2.684916360696487	8.66823417471594	5.979978318141507	1.3576653259912086	4.225774357458137	1.507590423873707	-0.4082445902549116
chr3R:6153996-6154927	-0.09772437805663761	-0.7259323812796494	-0.47712125471966244	0.7359535705891888	0.7359535705891888	1.0668755590631576	0.0	6.322920439641576	7.426685821909903	8.718007579403396	7.791890330370724	2.5303713098898157	4.584783056223762	1.8688852814393242	4.921721036429004	5.927861215449211	1.9605523250565686	0.0	3.678446233152976	4.78666911498973	0.9648536905119721	3.349489383286944	5.790934168685401	13.415525750129502	1.3124749025112545	0.8065359368777398	9.611763390024755	11.246476884692036	12.353209882719408	11.99201885454933	9.753927241766332	7.437216453297405	0.7494780125413312	0.854716488900527	0.023916182981365476	-0.7545236021947348	0.288769123076823	1.0516445787437458	2.727415638026033	3.2438129983809922	2.024430798741572	4.478895271789124	3.3753203528242692	4.325589835003461	5.6262333813002865	1.6127753727275136	0.6380172731361782	5.669768375124757	2.0881491426267775
chr3R:6612193-6612915	0.4359239231164445	0.32675222119505476	0.5552050987676277	1.6590342004998848	3.748205196751026	5.527587388426101	4.763035977259714	5.540813818459556	-0.15476836551837433	2.381403813156292	0.2924869563500515	2.2326749734430975	4.224583785215419	1.6856193356040952	3.439697726995156	3.017829106376209	-0.9059652567236041	1.4637527426815686	3.9803899654169848	6.19714460603386	-0.20411886159734718	5.264848652858021	5.61535141189653	4.4164773875423435	0.7359535705891888	0.288769123076823	3.0840872870783493	4.451231526361522	7.462867102046374	2.0098993249934445	6.116457376981108	12.63606629030237	8.6446150506765	6.876176347340008	9.36510096554479	12.732450670124601	11.991579927833152	8.554097459131745	5.828280920707845	4.891539368039141	2.3138081480635173	0.9184781355189957	-3.5937191370848973	-0.7381339349064254	-1.4993753431398167	-2.0471962535044095	-8.411123725301664	-7.838933219125067	-10.333282409568131
chr3R:6717887-6718877	3.6886663608038996	1.0361760418252286	1.945133606650919	0.04239963768108691	-1.9292461401100083	-3.298139439653962	-4.52122324456855	-4.798673256982268	-12.541520013450654	-13.092844949814102	-15.567673223870063	-22.591886247986277	-21.703242715618117	-27.87854022775955	-18.39764513684584	-1.778415346152348	-3.996833143367063	0.5640753137957188	-0.7359535705891888	0.9059652567236041	2.6134800859224034	5.325330393703227	10.556724738230114	10.736373095823678	12.691517792069956	13.06806044889636	15.818087062046772	12.064323863218755	7.6915142624145405	2.022496207586754	10.943806882698764	13.7405245842807	7.162470252952614	9.605625391184082	1.2368201982374647	0.735698901212032	0.26874680103146004	-1.5528834120057866	-5.788432828084165	-11.891444663398538	-14.251040163837018	-12.83918077826852	-14.081199199773012	0.61153889365818	-2.395364085255829	-1.5855533558223265	-4.662018840144391	-7.778719621284436	-8.217472530620995
chr3R:7039267-7040061	-0.8807275879539905	-1.3768430568588477	1.814817546908313	4.0296434034612485	0.09105307189201707	-0.12110167582796424	-1.132710317933036	-0.687105920789336	1.340838032927983	-1.1064770844568605	-2.881369674294503	-4.777138521232842	-1.5921209427106136	-3.3894434518564958	-5.033934132986481	-6.912770736066253	-10.204963698848065	-8.97793763362269	-4.828517904255088	-1.0421790870559455	-7.978900177595223	-12.267429607740617	-10.582195626111623	-7.117597672307167	-10.175187034403821	-10.938738018010419	-24.717321026651668	-16.6709194364702	-17.293192300911343	-12.072898480967615	-19.938773118083876	-2.600722668102656	-1.0668755590631576	-1.9084850188786497	-5.910467922061643	-15.9045533196472	-5.365958373137861	-11.053343606337378	-3.129359140198285	0.0	0.0	-0.32675222119505476	-11.094544966904134	-11.988046283799337	-1.3768430568588477	-2.989130109090395	-11.17092829885623	-2.1589988735008263	3.6290512175436604
chr3R:7568310-7569251	-28.804173584283358	-11.479087385625666	-17.696866133114135	-10.016392222679144	-14.817369532732396	-2.060683332355973	0.0	0.24062334122190882	-3.2023584046643476	-0.9985924343809947	0.829223299275176	-0.5376554423359661	-0.7359535705891888	-1.3528435241215888	-2.565057807311492	-3.2783596685700727	0.8511034648925215	-2.612002863170384	-1.2622609722412437	-1.6147112256500078	-0.9672141910592927	-0.9670162803285552	-1.4637527426815689	-2.758950572646042	-1.4694295764237102	0.30295428725626533	0.11492214373640347	0.549546496252592	-1.2094145884858098	-0.45967507969377835	-0.6720701331435313	0.33931103189411266	-0.7357890626869555	2.489607830302325	2.7964831134331654	0.2614505271567006	3.49644910698237	0.13211981999670377	1.8934209876116221	0.2223200446639773	2.426062910670921	0.9892907916506359	-0.5206442342562801	-0.6252873828651145	-0.32675222119505476	-0.5552050987676277	1.9822683280171423	2.2534597480534284	1.8525468045694709
chr3R:8245730-8246751	-4.280061381937525	-3.0990884565354153	-4.656322850206477	-0.3099050278638528	-2.8591438610383313	-8.416964801300267	-8.822182143974127	-10.964304461854951	-10.25711710612623	-12.423626206929539	-11.366997519159831	-8.01742953529513	-5.538570229830053	-5.464440930724244	-3.780292106972929	-9.656305359882968	-3.7556395887715484	-10.164602925723125	-15.505373403976643	-6.1020691146459045	-15.40112388533324	-10.456513034103144	-9.344733467523188	-8.62938495129301	-9.61160054053359	-3.1859715720840627	1.0737083675947718	3.5535540749525487	13.647472354137104	21.866924000359912	22.903980329155132	25.34318463407209	14.891684593394972	19.633680631648506	14.657905898201301	15.721400480839824	21.384738329583257	16.196298127056693	6.072527298062056	12.335829324596723	10.39373220850467	1.4842185285036666	10.939094277967358	8.308483997078222	10.469481101342046	5.9345233242347994	6.159250376718901	2.1193592150555403	-1.0725067342987524
chr3R:8508540-8510134	13.6003462566347	7.405990905579298	7.618338299692396	3.6107817175882952	3.388050145724162	-0.9149794721429193	-7.5262812543711	-11.095678155686903	-16.16583851235459	-12.693072151091549	-10.871749089219543	1.7222081316804418	12.223241515767427	5.5424388332226435	6.483161829441632	6.713429549729492	3.4015602615110887	2.1386313907948753	-1.304221863954969	-3.229566795369068	-6.245657446784073	-9.823910850361708	-14.102963757357184	-5.260077761984332	-17.488775232968536	-14.62411702230789	-7.56452255450841	-0.8146844934204033	-4.556498280010767	-9.585932719387653	-10.777121248900722	-4.002381637145744	-5.558274098559405	-1.4556677562864317	-0.43180613510903715	-0.03050027601394232	13.519500910257294	13.363943528656408	15.570766034072543	8.299483125149068	5.284299555425914	13.028158851600592	5.746897448109228	7.010429921215934	14.202395853375398	9.283513985787998	1.613710886517654	15.45979340357469	16.664551220481663
chr3R:9514155-9515359	4.423140744995077	1.6990984625444434	-1.169351894825662	2.1869111621176764	1.0166626859558572	0.0	0.0	0.6060298312333403	-0.05842765347130495	2.172354691994836	-0.8909251755411773	-3.6996663636018092	-7.833211715220928	-8.636359098391306	-0.3673406309489083	0.024656326317415544	2.928968231411968	15.085216032052246	3.1048330082692455	19.036093587148297	23.22002285166978	32.77877701006813	31.248101561839828	10.263872869484384	13.504594607648642	12.065875386766441	4.998392059304274	7.184352033854714	5.875686060177016	5.506891278542965	4.421865747470665	2.5586631320898117	1.1678319026707211	-1.963266143431054	-5.811288900583802	-5.798714190435792	-5.968986136109202	-7.079610768352709	-11.877278830191718	-13.844604084538714	-14.931643106257914	-19.175439526123327	-25.302927445857364	-8.67381931456518	-7.383055307280977	-2.177576564854214	8.222625661011747	13.323525586103127	16.412288579475536
chr3R:10447076-10448461	9.071866571168549	9.05928563019013	1.3517500911218168	-5.391762997711893	-14.414280785293627	-17.2457018341314	-19.451220200716495	-15.072518150476482	-3.971072081619527	3.77562102930647	6.3110938354505395	12.62059469872513	16.2377504537451	10.35335125616008	7.040674680730151	5.820979876272359	4.418646235624944	3.1046310052699098	5.896714674200296	4.124667650157067	5.87991357669162	4.2220414372716375	0.6491548913989951	-0.9527497831333475	1.4942435789011668	1.6876991215234445	1.4446188555873485	-2.5478860638470193	-2.3739344789582697	-6.4731852288308565	-7.711517391600932	-4.066964994925909	0.8187263019879454	3.326930593608812	-0.870994973069909	-3.1372480878280293	-2.2561768043450408	-3.8465524147515486	0.17925660538889313	-3.8546885339089294	-0.5555734293424546	3.070170103202802	6.689172703920556	4.414069133960903	1.7159984762253497	1.9019858010307293	2.2811722542900887	0.2809606065911789	1.1536550852580099
chr3R:10631130-10632002	-3.998136800962982	-0.784161581467308	-0.3842533059311557	1.6611613005066113	0.08542939168541709	1.1535175700737104	0.3842533059311557	1.8496855644883345	3.0737961294270697	4.0976002339008435	4.3105477693396805	1.3394466820517819	0.9031307816834898	0.5106564001304231	-1.3962811641264024	1.608812249710121	-1.7152440494930532	0.33818680422465797	-0.9005629747841227	-0.7132536338329608	0.56911877959512	-3.2869014944831965	-1.104920829442077	-0.8692471391431942	-2.533486273847096	-3.5933189522006903	-2.6215380058216344	-0.47271691143287914	-0.5656195010510878	1.2780642861172016	-5.0050929002018965	-3.5943457566513155	-0.825840357182985	-2.318691351365685	-0.81684140367428	-0.781144479986424	-0.28273532516762456	2.1732235675433507	0.27796301668209095	2.067773692364584	4.242288054348137	4.5288778085298675	4.912357182714044	1.7553685593854955	0.3839139948943208	2.507005670369466	3.2832915856508347	4.684480271596352	-0.8368658169267619
chr3R:10632476-10633751	-0.3842533059311557	1.6611613005066113	0.08542939168541709	1.1535175700737104	0.3842533059311557	1.8496855644883345	3.0737961294270697	4.0976002339008435	4.3105477693396805	1.3394466820517819	0.9031307816834898	0.5106564001304231	-1.3962811641264024	1.608812249710121	-1.7152440494930532	0.33818680422465797	-0.9005629747841227	-0.7132536338329608	0.56911877959512	-3.2869014944831965	-1.104920829442077	-0.8692471391431942	-2.533486273847096	-3.5933189522006903	-2.6215380058216344	-0.47271691143287914	-0.5656195010510878	1.2780642861172016	-5.0050929002018965	-3.5943457566513155	-0.825840357182985	-2.318691351365685	-0.81684140367428	-0.781144479986424	-0.28273532516762456	2.1732235675433507	0.27796301668209095	2.067773692364584	4.242288054348137	4.5288778085298675	4.912357182714044	1.7553685593854955	0.3839139948943208	2.507005670369466	3.2832915856508347	4.684480271596352	-0.8368658169267619	4.5234189168423535	4.434869008621041
chr3R:10720890-10722796	9.067310330511344	12.81788064660122	12.389402816265848	8.406936098080381	2.2470579269828503	0.021337966372107595	-2.8804150159345765	-0.9604623125042847	-3.473017782545966	-2.8286872121732087	-2.7022264221984194	-4.501925799965405	-5.5248604484057955	-3.737664305135147	-2.7170398807896414	-0.32675222119505476	-4.9381881094227795	-6.570995769773675	-7.008338984349931	-2.739437332734653	1.6049909883267481	-1.9586891613258226	-1.2813406034374712	1.0004410830480637	-4.194893257770612	-1.9684759114997832	-2.2603461933605224	0.0	-4.735508700744814	-6.47472575370338	-2.797149961414088	-3.2392855019711657	-1.5558886446357354	-2.812347947227954	-4.851252398864477	-6.105267615565492	-5.4987071460559385	-0.9826281922316868	0.0	-4.839353834052872	-3.192470469437019	-0.7359535705891888	-0.32675222119505476	-2.4803400440414247	2.3494698135642946	-0.3842533059311557	1.6420305061792517	1.1747276046052482	6.307413555129319
chr3R:11094407-11095356	-8.359036526687717	-1.0224366415224984	2.4038966772276393	-0.7818516535680169	-1.7864263796558864	-6.286539028412075	-6.946610141833542	-16.060565025696345	-12.26997432115923	-12.464897019708546	-3.744918445101675	-6.167303049366561	-4.609220601898738	-10.712778547328453	2.7696455322950264	11.738810626781966	12.880499390112327	15.32514339090105	6.092297866037373	3.8300447556642405	1.272267686800831	1.9332835539147397	1.9465414831535044	6.322140732804165	6.749627122391752	11.354631139539624	4.936276989417995	4.109270577096854	3.723746743596813	2.382246513544687	2.198847862361626	3.22772809187345	0.876413183428786	0.780044730037902	-1.5310268109344833	0.5237669304877487	-5.23859430850929	-5.770738761170934	-8.056746658532528	-8.839098829271132	-7.881204661613765	-4.196423614990322	-14.817826768827157	-22.089585474791896	-23.708524114976598	-21.238825724857353	-24.320604100362317	-29.69338216273563	-12.033654921825697
chr3R:11098216-11099649	-12.26997432115923	-12.464897019708546	-3.744918445101675	-6.167303049366561	-4.609220601898738	-10.712778547328453	2.7696455322950264	11.738810626781966	12.880499390112327	15.32514339090105	6.092297866037373	3.8300447556642405	1.272267686800831	1.9332835539147397	1.9465414831535044	6.322140732804165	6.749627122391752	11.354631139539624	4.936276989417995	4.109270577096854	3.723746743596813	2.382246513544687	2.198847862361626	3.22772809187345	0.876413183428786	0.780044730037902	-1.5310268109344833	0.5237669304877487	-5.23859430850929	-5.770738761170934	-8.056746658532528	-8.839098829271132	-7.881204661613765	-4.196423614990322	-14.817826768827157	-22.089585474791896	-23.708524114976598	-21.238825724857353	-24.320604100362317	-29.69338216273563	-12.033654921825697	4.689463963273425	8.822224579502338	14.538139757124487	21.164470260040673	15.880740872833869	17.133133865476363	9.986403169345957	1.2917063423499715
chr3R:11169963-11170990	20.48299332105578	25.201549130942393	23.062380002988384	16.264996941780904	8.982809497919215	8.700727151645678	15.734437238943924	7.760504505830798	16.59907689302926	14.434620343456489	9.062915963070143	10.759711310889466	12.290982420737514	11.180073880270184	5.90070175310942	7.5800862066223775	8.14134086941403	7.516823327815806	3.2993845636434562	5.6072082572334985	4.739357885774221	4.740262719480323	9.958520951123608	3.510825320662338	5.365283169814304	4.146943405482003	1.4950604810217871	1.6365618519289422	1.2082930535016638	0.6580234691134474	1.0550642289061505	1.3339968140799412	2.421983982726978	1.1743411114362206	0.34005156474629855	0.5134325870148945	-0.10465031252319873	1.0367131819396886	-3.1052176069549993	-1.64554868090824	-1.9552483366179196	-2.494469806156476	-2.4283029517160264	-0.8603305919856168	-0.9089444541467617	-5.402988499564995	-7.053611128404532	-8.327876436371696	-8.51090036418163
chr3R:11926546-11927955	12.638714566217638	15.027153621227885	13.394606652919643	24.147360259016132	22.44871646613969	18.30125202980349	13.28389850742815	13.35755122373715	13.142741009546066	10.678101520938396	11.479589398287747	8.387236684917665	6.297309684346921	9.401060808879576	10.284327379193163	6.582766955241602	7.597052286128877	5.977387011367518	7.400696516917017	3.7587550267668104	2.589464006697567	-0.766127478385029	2.3710194753674507	0.9320477539038945	0.10536316351867787	-3.6258720020111412	-6.300214149327039	-5.95442319528745	-3.632470621199928	-9.518513317275017	-13.8702384371009	-13.419922369613232	-14.300435927763298	-15.568250659943933	-16.179575853755548	-8.073255140080645	-3.7059494836972493	-6.207607263785088	-7.33798475486095	-10.01532063455233	-14.930258005594789	-13.697744894459886	-9.512897192837801	2.748710723614891	18.86955783263065	14.155168247979159	17.548534619514513	17.191587241516256	16.0910902499721
chr3R:12266569-12267365	9.119209556655893	6.8668476237675575	0.8961112713047918	4.8896628761291785	5.457552890282088	5.770343331983654	6.443892531677302	3.75166752487992	2.4231357655808914	4.309591293225423	1.2859802894986359	0.20127506014148433	0.5978813280849311	1.4824425977057236	2.9277168050162508	1.9805700448781112	2.1303847161702	1.6481684117414725	-0.044734623981922635	-1.316932323034509	-4.36467255648947	-3.1020488686288576	-5.017428297808721	-3.1979537792543686	-5.4717278816282615	1.469006444721047	4.100282679779829	6.04319537034745	10.357153719068998	13.08183241125049	13.304654808064463	10.361073877521795	4.013840775506898	3.6501630587672125	4.6385580452281205	3.9104677132332344	3.616181839584052	-0.09733063131635113	-3.8123034945983076	-4.202263553803286	-3.8575983086844348	-4.362681451898129	-7.496566499300916	-6.339377494024591	-7.577491021087756	-9.749887766594716	-0.9193975046841285	-0.9059652567236041	-0.5891389972858222
chr3R:12914726-12915739	-12.607142583065363	-14.40439999262246	-10.376045625875228	1.3180634813829157	5.588703040004864	2.1062353088930648	-2.0830824974868927	-0.6336183312848491	-3.298139439653962	2.7285626823170506	12.840317058669472	10.62818088583767	5.236446805383421	8.74731684860776	3.230598230192626	5.203239361890677	1.8821773410399258	2.829451232157933	1.392723410184599	-0.5631066567571558	-2.7308849024564954	-1.3219993114577488	-0.2723258390365764	-2.515029215238511	-0.65284892586587	-4.352230460481435	-4.727245808830747	-5.1988444198719135	-6.983707530397202	-1.9122178807332113	1.9366985454978825	5.204929950931931	1.1972886476436857	4.327693549486333	8.723615578501125	7.503699305360648	19.64495965478289	13.09756774536862	12.838114713781676	10.533589570926228	6.134164283387391	3.4664170909887115	1.0402925821768116	-0.3434052735802936	-3.741457585297029	-2.559679107096985	2.7305699046222425	2.815532594494684	-1.3610900042577725
chr3R:13500839-13501749	1.5084724273382424	5.034527704078313	1.4786924030138957	1.1737218734474009	-2.0397414366620943	-6.460787104424882	-6.446290363605768	-8.296387016874135	-4.792718258379788	-1.0879376039890982	-0.7359535705891888	0.0664222751202442	-2.9977145342434413	-1.4398513607027426	2.1629828338656307	1.7799846799736057	0.36145188331363115	0.7811839712033085	-0.7642947130796619	0.37107205997171755	-1.0248683428403575	-0.2653736150893788	1.1211745387396015	-0.41882873031872536	-1.9066941029601459	-2.1817684990676773	-0.2510760978014471	0.0	0.2614505271567006	-1.595213143282009	0.03399049944886811	-0.32675222119505476	1.3016166698136762	-1.7667251892332947	-0.8417106775918424	-0.5553638901437095	-4.405645626451473	0.3411449834230643	-6.02131616366718	-6.63575615523148	-13.028453472347975	-12.191873833789202	-11.738849418760735	-5.583770036272022	-3.0081289305897467	3.0666560165148367	10.91172932316115	9.54785622137263	8.09765339024591
chr3R:13623282-13624270	-3.5591719748277004	-0.7259323812796494	-2.2533571449195144	-2.4066794104172247	-1.1064593634800717	-0.4208833195930806	0.04649443727572114	-2.0584693253547406	-4.488619117122714	-4.245434157846819	-1.1150305900284696	-1.1737218734474009	0.0	-3.540378867752066	-1.2541162032756683	-0.5345811364447238	-0.13503616884118105	2.0880275476692773	-1.8026704123018673	-0.1463190087125412	0.03801711342658049	-0.14184530861296119	-0.9884928598239788	0.0	1.2961530341329148	3.243302699106465	3.035338797088297	5.174301934333909	1.257806474808461	1.2797874988400266	2.622783022157083	4.199143090753088	0.06528679317687706	0.6866970390373869	5.192621076999454	3.324397667976635	5.592342938635447	3.2082595404106846	7.491860167619353	2.916058261004084	12.141309323863236	4.162398820632692	9.132863375786524	5.606215477568099	9.967306645823456	10.403635053603224	8.760914506500043	6.486227289081473	6.115738053757995
chr3R:14500726-14501771	-0.5027854223417489	-0.04937239749325969	-1.4285059575571346	-4.512188106301704	-5.033134618096359	-4.066652984056027	-4.232271479570705	-4.017429032163817	0.45465188078030555	-0.2688538000376671	-1.7399663551288176	0.09874505311613337	-2.1633972013120317	-2.686514477863316	-1.2092481220182059	-0.022155285075332237	0.3551616300004318	-1.002218800574404	-0.9474981613054906	-1.1269828484614135	1.8667728398544277	0.23097240156261764	2.3338506263193612	0.49561497165754537	1.6344167561874963	1.8480245623592513	2.3363127086458846	-0.7436169659244942	0.0	0.0	-1.9084850188786497	3.070010011007996	8.547047399200377	11.648451306330859	6.623628204139252	9.112340730236353	9.189522344877414	11.770019471390052	10.955377076389663	8.865293862902337	13.577224624278287	12.495683738762079	11.736720730691328	13.663344246703923	7.967361384079937	5.754326602376504	2.504387072355558	0.05353690058568801	-1.1812185551271452
chr3R:14577887-14578583	3.5074045717731126	4.154688163440854	4.10975614559584	0.9547028156305489	6.112275331779836	7.940562966061835	2.8875377464785417	5.492864102852781	4.37020186112848	2.259982999975834	3.488603370172769	3.547285981346494	4.758148879746457	6.90494136076109	2.899806524846873	2.172271733530807	2.117763936577354	0.6252873828651146	2.27573125129075	3.073865695805926	1.7115341193933067	3.832450605810151	1.7361750315173776	5.164846809944939	2.4931658647379575	-0.7841348399645695	-1.1613410702838936	-4.007578940083677	-1.9969147169882728	-0.36815049529921656	-0.05595057176942901	-0.37471579192946264	-1.387772626997212	0.35922910157752874	1.6961481022601146	0.8694856276865496	1.5789265106862655	1.1892395980789756	-1.046100882360509	0.4715826021997799	3.8053191374785866	1.1180071344381408	0.47712125471966244	6.456661629466029	9.930201947920798	0.288769123076823	10.273937681278257	9.866112949250539	15.206731473839413
chr3R:17047607-17048710	0.8146844934204033	-2.248057445141077	-1.562830727830078	-2.349102210231872	-8.573794530402354	-9.30440558065963	-3.8233163631734364	-6.257530999149604	-6.104138880309536	-2.853544181944009	-6.889927977393404	-10.607189681326197	-9.974704632437176	-19.562416668952043	-18.92463366010088	-13.758888056055019	-4.690386897138919	0.21117626865269093	-1.210311746022939	-1.9464695889053896	-2.226866301641665	-5.952769038742905	-0.9732981150444946	-7.837361623187525	-1.504414249305397	-8.040109086078079	-0.05869359708938579	5.0566001990113865	2.711599029891992	2.5249465644509406	7.611234525382666	3.5510736643445364	3.74592084862348	5.042852238320565	12.201065710451244	9.384907774187544	9.408737905315297	3.864839599260782	7.217362450557316	6.221714755713864	6.235412307628236	6.51320134850242	2.116578994423648	7.582378551193594	4.977838156946179	0.9652942294281279	4.376561477078556	4.117060523652732	5.657237925188003
chr3R:17858327-17859667	5.839290239538726	0.8881232239143072	2.46034330959905	1.1141960050999702	0.5591907691058066	0.7504839099806654	1.3621716488021876	-0.48439097145072446	-0.5799120999595514	-1.7202561325501502	-2.357786486166232	-2.378272848829812	-1.7353626985013086	-0.03363188635396786	0.7933165457988192	-0.7359535705891888	-1.1586000686795346	2.965172224808521	3.2438109353531446	1.4438432384487503	1.0530003516895863	2.762882994219597	1.9379277478404204	5.115657641086931	1.3197504034470002	0.36079828323768526	0.3943641389303225	0.5756315718984268	2.277292504650865	-0.775842803164787	0.47712125471966244	-1.9769857196479577	-1.8593678447206412	-1.5235855629171835	1.4959994217278076	0.06293140703238648	0.0	0.8874803547657467	3.6467901253682276	2.265111574250747	0.0	4.563465938907516	6.064426607236639	11.586818407584898	8.644753044463023	8.804547128726666	3.2045232320412613	1.133339919929719	-1.0598788089991873
chr3R:19110295-19111322	-10.540976796974983	-8.905636773767775	-4.576206673547844	-4.768500721471994	1.1737218734474009	-6.080755723321835	-4.443837110018754	-5.042652320141774	-0.47712125471966244	1.4313637641589874	0.12328227301712781	-0.605648099073287	0.5766810647864095	-1.1925814560297807	-1.8542751042967118	-3.357000688468153	-0.5767583231624765	-1.287638535561127	-3.6460562755421697	-3.2258411729241936	-6.62933315406044	-7.74342457327657	-5.439206918372949	-5.740651538151571	-1.671879013826249	-3.335150324835459	3.4802351048410025	-0.09985374411105692	0.6809052643055659	3.5952095332872434	3.8166798008763134	4.5490754526236765	2.15050824732013	1.5874572708148043	5.187049039541664	17.32951273571415	29.233119746146354	14.25808150152378	12.39579601409448	4.9861627307534295	3.8678764688509397	-2.1236998478520714	-1.7583075587467176	-6.380862392797045	-9.429944133433494	-16.638358951446392	-16.447504977750953	-12.836686689128554	5.060592396951987
chr3R:19601072-19602171	5.86684061594299	4.301970387942891	1.4637527426815686	3.317737472987579	5.421090065576806	4.822561041220886	4.825751259528477	0.17380476946626222	1.9937149869632425	-0.3966255282184726	0.5569152554507842	-3.85432813713631	-10.101208927541913	-11.852188642784741	-18.71030405515763	-13.899879950995256	4.479083341472873	1.444355557038802	2.836054522105309	3.0879900546224635	-0.09611560576765649	4.347444824882235	1.7393887009036326	15.77454990458006	13.108691283369613	17.9317865094549	10.882419674214754	11.970005526396998	9.781310387091596	8.432334371264716	9.112481914299519	7.8399563959512	2.0396589902222773	7.47242026617097	4.748283071616869	5.799315200939512	7.893059707043523	1.6668977295464298	4.478970612654601	10.512117782604458	8.793013372350542	6.661818837814308	7.16515851466839	6.641176762044869	5.616598793552698	5.6567892695817985	4.305717787908483	4.999942414961377	1.8829559482495184
chr3R:19858362-19860066	-6.168574616609425	-0.7554215452717997	-1.5205311888400723	-2.0146790899557634	-0.12745274969425552	-3.405287421114581	-1.3642565170194358	-1.9475415349974359	5.599369904294506	12.25748287214596	14.534813871902637	10.97640267679783	6.7981747321161095	4.803663225390722	-3.138591620216501	-4.8536008406504525	-11.517346107661536	-10.93747125388182	-9.338234194320915	-11.776233096563677	-14.150610293403284	-13.204958621447046	-5.714218348749178	-6.777836943204148	-6.896024431183055	-8.768689202986401	-2.040798121852448	-6.836228528543177	-3.094275047049504	-0.42089311482881603	-0.7822497065974797	0.302302415767695	1.4329417110838014	-1.7547156730205384	-2.1175318794515112	0.05851597975293746	0.03923885817930211	-1.7160233536387708	-5.154942850878735	-3.340149043181039	-3.9708979580983605	-4.915839912345938	-3.4677984075768378	-6.532119004820039	-1.6865583723593303	-6.594847699551546	-3.7742867185066493	-3.413465285552094	-1.1118959155158696
chr3R:20142733-20143869	-2.787798960224705	-1.4384164210509827	-2.3998294388735406	-10.535487060129023	-8.049779894633065	-9.732574788828506	-9.893828820940785	-6.0241423723599326	-12.663391337848577	5.861454796991038	11.137030119591676	18.131905722868417	12.270534155005022	18.794188593974475	17.773553371089136	19.908470004691385	18.91163778233163	12.2272578999116	8.661640681873422	4.606014173224662	0.2257642873915579	-1.3510487288384327	-1.3187974633333692	-2.5328100767415775	-2.8943490678603583	2.301146409308147	7.7586930849178195	9.263426000784808	14.364359543308684	6.408265653379702	0.5276934093934911	4.054004302069663	-0.39161399889344356	1.9945783067878375	0.6566362015168097	-0.03449607904650195	-2.551125878482193	-7.005218021210187	-12.645318231945126	-17.44017455821451	-21.611933011672193	-22.438761612085134	-18.73412664265396	-20.908773515341018	-29.504379991274096	-38.92606074152849	-12.566703803236743	2.5022904340528744	0.8403855211471059
chr3R:20474037-20475061	-5.231649156902981	-6.1505152330045565	-8.806015532395012	-2.3358376903779603	-1.184584460397631	-2.023126312890935	-1.4310289473462419	-4.211972052440145	-4.048728391480497	-2.8570127010414965	-0.5991528409482914	-0.4447253067938503	-0.18946256670265693	-0.32675222119505476	-1.2048957693008349	2.385775546708764	-0.4545456882419626	-0.1810508810297222	3.0713233068897945	2.124618690358108	2.4185106506640235	5.413054686409084	6.115767252678824	-1.5165785249452894	5.447318224888282	5.494427256912339	4.499405202611735	9.49207486688824	9.773521741570425	0.7357890626869555	7.881429921226314	10.89253582261743	7.10157025324727	12.260840605497878	12.955291009343929	8.842360681046518	6.456307797189648	8.433153205862848	9.341477006013609	10.269672921586148	2.504881720028161	-2.039865526023095	-5.7619602955182625	-5.361706350778322	-10.06329257081137	-10.8141848707204	-6.694697395594363	-10.040046607684095	-6.757064755200371
chr3R:20627199-20627988	7.929378644713663	0.7237750298121786	-3.525962266480761	-6.4116799437716425	-7.124526413820696	5.215938928172522	8.771692404009979	14.15132683824209	12.880079608348934	9.222452361153596	7.801210818663223	1.5252893664061267	-0.8683030509707487	-7.197965906951304	-8.351763331133393	-10.90885683423864	-11.676635659680613	-8.566039237892396	-6.398291383901139	-0.8085601531793762	-7.444532638572161	-3.3680064857230696	0.4365903564516786	-0.9609115391260599	-2.1489773449306475	-3.3308415265769327	-0.250658473521147	1.4776336981457387	-0.8837174796880679	-0.02231556869454876	-2.100752052690956	0.9689158493738678	2.2460449160148963	-0.3914047304063142	-0.3985153753831522	0.7748051983631498	1.1836358798685103	1.1023668380922858	0.4715826021997799	-0.2887691230768229	0.1559742760354114	3.6565089928377748	6.902983626537984	4.098009679634436	3.2973169064090526	4.659851275167585	6.162619052764802	1.041562685491579	2.626381004671105
chr3R:20641308-20642395	-0.8837174796880679	-0.02231556869454876	-2.100752052690956	0.9689158493738678	2.2460449160148963	-0.3914047304063142	-0.3985153753831522	0.7748051983631498	1.1836358798685103	1.1023668380922858	0.4715826021997799	-0.2887691230768229	0.1559742760354114	3.6565089928377748	6.902983626537984	4.098009679634436	3.2973169064090526	4.659851275167585	6.162619052764802	1.041562685491579	2.626381004671105	4.293182381975832	6.175157296585498	5.214078178939513	3.20431296319532	5.940286301494273	5.524551853507488	8.411945403148566	8.664089689114395	8.688813751444293	3.5962408307163947	3.248506457850724	2.1959811759959376	0.620256530340199	-3.2982002079806487	-3.782465523087387	-3.675536456495249	-3.4909066867275538	-8.134579704409978	-5.437116618648557	-10.120874891216035	-4.827373723278938	-13.497899450875034	-8.121469523645501	-5.017460780733913	7.533032487941959	5.902374044130487	9.424277183769775	5.989810615552629
chr3R:20644549-20645320	0.7748051983631498	1.1836358798685103	1.1023668380922858	0.4715826021997799	-0.2887691230768229	0.1559742760354114	3.6565089928377748	6.902983626537984	4.098009679634436	3.2973169064090526	4.659851275167585	6.162619052764802	1.041562685491579	2.626381004671105	4.293182381975832	6.175157296585498	5.214078178939513	3.20431296319532	5.940286301494273	5.524551853507488	8.411945403148566	8.664089689114395	8.688813751444293	3.5962408307163947	3.248506457850724	2.1959811759959376	0.620256530340199	-3.2982002079806487	-3.782465523087387	-3.675536456495249	-3.4909066867275538	-8.134579704409978	-5.437116618648557	-10.120874891216035	-4.827373723278938	-13.497899450875034	-8.121469523645501	-5.017460780733913	7.533032487941959	5.902374044130487	9.424277183769775	5.989810615552629	3.659931751531834	3.8001912937697386	1.8257672147205948	4.049584196815352	0.9276455389225554	1.1321076010613342	-0.01776333499858403
chr3R:20695201-20696148	7.378392552065785	5.724145966950015	1.4362820044816205	1.7190314631735322	-0.5563440348859585	-1.8896456229857623	-2.4797989929280986	-4.499527700296591	-5.774289663638924	-10.208085764184395	-5.03296192282105	-13.304258272537126	-2.568532765931552	-9.31619636143246	-8.267934078384181	1.5022269290607766	0.0	-5.165339044394201	-8.954674054966688	-13.459019257464622	-15.13032866292173	-8.9541164985976	5.527292739526548	0.9396698935460946	1.9325489045477005	1.7407076077571686	3.483321128111907	4.3717789988588835	1.0099378001254522	0.288769123076823	1.0207429196409408	2.7959310404793483	4.0353080937883385	10.064014195158904	0.6610055706295627	4.088091043890682	10.293284228212341	13.920863410822701	6.648834940974953	8.1199710638034	9.45889241225214	8.048912861061583	7.993733838749816	5.560087459901842	4.647597273155535	3.1720226515604786	1.0973573581057074	0.3624769371898603	-1.0679926267136988
chr3R:20770922-20771963	2.61043738582295	5.310824850841781	4.354322487768667	2.7758508645205784	4.752822376204237	1.5855240669722246	0.7158051146113907	3.2762326337832506	0.21729148648664223	5.884001389015934	5.688352984816744	3.328244500232019	3.716484449564166	5.5671007298618065	3.3829304339960387	1.5331494707473186	0.4428721751206661	-1.9743073158858806	-0.8767427305069391	0.5024605573977496	-0.4637832575506242	-1.5505445497264825	1.0864539339455386	-1.4443278360776652	0.9085940000935679	-1.7548148429343502	0.9009161771843385	-2.807691537147536	-4.882754093271426	-4.321507304984551	-2.6207399353763345	-2.6333697860219174	-4.573166281802344	-1.5354221234145025	-4.801370435611597	-0.7501174624605828	-2.739352703665067	-3.733134745078905	-5.020291452675451	-7.707966433433911	-0.5087887944061481	0.09346708979602286	-3.681297832278694	-3.5272221893168076	-5.523919447218391	-6.7975813152187925	4.311137949426544	6.235944215688165	2.052299118910942
chr3R:24365615-24366404	3.006925180548134	4.761786987217071	0.11987895295281155	5.71827900119622	4.102372069289898	7.792979075665281	6.653766759299566	3.856251036820645	2.2376089444004825	1.233605187077706	0.6242890014716237	-1.1764458254429282	-1.92461055457801	-1.7235060455117126	0.21706693826141918	0.41455327515099416	1.662333885564969	1.0079011659269312	-1.4539922934670313	-0.22637695654026482	-2.5698689441207834	2.528485225607659	2.6956084965076115	0.9108658276344159	0.30365689269820123	0.6280632384137591	-2.1142557080103446	-0.3535782791833349	0.6123775905314055	1.387669360318689	1.7547647224601886	-0.3173173457481295	-1.1983580280747486	-2.952414306097255	2.4112966295831044	2.2657108442453455	-0.8331037697083299	3.033736023632532	-3.0703402118936585	3.0029647268835045	1.9877750431528296	1.053675508087418	-0.799349752888705	-2.221224116931817	0.0	0.4270395891893763	0.8917101739216795	0.21052632091416779	0.32395595973144975
chr3R:25312653-25313604	0.43138980465136895	-1.2647992250639313	-1.566473570236718	-4.577734498817563	-0.7239237292841192	0.0	0.0	0.9884928598239788	0.5552050987676277	-0.04415280900623085	0.20964496654253612	0.9379072235236084	2.182213259545321	-0.1918635864515842	1.4637527426815686	-0.9884928598239788	2.312503114588495	1.4609781103571806	0.47712125471966244	0.3842533059311557	4.936358405013155	6.742546367709549	5.931130374590795	7.009766882170609	1.1737218734474009	7.136132626180918	0.5759929431950453	6.111290404959091	1.9455429961047137	1.8513657223168287	-0.2771873335899029	1.336472663936187	0.19476854322380385	-0.10889362083047675	0.18105088102972228	1.0668755590631576	-0.26145052715670036	-1.9398540440721914	0.8117928040469534	-0.7255695193058748	0.02822534354064719	4.868239268956066	0.46660954739493005	3.089445889968239	4.507033750719455	5.771730375323933	3.6009056641733643	1.293351254831444	-2.0171003663432194
chr3R:25880325-25881120	-3.513740648922234	12.552013798718104	19.589847997009336	47.949116822868326	53.97229207499827	48.86797782994423	21.072284545474595	16.99352859854145	13.152729514640159	7.0661210934214	3.0365843897448377	-6.5281031831564	-19.566392895261423	-32.85123472225558	-46.29609598077627	-30.034321457560686	-26.58786309455433	-20.638852931473192	-4.027854575895655	-1.9769857196479577	-1.3836034978805847	-10.073667191943606	-3.9519369699204634	3.0214767189493097	-0.8719282568057409	-0.6753370160420804	-9.591821960340546	-13.785162818809347	-19.19676483465062	-23.85609103509521	-19.326161651376772	-24.758882012572364	-13.8322188452141	-22.75836703827273	-26.594159618820058	-14.683200358746456	-4.882072549121455	11.822829647864621	25.61169271818126	27.147066245419538	16.559697680083456	7.893159039291274	14.342730195858255	2.844119687484483	0.0	14.089668566149102	22.075853856629635	20.024315485887094	23.24256518616213
chr3R:26420581-26421432	0.12189409947857863	-0.8126429329474881	2.4677275940578354	2.3938530155349484	2.925838492908827	2.260279349365111	2.029952230947167	1.5141990764470787	-0.6252873828651145	-1.4637527426815689	1.3768430568588477	4.514993301602647	1.9212665296557787	0.288769123076823	4.272202844477591	4.775272682512988	5.308323261206034	3.852059903290001	0.4883443855255757	0.12616170886957273	-1.4372063266572375	-0.6252873828651145	-3.2350982437437974	-2.1257404003796836	-1.0668755590631576	-1.215340334805915	-5.0872735054398595	-2.909015539834767	-2.098762832910192	-6.352928456292143	-3.8098604263675546	-7.890416689098449	-6.439326808342402	-0.9884928598239788	-0.6252873828651145	-2.7755044438142984	-0.2841378006659053	9.591788754524	1.9769857196479577	1.9084850188786497	6.583444642839	13.27693256972414	14.109098810557292	15.76418648548614	14.822605417615167	4.947791951072028	-0.7359535705891888	1.1737218734474009	10.119165376235637
chr3R:27438651-27439482	-6.972439019568688	-4.152820703366365	-8.912255118626051	-7.4560889904861325	-6.45428391021132	-4.407103300878987	1.4313637641589874	-0.5050184077099936	-4.957183934387411	-3.1771444501259856	-0.48723974652184643	-0.7875892944361567	-1.0439271037638458	-1.1869536743448281	-0.5484962272998744	-3.9750719857375425	-3.4079031711610392	-0.15141787690632955	5.900344840755359	1.7252683226357135	12.721921703554838	10.520586312797239	7.121174128933014	3.7416609503703655	4.479478461589651	1.341744339025726	-0.07647421607080264	-0.8476330814810912	0.5747534579487739	1.7353626985013086	1.0852671272468168	0.5251554870916664	-0.32675222119505476	2.4447776342543315	5.91583459312794	4.6531368415325725	11.919584585383447	29.870461600932813	33.60987366513668	30.861801831000356	20.64299589679475	21.665009711767603	13.978037039738519	10.885906701910175	8.034957890442621	4.636201598092815	3.0932286418802146	1.0639054477334677	-1.484062721494339
chr4:128088-129019	-0.8734341850984055	-3.0903592368299444	0.0	-0.8065359368777398	0.32675222119505476	1.684872899606169	4.144170949526956	8.374597519945361	4.6607361857753045	0.982177280488739	1.5355182030398846	0.8662707506048805	0.7036188279312465	5.814952753071708	5.80754983599776	-1.3942908118437554	-2.8323752286964994	-17.835160070602296	-21.795916485106538	-17.07688324671257	-4.056961756458441	-9.44117653946199	-9.030497035405736	7.6290378659062865	13.840768651654765	15.675519532503944	7.193190243084774	7.38723971416074	5.526940480837043	5.541731811703317	6.931262496730306	7.133492544637885	3.9960773720247342	4.971271663740522	1.0420758497954152	0.1243680890063873	-1.2970141884494883	-0.7036188279312469	-0.7347290750386034	0.0	0.0	0.0	0.0	0.0	0.0	0.0	0.0	0.0	0.0
chr4:205977-206693	7.047127413050791	2.6011763741784892	5.719625999871016	6.0434261447514634	9.211938630813844	6.488720980255978	6.626140429151564	1.8170355638013092	6.222907197294557	8.122552458332647	7.086618004835576	8.426606865233172	3.964987389159911	6.566139168181057	3.2651327804983916	-1.2059450312777025	1.3062722547908554	-0.42911533350780656	1.0306363451616973	-0.2620923296686376	-1.852572800318196	-1.1741825412027957	-5.653807663000303	-1.6328212326821572	-1.6749338632948603	-2.359401822992397	-0.9792721391316548	-8.876644903598628	-2.559644860391175	-1.1789596277591876	-0.24244010355623496	0.5813628905998097	-0.7850726081934087	-1.8950294347170455	-0.964853690511972	1.5744155126014678	1.4419049285533847	-0.026296737474708228	1.187416964185223	1.2430019617046977	-0.18972897372546887	-2.3529177196555797	-2.6790094594691145	-2.644665731225502	0.5417992501836367	0.399192674757224	1.5016642649537113	1.4889622340485815	2.471920113675149
chr4:460011-460871	1.2184845387100793	-0.08456489599964707	-1.1290869266582737	-4.281232427007901	-1.9931074794245243	-1.5610107737368222	-4.667746670741657	1.0596149194935087	-0.9818371047840666	-0.37417953005098314	0.0	-3.9046740033126404	-4.34907357070283	-3.526196163587091	-0.6380172731361781	-3.775936710769692	-3.627356501799281	-0.7962242741119228	-1.485468108993014	-1.1995988424832893	-2.6654668167568167	-5.169729193112027	-6.472629794811888	-9.114108019437882	-5.611448129492591	-6.325118587738682	-4.152423491988695	-7.673279853464636	-6.968530061788688	-13.424234252425883	-7.8474339425047175	-4.3852253537534045	-0.19916529609750633	-9.178397167854646	-5.127336538702988	18.450517820584043	13.982562617626083	11.300571988853116	6.343694503612695	7.8588424806749675	6.609125109210735	0.9714484411535675	3.5620695583629884	0.36262846276485794	0.9325618220134277	-3.355783209926178	-9.12184459842876	-6.218944302268958	-5.946244539586268
chr4:964772-965543	-1.6532831025812815	0.28559794983705145	-2.0636603694053153	-2.833322706544424	-0.24811001404628932	0.0	-0.41798196871995336	-1.1304945341890775	-3.670112548521443	0.7031137439824083	-2.5297238087855907	-4.265204360111571	-4.390402947099124	-5.511227333513198	-9.359582075026157	-10.815863272443657	-13.13599687038256	-13.053378627821527	-15.047441139742313	-6.567928770815282	-13.934384379671036	-2.8352485578463544	-2.2316224754227987	-1.5872141295487554	2.670494637926318	-1.3680863057350385	-2.43239803648467	-1.2568812699172591	0.0	0.5871840453695247	-9.682176415274373	-6.260047461545761	-3.048945433957837	0.05295868090764806	1.9065162804561484	3.947163773979178	4.286166894765546	2.1128923224579985	0.0	8.362068048660406	12.477568716405125	17.38399229333275	10.629295330430176	6.803175031464658	8.95219736789664	6.98696478012211	3.4936238774891977	1.6750618381536804	0.22404051139088016
chr4:1078310-1079108	-2.7095584294871013	-6.541186626903326	-2.6126362236454064	1.149437284878204	1.0069968216444016	0.20781857028788062	-1.226679594734278	1.2392060175533617	3.3527486857148388	2.247967591784198	0.0	1.5744155126014678	1.3115473398445365	-0.5308197278695745	1.5862875949579789	2.2891577085834545	0.0	1.1737218734474009	-1.0514127596182319	-3.6407648952697396	-3.2221755358515947	-7.863707539303413	-10.383712639900331	-13.007482627408761	-13.888961159281362	-5.274589031177908	-2.7615328713806093	-12.461056160182093	-0.7359535705891888	-0.9884928598239788	-2.045845191106952	-6.772916472363504	-3.513626416567558	-2.7527131438112713	-2.974488744922504	-3.4746668053965184	-4.8457546538560825	-3.5515443380556118	-0.5477476090329672	-0.6252873828651145	1.4637527426815686	8.730532628616675	10.510578238635922	10.835551816226491	5.769309315056633	6.142173758727658	2.640509405098437	7.327374210134505	4.700104314410317
chrX:2122849-2123664	-0.9263744861379554	-0.3842533059311557	0.288769123076823	-0.5824012648464775	3.806957429751752	9.21929818854384	10.214941346636229	7.104364689707956	3.5160639555581397	-1.1848278805959085	-4.34251565154545	-7.040192550099506	-7.137556094497997	1.799978413576562	3.5457537194444124	5.214759435845148	4.599230838770423	4.8900503375155555	6.060989398115066	3.9577633033804696	3.508476347912126	3.209211953567212	2.873763449189831	4.8750924796506325	4.140688214470612	4.044302693943759	7.705137680470934	4.556642095237969	5.538994067727863	4.260760177047901	2.9087276316110833	0.18155546465911976	3.08254630783125	4.504692020844685	2.5134350877131526	2.2254340352517277	1.5557752998878922	-0.06565926597896994	2.642870633235818	2.0643146957252383	0.0	1.1614664540719004	4.384433757387189	4.884710736939855	1.5602529781894	1.1376781796368476	1.2771451471782846	-0.46875990143162527	-0.5758556284196665
chrX:2630422-2631219	0.7359535705891888	0.24062334122190882	1.7879458217111177	12.3135897897233	11.30091532767969	14.355649938694345	10.951457330730285	7.859766321464363	7.95310437060312	8.706240584173035	6.537261847581169	7.310108674721846	7.984581715089419	8.158066682405128	4.593323620843926	1.5725967436246273	3.395194569077675	1.4025230718524149	1.1947808981780954	-1.9835866354833138	-3.269001112108787	-1.9072150904047225	-4.466782114458124	-2.035739014137685	-2.2319838965471193	3.872210713937747	4.894290320290414	4.245626848018735	2.4606517879227985	0.41205586050822496	-1.3949440373057904	-4.033390940166838	-3.7726902177420056	-2.965208791538597	-2.8851310986152225	-4.482776005209457	-1.530416562609429	6.166127549136093	5.463243278193584	4.305719361282954	2.9643526781265335	-0.9235454784466157	0.47950480638220055	0.12632447605062944	1.2166430642871837	2.852873023406329	2.9233415838244707	0.7930243712545504	-1.0233365824883067
chrX:4000604-4001522	-4.017323988978615	-1.4577395865932048	-2.311767315670494	1.041562685491579	-0.47712125471966244	0.0	-1.5365663943820254	-0.847985156062439	-0.2977721380383603	0.21548593061972224	1.6060417188119391	-1.3588683295586843	-0.11659373793584736	-1.933136295904434	-4.118474473270398	-1.1349228078128444	-2.290249503094886	0.6252873828651146	-1.9084850188786497	-3.3156442453055255	-1.400377740842973	1.244869872472814	-1.72954811871417	0.9969595573255997	1.3598565958898747	1.7202851485054578	2.0408182592807793	1.0037204083025884	1.6525945075586288	4.79941886086523	6.968574647284792	-0.7359535705891888	3.1635675677280215	9.93249809099439	3.924637133516764	7.591018710006441	6.11174834217722	10.528046608534314	6.1020691146459045	8.359122399742294	5.567412627991286	4.936083440663968	4.741578792848198	4.664244819699674	3.130079799030222	4.046024494160581	8.177863824931823	3.408329654131034	0.3842533059311557
chrX:5587974-5588976	5.985469244444421	2.286921133151937	1.624114000009808	0.20480118701514224	-0.4345376864004697	-1.5877818052558785	-2.992025767193421	-6.172409383468506	-3.243880191937621	0.19672432677588858	0.0	-0.2887691230768229	1.2323995031587591	4.333666144470909	-0.7359535705891888	3.9951419482969617	4.569493986675448	3.427275380552894	7.168458630365465	5.474587667798672	6.791667477573125	1.9052207950256779	2.211743946175262	-1.2069845563581139	0.0	-5.468077392956189	-8.257812602741684	-6.656335012590711	-5.920042306709457	-4.511464718297787	-3.8459592666157327	-6.613840876436216	-3.574845109652076	-9.246559745521179	-15.858188347656565	-11.459105311686121	-9.314169658984932	-5.30858917536576	-1.3768430568588477	-1.9229246495807275	-1.5032058036420783	-2.7814382435915705	-4.895900084386507	-2.3838460656310088	5.386312015673865	15.767924029852367	7.652402555038168	12.813434476060424	8.797163932231088
chrX:6122052-6123084	0.0	0.0	1.773021931513015	-2.077884835385907	4.7007983132893045	5.67991032719495	2.9903908871231644	4.3046125261232335	1.7792382269313907	1.4444045626603808	3.6648261964474025	3.5969099427907842	3.2261805507239605	4.521064689688739	3.418805898618184	4.454235509565388	6.983971175314256	1.0668755590631576	3.3065552957960134	7.397105634421606	7.536066068564011	6.929175016925184	7.885875486235123	3.73553109688202	8.122117786117478	3.274540458958647	3.7345113459035497	6.1441289139681645	4.44997764498578	6.843319989444454	9.439094987110375	0.15117730789243075	1.7202851485054578	3.2606098123166105	6.03506527868593	4.425131975123088	7.695547773720548	2.400452057849907	3.0068096826747728	1.5760322916457163	5.402767628772321	2.6179207113669807	-0.45918185159143166	-0.6489937632395207	-0.7554256636808103	-0.800377594309926	-3.6901620360069924	-6.953506593937727	-9.750880918900359
chrX:6179223-6180013	6.015375112767532	6.224780868057658	9.324288566776419	12.71091352098802	11.381435455916094	9.29715488314847	6.732070495149876	8.61076199844481	6.850281893702336	5.055110519697968	6.5452132717311935	5.486320143382035	5.701554133841395	6.880806560524729	6.184215282881129	6.529919298486288	6.469651681143591	7.630327051822372	1.5659934199398473	2.171447649509605	0.9924573170763554	0.9866184749426306	-0.20751265470388192	-2.9958765293451064	-4.886096599124827	-9.277178325118518	-6.8041918520925835	-12.14906033691606	-10.04634023817731	-16.359613879406435	-16.995348928320816	-23.91410853516717	-22.626149603111184	-24.685221009222108	-12.797714631980158	-24.447952816987254	-23.548866949265186	-6.452004555815666	-12.785193727384177	-9.712971042165531	-9.189790247313608	3.719530835123654	9.402009223566145	7.336163355270841	5.026201537309942	-1.030390194027117	-2.1744904318096556	-7.567022696542193	-8.055588643937261
chrX:6180890-6181719	12.71091352098802	11.381435455916094	9.29715488314847	6.732070495149876	8.61076199844481	6.850281893702336	5.055110519697968	6.5452132717311935	5.486320143382035	5.701554133841395	6.880806560524729	6.184215282881129	6.529919298486288	6.469651681143591	7.630327051822372	1.5659934199398473	2.171447649509605	0.9924573170763554	0.9866184749426306	-0.20751265470388192	-2.9958765293451064	-4.886096599124827	-9.277178325118518	-6.8041918520925835	-12.14906033691606	-10.04634023817731	-16.359613879406435	-16.995348928320816	-23.91410853516717	-22.626149603111184	-24.685221009222108	-12.797714631980158	-24.447952816987254	-23.548866949265186	-6.452004555815666	-12.785193727384177	-9.712971042165531	-9.189790247313608	3.719530835123654	9.402009223566145	7.336163355270841	5.026201537309942	-1.030390194027117	-2.1744904318096556	-7.567022696542193	-8.055588643937261	-8.54054683569544	-10.84880613662339	-15.002452928300615
chrX:7623144-7624156	7.1816576505212995	9.606162014214913	7.939835971170893	6.3508834586621346	2.08171054930453	1.110330491827993	-1.1343050749991554	-0.5584796991638625	-1.12221392242291	-1.8207179272788574	1.0438301496362377	-1.2445602669577998	-1.3542754204252645	-0.6562217850780705	-3.173479444967837	-2.4323658683209617	-5.065357004912967	-10.345234169449611	-15.006348148655366	-13.622493200351213	-16.19260657547851	-9.915557864037492	-20.683325274626117	-19.30728931071032	-12.205368355438239	-5.2990579888907225	0.0	-0.3842533059311557	-1.3821770810048504	-1.4637527426815689	-0.3842533059311557	0.47712125471966244	-0.7754328781564962	-1.7504545354247525	-3.9466452010097717	0.17202030107622304	-0.6774309853318208	-1.6582583725549955	1.3821770810048504	-1.4637527426815689	0.04893936116372902	-0.7118669501790277	-0.7359535705891888	0.0	-1.0668755590631576	0.1016616492275283	1.3589498669527886	7.051292035227387	1.5810949251749813
chrX:7842337-7843552	0.7850335843530007	-2.774934631236092	-0.47712125471966244	-8.394328177011436	-6.288674567093451	-6.273948629611454	-6.183760141687549	4.953590811281176	21.256423951900757	27.016917270933448	12.106474793475217	5.484190540528316	11.578927490242675	12.077513948160703	12.349282016134906	8.99306593792107	5.345895715017288	3.2448127473673147	1.7120367234911502	3.1049773560803304	2.537660567384738	1.8516904096137186	4.433418025012443	3.5224015497712498	0.20304533910273348	-0.07308369391557314	-2.8256622400782057	0.09850663113225545	4.392205805627345	4.098423904844124	5.622873618956147	8.574780324671167	6.807253139120705	5.2042821484452935	3.641256895706576	0.5720155314681193	-4.072029889848446	-6.236081768088462	-5.585721925926618	-7.501779141877176	-9.251502482369714	-18.11696045919422	-15.394608763800349	-16.712871521756338	-7.8923403039038815	-4.046462102751414	-8.109600486368409	-6.671002668623689	-4.277318105530231
chrX:7997939-7998480	-5.677925356958292	-12.666787732139298	-20.048410010484	-28.9468276532804	-26.463780944237726	-9.880967077875857	-1.3821770810048504	-5.795607115911551	-6.233814990858489	-0.7357890626869555	1.3821770810048504	-1.956394194808557	-2.1164965468460735	-0.6252873828651145	-5.923068387721656	-1.9611344203993557	21.29776360241011	19.079577992489792	25.754122282618244	13.682319200496998	26.816943097992525	31.405979924758864	24.492593044064442	12.702011852608722	22.042250928715188	16.71825196574844	18.220063580280396	15.25663322207724	15.198605460204844	15.513795734473014	10.399285222946876	0.6894354938668854	6.155071456341719	5.305913322174114	6.308728261986817	6.786952905860545	4.1244691531008595	0.01690809196942778	-3.1713799280316586	-5.952948465149293	-11.367636880104564	-13.535475379713166	-12.2852752504915	-8.641141128384188	2.149621736131601	7.051608158642041	9.522922274874876	4.738297897020905	6.726051607902793
chrX:8356148-8357256	-0.9670162803285552	-2.558696298836577	1.4042859499790992	0.3842533059311557	-0.9059652567236041	1.3425993850335631	8.076958249549106	6.966546213311274	2.3286248352848276	0.0	4.897832292491016	3.7209845733300915	10.925777207213443	5.139592702232948	-0.47712125471966244	4.135503807683182	1.6927011594496024	4.039298808091308	10.163673220526931	10.550059068299412	14.521008706613662	18.003528604769272	4.614857525201832	9.431978164665713	19.311209583395172	22.109671956100954	22.793670711679262	19.004366785391458	10.828715966640043	7.361095571311871	6.097002341534177	3.0484130596211636	3.269932160257287	0.3531595397559521	-3.4115680153603822	-3.090848508433358	-3.2452876381685716	1.3785691314529913	-5.30156811164122	-3.8671258289326205	-2.1413200394202696	-1.4278225198230226	-2.686055488784999	-6.291039782513898	-6.468408993549356	-9.998468025507549	-23.39562135737735	-33.753199813944626	-28.882741456747024
chrX:8440807-8441703	2.8918198714640875	4.00786888496698	3.8832787377459344	0.956288618033458	1.251293698979397	0.188431326953824	0.2976898761751437	1.4317254778947752	1.9426954255795226	0.7407131190410444	1.365110957929626	-2.669183443495238	0.07556930075033497	-2.7522191304141153	-1.8095089336621017	-1.0473203261892832	-0.832542106228325	-0.26145052715670036	-2.3113947259687544	-2.1943248312334647	-0.963721397799579	-1.6185959780116974	-1.9607204228049886	-3.8974605448387942	-5.888227816473426	-6.185664037627205	-4.084264635899797	-4.482317979242855	-2.3905622681337526	2.035032823116996	-0.9099264495709308	1.9957758603275815	0.7498013626729564	-0.8881232239143072	-3.3154148683660085	-3.9059010330884703	-11.404450954697253	-11.837053465556119	-13.914333976509806	-9.552576288446165	-9.414864192117067	-5.614288481165866	1.4313637641589874	8.08421516682711	13.4359141210268	7.378626422081133	18.898749881146493	17.627677220146925	15.282546246889842
chrX:9523257-9524066	-15.71824857202867	-9.611527579306093	8.866350226585375	10.524140040077082	1.7747899969308505	1.684872899606169	5.40622107556859	12.877793334607931	14.97701840509529	11.304779742250263	11.88099996435417	6.908635126038962	3.807592153730589	6.0790895116554875	9.766670955489321	8.672990040485338	6.409225055646617	4.494439337534115	-1.1581892258313358	0.2634327876559578	0.7172610653562764	-0.947243026296946	-0.12823459152282538	0.7784344227660002	0.5702622684002351	-0.17939129381457422	0.04788688277226171	-1.5134570431086145	0.46299587334623205	-0.544890454058505	-3.71731244858997	-2.1104219616657494	-6.145342180473755	-8.421838039304648	-9.746684093289895	-13.074878668430642	-10.424767349329732	-7.16000894826649	-15.742844980228089	-17.702667312582356	-13.629354954251587	-3.1656657246495383	-10.383799112459181	-1.7363837146557404	18.412176718205675	16.34679690735084	22.346705876520375	13.964639889141775	12.138261689481
chrX:11026326-11027165	0.5082173988710844	0.1941265799237927	0.9764424259988854	1.3600001411404357	-1.1053955014973786	0.6055436202118026	-3.0602236206339803	-2.880026250095002	-3.0194093850306394	-0.583984635902998	-0.8909979491238093	0.29087818856190206	-1.2905052757784186	-3.3204328060424277	-3.172163028560888	-1.8964732369540431	-0.08982752642613945	3.085632458060554	1.4419861762962662	2.263302642785573	-1.4410156837147963	0.6871668799807139	-1.000713764258987	-2.615375805755816	-1.2678160082159668	-1.8981752702577102	-2.531319281191105	-2.140991889343348	1.5456255814899598	0.0	0.0	0.0	0.0	0.0	0.0	0.0	0.0	0.0	0.0	0.0	0.0	0.0	-1.6859806109337396	-6.588636302184585	-5.564491148469051	-5.852259563809807	-8.061328498381714	-8.315142781270287	-12.470330148812216
chrX:11466757-11467890	-2.859078057943415	-4.853341446123329	-2.893347873705298	-2.8798625110312277	-1.7133831766684808	-0.47712125471966244	-0.47712125471966244	1.684872899606169	-0.3805404734096404	-0.5943498930106726	1.6806981562290015	1.1525212007262922	-2.2460000796280086	-1.3346532042087662	-4.939040484022747	-2.9929221828554775	-3.327214434427727	-3.698147001545253	0.1324460563010881	-4.6939085439408785	-2.7032081342009464	-0.8401140543854752	0.0	1.2414746115103859	1.155737154037994	1.306378598811669	0.0	0.0	0.0	0.0	0.0	0.0	0.0	0.0	0.0	0.0	0.0	0.0	5.299943116619877	5.306013465396961	6.322826940691898	3.1509879149190696	8.347592203549722	4.864790471017131	12.865072672561505	9.434927223872169	14.971855507894709	13.059853056526075	3.639800333250112
chrX:11508487-11509301	2.134092778990186	3.247675581824744	5.395275272419037	4.184761853413326	4.197564558894155	0.02344115463973197	-1.9627762976474594	-8.675323420576952	-12.256684269813057	-15.776517838731321	-14.651508823672554	-10.344841016656549	-0.17021658346584057	12.2164224640877	6.1184443138896105	5.189769899032475	2.5616820990864175	4.118720793848573	3.904671725951505	-0.30653560288384973	1.517504393218028	-2.382584404927205	-5.974885980614486	-10.688144956097064	-13.888691811396221	-11.678422855293054	-13.646297970541372	-15.515072533413296	-12.214307500307093	1.6662633538807459	-4.23107189483538	-9.325157507858929	-8.27160243403441	-0.4911012728910531	11.172093592388846	7.369086978655457	1.1308564103033116	-8.12547382463009	-21.07638989048874	-30.79989927407027	-44.017013922485916	-48.69704858793436	-49.802944116291364	-33.01921400360135	-21.424971812599217	0.0	0.0	0.0	0.0
chrX:11756181-11757323	-2.831704994470882	-8.72721534988079	-9.640330677905855	-15.147520418938779	-14.799490438839246	-21.82995988389499	-31.138776332475167	-17.66097143198722	-17.27191307980318	-13.778168000454817	-1.1737218734474009	-0.32675222119505476	0.9884928598239788	0.32675222119505476	8.411837260374714	8.986657063968254	14.564779592175496	11.379909329140567	12.388235828445495	12.646106704343792	1.170041379908726	4.229465335036497	12.199821484125737	20.087969313232925	20.96942848312819	16.074622075848563	9.759023677087574	6.882576071894251	9.639952343982653	8.89744634640106	5.192133892002817	2.1157076309781435	3.171216789945598	-0.06456137711603092	4.200543367339991	4.409500113741796	2.4688345647654124	2.473368406620927	1.4026403134245164	-0.25009837227541293	-2.615994395295906	-3.639623632077181	-0.9418217732546194	-2.0543494451135644	-4.144011722016793	-5.489596767454275	-4.0770211810614665	-0.7245329120941532	0.4785903337550873
chrX:12985437-12986305	-3.4500435897348547	0.0	-1.6540075050425913	-3.417073912392482	0.0	0.47712125471966244	-0.7359535705891888	-1.0668755590631576	0.0	3.5227510516555727	1.8786523708239304	1.9084850188786497	0.32675222119505476	1.541521960191171	3.0667774528706633	4.054129909971559	5.902720799991011	0.45050100293305095	2.518885851513032	2.1607421122062616	2.618232826578531	0.47712125471966244	-0.3842533059311557	0.9884928598239788	1.219593873665096	4.13813449031736	3.6253414823628325	3.238918542742947	3.273947196561026	0.7404193496189974	2.10568661069851	2.024648868773043	2.6640734758763083	2.447855213990004	1.7353885231012183	1.5327162138629096	-0.3060739497976556	2.071552331549225	1.4022575248422924	1.4860549511612908	-0.3233150235589246	-0.4547195741423293	1.548808077386983	1.4958185786055167	0.570889011320225	0.32675222119505476	2.607249376373355	0.8284834621104519	1.5924323449093536
chrX:14944351-14945343	2.376699692614672	3.0487008429188713	0.6580234691134474	0.31401173680766375	1.501613285462812	0.6878064277470756	2.5213256485568474	1.9546064219166055	0.3817389592058162	-0.35343811564243827	-1.2622789482531152	-0.40592879369105384	-1.2408796478235815	-1.4935833713601274	-3.945168860865006	-1.634356857536071	0.13332329000707172	-1.7888964988765852	0.8761053888082545	-0.9661173608013671	0.0	0.07457245816691496	-2.4026564504482897	-4.678546217566572	-6.83264500657571	11.402793972483346	13.10418935909126	12.442883960794079	7.552575174531748	4.843426278604962	-0.4724147410140561	-0.43416913396903595	-6.788606932744038	-8.04951494019099	-14.693370228384392	-18.743634894128938	-11.501349298156509	-16.430164199587335	-10.557507374428178	-4.83278168750935	0.8229346003834558	-1.3258551489635688	0.6252873828651146	-1.4293691585408093	-6.652050226691773	-4.985584352407044	-6.213962836217474	-9.742326486497994	-5.806512403332425
chrX:15598922-15599636	11.11095347309572	13.595556483253972	14.511294847772719	7.915887212769876	16.667764931292822	12.132651250420244	11.798253239740472	7.327193222907983	4.080964697321803	7.07093955174229	4.755373612031721	10.61876665831813	11.978212438655689	4.533271646023119	9.05339087386437	6.762973759054048	6.3231605946816005	3.8123350011425	1.7415495878943605	0.8115513888714725	1.971664026695964	1.2349318761704715	-2.159120947189537	-4.420740449003658	-2.998113812936288	-3.7190942372526803	-2.5753046402346587	-4.444008734216753	-0.42458423514104277	-4.881759845554527	-1.0858987342723012	-3.23930835069781	-2.187289588106257	0.18374309732182775	3.1946710084065955	1.3809731697603385	0.36985836682542234	-1.1650465762214952	-6.744135904260836	-5.134291989342849	-8.66721435330838	-5.231029295604239	0.23687528998554502	1.8783625228421492	-6.091036795444512	-2.782285803810801	1.1927135519009118	2.6636425501866863	3.0656102230343305
chrX:15623577-15624844	3.7681471612445545	2.56864636883821	5.0811044008421	5.157582039233385	4.304697730621937	2.5996951233537304	2.1897624027473928	2.966562414136817	0.9134473631708426	1.9072910154642957	6.5796639156150585	4.078697043954308	4.24991224831166	5.399298088788964	2.116706257786608	4.434655668887284	1.8894701787639794	-0.4446684112451268	-1.412265922060782	-4.281942987405625	-1.4352336597779294	-3.7891864373223982	-2.425347289129109	-5.136773106548207	-8.117479842378168	-9.818201824254265	-10.392473233246665	-10.476077497412712	-14.823947422835458	-15.40341662798629	-13.168117203193155	-9.793204124415436	-15.242823045943865	-23.58431629325592	-24.71658123114493	-1.5292878403451966	6.35060322358901	7.603025161784394	7.014104473497353	5.944449241263551	2.5284148381193923	2.247270362738008	1.7721950290737083	0.12161867248595906	6.461255426615875	6.1934530422692875	4.674487212333438	4.2969776482021755	4.491024347387125
chrX:15661343-15662234	23.45648554989019	16.958857893460674	15.781337692138603	14.573989431807792	11.12454618930268	9.679393801662123	8.297727289784765	6.124740132920414	5.320902880232603	4.522367991418804	0.210940766176867	-0.0739071248534314	-3.9986499397848947	-3.4212826520548334	-4.606407493778415	-3.7615942038391474	-9.422947838886026	-8.751831831275512	-8.921184155775038	-11.58344621562967	-14.252304032521021	-18.847836330821377	-17.451631598138334	-20.86882812872397	-23.69034680318167	-19.681452648041773	-26.63925968067978	-24.512481595092638	-21.16402514204833	-15.371923100559485	-9.857115087832929	-3.8660960975612957	-2.042163678982348	-1.507235695516727	3.9233758189152588	7.032526502712561	4.453669604781334	-0.5915002001585871	-3.2407222730806193	-1.7875693416303096	2.7003929563697873	2.7772183049364783	1.3495623896330298	-4.120655765194322	-3.4685318802544445	0.614655722676014	-3.5682179314943623	2.2991158771995	-0.14682060267531907
chrX:16327577-16328284	-15.387575033522161	-7.239446168070853	1.145102524304431	10.97343728182152	11.130701777478189	15.447986942655406	7.95571190958025	17.19408143270753	15.986058590808476	10.156514093412126	6.213833906164502	2.984725188965345	0.6529042124804287	-1.4463573262141718	-1.934707894062168	-2.2264982312380717	2.2904913529913076	10.066506631629554	12.317606784680034	6.698906710956168	7.998662579186495	8.199741935021352	12.428901411325	14.319824939737092	10.027451539935845	9.18217978484624	8.021159164691253	6.631450072775876	8.34357267085891	8.86109669069396	4.276066060714142	1.3582424119329901	1.326908316635035	1.7779420263014543	1.4066294211535602	-0.21882989476852283	-0.8904999212933971	-3.1521996655004867	-3.1900048841053805	-2.1195820885286514	-1.1019131377886346	-1.1362239956684408	-0.5544985824422389	0.020210675911923277	0.042586090483590536	-1.2542368203990861	-0.7802073361786861	-0.8030577861698813	-1.8125767586175652
chrX:16536846-16537542	-8.044163692352262	-8.037420271912627	1.4094932332530576	2.8555890743176837	2.9484377495805485	0.4059731898628232	-2.8077300473602755	-1.2867578594816957	-7.768900853099057	-16.607948217093593	-14.999944085525163	-11.821161440874478	-3.8655696892749076	1.8292355121907125	4.694247064871821	4.156548957216193	13.206586190004206	13.505489306660094	8.698483417470197	4.63436777075203	0.5340340202647772	1.4293446532647183	1.5346645750716996	-2.1345748401456817	-1.9101446850381822	-7.412647939984986	-7.848896443453489	-10.371252449893161	-4.235284043663151	-3.5161034846671475	-7.087611237137807	-5.541943345201053	-2.281764472741421	-4.98277486575997	-6.764340290417802	-7.577592468987966	-2.214240644547585	6.806854570435478	11.778127301926151	8.732670958487926	0.5538053699903729	1.7503566779954383	1.8947326264017148	1.8751950208422838	0.7357890626869555	7.197137468922636	5.977263070998059	7.474366268714127	13.062436724207052
chrX:16552235-16552895	-5.541943345201053	-2.281764472741421	-4.98277486575997	-6.764340290417802	-7.577592468987966	-2.214240644547585	6.806854570435478	11.778127301926151	8.732670958487926	0.5538053699903729	1.7503566779954383	1.8947326264017148	1.8751950208422838	0.7357890626869555	7.197137468922636	5.977263070998059	7.474366268714127	13.062436724207052	11.781506878170434	3.924106375716692	9.551128599875245	6.794101246170692	7.452139026459133	8.756821476435912	6.571914393074098	8.087180610865357	4.2846395761874865	4.856940304906768	2.510380708562515	1.2461586487743632	0.35128394322485634	2.1648501999439826	0.42467249004321306	4.512922416265539	2.1719202056239335	2.381914251373741	8.234098429106261	5.588713077943225	5.468233613256334	5.659472763428949	-1.217154870342894	-1.064802329287459	-5.820304575727671	-7.929585766793895	-11.977041415402807	-16.623206368450806	-18.953301576462767	-18.258021034362777	-22.11955289067728
chrX:16856622-16857558	-2.1943248312334647	-4.149530435846451	-3.491810925021751	-3.484658008366646	-0.1148248949643629	0.8804697790689479	-1.0347268436752524	-1.7680621247641926	0.8491782920962198	2.2059574176040786	2.133064187214597	-0.17484398447306043	0.8792565274074912	0.16497012796390986	-0.8314858755875898	-0.18244333284997144	3.9252167005857364	2.6561543158342866	1.5672264498414725	1.9346000635195364	3.4388302092390997	2.0522398879772754	0.49903652649376945	1.0589391417825873	0.43180613510903926	-0.12511031993286287	-0.450714463662663	0.39888709668789885	-0.5267186377922985	0.6172381522614051	0.945317988087541	0.17373256753193958	0.3103539274501672	-3.6642158843464934	2.099171963580988	-0.20410495339590992	-0.43663140240839626	2.0888142266354475	1.147898769141295	1.0526741376838091	0.06066464173117374	1.81099742185111	0.4422437822059129	1.779939066242917	-4.0120950956545105	-4.21525589065862	-7.844622266775824	-1.153517570073711	-5.800655342477042
chrX:17032498-17033289	-1.846689061143571	-1.9912321498341874	-1.8594092585212092	-1.8323482069433672	-1.7997524600743893	-3.301022874522245	-0.2789738171124372	-0.23819665627847103	2.1441788286600536	2.084051804973831	0.8128450814313952	0.22407746444571308	0.9019075367190281	0.9941847172412125	1.6174753476179164	1.3715480555608588	-1.8704735261355057	-6.937563634395711	-8.569700171651744	-7.431079587833877	-7.594074204581937	-5.716777935101736	-10.670469123424517	-12.733208654622548	-11.374687722608007	-11.688685968243048	-8.409111135948796	-2.7342102392353165	-9.625208311429326	-21.766274905303447	-17.605759511829856	-27.48393350359028	-25.991637841814903	-25.11227500009288	-7.896631144873414	-1.684872899606169	-5.227623195195931	-8.994895710962926	-8.669370019923157	-7.516729289565744	-0.14388954226638878	2.1471526207734866	0.31852804308827104	0.0	-1.530265097966735	-1.8889681312753495	-4.98675274116023	-0.4717360095230636	-1.7039566348695971
chrX:17083868-17085527	-3.8152092971863887	-2.5073023813812347	-12.058985960260962	-9.694134382937666	-11.80063419101511	-13.168493349176204	-11.011473080768683	-6.295615326666145	2.271479500889722	-0.6101299354655886	-1.64272251518598	-4.606581550955504	-6.274562243679767	-14.156099816200893	-15.365892547034235	-16.349182086737176	-5.806680310425445	-0.7359535705891888	2.5595124767438167	12.837572406436841	21.434677436190665	23.787971188267672	10.590928520557284	17.00936054758924	15.281553499208488	16.08605159550921	12.658705790664476	8.805690879329761	3.6272331691774853	0.1617601440558233	-0.06541050919312692	-2.3137103894377287	-4.480194540467385	-6.696820697680908	-8.032444057895239	-11.852821888548274	-22.734807858504393	-29.39602678705749	-28.08559333643054	-22.37442085184215	-13.615934519754484	-2.124425864398214	6.371249386427588	8.371678379998317	0.3551616300004318	3.2992096523439023	-1.378816301514834	1.4991012783943969	3.2445304597360742
chrX:17559523-17560305	5.63151195804001	2.3204900889863476	0.7669834652553525	3.3876011930059535	1.5210365243835142	-0.18956458884263497	-1.814550818298314	0.0	2.8699890921054654	0.6106711074258967	-0.32675222119505476	2.4714349167791565	1.6741837856647235	2.3350778172234365	3.4988299274617067	1.3111202872192993	0.33518727640619517	-1.0518756049341067	-0.8649026073807417	-2.514008533322986	-5.147496287390098	-5.092887097040524	-5.111724616477378	-4.853804120409711	0.18089800553389454	3.2159813979870018	8.647789401863472	6.3608787444944195	3.954537559468309	4.4327954707265835	3.1972401627997358	-1.5118512276909697	-4.249796350337894	-1.555657548958595	10.266839788975137	9.639932038976593	7.984136852698933	1.753536428138856	0.9766908516068187	-0.3305254914075493	1.1035053468338232	12.734767903988029	18.945072543135254	17.80756897218518	12.276986110805902	9.304777813759973	7.118494347832638	0.05951451444580747	1.972596349296377
chrX:17638267-17638902	-12.118491325835633	-10.583948617335158	-5.593205203810713	1.7608974153623302	13.258573030301731	8.871431092445018	7.8761603770160225	2.1370438146563533	11.394811777510713	6.058856164684528	4.796089501184889	1.185562285603225	-0.7794660174640342	-6.126266747195458	-13.732910136999012	-12.288711619366962	-2.600722668102656	-2.072861343069232	6.872574425617903	18.137817374820536	10.902251443702195	10.718673026729153	6.462815331720354	1.4838149096613913	-1.9847282956432493	-6.075727886607032	-6.541776932634244	-11.304533376346226	-14.702595262475645	-30.997445294431195	-26.13462149112902	-9.537047244336087	3.437532545325558	-0.39986745964900644	-1.1351243229441494	-3.4790922272299727	1.2633744086953194	1.7097277001859927	-0.12472311028715645	4.448133082388807	3.249442449038885	2.7246145352622793	-2.0284698882897008	1.5281156441338477	-1.806940995666125	0.2614505271567006	-1.3530079183022206	-5.682823281416718	-1.0464660522230171
chrX:17974548-17975363	-0.2887691230768229	-5.695703502320521	-2.1049158591063772	-3.326957224309917	-4.098047364548179	-1.6650287551872978	-0.7690967361780638	-1.2657512869518643	0.0	-0.47712125471966244	0.3842533059311557	4.434549253779453	-0.04703666170381584	0.32675222119505476	5.587103201013827	3.44182956116056	0.6252873828651146	2.2198859081543145	0.9633466030767884	2.632208391982254	3.1172189254564846	1.3022889358537404	-0.22816119486484343	4.566921155373549	2.74725673050198	3.1762862013225655	5.034491362107441	-0.8972722335235047	0.1130812659218936	1.5039034379250165	-1.0540310131750028	-1.0149526942093854	-7.450643281897826	-5.090731538791119	-4.072255473588082	-6.627538179426571	-4.983373023697429	0.0	-0.9527115521825323	-8.569326189570498	-4.09370681562009	-4.312764461296963	0.49559750132184366	-0.9884928598239788	-0.3842533059311557	-0.5722315223304937	2.9511351917392017	2.587528481624646	0.9059652567236041
chrX:18739151-18740048	-1.0504426644744957	2.530452815881704	-0.7993801239847367	0.45813564952560704	1.4987669963327541	9.754378954930443	6.36884074547957	2.4348857276912956	-0.37422748677808576	0.9451762163927246	3.4264118520782345	5.085135864187498	1.6274644867383554	5.522527108490638	4.236211379252404	3.6341452585148013	2.049607982298038	-4.345692288413983	-8.734706229970657	-9.554416500049932	-3.6311081237959164	3.2866206561779734	-0.32675222119505476	1.7463115108010887	12.162561618570434	6.037168382617258	11.041553310250638	9.771725856575006	6.684348332363097	6.195585378878482	1.9483973193538098	-0.28816169508314193	-2.0422580089787674	-3.788679031788594	-3.521481444047125	-3.7607353124886442	-1.9330516924433963	-0.3842533059311557	-0.7728105171935836	-0.6233972010187613	2.444495630700822	5.794833647308884	3.5673010831970893	4.685217081093532	0.8409267291327556	1.0668755590631576	0.5552050987676277	-0.2887691230768229	2.6155581834823263
chrX:18766640-18768225	0.34419000108313585	-0.922136566046046	-0.807965681820785	-2.9199970816566085	-5.905499130996122	-4.6923025326020085	-7.507017778259772	-1.610737568764398	-2.71623023390058	-5.92554660018789	-5.713194087092577	-6.4415897037394085	-3.2066929430930826	-5.606431502739815	-3.469861382558677	-1.1737218734474009	-0.2593483552875542	5.935200022879977	7.6571212154727215	5.475508087835708	4.282243171690429	1.593833352568855	-0.4212257273629754	-4.535731995679007	-5.333575734783733	-5.569544663190158	-6.679426524858488	-3.6923162493432446	-2.328314988045639	-3.4919065687527784	0.4071287074306947	-5.5144220855475155	-3.0967329392770586	-5.2842915741483845	-7.804704049299777	-11.648691532771384	-12.312394549480448	-12.638733356307997	-4.725214327724249	-9.687290964224704	-6.674774546534825	-4.425640633581851	18.192462438210942	34.97459525861653	32.79147793358867	26.004366615232584	23.02114120167017	18.665153053190654	7.760504505830798
chrX:19087761-19088622	4.2638660976073135	9.693233612895995	8.676516434155255	7.3685274401368135	6.016105948103427	2.320287946597863	4.235422956727603	2.231020415677422	-0.22962738555315812	3.089274914175607	3.694706940844399	0.0989820425374037	3.8186456785964937	0.2390991620226525	-2.6031869375998715	-0.743799042669562	-4.746516626215522	3.3075005059788865	5.559381202796166	4.036981025579687	6.5764696483336875	8.882647831491044	5.102490481750882	0.5102536564626702	2.8011818719300425	1.9862916539179658	5.186478585411821	2.0610715306845666	1.6731639254840902	0.22707335822824162	1.6466825499722422	-1.5962673793712145	-1.841289246664863	-3.287701640301913	-1.7315078204396632	-1.4745764782911233	2.1981357721375536	0.9975840754243837	1.684872899606169	1.9336990430823422	6.533429255526584	5.561786048429521	4.427214624955312	2.603283501002105	0.8048137371279243	0.40880532255527635	-0.6252873828651145	0.0	0.06447282214194193
chrX:19149082-19149675	-3.993934215690903	-10.124335881982425	-20.106186641149453	-23.846163254971515	-21.108454852063186	-16.70092287344625	-1.2780642861172016	2.0610715306845666	14.8016956265576	20.255530679433765	17.22623313640249	11.69384605848991	11.385444263738524	3.022641070563338	1.5507031101958664	-1.7668469410882737	0.23580893007680023	0.6569312848502502	-3.2251866751436893	-5.047146223754689	-8.159714973801242	-7.318568947748588	-5.08653844553562	-8.33766241454227	-6.493897144389879	-5.528858758055752	-13.246224991697742	-14.25611630750408	-7.5761756500279205	-12.103965419217225	-3.489882244387498	-2.5316615637918756	3.9602138042327715	6.21431972943973	9.268459841075343	3.9414069756968475	7.5807346266112825	4.496452929452075	5.153396055415358	2.409136926757685	3.8495174973064197	6.192026836923308	6.661160368612109	7.161817943550821	5.208487708475224	3.7517194877318665	5.8547303078614865	3.9892278218051667	1.2587464179021675
chrX:19468735-19469435	5.125656245562088	2.2854218903150816	1.2465382043595554	3.5725138327004924	-1.3983911752702187	-2.34777917168211	-4.063211894823739	-3.926979671990612	-0.9890479964055582	-1.5994011573935007	0.3812328703460145	0.2681868350367416	0.395028166532821	-0.08207428479829805	-1.2959519248008295	-1.108867938801997	0.5471249639484079	-2.817338756668771	-3.4178698906824834	-3.7808919719909033	-2.262273430358357	-0.6252873828651145	-0.2887691230768229	1.083576782132307	-1.3301582178309554	-3.9610396509241257	-2.827878966063809	-2.730596452016179	-3.6555455631372284	-2.7065516775511984	-3.252916471730113	-1.5426808571097232	-2.558070797108135	-3.013227391716296	-1.0297280185771769	-0.745291025580318	-2.3353214718798245	-2.5922050450996976	-4.326937964625453	-5.9545803793567735	-5.268776717718016	-9.611312021080398	-9.016548005104672	-4.35182499691325	-3.1989679684431187	-2.9199772873761383	-1.4677626983864827	-0.9138652989484388	-1.4801862375241477
chrX:19641455-19642484	-0.2736268470263914	3.852501927191936	6.7638934633839884	3.704235346120251	3.398686712023495	0.8825966908910815	0.7362455119055151	-0.5642797924495797	-1.370168595498864	-2.406322119640131	2.894840456929388	3.895603660428614	0.9798945843228186	1.19076330916995	4.4605345008639405	8.507038742253071	7.684219560885552	4.284727174611839	2.802663483702384	-0.19084729717992782	-4.444157426542633	-4.981124426511292	-0.9637925152157104	-5.542366895499582	-6.671190863681354	1.6964880929288184	2.4982426420028467	0.0	0.0	-2.978323670956676	-5.6666739346109445	0.8374718550535121	6.3443527486879026	7.561439067460126	4.010137394484256	1.9712356503760515	-0.6949304676686074	-2.374716198317437	-4.850868425465608	-3.112879457768028	-3.7882496226868825	-1.8838391695790326	0.32552650846405956	1.283527635091681	3.158357666857307	2.0233950452268847	1.6473232737990446	2.030316794285137	11.288506718464832
chrX:19743611-19744308	0.0	0.0	0.0	0.0	0.0	0.0	0.0	0.0	0.0	0.0	9.33120858957692	20.76069708714225	22.660931470488784	12.670974816776424	1.6420305061792517	14.093901628161774	8.273606253619027	12.606236439873127	6.571946695199751	8.303397919608683	2.4113135961218095	5.373079674314418	7.9822058180981275	8.275325614476095	5.3537514296697415	3.296725164542788	2.1241775799861418	3.4463614739459256	2.818876147260391	0.2970833565050148	0.7304591051278738	-1.11754422634255	-0.5086679827132965	1.62799153166411	1.1977306136223815	-0.26145052715670036	0.9059652567236041	0.6252873828651146	0.2614505271567006	1.0668755590631576	3.2661814053226177	1.7632448041694122	4.757969631836709	5.315098283180568	4.805110069260468	3.785822124007979	-0.12298532010364062	-1.76176908729231	-6.83457318434187
chrX:20279029-20279892	5.578992031219546	3.697428606563584	4.947622613299837	4.999479867720192	4.709975979382999	5.94122530122183	0.5552050987676277	0.32675222119505476	2.9662839425164798	9.522306462580879	8.934300382885727	8.726274295177326	3.9112877243924973	5.234043765034203	5.870119345376747	6.352583606122388	1.922924649580727	1.1199113947524988	4.0343552815966595	5.447695094097383	0.11504130334269605	4.271211277722156	3.2125986655148817	7.865885912961074	5.697512625991569	5.9449116596915434	3.8607442836808916	6.8981206298272255	4.672839680294045	1.9498553243998247	0.7853450013327272	1.3917423443629493	-0.21508593556874733	1.2093645637008479	-3.1080845768019545	-3.0711653353031223	-3.9844102297963344	-1.5005517413512026	-2.031979960842924	0.0	0.0	-3.7683186959044375	-3.04782031920601	-1.6039720245707385	-1.335274864016471	-0.4846634931022322	-1.9948653506955776	-3.151918314667087	-4.331254924218039
chrX:21230914-21231640	9.56362825609355	9.628919167583756	6.701329916753941	5.794841187612619	0.19377122695070603	0.33989080638524266	-0.8043085182779343	-2.9015554409166273	-7.7393504015339	-8.487219672850895	-12.786238399728457	-7.4679414262347805	-7.587411932438773	4.094533900970865	6.94348969209236	8.882821254047897	3.2179208382440883	-0.8671443183943911	-2.8862243370889655	-9.026162108254434	-2.660935321859409	-1.7412087439935042	-4.274228186678451	-5.539497758380272	-10.981186935260158	-6.993545116459617	-6.379379637596212	-9.03404820195989	-3.379713968174908	8.019300894183045	11.924375407522044	9.488595633050405	9.374385563178706	0.3979407680092423	4.0019701483923384	5.0294973762803705	5.873635809506428	4.69787069116496	2.112548505368978	1.048035252067707	3.0362986365577145	4.061937737665305	3.426623411714666	2.077259513384472	1.2021890831886768	-1.511119575588328	1.0083943348584568	2.957244464127427	1.664280967428017
chrX:21242225-21242947	-5.539497758380272	-10.981186935260158	-6.993545116459617	-6.379379637596212	-9.03404820195989	-3.379713968174908	8.019300894183045	11.924375407522044	9.488595633050405	9.374385563178706	0.3979407680092423	4.0019701483923384	5.0294973762803705	5.873635809506428	4.69787069116496	2.112548505368978	1.048035252067707	3.0362986365577145	4.061937737665305	3.426623411714666	2.077259513384472	1.2021890831886768	-1.511119575588328	1.0083943348584568	2.957244464127427	1.664280967428017	0.1266867399632236	-3.5338814955919373	-9.024493096352513	-9.585913647513365	-11.013619959489091	-13.720776503387292	-10.948187470708998	-14.285760223640933	-6.541721265345696	-1.028636061609483	-1.2836821983017284	2.423344978488115	19.389455302791088	10.59434024687594	7.715068314804195	1.349378255507548	-1.4147080465427742	-6.430349831905705	-8.181349993508015	-11.571117010474323	-15.918170032654759	-13.443334237394161	3.3496425550543703
[truncated: 151 more columns]
