# Supplementary material for: Convergence of topological domain boundaries, insulators, and polytene interbands revealed by high-resolution mapping of chromatin contacts in the early Drosophila melanogaster embryo
Source: eLife. 2017 Nov 17;6:e29550. doi: 10.7554/eLife.29550 (PMC5739541; doi:10.7554/eLife.29550)
Supplement: Supplementary file 2. [file elife-29550-supp2.zip › ChIP_data_fig3/MBE_XL60N84_H3K27ac_index60N84-c79_InpC_500k10k130_peaks_w100_b500.txt]

chr2L:542967-544915	7.6478123690172515	1.684872899606169	2.023199109623517	3.1584723442781013	4.042843822234211	3.1116668475861973	4.471277517780201	2.0630298654242427	3.4679705443141273	2.94439140520118	-0.26145052715670036	2.5437212007026666	2.6781291257495807	3.869677975885931	4.494394192213653	1.885225948303227	0.5086281733494482	0.0959900466312361	-1.0170392588061532	0.1994860242418286	-5.47531454617192	-7.758029000186251	-7.197965906951304	-7.2901139621607545	-1.4141355120143915	-1.0466924622419154	-0.6252873828651145	-5.064467894065693	-8.382714698799365	-7.6357209368742	-7.019475532594558	-6.065408475981182	-9.26714810759549	-4.056793638730706	-12.745052159737863	-13.332488344919556	-7.620141055176923	-2.7943075779141706	-0.9814959810706616	-1.4539922934670313	-3.8223612045914703	-2.6036150651343792	-2.4532489738990098	-0.2406233412219088	-0.598002268201828	-3.0738112880347135	0.2614505271567006	0.0	0.0
chr2L:863347-864264	13.273996609251	11.897091223713039	2.7498384506215685	-0.5253710144123359	-5.72151781105708	-2.903601242303119	9.353721687953483	4.051734394580889	0.9716247387560053	-4.3466078207440395	-11.363878611267289	-13.392093195143591	-13.675557470897765	-11.17462321613343	-6.171456631272707	-5.1759901281114145	4.20623899765598	7.756762596410534	6.35528105540811	5.034837012634327	0.7525822297106237	-2.1147046138535033	-7.856796464374681	-15.39497809457508	-22.203223701649893	-20.340284961694504	0.07147821308566336	3.578525334652231	11.446981361946676	12.050583084850837	8.074936886954555	10.497848277970899	7.788523019121647	8.559539135850267	3.835796513900097	2.2472908959422706	-3.2296466395323433	-2.6739138726224643	-6.184905886501277	-4.225543191458073	0.7188321326006513	0.05856031915404915	2.568882523526725	-1.2568342149486216	0.7799863043302593	1.8723215202791552	-3.245253038317354	-2.3739566985040725	-6.587329567636202
chr2L:951826-953063	0.8460451745213684	4.800705330690238	6.117062060027771	0.7273940556748907	0.9292644417574849	1.866256994449178	2.8394035525542223	1.691083841705564	0.7931318105311626	-1.8664330993671352	-3.083523233035399	-4.578378454163774	-0.2267131324579973	-3.9939882992962206	0.276459132117312	0.0	-0.8065359368777398	0.6252873828651146	1.2030423817555758	1.8688852814393242	3.8766321976681	-0.7041131956757496	0.6816519536376183	1.476346331913621	3.2350762021334036	2.230761356730223	2.6186356599422407	1.5900624589321284	-2.640864844037205	-3.940245985899183	-9.044966235211163	-10.776342460667747	-10.410975470443416	-11.003441469635034	-14.301205603514985	-15.247909555719328	-6.409361797658645	-12.467007782240866	-7.951297885090588	-0.9884928598239788	-0.9884928598239788	-0.3842533059311557	2.3286248352848276	-2.161468839725834	0.0	-0.20625837212190232	-1.9229246495807275	-4.103136110519695	-3.7983123277133064
chr2L:1116322-1117029	-1.2695502038175408	1.1302852451950238	-1.5618510282166909	-2.9538991544151427	-2.005256147808723	1.6915233453146257	4.608614192628611	0.89615097297159	1.3821770810048504	1.4888463877884142	-1.065646251395034	0.7844368232277281	-3.596121320909149	-3.3744361433986363	-7.427624200404806	-7.204541781553828	-17.880552030307822	-15.305137595992237	-17.769039004365276	-7.132682042362906	-17.606852852875193	-10.406886016094864	-13.090063348729851	10.509785445409618	28.23639473656168	20.97969349982715	15.70255416244564	10.48678432189821	3.6355345539206274	0.7355627234788961	9.720394273448306	9.537756990850923	7.449152272782386	3.200915739198653	-3.23229363123308	-6.096265503002216	-12.417397775167665	-14.851499383045981	-13.176566306259277	-14.424679004944158	-7.977677963241424	0.32675222119505476	-2.0751210811914094	-7.301319921468151	-0.8146844934204033	-4.330506528428438	-5.27290361187832	-1.0466924622419154	-4.22621620473723
chr2L:1117148-1117928	-1.5618510282166909	-2.9538991544151427	-2.005256147808723	1.6915233453146257	4.608614192628611	0.89615097297159	1.3821770810048504	1.4888463877884142	-1.065646251395034	0.7844368232277281	-3.596121320909149	-3.3744361433986363	-7.427624200404806	-7.204541781553828	-17.880552030307822	-15.305137595992237	-17.769039004365276	-7.132682042362906	-17.606852852875193	-10.406886016094864	-13.090063348729851	10.509785445409618	28.23639473656168	20.97969349982715	15.70255416244564	10.48678432189821	3.6355345539206274	0.7355627234788961	9.720394273448306	9.537756990850923	7.449152272782386	3.200915739198653	-3.23229363123308	-6.096265503002216	-12.417397775167665	-14.851499383045981	-13.176566306259277	-14.424679004944158	-7.977677963241424	0.32675222119505476	-2.0751210811914094	-7.301319921468151	-0.8146844934204033	-4.330506528428438	-5.27290361187832	-1.0466924622419154	-4.22621620473723	-4.183943297828096	-3.9381197622835407
chr2L:1118697-1119639	1.6915233453146257	4.608614192628611	0.89615097297159	1.3821770810048504	1.4888463877884142	-1.065646251395034	0.7844368232277281	-3.596121320909149	-3.3744361433986363	-7.427624200404806	-7.204541781553828	-17.880552030307822	-15.305137595992237	-17.769039004365276	-7.132682042362906	-17.606852852875193	-10.406886016094864	-13.090063348729851	10.509785445409618	28.23639473656168	20.97969349982715	15.70255416244564	10.48678432189821	3.6355345539206274	0.7355627234788961	9.720394273448306	9.537756990850923	7.449152272782386	3.200915739198653	-3.23229363123308	-6.096265503002216	-12.417397775167665	-14.851499383045981	-13.176566306259277	-14.424679004944158	-7.977677963241424	0.32675222119505476	-2.0751210811914094	-7.301319921468151	-0.8146844934204033	-4.330506528428438	-5.27290361187832	-1.0466924622419154	-4.22621620473723	-4.183943297828096	-3.9381197622835407	-1.4093736668590624	-4.727611369970618	-0.42921553516829136
chr2L:1410015-1411152	2.310097436003703	2.7973032866066676	0.13733673652578354	-2.161733975764127	-1.2173006272345597	-0.947282982095507	-2.422309009339197	-1.4883600228976182	-4.38080239661672	-6.06825935104894	-4.990458096505263	-2.787021922390373	-2.9425448479186906	-0.2240774644457132	-2.255777573647819	-6.834132690393174	-4.330588602705687	-2.6716437514841918	-2.7761153151765225	-5.014870319554504	-7.972449524880117	-4.38945372260183	-3.6662783536377	-2.2371819739817025	-1.532490483662969	-3.031009266808572	-1.431512590948607	-0.736875567308499	-0.4075906076581398	-0.3842533059311557	1.152759917793467	3.170460400786653	0.6934438300804245	4.849761676029733	5.774395817511256	2.796194771303456	0.2349935677707824	2.9212926078806136	1.2024322866154675	3.17170179716336	2.3435889537122154	2.963947621503623	2.5109914309654697	0.360980444466201	0.12654773365247898	0.7387411481941433	-1.337558349229288	1.9995294472755651	-0.6705208384588284
chr2L:1411209-1411832	0.13733673652578354	-2.161733975764127	-1.2173006272345597	-0.947282982095507	-2.422309009339197	-1.4883600228976182	-4.38080239661672	-6.06825935104894	-4.990458096505263	-2.787021922390373	-2.9425448479186906	-0.2240774644457132	-2.255777573647819	-6.834132690393174	-4.330588602705687	-2.6716437514841918	-2.7761153151765225	-5.014870319554504	-7.972449524880117	-4.38945372260183	-3.6662783536377	-2.2371819739817025	-1.532490483662969	-3.031009266808572	-1.431512590948607	-0.736875567308499	-0.4075906076581398	-0.3842533059311557	1.152759917793467	3.170460400786653	0.6934438300804245	4.849761676029733	5.774395817511256	2.796194771303456	0.2349935677707824	2.9212926078806136	1.2024322866154675	3.17170179716336	2.3435889537122154	2.963947621503623	2.5109914309654697	0.360980444466201	0.12654773365247898	0.7387411481941433	-1.337558349229288	1.9995294472755651	-0.6705208384588284	1.5039921618719443	-1.4299963812117518
chr2L:2154279-2155336	0.0	0.0	0.0	0.0	0.0	0.0	0.0	0.0	0.0	0.0	0.0	0.32644126998982237	0.29329226409088593	0.9884928598239788	5.636674798774986	9.939717811186053	10.288571085549851	0.0	0.0	0.0	0.0	0.0	0.0	0.0	0.0	0.0	0.0	0.0	0.0	0.0	0.0	-2.062805557057099	6.487959073574703	20.768755111077155	17.227396138610903	17.371348968164728	13.725026584063377	11.595503555808307	-0.5552050987676277	1.3821770810048504	0.7359535705891888	1.9084850188786497	7.05560741252399	20.514544293359588	23.017982468924437	22.88818342661469	23.45270268638126	15.92301155725702	10.2672913546194
chr2L:2456380-2457441	3.712526597536662	5.191386062385921	4.710404684925075	8.0758105885594	5.3047627113458535	3.9209725544337313	4.436278849349507	4.686235002892371	5.53058175062169	3.3565378047740033	3.2475738136437737	6.286405513944673	5.284690130789063	1.0729870160935244	1.0668755590631576	-0.7359535705891888	1.0668755590631576	1.9088805432207399	5.962424677562941	11.621388232866844	11.052682602314375	7.309858083053743	7.87440013524442	5.947008350458644	0.24033340120117877	-0.31691453298419825	-3.282740607218058	-1.9586415063511409	-1.977393653838767	5.848469609369855	3.863508329406594	6.080591513737672	4.054653146423527	3.4240836252687026	0.22488188917602248	1.548042205265168	-0.3823635559935533	0.36253937042629036	-0.34589265505957645	-0.3043224377144623	0.2503288572367976	-1.3130085044834625	0.6033633922476075	-1.130334879678248	0.021060182248137837	-2.8332205977543934	-1.690011968506777	0.19402337950495482	-1.1632499464765698
chr2L:2457691-2458540	8.0758105885594	5.3047627113458535	3.9209725544337313	4.436278849349507	4.686235002892371	5.53058175062169	3.3565378047740033	3.2475738136437737	6.286405513944673	5.284690130789063	1.0729870160935244	1.0668755590631576	-0.7359535705891888	1.0668755590631576	1.9088805432207399	5.962424677562941	11.621388232866844	11.052682602314375	7.309858083053743	7.87440013524442	5.947008350458644	0.24033340120117877	-0.31691453298419825	-3.282740607218058	-1.9586415063511409	-1.977393653838767	5.848469609369855	3.863508329406594	6.080591513737672	4.054653146423527	3.4240836252687026	0.22488188917602248	1.548042205265168	-0.3823635559935533	0.36253937042629036	-0.34589265505957645	-0.3043224377144623	0.2503288572367976	-1.3130085044834625	0.6033633922476075	-1.130334879678248	0.021060182248137837	-2.8332205977543934	-1.690011968506777	0.19402337950495482	-1.1632499464765698	-0.3624383129107805	-1.6705069406064594	0.6693236044528079
chr2L:2576136-2577044	-0.47712125471966244	0.3842533059311557	0.6427383714294621	-0.03968681378873942	0.5045867213081315	0.0	-0.30046069586428814	0.0	-0.3842533059311557	-0.47712125471966244	-0.3842533059311557	1.9330516924433967	0.30893315349466166	1.6606889769390898	2.637451070747821	1.1451916048326531	2.4000123940783284	-0.28349877730603745	1.1249318154383212	0.05842741531249606	-0.5019847563975255	-1.6124501613579323	-0.5929109746022403	0.0	-1.0948570982095023	0.31888810951347485	0.2614505271567006	-0.9884928598239788	0.47712125471966244	0.9884928598239788	0.0	2.604837771905982	2.578189191071822	7.779877175028067	1.3020713725970021	3.0784220841591483	7.066736487564153	5.528571335824036	1.0668755590631576	-0.3842533059311557	0.3842533059311557	5.63638966893148	6.486325544003221	8.574920054281172	8.035987843098596	13.847723623679782	7.5848842706600434	2.836548834660592	8.19715141301981
chr2L:2875449-2876347	-5.423828732360861	-7.758265023970558	-7.247007885768327	-11.439654094790571	-10.230398587611015	-9.69140994990448	-8.744598635990123	-6.960047636800933	-7.594117495453648	-1.126031419905469	0.1942483424366544	-6.0810599900556435	-3.7755057761856943	-4.068364712464455	-4.3887017105573225	-3.2240055837743684	-0.32930221547762883	-1.5738942126499833	-0.5135367004545422	4.755284620432324	9.40976972271886	2.1067466847079688	6.192205116105723	5.8404485662373915	9.453520613411245	10.633276879222413	6.134520891632547	3.6067832692802204	3.065557088416058	0.2963536532887422	3.988548440619626	4.369396487494863	7.384509526258311	2.911292333291266	0.6252873828651146	4.761892344771336	5.464652832828945	5.608915144852891	5.235865890738022	2.6806921572924542	1.381991665495167	-3.5077185392942836	-3.5155149496993143	-8.92037508781574	-6.066932629676425	-15.235949116845644	-15.425972684618644	-10.968970838431694	-11.924160549495666
chr2L:4497537-4498445	-3.0422187360657804	-2.9721074405823438	0.9045803020820308	4.967587322028596	3.9042428704146697	1.9354313348287917	-0.5474329886905265	-4.0323187882867595	-12.07826461743369	-12.23202472510674	-20.761212976336395	-8.452274820431983	-12.431239362473827	-13.369326487466022	-0.18724572687205507	-5.494337355862123	-4.375103248422879	-15.245281532669347	-8.224770760354742	-11.31264575001101	-17.523766032071155	-5.458669141931084	3.190613430779899	6.7328729022522165	4.280555905776916	13.258113364906166	12.229835403044113	5.398116472363627	-2.0611042393548087	-9.148732300246898	-15.009375486065977	-7.165112718143826	5.024480290401427	5.727519434464316	8.071370381648581	11.751723361584569	18.257123205004138	16.16973102061421	12.82399651496779	12.513042118430628	9.400798317901904	4.769584013448905	4.141882572319237	5.060254424607839	5.8761428924606625	2.457460401222427	0.19213466106279314	0.798238938107363	0.4708380315714476
chr2L:5277505-5278404	-3.8298504154224586	0.46660954739493005	-0.9059652567236041	-0.2406233412219088	-5.631340304733744	-4.373335987782691	-1.289337620463382	-2.7037934813953677	-1.216649259263145	-4.915063340105523	-3.6673194510792353	-5.344035665976598	-4.485325135059414	-3.371742790707822	-4.399637660961213	-1.663512557038787	-3.645778722972334	-3.1827837990022814	-10.417284571240325	-5.859407103999369	-2.3788234710719953	0.6489937632395198	0.6319730464766251	-0.934865583902865	-0.5644900872493631	-2.709124683740626	-2.1819044003441417	3.5114700630622635	6.340132773221023	0.22432243947821665	0.0	6.507243719003039	18.791532417097493	7.858173149815005	7.528846407957263	13.35556754629013	14.49003587698936	15.628359817403705	15.044390647087388	13.218515240344896	13.235482274951966	8.822233603104813	11.339165089334205	13.087553203389193	2.651351975984537	3.449318853989017	10.57977681137816	6.872454319530891	9.926700018618995
chr2L:5549879-5550909	0.9716890188427767	-1.8211858739253672	-1.1610002537705302	-0.678133708484532	-0.04115196398964511	-3.326221630251258	-1.712917134896569	-5.161465417169861	-4.658469995023055	-1.2789342399940287	-1.6577718203210279	-5.262822151094568	-3.5806637736015148	-1.8553732482313607	-0.3842533059311557	-0.8638360267166969	-3.447515301016289	-3.303833224816698	-1.3095569741594058	-6.249663671170069	-2.261199186928159	-2.224796368823077	-0.8551484209528776	-2.141608290443812	-0.9034043916225997	-0.9591312608573317	-1.5241834332417725	-1.7287857618188278	-0.23613341106444174	1.9084850188786497	-0.2887691230768229	0.47712125471966244	1.170041379908726	6.922139214128029	4.18876669968597	2.141147737696108	15.325419819968682	14.651332047559064	15.878645918253191	12.840317058669472	6.501879328219305	16.38018543322841	12.330214781580123	12.643854761982428	7.878673711749645	2.147521354982278	-1.9425164891155886	-5.684849907986227	-7.575446408648744
chr2L:5551008-5551834	-0.678133708484532	-0.04115196398964511	-3.326221630251258	-1.712917134896569	-5.161465417169861	-4.658469995023055	-1.2789342399940287	-1.6577718203210279	-5.262822151094568	-3.5806637736015148	-1.8553732482313607	-0.3842533059311557	-0.8638360267166969	-3.447515301016289	-3.303833224816698	-1.3095569741594058	-6.249663671170069	-2.261199186928159	-2.224796368823077	-0.8551484209528776	-2.141608290443812	-0.9034043916225997	-0.9591312608573317	-1.5241834332417725	-1.7287857618188278	-0.23613341106444174	1.9084850188786497	-0.2887691230768229	0.47712125471966244	1.170041379908726	6.922139214128029	4.18876669968597	2.141147737696108	15.325419819968682	14.651332047559064	15.878645918253191	12.840317058669472	6.501879328219305	16.38018543322841	12.330214781580123	12.643854761982428	7.878673711749645	2.147521354982278	-1.9425164891155886	-5.684849907986227	-7.575446408648744	5.378128524679829	9.709140663027835	7.312852259080946
chr2L:5551890-5552796	-0.04115196398964511	-3.326221630251258	-1.712917134896569	-5.161465417169861	-4.658469995023055	-1.2789342399940287	-1.6577718203210279	-5.262822151094568	-3.5806637736015148	-1.8553732482313607	-0.3842533059311557	-0.8638360267166969	-3.447515301016289	-3.303833224816698	-1.3095569741594058	-6.249663671170069	-2.261199186928159	-2.224796368823077	-0.8551484209528776	-2.141608290443812	-0.9034043916225997	-0.9591312608573317	-1.5241834332417725	-1.7287857618188278	-0.23613341106444174	1.9084850188786497	-0.2887691230768229	0.47712125471966244	1.170041379908726	6.922139214128029	4.18876669968597	2.141147737696108	15.325419819968682	14.651332047559064	15.878645918253191	12.840317058669472	6.501879328219305	16.38018543322841	12.330214781580123	12.643854761982428	7.878673711749645	2.147521354982278	-1.9425164891155886	-5.684849907986227	-7.575446408648744	5.378128524679829	9.709140663027835	7.312852259080946	1.181872376876113
chr2L:6371552-6373184	1.2175627557112398	1.9810132573947747	0.877767060281167	0.10621460694838125	9.023004613013414	3.8622104928819727	30.68423272009744	46.907213839426234	48.6157927167172	52.373306967749706	40.585252184593294	29.581749879188777	17.332296694851152	13.542654031643256	7.133604017060351	8.813642140946241	4.147391092398733	2.090705857309173	0.3125723971774349	-2.0441015535852394	-1.2825766385716872	-3.5819096750167634	-4.2589165421900255	-5.90984459988867	-8.423048160400764	-5.44561341722028	-16.36628184146717	-16.296299084284236	-19.59926583822554	-16.60921300435091	-35.580964256160996	-32.77100261444232	-8.875486732084623	-16.57073055654851	0.8515824070729341	11.953203345521116	1.3836034978805847	13.263773573888846	19.64385745918633	14.235031556357931	21.158197302050393	13.051250301165416	13.901075451730021	6.906507583285463	15.373131766856877	15.056555683860838	15.022526637280295	10.392391031830762	8.765869422410402
chr2L:6373438-6374469	0.10621460694838125	9.023004613013414	3.8622104928819727	30.68423272009744	46.907213839426234	48.6157927167172	52.373306967749706	40.585252184593294	29.581749879188777	17.332296694851152	13.542654031643256	7.133604017060351	8.813642140946241	4.147391092398733	2.090705857309173	0.3125723971774349	-2.0441015535852394	-1.2825766385716872	-3.5819096750167634	-4.2589165421900255	-5.90984459988867	-8.423048160400764	-5.44561341722028	-16.36628184146717	-16.296299084284236	-19.59926583822554	-16.60921300435091	-35.580964256160996	-32.77100261444232	-8.875486732084623	-16.57073055654851	0.8515824070729341	11.953203345521116	1.3836034978805847	13.263773573888846	19.64385745918633	14.235031556357931	21.158197302050393	13.051250301165416	13.901075451730021	6.906507583285463	15.373131766856877	15.056555683860838	15.022526637280295	10.392391031830762	8.765869422410402	3.4577508214666173	0.5783344902683744	3.5576621849105297
chr2L:7378925-7379727	-2.742446926181319	-2.1266314236630253	-2.0546929437918022	-1.1532988948384402	-3.615656139359553	-3.0765982562100693	-3.8075393542750815	-4.343963859966873	-7.284362831302556	-11.089961572702519	-10.010017597248325	-10.310735340863307	-7.966503311659053	-2.165458402961021	-0.2406233412219088	-1.5022269290607766	-6.325091760457303	-4.530065027975394	-4.118690412915344	-4.124762410967401	-8.41476348406728	-6.1505152330045565	-8.527581681145689	-9.41275606988789	-8.300876352239083	-4.637612293604961	-5.038736918220077	-4.627505257691047	-2.8894558884714954	-1.0919425953179858	0.0	0.0	0.0	0.0	0.0	0.0	0.0	0.0	0.47712125471966244	0.0	0.0	0.0	0.0	0.484379913189802	-0.591286578505089	4.251285015296793	5.135803083585534	4.910983050023653	0.9139000564200301
chr2L:8831417-8832251	-10.520050391138684	-13.480830904370297	-14.583368486276706	-11.284153131714952	-5.343568583033903	-12.499312624742283	-8.737650973867442	-11.609472066178563	-11.952862182197734	-8.584386599244661	-9.846549326261952	-3.241034087150518	-7.840265928949599	-7.861294873215437	-7.8230485885988275	0.32675222119505476	-0.5050184077099936	-1.6525945075586288	-3.3473809372040835	-1.787582599454044	1.1438299725219074	0.799558424314094	-0.1264000181176634	-0.15597427603541167	-2.954121010365454	-1.4534582269166711	1.7256692545792003	3.179006024427367	0.14499224440675482	-0.6383073482902312	0.5530748482038785	2.1041071694721944	3.2394271763110045	1.071424242772051	0.17633003427487465	0.7261364102346485	0.45465188078030555	0.8178941004585206	0.17414665195310314	1.7320163841258813	1.6307690729131934	0.09650737137312979	2.4186933154404233	-0.9628210222097402	4.1948932577706115	4.715389236108503	1.922924649580727	0.32675222119505476	0.0
chr2L:8832959-8833995	-11.284153131714952	-5.343568583033903	-12.499312624742283	-8.737650973867442	-11.609472066178563	-11.952862182197734	-8.584386599244661	-9.846549326261952	-3.241034087150518	-7.840265928949599	-7.861294873215437	-7.8230485885988275	0.32675222119505476	-0.5050184077099936	-1.6525945075586288	-3.3473809372040835	-1.787582599454044	1.1438299725219074	0.799558424314094	-0.1264000181176634	-0.15597427603541167	-2.954121010365454	-1.4534582269166711	1.7256692545792003	3.179006024427367	0.14499224440675482	-0.6383073482902312	0.5530748482038785	2.1041071694721944	3.2394271763110045	1.071424242772051	0.17633003427487465	0.7261364102346485	0.45465188078030555	0.8178941004585206	0.17414665195310314	1.7320163841258813	1.6307690729131934	0.09650737137312979	2.4186933154404233	-0.9628210222097402	4.1948932577706115	4.715389236108503	1.922924649580727	0.32675222119505476	0.0	3.252768571169781	4.6504016223540905	3.696863859587636
chr2L:9632956-9633773	6.982139768841075	4.866400984023863	5.572943096306718	4.983888277948668	5.248455010243306	5.77135433512827	5.949919858824274	5.168768851261314	6.404938067835619	7.017365097717433	4.333666144470909	6.320078008175596	8.18993049824	5.197661548672902	3.7410616665779144	2.925120801221416	2.7640030787187344	1.5001008264708973	0.17939856154609093	-2.3104495922418247	-3.44746406619064	-1.5364751154638998	-1.4781555531821795	-0.6406570638915879	-0.4666095473949303	-2.43239803648467	-2.7653962240048897	-0.6625224922328264	1.3184815466407627	-0.6363510873843752	-0.20405139025519428	-1.9513967055220052	-0.8288820123629248	-2.08617680309073	-5.841320123585765	-12.023908238445355	-14.27785086199565	-11.451436343552535	-7.855093212152762	-0.38894791660417566	-0.26145052715670036	-0.5050184077099936	-2.832381632700586	-0.6746983837968096	-3.0572747383521754	-1.1798696475622938	-4.5703229665846905	-3.522654526209219	-6.289449762736619
chr2L:10947786-10948246	1.9979824513357398	-0.7158051146113907	-0.6660384586790278	-0.8455180463308835	-3.1560028563734335	-3.7467440123323605	-1.8054788344415837	-1.929821226923846	-1.311937379721024	0.0	-3.482893071093105	-3.7996533363519065	0.2614505271567006	0.9884928598239788	1.4637527426815686	0.0	1.1817017356783992	4.79313520761201	0.34238068561561025	0.07531549454479014	0.2976898761751437	2.3728367229190277	0.7867935705818635	-0.6816069930958051	-0.9655276041257982	-0.6121508815106858	0.0794569599820025	-0.3842533059311557	0.0	0.0	0.2494765891578429	1.2150987085719072	-0.21349711255937287	4.179233294330072	2.18021165906723	0.4557054356963922	3.885337099350387	0.8543726188035139	1.601154526166128	-0.11307504788210558	1.405287982494218	0.9156732098863389	-0.8062736331600502	2.141147737696108	-0.4914639354193362	-0.8718208426537617	-0.11889079959507019	1.0353959358832867	0.09637822211643265
chr2L:11291283-11292321	-3.069066349038892	-0.6885478938600468	-2.6623115934049593	-0.8065359368777398	0.6252873828651146	-0.7875892944361567	5.404281933351794	3.678528072204307	3.8653232641611024	3.0930410293912964	1.5089503736854388	2.7332586817846316	3.440010439288847	0.2614505271567006	0.46660954739493005	0.8703134497311962	7.115705887344236	0.9450606679583593	0.6816519536376183	6.419708901603494	4.58403366173818	5.491316204070262	13.147178785801758	13.35114253700344	10.767960073262454	15.857895525274177	10.898868198269838	8.794096658950314	9.875224404752517	8.80842666151142	8.16613843637903	9.155305407149065	4.2783757416016135	2.6081296774430505	4.323835804498107	6.06409286826851	5.773448626521896	6.442946779930667	7.083343691590739	3.8838984415497615	5.546728488458903	4.374608681953238	4.8220663843588945	4.986723318899053	2.0853501105604653	-2.8321949442914276	-7.049749754546515	-5.171917202899528	-4.952142934583507
chr2L:11793269-11794220	-11.267514139896099	-10.492274588025893	-2.1864442654251595	-6.488780049335815	-3.556478309741687	-4.414089876214924	-9.844544356492023	-9.815528469588752	-11.026210689151506	-2.8219109825717643	-13.166292682252237	-2.534984060161506	-0.9884928598239788	0.0	0.0	0.9884928598239788	-0.9059652567236041	-6.39944222081323	-7.80141253274537	-0.9798660544812998	-4.453445079073932	-3.669942935497091	0.7359535705891888	-2.1384289563408916	-8.795726991234588	-7.212213287702316	-6.4960975879151	0.3842533059311557	-1.4637527426815689	0.0	-0.9884928598239788	-1.558933294825098	-0.5410289296785515	0.7490429136284138	-1.1956774893271256	-1.2475289680029733	0.27863731449675705	0.0	0.0	-0.18112399010272304	0.5871840453695247	0.47712125471966244	0.47712125471966244	0.0	0.9884928598239788	2.9628244249657247	4.927019398610648	2.1741979578468538	0.9884928598239788
chr2L:13161075-13161841	-7.556159920574287	-7.815266565223835	-0.6867325911188109	-0.3842533059311557	2.3286248352848276	0.7359535705891888	0.0	-0.9884928598239788	0.6979310590365646	-0.16794378118299222	0.13211981999670377	0.3842533059311557	-0.9028457039716091	2.4206752029172978	-0.9568070777091172	1.4444045626603808	1.0466924622419154	2.420082918466607	7.490982912074016	2.654102726860278	2.977433940918104	3.3031792112641725	4.971798589715571	3.985263667496521	1.6429851819938632	1.2586633594553245	1.6045929540975539	1.3644456473412752	1.8516904096137186	0.0	0.3842533059311557	0.7359535705891888	0.47712125471966244	2.225091131627076	8.305859324802931	5.742605316515606	11.431730966696376	5.3178614065956245	1.0668755590631576	0.7359535705891888	5.700218325639685	9.600746400583573	16.80592883056292	16.684909989073827	1.9490603477888073	6.419279559097441	8.428148204669464	6.843536351668594	5.33357939497036
chr2L:13226171-13227583	-4.172123742830772	-9.964627852183067	5.544911987448937	8.047195179815132	4.92400454864503	1.7905534370744356	3.6452372109370264	4.93418610187508	4.084150924264401	1.4419376150024263	-0.9644869434617881	1.3211887672450924	-2.4947464597592175	11.53614781813687	16.415303088371353	17.119640912946764	15.640136083526864	15.176450540766673	8.2685371721928	5.588285001440858	3.1847090845015105	-0.5188694514803911	-2.191743405784963	-2.2699498487785776	-8.633792123663707	-7.813362523438387	-14.789207007425809	-10.012739386563194	-13.971456084284954	-14.775907650287527	-4.16278359238006	2.406157326661173	10.67677083828125	12.338575819868359	12.180622355731527	12.637106507940222	13.755395659215	15.130450640348062	14.856770955288374	9.486881078874303	5.295957372068445	2.5537754885520405	0.7255011243166045	1.002043993305449	-2.2569694755972636	-1.309358038160379	-3.9670243590596264	-3.785906541452315	-9.663923334860252
chr2L:13227657-13228814	8.047195179815132	4.92400454864503	1.7905534370744356	3.6452372109370264	4.93418610187508	4.084150924264401	1.4419376150024263	-0.9644869434617881	1.3211887672450924	-2.4947464597592175	11.53614781813687	16.415303088371353	17.119640912946764	15.640136083526864	15.176450540766673	8.2685371721928	5.588285001440858	3.1847090845015105	-0.5188694514803911	-2.191743405784963	-2.2699498487785776	-8.633792123663707	-7.813362523438387	-14.789207007425809	-10.012739386563194	-13.971456084284954	-14.775907650287527	-4.16278359238006	2.406157326661173	10.67677083828125	12.338575819868359	12.180622355731527	12.637106507940222	13.755395659215	15.130450640348062	14.856770955288374	9.486881078874303	5.295957372068445	2.5537754885520405	0.7255011243166045	1.002043993305449	-2.2569694755972636	-1.309358038160379	-3.9670243590596264	-3.785906541452315	-9.663923334860252	-7.115840847951366	-11.484565017270969	-22.60403301257982
chr2L:14061696-14062398	6.674381915948362	9.945824317405853	5.4966556025437	9.135112645430675	11.34996307317409	10.929565053539367	4.733572835674771	2.8762626097222608	3.0319496764070664	5.9454910807842785	8.76406791443187	1.4991224343170766	2.710927099548378	-3.263539487467606	-5.419716576406398	-5.121970275949118	-9.600638947548484	-12.40057145308269	-6.630786277981204	-2.830217346403697	0.0	0.288769123076823	-3.193873324284077	-3.228898439787234	-2.02576065537777	0.22724315304083675	0.30200021608351496	0.0	0.0	-0.19423162263000968	0.3392535870298611	2.349982929297924	-0.4409835882170216	-2.7241590971846796	-9.983836450763375	-11.962018441478557	-9.766841208328648	-15.494475033364973	-9.03694931297785	-29.377845694475432	-22.902582527032557	-9.575008162080147	-0.47712125471966244	0.0	-1.9084850188786497	0.7359535705891888	-1.0668755590631576	-0.47712125471966244	0.3842533059311557
chr2L:15333526-15334370	1.0216415987285858	3.5859243361565762	3.068745791325724	6.34833112912377	4.776320558060416	3.985334359028931	4.413719826476132	3.8295996572740765	4.160804467480877	-1.016716737417182	3.6906980629761668	0.7388735348821501	-0.20424120957664121	-0.9657132852842197	-2.6914043858803027	-0.40130189885732703	-1.4278600679624323	-0.42458423514104277	-0.44283689896018325	-1.7670867720094898	-0.8456472271648853	-1.12359060946877	-0.893580661317194	-1.604920385302019	-0.8858646726468443	-3.316286269833992	-2.479753248431751	-2.2063528853424748	-3.1441630181242504	-6.166492196205904	-6.48701994553635	-5.523741713502445	-4.181085509378785	-4.194241193802081	-7.196309649048289	-3.4691279331063636	-7.828227528397736	-8.744664303120691	-9.869510251217688	-8.786404413838872	-10.746658704666153	-11.480105094019244	-15.961630565815208	-12.274512024871864	-10.278909913911797	-0.9059652567236041	-0.6867325911188109	-1.2423491625734677	0.2671666913010442
chr2L:15478528-15479778	-0.4543574412256533	0.2641619105021279	-2.8769941459158432	-1.4783271558310225	-3.5719477499630465	-1.8080870079086158	-2.859786066193699	-3.05395112939055	-6.429894812477904	-6.748559439146495	-8.801836591470536	-6.457466809301889	-11.982820418285428	-9.25471803898036	-12.362334149254727	-11.18157429264959	-12.421851182117665	-13.197226174725587	-15.077378109873342	-8.005638560472923	-0.5552050987676277	2.3286248352848276	-2.062805557057099	-5.853137289577984	-3.8038038878620526	-2.6148624151798963	-3.6588400994303654	-3.408748342797631	-6.514218451674111	-7.314983408314781	-6.966131298978244	-7.684820207704483	-6.007507448849322	-6.472149201379149	-2.0840518049738312	0.32675222119505476	0.0	0.0	0.0	0.0	0.0	0.0	0.0	0.0	0.0	0.0	0.0	0.0	0.0
chr2L:15480597-15481403	-3.5719477499630465	-1.8080870079086158	-2.859786066193699	-3.05395112939055	-6.429894812477904	-6.748559439146495	-8.801836591470536	-6.457466809301889	-11.982820418285428	-9.25471803898036	-12.362334149254727	-11.18157429264959	-12.421851182117665	-13.197226174725587	-15.077378109873342	-8.005638560472923	-0.5552050987676277	2.3286248352848276	-2.062805557057099	-5.853137289577984	-3.8038038878620526	-2.6148624151798963	-3.6588400994303654	-3.408748342797631	-6.514218451674111	-7.314983408314781	-6.966131298978244	-7.684820207704483	-6.007507448849322	-6.472149201379149	-2.0840518049738312	0.32675222119505476	0.0	0.0	0.0	0.0	0.0	0.0	0.0	0.0	0.0	0.0	0.0	0.0	0.0	0.0	6.104242335319242	6.792665178197859	1.5456255814899598
chr2L:16324255-16325133	-11.881058288765601	-7.701456973126382	-0.30735967257511815	-1.0668755590631576	0.7359535705891888	0.3842533059311557	1.684872899606169	-0.3842533059311557	-1.1089809886852118	2.222348545805461	1.7070699805079195	2.958621314555353	10.771713015774486	0.0	2.925802119013066	-0.5994904298314722	4.658089647801649	8.314896487687033	4.079487089152832	0.7956461664192541	-4.999733876617117	-2.392564735351872	-8.278586073486466	-11.870151785775944	-12.259846821361162	-8.379243960071342	-5.0462107056171766	-6.875007480646209	0.8146844934204033	15.40346271161587	49.49549393986263	61.633560933645484	48.80877329146	18.747270417194006	20.774871130645856	16.092498123662047	12.018417904954793	10.567480138554703	8.122992912317843	4.594712223893417	1.3832229071833289	-3.319326903440298	-4.594655537320769	-4.5889108893267405	-3.0040308776768243	-6.7566631420727825	-10.479769043536814	-12.680456180058963	-9.315407269819797
chr2L:18005734-18006434	-0.3645569552120252	0.46660954739493005	-0.32675222119505476	-2.497937414055207	-1.4715403892465506	1.2180784168254373	-0.26145052715670036	-1.7432260909678006	-0.37490040548028586	0.0	0.3842533059311557	-0.20476224541537444	1.6036284432056116	1.220084313160552	0.0	1.9769857196479577	2.5349840601615057	12.944864081714504	32.81449195979915	39.174124188645926	37.71906034330163	11.537687762964186	20.3186889992971	14.469669149387325	15.40384577699874	12.663049153659426	11.700557689484464	11.669788678875708	4.418091148488572	5.510771714248185	2.4346629426112476	0.7966457097654284	3.6601785545517416	2.3002291721903507	0.05600891485292034	0.3292928351695266	-0.21412911920924754	1.0273104964264697	-1.4454536135397142	-1.512957147963043	1.1226732898861604	1.4377768669807258	1.9632578916663095	-1.7929099549424128	-1.2281154902494977	-2.898591116259011	-4.659144754657048	-7.854644787420965	-12.028993723125435
chr2L:18137354-18138208	-4.785690687335126	-3.058597117966326	-2.5501438768678373	0.0	-2.7285928155171044	-2.543801111024578	-3.584947346730081	-4.977742458717347	-7.366823972973909	-3.5484774211006966	0.0	-0.3842533059311557	-4.819225102222107	-3.2997871886096384	-4.526071034152429	-3.7482222797387275	-4.364700517130596	-2.8949772688861537	-2.9877077903771285	-3.320059232784147	0.4359239231164445	-3.72176029611305	-1.4325228613478334	-2.0207273921143667	-0.6380172731361781	-0.32675222119505476	-0.6102070948826337	-1.6398944687416999	-1.1335080900884322	0.7233385724496424	-0.8395800012530046	0.32675222119505476	0.47712125471966244	-1.4842185285036666	0.5684640245221962	0.1736674791438287	-0.9884928598239788	0.0	-0.32675222119505476	-0.7359535705891888	2.5249465644509406	9.482098461756976	0.5552050987676277	6.961819983754452	5.990417888436636	5.736671675356231	5.772252209506452	7.209529063525999	8.14330203438627
chr2L:18596990-18598699	0.7794473485504991	-3.849614548394603	-2.740494773521733	-5.25830638647386	-1.337558349229288	-5.964524473807429	-3.6291622153704934	-1.2821141808245302	0.6248742378019824	-0.3842533059311557	-0.6252873828651145	0.0	-0.47712125471966244	2.981702902749888	2.021138297996029	1.9605523250565686	7.618449531463605	1.6442676866019381	5.265973362001862	11.038199176704856	11.200311504450193	5.394948566864652	4.020939144052055	4.649092598613097	3.8322099283783966	6.630913057662139	4.230061548134179	4.283404493195535	3.7890193000648438	3.8936067385929003	1.2523369111130933	0.536049381248703	-0.31327898652121955	1.9300283843138433	-1.9084850188786497	0.5050184077099935	3.4338353802871673	5.100934295781732	2.991173637498152	3.794440240620197	2.3355300106321764	1.4393475835249254	-0.3496051160251471	0.6450198601859578	-2.710918159174214	0.2614505271567006	-3.655578611514108	-5.243532548085404	-0.8129278662103389
chr2L:19604593-19605420	2.5983513014666717	0.781418804263218	-0.9901649602231825	1.67523646136614	-2.277333764708362	-2.814019574876092	1.1186298844288314	-3.5246809433933888	-2.534553518899802	-4.532799637347985	-4.898679748891246	-4.610790884672272	-12.088205664479121	-12.929311268990315	-13.550482683564226	-19.486114534281146	-7.203664593351337	-23.014466396517577	-33.52944593891971	-25.181730088728955	-31.31957494113334	-14.639947138080991	-0.7761480007189936	2.2803579881784097	1.1886080798822043	1.8916150080723002	-3.180284669735901	-9.56759611322601	-11.620032653605936	-10.134272558694787	-13.52979362088096	-17.813848154846823	-22.23892412796921	-21.574545319027372	-13.312792380915086	0.5050184077099935	0.46810030898640376	-1.4896770512727446	1.5895316420701742	-0.38894791660417566	0.7359535705891888	-9.570930162875214	-6.9904277790190665	-2.5254440263392923	-1.4637527426815689	5.311807542775114	14.74512164029773	20.187440452123987	19.27128981436683
chr2L:19700109-19701049	-1.9084850188786497	-23.903517770986024	-56.45655819993782	-67.95336869822022	-25.796370004548535	-0.47712125471966244	0.0	0.0	0.0	0.0	0.0	0.0	0.0	0.0	0.0	0.0	0.0	0.0	0.0	0.0	0.0	0.0	0.0	0.0	0.0	0.0	0.0	0.0	0.0	0.0	0.0	0.0	0.0	0.0	0.0	0.0	0.0	0.0	0.0	0.0	0.0	0.0	0.0	0.0	0.0	0.0	0.0	0.0	27.84097546158957
chr2L:19701113-19702437	-56.45655819993782	-67.95336869822022	-25.796370004548535	-0.47712125471966244	0.0	0.0	0.0	0.0	0.0	0.0	0.0	0.0	0.0	0.0	0.0	0.0	0.0	0.0	0.0	0.0	0.0	0.0	0.0	0.0	0.0	0.0	0.0	0.0	0.0	0.0	0.0	0.0	0.0	0.0	0.0	0.0	0.0	0.0	0.0	0.0	0.0	0.0	0.0	0.0	0.0	0.0	27.84097546158957	45.56557205024143	0.47712125471966244
chr2L:22150404-22151363	1.5641330314371054	-1.3488546239054104	0.6430342667485626	-2.0729318932697804	-1.6272518356689172	-0.5095825800615446	-1.6831607367074628	-2.411313596121809	-0.47025553156378685	-2.099541775725429	1.373812516516205	0.6329927857013578	1.4526848258996605	4.639856479600953	0.9187417306631951	1.8772002609885101	4.196246024012467	3.9780962995660194	0.2121692212327661	-4.176731466982704	-7.248053941626951	-6.100036331425383	-6.1088517338066675	-9.082509712399903	-10.387705175753418	-11.604473269545393	-6.177030468223726	-2.450235293133974	-5.25570531689998	-1.3252224725448258	2.031931071352908	-0.15947195483577237	-0.8873228561671364	2.2196392049379523	2.0030427791904275	1.1108100885021337	0.16107330149364735	2.0549193228979203	-0.8331037697083299	-1.8996185933960172	-0.9591312608573317	-3.8713775707499085	-0.5559456398542242	4.9945953843178845	14.518534464840005	4.534842526888545	12.063735921743525	9.859408787948706	9.11502076458751
chr2L:22151468-22152482	0.6430342667485626	-2.0729318932697804	-1.6272518356689172	-0.5095825800615446	-1.6831607367074628	-2.411313596121809	-0.47025553156378685	-2.099541775725429	1.373812516516205	0.6329927857013578	1.4526848258996605	4.639856479600953	0.9187417306631951	1.8772002609885101	4.196246024012467	3.9780962995660194	0.2121692212327661	-4.176731466982704	-7.248053941626951	-6.100036331425383	-6.1088517338066675	-9.082509712399903	-10.387705175753418	-11.604473269545393	-6.177030468223726	-2.450235293133974	-5.25570531689998	-1.3252224725448258	2.031931071352908	-0.15947195483577237	-0.8873228561671364	2.2196392049379523	2.0030427791904275	1.1108100885021337	0.16107330149364735	2.0549193228979203	-0.8331037697083299	-1.8996185933960172	-0.9591312608573317	-3.8713775707499085	-0.5559456398542242	4.9945953843178845	14.518534464840005	4.534842526888545	12.063735921743525	9.859408787948706	9.11502076458751	4.991233866289993	3.498343695522117
chr2R:287161-288164	-12.20092115067884	-14.6342248654898	-19.490520288457542	-14.098577593161389	-19.59259675642003	-3.789379974362519	-4.336825857130296	-5.20296032007272	-1.5043076796242603	-1.160292054734504	0.0	0.0	0.0	0.0	0.0	0.0	0.0	0.0	-1.0668755590631576	0.0	0.0	0.0	0.0	6.501661438449364	0.0	10.027758766029942	17.366560923695875	12.00197032535869	11.344348360908256	7.326558923711736	6.786973690688308	3.222539229557633	6.998091848363991	2.634647205402535	5.351821891242009	1.4177531925802018	2.8049350517073597	-2.197725993625614	-1.323704543452797	-3.9731729462213075	-0.7490429136284136	-4.057121267536658	-2.5144383396063494	-3.4327887046473067	0.0	-0.6816069930958051	0.8308183264220641	-2.3218200024021876	0.15888194190533902
chr2R:288632-289664	-14.098577593161389	-19.59259675642003	-3.789379974362519	-4.336825857130296	-5.20296032007272	-1.5043076796242603	-1.160292054734504	0.0	0.0	0.0	0.0	0.0	0.0	0.0	0.0	-1.0668755590631576	0.0	0.0	0.0	0.0	6.501661438449364	0.0	10.027758766029942	17.366560923695875	12.00197032535869	11.344348360908256	7.326558923711736	6.786973690688308	3.222539229557633	6.998091848363991	2.634647205402535	5.351821891242009	1.4177531925802018	2.8049350517073597	-2.197725993625614	-1.323704543452797	-3.9731729462213075	-0.7490429136284136	-4.057121267536658	-2.5144383396063494	-3.4327887046473067	0.0	-0.6816069930958051	0.8308183264220641	-2.3218200024021876	0.15888194190533902	-1.1997793252520086	0.6252873828651146	-0.8715036211183641
chr2R:455124-455860	4.259274776769911	4.878431079638592	3.113025253314417	-0.30072221883847006	0.8155884606686087	-0.4168385097990385	-0.5665046947508041	-2.678455076967757	-1.9368412629574097	-2.2976299180995907	-1.205594119872097	1.630178547499951	-1.2180031638681308	1.120301643331256	1.7361499869986523	-2.9566638621936443	-1.5977862035749197	1.4876604469769756	2.196668029148097	5.855134667888832	5.465632491544218	0.0	2.5436131811554388	2.318182052169856	3.078131971266435	4.043852232631772	3.5915859302358357	1.5021940790838426	3.796249064184429	6.779356311741894	4.37620610905931	6.929372859141947	3.7399783504259774	2.5864796550912033	2.3871656485411172	1.3339013278393959	4.674541941578728	7.775251629532159	6.272346331511131	1.4788169104039164	2.0602307532061457	2.1515702201371147	0.18192453839967015	-3.6779256175682837	-5.022400796034766	-5.170763862505394	-1.623013889429302	-5.72020971601615	-2.1845348254458745
chr2R:1825652-1826222	1.6525945075586288	0.0	0.0	4.2058262346958015	11.597806307298566	3.938316378226138	5.699145614857824	3.5649828476478693	4.478834114982658	4.796369387466941	1.3598565958898747	0.9760447296533638	-0.749297401568139	0.7771011162726619	0.7432237000018631	-0.9332772557123737	-0.3842533059311557	-0.1171138165934149	-1.3213726721857786	0.1721962883226878	-0.2895533370680782	-0.6031137539260846	-6.628338241546235	-4.996321034006597	-7.603025161784394	-10.274075000629951	-8.223504849154086	-6.522331199703173	0.7416438079125628	0.0	0.0	0.0	0.0	0.0	0.0	0.0	0.0	0.0	0.0	0.0	0.0	0.0	0.0	-4.310368339256731	-1.8183225609477085	0.9848552830145249	3.243170524969071	3.8875842071556828	-0.6816519536376183
chr2R:2486961-2488088	0.6176229476961201	-2.206546475804995	-0.8065359368777398	-0.3842533059311557	-2.113712978791436	-3.8811699589722064	-4.220175048214036	-3.5451871353255973	-5.065807970306805	-4.284764121954462	-2.58760220477717	-2.0437475405631162	-4.091363967656967	-1.8288434033266698	-2.5418991390281103	-1.5914876501123962	-0.7359535705891888	-3.5089603808164793	-2.1891602724952666	0.288769123076823	-1.9252205335979073	-6.523370611790268	-3.3996641689259186	-7.150733066772593	-2.4863240201284067	-12.005311118794582	-7.877756320502545	-10.890567622814897	-4.378887058793061	0.0	0.0	-0.2887691230768229	-0.32675222119505476	0.0	0.9059652567236041	1.3799645212330498	1.71987459394738	1.0668755590631576	-0.5333311342892519	0.2517000748030366	1.939797358009053	-1.2402350226495706	1.5089304733773703	-4.708418812626911	-1.1166386930519974	-0.6689457040470808	-9.069180647113503	-3.3557263239782635	-5.642428863818848
chr2R:2700307-2701550	4.663615867678115	2.159638473101246	-1.9558760432568403	-6.11607962251501	-11.32271053253559	-12.105493001821076	-10.742431764538933	-9.969776354265935	-7.508577450401122	-9.034317025582478	-7.881700691803076	-2.7627035861989606	-10.900246785300363	-11.479702740501255	-9.131350859033233	-9.68532535763685	-2.170326612168649	-9.92001136261423	-7.499789700566424	0.0	-2.3286248352848276	0.0	-1.9769857196479577	0.3842533059311557	0.0	1.0668755590631576	0.8768927084489612	3.3945423082212587	2.3594018229923974	0.288769123076823	0.32675222119505476	1.9084850188786497	5.551229747412621	5.3668938068723335	14.32359293042962	14.417765320748913	15.633970598242945	6.9101219412001935	2.963947621503623	-0.8717255711043644	1.3282171938479694	-0.07414857274578612	0.2457594292768453	-0.16125860883478269	-0.770073675670465	0.9253366760200419	3.953553929898746	0.21419977174406002	1.0668755590631576
chr2R:3372819-3373693	0.0	0.0	0.0	0.0	0.0	0.0	0.0	0.0	-3.2775277696871	0.6210232608323278	2.8049394530612677	15.8279186998736	29.07282926802601	22.13453440458775	20.939807003204564	13.124181481335311	0.8411255941997078	3.6843790293898264	-0.24252927282185116	-0.3493526172025798	3.227454117141376	-0.8050815260472065	1.073795987071122	0.08116598297471256	0.39417938318767615	10.236327404201727	5.715994085760024	3.64513764099444	5.776370064898482	4.321380016193405	1.188984855244645	-3.1479096101997164	-8.110478929475041	-8.235461766567505	-8.96268267089379	-11.278141168183446	-6.09755045838362	-18.192830677790845	3.8167114958385517	18.797307853841946	20.362821790781002	10.533514817072604	7.643367578340653	1.9153990928169347	6.500005027622392	1.4338915213362913	3.5991770907102567	4.034235069260416	6.710074260863194
chr2R:3377999-3379299	2.8049394530612677	15.8279186998736	29.07282926802601	22.13453440458775	20.939807003204564	13.124181481335311	0.8411255941997078	3.6843790293898264	-0.24252927282185116	-0.3493526172025798	3.227454117141376	-0.8050815260472065	1.073795987071122	0.08116598297471256	0.39417938318767615	10.236327404201727	5.715994085760024	3.64513764099444	5.776370064898482	4.321380016193405	1.188984855244645	-3.1479096101997164	-8.110478929475041	-8.235461766567505	-8.96268267089379	-11.278141168183446	-6.09755045838362	-18.192830677790845	3.8167114958385517	18.797307853841946	20.362821790781002	10.533514817072604	7.643367578340653	1.9153990928169347	6.500005027622392	1.4338915213362913	3.5991770907102567	4.034235069260416	6.710074260863194	5.726457360249695	3.074209113588639	1.7950309324192368	-3.810357152717529	-4.233485520447574	-7.09512236610156	-5.9821753202820815	-0.6860508163027261	1.0363038600782468	-1.5713570773887096
chr2R:4008690-4009439	20.5661333618662	1.3535241139557863	8.8827344130215	5.095966115825148	9.730014957009006	7.729492547153674	2.1076790777018823	0.4162267865976266	-0.6491982780828581	-2.406539401446966	-4.091921552669783	-6.833073268251109	-7.217934608399138	-10.614368288922163	-11.342980478518827	-9.494200276032107	-13.654606737472381	-14.206997871859746	-2.0583215256863627	0.8168414036742798	-2.8411483989467685	-0.42060519746910435	-0.8570558771294492	-0.42069395798134435	5.995706743918371	9.144367568786427	17.685212177230017	16.00950999685413	19.27228110088837	13.217244822953207	9.714543765820034	11.604467011059926	9.478421862078092	11.888334599585358	4.108667888984719	3.1556412095027637	2.997321991890836	6.501037632368903	5.612169588870048	1.7842150060083009	1.2466937134313223	0.4966978731207408	0.02713015689029232	-1.41815549901413	-4.436518297915576	-4.714860499616037	-4.544636106295205	-6.093682914087637	-0.6133374968821508
chr2R:4009622-4010829	8.8827344130215	5.095966115825148	9.730014957009006	7.729492547153674	2.1076790777018823	0.4162267865976266	-0.6491982780828581	-2.406539401446966	-4.091921552669783	-6.833073268251109	-7.217934608399138	-10.614368288922163	-11.342980478518827	-9.494200276032107	-13.654606737472381	-14.206997871859746	-2.0583215256863627	0.8168414036742798	-2.8411483989467685	-0.42060519746910435	-0.8570558771294492	-0.42069395798134435	5.995706743918371	9.144367568786427	17.685212177230017	16.00950999685413	19.27228110088837	13.217244822953207	9.714543765820034	11.604467011059926	9.478421862078092	11.888334599585358	4.108667888984719	3.1556412095027637	2.997321991890836	6.501037632368903	5.612169588870048	1.7842150060083009	1.2466937134313223	0.4966978731207408	0.02713015689029232	-1.41815549901413	-4.436518297915576	-4.714860499616037	-4.544636106295205	-6.093682914087637	-0.6133374968821508	-9.680209006640599	-8.565941854422288
chr2R:4015296-4016892	-10.614368288922163	-11.342980478518827	-9.494200276032107	-13.654606737472381	-14.206997871859746	-2.0583215256863627	0.8168414036742798	-2.8411483989467685	-0.42060519746910435	-0.8570558771294492	-0.42069395798134435	5.995706743918371	9.144367568786427	17.685212177230017	16.00950999685413	19.27228110088837	13.217244822953207	9.714543765820034	11.604467011059926	9.478421862078092	11.888334599585358	4.108667888984719	3.1556412095027637	2.997321991890836	6.501037632368903	5.612169588870048	1.7842150060083009	1.2466937134313223	0.4966978731207408	0.02713015689029232	-1.41815549901413	-4.436518297915576	-4.714860499616037	-4.544636106295205	-6.093682914087637	-0.6133374968821508	-9.680209006640599	-8.565941854422288	-10.179274037951028	-15.035871630991604	-10.174589834624953	-10.839767396542769	-4.600355674276042	3.714372303401641	4.206458297098681	1.8008153596136864	-1.3262553569255142	-3.8717677375903974	-7.032422106507426
chr2R:4017052-4018406	-14.206997871859746	-2.0583215256863627	0.8168414036742798	-2.8411483989467685	-0.42060519746910435	-0.8570558771294492	-0.42069395798134435	5.995706743918371	9.144367568786427	17.685212177230017	16.00950999685413	19.27228110088837	13.217244822953207	9.714543765820034	11.604467011059926	9.478421862078092	11.888334599585358	4.108667888984719	3.1556412095027637	2.997321991890836	6.501037632368903	5.612169588870048	1.7842150060083009	1.2466937134313223	0.4966978731207408	0.02713015689029232	-1.41815549901413	-4.436518297915576	-4.714860499616037	-4.544636106295205	-6.093682914087637	-0.6133374968821508	-9.680209006640599	-8.565941854422288	-10.179274037951028	-15.035871630991604	-10.174589834624953	-10.839767396542769	-4.600355674276042	3.714372303401641	4.206458297098681	1.8008153596136864	-1.3262553569255142	-3.8717677375903974	-7.032422106507426	-4.077622026363925	-6.5147975987291415	-10.551337694004067	-4.910365417656508
chr2R:4121330-4122585	0.0	0.5722315223304937	0.0	0.9884928598239788	0.2614505271567006	-0.3731686044276336	2.2093558645570006	3.7189647282001697	-0.7359535705891888	-0.47712125471966244	-1.1737218734474009	0.9059652567236041	0.8065359368777398	6.099282113554361	1.0794930590992082	3.64137302553074	5.994046903673097	7.322198197365482	6.151396157737086	4.00528717996619	2.712470114957639	1.8794854993956855	0.21715156387874834	-0.09677621438902537	-2.7868517893715326	-1.7087032182946953	-2.2053616790637998	-2.2632888069697144	0.45718125277724964	-1.779468090058009	-1.5721415294518208	-2.6904755406278245	0.7368085149856921	1.610930212035539	-0.8065359368777398	-1.002581496911385	0.3794904077357879	0.21145668906009957	2.289429582570745	5.733256421597699	2.5754340375626112	-0.2887691230768229	0.8065359368777398	0.37107205997171755	10.889903267250983	3.7099743467399318	13.498704072095531	6.099795759466678	11.16272126184557
chr2R:5864708-5865473	0.9609115391260601	4.46108693637005	5.041135597172318	4.2010732646687865	2.2956485333676047	0.9517559637601757	5.340100905052032	4.131691090331079	0.701168230524681	0.5146171570867977	-2.311767315670494	-1.9969147169882728	-0.38894791660417566	-1.170041379908726	-0.6418308007673913	-1.3343848487428691	0.2614505271567006	0.6252873828651146	2.2784376691250494	2.5857440836081795	1.6063391588799492	1.6749843987197495	1.3026797493190057	-2.263385921796446	-3.118818020277485	-5.980348412209219	-9.93454725504538	-8.183077645738386	-7.94619046853897	-5.347084235432769	-0.32675222119505476	-7.813927712213648	-2.57930669944693	1.5444361659797716	-0.09665944583183876	-0.611164010095887	-2.184120154015565	1.684872899606169	0.0	-0.32675222119505476	1.5280937151637	0.9342449822945017	3.1116449905781733	1.4223484209520463	1.5361674623468733	7.332115118508913	2.534074598142048	0.0	0.12686663134999643
chr2R:5865567-5866773	5.041135597172318	4.2010732646687865	2.2956485333676047	0.9517559637601757	5.340100905052032	4.131691090331079	0.701168230524681	0.5146171570867977	-2.311767315670494	-1.9969147169882728	-0.38894791660417566	-1.170041379908726	-0.6418308007673913	-1.3343848487428691	0.2614505271567006	0.6252873828651146	2.2784376691250494	2.5857440836081795	1.6063391588799492	1.6749843987197495	1.3026797493190057	-2.263385921796446	-3.118818020277485	-5.980348412209219	-9.93454725504538	-8.183077645738386	-7.94619046853897	-5.347084235432769	-0.32675222119505476	-7.813927712213648	-2.57930669944693	1.5444361659797716	-0.09665944583183876	-0.611164010095887	-2.184120154015565	1.684872899606169	0.0	-0.32675222119505476	1.5280937151637	0.9342449822945017	3.1116449905781733	1.4223484209520463	1.5361674623468733	7.332115118508913	2.534074598142048	0.0	0.12686663134999643	-0.24859523514443574	0.0
chr2R:5870387-5871315	-1.9969147169882728	-0.38894791660417566	-1.170041379908726	-0.6418308007673913	-1.3343848487428691	0.2614505271567006	0.6252873828651146	2.2784376691250494	2.5857440836081795	1.6063391588799492	1.6749843987197495	1.3026797493190057	-2.263385921796446	-3.118818020277485	-5.980348412209219	-9.93454725504538	-8.183077645738386	-7.94619046853897	-5.347084235432769	-0.32675222119505476	-7.813927712213648	-2.57930669944693	1.5444361659797716	-0.09665944583183876	-0.611164010095887	-2.184120154015565	1.684872899606169	0.0	-0.32675222119505476	1.5280937151637	0.9342449822945017	3.1116449905781733	1.4223484209520463	1.5361674623468733	7.332115118508913	2.534074598142048	0.0	0.12686663134999643	-0.24859523514443574	0.0	-2.7818251204983344	-9.251203936019325	-8.546090519409216	-3.8469646920572265	-6.310088919090811	-0.8881232239143072	-0.2406233412219088	2.4181631248526236	4.1494546334321845
chr2R:6469907-6470665	0.04223225291461134	-1.0008977602855487	1.9614711008993209	0.7072417113679476	10.980846807796727	10.471721940803027	6.26576567069525	17.13918123323305	16.355579678503567	15.331431585836588	12.734257077201175	4.530028105171291	0.24607329548236406	-1.00622139492332	-1.7921784342372522	-3.44317527418789	0.0	-0.39794076800924244	-1.0192369140151578	4.735452420471571	7.939450587802633	11.26031822112479	8.749590439189555	12.570994323365433	13.56008488640925	10.042780209320563	9.825562403237177	10.376572203532932	8.54156672357907	4.8990345295539	4.127366852765134	-2.2609509277062547	-3.9389970264299783	-3.996053119721563	-3.817062784455255	-3.5375519610322486	-5.303378741552976	-10.072160336078339	-15.44307380762021	-15.440320942181657	-12.258156478221562	-10.102986301074278	-9.116835878210795	-12.863202211419571	-7.555543098353226	-17.531791558619783	-14.516160925346492	-18.245366981935717	-18.26911283236178
chr2R:7078195-7078983	1.8121613477909697	-0.11688495993445909	1.4507623574823598	-1.0466924622419154	0.46660954739493005	-2.547739520118809	-5.9150056925089665	-4.323586489600501	-2.9932771612989724	-4.154758329060091	-2.4857965548664924	-4.609715483055683	-7.817985067599104	-9.860795949107551	-12.364284522162665	-13.221340697045306	-11.817494084592992	-19.40854429375241	-2.155921150721805	-0.9568070777091172	-14.066205023222485	-15.602841066789228	-1.3365333925463236	1.1245948600767726	-0.14280065354848312	2.125161189360998	0.46320916070889684	0.0	-0.7221628065226663	1.4272848203841646	-0.04036672094020419	0.7975665951190493	0.7354590998884956	1.084507172267565	3.207740847689239	-1.1524762909077084	1.4637527426815686	-1.4473140673847598	-1.5755513284610834	-1.1743398761465214	2.084845808988668	-0.6267648488170149	0.47712125471966244	0.3842533059311557	0.0	1.8384355609363068	-1.0425236966071492	-0.846599963331769	0.20966410991427384
chr2R:7342314-7343277	-0.4259355016083419	-2.9135835407947233	6.663971693466742	8.175019764544459	1.9628363661218633	-2.3519079488713577	-7.195666699937442	-5.687277443567293	3.9710934874302795	0.4013018988573267	1.1737218734474009	-5.020757926675227	-10.60642890981534	8.995568856906237	6.419421168980836	8.22858274600014	9.914971451248954	8.805155134964286	8.829308922524849	2.8818080618390676	4.009965344105341	5.562889856932146	0.6345575836772076	0.0	0.0	0.0	0.0	0.0	-3.895372274048641	0.3477588432762462	1.7476927281577188	-1.2923869375890096	0.8339918868726757	1.748619450381466	-2.6433704441465036	-0.19797995152778394	-0.46847636853984953	-1.9269535331316576	-1.7665733594362947	-2.1492799274542436	-1.5041144185392694	-4.128236777909174	0.5161387175607159	-2.4928981050256094	-2.72430147733878	-2.254232936573581	-4.164716772817226	-2.8819204877914593	-2.9051596484829783
chr2R:8087376-8088167	-16.517244102323296	-8.92825776849442	-1.2780642861172016	1.7494350818224855	15.70537372144942	21.247359943038763	19.83025431662751	18.16230227795174	2.1677726413203837	12.599698116089064	17.700265306672758	17.03694949732056	14.490711002638257	2.817869719865359	2.6802236318729786	-1.6201192457861708	-4.5994673886008925	-9.12867341549093	-13.913560738998898	-14.741746090952526	-18.845492875934983	-21.553115323489955	-15.81870443667686	-29.270309871835085	-29.081947641837004	-30.842576127820205	-7.833044284367206	7.5690321757775	14.237638275340595	5.718399349411198	4.640912916210389	-1.9342423343658022	-3.1479096101997164	-5.994260510849998	-15.711907731305097	-20.2842592196676	-25.229974036424707	-16.7156023161332	0.04763417929888711	-3.827971598916806	0.6386086207048118	-0.01866746480353682	-0.3869702158770304	-0.5985230607285866	-2.8385189636786854	-1.5924803748183434	-3.144092392696618	2.643357310942405	1.9886778659173066
chr2R:8097229-8097968	-18.845492875934983	-21.553115323489955	-15.81870443667686	-29.270309871835085	-29.081947641837004	-30.842576127820205	-7.833044284367206	7.5690321757775	14.237638275340595	5.718399349411198	4.640912916210389	-1.9342423343658022	-3.1479096101997164	-5.994260510849998	-15.711907731305097	-20.2842592196676	-25.229974036424707	-16.7156023161332	0.04763417929888711	-3.827971598916806	0.6386086207048118	-0.01866746480353682	-0.3869702158770304	-0.5985230607285866	-2.8385189636786854	-1.5924803748183434	-3.144092392696618	2.643357310942405	1.9886778659173066	6.544882643777099	19.095050963102313	18.884289960165862	22.75709201180008	14.758862486454218	7.835987426318611	-0.7539051602985256	-5.220433787523671	-11.320977461235472	-6.442876204096288	-1.3134497317136165	-0.6742956125476676	5.689063180731703	11.771063648504775	14.480250637426098	9.011641189503347	6.511937477251516	9.41032739888683	9.246803322199666	10.675622258802608
chr2R:9336005-9336607	-29.687678487668926	-26.852135017831067	-16.56580178861928	-2.7285928155171044	-2.802873109792044	-16.822951075501226	-19.07223641742355	-29.61531682396087	-21.47219458088329	-2.5234985524433395	-2.1589988735008263	-11.768501425839906	-17.01017745144714	-8.483639494671031	-6.5461029889483004	0.0	0.0	0.0	0.0	0.0	0.0	3.5792397207429656	1.4904282910329278	1.8723803976876439	3.006498770386089	0.0	0.0	0.0	0.0	0.0	1.6806839062132066	10.30918392822615	11.52270761766005	28.116561224492784	37.65920300639331	26.995364661642785	34.21274483060907	15.748213128043096	34.419300632401225	21.699417805523794	18.56162095510977	16.53885156944107	18.6456636824581	12.641929021270261	10.778667777508604	4.968230290536021	3.314052704435914	1.2402642564928554	-0.5676667163023418
chr2R:9442548-9444510	-3.4723419814286385	-5.778904606479085	-7.912159074306846	10.358428926490129	6.42981975474972	12.22044548911909	14.133033455250445	9.438035637880938	7.457052877818452	11.914247642615582	14.251873054856091	12.310187702701027	10.596152068359212	8.919245450502176	9.02439400436735	5.2364496779492296	0.0	0.9568070777091172	4.56764630028744	7.660936043881157	7.414175782229888	10.491689554297798	8.804019155865255	7.876975567616804	1.5658319936619578	-0.9503630281336055	-5.819753459878611	-7.971642682272377	-11.86459874636904	-10.253485741472547	-8.069181010871482	-2.3286248352848276	1.2780642861172016	-5.65596645995546	-6.3274225145639535	-9.50633471551994	-7.864599834908354	0.21888064018945716	-8.262432015165261	-11.514037555100328	-5.1778856244413065	-12.189574381636252	-5.251495913999159	-7.646560005685488	-0.9761204326292244	-7.653584492475613	-8.277724499160534	-4.63115905477339	-6.453136322342755
chr2R:9446448-9447370	9.438035637880938	7.457052877818452	11.914247642615582	14.251873054856091	12.310187702701027	10.596152068359212	8.919245450502176	9.02439400436735	5.2364496779492296	0.0	0.9568070777091172	4.56764630028744	7.660936043881157	7.414175782229888	10.491689554297798	8.804019155865255	7.876975567616804	1.5658319936619578	-0.9503630281336055	-5.819753459878611	-7.971642682272377	-11.86459874636904	-10.253485741472547	-8.069181010871482	-2.3286248352848276	1.2780642861172016	-5.65596645995546	-6.3274225145639535	-9.50633471551994	-7.864599834908354	0.21888064018945716	-8.262432015165261	-11.514037555100328	-5.1778856244413065	-12.189574381636252	-5.251495913999159	-7.646560005685488	-0.9761204326292244	-7.653584492475613	-8.277724499160534	-4.63115905477339	-6.453136322342755	-10.187133432451336	-4.415697775523048	-6.268643618667359	-6.580294121536504	-6.20846626417021	-1.9604739118635084	-2.141837826089747
chr2R:9448490-9449400	12.310187702701027	10.596152068359212	8.919245450502176	9.02439400436735	5.2364496779492296	0.0	0.9568070777091172	4.56764630028744	7.660936043881157	7.414175782229888	10.491689554297798	8.804019155865255	7.876975567616804	1.5658319936619578	-0.9503630281336055	-5.819753459878611	-7.971642682272377	-11.86459874636904	-10.253485741472547	-8.069181010871482	-2.3286248352848276	1.2780642861172016	-5.65596645995546	-6.3274225145639535	-9.50633471551994	-7.864599834908354	0.21888064018945716	-8.262432015165261	-11.514037555100328	-5.1778856244413065	-12.189574381636252	-5.251495913999159	-7.646560005685488	-0.9761204326292244	-7.653584492475613	-8.277724499160534	-4.63115905477339	-6.453136322342755	-10.187133432451336	-4.415697775523048	-6.268643618667359	-6.580294121536504	-6.20846626417021	-1.9604739118635084	-2.141837826089747	-2.769893200376653	1.897604259904281	3.1203947387116586	2.593475536807962
chr2R:9450262-9452474	5.2364496779492296	0.0	0.9568070777091172	4.56764630028744	7.660936043881157	7.414175782229888	10.491689554297798	8.804019155865255	7.876975567616804	1.5658319936619578	-0.9503630281336055	-5.819753459878611	-7.971642682272377	-11.86459874636904	-10.253485741472547	-8.069181010871482	-2.3286248352848276	1.2780642861172016	-5.65596645995546	-6.3274225145639535	-9.50633471551994	-7.864599834908354	0.21888064018945716	-8.262432015165261	-11.514037555100328	-5.1778856244413065	-12.189574381636252	-5.251495913999159	-7.646560005685488	-0.9761204326292244	-7.653584492475613	-8.277724499160534	-4.63115905477339	-6.453136322342755	-10.187133432451336	-4.415697775523048	-6.268643618667359	-6.580294121536504	-6.20846626417021	-1.9604739118635084	-2.141837826089747	-2.769893200376653	1.897604259904281	3.1203947387116586	2.593475536807962	0.2614505271567006	6.671293977966764	11.583854099982686	9.326778667589453
chr2R:9457182-9458236	-10.253485741472547	-8.069181010871482	-2.3286248352848276	1.2780642861172016	-5.65596645995546	-6.3274225145639535	-9.50633471551994	-7.864599834908354	0.21888064018945716	-8.262432015165261	-11.514037555100328	-5.1778856244413065	-12.189574381636252	-5.251495913999159	-7.646560005685488	-0.9761204326292244	-7.653584492475613	-8.277724499160534	-4.63115905477339	-6.453136322342755	-10.187133432451336	-4.415697775523048	-6.268643618667359	-6.580294121536504	-6.20846626417021	-1.9604739118635084	-2.141837826089747	-2.769893200376653	1.897604259904281	3.1203947387116586	2.593475536807962	0.2614505271567006	6.671293977966764	11.583854099982686	9.326778667589453	11.930243415258067	7.892611287009744	5.743173523932205	2.202206762624448	3.162880963994572	-0.7005109164097346	2.2259704734795105	1.1015037110071162	3.4690734401681507	3.094984516512947	5.141894880245667	1.1299339514163393	0.8575780898740779	-6.031420323599026
chr2R:9578820-9579923	0.3842533059311557	8.153803965628748	11.417229194942445	12.166191284791037	7.21872397601153	10.554998279288574	1.4737249660132001	1.5456255814899598	5.1894367549403775	6.304072967536766	5.680352315544824	3.713873661869669	5.688948296193166	0.9884928598239788	1.4637527426815686	3.023234683551182	6.523399830567758	11.100102091014548	0.23647017700345258	2.170326612168649	7.125496778925582	4.298691504930099	7.517344503561707	0.5813628905998097	4.490442719717965	2.7499303835915403	5.832613398234817	6.570277824235104	2.9903908871231644	1.8069652555483386	5.8497000563658865	6.47347217942945	5.767199200486618	3.980417720299719	1.8925935969780694	5.1505596857622	5.3906351768388845	0.9670162803285552	2.71703359733242	0.9972554008446257	3.7118128696267783	7.1403163902352915	1.5822108906017813	3.007860173737946	3.592561476998615	3.9363689243144786	1.684872899606169	-0.6195964372125651	0.0
chr2R:11016545-11018094	-11.016345098318261	-11.178347851323364	-3.6648948847637577	-2.534984060161506	-8.841631199224938	-11.633983605788794	-2.6449670415981177	0.6252873828651146	0.0	-1.256129227469748	-4.011945768884655	0.2004613654134925	1.041562685491579	0.0	0.0	0.0	0.0	0.0	0.0	0.0	0.0	0.0	0.0	0.0	0.0	0.0	1.1390861316305598	0.0	1.925250237852636	8.763156961164153	12.518655389330812	12.917567844604466	9.521570683453573	7.526646888021493	6.4890779073662035	7.7283237190602465	2.7587505105045453	5.923636065143258	3.773412630617438	1.8858935865212443	-0.6321251054872897	-4.103302546847093	-1.957759092197281	-1.6780190389605336	-4.275013092642202	-0.3842533059311557	-1.9229246495807275	-3.166320844054665	-2.0027685766756016
chr2R:11018432-11020622	-2.534984060161506	-8.841631199224938	-11.633983605788794	-2.6449670415981177	0.6252873828651146	0.0	-1.256129227469748	-4.011945768884655	0.2004613654134925	1.041562685491579	0.0	0.0	0.0	0.0	0.0	0.0	0.0	0.0	0.0	0.0	0.0	0.0	0.0	1.1390861316305598	0.0	1.925250237852636	8.763156961164153	12.518655389330812	12.917567844604466	9.521570683453573	7.526646888021493	6.4890779073662035	7.7283237190602465	2.7587505105045453	5.923636065143258	3.773412630617438	1.8858935865212443	-0.6321251054872897	-4.103302546847093	-1.957759092197281	-1.6780190389605336	-4.275013092642202	-0.3842533059311557	-1.9229246495807275	-3.166320844054665	-2.0027685766756016	0.9884928598239788	0.0	-0.3842533059311557
chr2R:11244813-11245525	-7.149678596849561	-4.323919350819532	-12.914022739579714	-7.466634401803882	1.2522236546768195	2.9283323394094145	6.926212417000013	8.566951996661073	8.707972581790141	22.75019904722649	23.640509216139225	13.608406930055835	16.19098436100275	9.355599955316126	12.239652627983508	13.178917004603642	2.879723976178439	9.270193029940144	9.104622482147914	10.630590272938539	6.67562201673595	1.9829803759828137	-1.6322368891000691	-5.126096657406291	-10.249858654132932	-11.421468997522133	-5.349600032456349	-21.235998072245646	-15.372613219155891	-30.507825725668415	-8.794833382516579	1.440001926172885	1.679955739091435	4.813721664225473	5.244483337917084	1.5268587429162257	-0.07867434787400296	-0.16847570664253386	0.131036358906297	0.322679432104308	0.47712125471966244	-4.539627344107657	-4.822185744759228	-1.9168230580815895	1.6135560158428046	-2.7510584810532537	-2.1069087691511306	-3.2791073587723627	-3.2367068247401773
chr2R:12183301-12184397	-7.832074877269492	-11.261298908681932	-11.822262508888565	-2.9805095025668695	-10.773911060986892	-8.805287509407195	-3.3082374888469976	-6.1528401284855265	-0.6383073482902312	-3.6140022127630282	-6.113959215566117	-2.7282618631502187	-2.9418966367165464	-0.47712125471966244	-0.31727217455187506	0.32788948909351584	0.05642074732641587	0.0	2.2691212993301275	5.372293885977977	5.566792741663586	-0.3454179141418506	3.600082109793348	6.767304036343496	4.159033462707051	6.824051264656626	3.0987801959893786	5.687553439138805	5.964736887844811	4.907198532791824	1.6612334157773805	6.552350003426521	8.38567147678672	6.605225306560468	5.60473497950504	9.043823821331216	11.767775788648954	7.779198201786022	12.62289363867326	15.266558728091734	16.871342583504113	4.786260491415696	3.212512130486815	9.27333603846005	11.549899719250659	9.22084053367652	4.221209332430004	0.9778661294483837	-0.5335395996155065
chr2R:13458039-13458608	6.411865931830095	5.809929913894079	9.229610065120724	10.927435900984785	3.8004857574238455	3.8887288531988977	6.131378576485923	5.062906862053789	4.180648640924305	1.839372894982582	-3.1477163952032274	-4.373490796024003	-9.91715209491409	-9.829819535487879	-9.845201794851686	-10.127289969830368	-1.8660878224216937	-12.186375877511711	-16.097116533417047	-16.495217921267418	-17.423063596922876	-23.392760494602708	-19.974598638684423	-14.523175333208192	-1.9330516924433963	-0.2887691230768229	-0.26145052715670036	-7.335548623133523	-10.695748735831451	-1.2105505683784248	-0.7593974304282753	19.384585009872843	24.646135684972965	23.31764961435645	24.259534762904376	19.49908073463843	11.451528282553864	2.852211720616535	3.5224664229152167	4.014756905975407	1.490148697895179	-0.9837605195082335	-11.47375439943731	-16.04940314985033	-19.89489478720651	-18.44008075837645	-28.378845150985825	-21.430265230592653	-31.590796444527435
chr2R:13790868-13791532	13.156929703268498	13.323008230233325	14.251450872859465	12.201865242543688	3.447904363739784	7.352680356422918	8.026846349043236	9.72901476201876	3.946606478783764	7.106253504039986	1.593736316498224	2.039563968491163	3.0232882889784993	3.8472009919817602	3.6361821152556106	0.4363466987286298	-2.9773134245622037	-3.5337823301698736	-5.88117141886351	-9.863110957579664	-11.13737493029658	-12.342620404660813	-20.95066776708014	-10.147031833092484	-26.735240315718144	-20.765555708225186	-1.7941083948201282	-5.231441273352674	-8.085238392932478	-17.837883853318225	-23.004849913295505	-30.61863448052782	-16.024986838569856	-6.018319518621276	-26.39146156126933	-16.246138048525452	-14.13550340370555	-2.615306279857278	1.0668755590631576	4.438248517987725	10.805837782817884	1.922924649580727	0.9059652567236041	0.3842533059311557	1.0668755590631576	2.3286248352848276	1.2813406034374712	4.1691083891756415	23.816981814274985
chr2R:15555038-15555958	1.8432832687693674	2.8656152292207455	2.8353781048414364	0.6500485400342132	0.7359535705891888	0.7953235719989745	1.9991187703670532	-0.4693180592170089	0.0	3.6639050020436557	1.876483721897007	0.3842533059311557	2.2480114681587855	3.998695672095763	-0.47712125471966244	0.3842533059311557	5.001203070096298	12.424423628452947	3.1116449905781733	0.9884928598239788	4.71402833410907	5.792977130029744	4.480696964441831	1.7916921844378815	-1.5670785933883988	0.6252873828651146	0.7359535705891888	0.0	0.42836660860198955	2.5861278938180945	4.816471993354825	11.602530525317967	10.797777430554092	11.47526395967373	12.0103535385874	1.684872899606169	0.47712125471966244	5.413407382768418	18.206722566440845	6.197449437795824	15.505373403976643	5.80236481852662	6.6500288747312695	4.726336519307866	4.0143345335701115	3.406179620190184	1.357696384471571	1.6717738278010026	2.8897960665084135
chr2R:15556641-15557809	0.6500485400342132	0.7359535705891888	0.7953235719989745	1.9991187703670532	-0.4693180592170089	0.0	3.6639050020436557	1.876483721897007	0.3842533059311557	2.2480114681587855	3.998695672095763	-0.47712125471966244	0.3842533059311557	5.001203070096298	12.424423628452947	3.1116449905781733	0.9884928598239788	4.71402833410907	5.792977130029744	4.480696964441831	1.7916921844378815	-1.5670785933883988	0.6252873828651146	0.7359535705891888	0.0	0.42836660860198955	2.5861278938180945	4.816471993354825	11.602530525317967	10.797777430554092	11.47526395967373	12.0103535385874	1.684872899606169	0.47712125471966244	5.413407382768418	18.206722566440845	6.197449437795824	15.505373403976643	5.80236481852662	6.6500288747312695	4.726336519307866	4.0143345335701115	3.406179620190184	1.357696384471571	1.6717738278010026	2.8897960665084135	-2.5763039595244552	-0.6179299176850906	-2.3386329457804753
chr2R:15557872-15559290	0.7953235719989745	1.9991187703670532	-0.4693180592170089	0.0	3.6639050020436557	1.876483721897007	0.3842533059311557	2.2480114681587855	3.998695672095763	-0.47712125471966244	0.3842533059311557	5.001203070096298	12.424423628452947	3.1116449905781733	0.9884928598239788	4.71402833410907	5.792977130029744	4.480696964441831	1.7916921844378815	-1.5670785933883988	0.6252873828651146	0.7359535705891888	0.0	0.42836660860198955	2.5861278938180945	4.816471993354825	11.602530525317967	10.797777430554092	11.47526395967373	12.0103535385874	1.684872899606169	0.47712125471966244	5.413407382768418	18.206722566440845	6.197449437795824	15.505373403976643	5.80236481852662	6.6500288747312695	4.726336519307866	4.0143345335701115	3.406179620190184	1.357696384471571	1.6717738278010026	2.8897960665084135	-2.5763039595244552	-0.6179299176850906	-2.3386329457804753	-0.5966200917510417	0.03328438941650396
chr2R:16130969-16131737	2.8930979055291757	2.041607353754931	0.32675222119505476	3.965291091686425	7.97570858332855	7.486423943723753	2.3286248352848276	4.021759250128667	8.998160128501548	11.467971783118776	2.0888142266354475	7.65784488162971	7.084347149957632	10.012169746134791	5.7711595450938695	2.9187040813237317	2.533076356935857	0.8742559449952461	4.6594719283736445	3.3130179727356155	2.3074345548524855	-0.4789942969773334	1.7513182711584583	2.711239414118472	1.6000537757252284	2.1439440006958885	4.186230057257052	0.3582612510021721	-1.126031419905469	1.9690890772151035	3.181597669177494	0.14749567946014586	1.7859947671716654	-0.16883043819068178	-1.1634030206942492	-0.5800216432185451	-0.355161630000432	-3.892908793525849	-7.177863369672055	-1.3179459507017353	-3.87940650090521	-4.04584882213039	-6.034285267323386	-4.400652495177432	0.3842533059311557	1.4604476739467427	-1.1842219655657569	0.454677025323566	1.8917054949837795
chr2R:16149353-16150172	-3.892908793525849	-7.177863369672055	-1.3179459507017353	-3.87940650090521	-4.04584882213039	-6.034285267323386	-4.400652495177432	0.3842533059311557	1.4604476739467427	-1.1842219655657569	0.454677025323566	1.8917054949837795	-0.03053795390957733	0.15354761948104886	-0.9870700994347652	-2.1150055884810586	-1.9333683605771472	-3.033127632502802	0.0	-5.760968800197517	-3.566716027963005	-3.3523244800092686	-2.1500892943576893	-5.676466307871562	-0.8936083154540573	0.9091834924345943	-1.6935276916242337	-0.21908375543902545	0.7016946198194882	-1.1810682334247542	0.865647062357687	0.029098819028689514	5.174760706022796	0.7110538848045859	1.5631672611452232	3.025698143935769	7.064355248445926	6.934469587146382	2.012912320338302	5.298581006036842	9.068305541092622	11.618045357052614	9.981763105761724	15.478782826554966	13.939458708519597	8.648734896379962	11.542168010593494	9.96358753199489	1.0710166376574632
chr2R:16197550-16199202	-0.5604934887949807	-3.4877684613890554	1.575436491741878	-11.397502970132981	-8.515453315941759	-0.7312167779856332	7.812264667104507	1.81334652596131	27.451400331684283	29.983135724258442	31.30092106489895	27.249339015543875	22.531785922091263	19.049089523693823	13.573650316851896	9.581125102901492	2.951040753530608	-0.9272190744758619	-4.87936819306661	-5.834799450278823	-6.7167361461809065	-8.845815446358346	-2.053314376799842	-5.606660620599771	-5.421536233049304	-6.970851321999161	-10.800574684852512	-9.631141758206578	-9.421747420584314	-2.456265379696618	3.313677367473104	-0.14064026204545457	-0.6324447757470605	-1.662325198217967	-5.3227993658141814	-7.34483920649235	-8.57814247710611	-2.5605596197531133	0.7914708030278007	3.4778655596296604	2.1573764603018937	1.1062819317531172	0.2377868282743005	2.2758719637614395	1.6233792657402046	0.10444507208812327	-0.23787595264560576	-6.099989656416373	-4.928987315691714
chr2R:16199420-16200523	-11.397502970132981	-8.515453315941759	-0.7312167779856332	7.812264667104507	1.81334652596131	27.451400331684283	29.983135724258442	31.30092106489895	27.249339015543875	22.531785922091263	19.049089523693823	13.573650316851896	9.581125102901492	2.951040753530608	-0.9272190744758619	-4.87936819306661	-5.834799450278823	-6.7167361461809065	-8.845815446358346	-2.053314376799842	-5.606660620599771	-5.421536233049304	-6.970851321999161	-10.800574684852512	-9.631141758206578	-9.421747420584314	-2.456265379696618	3.313677367473104	-0.14064026204545457	-0.6324447757470605	-1.662325198217967	-5.3227993658141814	-7.34483920649235	-8.57814247710611	-2.5605596197531133	0.7914708030278007	3.4778655596296604	2.1573764603018937	1.1062819317531172	0.2377868282743005	2.2758719637614395	1.6233792657402046	0.10444507208812327	-0.23787595264560576	-6.099989656416373	-4.928987315691714	-8.836153707187597	-9.954797409587393	-12.70087319846915
chr2R:16746221-16747224	0.7359535705891888	-0.3842533059311557	0.0	-0.3842533059311557	4.296456973408161	6.109295984074037	2.7490446423723025	3.452764463174187	2.7492611850735487	3.0640536295943113	0.21719286652404052	1.0182672586122914	1.9663284729500836	0.29815214289168646	3.6161262682826423	-0.6500230994390223	3.2993551831774366	0.6650771610115815	-0.32675222119505476	0.0	-0.5552050987676277	2.2010960145654166	9.907334904607861	6.78325849774758	11.909417412374923	5.003438336913729	0.45688604133616956	7.210727683996658	5.02273949992498	3.3896633497231177	1.6273134354550425	2.5585707317482638	-0.41877378440555496	-0.7237816410937306	-3.7536752620408005	-2.448406376312256	-0.9059652567236041	0.9884928598239788	-0.08729496043488422	-2.5319575309365745	-3.2595729844443304	-8.113037455592245	-8.480021508257582	-11.026385621122195	-5.386312015673865	-7.364517327687965	-20.30280369232212	-9.740099298853485	4.125171855426641
chr2R:16762659-16763308	-0.7237816410937306	-3.7536752620408005	-2.448406376312256	-0.9059652567236041	0.9884928598239788	-0.08729496043488422	-2.5319575309365745	-3.2595729844443304	-8.113037455592245	-8.480021508257582	-11.026385621122195	-5.386312015673865	-7.364517327687965	-20.30280369232212	-9.740099298853485	4.125171855426641	13.97786640235804	13.96931555518944	6.567962780699729	6.928274296062958	1.7611282338775092	-0.6979298978398147	-0.6802963680507325	5.132600527092696	6.019514368154195	4.112642784059295	-0.7160937444760863	-1.5022269290607766	-0.15117730789243075	5.536809556442439	4.031786441284341	-0.32675222119505476	-0.9884928598239788	0.0	6.0292711532857375	9.957262597152383	3.8523603464393466	8.826287859052469	13.83990837166935	7.288311098032418	-0.2406233412219088	6.127854472107235	9.746603028551908	4.6049593463157725	11.171919706597638	6.209596861413752	13.745325069272752	9.249597710774301	8.900775958956707
chr2R:16935694-16936725	0.0	10.913272876455881	21.333225979390566	4.324191047632094	1.0668755590631576	14.373835151667697	32.08084818562546	26.037308013878707	29.255157356162282	19.00222137760604	11.750742194759912	10.930615212582735	9.903093120423911	6.653008190463137	2.53573754395566	-0.044064397301906755	-0.11720778221563724	-0.43683895871513007	1.4313637641589874	0.40880532255527635	-3.305627277330988	-0.7725895491200615	-3.1393927486929853	3.4581209881408568	8.36064558686122	3.7391547729073356	3.608293650290208	-0.5625449218582855	8.22733754927914	8.676694793603895	6.461186328834962	3.706273645625877	-2.9150724578125033	-5.657240687638328	-10.598828152036008	-9.84196684111	-18.721775999070648	-24.548489570362815	-17.490803446804055	-6.790466732935279	2.9841366648852037	7.397514391888056	13.335760787905242	8.03013992993376	3.516007467118475	1.162474266630293	-1.0113593518790447	2.2120163541023983	-1.824092582591489
chr2R:17431810-17432532	1.2456036774209613	-0.9252371449722532	-2.1334686265321867	3.024451141926018	-3.7259454399270666	-7.186713289987257	-4.603504274421954	-6.133668316119348	-1.9556084688301072	-7.032821026326078	-7.494560407259175	-10.812383847307018	-13.634362624383348	-17.259536943297146	-23.110591775765364	-13.994132419572393	-2.128424435726139	0.6358459603999882	4.723741038702711	2.150259015102974	4.223374062289741	3.37069137798632	5.41367582626861	0.1860362412403951	3.7803653019305226	2.7535584045632766	3.1087803164411034	1.4841056809211093	3.5985051254758886	9.833944660952817	7.35317731432888	6.3323191681113435	6.404635155758517	6.947210259645109	6.237981628022633	5.149425935273602	-0.07904443512373695	-0.7817255069136774	-1.8882554294484057	-2.2527366425846704	-2.802873109792044	-0.7462819960523704	-2.997728820045844	-1.5469459409013928	-4.67518894231345	-2.97329066895564	-4.382212839886692	-7.993864435928575	-18.536003766267516
chr2R:18576872-18577879	-2.4802433027792343	-6.013656452644931	-3.066928749698525	1.2053167708659598	4.206314185002681	13.40583719466287	13.375748223658949	9.31776401181098	7.136969213758813	0.22014090163878852	-6.212593800674721	-8.028110147984215	-14.415150250667077	-12.40483314329452	-3.686707013594347	10.754636602544965	7.177230335581999	10.10075538372106	10.295889252588012	2.500129099131254	6.573965625783789	5.928522530356277	4.297095021829233	3.9557287424603653	3.7949740345054472	0.409361803256652	2.9608507525533576	4.905551733193708	4.099687942106115	6.563747601500526	4.774721579698783	1.1013342360524592	-2.0496383335300408	-4.634275606896832	-1.9838087078614268	-1.5437192433274791	-1.9137376451150574	-2.9839298916980606	-4.765512154329423	-2.3469341321873176	-4.356813740884728	-7.257535831817701	-7.74436953371085	-12.58508474067321	-6.647421261725405	0.6252873828651146	0.46660954739493005	-4.6247467305819105	-2.2700861570496538
chr2R:18578465-18579221	1.2053167708659598	4.206314185002681	13.40583719466287	13.375748223658949	9.31776401181098	7.136969213758813	0.22014090163878852	-6.212593800674721	-8.028110147984215	-14.415150250667077	-12.40483314329452	-3.686707013594347	10.754636602544965	7.177230335581999	10.10075538372106	10.295889252588012	2.500129099131254	6.573965625783789	5.928522530356277	4.297095021829233	3.9557287424603653	3.7949740345054472	0.409361803256652	2.9608507525533576	4.905551733193708	4.099687942106115	6.563747601500526	4.774721579698783	1.1013342360524592	-2.0496383335300408	-4.634275606896832	-1.9838087078614268	-1.5437192433274791	-1.9137376451150574	-2.9839298916980606	-4.765512154329423	-2.3469341321873176	-4.356813740884728	-7.257535831817701	-7.74436953371085	-12.58508474067321	-6.647421261725405	0.6252873828651146	0.46660954739493005	-4.6247467305819105	-2.2700861570496538	0.5990309041446822	-4.6666235796342095	-4.762690210082702
chr2R:18963434-18964223	2.957725309469666	2.717946959965374	3.348114392949628	1.8443022279520163	2.6270064052811137	3.4251673886741116	3.4106442752989223	2.4863138439883046	2.318223377473623	1.7292892106669413	-0.2540130645619879	0.9929593156405786	0.8542370896867274	0.9520403816044838	0.37350876579714065	0.08260857301481922	-0.2781127705689119	0.0	-3.015276004979085	-4.02633676146009	-5.0292062766450325	-4.335244234993364	-5.531799448251914	-5.292175768868354	-6.878456343446499	-13.09712728399473	-9.048060991407347	-9.973764681719501	-4.266892587410281	-12.890261065284124	-17.769059049914375	-12.326830121335078	-9.173786312947719	-6.367141905327111	-7.887198600674611	-1.401963978027855	-12.649451369831548	-14.3724879530098	-1.1805310270026945	9.822674513034256	12.458947593157028	26.047004360940328	25.929207306954254	24.047026227017007	16.263070479303675	9.557762331886593	6.101550621899443	4.845879555864423	3.949252997333422
chr2R:18964266-18966757	3.348114392949628	1.8443022279520163	2.6270064052811137	3.4251673886741116	3.4106442752989223	2.4863138439883046	2.318223377473623	1.7292892106669413	-0.2540130645619879	0.9929593156405786	0.8542370896867274	0.9520403816044838	0.37350876579714065	0.08260857301481922	-0.2781127705689119	0.0	-3.015276004979085	-4.02633676146009	-5.0292062766450325	-4.335244234993364	-5.531799448251914	-5.292175768868354	-6.878456343446499	-13.09712728399473	-9.048060991407347	-9.973764681719501	-4.266892587410281	-12.890261065284124	-17.769059049914375	-12.326830121335078	-9.173786312947719	-6.367141905327111	-7.887198600674611	-1.401963978027855	-12.649451369831548	-14.3724879530098	-1.1805310270026945	9.822674513034256	12.458947593157028	26.047004360940328	25.929207306954254	24.047026227017007	16.263070479303675	9.557762331886593	6.101550621899443	4.845879555864423	3.949252997333422	9.341434004595348	9.281554562260272
chr2R:19234039-19235084	-3.9524996084763346	-3.6835421233181007	-2.4165390509961338	-2.218490757230116	-2.128854723009254	-2.635336100983025	0.0	-1.153517570073711	-4.450891183158564	-4.6347361449061495	-2.277422542716928	-1.276446572312658	-0.3842533059311557	0.0	0.5528921207664924	-0.4468404352623209	2.3286248352848276	1.039701579146399	1.6455757896058052	1.4651391162506124	3.149971357378484	0.0	6.147776027133398	4.4993024305129286	3.3865943216780594	2.9892883648957334	2.3971460268591644	2.4699670547475336	-0.5030219412183184	-0.9884928598239788	-1.1714571848981885	0.23345274530454482	2.3588303118370866	1.774644144229277	-1.6422014869843864	0.6252873828651146	0.3842533059311557	2.477857366214656	8.667230021252482	6.234734935415646	7.700269292295939	8.21439745966758	2.421983199548782	4.482662413112408	9.550607437233085	4.458125884121861	0.32675222119505476	1.9293648632383993	7.526719875234421
chr2R:19565931-19566644	-3.965283358097599	-3.761690542106659	-8.660594289174998	-10.792843514974404	-11.459998247507695	-8.861279029388461	-12.154820022042506	-9.65721556986462	1.8200716168333928	4.744689599786635	3.1364435298978224	0.8377936059843949	-3.5947964423692134	-2.613088238997919	-3.4854718457142773	-0.2887691230768229	-4.4633320787780395	-4.666436206508074	0.05986717546114381	-3.2290480072251073	-2.4555647806297802	-1.0068099398445403	4.467987334867725	4.878697113311561	3.7828052564027357	5.750298853291097	0.1942483424366544	1.631723316942388	-6.563869230121608	-8.33855465654722	-10.700479231754446	-9.423980555876678	-1.9229246495807275	0.0	-14.861440333622186	-17.96621391926195	-6.715221960792052	-2.01209814341341	0.6761984083609947	-1.7044250416239435	-0.8496388812454087	0.7407221168707464	-0.1755931406564859	-1.0554719487187378	-3.3229418326095654	-6.128940816710353	-13.204338966430248	-12.135404825303361	-12.880989612023175
chr2R:20077396-20078645	-0.6252873828651145	-5.667537417803718	-3.597141533244641	-0.714253540683701	-1.0596149194935087	1.6647668477502808	0.1683104709151678	0.3006475171497982	1.9974567693168384	1.899213828064001	2.523306557050232	4.165195469170138	2.654503592074049	4.211582843255901	5.490533310476316	6.7388436619186	0.0	0.0	0.0	0.0	0.0	0.0	0.0	0.0	0.0	0.0	0.0	0.0	0.0	0.0	4.305483294960735	10.193630308581039	11.681949593241315	9.326896186395595	11.052150391758374	10.484790975192942	7.453679337454993	4.969320516449336	1.756392351107267	2.745151206319602	23.75168896248209	20.64687261503403	17.587412450314275	15.750425130688042	12.373655345929071	11.593046156116463	12.226412707609438	10.189260283062204	7.106253504039986
chr2R:20162444-20163094	-0.6252873828651145	1.335161172486936	0.9690718214053688	0.9325618220134277	0.33125805844019773	0.14658689689959467	1.6109608192261204	1.6744519918853493	0.4292155351682914	-0.955995091775184	0.1736674791438287	0.3859428053225251	-0.7346132823742604	0.7574477474036688	1.8317120577720234	-0.2887691230768229	1.0668755590631576	0.21052632091416779	5.270542398230566	5.186914958896006	1.1737218734474009	1.4637527426815686	2.9810322802772404	6.042740346290596	5.162440901328662	7.873641459538717	10.968768113306073	12.92802708395919	1.4700822753787206	0.19916529609750638	3.8924069127538994	6.81354518933724	7.688729059419478	7.562262940458617	3.2604436600401114	7.849359219871588	8.315640325552156	6.594341737853477	0.9884928598239788	2.1159571989241295	8.507684562675028	9.353421206112646	12.981179038042562	12.291118963558935	9.57145080112557	9.693313232728533	10.256112890972085	10.886645531223378	6.037756293448117
chr2R:20553552-20554692	1.1737218734474009	-1.4313637641589874	0.16546830069772273	1.0447075261394523	-0.2887691230768229	1.1737218734474009	2.248331584511609	1.6737020916675762	5.527062566632523	1.5026511184272295	1.0638281576422768	-0.36126033106866595	-0.5301420776538256	3.220277998129943	-0.41465683907877776	1.3821770810048504	0.4826172737803944	-0.6715853857648988	0.4731672970695168	1.4146304076597893	4.59685270045748	2.1330695531719033	3.6764047804730957	4.610425494883748	5.198389088892198	2.3486680065256307	5.0887698179917615	4.117659943545327	5.292283484397174	3.412304288697504	1.4850623706776775	-1.936699774837584	-3.1485510097105487	-0.20795375231998975	-0.2349935677707824	0.0	-7.4560889904861325	-1.7345287976228647	-3.9197565355558	-2.687954030497979	-2.134193511072778	-1.9852313186341652	0.3842533059311557	-1.4637527426815689	-0.3842533059311557	0.09449071587415873	0.0957256756643934	-3.0967329392770586	-2.785974330187852
chr3L:1645628-1647328	11.441044746127808	7.768587456353357	5.6158261914375425	5.586399390145249	2.8286803167567744	-2.446711078932131	-3.663848231207174	-7.79620558246184	-4.524827455744833	-4.4134256008359385	-6.234242917142165	-6.455016530533492	-9.988874547007894	-4.993956517532441	6.378216619023475	16.326566798172525	12.710307569149439	12.657645659454307	11.685196376595234	9.245090376123674	10.25281542237801	7.616313921039709	7.5102703815433065	3.412573326831319	5.022063608409523	-0.944336999370174	2.5896067461751686	-0.06622932989123309	0.02555778783057604	-0.26164510579465944	-0.39613396421005026	1.6271164013773622	-0.9685011464965045	-0.38602353495656394	-2.5819187846250555	-5.543484412111731	-8.087104961076305	-10.382359039947247	-6.662746454277571	-2.9344745978050963	-15.379170327037137	-11.084907480838291	-18.85467421389571	-10.461444078969262	-13.485043559570387	-0.9589252183005444	5.7741116575199705	3.1902353808008193	8.170877738928905
chr3L:2196085-2197400	-8.873426891323438	-6.179430439835358	-4.1359516252382	-0.2240774644457132	-1.380503773187067	-1.000043908522371	-1.6315117527492173	-0.3101652479911992	0.09827885823498175	-0.18161407892094933	1.0767440689867966	-2.7293653981254744	-0.19468171495382833	1.4087025447528805	0.9539099199760601	1.4913254767997979	-1.7661312985214406	2.2851705841831196	1.2470082520310262	1.72954811871417	-1.0466924622419154	1.170041379908726	0.9588247229513347	3.845473164170817	5.55334554221457	7.876888942501753	4.540265567567372	0.7726724134950568	2.1012508991265166	-3.2290372650970958	-0.5158178689587709	-4.026005736311902	-3.8002338401176363	-3.6186624093488815	-4.527656466709268	-6.885033453415035	-4.250241818682476	0.7061213738957899	-5.326636791065157	-2.995666858333555	-2.3531330318356454	-0.5271476390580232	1.0668755590631576	2.840080964497882	8.778786708877421	10.335157391714846	7.101270857538337	8.600835244255858	6.343394294450615
chr3L:2483765-2484445	5.187877869660135	0.6173067658815127	4.9206571916994	1.029002498067415	-0.07614377785389127	-6.681215878918604	-8.95941385332524	-15.16406901948627	-12.498214778560962	-8.19039624705316	-5.590363953567718	3.316611450974003	4.666291140854688	4.024130912948672	-2.7663661026209825	-1.8009547101589742	-4.818833144616935	-0.31385155847290075	-0.4359239231164445	-2.441942099931522	-5.839229030302679	-7.423098200327201	-10.723915591231453	-12.794293582516044	-22.673177232037098	-14.207735928578362	-22.329637237868987	-6.984646776741099	0.0	0.0	0.0	0.0	0.0	0.0	0.0	0.0	0.0	0.0	0.0	0.0	0.0	0.0	0.0	0.0	0.0	0.0	-2.1357982855304734	-2.056393375032635	0.14255650690559882
chr3L:3560166-3560917	-4.77957622154555	-1.7715850335792336	-5.481464943255978	-6.942398980957203	-9.953439518073687	-11.734528088677747	-12.132851491052666	-21.888485697012744	-24.343255629404503	-18.997398376124988	-14.909322765516553	-8.207219497503258	-2.7317514050871203	-1.0167741998584212	-0.6225810317896585	-1.1257555206538121	1.152257945546506	-2.4434271866511916	1.3177021799905295	-0.06721302543721042	0.0	-0.6252873828651145	-3.0695277117184303	-1.9030221395305482	-0.39847815661077546	0.24964072412890395	0.21869262535420841	-0.5461807351831426	-0.7359535705891888	1.855693226202767	1.472769590267484	0.9884928598239788	0.2620076431622543	-2.563535763985631	2.1798209602484793	0.27863300904732735	2.0902446249585767	-0.8392451963181621	-0.14279838495467104	-2.557690737412636	-0.2887691230768229	1.4637527426815686	-0.9609115391260599	-1.4598827244470982	-1.085813192896444	1.4637527426815686	0.0	-1.645965627388265	-1.7379170894382512
chr3L:4456739-4458318	0.6816519536376183	-1.374596991915544	-5.131360883187617	-4.299605787977283	-6.229134874598449	-4.18894997132171	-0.26145052715670036	-2.374014238238969	0.0	18.92262897837503	21.006035497074897	19.262920497781263	5.612944073720069	2.947005175605207	12.955787064259646	14.016554599529568	9.784407946558668	5.811021677505317	7.4692411395377105	7.430274282955595	8.509417442020364	3.782174585918868	4.360994641589989	2.842288930596182	-1.4569599813829957	1.558904445581774	-3.323546792064223	0.14255650690559882	-4.042186216986831	-6.420145873486544	-4.270255587037278	-4.912665606271843	-3.2465280641799996	-3.4717764773010327	-5.425912425098928	-2.003323857751187	-11.820327604830224	-11.003449712283397	-12.67077953786627	-9.041014152616933	-5.729388748857242	-1.8415821347115096	-4.120019432387265	-0.24098050307966506	-0.3842533059311557	0.7359535705891888	1.4637527426815686	0.0	0.0
chr3L:4458918-4461320	-6.229134874598449	-4.18894997132171	-0.26145052715670036	-2.374014238238969	0.0	18.92262897837503	21.006035497074897	19.262920497781263	5.612944073720069	2.947005175605207	12.955787064259646	14.016554599529568	9.784407946558668	5.811021677505317	7.4692411395377105	7.430274282955595	8.509417442020364	3.782174585918868	4.360994641589989	2.842288930596182	-1.4569599813829957	1.558904445581774	-3.323546792064223	0.14255650690559882	-4.042186216986831	-6.420145873486544	-4.270255587037278	-4.912665606271843	-3.2465280641799996	-3.4717764773010327	-5.425912425098928	-2.003323857751187	-11.820327604830224	-11.003449712283397	-12.67077953786627	-9.041014152616933	-5.729388748857242	-1.8415821347115096	-4.120019432387265	-0.24098050307966506	-0.3842533059311557	0.7359535705891888	1.4637527426815686	0.0	0.0	3.663135435875627	6.332116070374516	0.6816519536376183	3.8056198251004827
chr3L:4480142-4481415	0.0	0.0	3.663135435875627	6.332116070374516	0.6816519536376183	3.8056198251004827	6.993564834429293	10.025923824043664	11.069948027642118	8.96107448112623	3.1367621369967353	-0.47340229917104965	-1.2558974746350544	-3.966366693717214	-3.4423577797563074	-2.194141012671198	-3.1077939633896383	-1.563052984809462	-5.156861394858284	-1.0837027688695156	-0.3842533059311557	1.4637527426815686	-1.4458551836984999	-7.0021152260261665	-4.228084936688726	-1.6665325262917943	-1.6102165209603958	-7.947686723418222	-3.598337320906985	-5.07428156701907	-3.597500808998035	0.909874546810732	-4.931323166507609	-6.950439940208667	-4.050508180491456	-8.09025034128926	-4.422172458639946	-3.079413221809252	-2.572679502183878	0.0	0.0	0.47712125471966244	0.16711877743474865	0.0	0.0	0.0	1.0009102260028648	1.6806839062132066	0.0
chr3L:4695065-4697755	6.427512119165204	6.60654550334985	7.884438181639282	9.89055643670973	2.726121140332288	6.409283368122481	5.546650809363541	3.94205549061239	3.8154151091210338	2.7680505911278903	1.6981856472524974	-1.3375739090692715	-1.5005517413512026	-0.7521022093836032	-2.1801821199026703	-1.9330516924433963	0.3842533059311557	1.4313637641589874	1.705786146227237	-0.9558392851382359	1.3515857557758015	0.7550040893177009	-3.302054565807744	-1.9011204956006271	-1.9830698420564332	-4.073707849107929	-2.5660990827811365	-4.459053662372541	-3.138072176710962	-7.551193206496276	-5.9082294956913595	-1.531909866623139	-0.3842533059311557	0.3842533059311557	-1.0668755590631576	-0.8013669968258853	0.8249868680148664	-0.6252873828651145	0.8122468138921677	0.9470328988307417	0.8135564547726972	0.21812892403767248	-2.1807942435090406	-1.8275440097264932	-1.9597526022749843	-1.0668755590631576	-0.44133466724248005	-1.008631000838176	-1.4700822753787204
chr3L:5127494-5128644	1.0790977194021332	1.3197504034470002	-0.5468983500221195	0.5024303096386614	0.9568070777091172	-2.0822821447021598	-8.162035214269126	-2.9156969147121443	-2.017125472949985	-1.5906707975797865	0.0	-0.7359535705891888	-0.8768927084489615	0.03414774213294491	-2.1922207566704555	-4.12711497877495	-2.678657106145756	-2.601291577016282	1.9084850188786497	-0.47712125471966244	0.6252873828651146	-5.815540736727864	-4.411541561623121	-1.6391404946334198	0.4219046528503187	-0.7357890626869555	0.0	0.47712125471966244	-0.7359535705891888	0.0	-0.3842533059311557	0.0	0.42720626411911994	0.7359535705891888	2.3477767696269694	1.1357980648094343	0.0	0.249517093244843	1.9789609756414102	0.8819455811986521	-1.5680956148600083	-0.8247480736822003	-2.698759215507217	-2.9449768716853892	-1.8797508540580177	0.18105088102972228	-0.3842533059311557	-0.7359535705891888	-0.9884928598239788
chr3L:5128720-5129419	0.5024303096386614	0.9568070777091172	-2.0822821447021598	-8.162035214269126	-2.9156969147121443	-2.017125472949985	-1.5906707975797865	0.0	-0.7359535705891888	-0.8768927084489615	0.03414774213294491	-2.1922207566704555	-4.12711497877495	-2.678657106145756	-2.601291577016282	1.9084850188786497	-0.47712125471966244	0.6252873828651146	-5.815540736727864	-4.411541561623121	-1.6391404946334198	0.4219046528503187	-0.7357890626869555	0.0	0.47712125471966244	-0.7359535705891888	0.0	-0.3842533059311557	0.0	0.42720626411911994	0.7359535705891888	2.3477767696269694	1.1357980648094343	0.0	0.249517093244843	1.9789609756414102	0.8819455811986521	-1.5680956148600083	-0.8247480736822003	-2.698759215507217	-2.9449768716853892	-1.8797508540580177	0.18105088102972228	-0.3842533059311557	-0.7359535705891888	-0.9884928598239788	-9.310267139460858	-15.540093090045605	-15.611458683733991
chr3L:5584158-5585564	4.685031307016614	2.3347835852030387	2.7234765276791575	-1.1536432441499376	-6.32252498120238	-4.707174320267235	-6.126147824850123	-2.5850832005038455	-2.4305333019702595	-6.029515905029521	-1.554100564123532	0.0	-6.224581213915884	-8.69619056104074	-3.9246780792822458	-1.009245515576683	-1.0810214795072992	-1.021641598728586	-0.8491782920962203	-0.28527079294746444	-4.091309524418758	-0.37881932592888273	0.6132096582809795	1.568095614860008	-0.4333694895193572	-4.033628619574086	0.6143848014114298	0.3842533059311557	0.8746419699877352	1.1372977321561082	0.5058980647178182	3.25561149119466	2.882462802135257	-0.5552050987676277	3.410909269098803	5.159762538661379	4.818819691160433	4.637657720557527	3.475547498896544	2.330400284703808	1.3493434207077604	4.4150976342089905	8.530830290240996	1.8942688496886164	0.18222014506595524	-4.118411235991202	3.4150529320319323	1.950221746880424	4.749137239353709
chr3L:5799019-5800145	17.006829082912457	21.2240458608552	16.968646789374997	2.5173634693337887	9.359469791895533	5.4029091448876585	4.362242549910965	2.8870917593443712	-2.8607834329004174	-5.035740045124083	-8.225575282951942	-7.869228815132307	-7.434930054319587	-8.210615858048236	-10.760718393554871	-18.504806484996188	-20.56012017357806	-20.179318008149636	-16.592534691110494	0.7359841279388456	8.287483488926021	5.0062019924623655	-1.3538800864192604	-9.070048214421977	-17.70695590673438	-17.062248245213407	-3.4100864549249557	-2.212359054464232	0.8069266669394751	-0.8221731133875213	6.3492365393890005	14.43413680118727	21.320266443897207	10.714186891640592	10.981721328620445	5.028624066236962	2.2814145327766124	3.89466109993899	2.5195514816196556	1.3372834113155372	1.9262357562745338	3.084703967585386	2.399104222154109	3.213141073317279	3.7468109165908405	1.5325552793931654	0.2782181340615106	-0.43716603896014344	11.11923490776462
chr3L:5800280-5801191	16.968646789374997	2.5173634693337887	9.359469791895533	5.4029091448876585	4.362242549910965	2.8870917593443712	-2.8607834329004174	-5.035740045124083	-8.225575282951942	-7.869228815132307	-7.434930054319587	-8.210615858048236	-10.760718393554871	-18.504806484996188	-20.56012017357806	-20.179318008149636	-16.592534691110494	0.7359841279388456	8.287483488926021	5.0062019924623655	-1.3538800864192604	-9.070048214421977	-17.70695590673438	-17.062248245213407	-3.4100864549249557	-2.212359054464232	0.8069266669394751	-0.8221731133875213	6.3492365393890005	14.43413680118727	21.320266443897207	10.714186891640592	10.981721328620445	5.028624066236962	2.2814145327766124	3.89466109993899	2.5195514816196556	1.3372834113155372	1.9262357562745338	3.084703967585386	2.399104222154109	3.213141073317279	3.7468109165908405	1.5325552793931654	0.2782181340615106	-0.43716603896014344	11.11923490776462	19.127647699574005	10.351579934838094
chr3L:7553414-7554046	-0.3842533059311557	11.254250363515185	31.164971123353386	16.706637960292507	35.3060961054533	31.4459876696713	23.236892745674524	19.94142186910978	17.129077647879026	12.167149450736245	8.941197784743945	6.406357594220391	2.0686574280026897	1.5211668960595297	1.7746073220703533	0.26510983631798657	1.8582485968539564	-1.2390033415836013	1.511047886311655	2.5462433866722542	2.9112692904262625	2.3745816087008293	-0.3870934852385906	-0.5234176853466208	-1.6597219326694845	-2.12960591674707	-2.7945602296557706	-7.726880131997883	-8.525409472796664	-12.184746582940123	-14.297113699770561	-9.057601291910638	-18.88458469553664	-25.712859916470837	-14.639378716925528	-16.23077404531148	-7.233758340666285	-3.2681603457646826	3.336291052320408	5.465806153650533	4.768279830755219	4.69074753082559	1.7741879145725146	-0.32675222119505476	-0.3842533059311557	3.6644320912551933	9.704428555768029	10.832922928784672	8.455537641501744
chr3L:9483325-9484047	-7.818107070364177	-16.199074074796048	-17.784938266869922	-18.453620387976702	-21.106570534627274	-1.3647885481713355	2.963513664353849	5.25425625206008	0.0	0.0	-1.559854192314796	-5.473111170395937	-1.5864405398510628	-1.0747075090448615	-1.3077609981660676	13.168865125258861	19.663926051040686	26.076071633252766	16.259466529671162	8.232667849600466	0.1691779108871464	-2.7697878938040295	-3.042457338681699	-0.8881232239143072	10.964124442862108	13.604484443742551	13.443469581078196	9.58898037223977	1.5782525284313325	-4.478460652535727	-8.18909921825907	1.021461422188686	-1.4206992846277249	3.099209333735306	-1.5316558938140152	-7.883644671513256	-5.619667861244975	-16.244204428207425	-14.30292712641685	-22.32028579087899	-29.319437178456855	-28.014122731957976	-19.888592891048997	-6.26573126767325	0.46309530423116435	-2.463923858193185	2.019633519064509	1.6415830344289242	10.191292547439081
chr3L:12284654-12285531	-1.9114930815792528	-3.161187766890297	-1.6540075050425913	-3.4722022009975726	-2.8489433635297816	0.0	-2.7476512483352593	-2.8713831766948896	-8.934938248882945	-2.8243501129019695	-3.731344086808792	-3.0536280432219525	-1.4112246161388995	-6.84022787045361	-6.379155836447614	-5.349284266163149	0.0	-0.2887691230768229	0.0	-5.977746794426255	-4.176886247508776	-0.8065359368777398	-2.350568555788332	-4.151392753117215	0.0	-1.160292054734504	-7.704407805425198	-1.54562558148996	-4.325378659894845	-2.22008111983848	-0.5552050987676277	0.0	-1.8892699121957173	-0.12103732160965751	-0.9884928598239788	0.47712125471966244	1.0668755590631576	0.0	0.4547195741423294	1.7249491425057413	-1.3376855019588416	1.776444539179568	-1.001504650371305	-1.3589234791817206	0.47712125471966244	1.0668755590631576	0.7359535705891888	0.6948347207486705	0.5969898904081319
chr3L:13370546-13371757	2.50995938653901	0.30687526077229726	0.9759660979290792	1.4596826525174038	-0.2552528968994852	0.5531775260541832	1.4001787390967768	1.2153403348059149	-2.1411477376961074	-7.881704423993419	-9.803282137957321	-2.7222354831651874	-4.931318372540108	-1.4637527426815689	-5.979192180477808	-14.738031159065086	-7.929154438120671	-5.533950750579349	-7.822396065923835	0.6867325911188109	-1.3821770810048504	0.0	0.0	1.5945249141605926	6.197752603155297	0.4414123674337495	0.9884928598239788	-0.3893487198707884	4.79428747802417	1.8087768333719727	5.739747081051783	4.466837941835951	4.371187356820831	4.516833750411342	2.400114063236414	1.1014254241385097	0.7264057985209469	0.8626229605682982	-0.355161630000432	0.32675222119505476	1.0767440689867966	1.0466924622419154	0.0	5.731295730867175	13.30148280448938	5.1823384023457395	18.951423523476613	10.979921462362439	5.921649989003449
chr3L:15502017-15502585	-1.1815020054581278	-0.13463002624209205	1.4535354505248967	-0.7359535705891888	-0.9884928598239788	0.8315523130180141	0.1238826896439999	1.2497658559547116	0.8089643778226023	-1.992125049064595	-1.2991533537617577	-1.5354346527983458	-2.4827283401855196	-0.6858562796310529	1.3821770810048504	0.0	0.9884928598239788	0.32675222119505476	3.4241896584745843	3.928620760103385	7.6438865266943194	1.5822108906017813	0.4106493675885908	4.229933743513048	4.230683915583456	6.9941825165411595	3.0064990998139023	3.527708484536051	1.7711392178724867	0.90738038144074	1.4134597491235843	-0.17864889905684825	-1.012066476169976	-2.093657981817748	-2.4019449255012093	-2.769566565918865	-2.9169372328700764	0.22407746444571308	0.0	-0.7359535705891888	0.47712125471966244	-0.12045395988350635	2.6276739091450705	4.501447762576815	2.259982999975834	0.47712125471966244	1.844827418961548	4.2571369761433955	5.703769004993319
chr3L:16104202-16104925	0.9568070777091172	17.673558959366005	17.055606571332792	27.01283537634739	17.998412053424822	18.602562619095124	19.125722656899818	17.019216907308937	14.875200607578995	6.701316473604177	8.825787641128636	8.136177153302414	4.910052311322574	0.6596507739548918	-0.5926505940165921	0.034374303859193545	0.8487836296259127	-0.04126791803059125	-0.026012183854487825	1.3105638844814804	-0.37734649529572317	-1.59726788075908	-0.6823488959885214	-2.3514203757452483	2.5976972007164427	1.8727425618795468	1.7838293593572214	-0.6100211151669201	-1.8103068463757903	-1.6922542176450261	-2.433810378585642	-3.672790739125423	-3.954472094040924	-3.940345110739606	-2.18822577440514	-2.8955697421528566	0.5517359560853587	1.3513338011084146	1.953900067005932	-2.0863885229516335	-0.8105963308630283	-1.4173441213211428	-2.302943164887512	-3.1339814773340913	-5.073640129554589	-3.3223957192605518	-3.2198374135714394	-2.4453612363123085	-3.6385166618941054
chr3L:16106156-16108228	17.998412053424822	18.602562619095124	19.125722656899818	17.019216907308937	14.875200607578995	6.701316473604177	8.825787641128636	8.136177153302414	4.910052311322574	0.6596507739548918	-0.5926505940165921	0.034374303859193545	0.8487836296259127	-0.04126791803059125	-0.026012183854487825	1.3105638844814804	-0.37734649529572317	-1.59726788075908	-0.6823488959885214	-2.3514203757452483	2.5976972007164427	1.8727425618795468	1.7838293593572214	-0.6100211151669201	-1.8103068463757903	-1.6922542176450261	-2.433810378585642	-3.672790739125423	-3.954472094040924	-3.940345110739606	-2.18822577440514	-2.8955697421528566	0.5517359560853587	1.3513338011084146	1.953900067005932	-2.0863885229516335	-0.8105963308630283	-1.4173441213211428	-2.302943164887512	-3.1339814773340913	-5.073640129554589	-3.3223957192605518	-3.2198374135714394	-2.4453612363123085	-3.6385166618941054	-4.20997390752325	-8.051394197388941	-8.154243226869047	-11.080895207794914
chr3L:18580370-18581683	0.0	-1.7202177029269943	-0.4142158335968964	1.5359464690053315	2.539474567460887	2.4865415854214135	4.40445398395886	4.701396902990681	3.4016855807404065	3.5794407664649026	2.0070045666383423	5.14361408779102	4.653994238674195	2.9854287717498487	5.492253310070744	0.6267648488170143	2.5812801514949393	0.2673674493105602	1.9862204930215646	0.7359535705891888	0.3842533059311557	-0.3842533059311557	-0.47712125471966244	0.8000445486914659	2.573231566047102	5.6865195844912355	4.258565252125553	0.9884928598239788	1.920677598869101	0.7421278080019245	3.557540029965755	0.8752398927353685	1.819201483051779	1.3361026057351653	-0.14869112391160574	-2.175664849316979	-3.297207324534555	-3.952439860418963	-4.885262974599405	-2.9549786996171545	-5.098560036022135	-1.9229246495807275	0.0	0.9884928598239788	0.0	0.6100512300323014	4.076170885207114	2.8794811794637467	-0.9884928598239788
chr3L:18581779-18582463	1.5359464690053315	2.539474567460887	2.4865415854214135	4.40445398395886	4.701396902990681	3.4016855807404065	3.5794407664649026	2.0070045666383423	5.14361408779102	4.653994238674195	2.9854287717498487	5.492253310070744	0.6267648488170143	2.5812801514949393	0.2673674493105602	1.9862204930215646	0.7359535705891888	0.3842533059311557	-0.3842533059311557	-0.47712125471966244	0.8000445486914659	2.573231566047102	5.6865195844912355	4.258565252125553	0.9884928598239788	1.920677598869101	0.7421278080019245	3.557540029965755	0.8752398927353685	1.819201483051779	1.3361026057351653	-0.14869112391160574	-2.175664849316979	-3.297207324534555	-3.952439860418963	-4.885262974599405	-2.9549786996171545	-5.098560036022135	-1.9229246495807275	0.0	0.9884928598239788	0.0	0.6100512300323014	4.076170885207114	2.8794811794637467	-0.9884928598239788	1.4637527426815686	4.541130648743414	6.2380358069762645
chr3L:18737674-18738437	2.6334112840382624	1.3635324302682306	0.14377556739737113	-2.8587035263225617	-6.059923751197361	-9.519154657268283	-9.060355935903914	-10.967470999049853	-7.12924811281704	-7.682894696627779	-0.9884928598239788	-0.9884928598239788	-4.620467776756702	-17.309372739235638	-15.227618965703735	-11.043201865705184	-11.488861269413574	0.0	-11.843763545736289	-15.111617042845674	-9.16211996728726	-10.96518852417218	-1.9084850188786497	-5.073605569302936	-15.837920185369367	-3.4525620940576753	-11.668338217618937	-4.393637863430521	-1.876494094184632	-3.1846216175757043	-1.6806839062132066	0.0	1.3628769251882806	-0.47712125471966244	0.0	0.0	0.0	0.0	0.0	0.0	0.0	0.0	0.0	0.0	0.0	0.0	0.0	0.0	2.2592729369981233
chr3L:19554372-19555578	5.9392008709728294	2.3900422542586703	3.833159426416058	3.5835512713875364	4.914960451063605	5.524978032783653	3.4967468515400797	1.7962975890371429	0.9249909103163163	-0.15891671382976066	0.9078864773054824	12.776003949802327	26.440543645142974	25.388084045285332	25.15995665404712	9.830960884757191	10.958666132391679	12.296344385337628	14.20029267068157	5.304428708749709	12.37472383921509	4.10745938626204	6.7423125932093475	10.720229040259087	13.488091620940027	8.792519748846445	12.531783266232614	10.001247478009581	2.8421321470488228	6.399682696688292	8.721161638545318	8.915542030952585	4.6547380432006396	3.8693163401205695	3.3570006884681542	3.26169824850215	1.581117323238192	3.724009198409755	4.1522998989666675	3.657721224519674	1.0487782070695417	-1.7345287976228647	2.988820755627022	3.5658778672591294	4.028891056092019	6.5867506466072685	4.137065620873254	4.9351847537965305	3.198579443546885
chr3L:19660745-19661310	-23.854643482177693	-13.521003772300261	-6.543432383282589	17.54303795088256	13.74155446729784	3.2263110395333165	17.112492171880305	13.61316167261881	15.618330216734345	11.864786370634793	6.988444427934152	4.655650459225028	1.336083550438719	-0.14904990491883696	0.8348593674317655	1.0984261729796596	-1.9117968760016095	-1.0061014392748484	-4.871933642376967	-1.2051781234685186	-3.2316259923363524	-6.050824963355227	-5.287715950995859	-6.748586143939864	-9.417228420701786	-6.326695814374685	-6.932699224146899	-11.02754908609302	-5.464229082477483	-7.227478710969497	-4.741500589865346	-8.172355912106404	-8.208846115093202	-8.96989829612098	-6.076973362098698	-1.1737218734474009	-4.814918878318837	-5.656789799165135	-1.987350980760701	2.2768094709331574	4.23741819467072	0.4059731898628232	-0.2887691230768229	-0.710844112941198	-3.598455674202419	-6.024186517937696	-3.5229338445146405	-8.149998227317461	-11.778575498899977
chr3L:20235554-20236338	6.571887283463667	6.210737449731955	7.422265485622168	4.302429301187493	4.221397108867214	4.073457008241617	3.6893191905304055	6.667156308182307	4.238670571972415	3.180584787760151	3.1920395468498945	4.394392814694377	3.774909773229116	4.566726913106801	4.503231891423423	5.702662011589313	4.602486509869673	3.8878211540924745	0.895575663157394	-2.7237769342553673	-6.5259638786424246	-6.921022634931917	-5.410433476646792	-2.6886894760466507	-4.081844658348798	-6.935541511545771	-3.8874841908251736	-3.8712785565327503	-2.5003507533684988	-5.8122207413310365	-5.517117692815158	-8.866340014303592	-9.104774356580313	-10.476132442706977	-9.698027075489422	-9.48105829798123	-13.771514158237885	-14.43702149140417	-13.230396248835119	-9.1035151824417	-6.26767385235343	0.0	0.0	0.0	0.0	0.0	0.0	0.0	0.0
chr3L:20285643-20286439	-3.653889600896002	-5.597965688119735	-2.5352918816303283	-1.3274543126663803	-1.4737446487446972	-2.6372800785510293	-2.0418101527063217	-3.0262609220966104	-0.3950281665328211	-3.086102191357704	0.7789134453809591	-1.2262537741110882	2.190699074352623	0.8093396531418781	-0.32675222119505476	-0.7359535705891888	0.0	0.8457119955017671	2.276419542683485	3.919944048759801	5.986921111779056	3.7990053341849648	-0.15117730789243075	0.288769123076823	2.6343213882462297	2.176353332483717	4.573442071811589	3.3607624099952416	5.617349337832967	3.6181503369480446	0.0	0.0	1.6668900451615751	1.3307100969424897	1.684872899606169	4.648037294079919	5.308616787211128	8.377092867667569	6.614080803179548	7.821694994753384	7.565661621799035	12.981937552092333	12.629058138804519	14.225584922229578	10.795497174490858	7.427582363891704	5.004257613966245	5.997422743468131	6.9310302679851725
chr3L:20688071-20688857	-4.4140569520322295	-3.2910542557371856	-3.6629542236942685	-5.984260526682111	-1.2445602669577998	-2.4707512986558626	-0.13906948780066597	-1.3906800109394053	-1.1695938556118923	1.826014458789498	0.7149236728009095	-0.4582180989624409	-0.8004067368593802	2.532098378031544	0.25191308101646737	-1.0182821494561896	-5.20795244109561	-0.03703676424308102	-0.47552285547611145	-0.922482933122629	-1.452305074090175	-2.6492570718812276	-3.6782716387317618	-6.2132687873577765	-3.5217329524526466	-4.722403821976498	-1.0967789287459788	-1.5089304733773692	-0.4491619997197331	-2.894148776061032	-2.2867325285118354	0.0	0.2681854859691828	0.831350478864448	0.8293822946279163	3.1969014871164436	1.730973469226099	2.914187905922037	3.9208600012940873	2.4172165972717226	2.4360395539593878	-0.19642164050402483	3.2851109193985937	2.193244831672068	3.1164999102253708	4.449199731892106	4.4178456144595915	3.8813059023500696	2.58574254251835
chr3L:20815976-20817020	24.405893828103665	32.24647129930577	26.258096244377917	26.766750339590793	14.348123715726803	12.949719007630224	7.14199211186925	4.95216145077993	-0.8146170595828061	-3.04778973667644	-5.367813723217306	-3.7666436288617673	1.568095614860008	2.1081264435994505	5.06250894445887	7.382869621421154	2.8879856964477946	-0.7434818775052637	-1.7628709976881718	-8.001043078759288	-6.133950102177843	-16.752281111748133	-21.369977965578386	-20.906106060819667	-20.697800306685174	-6.590666679398983	-3.8246974028824208	6.844851813777588	14.520822731423387	9.808402530019363	8.831422679576157	7.628645898283445	6.836186895871171	8.23808415264957	4.335201028978237	4.01087048122007	3.4636464092196433	-0.6747255150990478	-4.249687658794575	-6.904607237992897	-2.80482372896365	-0.7728105171935836	0.34759255000523315	1.8902216826183418	1.4588372436407604	-1.876438065212537	-6.26045209579163	-7.001264563772793	-6.190003778502457
chr3L:21482353-21483704	-2.1505198911805854	-5.403316487891098	-10.674672414814307	-8.840280295764165	-6.88788855121663	4.63407812192454	2.97930347991735	-0.07062638443049458	-1.9839434926028054	-4.226856969031565	-7.490321972372528	-13.670508680921982	-15.004894332624138	-9.834273275997415	3.689337464853123	9.301259887891705	3.099837617407255	0.6149803844782077	1.649868834061697	1.8650555780051334	1.611694351466329	-0.32675222119505476	3.432768520248949	8.35224418395108	6.840942222330937	8.824299583055533	12.534357896335925	2.903625588793902	1.458023884941057	0.43453768640047136	0.9767057247610837	0.1642091236232561	-0.20316204365322865	-1.5768536551231687	-3.2053885288973127	-1.58902281019159	-4.182780743662297	-1.6781136388016127	-3.1407839566371054	-4.0235067187612765	-4.52021885216966	-3.5956730800215646	-0.23102706836693862	2.2865301912985485	-2.1411477376961074	-0.5552050987676277	7.200190857838649	11.32519772081586	7.588649700451601
chr3L:21484346-21485552	-6.88788855121663	4.63407812192454	2.97930347991735	-0.07062638443049458	-1.9839434926028054	-4.226856969031565	-7.490321972372528	-13.670508680921982	-15.004894332624138	-9.834273275997415	3.689337464853123	9.301259887891705	3.099837617407255	0.6149803844782077	1.649868834061697	1.8650555780051334	1.611694351466329	-0.32675222119505476	3.432768520248949	8.35224418395108	6.840942222330937	8.824299583055533	12.534357896335925	2.903625588793902	1.458023884941057	0.43453768640047136	0.9767057247610837	0.1642091236232561	-0.20316204365322865	-1.5768536551231687	-3.2053885288973127	-1.58902281019159	-4.182780743662297	-1.6781136388016127	-3.1407839566371054	-4.0235067187612765	-4.52021885216966	-3.5956730800215646	-0.23102706836693862	2.2865301912985485	-2.1411477376961074	-0.5552050987676277	7.200190857838649	11.32519772081586	7.588649700451601	5.896069271166395	8.415439989680262	5.075612611965393	7.180375319816894
chr3L:22057944-22059995	1.6606889769390898	0.6773948282107786	0.4633073339872348	-0.16853223013670413	1.7840054356963941	-0.15291467517953874	1.385543176679504	0.44405512276994275	-0.3934004378828495	0.7561756218421583	-1.0080292206340131	-1.1232603356870858	0.028375559195475096	-1.5877761392135872	-0.20989716028908945	-3.2652724404706284	-2.8388006888282096	-1.410206909484265	-2.568963833189632	0.034577966162650096	2.640509405098437	1.9127508378860996	2.608071096561071	-1.842141432894835	-2.9759976588209143	-1.2569466531843927	-1.1194469213804297	-1.5757040175044739	-5.255493000730074	-7.487392284210389	-7.058051493282599	-1.5984637911088007	-1.1743291227373496	-8.803151798339231	-8.406399686353977	-8.667028707089317	-2.689280945401839	-4.760815091181008	-0.9059652567236041	-1.4112246161388995	-3.6963918780270046	-1.6389681487649703	2.021125179143697	0.9884928598239788	0.0	0.0	-1.075535666472462	3.5304885221708067	1.8167588428063957
chr3L:22060331-22062026	-0.15291467517953874	1.385543176679504	0.44405512276994275	-0.3934004378828495	0.7561756218421583	-1.0080292206340131	-1.1232603356870858	0.028375559195475096	-1.5877761392135872	-0.20989716028908945	-3.2652724404706284	-2.8388006888282096	-1.410206909484265	-2.568963833189632	0.034577966162650096	2.640509405098437	1.9127508378860996	2.608071096561071	-1.842141432894835	-2.9759976588209143	-1.2569466531843927	-1.1194469213804297	-1.5757040175044739	-5.255493000730074	-7.487392284210389	-7.058051493282599	-1.5984637911088007	-1.1743291227373496	-8.803151798339231	-8.406399686353977	-8.667028707089317	-2.689280945401839	-4.760815091181008	-0.9059652567236041	-1.4112246161388995	-3.6963918780270046	-1.6389681487649703	2.021125179143697	0.9884928598239788	0.0	0.0	-1.075535666472462	3.5304885221708067	1.8167588428063957	1.5250495399159165	0.5781519546899198	1.2089608120106723	1.0608179452365678	5.085157699240377
chr3R:252-1642	0	0	0	0	0	0	0	0	0	0	0	0	0	0	0	0	0	0	0	0	0	0	0	0	0	0	0	0	0	0	0	0	0	0	0	0	0	0	0	0	0	0	0	0	0	0	0	0	0
chr3R:27936-28699	0	0	0	0	0	0	0	0	0	0	0	0	0	0	0	0	0	0	0	0	0	0	0	0	0	0	0	0	0	0	0	0	0	0	0	0	0	0	0	0	0	0	0	0	0	102.93789205126404	77.43143274233549	96.70025897385158	30.347175920344448
chr3R:66977-67779	4.214746496994447	0.5993223932459909	-0.9884928598239788	0.9059652567236041	-2.6326997904636036	-1.0636934796285447	-1.001670451391369	1.1053494624626292	0.0	2.694246970523904	5.7779040122909375	1.2475289680029742	12.197615622509723	11.638254396590442	13.979668208687258	9.581896470732662	7.334200705819327	2.3553767705132844	2.0287683931655223	0.5606269758443042	-3.182383417558058	-2.891001397691289	-2.021116336700672	-0.562031713254257	0.8461744874413317	-2.2903614895816333	-6.681441683979365	-1.2930123739446078	3.879923889117328	3.183741632347079	1.568095614860008	0.0	0.0	0.0	0.0	0.0	0.0	0.0	0.0	0.0	0.0	-2.389607345343247	2.2079347605086963	3.599038381953943	2.1067466847079688	5.854440185254447	-0.889746780847476	6.177337726033615	5.058513960096232
chr3R:135787-136495	0.0	0.0	0.0	0.0	0.0	0.0	0.0	0.0	0.0	0.0	0.0	0.0	-4.3852253537534045	-5.278458617245781	-7.7416224225639265	-10.104724029285054	-9.570423283187873	-9.082050631924236	-7.963793731860077	-13.688782577128363	-8.217756807623257	-5.217108782518421	0.0	0.0	0.0	0.0	0.0	0.0	0.0	0.0	0.0	0.0	0.0	0.0	-0.06252211903177499	-0.47724673171014925	0.0	0.0	4.96786402123495	5.486145199664573	0.3842533059311557	3.949578521366049	8.728940382181834	3.6816918397562044	9.635034045667615	5.1328193013641314	13.91043599719424	7.482583549379269	10.268157959573825
chr3R:137462-138815	0.0	0.0	0.0	0.0	0.0	0.0	0.0	0.0	0.0	-4.3852253537534045	-5.278458617245781	-7.7416224225639265	-10.104724029285054	-9.570423283187873	-9.082050631924236	-7.963793731860077	-13.688782577128363	-8.217756807623257	-5.217108782518421	0.0	0.0	0.0	0.0	0.0	0.0	0.0	0.0	0.0	0.0	0.0	0.0	-0.06252211903177499	-0.47724673171014925	0.0	0.0	4.96786402123495	5.486145199664573	0.3842533059311557	3.949578521366049	8.728940382181834	3.6816918397562044	9.635034045667615	5.1328193013641314	13.91043599719424	7.482583549379269	10.268157959573825	4.244343472970458	7.0865163412220165	11.183354167328433
chr3R:226322-227009	4.0115694472777905	6.989123006354581	2.3456094868634785	1.59660566505993	-1.1684212231910567	-0.9515197044970711	0.021970239350756055	-0.782162267147758	-2.4801642071009566	-3.279812104037599	0.21719286652404052	-1.912585337384888	-4.562606066902796	-3.2512172279797857	-5.263812481912773	-6.637436469054623	-5.47837659164778	-9.076828531939768	-5.671499134917182	-2.6649369031929098	-0.15117730789243075	-0.17549701715444316	-6.2339442575150485	-4.441279754432738	-3.334361023003838	-6.134827321089369	-8.220179774846663	-10.812679760345953	-12.10472592997163	-15.613125651794885	-14.20150367760684	-11.899221314623261	-9.963410341217529	1.0466924622419154	0.0	0.0	0.0	0.0	0.0	0.0	0.0	0.0	0.0	0.0	0.0	0.0	0.0	0.0	0.0
chr3R:260246-260985	-0.5050184077099936	-5.031143920149037	-13.62912802960379	-6.773816493903235	-4.69439278068746	-7.095282005015724	0.23685661725686183	13.614729455202228	9.381426576509558	9.36335482229947	2.913916670441201	4.7509351796945944	10.847666986553113	9.28047317868544	10.928342495290208	7.260565456378928	4.193009900938655	1.4195456715774053	-0.7756935721587258	0.23634353208163594	-0.562201201311208	-0.6864289643924706	-6.409353947250236	-6.4620735969520275	-10.319133270974055	-15.332137259659234	-17.182271362332404	-7.382840616166558	-9.00388188742689	-9.704277444657606	-9.852774070079544	-0.18956458884263497	-1.2718735439589592	-1.2338863123401764	-0.32902743019439595	-2.2724645444641847	-4.720437487625018	-5.857536762679556	-0.7158051146113907	5.271848049999116	13.099832445103047	8.31538360404888	9.301962838272777	7.129548866435838	1.8052709750169444	-0.6558541829617227	2.880003266347856	5.108749249559681	5.932211560656775
chr3R:284332-285103	5.932211560656775	0.0	0.0	0.0	0.0	0.0	0.0	0.0	1.3162168985821734	4.185374659368771	1.1096670455303024	6.258674644151521	4.303778947674177	6.045430102670127	1.4548969674018568	0.01833184261057506	-1.8069846800944718	-3.6004381897866957	-3.636428405042616	-1.9005063560400217	-0.9670162803285552	-3.8159604177388857	-3.549938807599428	-1.012928264306205	2.740629624790777	1.6856408850715203	0.8526405704718831	1.1025039742613163	2.9794759299785927	4.4990567345844745	2.885013785650563	2.3424557126248664	3.6050034712167562	1.5226129567907598	-1.3425607532156456	-6.644797046365709	-6.973639153287566	-9.698615375225717	-6.822725284051451	-9.04337269515516	-3.7870322181506673	-5.686954617859248	-0.23467219307274031	4.675750363429028	2.7208792528245445	-0.8671503576467227	-1.4409538854295656	-9.316520969940525	-6.687356235697886
chr3R:1403369-1404103	6.070183232119341	14.917655002997842	18.57448770981587	16.095466003118577	15.998325006197852	14.705407749417589	10.208678274920747	9.639625758490928	9.500348808394294	6.02947356361556	4.9409368179932756	8.002860565394775	3.770063531832939	2.8526702623124387	1.2903053521788022	0.6822107783289458	-0.976399787985472	-2.2814096966940323	-4.697303187869877	-7.372026896900882	-8.704666360216848	-11.778329415168017	-9.598705454716864	-8.270993195792451	-2.789290833224222	-7.619111178899688	-4.3961441689349385	-4.013390581003731	-3.700842736611214	-5.755433092975399	-8.52484120415363	-11.323925485713827	-13.234330749600817	-12.087109816062226	-10.502648559197647	-13.263834125029877	-10.273575064920212	-17.578159822519723	-20.407202831026712	-16.943288646811293	-8.772081552836113	1.4199062677447933	3.858646053612645	-0.3379649770371427	-1.760918911535165	-4.9972377330347815	-5.545246856623349	1.4313637641589874	-0.6816519536376183
chr3R:1450004-1451883	20.388153107311187	19.996883266979324	12.065871277171215	3.522187504515047	12.610678797743882	11.317566324144552	16.6352594311349	11.557747896950206	12.314159333888655	6.407602673762054	4.158249122186115	5.630302474167562	4.508255398133268	3.271237034892565	0.783554142108237	-0.36039710173057043	-4.07667422433124	-10.229918533146073	-11.393649742794764	-16.038379111455175	-13.49986378998075	-2.0098993249934445	-9.82816949821265	-23.069128455199685	-26.22128988749659	-25.49845949555539	-25.542600259371756	-13.132970591290308	0.0	-0.1637321011816039	-5.690335212056449	-8.35215412740549	-10.352811585073002	-10.039217623801692	-7.129680615097282	5.745931898066054	9.315894068610135	6.833880791662661	3.520333821105036	-2.274426559084807	-3.317622245743364	-2.6120210074527805	0.2427921199745347	-1.7358556500488482	-2.2321482815742852	-15.145709915939038	-11.565985343312633	-11.877936199765362	-10.041229578112045
chr3R:2241979-2242729	-24.813475772773245	-21.40063940231556	-24.704227823686367	-12.8185248961449	-13.32881203090096	-3.7621690024694154	12.59614588985933	14.148965687619349	17.85426921065905	13.22375208941392	9.096195010372075	7.3580422595969015	-0.22939560124275402	-1.8723694906315946	-6.097688302731152	-4.160397536628454	2.7088500838279015	3.4545335358343583	0.144266854587848	0.06932047124102698	3.695401717402944	5.979921670218948	3.902773439043239	2.3361582789700757	-0.1663006862842613	-5.140664245246204	-7.621240731630991	-7.372958015531057	-7.258008894513239	-0.8695931004903882	-7.048484967966026	-10.439943883324107	-8.551911542530013	-15.220200190473202	-10.78191797978321	2.4467410740227202	6.853188235938524	5.660592210006568	3.2044016354705906	2.755217811233027	1.5867625248136215	-0.5822386062281198	-5.027118876849052	-8.760859451044027	-10.165405186075358	-8.882990815620666	0.9126422037110332	1.687934289136349	1.5107167433879414
chr3R:2579372-2581197	-13.053975315577969	-9.526910021372208	-12.795260976806329	-13.582146276606585	-13.901771707744752	-10.625328839857316	-7.90388533949474	-3.7699260700920525	-5.920271714179309	-7.6427703804978755	-10.2696638719858	-1.9508484278458382	0.38573375212123046	1.9434555856175708	2.023038977613576	1.6595357330870095	6.246519431499068	2.889455888471493	4.6540223300085986	3.9652673692859945	0.21052632091416779	1.767086485902802	1.7093444634113937	1.0666396651073242	4.052450776789706	3.107271235643927	-1.2226364775775984	0.3795920046071121	-3.140357202361049	-1.3637922877621362	0.9953512077276858	-1.0058009600137618	-0.6252873828651145	-1.3356318263708753	-2.263230978990982	0.0	1.1735567295533953	-0.9541698250313437	-0.6247085550122145	2.4915797699255364	0.5050184077099935	3.172772719376206	2.261476365639288	2.5624265579073	2.81646306865587	2.4352118954210313	2.493005727125369	0.7280145892514678	0.9509217485134626
chr3R:2581499-2582456	-13.901771707744752	-10.625328839857316	-7.90388533949474	-3.7699260700920525	-5.920271714179309	-7.6427703804978755	-10.2696638719858	-1.9508484278458382	0.38573375212123046	1.9434555856175708	2.023038977613576	1.6595357330870095	6.246519431499068	2.889455888471493	4.6540223300085986	3.9652673692859945	0.21052632091416779	1.767086485902802	1.7093444634113937	1.0666396651073242	4.052450776789706	3.107271235643927	-1.2226364775775984	0.3795920046071121	-3.140357202361049	-1.3637922877621362	0.9953512077276858	-1.0058009600137618	-0.6252873828651145	-1.3356318263708753	-2.263230978990982	0.0	1.1735567295533953	-0.9541698250313437	-0.6247085550122145	2.4915797699255364	0.5050184077099935	3.172772719376206	2.261476365639288	2.5624265579073	2.81646306865587	2.4352118954210313	2.493005727125369	0.7280145892514678	0.9509217485134626	0.9676510568749617	0.1515715850620499	-0.9960491555120451	0.4286136511440642
chr3R:4102306-4104435	-6.031686641095119	-6.5692113620043235	-11.219006919319364	-8.207390860552492	-14.46510420806005	-18.24076711704975	-16.568203658185183	-24.89052566975089	-16.24531471224438	-17.86306199188482	-11.976437278494037	-26.718965215102063	-22.37290546440477	-8.848306250537322	-2.191613866854509	10.598750449481344	20.844451451154196	18.454044912293373	18.206634442613208	13.338577170801292	6.303721678405805	3.922717495729088	1.064783985678585	-3.050847488952894	-3.7639159688852946	-10.882970659261735	-9.264092477768589	0.24827508068938758	-1.119930682753642	3.311057527471726	9.364870462172384	8.606858429321807	6.712737790822379	2.5130237299592335	-0.8142112846098194	0.1279004937764067	9.19193786597272	8.930276065450611	10.262783835428912	4.930180523532574	9.854812113814921	6.631168393360584	10.400936836303336	8.952709905387344	1.712654799456369	-0.09621366072704284	3.126959555942613	2.3228610921274355	4.624462258978455
chr3R:4133622-4134254	-5.938023030216248	-0.2762359471809862	-5.592116977922988	-5.876492051240523	-8.01914949965381	-9.78795200524994	-8.05318120793127	-2.0573552556315784	-0.2105263209141679	-5.090099859714021	-8.35184820909588	-7.231617664254515	-3.7275962269459644	-1.1351039308747026	14.772265314196094	14.776251019172893	10.662382263408144	6.127553066730704	-1.0622971032455386	-6.769461866897953	-7.765657638206019	-22.998466578310637	-15.416274061226028	-16.900477298310086	-1.2105505683784248	10.182493069183158	13.441698628788922	20.48637568534568	19.09822749265767	14.250394045881045	9.168698346391201	4.311638410619814	0.26588808857678864	1.274925663101955	0.49207835140215644	-1.1568013372877513	-3.5841674953228333	-7.451056852517147	-3.9876648331804585	0.9144595542438799	16.109918347375853	17.43763644606887	16.775263997488004	7.0820139789446825	5.124139720357415	3.881343976614842	0.07276244414990535	-0.827430147459753	-2.410025299054201
chr3R:4519096-4519982	13.319352500520178	15.481132472824543	10.462137843473595	6.997227616879332	4.228816962648609	0.0	0.9230038491088758	2.3274680813573716	2.1609869980105456	0.5552050987676277	2.287423169309121	1.661022988593031	1.4066789578504793	5.213322180258284	5.6481899512760005	4.686936794060836	15.296365867838471	10.092264301864041	8.699576753330431	10.707103104939874	10.142140584720375	9.301259887891705	9.176148313376153	2.428283858999439	0.3583317802510046	-3.3280791926077744	-9.205631599970774	-10.649754397530575	-12.625024755856053	-14.860479743372796	-15.63528338139788	-9.862061312038518	-12.466929193614089	-3.381305808153869	11.11951581703862	11.968582083485156	10.890038959645388	4.316039424117731	-3.8171713012858577	-5.905095618952003	-8.087079674847224	0.20538325990451917	7.763008529795657	7.112835269512629	6.896799571024693	1.8986668949194396	-6.204452881487264	-6.525040335790181	-10.804867828986099
chr3R:4526085-4526928	5.6481899512760005	4.686936794060836	15.296365867838471	10.092264301864041	8.699576753330431	10.707103104939874	10.142140584720375	9.301259887891705	9.176148313376153	2.428283858999439	0.3583317802510046	-3.3280791926077744	-9.205631599970774	-10.649754397530575	-12.625024755856053	-14.860479743372796	-15.63528338139788	-9.862061312038518	-12.466929193614089	-3.381305808153869	11.11951581703862	11.968582083485156	10.890038959645388	4.316039424117731	-3.8171713012858577	-5.905095618952003	-8.087079674847224	0.20538325990451917	7.763008529795657	7.112835269512629	6.896799571024693	1.8986668949194396	-6.204452881487264	-6.525040335790181	-10.804867828986099	-10.450118181386166	-2.0095826674614794	-1.3831650459648817	7.052942248637476	9.179131254140767	11.034811451226288	10.62388707812361	7.78602499830508	-0.9213872203413562	-5.902380115474363	-12.695255125301577	-13.80221031474808	0.09996368838010204	6.404573615106358
chr3R:5223756-5224852	2.3422062921605993	1.881666270468655	2.043026543467967	0.15158645614062508	2.7965236947073193	-0.21423165336576278	3.2924943479344893	1.8846905489544996	-0.6252873828651145	-0.9059652567236041	4.653685483080804	8.263351214828683	11.599793666825972	12.307119614595763	10.058353579788188	9.687626234474648	5.302288337363325	4.436931109725249	4.925707079255477	2.8408137138552134	1.3174672929231261	-0.12045395988350635	1.6043581432665888	0.5982874332953676	3.5304175526205186	8.47270185767409	6.4452795311841085	8.31811415101711	8.860189824119455	15.016157916975207	9.675084165851816	11.490332663609157	9.979386239832648	8.430616191463079	4.361621495626405	8.05407294628312	5.534897761717782	9.096863521214948	3.3679113935803353	-0.2073978035635709	-0.3065006916752744	-2.442782973690295	-0.7524646610624018	-0.3406968869364643	-4.2144587662967625	-4.672916075266234	-7.389154381215533	-12.32112957826096	-13.937078518752584
chr3R:5224896-5225944	2.043026543467967	0.15158645614062508	2.7965236947073193	-0.21423165336576278	3.2924943479344893	1.8846905489544996	-0.6252873828651145	-0.9059652567236041	4.653685483080804	8.263351214828683	11.599793666825972	12.307119614595763	10.058353579788188	9.687626234474648	5.302288337363325	4.436931109725249	4.925707079255477	2.8408137138552134	1.3174672929231261	-0.12045395988350635	1.6043581432665888	0.5982874332953676	3.5304175526205186	8.47270185767409	6.4452795311841085	8.31811415101711	8.860189824119455	15.016157916975207	9.675084165851816	11.490332663609157	9.979386239832648	8.430616191463079	4.361621495626405	8.05407294628312	5.534897761717782	9.096863521214948	3.3679113935803353	-0.2073978035635709	-0.3065006916752744	-2.442782973690295	-0.7524646610624018	-0.3406968869364643	-4.2144587662967625	-4.672916075266234	-7.389154381215533	-12.32112957826096	-13.937078518752584	-16.283247353726672	-13.046721236783107
chr3R:6715769-6716422	2.6433704441465045	1.4313637641589874	1.170041379908726	2.357879250244596	3.6886663608038996	1.0361760418252286	1.945133606650919	0.04239963768108691	-1.9292461401100083	-3.298139439653962	-4.52122324456855	-4.798673256982268	-12.541520013450654	-13.092844949814102	-15.567673223870063	-22.591886247986277	-21.703242715618117	-27.87854022775955	-18.39764513684584	-1.778415346152348	-3.996833143367063	0.5640753137957188	-0.7359535705891888	0.9059652567236041	2.6134800859224034	5.325330393703227	10.556724738230114	10.736373095823678	12.691517792069956	13.06806044889636	15.818087062046772	12.064323863218755	7.6915142624145405	2.022496207586754	10.943806882698764	13.7405245842807	7.162470252952614	9.605625391184082	1.2368201982374647	0.735698901212032	0.26874680103146004	-1.5528834120057866	-5.788432828084165	-11.891444663398538	-14.251040163837018	-12.83918077826852	-14.081199199773012	0.61153889365818	-2.395364085255829
chr3R:7178008-7179031	-2.2101210384637575	-0.6791881178258142	0.3893487198707885	0.16564503683859236	1.7349427556633865	-1.1851112443328877	1.7932159488413406	-3.1444194316688123	0.19545730819872614	-5.361253826213729	-4.246849545306514	-2.8873820008609563	2.3286248352848276	0.47712125471966244	-0.32675222119505476	-0.47712125471966244	-0.47712125471966244	-1.8978001937315443	-0.5456173793562173	-1.3236003695070535	-1.9210354515518944	4.045681281781969	2.39628165796274	3.8078996215829988	-0.26145052715670036	-0.6252873828651145	0.417160096468131	2.771955923558043	5.99881365822945	2.6017357073969265	1.9360665985830285	0.060962745015289775	-1.1311234323630985	-0.8421104608911878	0.6313095675526067	0.7666234441704003	1.3768430568588477	-0.20896969864425255	2.865495555275599	0.2591042581126318	0.0	0.9761204326292247	3.8804202957673013	0.5667259048251884	1.7480565290338521	2.5284624336634365	1.9979869282242837	2.839672363599801	1.6117426988052315
chr3R:7494841-7495568	-9.970139190460939	-17.723646864234908	1.72284450586911	22.08513055214764	15.579990874160194	4.566921155373549	1.469282858044929	2.224030735092406	3.3546926644203117	-0.355161630000432	3.3447801598312177	7.420620075264651	2.6018316258669554	4.121333602663769	3.5715688263688055	-1.3679687449146198	-0.5640477205522348	-1.940856791911316	-2.8732130060150545	-2.840740343395683	1.979133850268333	7.462498118374002	4.893295102368295	1.0668755590631576	0.0	0.3987605902865085	3.7136235527097026	6.204598917575672	-0.32675222119505476	-0.5134945978048434	2.95211067120406	1.9479941858409833	3.8772892008099964	2.951792075446421	2.4318492624164647	0.0	-4.0920432076981506	-3.8909425292624085	-1.8136388532444885	-2.4029902744816902	0.0	-2.762083653998097	-2.6428575958625786	1.5583365492391525	0.8724256027787617	0.5048062094038961	-2.02454116308516	-2.452135057201543	-0.693121575237088
chr3R:8241555-8242449	1.4972977875572278	0.3563507587817437	-1.1098210298839042	-0.2992111934366114	-2.8570975996306767	-3.7636285400268634	-1.306953359862965	-1.9663359623301437	-4.280061381937525	-3.0990884565354153	-4.656322850206477	-0.3099050278638528	-2.8591438610383313	-8.416964801300267	-8.822182143974127	-10.964304461854951	-10.25711710612623	-12.423626206929539	-11.366997519159831	-8.01742953529513	-5.538570229830053	-5.464440930724244	-3.780292106972929	-9.656305359882968	-3.7556395887715484	-10.164602925723125	-15.505373403976643	-6.1020691146459045	-15.40112388533324	-10.456513034103144	-9.344733467523188	-8.62938495129301	-9.61160054053359	-3.1859715720840627	1.0737083675947718	3.5535540749525487	13.647472354137104	21.866924000359912	22.903980329155132	25.34318463407209	14.891684593394972	19.633680631648506	14.657905898201301	15.721400480839824	21.384738329583257	16.196298127056693	6.072527298062056	12.335829324596723	10.39373220850467
chr3R:8524331-8525416	-4.002381637145744	-5.558274098559405	-1.4556677562864317	-0.43180613510903715	-0.03050027601394232	13.519500910257294	13.363943528656408	15.570766034072543	8.299483125149068	5.284299555425914	13.028158851600592	5.746897448109228	7.010429921215934	14.202395853375398	9.283513985787998	1.613710886517654	15.45979340357469	16.664551220481663	8.742442393920118	6.949133657963645	8.98290960877714	7.4843826926024715	2.634821113923063	2.716296406159753	-3.789078971053119	4.81130734174453	11.660769133998672	6.11018889548572	3.294192897597328	4.458968069259734	4.734763242642242	2.7970004375292286	4.1737142653193615	1.2067834965080906	0.5698129514876243	0.5136951501255559	1.500689612667323	2.200480609506758	-0.6100512300323009	2.4246047153975576	4.38340024174456	7.302616039153173	1.7643977895952803	5.744460992320623	3.1934756648523788	3.787874745591118	2.1865818322215684	3.8281068858187783	0.7072051476496823
chr3R:9117769-9118967	-0.5552050987676277	1.1737218734474009	-2.5096402591832794	1.1052620022811976	3.998765029548459	-0.6885541204554105	-1.5781838836615223	-5.095422285464617	-5.5047953547611375	-0.485433315689084	-1.4637527426815689	-0.24517880602731876	1.1168689899464743	2.5435974661718377	0.0	0.14277677466388472	1.6534777449755385	3.1017843872047535	-0.5315326704786154	-0.3842533059311557	-0.5927550028763441	2.3322251892368464	3.423223566810384	0.9798660544813	0.7195857479812133	0.9555260417189537	-1.1448870952583252	0.3842533059311557	0.47712125471966244	0.8153647056964378	1.8505785857027999	2.04516867540684	3.5163865496383835	2.553832101580921	2.828086374354925	0.46047122308459054	12.250709690066083	14.096853685194423	9.751862080543589	15.955404506162834	1.6312820826466912	3.875511318553831	6.4648760971767985	8.789967502987071	9.41383701442284	25.49480804678503	22.128878455958507	13.925551547261662	8.630452853177877
chr3R:9120075-9121170	-0.6885541204554105	-1.5781838836615223	-5.095422285464617	-5.5047953547611375	-0.485433315689084	-1.4637527426815689	-0.24517880602731876	1.1168689899464743	2.5435974661718377	0.0	0.14277677466388472	1.6534777449755385	3.1017843872047535	-0.5315326704786154	-0.3842533059311557	-0.5927550028763441	2.3322251892368464	3.423223566810384	0.9798660544813	0.7195857479812133	0.9555260417189537	-1.1448870952583252	0.3842533059311557	0.47712125471966244	0.8153647056964378	1.8505785857027999	2.04516867540684	3.5163865496383835	2.553832101580921	2.828086374354925	0.46047122308459054	12.250709690066083	14.096853685194423	9.751862080543589	15.955404506162834	1.6312820826466912	3.875511318553831	6.4648760971767985	8.789967502987071	9.41383701442284	25.49480804678503	22.128878455958507	13.925551547261662	8.630452853177877	8.33662522440237	4.312054908251188	4.346307838067423	-0.39571778579256106	0.7088819103756592
chr3R:10643924-10645283	-3.5933189522006903	-2.6215380058216344	-0.47271691143287914	-0.5656195010510878	1.2780642861172016	-5.0050929002018965	-3.5943457566513155	-0.825840357182985	-2.318691351365685	-0.81684140367428	-0.781144479986424	-0.28273532516762456	2.1732235675433507	0.27796301668209095	2.067773692364584	4.242288054348137	4.5288778085298675	4.912357182714044	1.7553685593854955	0.3839139948943208	2.507005670369466	3.2832915856508347	4.684480271596352	-0.8368658169267619	4.5234189168423535	4.434869008621041	-0.6816519536376183	5.093699659657692	5.178070446340824	6.3229962707366845	5.564353487525871	0.3842533059311557	6.548420957443654	9.954683673136943	12.183508136538341	8.029782707463646	7.450465926376837	4.911792923820846	9.372505618818877	9.538385041668326	6.945924883072576	5.286172150106987	6.425075771276064	3.5454445873651492	3.3411274703679	2.314724818320689	1.4418109030204913	-0.6634917406020447	-0.32715706983717663
chr3R:11035804-11037192	-1.9084850188786497	2.12151514686321	1.8237128797061175	3.5761867467828656	0.4292155351682914	2.3896073453432467	0.0	0.0	0.0	0.0	0.0	0.0	0.0	0.0	0.0	3.4090067874638823	4.959197698400032	6.055605539320138	7.640791806815384	9.152895968401042	13.299749803768728	8.14468315064068	7.865795206296889	6.381848133807659	3.698233518703462	9.525922957732318	11.42015933439399	8.746692108961394	8.536575897425813	4.895198563852304	9.352552691931761	6.834315444366308	6.499841482377583	10.589274027445567	8.0843616875977	5.189318730156043	7.7881601597581245	5.401300693281072	7.3423654414583215	5.745016600704009	7.507132156186732	6.575406035891756	5.082302552765231	4.102993890384343	-0.2887691230768229	3.5387878944779994	5.948481888735928	5.5778293083660815	-0.2406233412219088
chr3R:11309478-11310169	-5.607208257233497	-7.310809277353928	-6.921713083483106	-5.418327933630353	-1.012066476169976	-10.934626180586037	-11.68800631625859	-6.7928372730410045	-7.3886120671853215	-5.429887342610317	7.973147086696322	9.465565817817652	7.131061620255353	9.313398536683946	7.076710261310913	9.139766638462378	8.907479269854022	4.900502596297851	2.3286248352848276	0.5434628652432772	0.7921909608918917	1.537469720562871	-2.5485909034897403	-2.6891630564643023	-1.2843454097279405	-0.8057824490861182	0.0	-2.3562201666193765	-3.9174242352685926	-3.2676760991262634	-8.487829813031329	-3.5320717699260946	-3.448761106081288	-3.673340224084223	-1.3990312743337348	-6.0511109429335015	-2.4254603093948632	-3.428920457842966	-5.595303876998882	-1.8522374243967497	-1.4475287055847816	-1.0083724769666107	-1.8351196129305836	-1.0395346452231922	1.387085683421246	2.725293638717665	2.7249384827771763	2.9992062387385987	2.3675579482378066
chr3R:11755450-11756491	-5.247084251470047	-1.4637527426815689	-1.0668755590631576	-1.9084850188786497	-0.47712125471966244	-0.9884928598239788	0.0	-0.3842533059311557	0.47712125471966244	2.2350685447354164	1.2415230428700694	0.7359535705891888	-0.47712125471966244	0.0	0.7359535705891888	0.6252873828651146	4.143918984387853	5.099808029896551	8.218954603358114	2.3286248352848276	7.471578739641208	8.256791167187632	4.761432824831529	3.0047066959898667	3.025255833868385	2.2543128714804594	-0.8158263662287263	1.9084850188786497	-0.6117730799750369	1.5974385567984144	0.7359535705891888	0.47712125471966244	-0.04803300412624817	-0.12222831960419071	-1.019509269876517	1.2902313307357343	-1.0660238155405892	-1.4702906065228976	-0.5936978917413139	-0.13906948780066597	-0.10131525765584302	-0.4290563058506535	-0.37060439751117713	0.48543331568908393	1.5479746787690751	0.0	0.0	0.0	0.0
chr3R:11966041-11966887	-9.021296767598713	-11.45374157493304	-12.163544302045354	-7.783208630180346	-8.877333253925835	-7.373253462124922	-14.09424626852956	-10.185115091643215	-7.89816480374257	-16.446421534845072	-15.824451010457897	-17.97711906691987	-22.534681303030546	-26.35166928593742	-25.230652409932194	-13.900836960014946	-10.976775734142874	-6.1287669377600125	2.168452352867558	1.3821770810048504	12.456597257066386	18.71054375984607	15.841384228793954	13.899101641528398	9.578915349605222	6.438388030943611	5.7808944043541315	0.8121018970174553	3.40998567518353	4.723954087242975	7.154815819825452	10.272520237050372	7.959076876089367	7.925754553491256	6.747972248639235	7.207641922468177	3.0501524485021125	3.7622538811237494	2.4844719892964946	1.6573515194547657	0.9504800085812701	3.3842876734132252	1.8627787138152048	0.07263445771085238	-0.5204136366149766	-2.747008222096788	1.2893073600330003	0.696028746917885	-0.7779749514478986
chr3R:12243086-12243934	2.680826633010861	5.090595134340593	2.0142899998913792	0.07700761054489276	-1.5101248237469915	-3.510435670978448	-1.715280270344079	-1.2859507081485761	-0.09673434748595171	-5.2581521847329	-7.890251008115107	-7.864081696036418	-7.200211821721917	-5.840448566237395	0.0	-0.5119595670284163	-2.313758212713334	-2.0922625163239226	-4.730293288412242	-7.411041468686042	-6.089418643291937	-9.691080032944228	-3.379958449935341	-5.058904646452991	-9.31094871485304	-8.663622380352658	-8.479417206409494	-7.784420274291496	-9.04023998299546	-7.507326630448928	0.18946256670265715	-0.2620076431622541	-7.366682927913037	-3.542733151497656	-0.32675222119505476	-2.532104336326324	-1.8766476892227533	-0.9670162803285552	0.9715700309623143	1.1181566385051962	-0.9059652567236041	-0.3842533059311557	3.654753701341437	6.82274162363097	6.604095588923921	6.841524288727912	7.450224058807678	9.119209556655893	6.8668476237675575
chr3R:13515356-13516080	-1.595213143282009	0.03399049944886811	-0.32675222119505476	1.3016166698136762	-1.7667251892332947	-0.8417106775918424	-0.5553638901437095	-4.405645626451473	0.3411449834230643	-6.02131616366718	-6.63575615523148	-13.028453472347975	-12.191873833789202	-11.738849418760735	-5.583770036272022	-3.0081289305897467	3.0666560165148367	10.91172932316115	9.54785622137263	8.09765339024591	5.752913318344166	10.154852354078141	2.3340619927835733	4.2437207355887265	12.71315740840159	7.848896443453491	10.54635916568479	2.9412298009635616	3.540220291612628	3.1118697342700132	0.26970942967916506	0.4405734365606304	4.611889131097897	0.12877147090941507	3.6735394669507984	3.4765858646698984	2.531494548744616	0.8563181254196539	5.326683748797583	0.18946256670265715	0.6252873828651146	0.47712125471966244	2.339231948798877	6.728315088920466	5.6040478990845095	4.111561664227144	-1.1316906620469316	-4.557121591825836	-10.963398745170643
chr3R:13905737-13907785	-1.3316404617930024	-2.8723479133474767	-1.1499004089843636	-2.014289999891378	-0.46650586889765167	3.8335470799241125	0.5766810647864095	0.0	0.0	0.0	0.0	0.0	0.0	0.0	0.0	0.0	0.0	0.0	0.0	0.0	0.0	4.005954039736725	9.017266879567932	11.509157020114941	13.438519443611563	11.07590976804004	8.806686376885843	11.44638409327131	10.336071196286182	9.719985638920067	11.228392828583411	7.6368465622066894	9.916877582760488	5.0654220192426775	2.8276311278390382	-3.227356921926581	-1.1778066408191314	-0.9185155823096195	-0.30290216687505844	-0.4923646527166158	4.405037441913723	5.135687777765666	2.365049978018281	4.703626716902045	1.2562780188363827	0.6852649933443392	1.5559791583093048	7.597299277168581	8.169820614966634
chr3R:16369193-16370452	2.1773949179717453	1.8794937993803082	0.46329608169467595	-1.0638281576422768	3.041646281231381	1.845855411832348	3.5416520271428884	1.4012214382553445	1.888191132814944	4.628111230450207	1.0216415987285858	1.4637527426815686	0.47712125471966244	2.314564456693371	2.752656448669166	5.531478235219685	5.666186494340743	3.71101191186261	4.226032283505238	-0.2887691230768229	0.0	1.196677787007886	3.2911068077297667	2.7842341904114316	3.2101615521365803	4.026922239262013	1.4211124845797816	0.0	-2.8287141025695526	-4.514019976312306	-1.833649191140359	-5.550909202478758	-6.144128913968165	-5.944708912721445	-5.64772537863824	-2.5479574994838936	-6.204900838011469	-7.888638560917095	-9.24106334445092	-6.229836007902678	0.0	-0.9884928598239788	0.5050184077099935	0.0	-1.9432443377832398	-6.653201634294304	-3.4363402688815516	-2.341724850925044	-1.2642867061566345
chr3R:16384516-16385358	-5.550909202478758	-6.144128913968165	-5.944708912721445	-5.64772537863824	-2.5479574994838936	-6.204900838011469	-7.888638560917095	-9.24106334445092	-6.229836007902678	0.0	-0.9884928598239788	0.5050184077099935	0.0	-1.9432443377832398	-6.653201634294304	-3.4363402688815516	-2.341724850925044	-1.2642867061566345	-2.483959032127233	-2.1670913000606356	-0.8117928040469534	-1.9084850188786497	-0.3498576400080974	-1.8868774846220093	-0.11161973302465264	-0.9263744861379554	-0.07301922526440434	0.13563667086097575	-2.6180128769749866	0.06681465788128134	1.1871867536914358	0.5222034492648968	2.2556642255403077	-0.7359535705891888	1.5236799256478588	2.101556047801921	0.0	0.9884928598239788	2.8569558578075522	7.5949874963850945	10.183573821712075	1.0668755590631576	-0.47712125471966244	1.9084850188786497	8.221746255749672	12.570779091241812	8.612222101137762	15.143197055182753	16.960581005152825
chr3R:18370243-18370945	-9.251647244042173	-3.7714162378017395	-6.443922052613841	-4.897664950295859	-1.8351196129305836	-6.378216619023475	-5.524240374272253	-6.382073814258295	-6.637941260822837	-3.6246083168516487	-4.992639311528447	-0.8146844934204033	-1.7464766619808072	-6.7632497121593405	-2.26693934228263	-4.026038414869821	-3.354095524015688	-0.47712125471966244	0.10611097045968858	-1.6923648151870772	-2.2904913529913076	0.055950571769428616	-0.8369283492432571	1.2023879988026362	0.37107205997171755	1.1906255958627274	-1.114977971565645	-0.5879676670063132	3.5419709353403763	1.1432656222359325	-0.38894791660417566	2.354421593338424	-1.0305227246267525	1.4637527426815686	2.1541593240374333	3.326206480274306	4.503358551142804	4.543459818841323	3.820936477055348	0.28972707936814057	1.625890920699988	1.5186159728640212	-0.15728565329425992	1.0668755590631576	1.3055991103877058	2.361896104658189	5.255846972554699	1.9120257042370223	0.32850960616000385
chr3R:18408084-18408865	10.862131983505279	12.351798401031715	11.415081600642248	7.888117943689746	6.621746443693224	2.517011524450168	2.9183707710970546	1.4313602256860782	0.6233791879166286	-0.11334808429736974	0.08964547745404712	-0.05890340935096156	-0.8954862951550822	-3.1672698672963837	-5.634963612159668	-8.517996052420294	-2.765530034561829	-5.063424830153504	-3.4337583139239114	-7.228138668663874	-4.520102567344135	-5.106587556073672	-5.725449317402382	-9.19394389545427	-1.9335206543268417	-8.100771698913963	-10.502605772857281	-12.526081711796923	-10.861104065886847	-19.764435866566778	-14.74324466028995	2.12130171160297	1.9825203043029993	5.43926542294894	2.816400859259219	7.268431615446722	5.16589172378692	0.0	2.632159369796553	10.296081707663566	5.035723997940139	14.846729161330622	13.494410665496515	12.149516624273724	12.955411423721038	7.057865472421706	9.085578095136158	9.01982412553737	5.815890967929742
chr3R:18613883-18614923	1.7419782565175208	-1.2126904238095317	-6.09328515977184	-7.892715693726029	-9.171394796737523	-12.431000747895357	-8.127344368695674	-5.6134695170009845	-5.664269802926992	-5.5425420622175405	-6.5416768160408605	-7.426451171320511	-8.96345375494046	-11.439018423821958	-15.479874366403166	-9.389862395876385	-8.911894495789644	-7.438443454319235	-10.552626068512884	-7.9884530246397425	-3.0284520453092294	-7.198646324970303	-7.479744324438626	-15.14189480175302	-22.867208538666993	-13.386197111078472	-4.926234801207209	0.06836019132073612	1.1743291227373496	-0.32675222119505476	1.4112246161388995	1.2006731183011805	7.485933462455886	8.134672177874158	0.0	-1.4313637641589874	7.499034759217318	17.077333290859393	17.018743960574707	16.327261065297773	10.468621060584107	6.650631852887874	14.433665571293213	17.74012813444475	18.70309003968826	15.28226708234649	12.035341488819592	12.301616660824276	11.459206560143022
chr3R:18615259-18616394	-7.892715693726029	-9.171394796737523	-12.431000747895357	-8.127344368695674	-5.6134695170009845	-5.664269802926992	-5.5425420622175405	-6.5416768160408605	-7.426451171320511	-8.96345375494046	-11.439018423821958	-15.479874366403166	-9.389862395876385	-8.911894495789644	-7.438443454319235	-10.552626068512884	-7.9884530246397425	-3.0284520453092294	-7.198646324970303	-7.479744324438626	-15.14189480175302	-22.867208538666993	-13.386197111078472	-4.926234801207209	0.06836019132073612	1.1743291227373496	-0.32675222119505476	1.4112246161388995	1.2006731183011805	7.485933462455886	8.134672177874158	0.0	-1.4313637641589874	7.499034759217318	17.077333290859393	17.018743960574707	16.327261065297773	10.468621060584107	6.650631852887874	14.433665571293213	17.74012813444475	18.70309003968826	15.28226708234649	12.035341488819592	12.301616660824276	11.459206560143022	8.496179000829242	8.398428273751183	6.601017039166853
chr3R:19077798-19078971	-2.5777885776406526	-1.3898210979260397	-0.3533873720552949	0.48797685606786256	-0.48990339865774735	-1.1737218734474009	-2.2115610950453353	-4.099928499078644	-4.5513021783477265	-5.179396120789311	-6.233870383529112	-1.4270067598255578	-0.7087914909154397	-0.4106493675885908	-1.8449637325829717	-7.213145096433163	-7.189519978718521	-5.472663031091198	-8.730651767558237	-4.548509369994577	-3.2212336188822475	-7.768528523627812	-9.277509474061276	-12.33413736227557	-4.183028048630474	-8.911255336881819	-2.133449485846534	4.709211984208314	5.06090582970454	4.4261638018873	2.098787633615953	-0.10810623015778875	-1.1579640531419442	0.6840167403033799	1.405173061703131	1.387669360318689	-2.1163021904437493	-3.17846894808889	-0.09533766147681724	-0.26145052715670036	0.47712125471966244	0.5234384870639827	6.294511756681238	3.137192553449701	5.780105395566235	4.863242066942509	2.8669161121424747	8.740418436536366	0.825535555910767
chr3R:20573954-20575046	-1.3234952815482266	-0.5632533678384184	-0.7265223468799861	-1.8784063587031752	0.7637822784523078	1.4179308277622504	4.7850423395128105	3.296424367252881	5.065807970306806	5.000730269243401	3.7895064916314434	3.412640392078932	3.771142849741999	3.90556387554037	2.7565789951234017	0.29502987909596917	-1.0865488659570626	-3.4436506895168644	-4.732045521505946	-5.1728505399131315	-5.037073354110629	-2.8457116458872407	-1.3074007058902517	-2.2659056924816583	-2.0978858751161993	0.6409987327881731	-0.8457119955017671	-1.4637527426815689	1.592002929419508	0.7863005101096021	1.6138700947441524	4.300568510788124	4.391530274972443	-0.5871840453695247	-1.6475609003445995	-11.02467783629339	-10.99623988949224	-9.12666079839224	-11.925049705886467	-5.8621279956840135	-9.865529345681875	-10.493525894691459	-14.797746212545317	-2.1108300799319792	-4.941252502169563	-4.299446271811756	-1.7256597886472873	-0.25135143285923484	1.2725462618242758
chr3R:21849501-21850385	7.5363949084487585	7.315140077463239	6.7470880610517625	4.362974989968062	6.438742493888211	1.323235649674166	2.103888435576454	7.710239591780621	7.561328269669717	9.142103256188598	4.597017619549392	-1.6492073171150508	-5.303306557512194	-12.450454652594786	-10.596333953736407	-10.934039025701379	-8.654838656624136	0.2614505271567006	10.169468970165028	21.883536883216482	27.2307280913563	35.181325206777295	19.23337266370762	22.562339827779176	16.37882070166082	16.67289999052077	15.079704993346105	12.77075522679843	10.216934371505376	6.644423078866439	2.910601939997697	0.5269552769601451	-2.3117229062663966	-4.169756942743796	-4.964164232881929	-7.075854243659139	-8.598468271335202	-11.312488613955715	-15.208040047974109	-11.839596997508973	-0.8936083154540573	-3.210503440220709	-6.16599730975934	-4.495375777931364	-4.061363939244815	0.26809884550756824	0.3397495779210801	5.0629333514658095	9.371709264466343
chr3R:22413059-22413783	17.945662658928327	15.043835749820856	18.50775392750228	9.728117586168212	5.410590496372704	1.0668755590631576	0.6583525378503733	5.6891155802294735	4.646158995333901	2.7285928155171044	5.700214758500612	6.889121659131445	0.6383073482902311	0.9884928598239788	0.47712125471966244	9.354824844138125	15.63133644161032	8.657090746686922	5.500751029374859	5.58461442231323	4.841390177226596	3.7313071565086453	0.9568070777091172	-0.5050184077099936	3.1407612058131913	1.1660494910925312	2.21136193594168	2.0342178438263447	-0.4761327183309092	1.6076076940167263	4.4155349622711	2.3208080277494805	1.9151609362361808	-2.161971173851521	-3.673539466950801	-4.738172452300914	-5.108884809709141	-4.883804188309248	-14.041893251517562	-20.60438492106872	-17.17071648201442	-18.887649155789003	-3.9550261085988043	0.0	0.0	-0.47712125471966244	0.0	0.0	0.0
chr3R:23095739-23096527	3.738817147019138	4.466729877242714	4.28040639468934	3.795716401455539	3.466779334067947	3.117586347933411	1.3458299088896666	5.2158671985497636	1.5567987161120072	0.47746299581021734	5.778578371629994	2.9572093643058786	4.314458800111436	5.845964458174311	9.289884001944257	7.6026681774908065	8.498345363885559	0.3624383129107807	7.4894063864665075	3.684526459448778	5.069063905437358	3.1593611769294796	2.450831477292697	1.8142673808191359	0.5833889390171134	-3.634210018075594	-4.127640749737624	-11.758503314283814	-12.86268056674243	-13.146763766828302	-16.223209659686013	-12.973593999384484	-20.193950751330114	-16.67897009527635	-5.369592802562223	-11.76653173235099	-12.131815918540921	-5.847259506146479	-1.7560911919825457	19.828627087309826	10.391854707284473	11.807755780923815	1.8267482473514898	0.236134579269183	-3.516488547476493	-8.100990322452233	-10.17569283930295	-8.939463860768019	-6.586244338381413
chr3R:23097036-23097955	3.795716401455539	3.466779334067947	3.117586347933411	1.3458299088896666	5.2158671985497636	1.5567987161120072	0.47746299581021734	5.778578371629994	2.9572093643058786	4.314458800111436	5.845964458174311	9.289884001944257	7.6026681774908065	8.498345363885559	0.3624383129107807	7.4894063864665075	3.684526459448778	5.069063905437358	3.1593611769294796	2.450831477292697	1.8142673808191359	0.5833889390171134	-3.634210018075594	-4.127640749737624	-11.758503314283814	-12.86268056674243	-13.146763766828302	-16.223209659686013	-12.973593999384484	-20.193950751330114	-16.67897009527635	-5.369592802562223	-11.76653173235099	-12.131815918540921	-5.847259506146479	-1.7560911919825457	19.828627087309826	10.391854707284473	11.807755780923815	1.8267482473514898	0.236134579269183	-3.516488547476493	-8.100990322452233	-10.17569283930295	-8.939463860768019	-6.586244338381413	-1.9229246495807275	-1.5022269290607766	2.141147737696108
chr3R:23189038-23189847	-1.357150509840992	-1.7826297131757196	-3.541094966625449	-2.119560317132218	-3.0800928780160994	-1.5301401761711506	-2.0549193228979217	-3.327877544747118	-6.86313612798329	-6.239960982580036	-4.056478892815606	-5.421419400250164	-5.232943050327797	-6.304773233760725	-2.840505145931516	-1.716702078635993	-8.014330980928564	-6.046350219749743	-4.632052680469186	-6.123857037774137	-4.5933788670904105	-10.778804670309189	-8.253974269418526	-10.74154529551007	-9.387439415225192	-7.5731264978826465	1.211494330315884	-0.3761404266474483	1.9152023832513339	1.7959297888750285	0.4765196112889345	1.9084850188786497	0.0	-3.6721165600875803	-3.9033527030918718	-3.661491227440095	-2.422417516795738	-3.4545752459101067	0.0	-4.642970242383956	-3.697351856171343	-5.238362489796476	-6.044391239261219	-6.306956367324788	-9.128259664200959	-7.564373933131646	-8.262749904745496	-1.0466924622419154	-9.736730435201087
chr3R:25057636-25058445	-4.392305369435672	-2.936763446745902	-2.9906272946740633	-0.5234384870639825	-1.529598428483218	-3.5887173929797695	-3.9855397473797316	0.919397504684129	0.0	0.4095603756802117	2.211651722600319	-0.2887691230768229	2.532405238475601	3.524182117307366	6.039653602734748	6.828077166691664	4.637968431522841	4.648483629059205	2.6188201015617527	3.529469810724584	2.0699017701404587	3.3895454945428987	4.672798124579983	2.9780831530471215	6.420187073141988	2.973747706500482	0.0	4.452347872720555	3.993285607229808	7.553267054515223	7.55138183721731	6.707726533702572	7.300670172940325	7.632121319242542	6.167050286379092	0.8331037697083299	5.6234042486446985	5.995639409302808	4.175669498527577	2.450369525557556	-0.6620353218573802	3.496899125215514	9.001750325372782	3.581039844245507	6.510438091735118	4.110010389082043	-1.0948570982095023	0.6025013259654013	3.372156401175193
chr3R:25865643-25866734	-3.3201504177369703	-3.0056991284220103	-5.73630161706211	-3.996833143367063	-5.85952920445858	-5.1054010969830745	-7.6792986219624355	-3.4243787365521112	-4.148391903625103	-7.279623717189347	-4.801957448838152	7.60695838910247	4.468253630377541	1.980000808074581	-0.9734303169882175	-6.878541765306992	1.09904636732023	1.7671833684548004	2.266576896864661	-3.7222855568651614	-5.003912260681564	-2.6557739904738704	12.229293252866126	12.528273948254713	5.622784436246902	2.651016969415291	-2.3526157114226796	-2.4057918752971457	-1.830642234528157	-3.513740648922234	12.552013798718104	19.589847997009336	47.949116822868326	53.97229207499827	48.86797782994423	21.072284545474595	16.99352859854145	13.152729514640159	7.0661210934214	3.0365843897448377	-6.5281031831564	-19.566392895261423	-32.85123472225558	-46.29609598077627	-30.034321457560686	-26.58786309455433	-20.638852931473192	-4.027854575895655	-1.9769857196479577
chr3R:26671772-26672483	0.6707109308503543	-1.733906243965321	-1.8543172114158966	1.3935925243645537	-0.6779851198160582	-3.6644257371747	-5.108251625947222	-5.059389373213077	-8.052966040110858	-10.606342139406365	-14.26674219918246	-16.453221830155204	-18.534083995010906	-21.322453614728058	-15.164217340690257	-30.48934590769158	-22.694432125615343	-17.46606581191865	-18.966297665959367	-24.710407525240317	-5.4403476539054605	-15.537828016598057	-12.02566903720441	-6.786428530442636	-4.292769223962657	-0.8065359368777398	8.935742023984428	7.936874480401292	5.535774444444141	15.113516538408515	7.946417880879307	7.080286568115296	10.22310785374412	7.76335104486672	3.5905489204623557	6.98516093331453	0.6639231740346785	7.963830629873435	5.774755505006734	5.787632291723125	8.492541225504192	9.022116422526599	12.12580318517971	4.268175732768885	9.678804028872081	10.530528690937778	4.081761338751446	0.0	0.0
chr3R:26675785-26676990	-8.052966040110858	-10.606342139406365	-14.26674219918246	-16.453221830155204	-18.534083995010906	-21.322453614728058	-15.164217340690257	-30.48934590769158	-22.694432125615343	-17.46606581191865	-18.966297665959367	-24.710407525240317	-5.4403476539054605	-15.537828016598057	-12.02566903720441	-6.786428530442636	-4.292769223962657	-0.8065359368777398	8.935742023984428	7.936874480401292	5.535774444444141	15.113516538408515	7.946417880879307	7.080286568115296	10.22310785374412	7.76335104486672	3.5905489204623557	6.98516093331453	0.6639231740346785	7.963830629873435	5.774755505006734	5.787632291723125	8.492541225504192	9.022116422526599	12.12580318517971	4.268175732768885	9.678804028872081	10.530528690937778	4.081761338751446	0.0	0.0	2.20311153662129	5.292212868658729	6.63386387563755	6.223722180978499	6.702271361539037	3.842640325217397	7.023167882029375	4.9246604251084385
chr3R:27016577-27017632	-0.10097238299487568	0.3114947393160298	1.3972801552016767	0.0	0.0	1.0248683428403567	-0.35634346102921866	3.6692317811667032	0.6731648119482586	0.9792721391316549	3.877971026434897	0.08319454522042043	-0.9884928598239788	0.9884928598239788	0.22770060053427232	1.765045581361126	0.2614505271567006	-0.3842533059311557	0.3842533059311557	5.324198134991711	1.9908803431525133	5.202742693900789	4.58748610399578	4.522471761291857	3.266628947134102	4.564940956641655	3.3958225149751127	3.2989130180852766	1.2297120145169194	0.8268563444145033	-0.1968041420399681	-0.8029449389220774	1.3787580925151621	-2.236206535768674	-2.2175293316880156	-3.1587511819944956	-1.9629134665871997	0.0	-0.4459724419917112	-3.254340399088103	-4.072767212687116	0.1155572591029427	-3.4864873175613393	-1.8719615585114593	-2.0399242505274597	-0.2649609543357558	-0.32675222119505476	0.7359535705891888	0.7359535705891888
chr3R:27017747-27018713	1.3972801552016767	0.0	0.0	1.0248683428403567	-0.35634346102921866	3.6692317811667032	0.6731648119482586	0.9792721391316549	3.877971026434897	0.08319454522042043	-0.9884928598239788	0.9884928598239788	0.22770060053427232	1.765045581361126	0.2614505271567006	-0.3842533059311557	0.3842533059311557	5.324198134991711	1.9908803431525133	5.202742693900789	4.58748610399578	4.522471761291857	3.266628947134102	4.564940956641655	3.3958225149751127	3.2989130180852766	1.2297120145169194	0.8268563444145033	-0.1968041420399681	-0.8029449389220774	1.3787580925151621	-2.236206535768674	-2.2175293316880156	-3.1587511819944956	-1.9629134665871997	0.0	-0.4459724419917112	-3.254340399088103	-4.072767212687116	0.1155572591029427	-3.4864873175613393	-1.8719615585114593	-2.0399242505274597	-0.2649609543357558	-0.32675222119505476	0.7359535705891888	0.7359535705891888	1.057280587312165	1.9818654906907396
chr3R:27018925-27019696	0.0	1.0248683428403567	-0.35634346102921866	3.6692317811667032	0.6731648119482586	0.9792721391316549	3.877971026434897	0.08319454522042043	-0.9884928598239788	0.9884928598239788	0.22770060053427232	1.765045581361126	0.2614505271567006	-0.3842533059311557	0.3842533059311557	5.324198134991711	1.9908803431525133	5.202742693900789	4.58748610399578	4.522471761291857	3.266628947134102	4.564940956641655	3.3958225149751127	3.2989130180852766	1.2297120145169194	0.8268563444145033	-0.1968041420399681	-0.8029449389220774	1.3787580925151621	-2.236206535768674	-2.2175293316880156	-3.1587511819944956	-1.9629134665871997	0.0	-0.4459724419917112	-3.254340399088103	-4.072767212687116	0.1155572591029427	-3.4864873175613393	-1.8719615585114593	-2.0399242505274597	-0.2649609543357558	-0.32675222119505476	0.7359535705891888	0.7359535705891888	1.057280587312165	1.9818654906907396	2.793564002018489	1.2842439790423155
chr3R:27595529-27596385	1.6373118401572715	3.450928155828	3.9687620389378124	-0.4561779478050505	1.6403538703856289	1.4013059589751553	-0.19525157225337447	0.3685116286565899	-1.4039564449859678	0.8429563549061007	0.47529319274203413	3.1650530291108296	8.855116175721557	10.225550489039286	8.96094576969363	4.239306035579902	6.417482081427771	5.262597033083004	6.817887519547654	5.889396518031139	0.6413886356896175	-0.915074672210979	-0.7444696688365431	3.7574307727982075	-0.0645617701278088	-1.0229004287341348	-8.93591545896233	-10.097204521333246	-12.458333411477378	-12.47790467616518	-15.627977371511866	-12.359810995418403	-21.73424762158233	-25.680794089288376	-11.110927576475264	-0.773902122374554	0.1652161255097578	1.1737218734474009	1.6806839062132066	6.159094830918275	3.9368713184659927	7.163666209467297	4.205512174593238	-1.8171154772876619	-6.251875020144868	-11.367018434029353	-8.069520997583453	-6.478859625874244	0.16086111532480685
chrX:11753-12465	0	0	0	0	0	0	0	0	0	0	0	0	0	0	0	0	0	0	0	0	0	0	0	0	0	0	0	0	0	0	0	0	0	0	0	0	0	0	0	0	0	0	0	0	0	0	0	0	0
chrX:289139-289911	2.9977628305015895	4.984487686574586	5.382852781452934	8.783215574384979	4.703836276837599	2.672530802262782	3.069618656091978	1.586451454886211	1.2997836028829257	-0.84071107334022	-1.7428740959356692	-1.264804598203606	-1.177310826161657	-0.44986830279652296	-2.642772918315987	-1.82700197420507	-2.5946835301819458	-1.1058517429292947	-5.104676497879008	-5.629101068283468	-5.4106116231119055	-3.1451413502389625	-6.71498249515964	-3.4114294456644787	-1.8723217360782416	-0.32675222119505476	-2.3582976506025224	-3.209111243313965	-4.2592204674557985	-4.180665660137732	-11.123544632221133	-6.61102413260462	-7.663786308289426	-8.809536480951113	1.9330516924433967	7.260308833670378	6.624126806081917	7.514017408876166	6.410332462448089	5.116765873334766	1.129882139323136	-2.762894811271803	-0.7099255223921157	-0.35232603035309357	-0.41753652918263456	-1.3636849261535346	-4.55570049105706	-6.90317802683933	-2.624039582740678
chrX:294265-295065	-1.7428740959356692	-1.264804598203606	-1.177310826161657	-0.44986830279652296	-2.642772918315987	-1.82700197420507	-2.5946835301819458	-1.1058517429292947	-5.104676497879008	-5.629101068283468	-5.4106116231119055	-3.1451413502389625	-6.71498249515964	-3.4114294456644787	-1.8723217360782416	-0.32675222119505476	-2.3582976506025224	-3.209111243313965	-4.2592204674557985	-4.180665660137732	-11.123544632221133	-6.61102413260462	-7.663786308289426	-8.809536480951113	1.9330516924433967	7.260308833670378	6.624126806081917	7.514017408876166	6.410332462448089	5.116765873334766	1.129882139323136	-2.762894811271803	-0.7099255223921157	-0.35232603035309357	-0.41753652918263456	-1.3636849261535346	-4.55570049105706	-6.90317802683933	-2.624039582740678	0.6446676578227675	5.74764276390503	7.092530141211885	10.829194401750097	9.592476878784616	5.10588404753153	1.8738133334609046	5.2942202625179915	5.797011835672727	3.0125066298270062
chrX:486389-487085	-0.2887691230768229	-0.3842533059311557	-1.9084850188786497	-3.5147488519154013	-7.569302417068746	-4.811364497495438	-6.06792720214675	-7.984784759735935	-7.769624154651182	-14.328228465582596	-3.3634730734193816	-2.1211280821011376	-6.976860416401287	1.0466924622419154	-0.6252873828651145	-3.7517242971906875	-7.77282377253337	-2.7566401909059	-3.2711854854373623	0.0	0.0	0.0	0.0	0.0	0.0	0.0	0.0	0.0	0.0	0.0	0.0	0.0	0.0	0.0	5.898733228349335	4.927897734171571	9.399515679262388	5.828934694642995	1.4477763143210869	7.604280649467748	6.539027180515814	0.4098501350143673	4.109832506801697	4.738237563107141	0.0	0.0	0.6252873828651146	10.18575856265515	3.006498770386089
chrX:487542-488420	-3.5147488519154013	-7.569302417068746	-4.811364497495438	-6.06792720214675	-7.984784759735935	-7.769624154651182	-14.328228465582596	-3.3634730734193816	-2.1211280821011376	-6.976860416401287	1.0466924622419154	-0.6252873828651145	-3.7517242971906875	-7.77282377253337	-2.7566401909059	-3.2711854854373623	0.0	0.0	0.0	0.0	0.0	0.0	0.0	0.0	0.0	0.0	0.0	0.0	0.0	0.0	0.0	5.898733228349335	4.927897734171571	9.399515679262388	5.828934694642995	1.4477763143210869	7.604280649467748	6.539027180515814	0.4098501350143673	4.109832506801697	4.738237563107141	0.0	0.0	0.6252873828651146	10.18575856265515	3.006498770386089	20.600966534199358	18.63564173680781	8.004777695398023
chrX:955784-956479	1.0353959358832867	3.693404953299736	3.094046170223416	3.538408254500253	2.983121652803737	1.1851112443328875	-0.193627365000336	-0.6609021295078598	0.8672767988279821	3.1272657051063435	-0.19916529609750633	0.47712125471966244	-3.168365705746241	1.1479657391634592	2.7969385429411697	-0.09534075003355244	-0.43547504131801446	-0.36349991038338264	-0.15065679969573922	-1.201189713745864	-3.0505035031768397	-0.42921553516829136	-4.075429580499642	-0.5667259048251885	-0.3842533059311557	-2.378013609461267	-7.8836580358397175	-7.8943397278127705	-3.6786636336778202	-3.8187148741866377	3.630454456264746	5.724411157409452	3.7990053341849648	1.6367517142593182	1.1196463727668242	-2.3817811558579804	-2.9553625730245994	-4.517971811021808	-2.477577237331006	0.7906137876558695	-6.580294121536504	-3.9342917396197032	-3.3971200767092267	6.025403687942301	0.0	0.0	0.0	0.0	0.0
chrX:1352529-1353069	2.420404838047362	0.6252873828651146	1.1523845590418693	4.1911059924647285	9.162718166139038	3.832683635379345	4.425383386721152	3.6209509752183853	6.263563732300876	6.029884688630048	1.0357154832862454	3.175765027484794	3.611190236394878	2.6942711035093967	1.494407705427427	2.0047409476976443	1.323702230653946	1.3159484338323908	1.065634814134385	0.2539988747162043	-1.6055290825137172	-0.5705532092738402	-0.31776588446327964	-1.0125888611440932	1.1245675503191286	0.4523851120265693	-0.2887691230768229	1.1812179647597982	0.47624732474530795	1.01517773230827	1.5591154579469901	2.6953438513527184	-1.202305409868368	1.4205118730152009	0.45877297020374375	0.36724045637718256	-2.646242949440234	-3.768103699795138	-1.8650988643261506	-2.289927506302518	-0.6723351116386058	-2.47948104394918	-3.661554817936549	-0.5050184077099936	-0.9059652567236041	0.5912815657275372	-0.38319417736057715	-0.050917485899110146	-0.2791738896551379
chrX:1885261-1885992	1.419667824021662	1.3210296200103908	-1.1168689899464743	-4.124189868444363	-2.134298881040181	-0.16125860883478269	0.9536599588650797	1.5149103643099866	0.7967299264165822	-4.5461717269081845	-6.367763974868997	-8.158991461368599	-1.6179717777061067	-1.0668755590631576	-8.45589226300177	-7.146593924776426	-3.8599656070860027	-10.087474243738837	-14.044920771140337	-7.789468769981018	-12.90340146966602	-2.3286248352848276	-16.983680320951724	-18.341545290779923	-4.0977716641411615	-6.107157754705331	-6.868572209265062	2.341248245414566	0.0	0.0	0.0	0.0	0.0	0.0	0.0	0.0	0.0	0.0	0.0	0.0	0.0	0.0	0.0	-3.8362608028584866	-0.5552050987676277	1.9084850188786497	6.97241087960275	13.106767018552555	1.3768430568588477
chrX:2499799-2500532	-1.2813406034374712	0.9712563987827402	0.6961302197591407	-1.3530549927308235	4.326339106233235	1.0866067531566974	1.0819948810318472	0.6225810317896581	0.5474450456948327	5.261794156292449	1.0392856960174568	-0.47712125471966244	-0.18080342739324493	-1.421902351762406	-0.5785116535440304	0.5315326704786151	0.0	0.0	0.9884928598239788	5.583195251423295	6.418764440804326	-0.9884928598239788	1.621939709406928	9.25478511251939	10.446895932030992	5.950191255652893	8.630256931767072	5.181691895001083	3.6266263495700493	5.3394471985732395	2.310504080643671	0.47712125471966244	1.6923481106073823	7.328490397196524	10.32527893171043	3.5905489204623557	10.03152806390527	7.177282036028887	4.802403073570392	6.599984284288237	3.240408987479645	2.9869684107059005	2.288371626658271	1.9894952189365318	4.24601965057974	7.374033325461004	3.9535703684391104	0.952186390650107	-1.4480938131861936
chrX:5797212-5797909	0.9207074752827707	1.3787580925151621	3.4546022086233124	2.3359039180838064	0.288769123076823	0.18946256670265715	4.365585350335576	2.0905578453770626	1.5914876501123962	5.692547659375058	3.06144938831162	5.929096687767467	0.9527115521825327	1.0668755590631576	5.281193509462433	9.519765456853033	6.555974578283591	1.3630324514383023	7.432506195330054	3.9131031413686768	2.687242389661286	3.847667413541384	7.069393974148889	3.7490658827722942	0.32675222119505476	1.798807977874082	6.583212488284639	5.855765126330327	6.767475121388547	6.258169809539658	8.433515914699692	6.567398253294167	10.1131825574048	14.90591350496851	8.21363455023009	7.504220846581974	3.828594468428476	0.39019258981053845	1.3417879313531824	-2.3244039462634363	0.515960590107979	1.6420305061792517	6.15444054943936	1.389171354651783	-0.44506500262298276	-2.6331143853184704	-3.936466467066953	-6.644759208654546	1.4872879240691994
chrX:6418805-6419449	-1.0375950831200464	-1.922069307103161	-1.4656202060127292	0.0	0.3842533059311557	0.0	-0.2887691230768229	0.0	0.0	1.0240969935914965	3.833738049772662	0.0	2.3198679877345607	4.782726433911753	3.097089337613298	2.0822821447021598	1.0882289291326788	2.4903419690753923	0.7865242580636319	1.0164766903664944	1.7672535564346894	1.1884863132050942	-0.11244811976939359	1.4613387144779497	-1.617662779932867	-1.0668755590631576	-1.2780642861172016	-3.434234521713763	-1.2773310954088068	-1.3394965078064107	-4.509470988459562	-4.218243715847219	-1.275554451240393	0.0	-5.034181056165502	-5.514782061174497	-1.8760225724655515	-8.434203680268604	-1.170041379908726	-5.332357844743679	-2.9977628305015895	0.9884928598239788	0.0	0.3842533059311557	0.0	-1.0668755590631576	-3.193435260640233	-5.8584806875432625	-0.872213254138352
chrX:6716136-6717015	2.967964068562681	3.1559958228791003	1.3880084793033474	0.553641783141367	-2.5368302888915557	-4.427836647121698	-5.41099254712133	-3.727967590253697	-4.953475140511257	-2.602200183347668	-3.6227998546872677	-6.792911253370447	-6.0084514100166935	-8.646073648938144	-9.273278416866523	-7.054999321916417	0.5611254932112602	2.1828254665760434	2.5539118411243455	2.7382897467735003	3.4627210656897818	1.4838219027726698	2.4176050962202957	0.30440804817453027	-1.6716889280391363	-0.46293117677694007	-2.34766270093408	-0.3866563435393862	-3.650892955624659	-2.6080312723005012	-4.4862410563576836	-6.099272797931542	-10.764348845259377	-8.254936917998046	-9.080092311315003	-4.304661357228983	-1.9084850188786497	0.3842533059311557	-1.7178900031266997	-4.413400956227394	-4.180184583509578	-4.750362924957351	-5.347737740324731	-5.4761953896683995	-2.2850083237974976	-5.203669660343568	-5.23931959307271	-2.754680320689702	-6.820165253074544
chrX:6717091-6717995	1.3880084793033474	0.553641783141367	-2.5368302888915557	-4.427836647121698	-5.41099254712133	-3.727967590253697	-4.953475140511257	-2.602200183347668	-3.6227998546872677	-6.792911253370447	-6.0084514100166935	-8.646073648938144	-9.273278416866523	-7.054999321916417	0.5611254932112602	2.1828254665760434	2.5539118411243455	2.7382897467735003	3.4627210656897818	1.4838219027726698	2.4176050962202957	0.30440804817453027	-1.6716889280391363	-0.46293117677694007	-2.34766270093408	-0.3866563435393862	-3.650892955624659	-2.6080312723005012	-4.4862410563576836	-6.099272797931542	-10.764348845259377	-8.254936917998046	-9.080092311315003	-4.304661357228983	-1.9084850188786497	0.3842533059311557	-1.7178900031266997	-4.413400956227394	-4.180184583509578	-4.750362924957351	-5.347737740324731	-5.4761953896683995	-2.2850083237974976	-5.203669660343568	-5.23931959307271	-2.754680320689702	-6.820165253074544	-4.781036127603911	-8.97282227343378
chrX:6890306-6891421	-0.9493782702598748	-2.594829156125397	-3.1389201308773007	-0.18843132695382386	-1.4637527426815689	0.0	0.32675222119505476	-0.3842533059311557	0.0	5.690116960590269	6.875894605184041	0.0	4.526668837738123	6.847439768615518	2.2073671880608665	0.0	0.0	0.0	0.47712125471966244	0.0	0.0	0.0	7.947156390921494	12.05857112524927	11.86787423768815	22.718298123237936	21.870203029779532	2.569376589652183	14.183181283549231	17.527690142929632	4.358219300729683	14.543404977314108	17.24280304447647	20.524606447706624	20.855889478854394	16.098856123313507	10.329585492221968	6.989085883015074	1.763655260119546	0.3188362598435124	-0.10786836602947515	-2.987774852952081	-4.319215852730979	-3.1367379985032633	-3.163542655019242	0.07831818943112555	-0.07314776442113871	0.5263164973602766	-2.054852148665425
chrX:6891654-6892496	-0.18843132695382386	-1.4637527426815689	0.0	0.32675222119505476	-0.3842533059311557	0.0	5.690116960590269	6.875894605184041	0.0	4.526668837738123	6.847439768615518	2.2073671880608665	0.0	0.0	0.0	0.47712125471966244	0.0	0.0	0.0	7.947156390921494	12.05857112524927	11.86787423768815	22.718298123237936	21.870203029779532	2.569376589652183	14.183181283549231	17.527690142929632	4.358219300729683	14.543404977314108	17.24280304447647	20.524606447706624	20.855889478854394	16.098856123313507	10.329585492221968	6.989085883015074	1.763655260119546	0.3188362598435124	-0.10786836602947515	-2.987774852952081	-4.319215852730979	-3.1367379985032633	-3.163542655019242	0.07831818943112555	-0.07314776442113871	0.5263164973602766	-2.054852148665425	-3.00712412524824	-4.930530344040529	-9.735135630801706
chrX:6933326-6934818	6.549165429726207	7.222223446416903	14.517831945613693	12.15970684789646	6.792931179586132	5.832178306844837	4.297434493929976	-1.0064644855489797	-3.123889755134508	-7.419963466695062	-5.767224547912772	-8.64784678029299	-4.473403859164546	-9.221333945003629	-20.48675840476784	-14.805766613082179	-12.754951065935181	-8.024535912518854	-6.238292965549801	-8.521920362238914	-4.522588149331228	-2.718776356979301	-5.0769071150065725	-4.982149814317541	-2.012860918754342	1.584434414132446	-2.605364146472236	1.309584868874054	-0.8127978232609643	-1.600053775725228	-0.02173510889946874	1.9552027914306953	0.2614505271567006	-0.4666095473949303	1.465670872796985	2.6373851786553706	7.960245392756197	2.8124224738914227	1.4637527426815686	0.4321782162565898	-5.91337562774071	-8.881061775855805	-8.809938986210737	-15.787193807874802	-10.04198461470988	-10.568175754694279	-21.495894690091074	-15.064047723358193	-34.31269463691529
chrX:6942313-6943298	-6.238292965549801	-8.521920362238914	-4.522588149331228	-2.718776356979301	-5.0769071150065725	-4.982149814317541	-2.012860918754342	1.584434414132446	-2.605364146472236	1.309584868874054	-0.8127978232609643	-1.600053775725228	-0.02173510889946874	1.9552027914306953	0.2614505271567006	-0.4666095473949303	1.465670872796985	2.6373851786553706	7.960245392756197	2.8124224738914227	1.4637527426815686	0.4321782162565898	-5.91337562774071	-8.881061775855805	-8.809938986210737	-15.787193807874802	-10.04198461470988	-10.568175754694279	-21.495894690091074	-15.064047723358193	-34.31269463691529	-6.668166743021906	-11.964550700143441	-9.715250723414929	0.3842533059311557	0.6252873828651146	0.0	6.95739591744438	8.683473387214	0.0	0.0	0.9059652567236041	9.96093380562395	9.050181768131353	11.280695107997179	1.9769857196479577	1.3768430568588477	2.616392673202524	5.245702052271931
chrX:8373381-8374082	-3.4115680153603822	-3.090848508433358	-3.2452876381685716	1.3785691314529913	-5.30156811164122	-3.8671258289326205	-2.1413200394202696	-1.4278225198230226	-2.686055488784999	-6.291039782513898	-6.468408993549356	-9.998468025507549	-23.39562135737735	-33.753199813944626	-28.882741456747024	-18.489625912484694	-4.209700461012189	2.0461639937300253	7.679383782414911	12.062670116677925	14.495065769968196	9.339540880662478	4.6734308896407075	-3.6026580670871318	-3.737627467403197	-6.406861488863244	-3.7032135961193804	-0.2240774644457132	0.715063607785181	1.1200866254475548	5.026805150404365	4.090270478557011	3.745097123014567	3.4358132465949693	4.16258172211096	7.000801786601648	7.109879048434014	1.4153618150052405	8.215172748315615	3.940930845140416	8.53722868324082	7.110693042173934	5.572190124749233	0.9034043916225996	7.244220771588364	9.994573628948332	7.707441157722846	3.9277749512138938	1.3414598656333012
chrX:10260551-10261299	3.273473398926483	1.3893003762871659	1.7988667735373363	3.061609435313731	1.8539290334117917	5.697513647175637	5.2027910599170415	4.876065673038489	4.876161541957246	4.452555615580762	2.9780831530471215	5.427166654838774	-1.483334406390369	-2.3184802117343892	-6.408096713943327	-9.516379573260181	-0.3823493934400407	-7.213347987953636	-1.7160759886631551	9.420987411386264	13.711694407069734	13.80334303665474	9.020196504615543	0.5765323457012076	-4.052008246610875	-7.903503073696578	-12.305081115388129	-2.283931493896462	-6.115777014547376	-8.233973748672456	-2.4204048380473617	1.9084850188786497	-0.6252873828651145	-2.1411477376961074	-0.31182231316139997	2.16553107868439	1.1893961857971025	1.3375583492292882	0.2551049115870809	-1.0466924622419154	-0.7359535705891888	-1.7498221977219601	-3.329062946738141	-0.8361828187663715	-0.29815214289168634	0.47712125471966244	0.2614505271567006	-2.9568464436874846	-1.1741927443492484
chrX:10386375-10387867	3.3827875603986124	4.7424671597857015	4.433723329556007	5.0379108872982235	1.9781694560193235	3.792488997970847	2.7720877783875246	2.195456902198785	1.8719615585114593	-0.7359535705891888	-0.3842533059311557	0.9884928598239788	1.3113405296929186	3.2866097290105123	3.182026564871096	3.354846732550673	1.2353954783357064	-0.19928521575575764	-1.0083128477858923	-2.680515920522018	-1.7557755517233715	-2.262273430358357	-2.4341639334259195	-4.002169110455895	-2.578005847419867	-4.14032283998156	-1.690027157564693	-2.3033888710058283	-1.4427458264807442	-1.0668755590631576	-0.32675222119505476	0.32675222119505476	-1.3749682064534028	-10.675006710591205	-7.1627254246901995	-3.1261224010819886	-0.9207074752827707	5.053821179310261	14.747926857963895	14.557893416940948	4.527777900452038	9.028387794053524	20.194598510094927	6.8719549643455204	23.995548702565408	20.518672790905775	24.19069130203909	18.469548743367422	9.165200010869528
chrX:10388402-10389328	1.9781694560193235	3.792488997970847	2.7720877783875246	2.195456902198785	1.8719615585114593	-0.7359535705891888	-0.3842533059311557	0.9884928598239788	1.3113405296929186	3.2866097290105123	3.182026564871096	3.354846732550673	1.2353954783357064	-0.19928521575575764	-1.0083128477858923	-2.680515920522018	-1.7557755517233715	-2.262273430358357	-2.4341639334259195	-4.002169110455895	-2.578005847419867	-4.14032283998156	-1.690027157564693	-2.3033888710058283	-1.4427458264807442	-1.0668755590631576	-0.32675222119505476	0.32675222119505476	-1.3749682064534028	-10.675006710591205	-7.1627254246901995	-3.1261224010819886	-0.9207074752827707	5.053821179310261	14.747926857963895	14.557893416940948	4.527777900452038	9.028387794053524	20.194598510094927	6.8719549643455204	23.995548702565408	20.518672790905775	24.19069130203909	18.469548743367422	9.165200010869528	19.003240442590872	18.578354896607067	14.50506535301908	10.410911698033848
chrX:10737364-10738123	12.51937982580225	13.444522578129599	7.1461310027097555	10.870429973141302	10.55621440675572	7.543513911184859	6.658178560955524	6.522891646742012	2.9038647283956913	1.4164459973448098	-1.84143129800794	-3.6440371031458936	-4.764422997740945	-12.78907055075622	-9.395922411211984	-15.240597662535649	-12.257875411056512	-12.730952840211856	-1.5354346527983458	-1.0668755590631576	2.65450919530392	1.1909206212885204	1.0668755590631576	-2.034608826113904	-4.654067055942253	-2.1566337855297806	-0.7624759038143865	2.220760897052509	0.6457675103826844	2.099171963580988	5.006590149241598	1.082329297009007	-0.9059652567236041	8.282590689389822	13.952402162562471	9.47674632843301	9.940362614443528	6.989123006354581	1.9499677660455492	-0.5490134389488434	-7.3515655955716905	-6.740583252530568	-6.354429359784883	-5.526486157271367	-0.32675222119505476	-1.1165519901424028	1.3951728127171033	3.9762334669055335	2.229511632567959
chrX:11216772-11218448	-2.259982999975834	1.5704190432189342	2.360797947643879	0.685856279631053	3.17541149967852	2.0403369790215673	0.9139000564200301	-1.0668755590631576	0.0	0.3855643666284448	2.3634020560592037	1.4208432846418395	2.012981581449625	0.6034581501101336	-0.6845147537394956	-1.0815570710913598	-3.0421311181231427	-2.5775979566494294	-4.842320282080061	-3.446191680783867	-1.6525945075586288	-1.4700822753787204	-4.99666444651182	2.233196886523207	1.3246294318258272	-0.2887691230768229	0.0	-0.47712125471966244	0.0	0.0	-0.5461807351831426	4.984390447105368	3.3840475204693212	3.0784220841591483	3.4491500482901523	2.1863464703198545	4.646787430039092	0.4106493675885908	0.0	-1.2587464179021675	-1.5339896799278732	1.4234662987937459	-0.9032485217673155	2.379500273436402	3.0809792810318717	0.47712125471966244	0.9884928598239788	0.47712125471966244	-0.47712125471966244
chrX:11738600-11739433	9.006205286690067	5.068652767829653	0.3661797052080375	-1.3060554904814268	-6.017441966321599	-3.1938289717834136	0.7113818975540438	1.7955228964452417	3.3085714460382536	0.6164670626400142	2.2654471298010703	2.6740508922132435	3.973386142496953	10.710363573715949	1.4919992662344523	7.640464201608623	11.847603589916964	4.537077383455384	2.3499683370661235	-6.088196661045602	-8.530161294828366	-10.727345851253391	-6.529155490596084	-4.763331845388026	0.245862628905727	1.2009201994911318	1.0466924622419154	9.06537459211528	5.0790092075799596	10.404545615792765	11.890423452068887	10.201484103391985	8.257423554335155	2.9512868607363374	0.5648720110581339	-2.831704994470882	-8.72721534988079	-9.640330677905855	-15.147520418938779	-14.799490438839246	-21.82995988389499	-31.138776332475167	-17.66097143198722	-17.27191307980318	-13.778168000454817	-1.1737218734474009	-0.32675222119505476	0.9884928598239788	0.32675222119505476
chrX:11882164-11883018	-0.7394301557241297	-2.74577702183325	-1.7165098222040946	-3.26713707162097	-3.1014895147825152	-2.967573477424596	-2.649247354605456	-4.197493082083877	-7.965130424817411	-6.275543895762236	-4.292149135985431	-2.1565050300525535	-0.7196872361503169	0.6252873828651146	-0.03919884398722685	0.02776021883685272	-0.6432335278542787	1.8460292037503085	1.0948825425838928	1.9031048559227774	0.11930251449979594	-2.27401389731921	-0.15205153468630772	1.0044385055727014	0.5338346350408307	-0.3842533059311557	-0.8551484209528776	-0.6205067773968015	0.25053704990650316	0.6073001590516042	1.773782345909827	-2.326701706989803	3.826174671524555	2.9064518832136557	0.8062736331600506	3.1306993599284643	4.1933592780273115	5.7277405963220085	5.893204621297351	2.91770953108008	2.4325857734513265	0.8083375274235772	0.493382163746167	-0.45773304765477124	-0.5747844682892663	0.6977440016087839	0.10456697567324248	-2.2771144202996827	-1.5041144185392694
chrX:14142648-14143412	-25.035951304841863	-24.78781750892855	-16.640730307789102	-0.8991255781297788	-4.873315334281891	1.085765238258945	5.720125784090552	-0.5264854735922508	-1.1780642754345718	-4.833049605348606	-2.8702522759108438	-0.6383073482902312	0.0	-1.9950205227337439	-7.341065217378713	-7.208395127360742	-6.494889178629844	-6.567228497521396	-0.7357890626869555	0.0	0.0	0.6839185944313713	3.1354618372289327	4.694028534071625	3.734136049436442	0.7953235719989745	3.7863552652548345	4.104064434117466	6.352994022748332	3.9240657243330204	3.2116847026838284	0.9603903024607882	2.4954795176737625	-0.8341940706365132	1.4637527426815686	-0.9568070777091172	3.4781433140980527	4.631311779694162	4.147337094563205	3.8805616898688293	4.424417708721105	4.037235205592886	2.3061977980373967	4.172819108808976	2.799045354271235	0.0	0.32675222119505476	-1.684872899606169	11.284930534522182
chrX:14546264-14547124	0.0	-0.47712125471966244	3.542225658275301	2.2586093687610904	7.749420252983865	15.790807885418696	10.549179537903333	2.8582919884956417	3.6390792630252724	-1.3515285917906268	0.49595351640681706	1.3846047893730726	1.0101553983139075	-1.456808597334265	-2.230340820367215	-2.9911736374981523	-5.498795040209703	-4.00679824374808	-0.4722012633405769	-1.4637527426815689	0.0	-3.570303210470832	-2.997192560005485	-2.8605642834175153	-0.964853690511972	-3.739726225182225	-5.138758794481127	-4.569616273693867	-3.56453432741802	-0.32675222119505476	0.47712125471966244	-0.3842533059311557	0.9884928598239788	0.47712125471966244	-0.3842533059311557	0.3842533059311557	0.3842533059311557	1.5739508314535513	3.398770243761106	5.284345371155015	3.7629553676647096	1.7695665739224	-0.568508744889863	0.7962342037430662	-1.263266114725198	-0.06681414112055822	-1.3686964191160034	0.0	0.288769123076823
chrX:15540951-15541686	5.718385080746625	13.13730430336431	10.645805746675396	4.535954932489497	11.220775491173962	8.883835155864773	1.67523646136614	6.119039756481433	7.630458120688484	8.55855046617753	3.7674611496214987	0.8823494407292418	1.0343116839041095	0.4767338044459992	0.27095762670373613	0.37107205997171755	3.3764946983520896	5.010067270375605	4.0278442492955815	0.7587315752694516	-2.1053458349194947	-8.033081542290823	-7.278216564808574	-6.64631838632325	-0.4819114483742199	0.04703675061863626	-0.5216490536450529	-2.759296232781369	-3.0439092768495586	-0.6479923560425667	-0.6669809426015613	-1.0668755590631576	-1.532583799604555	-2.270789502254686	-1.5736561629241916	-0.32738661434556926	-6.289404180505217	-3.8286038609635082	-1.8407649358136875	-0.9975840754243839	0.5697958207880435	-3.5739616672779895	-0.8790248455811969	-1.4475005373748866	0.5719006715668794	-1.5044397056001075	0.9034043916225996	-1.895983715512544	-1.6382950079632144
chrX:16842735-16843792	-1.3990035305733564	0.6650428378388585	0.0	0.23116624456318768	-0.45289372227903446	-1.0667468766610386	0.7735044372654131	1.181693554021522	0.8223635758057155	0.652177707501888	1.9736907589174935	0.783190570240954	1.4098480122562387	3.414634758068816	0.39702745859624516	1.2587464179021675	0.7960706361033619	1.0295427343374164	2.7364945783881724	0.4151872588917074	0.32213095455621704	-1.2410178543165757	-2.1671410898443337	-1.4443278360776652	-1.0450328311819046	-2.617228508843201	-0.6374716461216582	-4.426872292939284	-2.1943248312334647	-4.149530435846451	-3.491810925021751	-3.484658008366646	-0.1148248949643629	0.8804697790689479	-1.0347268436752524	-1.7680621247641926	0.8491782920962198	2.2059574176040786	2.133064187214597	-0.17484398447306043	0.8792565274074912	0.16497012796390986	-0.8314858755875898	-0.18244333284997144	3.9252167005857364	2.6561543158342866	1.5672264498414725	1.9346000635195364	3.4388302092390997
chrX:16850740-16851560	0.7960706361033619	1.0295427343374164	2.7364945783881724	0.4151872588917074	0.32213095455621704	-1.2410178543165757	-2.1671410898443337	-1.4443278360776652	-1.0450328311819046	-2.617228508843201	-0.6374716461216582	-4.426872292939284	-2.1943248312334647	-4.149530435846451	-3.491810925021751	-3.484658008366646	-0.1148248949643629	0.8804697790689479	-1.0347268436752524	-1.7680621247641926	0.8491782920962198	2.2059574176040786	2.133064187214597	-0.17484398447306043	0.8792565274074912	0.16497012796390986	-0.8314858755875898	-0.18244333284997144	3.9252167005857364	2.6561543158342866	1.5672264498414725	1.9346000635195364	3.4388302092390997	2.0522398879772754	0.49903652649376945	1.0589391417825873	0.43180613510903926	-0.12511031993286287	-0.450714463662663	0.39888709668789885	-0.5267186377922985	0.6172381522614051	0.945317988087541	0.17373256753193958	0.3103539274501672	-3.6642158843464934	2.099171963580988	-0.20410495339590992	-0.43663140240839626
chrX:16851726-16852368	2.7364945783881724	0.4151872588917074	0.32213095455621704	-1.2410178543165757	-2.1671410898443337	-1.4443278360776652	-1.0450328311819046	-2.617228508843201	-0.6374716461216582	-4.426872292939284	-2.1943248312334647	-4.149530435846451	-3.491810925021751	-3.484658008366646	-0.1148248949643629	0.8804697790689479	-1.0347268436752524	-1.7680621247641926	0.8491782920962198	2.2059574176040786	2.133064187214597	-0.17484398447306043	0.8792565274074912	0.16497012796390986	-0.8314858755875898	-0.18244333284997144	3.9252167005857364	2.6561543158342866	1.5672264498414725	1.9346000635195364	3.4388302092390997	2.0522398879772754	0.49903652649376945	1.0589391417825873	0.43180613510903926	-0.12511031993286287	-0.450714463662663	0.39888709668789885	-0.5267186377922985	0.6172381522614051	0.945317988087541	0.17373256753193958	0.3103539274501672	-3.6642158843464934	2.099171963580988	-0.20410495339590992	-0.43663140240839626	2.0888142266354475	1.147898769141295
chrX:18197082-18197850	1.7152701389309173	1.5847880526623688	3.3708498934619713	1.4550874942268257	3.3045930269292794	3.957606430863197	1.73233664444193	4.284764121954463	1.1077947961825843	1.1954313046992147	-1.0395937376807285	-2.6642318248305514	-6.107144993378032	-4.501997111887803	-3.6932678664430645	-0.9728838677549762	-2.251638659796219	-3.475178423011692	-0.9721821098704675	-0.9255876575823124	-1.6946826215212243	-2.0983616900207585	-4.8400912470737705	-1.528849271350756	-0.4639804582252818	-1.6039720245707385	-0.2406233412219088	-2.428000318115318	0.8363008236170459	-0.5639295360456474	-0.15133060542865237	-1.2994743837957041	-1.8037015483606706	-0.28273532516762456	-2.1083545459089352	-1.5630744635657559	0.0415027973464807	-1.7278108697721029	-2.6342209995517902	-1.6789150455425568	-2.0548695990827177	-0.2175328368028886	1.1602514687886027	-3.585716594054575	-1.0538026627757493	-0.40425180571038416	-2.518491044259214	0.30595538495584257	-0.5031031587471453
chrX:18202625-18203400	-2.6642318248305514	-6.107144993378032	-4.501997111887803	-3.6932678664430645	-0.9728838677549762	-2.251638659796219	-3.475178423011692	-0.9721821098704675	-0.9255876575823124	-1.6946826215212243	-2.0983616900207585	-4.8400912470737705	-1.528849271350756	-0.4639804582252818	-1.6039720245707385	-0.2406233412219088	-2.428000318115318	0.8363008236170459	-0.5639295360456474	-0.15133060542865237	-1.2994743837957041	-1.8037015483606706	-0.28273532516762456	-2.1083545459089352	-1.5630744635657559	0.0415027973464807	-1.7278108697721029	-2.6342209995517902	-1.6789150455425568	-2.0548695990827177	-0.2175328368028886	1.1602514687886027	-3.585716594054575	-1.0538026627757493	-0.40425180571038416	-2.518491044259214	0.30595538495584257	-0.5031031587471453	0.45925698128566106	0.2614505271567006	-0.47712125471966244	2.112694328661847	3.492664485881961	3.7837972371274002	3.33721795635297	0.16998370657918932	-2.1491379091831395	-2.5283589752524187	2.5240394624679094
chrX:18204632-18205562	-0.9728838677549762	-2.251638659796219	-3.475178423011692	-0.9721821098704675	-0.9255876575823124	-1.6946826215212243	-2.0983616900207585	-4.8400912470737705	-1.528849271350756	-0.4639804582252818	-1.6039720245707385	-0.2406233412219088	-2.428000318115318	0.8363008236170459	-0.5639295360456474	-0.15133060542865237	-1.2994743837957041	-1.8037015483606706	-0.28273532516762456	-2.1083545459089352	-1.5630744635657559	0.0415027973464807	-1.7278108697721029	-2.6342209995517902	-1.6789150455425568	-2.0548695990827177	-0.2175328368028886	1.1602514687886027	-3.585716594054575	-1.0538026627757493	-0.40425180571038416	-2.518491044259214	0.30595538495584257	-0.5031031587471453	0.45925698128566106	0.2614505271567006	-0.47712125471966244	2.112694328661847	3.492664485881961	3.7837972371274002	3.33721795635297	0.16998370657918932	-2.1491379091831395	-2.5283589752524187	2.5240394624679094	1.2454318524184278	2.2188662070205214	1.6039720245707385	2.211479831225394
chrX:19755907-19756605	5.3537514296697415	3.296725164542788	2.1241775799861418	3.4463614739459256	2.818876147260391	0.2970833565050148	0.7304591051278738	-1.11754422634255	-0.5086679827132965	1.62799153166411	1.1977306136223815	-0.26145052715670036	0.9059652567236041	0.6252873828651146	0.2614505271567006	1.0668755590631576	3.2661814053226177	1.7632448041694122	4.757969631836709	5.315098283180568	4.805110069260468	3.785822124007979	-0.12298532010364062	-1.76176908729231	-6.83457318434187	-4.876762855157994	-1.720891669298382	-5.103274535932588	-3.7742867185066493	-4.1229066941789485	-4.765112852064041	0.6427383714294621	-1.258663359455324	0.8303377751134301	-0.06501235657103137	1.5977862035749206	4.175445191073948	1.4419159909526345	1.2068384389877373	-0.22810620406449464	3.1657136574483133	8.920714050512064	1.9496239301567029	6.119053707338275	5.306262957676913	4.156329470963498	1.816580046037271	0.8282341984846825	-6.459724009665058
chrX:20561281-20562390	2.296285459281742	0.8320927114436835	-1.5366633293991985	-1.6117232839989852	1.811488066103207	1.0542106724600786	3.549544352117538	-0.20009529246273372	-1.8522702091329015	-1.6909323674067778	-3.8124383199635923	-1.8110838264309082	-4.823585485601061	-7.329715745200778	-7.846072260793979	-6.072869834280995	0.21384676533074404	0.0	1.9254052000176385	3.754648951867415	5.592342844247218	0.0	1.3842101867847152	1.6032418702457965	3.968243894998764	3.426609346019517	-0.2406233412219088	2.055752295701959	1.9484017795162492	2.5780986346270693	0.8586617954767661	0.7359535705891888	0.5552050987676277	5.826857957441616	6.203897403718137	7.409489735208074	12.242495698766197	9.788513813972227	3.7731766281803365	2.311679534493656	0.4993169501659869	-1.177310826161657	-2.379961847323777	-3.5204973310308203	-4.12105262794376	-4.834577108490955	-3.4443933302678174	-0.769203383389443	-5.0296858328004515
chrX:20564481-20565343	3.549544352117538	-0.20009529246273372	-1.8522702091329015	-1.6909323674067778	-3.8124383199635923	-1.8110838264309082	-4.823585485601061	-7.329715745200778	-7.846072260793979	-6.072869834280995	0.21384676533074404	0.0	1.9254052000176385	3.754648951867415	5.592342844247218	0.0	1.3842101867847152	1.6032418702457965	3.968243894998764	3.426609346019517	-0.2406233412219088	2.055752295701959	1.9484017795162492	2.5780986346270693	0.8586617954767661	0.7359535705891888	0.5552050987676277	5.826857957441616	6.203897403718137	7.409489735208074	12.242495698766197	9.788513813972227	3.7731766281803365	2.311679534493656	0.4993169501659869	-1.177310826161657	-2.379961847323777	-3.5204973310308203	-4.12105262794376	-4.834577108490955	-3.4443933302678174	-0.769203383389443	-5.0296858328004515	-1.8448553659447486	-3.2555049748865867	-0.39287190271639644	-0.9397383296450975	-0.47712125471966244	1.5736561629241916
[truncated: 151 more columns]
