# Supplementary material for: Convergence of topological domain boundaries, insulators, and polytene interbands revealed by high-resolution mapping of chromatin contacts in the early Drosophila melanogaster embryo
Source: eLife. 2017 Nov 17;6:e29550. doi: 10.7554/eLife.29550 (PMC5739541; doi:10.7554/eLife.29550)
Supplement: Supplementary file 2. [file elife-29550-supp2.zip › ChIP_data_fig3/mod(mdg4):Developmental-Stage=Embryos-0-12-hr:ChIP-chip:Rep-1::Dmel_r5.32:modENCODE_24_w100_b500.txt]

chr4:36278-36776	0	0	0	0	0	0	0	0	0	0	0	0	0	0	0	0	0	0	0	0	0	0	0	0	0	0	0	0	0.0	0.0	0.0	0.0	0.0	0.0	0.0	0.0	0.0	0.0	0.0	0.0	0.0	0.0	0.0	0.0	0.0	0.0	0.0	0.0	0.0
chr4:88790-90723	0.0	0.0	0.0	0.0	1.537197078528956	0.9884928598239788	0.0	0.0	2.0628055570570996	3.8622104928819727	0.0	1.3821770810048504	-0.9884928598239788	-0.5050184077099936	0.0	0.0	0.0	0.0	0.0	0.0	0.0	0.0	3.0643670870356483	0.0	0.47712125471966244	0.0	5.763854314031679	11.220149636936707	8.321857345788471	0.9884928598239788	5.81110559139501	3.4525620940576753	5.505280019982004	7.504085441640076	13.516929917587504	1.1737218734474009	0.0	4.004103488598686	2.4589972098463106	0.0	0.0	0.0	17.605781470053767	8.722126216095177	26.352516538956873	22.42817916221139	18.557610347609558	9.850602420870718	5.8899269951809545
chr4:181566-182380	-1.8096334455341356	5.0219270281348924	6.547412882901305	7.149510746163251	4.04144844157478	3.6941286854775717	7.288974706378952	5.842368522448289	4.445930983503026	4.393674012205268	3.176108093724455	1.6856193356040952	4.1401102541321135	4.2998218275521	6.446706891954737	2.814161054062671	-0.2696750941019102	-3.100817412538581	-4.777847015448481	-2.0764374324563732	-4.71323957898846	-1.041562685491579	-0.32675222119505476	-5.030939688025582	-7.366406965528565	-3.421382716657449	-4.640177881670722	-7.647750154996259	-9.411795620229883	-9.739181712233302	-8.56709517329856	-10.088653153357985	-10.731530788241503	-7.506453590537269	-1.4700822753787204	-12.070536536340837	-9.322427070527937	-0.35634346102921866	-1.4667300020470255	-1.9542807972074376	-2.8951401108915573	-4.296917496524003	0.9298491949252473	-0.3185280430882709	0.3842533059311557	1.4637527426815686	9.939717811186053	15.37713475965066	7.047127413050791
chr4:426562-427813	-7.6808973537676355	-7.983956870101849	-4.782195352275258	-10.202011265830462	-4.351392026183592	-0.6994988392482848	-1.394177846564537	0.549434153079072	6.12748559944887	16.232207678252383	12.016315582343356	11.294923064065614	12.224274095163022	9.116537560223412	12.504545910546154	4.3002078210095664	7.131271392853576	2.9014235288492913	7.118043115308069	3.364305576960233	2.2520719460215775	-0.06037114981370829	0.44202643501274147	0.06991735692722006	-0.8756020868815901	-0.2821442682448562	0.8819039282751507	1.0340325784570723	-0.06845453808729227	1.9770942837455194	1.5744577594751905	-1.0827074938817671	0.5250996005334487	0.6397896143725699	0.6325675944576351	2.547507948429889	0.3399133280130585	4.961104448398008	6.539607251786875	5.560465811785071	10.211543833121844	4.5567117991337485	2.034748604521513	1.0821473078736052	-2.649103611871945	-2.3312497305034974	-5.00374575073294	-8.268223779615507	-6.745386982369169
chr4:436161-437595	3.364305576960233	2.2520719460215775	-0.06037114981370829	0.44202643501274147	0.06991735692722006	-0.8756020868815901	-0.2821442682448562	0.8819039282751507	1.0340325784570723	-0.06845453808729227	1.9770942837455194	1.5744577594751905	-1.0827074938817671	0.5250996005334487	0.6397896143725699	0.6325675944576351	2.547507948429889	0.3399133280130585	4.961104448398008	6.539607251786875	5.560465811785071	10.211543833121844	4.5567117991337485	2.034748604521513	1.0821473078736052	-2.649103611871945	-2.3312497305034974	-5.00374575073294	-8.268223779615507	-6.745386982369169	-3.1108935925305827	0.5552050987676277	-4.297238241880477	-8.395309322054818	-1.8343553238081054	-5.674334609020248	-7.300670172940326	-4.188797716953056	-3.6043366201024982	0.8303377751134301	2.33918834743921	0.6335791069001553	-0.08865049352380545	1.1055687325501675	3.8615281762468934	2.58528808701523	0.34541791414185063	2.8980264320922346	1.2184845387100793
chr4:444834-445717	0.3399133280130585	4.961104448398008	6.539607251786875	5.560465811785071	10.211543833121844	4.5567117991337485	2.034748604521513	1.0821473078736052	-2.649103611871945	-2.3312497305034974	-5.00374575073294	-8.268223779615507	-6.745386982369169	-3.1108935925305827	0.5552050987676277	-4.297238241880477	-8.395309322054818	-1.8343553238081054	-5.674334609020248	-7.300670172940326	-4.188797716953056	-3.6043366201024982	0.8303377751134301	2.33918834743921	0.6335791069001553	-0.08865049352380545	1.1055687325501675	3.8615281762468934	2.58528808701523	0.34541791414185063	2.8980264320922346	1.2184845387100793	-0.08456489599964707	-1.1290869266582737	-4.281232427007901	-1.9931074794245243	-1.5610107737368222	-4.667746670741657	1.0596149194935087	-0.9818371047840666	-0.37417953005098314	0.0	-3.9046740033126404	-4.34907357070283	-3.526196163587091	-0.6380172731361781	-3.775936710769692	-3.627356501799281	-0.7962242741119228
chr4:506693-507659	12.082453546244277	11.010270818891254	4.574969366066409	11.710872949574847	12.889337714587938	7.771796454127656	2.8000230033538607	-2.6813761659171615	-5.727987793001622	-7.8190178456009605	-9.113502884817786	-10.657935001141649	-13.265061846882567	-20.414760269218963	-21.841736019619532	-17.007727734966544	-3.684395735603511	-2.042563690268706	-0.485811350506116	0.25478811857768224	3.6118161933956716	6.540783370068624	9.026243038399368	8.446807508310128	8.20526203952886	6.298317815614767	2.8669740284809566	1.7709661140185553	1.2533082118580858	-0.42666684812076316	-0.025274891863456016	-2.4323259237485657	-2.2543908033645548	-5.913339025436923	-2.465526955035209	-1.1529207461684272	0.7636518225989618	0.0	0.9399771189207907	2.1772068248532968	4.316581556329586	6.338345757117166	0.0	1.0466924622419154	-8.151285365094513	-3.20470878618985	1.240736153708649	3.370030912166865	3.147051738639432
chr4:510039-511394	-2.6813761659171615	-5.727987793001622	-7.8190178456009605	-9.113502884817786	-10.657935001141649	-13.265061846882567	-20.414760269218963	-21.841736019619532	-17.007727734966544	-3.684395735603511	-2.042563690268706	-0.485811350506116	0.25478811857768224	3.6118161933956716	6.540783370068624	9.026243038399368	8.446807508310128	8.20526203952886	6.298317815614767	2.8669740284809566	1.7709661140185553	1.2533082118580858	-0.42666684812076316	-0.025274891863456016	-2.4323259237485657	-2.2543908033645548	-5.913339025436923	-2.465526955035209	-1.1529207461684272	0.7636518225989618	0.0	0.9399771189207907	2.1772068248532968	4.316581556329586	6.338345757117166	0.0	1.0466924622419154	-8.151285365094513	-3.20470878618985	1.240736153708649	3.370030912166865	3.147051738639432	0.29904638748625045	0.7118429759866232	-2.000758307499118	-1.910887542264869	-1.8665319561707256	-5.349274653511031	-3.248366346301528
chr4:511634-511938	-9.113502884817786	-10.657935001141649	-13.265061846882567	-20.414760269218963	-21.841736019619532	-17.007727734966544	-3.684395735603511	-2.042563690268706	-0.485811350506116	0.25478811857768224	3.6118161933956716	6.540783370068624	9.026243038399368	8.446807508310128	8.20526203952886	6.298317815614767	2.8669740284809566	1.7709661140185553	1.2533082118580858	-0.42666684812076316	-0.025274891863456016	-2.4323259237485657	-2.2543908033645548	-5.913339025436923	-2.465526955035209	-1.1529207461684272	0.7636518225989618	0.0	0.9399771189207907	2.1772068248532968	4.316581556329586	6.338345757117166	0.0	1.0466924622419154	-8.151285365094513	-3.20470878618985	1.240736153708649	3.370030912166865	3.147051738639432	0.29904638748625045	0.7118429759866232	-2.000758307499118	-1.910887542264869	-1.8665319561707256	-5.349274653511031	-3.248366346301528	-8.916146250821521	-5.126185133549119	-3.320059232784147
chr4:577698-579162	-1.4688271124174686	-5.031731693582537	-2.1997210317185267	0.7359535705891888	-0.8755309206259294	-1.931543566908126	1.0740302303421476	2.2742589319098547	2.0374417198168286	0.6252873828651146	0.0	0.47712125471966244	1.9643506433110425	7.449447682519407	9.825496431600053	1.9033268274321733	1.0071530935935828	6.5645805501630585	12.005655393677365	7.50376508456982	16.018109453190135	8.185301652695859	9.057897349095084	11.40488150614281	11.258682166656408	3.336174531147283	7.9008611687948695	11.084575370603522	12.655691033479254	17.464021819259013	12.21204542688851	10.254090181897825	7.019782048899793	4.852959138804158	4.795449709639505	3.5117802364330313	-0.41603687896788977	-1.4913090750321165	-3.179054080028437	-2.7122628381075273	-6.904332501995087	-6.450770234979126	-5.959360503609286	-4.014011312152903	-2.7670084247928086	-4.2617069658100535	-6.727083792943842	-8.533977957698754	-5.581579284108591
chr4:717454-718789	-0.4106493675885908	2.596175311154068	8.545237747830932	6.52487991415801	4.188949971321709	7.591404647824931	7.417684393470235	11.218431002530387	4.81230100245385	5.316156341044863	6.34462416083251	1.2612757666079029	2.650874232796921	1.025172418387854	2.6334110891967697	0.7712274850044812	-1.4338915213362906	0.24062334122190882	-0.9568070777091172	-2.6549081424996968	-7.555460500664437	-7.87787247597479	-14.546315886527776	-21.632437332403214	-13.780771802892582	-13.095888371241934	-10.024479818210526	-0.33416544809795246	0.682398006287416	3.4915842256251777	3.878944222654223	-0.991945941325712	-1.3866320834001744	-8.83044398773681	-0.8749258485727535	-1.1035281519745503	-3.0868508665101	0.8771785095864044	-2.819953993707897	-1.9229246495807275	-5.5022262888033096	-7.673290281293335	-8.09057736864258	-13.093294362934158	-11.016458483196573	-6.8635026768207394	-0.3842533059311557	-5.712701232078583	-9.036127225462476
chr4:724702-725864	0.7712274850044812	-1.4338915213362906	0.24062334122190882	-0.9568070777091172	-2.6549081424996968	-7.555460500664437	-7.87787247597479	-14.546315886527776	-21.632437332403214	-13.780771802892582	-13.095888371241934	-10.024479818210526	-0.33416544809795246	0.682398006287416	3.4915842256251777	3.878944222654223	-0.991945941325712	-1.3866320834001744	-8.83044398773681	-0.8749258485727535	-1.1035281519745503	-3.0868508665101	0.8771785095864044	-2.819953993707897	-1.9229246495807275	-5.5022262888033096	-7.673290281293335	-8.09057736864258	-13.093294362934158	-11.016458483196573	-6.8635026768207394	-0.3842533059311557	-5.712701232078583	-9.036127225462476	0.223094322218592	5.785693726656938	0.0	0.0	0.0	0.0	0.0	0.0	0.0	0.0	0.0	0.0	0.0	0.0	0.0
chr4:738882-739926	-13.093294362934158	-11.016458483196573	-6.8635026768207394	-0.3842533059311557	-5.712701232078583	-9.036127225462476	0.223094322218592	5.785693726656938	0.0	0.0	0.0	0.0	0.0	0.0	0.0	0.0	0.0	0.0	0.0	0.0	0.0	0.0	0.0	0.0	1.4690023129833818	15.574101100366727	17.64324183352988	15.500728692318885	18.26582237154059	11.457934563718057	6.396800006322997	6.580351682028313	7.2819918977475115	4.595219719250825	5.178806904229557	2.11785043154358	0.08170889073756069	1.23991842185766	0.0	2.5385084271047624	-1.1684259796378227	-2.776567584215914	-2.9156969147121443	0.6252873828651146	-0.05376417456755793	-2.5680898078806376	-3.048116034253442	-7.113475609834075	-6.4017456401887
chr4:742424-743236	5.785693726656938	0.0	0.0	0.0	0.0	0.0	0.0	0.0	0.0	0.0	0.0	0.0	0.0	0.0	0.0	0.0	0.0	1.4690023129833818	15.574101100366727	17.64324183352988	15.500728692318885	18.26582237154059	11.457934563718057	6.396800006322997	6.580351682028313	7.2819918977475115	4.595219719250825	5.178806904229557	2.11785043154358	0.08170889073756069	1.23991842185766	0.0	2.5385084271047624	-1.1684259796378227	-2.776567584215914	-2.9156969147121443	0.6252873828651146	-0.05376417456755793	-2.5680898078806376	-3.048116034253442	-7.113475609834075	-6.4017456401887	-2.9753244648478026	-1.684872899606169	0.5552050987676277	-10.902931119610518	-15.74875947168498	-17.30479149058278	-11.167141485000604
chr4:813755-814216	3.2303330011820517	8.515476046585214	5.310837756942531	8.612820258821683	9.118132408787268	14.2672187913202	9.467986806386063	10.04992704702587	8.826039215675575	13.045760514882724	10.374616363901959	14.19943770932851	12.783444932324441	10.900455733814496	9.19804372541199	9.429869276988992	11.95754941818218	8.598855870455846	8.860155971061626	8.941632043328182	9.033452874713126	9.372178812956724	9.851834462093827	9.209322080192118	7.935140632283738	7.986889922611209	6.167922080483811	8.127748994070833	5.5734374931647315	6.027714856747635	5.20397441060123	2.5030110627732345	3.795430719726896	-0.7601121629960523	0.8895220535795736	-1.6150950305450418	-2.810126367993808	-7.069851049645882	-5.032864118742795	-8.373902751660351	-8.924200741232259	-10.043198182166027	-12.338381771897495	-11.154731089991563	-10.651153978916254	-12.671015710781711	-7.657799223998144	-13.46967111033009	-15.765867707294632
chr4:854487-855069	-8.95750908529347	-5.466999554151656	-6.007495734201476	-8.459751312200527	-5.570612763716301	-20.240514138628804	-27.92304850349972	-29.273157843850317	-22.068005442414684	-17.693562078932295	-17.02554356131229	-5.991375590689474	-1.5680956148600083	-1.6464326100050977	0.3411449834230643	-2.8829372034406093	-1.4153618150052405	-2.9956618671778714	-0.6669447769226395	0.0	0.0	0.0	0.16130308697746265	0.21070289983532975	0.8098151579359418	-0.47712125471966244	0.32675222119505476	0.47712125471966244	0.0	1.4637527426815686	15.088592728393179	28.266806737036905	27.612818981097032	14.690528943303494	6.57476518714955	4.3297998184913284	8.480238840461949	6.2797239156760485	6.017969884349715	2.9828283621214524	5.047050755856869	2.723273893341178	0.5166017239636186	0.0	0.5586660984360844	2.971686686871333	3.0628063704927824	0.0	2.697872952935095
chr4:855563-856343	-8.459751312200527	-5.570612763716301	-20.240514138628804	-27.92304850349972	-29.273157843850317	-22.068005442414684	-17.693562078932295	-17.02554356131229	-5.991375590689474	-1.5680956148600083	-1.6464326100050977	0.3411449834230643	-2.8829372034406093	-1.4153618150052405	-2.9956618671778714	-0.6669447769226395	0.0	0.0	0.0	0.16130308697746265	0.21070289983532975	0.8098151579359418	-0.47712125471966244	0.32675222119505476	0.47712125471966244	0.0	1.4637527426815686	15.088592728393179	28.266806737036905	27.612818981097032	14.690528943303494	6.57476518714955	4.3297998184913284	8.480238840461949	6.2797239156760485	6.017969884349715	2.9828283621214524	5.047050755856869	2.723273893341178	0.5166017239636186	0.0	0.5586660984360844	2.971686686871333	3.0628063704927824	0.0	2.697872952935095	1.500234989332203	5.329791258661333	4.897122342810094
chr4:856344-856790	-5.570612763716301	-20.240514138628804	-27.92304850349972	-29.273157843850317	-22.068005442414684	-17.693562078932295	-17.02554356131229	-5.991375590689474	-1.5680956148600083	-1.6464326100050977	0.3411449834230643	-2.8829372034406093	-1.4153618150052405	-2.9956618671778714	-0.6669447769226395	0.0	0.0	0.0	0.16130308697746265	0.21070289983532975	0.8098151579359418	-0.47712125471966244	0.32675222119505476	0.47712125471966244	0.0	1.4637527426815686	15.088592728393179	28.266806737036905	27.612818981097032	14.690528943303494	6.57476518714955	4.3297998184913284	8.480238840461949	6.2797239156760485	6.017969884349715	2.9828283621214524	5.047050755856869	2.723273893341178	0.5166017239636186	0.0	0.5586660984360844	2.971686686871333	3.0628063704927824	0.0	2.697872952935095	1.500234989332203	5.329791258661333	4.897122342810094	2.63701437596204
chr4:1000361-1000861	-0.9884928598239788	-0.9884928598239788	1.4471649609082387	8.046316244318996	8.889909712789763	2.3896073453432467	2.839598030005811	3.3989556369357037	4.629980834317308	5.8777748876203715	1.8818010240021519	0.28972707936814057	0.3211156753379759	4.395927104645941	2.6770605113728285	1.1416133483953088	12.328917795112824	8.011272296644675	12.82174023617134	13.498215797274698	7.9627667317874335	4.51472159119624	2.1887341181904643	-3.2382309793331374	3.2598624725698695	2.4219761233695407	4.902153959513373	3.0835089092829535	6.111310551059456	5.222833495347029	0.5584395912421247	4.968476922472629	2.3097371020770665	2.114073399508628	1.5473401791281063	1.6700001052519595	1.845825534325418	-0.8538962447004192	-0.5401712395411558	0.48767952776639845	-0.28197937605734136	0.31600835506087405	-0.4845966543666636	-1.832297400550726	-1.3111235524817542	-3.544856878034742	-4.46462260393772	-3.3803492163193685	-0.16130308697746232
chr4:1001303-1002076	1.4471649609082387	8.046316244318996	8.889909712789763	2.3896073453432467	2.839598030005811	3.3989556369357037	4.629980834317308	5.8777748876203715	1.8818010240021519	0.28972707936814057	0.3211156753379759	4.395927104645941	2.6770605113728285	1.1416133483953088	12.328917795112824	8.011272296644675	12.82174023617134	13.498215797274698	7.9627667317874335	4.51472159119624	2.1887341181904643	-3.2382309793331374	3.2598624725698695	2.4219761233695407	4.902153959513373	3.0835089092829535	6.111310551059456	5.222833495347029	0.5584395912421247	4.968476922472629	2.3097371020770665	2.114073399508628	1.5473401791281063	1.6700001052519595	1.845825534325418	-0.8538962447004192	-0.5401712395411558	0.48767952776639845	-0.28197937605734136	0.31600835506087405	-0.4845966543666636	-1.832297400550726	-1.3111235524817542	-3.544856878034742	-4.46462260393772	-3.3803492163193685	-0.16130308697746232	-3.8675236283243524	-2.9542840292807178
chr4:1133542-1134785	1.689938085360143	-0.988985785794434	4.361961229392129	0.6491548913989951	7.446011239430616	4.6300625546102365	11.662184928086115	14.212264066473322	7.310216475989043	15.560558814643342	18.750429583951032	12.439607661061498	11.32669110852685	4.767025542053546	4.634546872039272	7.157372425690982	5.659921541248891	6.694138035721321	5.196090401776	2.0158854179074486	1.438275006859368	0.8078248045792215	3.083284865057282	-0.6569312848502507	-0.48314147079399433	-4.374388834859845	-0.8838034207522496	-0.08911586438568975	-1.9503773940432036	1.002218800574404	-1.0668755590631576	1.0575118562454215	-1.4806135075530658	-1.1760514275446143	-2.292510582656177	-4.368584753795279	-3.753133752904404	-0.485433315689084	-1.378140395019188	-3.884908372303392	-0.8074614042196859	-3.5157539165961076	-1.2400940254342014	-3.547596806534704	3.6705825651043082	9.862145535208981	4.071190109270219	2.186825009421875	3.084103902990284
chr2L:16387-17197	0	0	0	0	0	0	0	0	0	0	0	0	0	0	0	0	0	0	0	0	0	0	0	0	0	0	0	0	0	0	0	0	0	0	0	0	0	0	0	0	0	0	0	0	0	0	0	0	0
chr2L:17823-18526	0	0	0	0	0	0	0	0	0	0	0	0	0	0	0	0	0	0	0	0	0	0	0	0	0	0	0	0	0	0	0	0	0	0	0	0	0	0	0	0	0	0	0	0	0	0	0	0	0
chr2L:18566-18990	0	0	0	0	0	0	0	0	0	0	0	0	0	0	0	0	0	0	0	0	0	0	0	0	0	0	0	0	0	0	0	0	0	0	0	0	0	0	0	0	0	0	0	0	0	0	0	0	0
chr2L:18991-19535	0	0	0	0	0	0	0	0	0	0	0	0	0	0	0	0	0	0	0	0	0	0	0	0	0	0	0	0	0	0	0	0	0	0	0	0	0	0	0	0	0	0	0	0	0	0	0	0	0
chr2L:19536-20173	0	0	0	0	0	0	0	0	0	0	0	0	0	0	0	0	0	0	0	0	0	0	0	0	0	0	0	0	0	0	0	0	0	0	0	0	0	0	0	0	0	0	0	0	0	0	0	0	0
chr2L:20628-21331	0	0	0	0	0	0	0	0	0	0	0	0	0	0	0	0	0	0	0	0	0	0	0	0	0	0	0	0	0	0	0	0	0	0	0	0	0	0	0	0	0	0	0	0	0	0	0	0	0
chr2L:21362-22400	0	0	0	0	0	0	0	0	0	0	0	0	0	0	0	0	0	0	0	0	0	0	0	0	0	0	0	0	0	0	0	0	0	0	0	0	0	0	0	0	0	0	0	0	0	0	0	0	0
chr2L:35097-36247	0	0	0	0	0	0	0	0	0	0	0	0	0	0	0	0	0	0	0	0	0	0	0	0	0	0	0	0	0	0	0.0	0.0	0.0	0.0	0.0	0.0	0.0	0.0	0.0	0.0	51.636546529431655	43.250013432750094	42.122088045649654	19.927763543715916	8.252633953343425	16.230190151967562	14.368270054085583	15.744342985868073	6.806361202798359
chr2L:64937-65697	-8.810307141010197	-13.586720364579085	-14.96934647420762	-14.096501429984578	-6.211520569678502	-11.87153754112668	-5.444914661315037	0.19186358645158416	9.141694734238888	2.2969408167403422	4.98464845605357	4.227879379044437	-1.7452190518648174	-0.12407515954955818	10.025797163352365	19.631552883840033	24.078371583546883	8.368723366671789	0.6173067658815127	3.707486888233787	4.796508432790162	5.312255831649389	0.8065359368777398	3.3481760948100128	3.636537637550622	8.464648900895408	5.6496793514142665	10.386167769446953	12.56124917797405	9.957262597152383	7.8757304926980645	3.166338364415756	4.81245036020761	5.224462466426279	0.6315755278089185	-0.6648660573669203	-4.383948431732901	-6.141309943484365	-12.315809857813882	-10.304580906451791	-6.618255872674963	-0.7357890626869555	0.6252873828651146	0.1234585106606405	-0.37571028587632194	-0.5770132251949666	1.0668755590631576	-1.005007315023078	-1.0918598585894341
chr2L:65749-67408	-14.96934647420762	-14.096501429984578	-6.211520569678502	-11.87153754112668	-5.444914661315037	0.19186358645158416	9.141694734238888	2.2969408167403422	4.98464845605357	4.227879379044437	-1.7452190518648174	-0.12407515954955818	10.025797163352365	19.631552883840033	24.078371583546883	8.368723366671789	0.6173067658815127	3.707486888233787	4.796508432790162	5.312255831649389	0.8065359368777398	3.3481760948100128	3.636537637550622	8.464648900895408	5.6496793514142665	10.386167769446953	12.56124917797405	9.957262597152383	7.8757304926980645	3.166338364415756	4.81245036020761	5.224462466426279	0.6315755278089185	-0.6648660573669203	-4.383948431732901	-6.141309943484365	-12.315809857813882	-10.304580906451791	-6.618255872674963	-0.7357890626869555	0.6252873828651146	0.1234585106606405	-0.37571028587632194	-0.5770132251949666	1.0668755590631576	-1.005007315023078	-1.0918598585894341	-1.6171780788615426	-1.2203464871054786
chr2L:72176-73344	19.631552883840033	24.078371583546883	8.368723366671789	0.6173067658815127	3.707486888233787	4.796508432790162	5.312255831649389	0.8065359368777398	3.3481760948100128	3.636537637550622	8.464648900895408	5.6496793514142665	10.386167769446953	12.56124917797405	9.957262597152383	7.8757304926980645	3.166338364415756	4.81245036020761	5.224462466426279	0.6315755278089185	-0.6648660573669203	-4.383948431732901	-6.141309943484365	-12.315809857813882	-10.304580906451791	-6.618255872674963	-0.7357890626869555	0.6252873828651146	0.1234585106606405	-0.37571028587632194	-0.5770132251949666	1.0668755590631576	-1.005007315023078	-1.0918598585894341	-1.6171780788615426	-1.2203464871054786	-7.195277795981695	-8.66814767748717	-7.297107654583067	-9.852585601582517	-9.19566536024166	-0.5511011468531489	-10.912109661278382	-6.316799296403277	-7.630511512341701	-5.806948982400738	-6.134842043084954	1.9956962876115079	1.6096773894190728
chr2L:73345-74017	8.368723366671789	0.6173067658815127	3.707486888233787	4.796508432790162	5.312255831649389	0.8065359368777398	3.3481760948100128	3.636537637550622	8.464648900895408	5.6496793514142665	10.386167769446953	12.56124917797405	9.957262597152383	7.8757304926980645	3.166338364415756	4.81245036020761	5.224462466426279	0.6315755278089185	-0.6648660573669203	-4.383948431732901	-6.141309943484365	-12.315809857813882	-10.304580906451791	-6.618255872674963	-0.7357890626869555	0.6252873828651146	0.1234585106606405	-0.37571028587632194	-0.5770132251949666	1.0668755590631576	-1.005007315023078	-1.0918598585894341	-1.6171780788615426	-1.2203464871054786	-7.195277795981695	-8.66814767748717	-7.297107654583067	-9.852585601582517	-9.19566536024166	-0.5511011468531489	-10.912109661278382	-6.316799296403277	-7.630511512341701	-5.806948982400738	-6.134842043084954	1.9956962876115079	1.6096773894190728	-1.5310997621156073	0.21370491804281566
chr2L:101906-102836	0.0	0.0	2.31855924553118	2.4395024984750777	5.304384385719038	5.02638043299044	0.0	4.170137748544422	5.092352829684798	5.009698760376772	5.119335979623608	3.893150931416411	4.364205393366389	1.9859162132446282	2.814915703390496	-1.5906707975797865	2.4022748057439633	0.9645389113959693	0.9931449300976852	0.0	-0.9059652567236041	0.19672432677588858	1.5808373746462783	-0.37098667678888	1.1939387804147819	0.32018560075543717	-0.12408685724765907	0.7069294769474692	0.07481796653064664	4.675382175530052	2.9512471231667976	9.233014004483898	12.080357038077448	9.835596262990917	6.634823581975883	5.069815052932902	6.674794495025668	-0.16000589969411544	0.4547195741423294	-1.9563976305089277	-3.226419324534496	-4.367783599068256	-0.5801054635639582	-0.393115943093641	0.8515673009344947	-2.534984060161506	0.2614505271567006	1.388752253448813	-1.0990952844699733
chr2L:121722-122762	-3.226419324534496	-4.367783599068256	-0.5801054635639582	-0.393115943093641	0.8515673009344947	-2.534984060161506	0.2614505271567006	1.388752253448813	-1.0990952844699733	3.4243294003392135	1.3143008496017192	1.9601783318418151	-2.0087405621709027	-3.2965750299028516	-3.821835705944049	-1.3912823486446788	-2.796956675459594	-1.3851990166435546	-0.13045356992014925	-3.524383242558138	-0.8584344149345161	-0.11931067373464703	-1.1495366762343502	-0.6044393452309226	-2.946531518648129	-1.7779359916589463	-2.708298376616146	-3.7356805564974005	-2.9510574703885077	-2.253251255748297	-2.215050006324264	1.021979976098207	3.134840217575625	3.4032810078530695	4.071115004007954	-1.275040877761037	1.2188875033451634	-1.5524512494380298	0.6699316496634301	-2.9832441215112597	0.34541791414185063	1.8043063622805677	2.055538359891168	4.82721012817062	0.9108087471303778	-0.417504549564557	5.939498580483286	20.1920892904676	22.549951160630144
chr2L:129503-132236	-2.796956675459594	-1.3851990166435546	-0.13045356992014925	-3.524383242558138	-0.8584344149345161	-0.11931067373464703	-1.1495366762343502	-0.6044393452309226	-2.946531518648129	-1.7779359916589463	-2.708298376616146	-3.7356805564974005	-2.9510574703885077	-2.253251255748297	-2.215050006324264	1.021979976098207	3.134840217575625	3.4032810078530695	4.071115004007954	-1.275040877761037	1.2188875033451634	-1.5524512494380298	0.6699316496634301	-2.9832441215112597	0.34541791414185063	1.8043063622805677	2.055538359891168	4.82721012817062	0.9108087471303778	-0.417504549564557	5.939498580483286	20.1920892904676	22.549951160630144	21.002985767491307	11.24768623083477	8.138750471053148	10.198116915388036	8.034351057299537	2.333804602010913	-1.1647680880650118	-4.9880642851934756	-7.62986312148789	-7.611812617540401	-9.972957605250874	-9.603840606197124	-3.7627128261881317	8.539127387772147	5.455587700770808	0.1598364876355947
chr2L:142016-143749	1.8043063622805677	2.055538359891168	4.82721012817062	0.9108087471303778	-0.417504549564557	5.939498580483286	20.1920892904676	22.549951160630144	21.002985767491307	11.24768623083477	8.138750471053148	10.198116915388036	8.034351057299537	2.333804602010913	-1.1647680880650118	-4.9880642851934756	-7.62986312148789	-7.611812617540401	-9.972957605250874	-9.603840606197124	-3.7627128261881317	8.539127387772147	5.455587700770808	0.1598364876355947	-1.9534947623878847	-8.11893558111282	-7.816266287632137	-9.526352447474704	-12.92773030005524	-7.021063396573897	-8.999213790439786	-8.689952731142819	-2.694016807113604	-0.32675222119505476	1.0540009413075297	1.2429995135576393	4.151626491085922	2.833987965845525	-1.3386085568272064	-1.7597683219924343	-5.206812108306998	-3.3211625042704003	-2.488810178636422	-0.4693180592170089	-2.7964610403723054	-1.7535626562214939	2.6901809807942847	8.425671152344602	5.1608933349465165
chr2L:143750-144233	0.9108087471303778	-0.417504549564557	5.939498580483286	20.1920892904676	22.549951160630144	21.002985767491307	11.24768623083477	8.138750471053148	10.198116915388036	8.034351057299537	2.333804602010913	-1.1647680880650118	-4.9880642851934756	-7.62986312148789	-7.611812617540401	-9.972957605250874	-9.603840606197124	-3.7627128261881317	8.539127387772147	5.455587700770808	0.1598364876355947	-1.9534947623878847	-8.11893558111282	-7.816266287632137	-9.526352447474704	-12.92773030005524	-7.021063396573897	-8.999213790439786	-8.689952731142819	-2.694016807113604	-0.32675222119505476	1.0540009413075297	1.2429995135576393	4.151626491085922	2.833987965845525	-1.3386085568272064	-1.7597683219924343	-5.206812108306998	-3.3211625042704003	-2.488810178636422	-0.4693180592170089	-2.7964610403723054	-1.7535626562214939	2.6901809807942847	8.425671152344602	5.1608933349465165	3.7481978878552753	7.475707425107868	6.417658731516848
chr2L:206774-207553	0.09055686169801967	-10.128771704972568	-14.001079937033605	-23.7587471655799	-18.42908673400217	-1.4537386246613322	-0.97281299814844	-0.6038485989612387	0.9568070777091172	-0.32675222119505476	0.0	4.846844412008019	3.6801027289342927	4.110117511251296	7.37933478712763	3.669994430907956	5.385944289871079	1.2597571028495211	3.5796815889524534	2.7511078310436208	1.6051187572952976	1.0668755590631576	1.0668755590631576	0.16711877743474865	8.511316879785596	9.807256237668442	5.183658333880861	8.517942010632074	5.648833496852782	4.072506963598892	0.7301931835318509	2.8980003008420834	0.12580810293692404	0.2787408440440073	2.2653721615438545	-0.9253340925497531	-1.3882927393939333	-0.7359535705891888	-0.2240774644457132	0.7359535705891888	0.48270525311591445	1.7852197928690399	-1.3323508290265325	0.020901050466756634	-1.9919491999730181	-4.254393925283097	-7.203232920873335	-7.680105724443375	-6.350522935074645
chr2L:250560-251448	-9.288294282281667	-9.28452906149709	-7.375233612209485	-7.472206421128439	-7.791666814485827	-6.9263239999842305	3.1774627365615653	3.0064863476345103	1.556518899258384	3.842221803809573	-1.6910793405625417	-0.2970833565050143	-10.388468855951494	-5.620595361692786	12.564175025876681	9.254423794895677	6.513212343627371	2.8767206751019	0.9877963972343207	2.0017614787715137	0.6002440076944856	1.7923750469699609	-0.07089383708611127	-0.4971471528791606	-1.331911875238711	-4.433663210351916	-11.769598623504708	-16.04239310938902	-19.758623721857234	-15.891592469815293	-15.795790154621047	-13.378348072220739	-8.845660708160832	-27.716416113520214	-12.335142481344906	-19.25062678269007	-19.41244153661537	-11.80291166468998	-10.539445303918427	-0.32675222119505476	-1.6154407595203946	-1.6310099090721502	-1.2202113830661714	1.0668755590631576	-2.2890987262375684	2.123869746574087	2.9787924784078506	0.2614505271567006	0.32675222119505476
chr2L:312770-314366	8.15671268205163	3.3724885932558495	9.233488253782495	8.232865855661725	5.523676300165881	3.2129002612671687	1.622010104610111	-1.5628733765821603	-0.5750529778068305	0.5985162579857993	1.6806839062132066	0.21052632091416779	-0.9177247624663548	-2.8511567529125657	-2.6068082383935725	-7.407950777217552	-13.089882595960043	-12.267256999301038	-2.8443234913130184	4.005611144550627	1.1479232398912642	-3.5820087833634844	2.819445723186942	4.412435561656821	3.829580194064818	-1.1413338028550768	-4.13921377883038	-8.337298182719628	-10.662859560446416	-7.429198811482991	5.281678606476375	4.360825045725861	10.339191400711954	12.469617875568595	2.092295616842854	1.5199379497474321	0.18850703532295682	-0.15939845328681598	-0.37107205997171755	1.555036603294907	2.150304973944331	6.160696390117431	8.290471713942654	7.628142977807221	6.040127098203155	9.303057059709527	6.908604413097505	10.638507630296115	11.01928199190089
chr2L:394940-395484	-11.525200821852778	-9.862301159340435	-20.356012134364054	-17.877837516735212	-22.21850113083454	-12.613000186368197	-6.525083139360781	-1.684872899606169	0.0	0.0	0.0	0.0	0.0	0.0	0.0	0.0	0.0	0.0	0.0	0.0	-0.47712125471966244	-5.769309315056633	-11.153550942751073	-11.563118690175934	-6.500301752543451	-2.4452717055851085	1.9542807972074376	3.369218116343089	1.8449637325829729	6.918201921909466	0.08558324257943045	2.7694803534173644	0.24964072412890395	1.2994664175175838	5.351173180812695	0.0	2.0027685766756016	0.7121263297071472	2.032358089024581	2.9309859264213385	0.0	0.0	15.059028943342927	23.54308911170402	25.439507668037113	13.102529901867356	12.783910676876799	16.935442698034823	9.707918347932896
chr2L:403411-404710	0.0	0.0	0.0	-0.47712125471966244	-5.769309315056633	-11.153550942751073	-11.563118690175934	-6.500301752543451	-2.4452717055851085	1.9542807972074376	3.369218116343089	1.8449637325829729	6.918201921909466	0.08558324257943045	2.7694803534173644	0.24964072412890395	1.2994664175175838	5.351173180812695	0.0	2.0027685766756016	0.7121263297071472	2.032358089024581	2.9309859264213385	0.0	0.0	15.059028943342927	23.54308911170402	25.439507668037113	13.102529901867356	12.783910676876799	16.935442698034823	9.707918347932896	16.29457048834553	10.330224141313359	10.774751257122675	7.19819992653823	5.276498151056837	4.084619082211005	3.8766695718095843	3.1328470085710234	2.1902472234879657	3.8463512735620733	0.5672945398528482	4.6195263517300456	6.116820534113349	0.8972722335235049	3.7098556395087443	2.748045533109491	2.919467061213978
chr2L:413680-414252	2.032358089024581	2.9309859264213385	0.0	0.0	15.059028943342927	23.54308911170402	25.439507668037113	13.102529901867356	12.783910676876799	16.935442698034823	9.707918347932896	16.29457048834553	10.330224141313359	10.774751257122675	7.19819992653823	5.276498151056837	4.084619082211005	3.8766695718095843	3.1328470085710234	2.1902472234879657	3.8463512735620733	0.5672945398528482	4.6195263517300456	6.116820534113349	0.8972722335235049	3.7098556395087443	2.748045533109491	2.919467061213978	3.5176983815019542	5.117058556360168	4.939562219707682	1.8760225724655515	2.658167326777121	2.804015682017809	3.1239653368038622	5.938998311221792	1.9847558314096547	0.47361638658811406	0.3452954366129191	1.414708046542775	3.289539538281304	-1.488376308913564	3.6606979549285037	1.673350503748883	2.519998026013822	2.4241895008203733	0.3900708566124976	0.7600095604924517	1.7705125473744248
chr2L:414267-415050	2.9309859264213385	0.0	0.0	15.059028943342927	23.54308911170402	25.439507668037113	13.102529901867356	12.783910676876799	16.935442698034823	9.707918347932896	16.29457048834553	10.330224141313359	10.774751257122675	7.19819992653823	5.276498151056837	4.084619082211005	3.8766695718095843	3.1328470085710234	2.1902472234879657	3.8463512735620733	0.5672945398528482	4.6195263517300456	6.116820534113349	0.8972722335235049	3.7098556395087443	2.748045533109491	2.919467061213978	3.5176983815019542	5.117058556360168	4.939562219707682	1.8760225724655515	2.658167326777121	2.804015682017809	3.1239653368038622	5.938998311221792	1.9847558314096547	0.47361638658811406	0.3452954366129191	1.414708046542775	3.289539538281304	-1.488376308913564	3.6606979549285037	1.673350503748883	2.519998026013822	2.4241895008203733	0.3900708566124976	0.7600095604924517	1.7705125473744248	3.930323871735398
chr2L:415051-415646	0.0	15.059028943342927	23.54308911170402	25.439507668037113	13.102529901867356	12.783910676876799	16.935442698034823	9.707918347932896	16.29457048834553	10.330224141313359	10.774751257122675	7.19819992653823	5.276498151056837	4.084619082211005	3.8766695718095843	3.1328470085710234	2.1902472234879657	3.8463512735620733	0.5672945398528482	4.6195263517300456	6.116820534113349	0.8972722335235049	3.7098556395087443	2.748045533109491	2.919467061213978	3.5176983815019542	5.117058556360168	4.939562219707682	1.8760225724655515	2.658167326777121	2.804015682017809	3.1239653368038622	5.938998311221792	1.9847558314096547	0.47361638658811406	0.3452954366129191	1.414708046542775	3.289539538281304	-1.488376308913564	3.6606979549285037	1.673350503748883	2.519998026013822	2.4241895008203733	0.3900708566124976	0.7600095604924517	1.7705125473744248	3.930323871735398	-1.160317993903071	1.2291461106938835
chr2L:420900-421827	7.19819992653823	5.276498151056837	4.084619082211005	3.8766695718095843	3.1328470085710234	2.1902472234879657	3.8463512735620733	0.5672945398528482	4.6195263517300456	6.116820534113349	0.8972722335235049	3.7098556395087443	2.748045533109491	2.919467061213978	3.5176983815019542	5.117058556360168	4.939562219707682	1.8760225724655515	2.658167326777121	2.804015682017809	3.1239653368038622	5.938998311221792	1.9847558314096547	0.47361638658811406	0.3452954366129191	1.414708046542775	3.289539538281304	-1.488376308913564	3.6606979549285037	1.673350503748883	2.519998026013822	2.4241895008203733	0.3900708566124976	0.7600095604924517	1.7705125473744248	3.930323871735398	-1.160317993903071	1.2291461106938835	-1.1302848973624595	1.374175712135169	-1.1556595638236102	-0.9664813862487598	-0.15316327705137103	-1.3636144072207184	-2.3375743087740104	-1.7848854129164584	-1.851174601859889	-4.2898821459565655	-4.591978565044374
chr2L:430312-432268	2.804015682017809	3.1239653368038622	5.938998311221792	1.9847558314096547	0.47361638658811406	0.3452954366129191	1.414708046542775	3.289539538281304	-1.488376308913564	3.6606979549285037	1.673350503748883	2.519998026013822	2.4241895008203733	0.3900708566124976	0.7600095604924517	1.7705125473744248	3.930323871735398	-1.160317993903071	1.2291461106938835	-1.1302848973624595	1.374175712135169	-1.1556595638236102	-0.9664813862487598	-0.15316327705137103	-1.3636144072207184	-2.3375743087740104	-1.7848854129164584	-1.851174601859889	-4.2898821459565655	-4.591978565044374	-3.412845688981757	3.666364385675166	-1.5381237010557403	0.21194472230215433	-0.13066694082512004	0.17612210187656233	-1.1806106111935757	-1.516831869828385	0.6281123178045772	-2.389439948471068	-4.799734979753498	-8.847309252575352	-9.575492874303015	-13.10616817008721	-9.038855628302757	-8.931676192341243	-2.08497988986241	0.46660954739493005	3.8453212042543123
chr2L:477619-478621	0.7184390432389719	-1.170041379908726	-0.21630818707899907	-0.018658848388517252	-0.8843369443026624	-1.184206858971674	0.13113240125265113	7.427292085004944	11.54609460751101	14.735483910771855	16.331718385177034	13.832285603742799	0.9913635211678324	6.802171824997204	6.336049653404375	7.814132892890688	6.715889490926719	2.406869560502716	-0.29010948075399784	3.447032522633031	2.0697418737400834	2.3310134866335566	2.5612160064868266	3.4306238129291877	0.638476605987271	2.2723894212421096	1.6724992027761654	1.935730462784268	3.7084951259097565	2.6466730220709422	10.474134642208456	9.235605870394936	10.962408765666797	6.860806498018915	5.120641775925925	-1.2229436032845447	-3.6985561745848994	-7.658155292968419	-9.430364006217166	-8.688886936831397	-2.925889146705772	-0.9061093567316609	-0.5123807687549015	-4.650604064309834	-6.620331734009911	-6.94902020588978	-9.342996234447805	-10.551676378514516	-13.570531002684142
chr2L:478622-479871	-0.21630818707899907	-0.018658848388517252	-0.8843369443026624	-1.184206858971674	0.13113240125265113	7.427292085004944	11.54609460751101	14.735483910771855	16.331718385177034	13.832285603742799	0.9913635211678324	6.802171824997204	6.336049653404375	7.814132892890688	6.715889490926719	2.406869560502716	-0.29010948075399784	3.447032522633031	2.0697418737400834	2.3310134866335566	2.5612160064868266	3.4306238129291877	0.638476605987271	2.2723894212421096	1.6724992027761654	1.935730462784268	3.7084951259097565	2.6466730220709422	10.474134642208456	9.235605870394936	10.962408765666797	6.860806498018915	5.120641775925925	-1.2229436032845447	-3.6985561745848994	-7.658155292968419	-9.430364006217166	-8.688886936831397	-2.925889146705772	-0.9061093567316609	-0.5123807687549015	-4.650604064309834	-6.620331734009911	-6.94902020588978	-9.342996234447805	-10.551676378514516	-13.570531002684142	-12.158344812687165	-15.246693212977581
chr2L:488723-489884	2.5612160064868266	3.4306238129291877	0.638476605987271	2.2723894212421096	1.6724992027761654	1.935730462784268	3.7084951259097565	2.6466730220709422	10.474134642208456	9.235605870394936	10.962408765666797	6.860806498018915	5.120641775925925	-1.2229436032845447	-3.6985561745848994	-7.658155292968419	-9.430364006217166	-8.688886936831397	-2.925889146705772	-0.9061093567316609	-0.5123807687549015	-4.650604064309834	-6.620331734009911	-6.94902020588978	-9.342996234447805	-10.551676378514516	-13.570531002684142	-12.158344812687165	-15.246693212977581	0.1318348178209692	6.4619689700379075	3.709962182268668	0.0	3.8206748562873742	8.563887287589035	11.964604839634971	13.066567492912311	12.978981429063891	7.561765133851192	9.813550092167846	2.8593830335966453	2.7508544018586485	0.9568870052362031	1.0364999842968523	3.467507736902185	0.5052160445224394	-0.5762557579897798	-4.69113243703386	-4.2749565227044215
chr2L:489885-491216	0.638476605987271	2.2723894212421096	1.6724992027761654	1.935730462784268	3.7084951259097565	2.6466730220709422	10.474134642208456	9.235605870394936	10.962408765666797	6.860806498018915	5.120641775925925	-1.2229436032845447	-3.6985561745848994	-7.658155292968419	-9.430364006217166	-8.688886936831397	-2.925889146705772	-0.9061093567316609	-0.5123807687549015	-4.650604064309834	-6.620331734009911	-6.94902020588978	-9.342996234447805	-10.551676378514516	-13.570531002684142	-12.158344812687165	-15.246693212977581	0.1318348178209692	6.4619689700379075	3.709962182268668	0.0	3.8206748562873742	8.563887287589035	11.964604839634971	13.066567492912311	12.978981429063891	7.561765133851192	9.813550092167846	2.8593830335966453	2.7508544018586485	0.9568870052362031	1.0364999842968523	3.467507736902185	0.5052160445224394	-0.5762557579897798	-4.69113243703386	-4.2749565227044215	-6.48219582035115	-7.222491173794459
chr2L:491438-492715	1.935730462784268	3.7084951259097565	2.6466730220709422	10.474134642208456	9.235605870394936	10.962408765666797	6.860806498018915	5.120641775925925	-1.2229436032845447	-3.6985561745848994	-7.658155292968419	-9.430364006217166	-8.688886936831397	-2.925889146705772	-0.9061093567316609	-0.5123807687549015	-4.650604064309834	-6.620331734009911	-6.94902020588978	-9.342996234447805	-10.551676378514516	-13.570531002684142	-12.158344812687165	-15.246693212977581	0.1318348178209692	6.4619689700379075	3.709962182268668	0.0	3.8206748562873742	8.563887287589035	11.964604839634971	13.066567492912311	12.978981429063891	7.561765133851192	9.813550092167846	2.8593830335966453	2.7508544018586485	0.9568870052362031	1.0364999842968523	3.467507736902185	0.5052160445224394	-0.5762557579897798	-4.69113243703386	-4.2749565227044215	-6.48219582035115	-7.222491173794459	-9.597154567499526	-11.710788082031945	-12.440212923735963
chr2L:540145-540640	-1.2780642861172016	5.875417116257379	5.581172242577899	7.471909997847231	8.906780057202834	7.6478123690172515	1.684872899606169	2.023199109623517	3.1584723442781013	4.042843822234211	3.1116668475861973	4.471277517780201	2.0630298654242427	3.4679705443141273	2.94439140520118	-0.26145052715670036	2.5437212007026666	2.6781291257495807	3.869677975885931	4.494394192213653	1.885225948303227	0.5086281733494482	0.0959900466312361	-1.0170392588061532	0.1994860242418286	-5.47531454617192	-7.758029000186251	-7.197965906951304	-7.2901139621607545	-1.4141355120143915	-1.0466924622419154	-0.6252873828651145	-5.064467894065693	-8.382714698799365	-7.6357209368742	-7.019475532594558	-6.065408475981182	-9.26714810759549	-4.056793638730706	-12.745052159737863	-13.332488344919556	-7.620141055176923	-2.7943075779141706	-0.9814959810706616	-1.4539922934670313	-3.8223612045914703	-2.6036150651343792	-2.4532489738990098	-0.2406233412219088
chr2L:540641-541476	5.875417116257379	5.581172242577899	7.471909997847231	8.906780057202834	7.6478123690172515	1.684872899606169	2.023199109623517	3.1584723442781013	4.042843822234211	3.1116668475861973	4.471277517780201	2.0630298654242427	3.4679705443141273	2.94439140520118	-0.26145052715670036	2.5437212007026666	2.6781291257495807	3.869677975885931	4.494394192213653	1.885225948303227	0.5086281733494482	0.0959900466312361	-1.0170392588061532	0.1994860242418286	-5.47531454617192	-7.758029000186251	-7.197965906951304	-7.2901139621607545	-1.4141355120143915	-1.0466924622419154	-0.6252873828651145	-5.064467894065693	-8.382714698799365	-7.6357209368742	-7.019475532594558	-6.065408475981182	-9.26714810759549	-4.056793638730706	-12.745052159737863	-13.332488344919556	-7.620141055176923	-2.7943075779141706	-0.9814959810706616	-1.4539922934670313	-3.8223612045914703	-2.6036150651343792	-2.4532489738990098	-0.2406233412219088	-0.598002268201828
chr2L:558973-559907	-9.26714810759549	-4.056793638730706	-12.745052159737863	-13.332488344919556	-7.620141055176923	-2.7943075779141706	-0.9814959810706616	-1.4539922934670313	-3.8223612045914703	-2.6036150651343792	-2.4532489738990098	-0.2406233412219088	-0.598002268201828	-3.0738112880347135	0.2614505271567006	0.0	0.0	1.5728296112829785	-0.4686308808104423	7.501757999051925	10.096224430951073	5.316397790674291	8.356309817012038	1.7053943810568326	2.566226754290258	-0.9033232248393573	-2.5254389284717838	-4.228132953757024	-1.6234008011593475	-4.303172017871794	0.9467400074240724	4.239618363793335	8.610798123684733	1.7802406521121157	0.32675222119505476	-0.32675222119505476	2.6203240982094096	10.833150825548781	3.0268034696889843	13.189844527045256	9.10154088288177	12.907903148405953	7.619681380328685	11.397453127176563	5.567570295411081	9.127919497394132	14.772965710432672	13.240609829897096	7.609911024656693
chr2L:575737-578091	0.32675222119505476	-0.32675222119505476	2.6203240982094096	10.833150825548781	3.0268034696889843	13.189844527045256	9.10154088288177	12.907903148405953	7.619681380328685	11.397453127176563	5.567570295411081	9.127919497394132	14.772965710432672	13.240609829897096	7.609911024656693	1.7861675960816232	4.699599595683115	4.229520696985104	1.617827260933472	-0.23261279407522478	-2.4732456650347387	-2.6572245170535753	-2.6230035300939303	-4.525692741374173	-7.725789947992441	-12.843273612579962	-16.35757020797935	-20.727138745570116	-19.974193776572132	-20.78712083770367	-6.63578088913361	-0.24476580002409246	3.2487996591429877	2.6914372567677103	0.8731932939300534	8.696526010867927	8.626049037427565	8.397480413781523	2.6096729388443154	16.29405797147471	16.764295029213827	26.227815269694986	9.89273244344402	0.4414123674337495	11.17642071208812	13.891304184201273	16.929078123121833	14.438556982884599	12.95392232344473
chr2L:701109-701767	-1.997980396965068	-2.602302607788822	-2.0082949985124143	0.3882635977133554	-1.8088680837744013	1.3092762816111747	-1.6547023236346425	-2.052724314942	-3.2906837833901545	-3.1287231283136516	-7.736706252930678	-6.357646151239563	-7.567412054201782	-6.826178910467629	-6.7077003261073385	-4.558379831300908	-3.324713995259318	-3.427275380552894	-2.3788933918664297	-2.7348824297150895	-1.487716813422176	-0.022345086646840054	-1.5618599389314316	-3.120853883964058	-3.422936422038788	-0.30028427771583877	-1.6670024866640782	1.1223240852053644	-0.3631784717146008	-0.7268454328018655	1.4298480762138663	-1.9297695677557742	0.9698979575395525	-1.470376870761439	-0.8328448153262001	-3.357657103786579	-4.033948111800126	-4.367718938598033	-3.0533690178205926	-4.868380613216671	-3.439798333142802	-1.4809184663917092	-0.4810800106415352	0.8382827758144688	0.7956201341448869	0.8057239592191127	1.944723474897305	-1.5786740540057065	-1.1542211580457096
chr2L:701768-701925	-2.602302607788822	-2.0082949985124143	0.3882635977133554	-1.8088680837744013	1.3092762816111747	-1.6547023236346425	-2.052724314942	-3.2906837833901545	-3.1287231283136516	-7.736706252930678	-6.357646151239563	-7.567412054201782	-6.826178910467629	-6.7077003261073385	-4.558379831300908	-3.324713995259318	-3.427275380552894	-2.3788933918664297	-2.7348824297150895	-1.487716813422176	-0.022345086646840054	-1.5618599389314316	-3.120853883964058	-3.422936422038788	-0.30028427771583877	-1.6670024866640782	1.1223240852053644	-0.3631784717146008	-0.7268454328018655	1.4298480762138663	-1.9297695677557742	0.9698979575395525	-1.470376870761439	-0.8328448153262001	-3.357657103786579	-4.033948111800126	-4.367718938598033	-3.0533690178205926	-4.868380613216671	-3.439798333142802	-1.4809184663917092	-0.4810800106415352	0.8382827758144688	0.7956201341448869	0.8057239592191127	1.944723474897305	-1.5786740540057065	-1.1542211580457096	-2.7113189499127976
chr2L:701926-702693	-2.602302607788822	-2.0082949985124143	0.3882635977133554	-1.8088680837744013	1.3092762816111747	-1.6547023236346425	-2.052724314942	-3.2906837833901545	-3.1287231283136516	-7.736706252930678	-6.357646151239563	-7.567412054201782	-6.826178910467629	-6.7077003261073385	-4.558379831300908	-3.324713995259318	-3.427275380552894	-2.3788933918664297	-2.7348824297150895	-1.487716813422176	-0.022345086646840054	-1.5618599389314316	-3.120853883964058	-3.422936422038788	-0.30028427771583877	-1.6670024866640782	1.1223240852053644	-0.3631784717146008	-0.7268454328018655	1.4298480762138663	-1.9297695677557742	0.9698979575395525	-1.470376870761439	-0.8328448153262001	-3.357657103786579	-4.033948111800126	-4.367718938598033	-3.0533690178205926	-4.868380613216671	-3.439798333142802	-1.4809184663917092	-0.4810800106415352	0.8382827758144688	0.7956201341448869	0.8057239592191127	1.944723474897305	-1.5786740540057065	-1.1542211580457096	-2.7113189499127976
chr2L:714120-715843	-1.6670024866640782	1.1223240852053644	-0.3631784717146008	-0.7268454328018655	1.4298480762138663	-1.9297695677557742	0.9698979575395525	-1.470376870761439	-0.8328448153262001	-3.357657103786579	-4.033948111800126	-4.367718938598033	-3.0533690178205926	-4.868380613216671	-3.439798333142802	-1.4809184663917092	-0.4810800106415352	0.8382827758144688	0.7956201341448869	0.8057239592191127	1.944723474897305	-1.5786740540057065	-1.1542211580457096	-2.7113189499127976	-3.107251729181504	-1.2298241067312043	-3.5927084540234593	-3.88593410300608	-4.189117487553596	-5.203348024005964	-3.5634093206534128	-4.3841417260879805	-3.1599033493807864	-6.559271747784525	-4.63115905477339	-7.102646622514804	-8.362278899459845	-9.269150845221366	-12.991026843449252	-9.939714405263606	-15.369181271425266	-9.643428233867136	-12.383057144444553	-13.666700090314553	-5.849717861960965	-8.927126048062144	0.0	0.0	0.0
chr2L:739577-740899	0.0	0.0	0.0	0.0	0.0	0.0	0.0	0.0	0.0	0.0	0.0	0.0	-0.7575171693963538	-2.985572867913364	1.6799829771342853	2.271588396551524	-0.4359239231164445	2.494461185794978	3.165190497855578	1.0466924622419154	-0.47712125471966244	0.6992410207988732	7.050624460682	10.937077504422673	18.167546699524248	23.4654198062972	24.721344857996996	17.411156411125937	9.89859680654157	18.496951982830797	16.548018075859755	12.785214755582057	14.893247194329984	11.372777206067001	8.6760000955308	1.732561000986302	-3.364585926073378	-6.304369374343923	-5.46173398900417	-4.994868453853027	-4.040625042584499	-5.849190979501998	-9.977552362259873	-11.077918054245625	-8.30765292031546	-9.214646305477459	-7.428924922733247	-7.6901714247311705	-9.057420510839691
chr2L:745129-746406	0.0	-0.7575171693963538	-2.985572867913364	1.6799829771342853	2.271588396551524	-0.4359239231164445	2.494461185794978	3.165190497855578	1.0466924622419154	-0.47712125471966244	0.6992410207988732	7.050624460682	10.937077504422673	18.167546699524248	23.4654198062972	24.721344857996996	17.411156411125937	9.89859680654157	18.496951982830797	16.548018075859755	12.785214755582057	14.893247194329984	11.372777206067001	8.6760000955308	1.732561000986302	-3.364585926073378	-6.304369374343923	-5.46173398900417	-4.994868453853027	-4.040625042584499	-5.849190979501998	-9.977552362259873	-11.077918054245625	-8.30765292031546	-9.214646305477459	-7.428924922733247	-7.6901714247311705	-9.057420510839691	-1.9769857196479577	1.1737218734474009	-0.37107205997171755	3.7664313078377303	6.202594923016175	5.849389116893255	6.618065868403234	7.333902686551632	4.205771907883877	5.632289863569848	5.387496967205736
chr2L:808280-809058	4.766197557738713	5.003745750732939	2.5788811463431816	4.037223878438133	3.5446948028507714	-0.4761266549436613	1.0466924622419154	-4.141275975931515	-3.3082375106344695	-0.5766073835571244	-1.3361028595672475	-0.955995091775184	-2.744993726563695	2.1272896894664313	-4.22000708315899	-3.163814935992717	-0.7526679822629239	-0.5575241806760864	-0.3842533059311557	-0.7359535705891888	0.48688075520208907	-0.974618295342443	0.770469015733479	1.25410389553528	3.340200380038247	0.9884928598239788	0.0	0.0	-2.259982999975834	4.440363002902444	4.839258570804809	7.787199782111282	6.471519828014222	7.150367236018237	4.527266122957154	4.62328593224862	1.379969374194907	2.1241775799861418	2.9898765362936413	6.11283911524788	0.8104803218971602	1.9320336651655252	1.91648479614274	4.102993890384343	3.193837633370248	2.158187571546236	3.647196142690099	2.3441438577723446	2.8716780026599737
chr2L:809059-810604	2.5788811463431816	4.037223878438133	3.5446948028507714	-0.4761266549436613	1.0466924622419154	-4.141275975931515	-3.3082375106344695	-0.5766073835571244	-1.3361028595672475	-0.955995091775184	-2.744993726563695	2.1272896894664313	-4.22000708315899	-3.163814935992717	-0.7526679822629239	-0.5575241806760864	-0.3842533059311557	-0.7359535705891888	0.48688075520208907	-0.974618295342443	0.770469015733479	1.25410389553528	3.340200380038247	0.9884928598239788	0.0	0.0	-2.259982999975834	4.440363002902444	4.839258570804809	7.787199782111282	6.471519828014222	7.150367236018237	4.527266122957154	4.62328593224862	1.379969374194907	2.1241775799861418	2.9898765362936413	6.11283911524788	0.8104803218971602	1.9320336651655252	1.91648479614274	4.102993890384343	3.193837633370248	2.158187571546236	3.647196142690099	2.3441438577723446	2.8716780026599737	1.0634535672695904	0.6900745991758384
chr2L:820742-821967	0.9884928598239788	0.0	0.0	-2.259982999975834	4.440363002902444	4.839258570804809	7.787199782111282	6.471519828014222	7.150367236018237	4.527266122957154	4.62328593224862	1.379969374194907	2.1241775799861418	2.9898765362936413	6.11283911524788	0.8104803218971602	1.9320336651655252	1.91648479614274	4.102993890384343	3.193837633370248	2.158187571546236	3.647196142690099	2.3441438577723446	2.8716780026599737	1.0634535672695904	0.6900745991758384	-1.692735245328295	4.611889131097897	6.4621613943892795	2.1445045313528177	4.4240498387230245	-0.4531191014096446	-3.2030645819197443	-9.480870924049052	-7.799133928461442	-8.065848593757234	-2.357756426829297	-8.010029525611959	-19.334622077511813	-11.046721072679572	-12.646155050180967	-3.5184253821581133	-1.0466924622419154	-12.118153112476499	-8.553646335041138	-9.09155474164282	-10.580924848656755	-2.943814282356755	-1.6525945075586288
chr2L:825655-826806	4.62328593224862	1.379969374194907	2.1241775799861418	2.9898765362936413	6.11283911524788	0.8104803218971602	1.9320336651655252	1.91648479614274	4.102993890384343	3.193837633370248	2.158187571546236	3.647196142690099	2.3441438577723446	2.8716780026599737	1.0634535672695904	0.6900745991758384	-1.692735245328295	4.611889131097897	6.4621613943892795	2.1445045313528177	4.4240498387230245	-0.4531191014096446	-3.2030645819197443	-9.480870924049052	-7.799133928461442	-8.065848593757234	-2.357756426829297	-8.010029525611959	-19.334622077511813	-11.046721072679572	-12.646155050180967	-3.5184253821581133	-1.0466924622419154	-12.118153112476499	-8.553646335041138	-9.09155474164282	-10.580924848656755	-2.943814282356755	-1.6525945075586288	-5.256762951266791	-1.53172278343657	-3.9457988688804946	-5.176596163089456	-0.9487948033908559	1.1227278195886907	0.47712125471966244	-0.3842533059311557	0.9884928598239788	0.0
chr2L:832830-833954	1.0634535672695904	0.6900745991758384	-1.692735245328295	4.611889131097897	6.4621613943892795	2.1445045313528177	4.4240498387230245	-0.4531191014096446	-3.2030645819197443	-9.480870924049052	-7.799133928461442	-8.065848593757234	-2.357756426829297	-8.010029525611959	-19.334622077511813	-11.046721072679572	-12.646155050180967	-3.5184253821581133	-1.0466924622419154	-12.118153112476499	-8.553646335041138	-9.09155474164282	-10.580924848656755	-2.943814282356755	-1.6525945075586288	-5.256762951266791	-1.53172278343657	-3.9457988688804946	-5.176596163089456	-0.9487948033908559	1.1227278195886907	0.47712125471966244	-0.3842533059311557	0.9884928598239788	0.0	6.7479119917174035	4.151436721231002	0.0	0.0	2.6586780733527684	11.044882639159646	9.298628866042252	-0.7359535705891888	-1.3821770810048504	5.013625352617575	14.036057986327853	12.479375601850652	11.886494573241594	11.747380757312845
chr2L:851085-851197	0.0	0.0	2.6586780733527684	11.044882639159646	9.298628866042252	-0.7359535705891888	-1.3821770810048504	5.013625352617575	14.036057986327853	12.479375601850652	11.886494573241594	11.747380757312845	9.24271412436748	2.4092732931124687	7.544914873813238	7.061221400333887	10.627678256351453	7.109497187363145	7.74136820979973	19.329872182969947	9.330293441764335	7.132696215392958	15.206277817450522	20.60378920912347	13.273996609251	11.897091223713039	2.7498384506215685	-0.5253710144123359	-5.72151781105708	-2.903601242303119	9.353721687953483	4.051734394580889	0.9716247387560053	-4.3466078207440395	-11.363878611267289	-13.392093195143591	-13.675557470897765	-11.17462321613343	-6.171456631272707	-5.1759901281114145	4.20623899765598	7.756762596410534	6.35528105540811	5.034837012634327	0.7525822297106237	-2.1147046138535033	-7.856796464374681	-15.39497809457508	-22.203223701649893
chr2L:851198-851545	0.0	0.0	2.6586780733527684	11.044882639159646	9.298628866042252	-0.7359535705891888	-1.3821770810048504	5.013625352617575	14.036057986327853	12.479375601850652	11.886494573241594	11.747380757312845	9.24271412436748	2.4092732931124687	7.544914873813238	7.061221400333887	10.627678256351453	7.109497187363145	7.74136820979973	19.329872182969947	9.330293441764335	7.132696215392958	15.206277817450522	20.60378920912347	13.273996609251	11.897091223713039	2.7498384506215685	-0.5253710144123359	-5.72151781105708	-2.903601242303119	9.353721687953483	4.051734394580889	0.9716247387560053	-4.3466078207440395	-11.363878611267289	-13.392093195143591	-13.675557470897765	-11.17462321613343	-6.171456631272707	-5.1759901281114145	4.20623899765598	7.756762596410534	6.35528105540811	5.034837012634327	0.7525822297106237	-2.1147046138535033	-7.856796464374681	-15.39497809457508	-22.203223701649893
chr2L:854743-855471	5.013625352617575	14.036057986327853	12.479375601850652	11.886494573241594	11.747380757312845	9.24271412436748	2.4092732931124687	7.544914873813238	7.061221400333887	10.627678256351453	7.109497187363145	7.74136820979973	19.329872182969947	9.330293441764335	7.132696215392958	15.206277817450522	20.60378920912347	13.273996609251	11.897091223713039	2.7498384506215685	-0.5253710144123359	-5.72151781105708	-2.903601242303119	9.353721687953483	4.051734394580889	0.9716247387560053	-4.3466078207440395	-11.363878611267289	-13.392093195143591	-13.675557470897765	-11.17462321613343	-6.171456631272707	-5.1759901281114145	4.20623899765598	7.756762596410534	6.35528105540811	5.034837012634327	0.7525822297106237	-2.1147046138535033	-7.856796464374681	-15.39497809457508	-22.203223701649893	-20.340284961694504	0.07147821308566336	3.578525334652231	11.446981361946676	12.050583084850837	8.074936886954555	10.497848277970899
chr2L:855472-856640	14.036057986327853	12.479375601850652	11.886494573241594	11.747380757312845	9.24271412436748	2.4092732931124687	7.544914873813238	7.061221400333887	10.627678256351453	7.109497187363145	7.74136820979973	19.329872182969947	9.330293441764335	7.132696215392958	15.206277817450522	20.60378920912347	13.273996609251	11.897091223713039	2.7498384506215685	-0.5253710144123359	-5.72151781105708	-2.903601242303119	9.353721687953483	4.051734394580889	0.9716247387560053	-4.3466078207440395	-11.363878611267289	-13.392093195143591	-13.675557470897765	-11.17462321613343	-6.171456631272707	-5.1759901281114145	4.20623899765598	7.756762596410534	6.35528105540811	5.034837012634327	0.7525822297106237	-2.1147046138535033	-7.856796464374681	-15.39497809457508	-22.203223701649893	-20.340284961694504	0.07147821308566336	3.578525334652231	11.446981361946676	12.050583084850837	8.074936886954555	10.497848277970899	7.788523019121647
chr2L:870114-870997	-6.171456631272707	-5.1759901281114145	4.20623899765598	7.756762596410534	6.35528105540811	5.034837012634327	0.7525822297106237	-2.1147046138535033	-7.856796464374681	-15.39497809457508	-22.203223701649893	-20.340284961694504	0.07147821308566336	3.578525334652231	11.446981361946676	12.050583084850837	8.074936886954555	10.497848277970899	7.788523019121647	8.559539135850267	3.835796513900097	2.2472908959422706	-3.2296466395323433	-2.6739138726224643	-6.184905886501277	-4.225543191458073	0.7188321326006513	0.05856031915404915	2.568882523526725	-1.2568342149486216	0.7799863043302593	1.8723215202791552	-3.245253038317354	-2.3739566985040725	-6.587329567636202	-3.3424884396717602	-2.329653717475057	-5.2067680440835735	-0.2681854859691827	-2.4797989929280986	-0.7077442727603775	0.6984668145482467	0.18956458884263475	-1.8872400920595551	-2.4856532127710644	-4.51993928999114	-6.897058631042249	-7.443322925486881	-11.673912410288029
chr2L:870998-872434	-5.1759901281114145	4.20623899765598	7.756762596410534	6.35528105540811	5.034837012634327	0.7525822297106237	-2.1147046138535033	-7.856796464374681	-15.39497809457508	-22.203223701649893	-20.340284961694504	0.07147821308566336	3.578525334652231	11.446981361946676	12.050583084850837	8.074936886954555	10.497848277970899	7.788523019121647	8.559539135850267	3.835796513900097	2.2472908959422706	-3.2296466395323433	-2.6739138726224643	-6.184905886501277	-4.225543191458073	0.7188321326006513	0.05856031915404915	2.568882523526725	-1.2568342149486216	0.7799863043302593	1.8723215202791552	-3.245253038317354	-2.3739566985040725	-6.587329567636202	-3.3424884396717602	-2.329653717475057	-5.2067680440835735	-0.2681854859691827	-2.4797989929280986	-0.7077442727603775	0.6984668145482467	0.18956458884263475	-1.8872400920595551	-2.4856532127710644	-4.51993928999114	-6.897058631042249	-7.443322925486881	-11.673912410288029	-3.2911858751596856
chr2L:884011-885861	2.568882523526725	-1.2568342149486216	0.7799863043302593	1.8723215202791552	-3.245253038317354	-2.3739566985040725	-6.587329567636202	-3.3424884396717602	-2.329653717475057	-5.2067680440835735	-0.2681854859691827	-2.4797989929280986	-0.7077442727603775	0.6984668145482467	0.18956458884263475	-1.8872400920595551	-2.4856532127710644	-4.51993928999114	-6.897058631042249	-7.443322925486881	-11.673912410288029	-3.2911858751596856	-12.110600349285791	-8.769081794221481	-8.091565973854681	-5.908900379184557	-5.056445215694943	-0.8065359368777398	-1.4477763143210869	-10.667235526084633	-14.611746650231106	-12.391269974816412	-5.116703868762797	-1.204517499745037	1.170041379908726	10.85606466203215	17.85604305157533	20.012474664993842	11.06312261803497	15.103523684716638	8.712379489641448	3.4527019135298382	16.374630107090173	35.56894058122873	40.03789153311027	29.580213832362364	27.174401047822208	21.711674612088704	18.318255278353575
chr2L:901416-902422	1.170041379908726	10.85606466203215	17.85604305157533	20.012474664993842	11.06312261803497	15.103523684716638	8.712379489641448	3.4527019135298382	16.374630107090173	35.56894058122873	40.03789153311027	29.580213832362364	27.174401047822208	21.711674612088704	18.318255278353575	16.93791599925775	11.523024291731451	6.427094185724944	6.490016898597137	3.1881081593384217	-0.11089953716223794	-2.9992276533864275	-9.390722438869414	-13.877742373345397	-21.65923288242977	-23.422545268658407	-32.31981958039555	-27.725587731325938	-33.64232812076283	-18.62161856600276	-21.24700060798002	-13.543029455480905	-20.361840894383356	-10.181042285107976	-6.726383038468032	-10.431466025390066	-13.378014889921905	-13.011942818937465	-3.5327878586169397	0.6816519536376183	5.382806556326752	18.202782073537183	27.666807548187826	17.510614852020833	28.509314849532306	21.609460540629293	19.95193844948441	11.44185246169983	13.843617508528812
chr2L:1005808-1006976	0.22488814524205683	-0.8837906867643176	-3.800449521658543	-3.645481456663659	-0.37396537705551264	-3.345431829438538	-0.3842533059311557	0.0	-0.8438763304563424	-4.072482659337287	-1.2443426282845207	0.0	-0.4898109557130932	0.08819025234799628	-0.4042526733115108	-4.146546395252699	-3.3003427354941395	-1.8056841103404508	-5.0185720403669425	-7.92482802195862	-7.446132000248409	-5.078807193290097	-8.763747983339895	-6.138242635416115	-0.5234384870639825	0.47712125471966244	-4.346067532655911	-11.328962888494004	-11.56121422951697	-12.455208598802546	-14.538802574536719	-17.238119951418277	-14.0000742697399	-15.660472212575309	-2.4123394492012182	0.0	-0.9884928598239788	-1.4637527426815689	-0.47712125471966244	-1.553362326588161	-4.085175173851707	-2.0019021541345667	1.967221329436397	0.0	0.0	0.0	0.0	0.5552050987676277	0.0
chr2L:1006977-1007635	-3.800449521658543	-3.645481456663659	-0.37396537705551264	-3.345431829438538	-0.3842533059311557	0.0	-0.8438763304563424	-4.072482659337287	-1.2443426282845207	0.0	-0.4898109557130932	0.08819025234799628	-0.4042526733115108	-4.146546395252699	-3.3003427354941395	-1.8056841103404508	-5.0185720403669425	-7.92482802195862	-7.446132000248409	-5.078807193290097	-8.763747983339895	-6.138242635416115	-0.5234384870639825	0.47712125471966244	-4.346067532655911	-11.328962888494004	-11.56121422951697	-12.455208598802546	-14.538802574536719	-17.238119951418277	-14.0000742697399	-15.660472212575309	-2.4123394492012182	0.0	-0.9884928598239788	-1.4637527426815689	-0.47712125471966244	-1.553362326588161	-4.085175173851707	-2.0019021541345667	1.967221329436397	0.0	0.0	0.0	0.0	0.5552050987676277	0.0	-1.2512936989793975	0.0
chr2L:1023855-1024831	-0.9884928598239788	-1.4637527426815689	-0.47712125471966244	-1.553362326588161	-4.085175173851707	-2.0019021541345667	1.967221329436397	0.0	0.0	0.0	0.0	0.5552050987676277	0.0	-1.2512936989793975	0.0	0.0	0.0	-0.3893487198707884	1.4700822753787206	1.087636782058556	0.0	0.0	-0.7158051146113907	6.608580128624373	7.464704214423625	14.314849642784695	12.193609144434772	0.47712125471966244	6.587496897446293	7.231153782394356	1.0887076635251651	-0.3689699507790196	-5.853688830759804	-4.212725234979403	-2.774934631236092	0.0	-0.730111116310081	-6.702929407017116	-1.021641598728586	-2.7864249945303334	-2.22291581835319	-7.624392888976975	-8.893850301446326	-5.4238040784758885	-2.639702721634966	-0.3842533059311557	0.65770526704122	0.0	0.0
chr2L:1046510-1048180	0.65770526704122	0.0	0.0	-2.545192929047948	0.0	-0.47712125471966244	-0.47712125471966244	0.0	0.0	0.0	0.0	0.0	0.0	0.0	0.0	0.0	0.0	0.0	-0.7755821830011665	-1.9391345254044141	-0.9826547152937031	19.0643298373751	16.4557381225044	5.262921024778082	24.306895677660627	14.682606279969908	16.788923485760723	9.69898253830556	17.530219510626914	14.235555820942839	3.829617520412759	1.4637527426815686	0.3842533059311557	0.24062334122190882	8.747615871312936	10.5134638591278	6.462726504396156	4.589257275258608	-0.35761470711971743	-4.974217313523713	-7.341678231793977	-13.83150398690295	-6.700005523837081	-12.000729497109935	-1.087636782058556	-11.698905125547409	-6.527755738195723	-0.7359535705891888	0.3842533059311557
chr2L:1048310-1049707	-2.545192929047948	0.0	-0.47712125471966244	-0.47712125471966244	0.0	0.0	0.0	0.0	0.0	0.0	0.0	0.0	0.0	0.0	0.0	-0.7755821830011665	-1.9391345254044141	-0.9826547152937031	19.0643298373751	16.4557381225044	5.262921024778082	24.306895677660627	14.682606279969908	16.788923485760723	9.69898253830556	17.530219510626914	14.235555820942839	3.829617520412759	1.4637527426815686	0.3842533059311557	0.24062334122190882	8.747615871312936	10.5134638591278	6.462726504396156	4.589257275258608	-0.35761470711971743	-4.974217313523713	-7.341678231793977	-13.83150398690295	-6.700005523837081	-12.000729497109935	-1.087636782058556	-11.698905125547409	-6.527755738195723	-0.7359535705891888	0.3842533059311557	0.0	-3.8457996353494184	-5.2102553738568265
chr2L:1049708-1050781	-0.47712125471966244	0.0	0.0	0.0	0.0	0.0	0.0	0.0	0.0	0.0	0.0	0.0	-0.7755821830011665	-1.9391345254044141	-0.9826547152937031	19.0643298373751	16.4557381225044	5.262921024778082	24.306895677660627	14.682606279969908	16.788923485760723	9.69898253830556	17.530219510626914	14.235555820942839	3.829617520412759	1.4637527426815686	0.3842533059311557	0.24062334122190882	8.747615871312936	10.5134638591278	6.462726504396156	4.589257275258608	-0.35761470711971743	-4.974217313523713	-7.341678231793977	-13.83150398690295	-6.700005523837081	-12.000729497109935	-1.087636782058556	-11.698905125547409	-6.527755738195723	-0.7359535705891888	0.3842533059311557	0.0	-3.8457996353494184	-5.2102553738568265	-2.2044471364002667	-0.3842533059311557	-3.385017182045202
chr2L:1076816-1077463	-0.3842533059311557	-0.3842533059311557	-0.576462729064982	3.7863176286249525	7.961936626066396	1.5043076796242603	0.32675222119505476	3.2661312856204963	3.8942307921558426	5.997545883748453	4.361627585818757	7.740637173558476	5.840891720238427	3.903648509234413	7.144050446959799	4.497461058657449	4.865768393326286	1.3092072329649518	3.1920276390283155	4.0657880153577866	-0.3471871544457265	1.517431754070429	0.09178209016908162	1.3657454133324367	1.9199612966128763	0.19916529609750638	-1.9229246495807275	-1.2334025563797195	-1.6248832566950226	-2.0985031886363923	-1.0960233273784785	-2.843875439786809	-5.866311959294748	-2.638063278874742	-0.5605713682027345	-0.7869235550701423	0.288769123076823	-1.275554451240393	-0.9941887930083539	-1.5185503108145728	0.2741757243309323	-1.924804616881603	2.9625686936330644	2.167281321879722	-0.378206193944579	3.605313505200272	-1.1918100986151403	2.918276336742813	11.58770953734822
chr2L:1086670-1087412	-0.3471871544457265	1.517431754070429	0.09178209016908162	1.3657454133324367	1.9199612966128763	0.19916529609750638	-1.9229246495807275	-1.2334025563797195	-1.6248832566950226	-2.0985031886363923	-1.0960233273784785	-2.843875439786809	-5.866311959294748	-2.638063278874742	-0.5605713682027345	-0.7869235550701423	0.288769123076823	-1.275554451240393	-0.9941887930083539	-1.5185503108145728	0.2741757243309323	-1.924804616881603	2.9625686936330644	2.167281321879722	-0.378206193944579	3.605313505200272	-1.1918100986151403	2.918276336742813	11.58770953734822	8.52702982274718	7.292750640308266	9.786175238387214	12.141621051045338	7.854100715330834	0.6750429899863307	4.576567566385654	3.3340159897384933	2.664576225068768	6.037744531556672	2.292627655325758	6.035170534579594	3.0804560558379324	4.614767274523429	6.961079771713088	3.1810553413049383	4.439197105892694	3.551382250729883	1.9018856821467296	0.9320798564404147
chr2L:1117501-1119364	-2.9538991544151427	-2.005256147808723	1.6915233453146257	4.608614192628611	0.89615097297159	1.3821770810048504	1.4888463877884142	-1.065646251395034	0.7844368232277281	-3.596121320909149	-3.3744361433986363	-7.427624200404806	-7.204541781553828	-17.880552030307822	-15.305137595992237	-17.769039004365276	-7.132682042362906	-17.606852852875193	-10.406886016094864	-13.090063348729851	10.509785445409618	28.23639473656168	20.97969349982715	15.70255416244564	10.48678432189821	3.6355345539206274	0.7355627234788961	9.720394273448306	9.537756990850923	7.449152272782386	3.200915739198653	-3.23229363123308	-6.096265503002216	-12.417397775167665	-14.851499383045981	-13.176566306259277	-14.424679004944158	-7.977677963241424	0.32675222119505476	-2.0751210811914094	-7.301319921468151	-0.8146844934204033	-4.330506528428438	-5.27290361187832	-1.0466924622419154	-4.22621620473723	-4.183943297828096	-3.9381197622835407	-1.4093736668590624
chr2L:1135951-1137194	-14.424679004944158	-7.977677963241424	0.32675222119505476	-2.0751210811914094	-7.301319921468151	-0.8146844934204033	-4.330506528428438	-5.27290361187832	-1.0466924622419154	-4.22621620473723	-4.183943297828096	-3.9381197622835407	-1.4093736668590624	-4.727611369970618	-0.42921553516829136	-2.267327663748873	-3.2734602439254763	-1.8159021331233145	-1.6983667673409564	-4.347890976371777	-4.283404493195533	-3.4123042886975035	-3.2946918930316995	-0.6383073482902312	0.32675222119505476	0.6252873828651146	-0.6252873828651145	1.6002530583951198	2.322935447397517	0.0	1.4637527426815686	0.0	3.477030445811796	12.867633313738063	6.419940535287629	9.28256543291046	17.935208512280703	14.865573426667115	18.01239589373653	7.504239460468147	9.642817386646962	4.998113587808143	4.534098527491095	-1.472317076708033	-2.5445010298649056	0.9268731316140679	12.934561166130935	11.785228308037258	10.646882299136115
chr2L:1142200-1143314	-4.727611369970618	-0.42921553516829136	-2.267327663748873	-3.2734602439254763	-1.8159021331233145	-1.6983667673409564	-4.347890976371777	-4.283404493195533	-3.4123042886975035	-3.2946918930316995	-0.6383073482902312	0.32675222119505476	0.6252873828651146	-0.6252873828651145	1.6002530583951198	2.322935447397517	0.0	1.4637527426815686	0.0	3.477030445811796	12.867633313738063	6.419940535287629	9.28256543291046	17.935208512280703	14.865573426667115	18.01239589373653	7.504239460468147	9.642817386646962	4.998113587808143	4.534098527491095	-1.472317076708033	-2.5445010298649056	0.9268731316140679	12.934561166130935	11.785228308037258	10.646882299136115	8.038218326592617	5.053486983024779	3.9334973685385664	0.06362396271647584	-3.278487871942478	-3.540429232016072	-8.508734270232138	-8.704654014329908	-2.553605909250783	-5.10905704459538	-5.967744506547595	-0.8243412360868533	-1.6836302609864755
chr2L:1143315-1143679	-2.267327663748873	-3.2734602439254763	-1.8159021331233145	-1.6983667673409564	-4.347890976371777	-4.283404493195533	-3.4123042886975035	-3.2946918930316995	-0.6383073482902312	0.32675222119505476	0.6252873828651146	-0.6252873828651145	1.6002530583951198	2.322935447397517	0.0	1.4637527426815686	0.0	3.477030445811796	12.867633313738063	6.419940535287629	9.28256543291046	17.935208512280703	14.865573426667115	18.01239589373653	7.504239460468147	9.642817386646962	4.998113587808143	4.534098527491095	-1.472317076708033	-2.5445010298649056	0.9268731316140679	12.934561166130935	11.785228308037258	10.646882299136115	8.038218326592617	5.053486983024779	3.9334973685385664	0.06362396271647584	-3.278487871942478	-3.540429232016072	-8.508734270232138	-8.704654014329908	-2.553605909250783	-5.10905704459538	-5.967744506547595	-0.8243412360868533	-1.6836302609864755	-11.755550871370145	-9.56102763311869
chr2L:1156545-1157349	4.534098527491095	-1.472317076708033	-2.5445010298649056	0.9268731316140679	12.934561166130935	11.785228308037258	10.646882299136115	8.038218326592617	5.053486983024779	3.9334973685385664	0.06362396271647584	-3.278487871942478	-3.540429232016072	-8.508734270232138	-8.704654014329908	-2.553605909250783	-5.10905704459538	-5.967744506547595	-0.8243412360868533	-1.6836302609864755	-11.755550871370145	-9.56102763311869	-8.313418490423972	-5.746867299993912	0.17107926719032227	-1.5765353936569388	8.291250695766902	8.898335888504143	8.576001955439072	10.86375028041098	12.957951450478218	14.40478263020353	10.855258971308702	10.15215570336974	5.23526716364722	2.9900513562334714	2.163994467607949	-1.3643039863638622	-2.11437135897501	-2.857836953775517	-7.673906332347312	-10.241720256169124	-8.718584640514315	-10.733138028923626	-1.447217304621537	2.378252553279825	13.833914821276569	16.887835938880983	9.431357115843463
chr2L:1157390-1158582	-1.472317076708033	-2.5445010298649056	0.9268731316140679	12.934561166130935	11.785228308037258	10.646882299136115	8.038218326592617	5.053486983024779	3.9334973685385664	0.06362396271647584	-3.278487871942478	-3.540429232016072	-8.508734270232138	-8.704654014329908	-2.553605909250783	-5.10905704459538	-5.967744506547595	-0.8243412360868533	-1.6836302609864755	-11.755550871370145	-9.56102763311869	-8.313418490423972	-5.746867299993912	0.17107926719032227	-1.5765353936569388	8.291250695766902	8.898335888504143	8.576001955439072	10.86375028041098	12.957951450478218	14.40478263020353	10.855258971308702	10.15215570336974	5.23526716364722	2.9900513562334714	2.163994467607949	-1.3643039863638622	-2.11437135897501	-2.857836953775517	-7.673906332347312	-10.241720256169124	-8.718584640514315	-10.733138028923626	-1.447217304621537	2.378252553279825	13.833914821276569	16.887835938880983	9.431357115843463	3.212766015044814
chr2L:1198046-1199124	8.858712704310705	5.187877174436798	2.8973426488267777	-1.1672297959246178	-1.6200670950185008	0.8142112846098178	5.699003859328718	4.314630939710186	2.7267000140449897	0.6403325290761285	-0.15199637281764472	-2.498336991628845	-7.948750208562855	-14.452336482163448	-11.000008984489282	-14.757325801276297	-8.281215620049805	-12.267495125545768	-8.254580991236166	0.2178487032116765	-2.5236813879068305	16.680206306396116	22.31165127121765	16.417371291244105	19.498028113417302	13.279017310934751	8.886201310704747	6.682625154127279	2.757511117938489	0.40165250496955374	-1.2093367471455236	-0.12961701276690984	-1.6955556602485615	7.87154673872377	6.373030815243547	6.860174726517538	5.315398354040763	13.06602278471069	9.496103673166441	9.699092251617847	4.934816108173013	0.06368806762092981	0.6156517694727125	-1.3458253399620839	6.079141095344943	7.702622348509157	2.40467948675975	1.3593411444584922	-5.2973237932978225
chr2L:1420059-1421287	-7.972449524880117	-4.38945372260183	-3.6662783536377	-2.2371819739817025	-1.532490483662969	-3.031009266808572	-1.431512590948607	-0.736875567308499	-0.4075906076581398	-0.3842533059311557	1.152759917793467	3.170460400786653	0.6934438300804245	4.849761676029733	5.774395817511256	2.796194771303456	0.2349935677707824	2.9212926078806136	1.2024322866154675	3.17170179716336	2.3435889537122154	2.963947621503623	2.5109914309654697	0.360980444466201	0.12654773365247898	0.7387411481941433	-1.337558349229288	1.9995294472755651	-0.6705208384588284	1.5039921618719443	-1.4299963812117518	-0.0933914999672346	-2.072433578503068	-1.6913133657574786	-1.9879058100589873	-3.4672955889931165	1.4305087419759774	-3.861495343308382	-1.7473624742179548	-2.4406620322619794	-2.0493536376292756	-0.8410298706976986	-4.187537000122064	-3.070059304279154	0.3271169780459206	-1.1511553435715165	-1.1416133483953086	-5.707497040063163	-4.169858011397644
chr2L:1460586-1461555	2.727835547914593	2.389031180007946	1.2780642861172016	4.278832297716297	10.132342004519163	6.139520576306521	14.97229484374442	12.854337001547524	5.421124986957912	8.109793512524252	6.815597288768947	6.77278417162629	1.5741560205958636	0.5660880846433783	-0.08198261815525891	1.2865506101872906	-0.6117663318117593	-4.984040057835596	-4.5513021783477265	-4.083968947973614	4.959322062312344	2.439225008506204	4.247068764540036	3.4335461364313016	11.046190176806352	9.403272193314821	2.7605993393035866	4.166226691346472	5.350690995455663	2.82857181920994	4.066090359951162	1.2562749070892003	-0.49948504823632833	-1.3613556762947434	-2.1158018101056846	-0.8628158646556385	-2.826996553120794	-3.5796668229692123	2.1363254982306668	0.35149288534491435	1.8280583920658244	5.34871353695452	4.840717412701129	4.907436573672838	4.758178593507209	1.6541265566903154	0.933493676859932	1.8947326264017148	-2.114093129337576
chr2L:1491821-1493341	-0.8388634815474396	-2.639316894914921	-2.535406212972231	-2.0468971791164043	-1.0466924622419154	-2.91652305578445	-3.7191007611326237	-3.2047224102788046	-3.4921989168253473	-6.842533058745059	0.665476435185154	2.158910345834416	1.0747342966198214	0.1485271742503329	-0.19428433637348627	-0.28972707936814085	-0.7875317382829148	-0.23071764951928322	-1.2499168689753297	0.0753162954574497	0.3025049322954781	-1.5183911882583	-0.42300694518684756	-2.755044269676105	-2.7167400287801247	-0.3624383129107805	-3.2593188032090197	-4.034175095661755	-1.7040525797856432	-0.2832679829748822	-0.22129681439313428	2.3155715604779465	4.0770545731705825	6.3951889716921215	0.9425357774899409	1.6630159774698006	0.8431077569726784	-0.23834573446694418	-3.4751006295724665	-1.8437568506942212	2.2442700274124463	2.895659223394531	2.4241917305981837	0.6157358829274646	-1.2629889251625153	3.075241504215704	3.7945120617587267	1.4824775375371464	4.549114408994432
chr2L:1503445-1505175	-2.755044269676105	-2.7167400287801247	-0.3624383129107805	-3.2593188032090197	-4.034175095661755	-1.7040525797856432	-0.2832679829748822	-0.22129681439313428	2.3155715604779465	4.0770545731705825	6.3951889716921215	0.9425357774899409	1.6630159774698006	0.8431077569726784	-0.23834573446694418	-3.4751006295724665	-1.8437568506942212	2.2442700274124463	2.895659223394531	2.4241917305981837	0.6157358829274646	-1.2629889251625153	3.075241504215704	3.7945120617587267	1.4824775375371464	4.549114408994432	4.794677176979624	3.1901243603777663	4.360089051812191	4.477064429110113	5.36040626441987	5.114804948906671	3.814909315172611	-0.06813785905149913	-1.6598995052626004	-1.853115818336957	-1.536416569463339	-2.6248705785752606	-6.086183512132059	-5.198406940674866	-4.925961327826882	-4.12095995112608	-8.355349945960041	-0.7080463471877108	0.45914139784711255	-0.2887691230768229	-1.4606048817514812	-4.980794773956873	-3.759389363902066
chr2L:1527350-1528079	-3.759389363902066	-6.634619680665535	-5.498109433761258	-3.9644245235273243	-0.8881232239143072	-0.8205849227432542	-3.679466555416587	-3.09163468881938	-2.359618395270868	-0.020524211976402	-2.003323857751187	1.6337611059752737	-2.3270409931291725	-0.3138672871785121	0.052569432351496394	-0.9665351881478034	-0.03152777286138637	-1.5152222521705527	1.7081914442671136	3.446211337016704	6.815088327337121	0.6626382535252381	0.0	3.4983829340916546	-0.3984974842738312	1.7869331054237323	2.5331041537909895	2.4687180042735446	-0.9059652567236041	0.7359535705891888	14.204918313291106	32.78640038594387	29.49758923705557	21.577674443477186	18.704892025641264	13.398519441214226	12.873967276855124	6.511327450584169	9.192260178839794	4.183559571526406	2.904832703917311	-3.0542693240423007	-7.661272325543784	-9.407067505075718	-11.705322398282544	-11.77439614720008	-15.658208629851297	-10.668997837004513	-23.001674583161773
chr2L:1553655-1554584	-12.041399904932625	-3.5858261992913842	-2.8683238496099563	0.37919549857987866	-1.928677933982362	0.3893487198707885	-3.161355121242735	-2.0374770871474643	-3.1421042388530553	-0.6149803844782076	-2.3313923540846484	-2.6789311998079115	-0.4468404352623209	-3.3733539301131095	-1.1817017356783996	-0.9059652567236041	-0.34321515968202504	-2.2453292423311164	-0.4666095473949303	3.1116449905781733	-2.4366797370603726	-2.281764472741421	1.2827959249647134	-0.27578649225153057	1.4768339389772196	0.7714612123991106	-0.4302286062049197	1.7555326872808243	6.159245528299399	13.20471943520611	11.094988615286283	16.991885387384162	10.524351629751603	9.906307971242015	8.008272276542897	5.102627951691639	1.4951883891030922	0.0332356211243271	-10.530900195775205	-13.512334643231807	-15.867056916877836	-12.997666676823401	-12.874507836613008	-14.675967356863575	-9.343145706118493	-9.701219480582736	-4.33291421039724	-8.030112843955465	-2.0750540404820605
chr2L:1610923-1611809	-1.5060746798981668	-2.137274986991108	-2.4464656184750377	-4.17995072168931	-0.3842533059311557	-6.639640786635801	-4.533007954142624	0.0	-0.3842533059311557	-0.6867325911188109	-4.309383142922401	-4.690610982096725	-2.936254372974272	-2.071207993179414	-1.4313637641589874	-1.1737218734474009	-2.4898537945563564	-1.7149469004622662	-1.1737218734474009	0.8544422034502825	1.944821397403887	0.0	0.0	0.0	0.0	0.0	-1.5754364917418782	0.9527115521825327	4.67636470277065	1.4965222032186591	7.548448759485234	8.942310796844355	12.218247169850084	3.0175865035355183	3.146209269158793	2.6886582923129625	0.7569883895030752	3.1932173915291884	2.272690447761481	3.6830218046057044	4.585891599755017	4.247397257944613	0.5251554870916664	2.4737404344378113	1.9217585576286251	4.94322776384033	0.38054047340964037	1.9127010845184913	0.21897611992890276
chr2L:1614008-1614640	0.0	-0.3842533059311557	-0.6867325911188109	-4.309383142922401	-4.690610982096725	-2.936254372974272	-2.071207993179414	-1.4313637641589874	-1.1737218734474009	-2.4898537945563564	-1.7149469004622662	-1.1737218734474009	0.8544422034502825	1.944821397403887	0.0	0.0	0.0	0.0	0.0	-1.5754364917418782	0.9527115521825327	4.67636470277065	1.4965222032186591	7.548448759485234	8.942310796844355	12.218247169850084	3.0175865035355183	3.146209269158793	2.6886582923129625	0.7569883895030752	3.1932173915291884	2.272690447761481	3.6830218046057044	4.585891599755017	4.247397257944613	0.5251554870916664	2.4737404344378113	1.9217585576286251	4.94322776384033	0.38054047340964037	1.9127010845184913	0.21897611992890276	-1.2340311085368563	-0.7771430807918893	0.673795291582605	-3.3048143702345376	-0.5563979103281769	-6.784085668338627	-2.7009851178394246
chr2L:1627403-1628221	3.0175865035355183	3.146209269158793	2.6886582923129625	0.7569883895030752	3.1932173915291884	2.272690447761481	3.6830218046057044	4.585891599755017	4.247397257944613	0.5251554870916664	2.4737404344378113	1.9217585576286251	4.94322776384033	0.38054047340964037	1.9127010845184913	0.21897611992890276	-1.2340311085368563	-0.7771430807918893	0.673795291582605	-3.3048143702345376	-0.5563979103281769	-6.784085668338627	-2.7009851178394246	-3.3644156655863613	-3.053711974251749	-2.9520488725519165	-2.6481582770863192	0.6380172731361782	-0.35722302011647716	-1.989495218936532	1.4198538287354392	0.6867465907063058	-0.9884928598239788	0.7359535705891888	-0.23647017700345282	0.7528808526748492	-1.4892370762138396	1.5013475580720537	3.1974475104047206	0.2620076431622543	0.3842533059311557	0.47712125471966244	1.3821770810048504	0.47712125471966244	1.9875561677769946	6.396252633981017	5.345213778279412	8.659153929441763	5.055438185279232
chr2L:1638847-1640209	-3.3644156655863613	-3.053711974251749	-2.9520488725519165	-2.6481582770863192	0.6380172731361782	-0.35722302011647716	-1.989495218936532	1.4198538287354392	0.6867465907063058	-0.9884928598239788	0.7359535705891888	-0.23647017700345282	0.7528808526748492	-1.4892370762138396	1.5013475580720537	3.1974475104047206	0.2620076431622543	0.3842533059311557	0.47712125471966244	1.3821770810048504	0.47712125471966244	1.9875561677769946	6.396252633981017	5.345213778279412	8.659153929441763	5.055438185279232	5.224533689934285	5.01683519822082	-0.4459724419917112	4.34016022221943	0.7246193243150113	1.3410342721572124	-0.6864289643924706	-0.3571802584269662	-1.0065366762370098	0.24370251987357444	-1.5661769377072141	-1.5515979015732115	-1.5638294836250421	-0.17366747914382874	-0.47712125471966244	-0.3842533059311557	0.0	-0.3801221814729756	-2.0469392812299647	8.59362203153854	10.20455002114257	1.0917878612354959	-10.101064657130513
chr2L:1704185-1704915	0.9884928598239788	-0.32675222119505476	1.5121181016784158	7.914800265747162	1.7988667735373363	4.064557957206732	5.002885220996568	4.941987806286756	0.3933982495230332	1.9720996510325282	1.7741504718638414	1.0105903576230257	-0.531348758540465	1.3821770810048504	0.0	-1.1997793252520086	-0.07022141249575613	-0.5234384870639825	3.017048154284037	3.516110099766781	2.8365472688039266	2.972132590099295	0.9884928598239788	-0.23220417679495023	1.9252793036911848	0.1736674791438287	0.8897467808474763	1.4254354170369983	0.560586288341701	1.5517992205173956	-0.5187671002150827	-2.1712804945626214	-5.8632626289814835	-3.816739392357859	-6.339618964300333	-5.762801852661075	-6.2860862439503045	-5.814446652587209	-4.864313921328005	-4.63402613230047	-3.3764086978226966	-0.9884928598239788	1.0466924622419154	-1.442718625193378	-2.2248021302805503	-2.59964619126971	-2.721288374083146	-1.768231438861902	-1.370112365693289
chr2L:1704916-1705041	-0.32675222119505476	1.5121181016784158	7.914800265747162	1.7988667735373363	4.064557957206732	5.002885220996568	4.941987806286756	0.3933982495230332	1.9720996510325282	1.7741504718638414	1.0105903576230257	-0.531348758540465	1.3821770810048504	0.0	-1.1997793252520086	-0.07022141249575613	-0.5234384870639825	3.017048154284037	3.516110099766781	2.8365472688039266	2.972132590099295	0.9884928598239788	-0.23220417679495023	1.9252793036911848	0.1736674791438287	0.8897467808474763	1.4254354170369983	0.560586288341701	1.5517992205173956	-0.5187671002150827	-2.1712804945626214	-5.8632626289814835	-3.816739392357859	-6.339618964300333	-5.762801852661075	-6.2860862439503045	-5.814446652587209	-4.864313921328005	-4.63402613230047	-3.3764086978226966	-0.9884928598239788	1.0466924622419154	-1.442718625193378	-2.2248021302805503	-2.59964619126971	-2.721288374083146	-1.768231438861902	-1.370112365693289	-1.1107612064171013
chr2L:1705042-1705238	1.5121181016784158	7.914800265747162	1.7988667735373363	4.064557957206732	5.002885220996568	4.941987806286756	0.3933982495230332	1.9720996510325282	1.7741504718638414	1.0105903576230257	-0.531348758540465	1.3821770810048504	0.0	-1.1997793252520086	-0.07022141249575613	-0.5234384870639825	3.017048154284037	3.516110099766781	2.8365472688039266	2.972132590099295	0.9884928598239788	-0.23220417679495023	1.9252793036911848	0.1736674791438287	0.8897467808474763	1.4254354170369983	0.560586288341701	1.5517992205173956	-0.5187671002150827	-2.1712804945626214	-5.8632626289814835	-3.816739392357859	-6.339618964300333	-5.762801852661075	-6.2860862439503045	-5.814446652587209	-4.864313921328005	-4.63402613230047	-3.3764086978226966	-0.9884928598239788	1.0466924622419154	-1.442718625193378	-2.2248021302805503	-2.59964619126971	-2.721288374083146	-1.768231438861902	-1.370112365693289	-1.1107612064171013	1.2819810456050587
chr2L:1715186-1716431	0.9884928598239788	-0.23220417679495023	1.9252793036911848	0.1736674791438287	0.8897467808474763	1.4254354170369983	0.560586288341701	1.5517992205173956	-0.5187671002150827	-2.1712804945626214	-5.8632626289814835	-3.816739392357859	-6.339618964300333	-5.762801852661075	-6.2860862439503045	-5.814446652587209	-4.864313921328005	-4.63402613230047	-3.3764086978226966	-0.9884928598239788	1.0466924622419154	-1.442718625193378	-2.2248021302805503	-2.59964619126971	-2.721288374083146	-1.768231438861902	-1.370112365693289	-1.1107612064171013	1.2819810456050587	0.0	0.0	0.0	0.0	0.0	0.0	0.0	0.0	0.0	0.0	0.0	0.0	0.0	2.6268851803521347	4.310756401824208	9.743542342591512	4.733083314153504	11.335041064561306	8.469812970510333	10.390406852404743
chr2L:1724261-1724911	-3.3764086978226966	-0.9884928598239788	1.0466924622419154	-1.442718625193378	-2.2248021302805503	-2.59964619126971	-2.721288374083146	-1.768231438861902	-1.370112365693289	-1.1107612064171013	1.2819810456050587	0.0	0.0	0.0	0.0	0.0	0.0	0.0	0.0	0.0	0.0	0.0	0.0	0.0	2.6268851803521347	4.310756401824208	9.743542342591512	4.733083314153504	11.335041064561306	8.469812970510333	10.390406852404743	4.273099770964078	5.304711052440749	6.8373164091011125	2.4322934849182642	0.46660954739493005	6.411699707422253	7.185526737353349	0.0	2.0888142266354475	11.260140892234656	10.488903115080833	13.423222227523048	10.321339004466836	9.744088490177262	6.588090320626059	3.005428341825351	4.12515386913617	0.11405195995283289
chr2L:1884384-1884931	0.0	0.0	-1.4637527426815689	1.4637527426815686	-1.9084850188786497	0.3842533059311557	-0.5917971542956303	-0.9097354372926553	0.9884928598239788	0.6252873828651146	0.3842533059311557	2.4042211982497816	2.7449477894470333	4.651638520162189	-0.9884928598239788	0.9884928598239788	0.47712125471966244	1.9084850188786497	8.251736663841973	10.715157209145705	7.241993555010112	0.0	2.4989103979315646	2.1615517914333977	1.0668755590631576	-0.32675222119505476	1.967221329436397	1.5725967436246273	4.064518413432151	7.047070949852653	0.6336183312848491	0.32675222119505476	0.0	1.3420392373845556	2.73543947579193	0.42144711750780905	2.062600563660089	1.5447381529385087	-0.19761749500117765	-3.3888979560912933	-4.116515141629741	-1.1523062560820883	0.441818328701712	-0.9884928598239788	-0.3842533059311557	-2.688582385442725	-4.515985758012746	-1.077210743057919	-1.1884343453845914
chr2L:1908972-1909566	-0.32675222119505476	-0.3842533059311557	-1.4637527426815689	-1.1737218734474009	1.2783348401018637	1.5739508314535513	0.3842533059311557	0.9059652567236041	0.47712125471966244	0.288769123076823	3.1116449905781733	-0.47712125471966244	1.0216415987285858	9.869190706638632	9.7050369108394	7.460407075480561	6.13381301392102	6.338740738832036	2.5997866064530726	-0.3842533059311557	0.4359239231164445	-0.6336496002588363	2.0360282443511513	2.726861699616545	3.898327360197803	2.2488925290291952	-0.3842533059311557	-1.4313637641589874	1.056562715155972	4.37459702355604	1.7329619857172553	-0.32675222119505476	0.47712125471966244	3.1196946673895423	6.853879578521947	6.287141818199848	6.369249120512949	-0.8065359368777398	8.24253826878194	10.774311195991622	5.611873676586377	1.3821770810048504	3.25712270268904	1.198646424469518	4.396431774846778	2.349924159174764	-2.5796801246569543	-10.303876832022414	-16.942648359208953
chr2L:1909567-1910810	-1.4637527426815689	-1.1737218734474009	1.2783348401018637	1.5739508314535513	0.3842533059311557	0.9059652567236041	0.47712125471966244	0.288769123076823	3.1116449905781733	-0.47712125471966244	1.0216415987285858	9.869190706638632	9.7050369108394	7.460407075480561	6.13381301392102	6.338740738832036	2.5997866064530726	-0.3842533059311557	0.4359239231164445	-0.6336496002588363	2.0360282443511513	2.726861699616545	3.898327360197803	2.2488925290291952	-0.3842533059311557	-1.4313637641589874	1.056562715155972	4.37459702355604	1.7329619857172553	-0.32675222119505476	0.47712125471966244	3.1196946673895423	6.853879578521947	6.287141818199848	6.369249120512949	-0.8065359368777398	8.24253826878194	10.774311195991622	5.611873676586377	1.3821770810048504	3.25712270268904	1.198646424469518	4.396431774846778	2.349924159174764	-2.5796801246569543	-10.303876832022414	-16.942648359208953	-19.819422691937056	-17.224086270028998
chr2L:2009539-2010508	4.372459489964068	2.102155652074036	1.318749452513629	2.1932825157856977	0.961913777931305	2.612042576393133	-2.1240525720750854	-2.1093158443300095	-3.489618894344155	-3.3955995755172674	-2.959884607305874	-6.5407981516181035	-4.663546856230586	-8.655403154089106	-12.755659209156754	-5.553959599088063	-5.403908600745716	-1.7202851485054578	-1.2778628732773964	-6.795514133890025	-5.026144214803171	-6.651745145786218	-7.380198515931743	-5.910301401960991	-8.331022022506371	-5.24258222658845	-11.731772329201489	1.9022738839639755	2.312423524150008	20.095324188267373	21.675814871705352	14.055160581792006	12.95918747153123	7.262611636586754	7.907477841744706	6.414370906223478	1.4650629419282712	-0.5966752867036389	-5.6338771614065815	-6.108167470141918	-5.118606865671755	-5.740302891842337	-3.920690520712569	6.156910520650691	6.325794499136474	9.159307480170074	14.123001979490256	9.873664058792667	5.864529710237565
chr2L:2013984-2015713	-3.489618894344155	-3.3955995755172674	-2.959884607305874	-6.5407981516181035	-4.663546856230586	-8.655403154089106	-12.755659209156754	-5.553959599088063	-5.403908600745716	-1.7202851485054578	-1.2778628732773964	-6.795514133890025	-5.026144214803171	-6.651745145786218	-7.380198515931743	-5.910301401960991	-8.331022022506371	-5.24258222658845	-11.731772329201489	1.9022738839639755	2.312423524150008	20.095324188267373	21.675814871705352	14.055160581792006	12.95918747153123	7.262611636586754	7.907477841744706	6.414370906223478	1.4650629419282712	-0.5966752867036389	-5.6338771614065815	-6.108167470141918	-5.118606865671755	-5.740302891842337	-3.920690520712569	6.156910520650691	6.325794499136474	9.159307480170074	14.123001979490256	9.873664058792667	5.864529710237565	3.2204171966001978	1.2138318629390121	-1.4654675195974143	-0.28286914916009087	-4.588123059915009	-7.927708368279471	-3.1647422290809843	-7.723302909372168
chr2L:2037270-2038003	-3.1647422290809843	-7.723302909372168	-6.9408734629859286	-8.835699481807334	-9.09186931295093	-2.721611659348656	-10.676310063900022	-5.761376003130036	-8.460164692708029	-8.802833195648207	-10.643315330317847	-3.6145022723176425	-7.189873272921478	-1.3124749025112545	0.32675222119505476	-3.3215914319614934	-4.687993911637342	-3.652050725502561	-5.068180590829742	-4.032319379685149	-3.768943144936667	-7.202727945908289	-5.309382893161574	-2.8834509112612325	0.0	-5.72020971601615	-9.407682219007786	-3.8198869646289753	-3.58413405014654	-3.248804976686717	-4.79657033937018	-4.732516064543725	-1.256129227469748	-0.3842533059311557	0.0	0.6252873828651146	0.07340936160861833	1.3741561108332456	-2.0414558291568614	-1.5702515793730876	-5.086717581771562	-5.894139428344642	-3.817997389649792	-1.7689298078685871	-0.9096143673879019	-0.3617856882053115	3.7234869273148727	3.823451488256947	4.128060124846668
chr2L:2110266-2110926	2.5349840601615057	2.2563079576779925	0.47541153585180246	6.063104627833193	1.6971564278687639	1.6744890280171438	-2.5789164541746508	-0.5401712395411558	-0.15597427603541167	-0.28197937605734136	-2.3859833949642626	-1.5172014038399981	-0.942916973626499	-0.2611851145812606	-1.1192525020277118	-0.4491619997197331	-0.9992462728002136	-0.29815214289168634	4.943444789695453	3.269681588424337	0.09206826434304906	4.776338420322159	2.9631219589669877	6.373566028074348	3.25539469899539	0.0	0.8645761373057752	-1.7484645952548081	0.3479888952841728	-0.5815473970710039	-1.9218475451942238	-2.4167483847734843	-0.7490429136284136	0.3893487198707885	-5.180694976767381	-1.476479015330922	-0.24465551365622468	-0.33386632896478075	-0.3842533059311557	-0.7359535705891888	-1.8277276945333054	-1.0589391417825857	0.6018964032499561	0.32675222119505476	0.25681557155662976	-0.9859681869450074	0.3004219225718406	-1.5064075818346205	1.0668755590631576
chr2L:2129796-2130568	-0.7359535705891888	-1.8277276945333054	-1.0589391417825857	0.6018964032499561	0.32675222119505476	0.25681557155662976	-0.9859681869450074	0.3004219225718406	-1.5064075818346205	1.0668755590631576	-1.1913432745157388	-4.407512575175742	-1.5183798162071493	-2.2454552144521323	-3.130368870763311	-3.6644320912551924	-6.390793763033607	-6.280147806915777	-4.601190751163186	-7.128707713058876	-2.3854991586885177	-2.645793639288852	-8.826946661155505	-4.826577575710479	-6.273311911267482	-7.105377369783974	-0.9884928598239788	-4.561070933889881	-8.447428360036504	-9.573782429828203	-3.7178866913933133	-8.919366549893457	-2.8794811794637467	-0.3842533059311557	-9.798206372795148	-6.983291877955108	-8.828787094361017	-3.789379974362519	-1.3768430568588477	-15.153669530356883	-5.848919155474167	5.423749134741096	0.0	0.0	0.0	0.0	0.0	0.0	0.0
chr2L:2195152-2196206	-12.028351422553142	1.848029918473954	2.4493041242257982	1.3069947262355988	2.0279835976340976	16.04078142801141	15.166092208558766	6.502440060522456	1.5530517694701906	-3.44790867924013	-7.950905845889962	-7.02013694863841	-5.822419120354302	3.178486230668755	6.170859674604614	3.5621303259546813	3.4314364871392784	0.017031155733170527	-1.8610317601408726	-6.443265860982221	-5.163004060626255	-1.5193608078985676	-1.6087966621069356	1.2140670908315816	1.6070158754460757	1.3965662533631598	2.282852584464047	-0.6008827741533436	-1.9902759239543504	-3.5372737031581205	-9.940692267589773	-9.456597273332784	-7.599772431782187	4.581722905680422	4.262496950340069	1.124556643567417	-3.2778576208235606	-5.10569336525106	-4.629072831275425	-6.221090040152385	1.9176425831726198	6.942179327834811	6.416173887626747	6.766062625227025	5.132918388261988	0.0	-1.1705303410688386	-5.613651903771291	-2.67526620977409
chr2L:2279223-2279802	6.568201209632873	10.747095739428444	11.451157846292382	0.0	1.1807046841831683	1.9485398998638728	2.6628730004821257	-1.038189985239634	-3.369310779758324	-9.37519069639428	-9.16871648609619	-13.292082200570535	-7.194661904126792	-10.010020660052984	-3.238559447335773	-16.610000566214804	9.433590730242017	17.267321132528572	13.722891748406175	11.449224859121124	5.617936396626977	3.3252076920266656	1.8561630848974042	-1.5205220088306834	-4.133270737455576	-7.307572328578542	-5.504807065712805	-8.11627641167259	-7.281624095937628	-9.69760445194504	-9.535001988928649	-4.595463173233609	-17.44538281345983	-9.34599455654957	-6.2134490219822505	-0.9059652567236041	-0.32675222119505476	-1.684872899606169	0.7359535705891888	-3.406281039816358	-2.525015467661281	-0.8303377751134307	3.3950620960450664	0.0	-2.115031050294788	-2.474683363081259	-2.396101882423453	-2.8714202100621784	-5.103288011066464
chr2L:2279803-2280725	10.747095739428444	11.451157846292382	0.0	1.1807046841831683	1.9485398998638728	2.6628730004821257	-1.038189985239634	-3.369310779758324	-9.37519069639428	-9.16871648609619	-13.292082200570535	-7.194661904126792	-10.010020660052984	-3.238559447335773	-16.610000566214804	9.433590730242017	17.267321132528572	13.722891748406175	11.449224859121124	5.617936396626977	3.3252076920266656	1.8561630848974042	-1.5205220088306834	-4.133270737455576	-7.307572328578542	-5.504807065712805	-8.11627641167259	-7.281624095937628	-9.69760445194504	-9.535001988928649	-4.595463173233609	-17.44538281345983	-9.34599455654957	-6.2134490219822505	-0.9059652567236041	-0.32675222119505476	-1.684872899606169	0.7359535705891888	-3.406281039816358	-2.525015467661281	-0.8303377751134307	3.3950620960450664	0.0	-2.115031050294788	-2.474683363081259	-2.396101882423453	-2.8714202100621784	-5.103288011066464	-7.098827344824355
chr2L:2287590-2288828	17.267321132528572	13.722891748406175	11.449224859121124	5.617936396626977	3.3252076920266656	1.8561630848974042	-1.5205220088306834	-4.133270737455576	-7.307572328578542	-5.504807065712805	-8.11627641167259	-7.281624095937628	-9.69760445194504	-9.535001988928649	-4.595463173233609	-17.44538281345983	-9.34599455654957	-6.2134490219822505	-0.9059652567236041	-0.32675222119505476	-1.684872899606169	0.7359535705891888	-3.406281039816358	-2.525015467661281	-0.8303377751134307	3.3950620960450664	0.0	-2.115031050294788	-2.474683363081259	-2.396101882423453	-2.8714202100621784	-5.103288011066464	-7.098827344824355	-7.657997035812298	-10.512042710726066	-6.483461568335382	-1.9800614733795974	-1.4637527426815689	-2.341104711962795	-5.108694171643665	-3.351542169458331	-0.07962246665635128	0.0	0.9458867503421055	-1.1503882720352554	0.2196434724089233	-0.8580334255482289	0.7973993498828821	2.1091458780091874
chr2L:2311416-2312235	0.7973993498828821	2.1091458780091874	0.47712125471966244	-0.6252873828651145	-0.5378530811319869	-2.812088545931979	-2.3435294680418925	-2.770660882956333	-2.151011625604643	-2.933801646431501	-2.6851986103109495	-3.3713274468632988	-2.6539818590150324	-3.401562089257958	-5.882579373849812	-6.613216462612704	-4.7257152011399945	0.0	-4.413999866987464	-5.3800667297343905	-3.8767864352155144	-4.570370308973859	-4.958614673145209	-4.352164415915099	-4.279802537435729	-4.4598493226848115	-1.4637527426815689	0.0	0.0	1.958941703547418	3.530412502147945	1.4637527426815686	0.9884928598239788	1.4637527426815686	0.47712125471966244	0.0	0.9884928598239788	3.0237136717302797	11.899186655287432	14.13624602695561	9.136855448371394	3.9832511909290558	4.689015175006262	3.0897970520091262	4.01024894829151	3.4405974715398018	2.1193221852529747	1.500620395165383	2.730073621011373
chr2L:2364494-2365614	0.0	1.0668755590631576	0.0	0.0	0.47712125471966244	0.0	0.47712125471966244	0.7359535705891888	0.0	0.32675222119505476	4.284789549746958	7.833169240124881	8.559214911777218	7.04259488118125	7.663065351339539	8.899950100741082	3.605674310799649	1.9084850188786497	0.0	3.1853685394679445	8.62398670893278	4.2748739466504215	10.544563273846661	4.745326105820407	9.763418344885064	14.314361015734256	14.296308730222325	7.584071419214895	8.93800776708322	9.961610527318484	7.462568199514635	-0.37107205997171755	3.9647586348903734	4.065554478877612	2.9060480162661855	3.89313984835244	0.17960423508197096	0.9511032122711743	-0.4969897131424179	-0.7721192807655561	-3.175837102237826	-3.1282898769803706	-3.656647382822174	-0.296237057586274	-1.3225336059632578	0.22407746444571308	0.0	-0.44567862925099716	0.12230069101661226
chr2L:2380313-2381546	3.9647586348903734	4.065554478877612	2.9060480162661855	3.89313984835244	0.17960423508197096	0.9511032122711743	-0.4969897131424179	-0.7721192807655561	-3.175837102237826	-3.1282898769803706	-3.656647382822174	-0.296237057586274	-1.3225336059632578	0.22407746444571308	0.0	-0.44567862925099716	0.12230069101661226	0.02753611668572018	-0.36313023138043055	-2.8288079686408936	-4.881868790708117	-3.9976750059782513	-3.2367068247401773	0.6173067658815127	-0.32675222119505476	-1.5170786158463865	-0.6319667126095702	-0.12222993377327106	0.2989394112971897	2.1305447485096907	-0.18946256670265693	0.32675222119505476	-0.32675222119505476	2.3255157009339213	6.5907349921920435	6.21137853166885	7.212213287702316	5.276319567578949	5.771641512060166	5.845833599928421	5.934798068187878	9.297253923809482	9.31637091982703	0.6750429899863307	8.16928826157304	5.228158526648559	4.330463848691079	1.4169330633192578	1.0002655039280515
chr2L:2492345-2493353	-0.9059652567236041	-1.3442289741692468	-4.554270082761845	-2.0868866484449518	-1.626049850060953	2.2864657931835635	-0.49468696534698003	-3.019569336343054	-3.403826483379523	-1.613101285004003	-7.927033530491399	-2.783647562448772	-4.561255938871889	-2.710167699226121	-0.9092766169667622	3.5399391715316146	-1.4702983749191507	2.805420394905048	3.088864146398715	3.7052442718138456	-0.09101300477074113	-5.5179839166575215	-6.277203400055273	-11.659923008972896	-17.936990993616668	-10.361639568990181	-9.25266720020376	-9.064066326166762	-11.94311347326241	-7.808948982100705	-1.7432372552883841	4.315435909843304	0.06318025245188211	0.9813818468312179	-2.910536427084899	3.8473822154269914	1.6946062101347579	-0.5033948872500084	1.9992507020980939	0.0	2.1387892374372095	1.7336063256550682	2.6033315358922815	3.392105960273767	0.9383106597503169	3.5843420682960585	-0.07314857876258274	-1.0808427342230533	0.39593254911459275
chr2L:2493354-2493960	-4.554270082761845	-2.0868866484449518	-1.626049850060953	2.2864657931835635	-0.49468696534698003	-3.019569336343054	-3.403826483379523	-1.613101285004003	-7.927033530491399	-2.783647562448772	-4.561255938871889	-2.710167699226121	-0.9092766169667622	3.5399391715316146	-1.4702983749191507	2.805420394905048	3.088864146398715	3.7052442718138456	-0.09101300477074113	-5.5179839166575215	-6.277203400055273	-11.659923008972896	-17.936990993616668	-10.361639568990181	-9.25266720020376	-9.064066326166762	-11.94311347326241	-7.808948982100705	-1.7432372552883841	4.315435909843304	0.06318025245188211	0.9813818468312179	-2.910536427084899	3.8473822154269914	1.6946062101347579	-0.5033948872500084	1.9992507020980939	0.0	2.1387892374372095	1.7336063256550682	2.6033315358922815	3.392105960273767	0.9383106597503169	3.5843420682960585	-0.07314857876258274	-1.0808427342230533	0.39593254911459275	3.276421008893372	3.3036415701523305
chr2L:2574543-2575600	-0.7359535705891888	0.0	-0.47712125471966244	-0.47712125471966244	0.3842533059311557	0.6427383714294621	-0.03968681378873942	0.5045867213081315	0.0	-0.30046069586428814	0.0	-0.3842533059311557	-0.47712125471966244	-0.3842533059311557	1.9330516924433967	0.30893315349466166	1.6606889769390898	2.637451070747821	1.1451916048326531	2.4000123940783284	-0.28349877730603745	1.1249318154383212	0.05842741531249606	-0.5019847563975255	-1.6124501613579323	-0.5929109746022403	0.0	-1.0948570982095023	0.31888810951347485	0.2614505271567006	-0.9884928598239788	0.47712125471966244	0.9884928598239788	0.0	2.604837771905982	2.578189191071822	7.779877175028067	1.3020713725970021	3.0784220841591483	7.066736487564153	5.528571335824036	1.0668755590631576	-0.3842533059311557	0.3842533059311557	5.63638966893148	6.486325544003221	8.574920054281172	8.035987843098596	13.847723623679782
chr2L:2677351-2678353	-1.924804616881603	-2.329266489133203	-0.5894966333230307	-1.3821770810048504	-4.528901674466245	-4.025212892915688	-1.2167530615453523	-2.857225706794537	-1.4640319182341424	-5.433607220977278	-2.3389483561746878	-1.3184677946046297	-1.0834050046280634	-2.6471865095650635	-3.3262064802743057	-1.4537386246613322	-0.4174565521381216	-0.4897395884415317	-0.689660488692626	-1.044315688471499	3.1116449905781733	2.0516349201949695	0.5848747766981275	1.286830864303929	1.864357356500828	4.315770614361242	1.0668755590631576	0.0	2.72414526246687	5.315496556935997	4.824624644516166	7.977049777725329	7.06817080853069	7.041579207106178	7.156094310670987	2.800904368658569	0.9059652567236041	2.2010960145654166	4.045709801128126	7.341678231793975	7.121089902492743	4.171269886345049	2.0567302008510477	3.8152497197441986	1.9455464462009688	4.568766820017865	0.8818951790877558	-0.3489490160954868	0.0
chr2L:2699672-2701261	4.568766820017865	0.8818951790877558	-0.3489490160954868	0.0	1.667967231451119	1.702495227586691	-0.4389561074632303	-1.6494559555543307	-3.3048103384403866	-3.1508489773457558	-4.219318671198834	-5.454273773209137	-3.910892498013521	-8.676705936866341	-8.456919221454122	-7.181437726440231	-8.691340218275275	-1.975841875522851	-0.6816519536376183	-3.8827746788976465	-4.7851251740769944	-3.006925180548133	-2.3412604975810534	1.3891769388899318	0.0	0.0	0.0	-2.5264873955647555	-0.7359535705891888	1.4637527426815686	-0.6096816724400621	1.3396016568042421	2.2168483526235674	1.8688852814393242	1.9845504023483667	-0.33223975337015343	-0.2349935677707824	-0.028809271575936702	2.0147878634799707	-0.6542093790941164	0.10244388102421997	-3.360436030028735	-0.7580888455560202	-0.3323397942430427	-3.4203995640592857	-1.5188114239109758	-5.699370642190793	-3.4496556835255068	-2.5823106890316008
chr2L:2724630-2725854	-5.6138702131774805	-9.243738939375573	-9.948407758225034	-6.511627316921183	-8.69653690803721	-1.3120223027252602	-1.1737218734474009	0.2614505271567006	-1.2035011930131185	-2.005047364856435	1.684872899606169	0.47712125471966244	-0.35354696527164237	0.7123253974370783	1.5203739347381788	0.7789134453809591	0.21052632091416779	-1.099606269447781	-1.744167174571426	0.5396307923256164	0.0	0.29318709343821864	-1.8803998849038173	0.6252873828651146	0.45074398031895185	-2.0952252421757147	-0.10212866082832327	1.5202770460633424	0.9568070777091172	-0.3842533059311557	0.9884928598239788	2.944376076283509	2.722118067874062	-0.28972707936814085	4.802508346777691	3.920715908454364	5.069661087433038	1.623462601201537	5.602874060482087	3.638134545199044	0.0	-2.0930907112682964	-2.5797559839017357	-3.1068278992377536	-2.728740622850163	-1.9434555856175717	-4.342022135503271	0.21052632091416779	-3.20465775817598
chr2L:2739729-2740423	0.9884928598239788	2.944376076283509	2.722118067874062	-0.28972707936814085	4.802508346777691	3.920715908454364	5.069661087433038	1.623462601201537	5.602874060482087	3.638134545199044	0.0	-2.0930907112682964	-2.5797559839017357	-3.1068278992377536	-2.728740622850163	-1.9434555856175717	-4.342022135503271	0.21052632091416779	-3.20465775817598	-5.0258034438631825	-0.19916529609750633	-3.982125079959627	-4.246812150708008	0.21304108935244795	-0.17034909143698326	0.0	-2.1589988735008263	-2.499845840699701	2.3979747477990703	1.5444107236455067	-0.3842533059311557	-0.47712125471966244	1.9084850188786497	2.987503145636515	0.2908713347592363	-0.38100049476924586	0.0	2.8277623123028444	-0.6500485400342133	0.47712125471966244	0.965527604125798	-3.3189709673237724	-0.944937942567579	-1.8679940677903581	1.3229532710056917	0.8146844934204033	-2.22540244439979	-2.9706955577747545	-0.5961516463894011
chr2L:2744497-2745158	3.638134545199044	0.0	-2.0930907112682964	-2.5797559839017357	-3.1068278992377536	-2.728740622850163	-1.9434555856175717	-4.342022135503271	0.21052632091416779	-3.20465775817598	-5.0258034438631825	-0.19916529609750633	-3.982125079959627	-4.246812150708008	0.21304108935244795	-0.17034909143698326	0.0	-2.1589988735008263	-2.499845840699701	2.3979747477990703	1.5444107236455067	-0.3842533059311557	-0.47712125471966244	1.9084850188786497	2.987503145636515	0.2908713347592363	-0.38100049476924586	0.0	2.8277623123028444	-0.6500485400342133	0.47712125471966244	0.965527604125798	-3.3189709673237724	-0.944937942567579	-1.8679940677903581	1.3229532710056917	0.8146844934204033	-2.22540244439979	-2.9706955577747545	-0.5961516463894011	-1.714261454317762	-0.5812363876919739	-1.4444045626603805	0.29329226409088593	-3.100613557076952	0.16125860883478288	-0.1316987860573225	-1.7184251577299934	0.03452329749886171
chr2L:2750404-2751291	-3.982125079959627	-4.246812150708008	0.21304108935244795	-0.17034909143698326	0.0	-2.1589988735008263	-2.499845840699701	2.3979747477990703	1.5444107236455067	-0.3842533059311557	-0.47712125471966244	1.9084850188786497	2.987503145636515	0.2908713347592363	-0.38100049476924586	0.0	2.8277623123028444	-0.6500485400342133	0.47712125471966244	0.965527604125798	-3.3189709673237724	-0.944937942567579	-1.8679940677903581	1.3229532710056917	0.8146844934204033	-2.22540244439979	-2.9706955577747545	-0.5961516463894011	-1.714261454317762	-0.5812363876919739	-1.4444045626603805	0.29329226409088593	-3.100613557076952	0.16125860883478288	-0.1316987860573225	-1.7184251577299934	0.03452329749886171	-0.5149800420566527	0.0	0.0	0.32675222119505476	0.0	0.288769123076823	0.3842533059311557	0.7359535705891888	1.4637527426815686	1.9084850188786497	2.7418644723031713	13.11298128492396
chr2L:2752087-2753033	0.0	-2.1589988735008263	-2.499845840699701	2.3979747477990703	1.5444107236455067	-0.3842533059311557	-0.47712125471966244	1.9084850188786497	2.987503145636515	0.2908713347592363	-0.38100049476924586	0.0	2.8277623123028444	-0.6500485400342133	0.47712125471966244	0.965527604125798	-3.3189709673237724	-0.944937942567579	-1.8679940677903581	1.3229532710056917	0.8146844934204033	-2.22540244439979	-2.9706955577747545	-0.5961516463894011	-1.714261454317762	-0.5812363876919739	-1.4444045626603805	0.29329226409088593	-3.100613557076952	0.16125860883478288	-0.1316987860573225	-1.7184251577299934	0.03452329749886171	-0.5149800420566527	0.0	0.0	0.32675222119505476	0.0	0.288769123076823	0.3842533059311557	0.7359535705891888	1.4637527426815686	1.9084850188786497	2.7418644723031713	13.11298128492396	26.627348584551232	36.53035145797469	24.984272054407178	19.520182259209175
chr2L:2754969-2756256	-0.3842533059311557	-0.47712125471966244	1.9084850188786497	2.987503145636515	0.2908713347592363	-0.38100049476924586	0.0	2.8277623123028444	-0.6500485400342133	0.47712125471966244	0.965527604125798	-3.3189709673237724	-0.944937942567579	-1.8679940677903581	1.3229532710056917	0.8146844934204033	-2.22540244439979	-2.9706955577747545	-0.5961516463894011	-1.714261454317762	-0.5812363876919739	-1.4444045626603805	0.29329226409088593	-3.100613557076952	0.16125860883478288	-0.1316987860573225	-1.7184251577299934	0.03452329749886171	-0.5149800420566527	0.0	0.0	0.32675222119505476	0.0	0.288769123076823	0.3842533059311557	0.7359535705891888	1.4637527426815686	1.9084850188786497	2.7418644723031713	13.11298128492396	26.627348584551232	36.53035145797469	24.984272054407178	19.520182259209175	17.656476122025623	15.363947823702807	13.8211027340298	10.823668067220035	11.160444568017507
chr2L:2782590-2783395	3.97747025185129	2.590520480691268	4.057785958128209	1.1868722786020023	1.2573935450114642	0.8129472606330461	1.3731305014031	-0.27298635970503526	-2.53770733964939	-3.503841827856744	-8.247830463601515	-14.84822356510625	-18.703658662010472	-15.850391990439208	-6.983241362561192	14.257515833268153	12.495409293486553	5.429671152348461	8.71103264979466	6.690361690693022	3.397249019134593	-0.22671175757350234	-8.830907199956233	-13.390905073328797	-6.012881297216049	1.4898784793758253	-1.9614928588418614	-0.3337505660433501	-9.56516197377449	-15.561980603375789	-31.247321054675382	-26.4006249862568	-13.743314416913746	-4.294557856542358	-0.4683658157869833	-8.02369963571677	-1.2345856981124614	4.566005242260343	-1.3940566881088965	-1.3514691851414524	-8.952400244240648	-8.038585713279366	-3.9007238525865735	-0.29371015747474466	-6.294039144589371	-2.929384756927899	-0.18357170588730204	1.530643180369076	2.6602363817131955
chr2L:2811662-2813079	7.986389100388516	2.5406975083350094	-2.693762494147179	-3.899783268381734	-7.615069027288472	-12.009441185158542	-19.033765341626662	-15.48483443487247	-10.736673600311363	-3.8970242900545204	-9.088825388433643	-8.80067816489329	-10.88224426375252	-0.09206826434304939	-7.385253732225274	-12.018745138529892	-6.483500397228594	1.9813930198519778	6.708318691869238	1.7042922859534924	1.2329487098623382	0.6477957676341621	-1.4091155845924452	0.0	0.0	0.0	0.0	0.0	0.0	0.0	0.0	0.0	0.0	0.0	0.0	-2.9290001046053273	2.230767054923495	2.2093558645570006	4.198107076642162	2.9106809421076885	1.718760509678623	4.07907646396315	1.2519661303865843	1.364218276860365	-1.2493984980022963	-3.3240437113128336	-4.953528088611563	-3.1263759003293767	-2.378838005478354
chr2L:2829827-2830759	2.230767054923495	2.2093558645570006	4.198107076642162	2.9106809421076885	1.718760509678623	4.07907646396315	1.2519661303865843	1.364218276860365	-1.2493984980022963	-3.3240437113128336	-4.953528088611563	-3.1263759003293767	-2.378838005478354	-1.4097968332884345	-0.5050243948485028	0.9178032849188149	0.9527115521825327	1.9979869282242837	0.4063782018357835	1.037505462094421	0.0	-0.15628496867590225	0.9151186924832077	-0.4843799131898017	-2.0438530743334296	-5.579213311283069	-5.52037385334763	-3.709059679844015	-4.8270917479279785	-5.696292261276043	-1.9162598865965064	-0.9884928598239788	0.0	-0.3842533059311557	-1.1737218734474009	-1.4363739556363397	1.89318737506188	2.5037731414373723	5.147329522050299	-0.3842533059311557	0.2614505271567006	2.2282126780724414	10.327555830112106	16.483983634264003	6.963830836936499	15.04331290443676	11.92386461835639	8.974895370317089	8.447597355677898
chr2L:2833894-2835833	-1.2493984980022963	-3.3240437113128336	-4.953528088611563	-3.1263759003293767	-2.378838005478354	-1.4097968332884345	-0.5050243948485028	0.9178032849188149	0.9527115521825327	1.9979869282242837	0.4063782018357835	1.037505462094421	0.0	-0.15628496867590225	0.9151186924832077	-0.4843799131898017	-2.0438530743334296	-5.579213311283069	-5.52037385334763	-3.709059679844015	-4.8270917479279785	-5.696292261276043	-1.9162598865965064	-0.9884928598239788	0.0	-0.3842533059311557	-1.1737218734474009	-1.4363739556363397	1.89318737506188	2.5037731414373723	5.147329522050299	-0.3842533059311557	0.2614505271567006	2.2282126780724414	10.327555830112106	16.483983634264003	6.963830836936499	15.04331290443676	11.92386461835639	8.974895370317089	8.447597355677898	7.7750177885129075	12.07214407260781	12.825148196708886	9.670190559760355	10.351029405188912	5.878362637203643	0.9221705566124206	2.471163293631016
chr2L:2854599-2855874	12.07214407260781	12.825148196708886	9.670190559760355	10.351029405188912	5.878362637203643	0.9221705566124206	2.471163293631016	11.958978512937486	12.575147774232782	10.59626706218501	13.34480152036655	6.082771392182841	5.5048634812461055	5.376264294309368	0.07213249334642603	-0.6749710120430955	0.10866045395243296	0.32588163787990426	-1.1453211027163466	-3.8806752954788184	-3.3243417653891467	1.0311491412181149	0.8881232239143072	1.9825203043029993	6.644584946692823	7.203995799977353	6.915404792931245	3.4797843014625283	-2.542170191118737	-2.5101561257134395	-4.309271037955693	-4.735674195668586	-9.165662010218425	-9.1095717012694	-5.9416982458430505	-3.2958715238931835	-3.86090898538994	-4.28624549922601	-4.577492976234516	-5.2401403964315065	-3.7172287147408105	-5.423828732360861	-7.758265023970558	-7.247007885768327	-11.439654094790571	-10.230398587611015	-9.69140994990448	-8.744598635990123	-6.960047636800933
chr2L:2855875-2856146	9.670190559760355	10.351029405188912	5.878362637203643	0.9221705566124206	2.471163293631016	11.958978512937486	12.575147774232782	10.59626706218501	13.34480152036655	6.082771392182841	5.5048634812461055	5.376264294309368	0.07213249334642603	-0.6749710120430955	0.10866045395243296	0.32588163787990426	-1.1453211027163466	-3.8806752954788184	-3.3243417653891467	1.0311491412181149	0.8881232239143072	1.9825203043029993	6.644584946692823	7.203995799977353	6.915404792931245	3.4797843014625283	-2.542170191118737	-2.5101561257134395	-4.309271037955693	-4.735674195668586	-9.165662010218425	-9.1095717012694	-5.9416982458430505	-3.2958715238931835	-3.86090898538994	-4.28624549922601	-4.577492976234516	-5.2401403964315065	-3.7172287147408105	-5.423828732360861	-7.758265023970558	-7.247007885768327	-11.439654094790571	-10.230398587611015	-9.69140994990448	-8.744598635990123	-6.960047636800933	-7.594117495453648	-1.126031419905469
chr2L:2856147-2856699	10.351029405188912	5.878362637203643	0.9221705566124206	2.471163293631016	11.958978512937486	12.575147774232782	10.59626706218501	13.34480152036655	6.082771392182841	5.5048634812461055	5.376264294309368	0.07213249334642603	-0.6749710120430955	0.10866045395243296	0.32588163787990426	-1.1453211027163466	-3.8806752954788184	-3.3243417653891467	1.0311491412181149	0.8881232239143072	1.9825203043029993	6.644584946692823	7.203995799977353	6.915404792931245	3.4797843014625283	-2.542170191118737	-2.5101561257134395	-4.309271037955693	-4.735674195668586	-9.165662010218425	-9.1095717012694	-5.9416982458430505	-3.2958715238931835	-3.86090898538994	-4.28624549922601	-4.577492976234516	-5.2401403964315065	-3.7172287147408105	-5.423828732360861	-7.758265023970558	-7.247007885768327	-11.439654094790571	-10.230398587611015	-9.69140994990448	-8.744598635990123	-6.960047636800933	-7.594117495453648	-1.126031419905469	0.1942483424366544
chr2L:2873388-2874598	-4.28624549922601	-4.577492976234516	-5.2401403964315065	-3.7172287147408105	-5.423828732360861	-7.758265023970558	-7.247007885768327	-11.439654094790571	-10.230398587611015	-9.69140994990448	-8.744598635990123	-6.960047636800933	-7.594117495453648	-1.126031419905469	0.1942483424366544	-6.0810599900556435	-3.7755057761856943	-4.068364712464455	-4.3887017105573225	-3.2240055837743684	-0.32930221547762883	-1.5738942126499833	-0.5135367004545422	4.755284620432324	9.40976972271886	2.1067466847079688	6.192205116105723	5.8404485662373915	9.453520613411245	10.633276879222413	6.134520891632547	3.6067832692802204	3.065557088416058	0.2963536532887422	3.988548440619626	4.369396487494863	7.384509526258311	2.911292333291266	0.6252873828651146	4.761892344771336	5.464652832828945	5.608915144852891	5.235865890738022	2.6806921572924542	1.381991665495167	-3.5077185392942836	-3.5155149496993143	-8.92037508781574	-6.066932629676425
chr2L:2885620-2886086	2.1067466847079688	6.192205116105723	5.8404485662373915	9.453520613411245	10.633276879222413	6.134520891632547	3.6067832692802204	3.065557088416058	0.2963536532887422	3.988548440619626	4.369396487494863	7.384509526258311	2.911292333291266	0.6252873828651146	4.761892344771336	5.464652832828945	5.608915144852891	5.235865890738022	2.6806921572924542	1.381991665495167	-3.5077185392942836	-3.5155149496993143	-8.92037508781574	-6.066932629676425	-15.235949116845644	-15.425972684618644	-10.968970838431694	-11.924160549495666	-11.3460156904489	-27.34442720663529	-23.666466484608762	-14.065070750495567	0.0	-1.684872899606169	-14.540669384970727	-22.658566067732433	-10.713297799441811	-18.656017331877724	-20.88401167758233	-25.726494045228172	-6.994062952559679	9.69741803397103	8.875539173929498	2.3286248352848276	1.1737218734474009	4.016459169599046	25.265293596973883	24.443014611073526	7.742515905007272
chr2L:2886219-2886643	6.192205116105723	5.8404485662373915	9.453520613411245	10.633276879222413	6.134520891632547	3.6067832692802204	3.065557088416058	0.2963536532887422	3.988548440619626	4.369396487494863	7.384509526258311	2.911292333291266	0.6252873828651146	4.761892344771336	5.464652832828945	5.608915144852891	5.235865890738022	2.6806921572924542	1.381991665495167	-3.5077185392942836	-3.5155149496993143	-8.92037508781574	-6.066932629676425	-15.235949116845644	-15.425972684618644	-10.968970838431694	-11.924160549495666	-11.3460156904489	-27.34442720663529	-23.666466484608762	-14.065070750495567	0.0	-1.684872899606169	-14.540669384970727	-22.658566067732433	-10.713297799441811	-18.656017331877724	-20.88401167758233	-25.726494045228172	-6.994062952559679	9.69741803397103	8.875539173929498	2.3286248352848276	1.1737218734474009	4.016459169599046	25.265293596973883	24.443014611073526	7.742515905007272	3.3961297307013076
chr2L:2886644-2886795	5.8404485662373915	9.453520613411245	10.633276879222413	6.134520891632547	3.6067832692802204	3.065557088416058	0.2963536532887422	3.988548440619626	4.369396487494863	7.384509526258311	2.911292333291266	0.6252873828651146	4.761892344771336	5.464652832828945	5.608915144852891	5.235865890738022	2.6806921572924542	1.381991665495167	-3.5077185392942836	-3.5155149496993143	-8.92037508781574	-6.066932629676425	-15.235949116845644	-15.425972684618644	-10.968970838431694	-11.924160549495666	-11.3460156904489	-27.34442720663529	-23.666466484608762	-14.065070750495567	0.0	-1.684872899606169	-14.540669384970727	-22.658566067732433	-10.713297799441811	-18.656017331877724	-20.88401167758233	-25.726494045228172	-6.994062952559679	9.69741803397103	8.875539173929498	2.3286248352848276	1.1737218734474009	4.016459169599046	25.265293596973883	24.443014611073526	7.742515905007272	3.3961297307013076	12.838265341030857
chr2L:2888062-2888642	6.134520891632547	3.6067832692802204	3.065557088416058	0.2963536532887422	3.988548440619626	4.369396487494863	7.384509526258311	2.911292333291266	0.6252873828651146	4.761892344771336	5.464652832828945	5.608915144852891	5.235865890738022	2.6806921572924542	1.381991665495167	-3.5077185392942836	-3.5155149496993143	-8.92037508781574	-6.066932629676425	-15.235949116845644	-15.425972684618644	-10.968970838431694	-11.924160549495666	-11.3460156904489	-27.34442720663529	-23.666466484608762	-14.065070750495567	0.0	-1.684872899606169	-14.540669384970727	-22.658566067732433	-10.713297799441811	-18.656017331877724	-20.88401167758233	-25.726494045228172	-6.994062952559679	9.69741803397103	8.875539173929498	2.3286248352848276	1.1737218734474009	4.016459169599046	25.265293596973883	24.443014611073526	7.742515905007272	3.3961297307013076	12.838265341030857	10.877130622647455	10.543864935548905	14.253913943923926
chr2L:2888643-2889069	3.6067832692802204	3.065557088416058	0.2963536532887422	3.988548440619626	4.369396487494863	7.384509526258311	2.911292333291266	0.6252873828651146	4.761892344771336	5.464652832828945	5.608915144852891	5.235865890738022	2.6806921572924542	1.381991665495167	-3.5077185392942836	-3.5155149496993143	-8.92037508781574	-6.066932629676425	-15.235949116845644	-15.425972684618644	-10.968970838431694	-11.924160549495666	-11.3460156904489	-27.34442720663529	-23.666466484608762	-14.065070750495567	0.0	-1.684872899606169	-14.540669384970727	-22.658566067732433	-10.713297799441811	-18.656017331877724	-20.88401167758233	-25.726494045228172	-6.994062952559679	9.69741803397103	8.875539173929498	2.3286248352848276	1.1737218734474009	4.016459169599046	25.265293596973883	24.443014611073526	7.742515905007272	3.3961297307013076	12.838265341030857	10.877130622647455	10.543864935548905	14.253913943923926	20.594282876300678
chr2L:2954908-2958112	-4.745381282046847	-3.8667621090361757	-4.509470988459562	-7.737833759042793	-4.960854870111838	-10.690352235201113	-5.338751747265997	-2.3286248352848276	-0.9059652567236041	-1.9084850188786497	0.0	1.0668755590631576	-1.4637527426815689	0.9884928598239788	0.9884928598239788	4.094167609202282	2.2439979438027744	2.9763599675790333	0.5511846661020263	0.4861018491359814	0.7835937601916557	-0.3842533059311557	-0.8065359368777398	0.21456256311679242	0.24964072412890395	0.9059652567236041	-1.3825416606778294	2.761203224555022	0.9448888836098369	0.0	0.288769123076823	2.5249465644509406	2.9190336687720926	6.627882363089442	1.8388194564000622	0.0	1.3821770810048504	0.9845001030355904	8.071061658646475	4.257907641373081	0.7357890626869555	4.430691996017418	1.4373625938132244	3.2961059914875275	3.1978870525789507	0.2543556195676974	0.8614667898057395	2.713815242189828	-0.42921553516829136
chr2L:2978498-2979501	2.713815242189828	-0.42921553516829136	1.756594782027878	0.15326106102944964	1.3437197327301829	4.26949683291568	0.6248742378019824	0.6252873828651146	-0.9568070777091172	-0.27304737269681906	2.40426951447201	0.0	-0.44141236743374945	0.0	3.486029626132557	0.3187507512632382	-0.4359239231164445	6.608868029634795	4.897832292491016	0.32675222119505476	3.1116449905781733	6.381940891235241	8.674064690842556	6.1290108436066815	8.393551767226882	5.959355165638467	5.380946197310924	10.170123150819272	8.742442393920118	5.144174029548211	6.725318621175825	0.48543331568908393	6.7669157295548485	4.583106928269584	8.57049808017592	6.385596419627639	13.325538515651877	17.720737820991765	2.4825729943334123	3.306582997357962	13.842997902247228	9.707888553294392	6.607950263723961	4.346451506574808	-0.3424151375101599	-1.219901597239787	-5.437110227342447	-5.944327552414882	-5.367419319534968
chr2L:2992339-2993723	8.742442393920118	5.144174029548211	6.725318621175825	0.48543331568908393	6.7669157295548485	4.583106928269584	8.57049808017592	6.385596419627639	13.325538515651877	17.720737820991765	2.4825729943334123	3.306582997357962	13.842997902247228	9.707888553294392	6.607950263723961	4.346451506574808	-0.3424151375101599	-1.219901597239787	-5.437110227342447	-5.944327552414882	-5.367419319534968	0.24062334122190882	0.7359535705891888	0.08642639165624173	-6.115792752738044	-1.3902172680209464	-0.8531344678985772	1.8835090527755496	-0.12407515954955818	1.1737218734474009	4.505516356521738	8.153166828683691	3.581304256326695	8.291776248015683	11.883169095420474	13.935051095022022	6.815116845223371	5.820202913470674	5.028064911695346	5.945810436058722	2.97160336956335	2.0222621063722332	-1.3103785832791663	-1.3659212744611355	-4.136647888157258	-3.375176773501459	-2.5347807458138134	-3.6969340389162784	-2.3211107492992715
chr2L:2998427-2999958	13.842997902247228	9.707888553294392	6.607950263723961	4.346451506574808	-0.3424151375101599	-1.219901597239787	-5.437110227342447	-5.944327552414882	-5.367419319534968	0.24062334122190882	0.7359535705891888	0.08642639165624173	-6.115792752738044	-1.3902172680209464	-0.8531344678985772	1.8835090527755496	-0.12407515954955818	1.1737218734474009	4.505516356521738	8.153166828683691	3.581304256326695	8.291776248015683	11.883169095420474	13.935051095022022	6.815116845223371	5.820202913470674	5.028064911695346	5.945810436058722	2.97160336956335	2.0222621063722332	-1.3103785832791663	-1.3659212744611355	-4.136647888157258	-3.375176773501459	-2.5347807458138134	-3.6969340389162784	-2.3211107492992715	-7.643115589581198	-4.065218360757716	-1.8006848107524722	0.5886181431702715	-5.79310232305563	-7.267252290117917	3.2062616146686724	8.76044619160668	4.558461010114861	2.2336589495366974	-0.736145006628226	-1.417059514257353
chr2L:3018008-3019204	0.5886181431702715	-5.79310232305563	-7.267252290117917	3.2062616146686724	8.76044619160668	4.558461010114861	2.2336589495366974	-0.736145006628226	-1.417059514257353	2.2452870472498843	3.2398169260525442	3.9378611543539495	-2.9393236508985447	-7.152612951221229	-14.718787866440584	-20.01565641294043	-16.604780725856195	-14.406994608477978	-1.4042416873289214	-0.8881232239143072	-1.3821770810048504	5.402098241811833	10.122047767533866	27.975013176263953	23.746629596595454	27.68121389445403	26.35662204641921	21.836600132221076	13.074363199450003	8.822066609344633	3.137775955963972	0.04801678049045762	-5.6824992731560755	-8.978400803175129	-10.506984685134807	-10.03809757585269	-12.938872754482988	-13.887526869801075	-12.223554313369235	-9.470828755477811	15.312090823067255	9.47284810775546	9.006970554760148	6.189356537768314	5.630684824448418	2.573529045797004	-8.018777476802562	-13.971566968824828	-17.091717116092568
chr2L:3093770-3095527	8.790732857849255	9.034350678630917	8.643488007813541	4.531804635504516	2.7605424007774806	1.4018529228522	1.8890803108377758	0.7597867137322168	-0.23093536351900737	-3.915974804388371	1.2648648517634062	12.406020685172699	17.85463953566837	17.57547803601027	15.787366648502854	13.33469480880997	10.45726914780481	8.839515813089974	4.6934215683479525	5.121597168810776	0.5063996348730647	-0.5995545565107923	-2.2151448634283843	-2.9210714951771433	-2.635460379818768	1.79817910087457	0.9616978496231274	1.8212603943399974	2.7863766417938036	2.5696923060493364	1.9390453015305666	1.1876736798612224	2.405627798315662	2.7462092073374067	1.117475918477253	-1.6919967379172303	-2.6466920212949856	-4.009334194666373	-6.552231395783871	-8.02646045043135	-11.244247462382145	-12.377861165454213	-16.080689899190144	-17.39548709827052	-17.94538738871704	-23.451480263212424	-22.63560122180898	-26.02620775265177	-21.259595651743762
chr2L:3107770-3109589	2.7863766417938036	2.5696923060493364	1.9390453015305666	1.1876736798612224	2.405627798315662	2.7462092073374067	1.117475918477253	-1.6919967379172303	-2.6466920212949856	-4.009334194666373	-6.552231395783871	-8.02646045043135	-11.244247462382145	-12.377861165454213	-16.080689899190144	-17.39548709827052	-17.94538738871704	-23.451480263212424	-22.63560122180898	-26.02620775265177	-21.259595651743762	-14.286743059622102	-11.326531572682837	-15.326494570982371	-21.163267843196085	-18.453843903659802	-20.863067399385756	-21.865068308684886	-10.785359135899133	-3.637185243841543	6.0895148119337765	4.430590438485647	0.0	0.0	0.0	0.0	0.0	0.0	0.0	0.0	0.0	-9.513331172172318	-3.4729415942829682	-2.678455076967757	1.3212519633793613	-0.9390467454700723	4.823083449500737	7.361945957947549	3.0767956735254534
chr2L:3131140-3132811	7.361945957947549	3.0767956735254534	-1.444633943755042	-5.71887234711178	-1.0357002264158681	-1.204367061482289	4.478565374712572	9.026176247593193	3.71771807984092	2.6773813457874116	2.884102443971459	2.284261790113556	2.2064885115771444	-0.35586067583089087	-0.7418744370388531	-0.5403532039046208	-3.694106117436098	-0.6869033885539373	-0.0372746990550271	-2.39008665364227	-1.2151565880536013	-0.9026880196071376	-1.215340334805915	-0.4547838915326098	-1.9265839925552755	-1.444339536832059	2.1695552625905643	1.0720632048660244	11.662590166108059	12.658295331048585	12.043210850007455	8.72132101840254	1.5744155126014678	3.9178501269312282	2.8224778585866	1.4950894619125854	2.3943743092363245	1.0647344346409535	1.6744519918853493	-0.7359535705891888	-0.2887691230768229	0.35922910157752874	1.4831146665730135	0.9912347807733193	-1.4313637641589874	-1.5744155126014683	-4.769484835790939	-4.052149834607123	-3.53999244783452
chr2L:3144312-3145985	2.1695552625905643	1.0720632048660244	11.662590166108059	12.658295331048585	12.043210850007455	8.72132101840254	1.5744155126014678	3.9178501269312282	2.8224778585866	1.4950894619125854	2.3943743092363245	1.0647344346409535	1.6744519918853493	-0.7359535705891888	-0.2887691230768229	0.35922910157752874	1.4831146665730135	0.9912347807733193	-1.4313637641589874	-1.5744155126014683	-4.769484835790939	-4.052149834607123	-3.53999244783452	-3.5167002976005817	-5.383742079326156	-14.743809015620911	-16.778662062312556	-13.525480998522612	-18.63872731633879	-3.6542963252665768	-1.3343848487428691	-4.251824811796403	-2.3457244927575918	2.347806783226195	0.05181556329032951	-0.47712125471966244	0.3739443795420937	1.5427741455452784	2.1632503507515115	0.9775682541590355	-0.6613277125919024	-3.3931047896183237	0.69658705982571	-1.6330658349288605	-1.2048957693008349	-0.645814540547961	-1.0820623642257503	0.7698079610324814	-0.47712125471966244
chr2L:3290943-3291636	0.0	-2.0604942585935766	-3.8897887632556234	-1.4794083113579077	-3.272147184988981	-1.6946826215212243	-4.352281071590734	-10.681702587989117	-4.943571657379456	-3.7448144247071466	-1.9084850188786497	0.0	-0.47712125471966244	-2.885304794340474	-4.00908605388602	-3.5344208313075662	-2.4544342113504394	-6.02437344285568	-6.07338278488676	-7.508809871563662	-9.200513338332172	-3.460646723320409	-1.0668755590631576	0.0	0.0	0.0	0.0	0.0	0.0	0.0	0.0	0.0	0.0	0.0	0.0	0.0	0.0	-0.3842533059311557	0.5162392852303583	3.158162337831675	0.22407746444571308	0.872213254138352	3.8729163955886645	3.1866062478004897	3.9065422491169848	4.638228005143053	-0.32675222119505476	-0.2887691230768229	-0.47712125471966244
chr2L:3293559-3294832	-4.352281071590734	-10.681702587989117	-4.943571657379456	-3.7448144247071466	-1.9084850188786497	0.0	-0.47712125471966244	-2.885304794340474	-4.00908605388602	-3.5344208313075662	-2.4544342113504394	-6.02437344285568	-6.07338278488676	-7.508809871563662	-9.200513338332172	-3.460646723320409	-1.0668755590631576	0.0	0.0	0.0	0.0	0.0	0.0	0.0	0.0	0.0	0.0	0.0	0.0	0.0	0.0	-0.3842533059311557	0.5162392852303583	3.158162337831675	0.22407746444571308	0.872213254138352	3.8729163955886645	3.1866062478004897	3.9065422491169848	4.638228005143053	-0.32675222119505476	-0.2887691230768229	-0.47712125471966244	4.48459700449546	13.660438214933432	11.401624329746669	0.9884928598239788	7.572139840595729	13.19996922240806
chr2L:3303334-3303799	0.0	0.0	0.0	0.0	0.0	0.0	0.0	0.0	0.0	0.0	0.0	0.0	-0.3842533059311557	0.5162392852303583	3.158162337831675	0.22407746444571308	0.872213254138352	3.8729163955886645	3.1866062478004897	3.9065422491169848	4.638228005143053	-0.32675222119505476	-0.2887691230768229	-0.47712125471966244	4.48459700449546	13.660438214933432	11.401624329746669	0.9884928598239788	7.572139840595729	13.19996922240806	5.402789883941498	18.2285813650273	4.88230672919048	9.61972641556369	14.482041007915942	14.062766398045365	13.807990388375638	3.881347770204787	0.0	2.2903614895816333	8.98842926280236	2.357760926545131	7.450089722464582	1.8233911030260708	0.288769123076823	6.324828386045819	10.562795367582241	10.099646429884103	5.940170639480563
chr2L:3303800-3304118	0.0	0.0	0.0	0.0	0.0	0.0	0.0	0.0	0.0	0.0	0.0	-0.3842533059311557	0.5162392852303583	3.158162337831675	0.22407746444571308	0.872213254138352	3.8729163955886645	3.1866062478004897	3.9065422491169848	4.638228005143053	-0.32675222119505476	-0.2887691230768229	-0.47712125471966244	4.48459700449546	13.660438214933432	11.401624329746669	0.9884928598239788	7.572139840595729	13.19996922240806	5.402789883941498	18.2285813650273	4.88230672919048	9.61972641556369	14.482041007915942	14.062766398045365	13.807990388375638	3.881347770204787	0.0	2.2903614895816333	8.98842926280236	2.357760926545131	7.450089722464582	1.8233911030260708	0.288769123076823	6.324828386045819	10.562795367582241	10.099646429884103	5.940170639480563	1.8468806031657816
chr2L:3323103-3323880	8.98842926280236	2.357760926545131	7.450089722464582	1.8233911030260708	0.288769123076823	6.324828386045819	10.562795367582241	10.099646429884103	5.940170639480563	1.8468806031657816	0.021858643792711855	-2.4812469542513407	-5.6384697605229555	-5.601008295509649	-4.911623016877927	-4.4398827772658125	-7.616844926190555	-5.013253404898787	-5.170864373523015	-8.395999095221445	-4.54660154156765	-5.552417896438048	-5.938350985013788	-2.2632888069697144	-0.47712125471966244	0.9884928598239788	-1.5946979330779227	0.39857653739568033	0.0	0.3842533059311557	2.168660287396916	3.501691479868931	0.7357890626869555	1.9834348893276441	4.022564974905004	3.917508787728818	7.229121777148503	12.937580574139849	4.821339509754439	7.0636964123020185	4.339658546020415	6.89335413833995	1.7607835377773418	4.540940917409657	3.090777447884716	3.461945134918522	0.14086655797036024	1.3492148473107504	-0.9530496733416702
chr2L:3356648-3357484	3.65736237253351	2.2447703517668973	5.815149398957352	6.149674862234775	7.9175668452900805	8.351039453470621	6.434355751500251	2.3716446161118183	2.232230918116747	2.20192748791505	1.0573567280413496	-0.9536599588650807	-0.02679247803227474	-3.1833978224926556	0.18855973435232826	-0.4493560322860715	-2.6533210566746694	-2.0005305668559377	-3.989227821805168	-4.571387232805447	-7.108271954606471	-3.339936835088368	-0.7357890626869555	0.0	-5.176103749235477	-6.84660886177234	-3.0355200298762672	6.080392354996775	6.687356235697886	4.199668585971215	7.013821223148644	4.009448774332456	4.590152745615568	4.92000780552766	6.915183401087372	7.390275449659307	5.192778385813977	3.9841607286210237	4.397475034722712	3.2603228794733625	4.828285326497988	2.341035949017583	2.1298457448854653	0.7823117713499839	0.6311177580455832	2.9538221204272013	0.6374085297831095	0.8846393232971412	1.684284103104177
chr2L:3357525-3358647	5.815149398957352	6.149674862234775	7.9175668452900805	8.351039453470621	6.434355751500251	2.3716446161118183	2.232230918116747	2.20192748791505	1.0573567280413496	-0.9536599588650807	-0.02679247803227474	-3.1833978224926556	0.18855973435232826	-0.4493560322860715	-2.6533210566746694	-2.0005305668559377	-3.989227821805168	-4.571387232805447	-7.108271954606471	-3.339936835088368	-0.7357890626869555	0.0	-5.176103749235477	-6.84660886177234	-3.0355200298762672	6.080392354996775	6.687356235697886	4.199668585971215	7.013821223148644	4.009448774332456	4.590152745615568	4.92000780552766	6.915183401087372	7.390275449659307	5.192778385813977	3.9841607286210237	4.397475034722712	3.2603228794733625	4.828285326497988	2.341035949017583	2.1298457448854653	0.7823117713499839	0.6311177580455832	2.9538221204272013	0.6374085297831095	0.8846393232971412	1.684284103104177	2.2276613394438916	-0.43657426460966664
chr2L:3469770-3470624	-2.938317476406454	-2.4441216175530425	-1.4991224343170757	-4.581206910849882	-3.73397157135797	-3.5283303280309206	-2.91487547745345	3.1218736149357635	0.14090558452004323	-0.8087250263279164	-0.6962952923956666	-0.5565398264639547	-1.2019872137199528	-1.9298297825798594	-0.3842533059311557	1.346164657436895	0.4081047517406324	0.20476224541537458	-0.19916529609750633	1.244790341634679	-0.19263837197446806	1.2919151460885494	0.9584248050992142	-0.5584765577051806	0.25623846698191416	2.166983911349473	-0.5734239273362485	0.0	0.314674423733588	-0.13602246316360772	1.6508312020816038	0.6879325881277828	0.0	-0.9884928598239788	3.742455846641651	3.722032914303589	1.2780642861172016	2.3189604420648156	6.404635155758517	8.791394301144098	3.558920468590294	3.2900533653935353	4.579231170616932	7.389746498091281	3.1089621606003552	5.484036338557279	4.090394710790386	5.750314121470795	9.731431516395617
chr2L:3471658-3472357	-3.73397157135797	-3.5283303280309206	-2.91487547745345	3.1218736149357635	0.14090558452004323	-0.8087250263279164	-0.6962952923956666	-0.5565398264639547	-1.2019872137199528	-1.9298297825798594	-0.3842533059311557	1.346164657436895	0.4081047517406324	0.20476224541537458	-0.19916529609750633	1.244790341634679	-0.19263837197446806	1.2919151460885494	0.9584248050992142	-0.5584765577051806	0.25623846698191416	2.166983911349473	-0.5734239273362485	0.0	0.314674423733588	-0.13602246316360772	1.6508312020816038	0.6879325881277828	0.0	-0.9884928598239788	3.742455846641651	3.722032914303589	1.2780642861172016	2.3189604420648156	6.404635155758517	8.791394301144098	3.558920468590294	3.2900533653935353	4.579231170616932	7.389746498091281	3.1089621606003552	5.484036338557279	4.090394710790386	5.750314121470795	9.731431516395617	-0.6500485400342133	0.9884928598239788	0.5552050987676277	9.399359886095494
chr2L:3472358-3473373	-3.5283303280309206	-2.91487547745345	3.1218736149357635	0.14090558452004323	-0.8087250263279164	-0.6962952923956666	-0.5565398264639547	-1.2019872137199528	-1.9298297825798594	-0.3842533059311557	1.346164657436895	0.4081047517406324	0.20476224541537458	-0.19916529609750633	1.244790341634679	-0.19263837197446806	1.2919151460885494	0.9584248050992142	-0.5584765577051806	0.25623846698191416	2.166983911349473	-0.5734239273362485	0.0	0.314674423733588	-0.13602246316360772	1.6508312020816038	0.6879325881277828	0.0	-0.9884928598239788	3.742455846641651	3.722032914303589	1.2780642861172016	2.3189604420648156	6.404635155758517	8.791394301144098	3.558920468590294	3.2900533653935353	4.579231170616932	7.389746498091281	3.1089621606003552	5.484036338557279	4.090394710790386	5.750314121470795	9.731431516395617	-0.6500485400342133	0.9884928598239788	0.5552050987676277	9.399359886095494	9.273376584083605
chr2L:3478719-3479336	-0.19916529609750633	1.244790341634679	-0.19263837197446806	1.2919151460885494	0.9584248050992142	-0.5584765577051806	0.25623846698191416	2.166983911349473	-0.5734239273362485	0.0	0.314674423733588	-0.13602246316360772	1.6508312020816038	0.6879325881277828	0.0	-0.9884928598239788	3.742455846641651	3.722032914303589	1.2780642861172016	2.3189604420648156	6.404635155758517	8.791394301144098	3.558920468590294	3.2900533653935353	4.579231170616932	7.389746498091281	3.1089621606003552	5.484036338557279	4.090394710790386	5.750314121470795	9.731431516395617	-0.6500485400342133	0.9884928598239788	0.5552050987676277	9.399359886095494	9.273376584083605	12.377497097677775	9.976043523929956	3.8092484729136187	5.422888281013107	3.034571123459653	1.8027107223228733	9.503648765023668	7.330889429368004	4.354935413398199	2.7974328964347275	-0.6746403319123859	2.7344329681447768	22.684169114503426
chr2L:3479861-3480718	-0.19263837197446806	1.2919151460885494	0.9584248050992142	-0.5584765577051806	0.25623846698191416	2.166983911349473	-0.5734239273362485	0.0	0.314674423733588	-0.13602246316360772	1.6508312020816038	0.6879325881277828	0.0	-0.9884928598239788	3.742455846641651	3.722032914303589	1.2780642861172016	2.3189604420648156	6.404635155758517	8.791394301144098	3.558920468590294	3.2900533653935353	4.579231170616932	7.389746498091281	3.1089621606003552	5.484036338557279	4.090394710790386	5.750314121470795	9.731431516395617	-0.6500485400342133	0.9884928598239788	0.5552050987676277	9.399359886095494	9.273376584083605	12.377497097677775	9.976043523929956	3.8092484729136187	5.422888281013107	3.034571123459653	1.8027107223228733	9.503648765023668	7.330889429368004	4.354935413398199	2.7974328964347275	-0.6746403319123859	2.7344329681447768	22.684169114503426	15.36127759678157	18.82650382404502
chr2L:3480719-3481467	0.9584248050992142	-0.5584765577051806	0.25623846698191416	2.166983911349473	-0.5734239273362485	0.0	0.314674423733588	-0.13602246316360772	1.6508312020816038	0.6879325881277828	0.0	-0.9884928598239788	3.742455846641651	3.722032914303589	1.2780642861172016	2.3189604420648156	6.404635155758517	8.791394301144098	3.558920468590294	3.2900533653935353	4.579231170616932	7.389746498091281	3.1089621606003552	5.484036338557279	4.090394710790386	5.750314121470795	9.731431516395617	-0.6500485400342133	0.9884928598239788	0.5552050987676277	9.399359886095494	9.273376584083605	12.377497097677775	9.976043523929956	3.8092484729136187	5.422888281013107	3.034571123459653	1.8027107223228733	9.503648765023668	7.330889429368004	4.354935413398199	2.7974328964347275	-0.6746403319123859	2.7344329681447768	22.684169114503426	15.36127759678157	18.82650382404502	19.052694977716314	12.656371365117538
chr2L:3490450-3492272	3.2900533653935353	4.579231170616932	7.389746498091281	3.1089621606003552	5.484036338557279	4.090394710790386	5.750314121470795	9.731431516395617	-0.6500485400342133	0.9884928598239788	0.5552050987676277	9.399359886095494	9.273376584083605	12.377497097677775	9.976043523929956	3.8092484729136187	5.422888281013107	3.034571123459653	1.8027107223228733	9.503648765023668	7.330889429368004	4.354935413398199	2.7974328964347275	-0.6746403319123859	2.7344329681447768	22.684169114503426	15.36127759678157	18.82650382404502	19.052694977716314	12.656371365117538	4.468314937152671	3.809562296886658	0.22269213525661394	0.11065876081840036	11.077430775119431	17.751276426773874	10.25706302297542	9.7141415746303	2.5266245515924703	-1.9479802258117034	-6.292898964758416	-10.892102533917571	-12.657327301577494	-11.430018034276772	-9.6676966725439	-9.517770419874298	-19.624944204064615	-16.690969026012137	-17.069436107750587
chr2L:3505081-3505646	4.468314937152671	3.809562296886658	0.22269213525661394	0.11065876081840036	11.077430775119431	17.751276426773874	10.25706302297542	9.7141415746303	2.5266245515924703	-1.9479802258117034	-6.292898964758416	-10.892102533917571	-12.657327301577494	-11.430018034276772	-9.6676966725439	-9.517770419874298	-19.624944204064615	-16.690969026012137	-17.069436107750587	-30.29108659068347	-22.104043583819774	-14.631525598745108	3.945138072165085	12.329616459728642	7.851730711479898	0.32340315505577744	-0.39166734373862816	-9.207624417985866	-9.472061028068637	-14.917904378511677	18.018210706799326	18.65854472798172	6.866532796194847	2.5992428729899255	-1.0764261185186486	9.117961239730407	10.550699796299126	4.103809008822945	-2.8231662367810046	-5.633368252599949	-10.767244565002759	-9.5445502985123	-1.6198272479569908	-2.677381345787412	-6.418600881486734	-4.9732144232147455	-3.293624939760179	-4.730326078386896	-8.260416998204276
chr2L:3529825-3531256	-8.214377328489508	-9.26759387404039	6.596420022785281	14.217962077138239	9.285888548103951	5.957621536702641	1.1190135894640119	1.3071673513797966	2.216817173305734	-1.1563196252600403	-0.7221862668622312	-0.9867591741110621	-1.8434493980934983	-2.6552484618179375	-1.0334519095785322	-2.4868863205405844	-0.980444375393605	2.259982999975834	1.7036036592763888	3.167269867296386	1.5037271197692543	-0.5728879780480683	-2.1693779590161335	3.736900743006202	1.3309435075485785	2.357892612551762	0.3071083686291748	0.8807275879539905	-1.5776652409381444	0.7695798653412302	0.1774381932515066	2.0318200539878633	1.2687935242363844	2.0053295783284257	2.5879604382273373	4.7060107822731245	0.7059348247629398	2.233990498893676	4.4488022658513176	3.4988760393315936	4.990510353950828	0.1964692173705344	-0.25618422339126723	-0.9549174024861219	-0.5001162533715396	-1.8086924530549047	0.8807275879539905	-2.6855185392892107	-3.639714236348765
chr2L:3618646-3619741	-1.1909795876982912	0.0	-2.337033064280522	-1.4799952535784575	0.324322741154941	-0.7241057360843675	-1.665399731620111	-1.192423499864208	-3.194853378180071	-1.575289079462669	-5.14858936153769	-0.6611051949848744	-2.744528649782478	-0.7130421672632792	0.5582313122048601	-2.5793453366844448	-1.330393318271565	-1.0512151750536414	-0.38038637606457154	-1.3513338011084146	-4.042182886691717	-1.3662048022479583	-4.476160087457102	-3.9565009007202754	0.39967192766106385	5.357915684886597	7.5807346266112825	6.374138959681063	6.96700228381623	4.947054580511888	1.202955954673876	1.5960499859942785	0.35741644578015164	1.5181721146902647	-2.670344716481232	-0.19916529609750633	-0.9106560163177616	-0.46138476794514566	4.449429773943951	-1.4378112151268925	3.7406559930726413	1.9514724580711518	4.427803103468902	4.76009865466127	4.006291761590539	2.871245303451668	2.048020487686206	1.0590499511785176	1.9451673601875152
chr2L:3631529-3632259	7.5807346266112825	6.374138959681063	6.96700228381623	4.947054580511888	1.202955954673876	1.5960499859942785	0.35741644578015164	1.5181721146902647	-2.670344716481232	-0.19916529609750633	-0.9106560163177616	-0.46138476794514566	4.449429773943951	-1.4378112151268925	3.7406559930726413	1.9514724580711518	4.427803103468902	4.76009865466127	4.006291761590539	2.871245303451668	2.048020487686206	1.0590499511785176	1.9451673601875152	1.573104401300678	2.423172404269894	0.653045026680528	1.2356352485364792	2.2921652464427478	-1.3369151052639854	1.0824840589769298	-2.3779130860335673	-1.9995294472755656	-2.7114461986104623	-4.016227002959865	-3.3292807172235825	-5.674203684783229	-6.614917572561766	-6.740007123115707	-7.590323834915898	-5.265235504623249	-6.742417618231218	-9.655026293882091	-9.308266168809599	-6.5959605637525405	-7.203392965887271	-9.516701341891627	-10.22068600056436	-12.866395693496202	-11.986236218062752
chr2L:3633085-3635238	4.947054580511888	1.202955954673876	1.5960499859942785	0.35741644578015164	1.5181721146902647	-2.670344716481232	-0.19916529609750633	-0.9106560163177616	-0.46138476794514566	4.449429773943951	-1.4378112151268925	3.7406559930726413	1.9514724580711518	4.427803103468902	4.76009865466127	4.006291761590539	2.871245303451668	2.048020487686206	1.0590499511785176	1.9451673601875152	1.573104401300678	2.423172404269894	0.653045026680528	1.2356352485364792	2.2921652464427478	-1.3369151052639854	1.0824840589769298	-2.3779130860335673	-1.9995294472755656	-2.7114461986104623	-4.016227002959865	-3.3292807172235825	-5.674203684783229	-6.614917572561766	-6.740007123115707	-7.590323834915898	-5.265235504623249	-6.742417618231218	-9.655026293882091	-9.308266168809599	-6.5959605637525405	-7.203392965887271	-9.516701341891627	-10.22068600056436	-12.866395693496202	-11.986236218062752	-7.3741567041565235	-0.9059652567236041	0.32675222119505476
chr2L:3656991-3657694	-0.9059652567236041	0.32675222119505476	-0.3842533059311557	6.57564777552777	14.317346639836433	13.033835046512369	8.330428659448904	5.514166382475976	4.939096917709437	9.099051459558282	9.91790818149326	7.75897953564987	6.615796513157591	2.1689899862243274	-2.7724465448174134	-7.516622922420358	-11.84789300669713	-8.414471018200878	-6.283963395217254	-8.705106644478569	-12.474538592016888	-11.453241813545485	-8.719630974755447	-3.62180880483098	-5.3021213877735764	26.847181970718616	39.65193074105613	36.747766381811296	28.080319868246146	22.54863991301427	14.560293941248199	14.277503978962615	11.369996641301123	10.03843270095418	7.756560619481247	5.569960362439884	2.5792117382912725	1.9223305223753164	-3.1671033965440274	-2.79195146921985	-4.873558982544003	-6.813970144751272	-6.818120913758311	-9.847074708485898	-10.738930835438177	-8.183928117778079	-7.45581835062897	-16.874960176432626	-13.878195746079783
chr2L:3658182-3658649	6.57564777552777	14.317346639836433	13.033835046512369	8.330428659448904	5.514166382475976	4.939096917709437	9.099051459558282	9.91790818149326	7.75897953564987	6.615796513157591	2.1689899862243274	-2.7724465448174134	-7.516622922420358	-11.84789300669713	-8.414471018200878	-6.283963395217254	-8.705106644478569	-12.474538592016888	-11.453241813545485	-8.719630974755447	-3.62180880483098	-5.3021213877735764	26.847181970718616	39.65193074105613	36.747766381811296	28.080319868246146	22.54863991301427	14.560293941248199	14.277503978962615	11.369996641301123	10.03843270095418	7.756560619481247	5.569960362439884	2.5792117382912725	1.9223305223753164	-3.1671033965440274	-2.79195146921985	-4.873558982544003	-6.813970144751272	-6.818120913758311	-9.847074708485898	-10.738930835438177	-8.183928117778079	-7.45581835062897	-16.874960176432626	-13.878195746079783	-17.42434837703782	-17.400147337549903	-11.745787633303268
chr2L:3662235-3663014	7.75897953564987	6.615796513157591	2.1689899862243274	-2.7724465448174134	-7.516622922420358	-11.84789300669713	-8.414471018200878	-6.283963395217254	-8.705106644478569	-12.474538592016888	-11.453241813545485	-8.719630974755447	-3.62180880483098	-5.3021213877735764	26.847181970718616	39.65193074105613	36.747766381811296	28.080319868246146	22.54863991301427	14.560293941248199	14.277503978962615	11.369996641301123	10.03843270095418	7.756560619481247	5.569960362439884	2.5792117382912725	1.9223305223753164	-3.1671033965440274	-2.79195146921985	-4.873558982544003	-6.813970144751272	-6.818120913758311	-9.847074708485898	-10.738930835438177	-8.183928117778079	-7.45581835062897	-16.874960176432626	-13.878195746079783	-17.42434837703782	-17.400147337549903	-11.745787633303268	-9.853069736626976	-8.024342682889552	-9.180306054586547	5.82090610294374	10.667292569418304	9.209223656889167	7.029319110541655	8.072204073922316
chr2L:3663015-3663357	2.1689899862243274	-2.7724465448174134	-7.516622922420358	-11.84789300669713	-8.414471018200878	-6.283963395217254	-8.705106644478569	-12.474538592016888	-11.453241813545485	-8.719630974755447	-3.62180880483098	-5.3021213877735764	26.847181970718616	39.65193074105613	36.747766381811296	28.080319868246146	22.54863991301427	14.560293941248199	14.277503978962615	11.369996641301123	10.03843270095418	7.756560619481247	5.569960362439884	2.5792117382912725	1.9223305223753164	-3.1671033965440274	-2.79195146921985	-4.873558982544003	-6.813970144751272	-6.818120913758311	-9.847074708485898	-10.738930835438177	-8.183928117778079	-7.45581835062897	-16.874960176432626	-13.878195746079783	-17.42434837703782	-17.400147337549903	-11.745787633303268	-9.853069736626976	-8.024342682889552	-9.180306054586547	5.82090610294374	10.667292569418304	9.209223656889167	7.029319110541655	8.072204073922316	6.086921944792801	6.004914714938053
chr2L:3666863-3668649	-12.474538592016888	-11.453241813545485	-8.719630974755447	-3.62180880483098	-5.3021213877735764	26.847181970718616	39.65193074105613	36.747766381811296	28.080319868246146	22.54863991301427	14.560293941248199	14.277503978962615	11.369996641301123	10.03843270095418	7.756560619481247	5.569960362439884	2.5792117382912725	1.9223305223753164	-3.1671033965440274	-2.79195146921985	-4.873558982544003	-6.813970144751272	-6.818120913758311	-9.847074708485898	-10.738930835438177	-8.183928117778079	-7.45581835062897	-16.874960176432626	-13.878195746079783	-17.42434837703782	-17.400147337549903	-11.745787633303268	-9.853069736626976	-8.024342682889552	-9.180306054586547	5.82090610294374	10.667292569418304	9.209223656889167	7.029319110541655	8.072204073922316	6.086921944792801	6.004914714938053	4.90629886194996	5.794092328386808	2.16972392125705	1.3459382660027333	-2.394448571279377	-5.885884614751198	-4.421111429287827
chr2L:3681869-3682923	-17.400147337549903	-11.745787633303268	-9.853069736626976	-8.024342682889552	-9.180306054586547	5.82090610294374	10.667292569418304	9.209223656889167	7.029319110541655	8.072204073922316	6.086921944792801	6.004914714938053	4.90629886194996	5.794092328386808	2.16972392125705	1.3459382660027333	-2.394448571279377	-5.885884614751198	-4.421111429287827	-7.5887327743232	-6.109923253466734	1.1642103581880532	-3.437006697332288	-4.259078476541814	-4.686002382375863	-8.168302827897987	-8.291937471219265	-17.337728608274354	-21.458838947441322	-18.740428082333953	-15.841754581582096	-7.542839025488083	-0.3842533059311557	-8.287245983841801	-16.146104040756985	-16.08140552957423	-9.258836110214359	0.0	0.0	-1.9769857196479577	0.0	0.0	0.0	0.0	0.0	0.0	-0.7357890626869555	-10.070025435694815	-8.007442740641528
chr2L:3731851-3733324	-3.556746444407043	0.0	0.3842533059311557	0.7359535705891888	0.21052632091416779	2.8166760469188397	0.8471493370944422	1.3149413758654938	1.7889106337841287	0.5874328401438433	2.9248052054677576	-0.2033329038642156	0.3842533059311557	1.684872899606169	0.32675222119505476	0.0	4.743259763048524	7.698819161563525	8.413248353227182	12.794769394853057	4.924797555850037	8.0414754210473	5.247163440079852	3.532594571771199	4.535888065302164	0.7379751382452944	3.0978202271229014	2.194943387276339	1.8317120577720234	1.1708874508528289	2.1185867199270283	1.0083724769666107	-0.47712125471966244	1.0078397081664172	1.7529652165242944	-1.5591978531601391	1.4395298129268226	3.0605276847374054	2.118582526010368	6.222613986533107	4.431390824688938	4.570881302778178	4.592495545889143	2.8748483193498733	4.171609654950322	2.092694438768259	-0.11581255444613349	0.7251278247678499	0.38318728713264105
chr2L:3739583-3741420	4.743259763048524	7.698819161563525	8.413248353227182	12.794769394853057	4.924797555850037	8.0414754210473	5.247163440079852	3.532594571771199	4.535888065302164	0.7379751382452944	3.0978202271229014	2.194943387276339	1.8317120577720234	1.1708874508528289	2.1185867199270283	1.0083724769666107	-0.47712125471966244	1.0078397081664172	1.7529652165242944	-1.5591978531601391	1.4395298129268226	3.0605276847374054	2.118582526010368	6.222613986533107	4.431390824688938	4.570881302778178	4.592495545889143	2.8748483193498733	4.171609654950322	2.092694438768259	-0.11581255444613349	0.7251278247678499	0.38318728713264105	1.8019713193534868	4.437701204695824	-0.2772627385045968	1.3139137687982831	0.890782382005741	3.791886846114754	0.38750494542830344	0.07831818943112555	-2.692584434242469	-4.920783670733333	-5.662780707003632	-5.894384188863135	0.6777271128303405	-0.7250604654850594	2.972463180206936	1.5965513729128535
chr2L:3748193-3749687	1.0078397081664172	1.7529652165242944	-1.5591978531601391	1.4395298129268226	3.0605276847374054	2.118582526010368	6.222613986533107	4.431390824688938	4.570881302778178	4.592495545889143	2.8748483193498733	4.171609654950322	2.092694438768259	-0.11581255444613349	0.7251278247678499	0.38318728713264105	1.8019713193534868	4.437701204695824	-0.2772627385045968	1.3139137687982831	0.890782382005741	3.791886846114754	0.38750494542830344	0.07831818943112555	-2.692584434242469	-4.920783670733333	-5.662780707003632	-5.894384188863135	0.6777271128303405	-0.7250604654850594	2.972463180206936	1.5965513729128535	5.52353122237065	-0.11665048363889391	1.5136347211134056	-1.9338529242520788	-4.510504168219292	-1.1548908653019587	-3.7059494836972493	-3.019319356208954	-1.1091567882110152	-1.9532431194576374	0.8065359368777398	-0.4239073079634285	1.4842236886572169	3.2440571368137623	3.0341952858224404	-0.4343170469008467	-4.140688214470612
chr2L:3755484-3756541	0.7251278247678499	0.38318728713264105	1.8019713193534868	4.437701204695824	-0.2772627385045968	1.3139137687982831	0.890782382005741	3.791886846114754	0.38750494542830344	0.07831818943112555	-2.692584434242469	-4.920783670733333	-5.662780707003632	-5.894384188863135	0.6777271128303405	-0.7250604654850594	2.972463180206936	1.5965513729128535	5.52353122237065	-0.11665048363889391	1.5136347211134056	-1.9338529242520788	-4.510504168219292	-1.1548908653019587	-3.7059494836972493	-3.019319356208954	-1.1091567882110152	-1.9532431194576374	0.8065359368777398	-0.4239073079634285	1.4842236886572169	3.2440571368137623	3.0341952858224404	-0.4343170469008467	-4.140688214470612	-7.857443141568765	-4.540940917409657	-5.673947152849854	-5.631639207846269	-11.724300748342882	-8.35558394537976	-5.885674253955372	-1.7040525797856432	-14.42498636370504	-20.855457266649125	-16.93528231761257	-5.155643414402943	-13.101191328370147	-5.202165823774983
chr2L:3761777-3762281	-5.894384188863135	0.6777271128303405	-0.7250604654850594	2.972463180206936	1.5965513729128535	5.52353122237065	-0.11665048363889391	1.5136347211134056	-1.9338529242520788	-4.510504168219292	-1.1548908653019587	-3.7059494836972493	-3.019319356208954	-1.1091567882110152	-1.9532431194576374	0.8065359368777398	-0.4239073079634285	1.4842236886572169	3.2440571368137623	3.0341952858224404	-0.4343170469008467	-4.140688214470612	-7.857443141568765	-4.540940917409657	-5.673947152849854	-5.631639207846269	-11.724300748342882	-8.35558394537976	-5.885674253955372	-1.7040525797856432	-14.42498636370504	-20.855457266649125	-16.93528231761257	-5.155643414402943	-13.101191328370147	-5.202165823774983	-2.6879196379809445	-11.344698151114907	-2.260279349365111	-10.185419220246342	-10.896860475185742	-3.292480954838314	0.0	0.0	-3.475743906966538	-9.633294996137149	-4.641655649840033	-3.587480906634416	-4.631158361097915
chr2L:3762282-3763145	0.6777271128303405	-0.7250604654850594	2.972463180206936	1.5965513729128535	5.52353122237065	-0.11665048363889391	1.5136347211134056	-1.9338529242520788	-4.510504168219292	-1.1548908653019587	-3.7059494836972493	-3.019319356208954	-1.1091567882110152	-1.9532431194576374	0.8065359368777398	-0.4239073079634285	1.4842236886572169	3.2440571368137623	3.0341952858224404	-0.4343170469008467	-4.140688214470612	-7.857443141568765	-4.540940917409657	-5.673947152849854	-5.631639207846269	-11.724300748342882	-8.35558394537976	-5.885674253955372	-1.7040525797856432	-14.42498636370504	-20.855457266649125	-16.93528231761257	-5.155643414402943	-13.101191328370147	-5.202165823774983	-2.6879196379809445	-11.344698151114907	-2.260279349365111	-10.185419220246342	-10.896860475185742	-3.292480954838314	0.0	0.0	-3.475743906966538	-9.633294996137149	-4.641655649840033	-3.587480906634416	-4.631158361097915	0.0
chr2L:3763146-3763345	2.972463180206936	1.5965513729128535	5.52353122237065	-0.11665048363889391	1.5136347211134056	-1.9338529242520788	-4.510504168219292	-1.1548908653019587	-3.7059494836972493	-3.019319356208954	-1.1091567882110152	-1.9532431194576374	0.8065359368777398	-0.4239073079634285	1.4842236886572169	3.2440571368137623	3.0341952858224404	-0.4343170469008467	-4.140688214470612	-7.857443141568765	-4.540940917409657	-5.673947152849854	-5.631639207846269	-11.724300748342882	-8.35558394537976	-5.885674253955372	-1.7040525797856432	-14.42498636370504	-20.855457266649125	-16.93528231761257	-5.155643414402943	-13.101191328370147	-5.202165823774983	-2.6879196379809445	-11.344698151114907	-2.260279349365111	-10.185419220246342	-10.896860475185742	-3.292480954838314	0.0	0.0	-3.475743906966538	-9.633294996137149	-4.641655649840033	-3.587480906634416	-4.631158361097915	0.0	1.170041379908726	-1.0668755590631576
chr2L:3763346-3763706	2.972463180206936	1.5965513729128535	5.52353122237065	-0.11665048363889391	1.5136347211134056	-1.9338529242520788	-4.510504168219292	-1.1548908653019587	-3.7059494836972493	-3.019319356208954	-1.1091567882110152	-1.9532431194576374	0.8065359368777398	-0.4239073079634285	1.4842236886572169	3.2440571368137623	3.0341952858224404	-0.4343170469008467	-4.140688214470612	-7.857443141568765	-4.540940917409657	-5.673947152849854	-5.631639207846269	-11.724300748342882	-8.35558394537976	-5.885674253955372	-1.7040525797856432	-14.42498636370504	-20.855457266649125	-16.93528231761257	-5.155643414402943	-13.101191328370147	-5.202165823774983	-2.6879196379809445	-11.344698151114907	-2.260279349365111	-10.185419220246342	-10.896860475185742	-3.292480954838314	0.0	0.0	-3.475743906966538	-9.633294996137149	-4.641655649840033	-3.587480906634416	-4.631158361097915	0.0	1.170041379908726	-1.0668755590631576
chr2L:3784957-3785654	-4.641655649840033	-3.587480906634416	-4.631158361097915	0.0	1.170041379908726	-1.0668755590631576	-0.3408439815565423	-0.4670774932050573	0.3893487198707885	2.734506545320199	1.2487967870994405	3.828374468262909	0.7357890626869555	0.8146844934204033	0.09941673596062318	0.0	0.0	0.0	2.824387485352671	6.782468715949097	1.8410587328746673	3.2147249732117764	3.5397129996877212	1.7500800078005003	-1.0638281576422768	5.045549369473087	5.591042564799202	-0.3842533059311557	0.288769123076823	0.8331037697083299	6.368016838940453	6.4136874204471646	9.308731883429957	5.849717861960965	4.307638697964107	2.9294560201658855	6.382036028110881	4.208844950762772	0.9521771532098382	0.7359535705891888	0.6252873828651146	0.0	2.3286248352848276	1.3821770810048504	0.7359535705891888	6.6801562052417305	11.696966176453175	8.603448703494864	15.908846576928893
chr2L:3785655-3785809	-4.631158361097915	0.0	1.170041379908726	-1.0668755590631576	-0.3408439815565423	-0.4670774932050573	0.3893487198707885	2.734506545320199	1.2487967870994405	3.828374468262909	0.7357890626869555	0.8146844934204033	0.09941673596062318	0.0	0.0	0.0	2.824387485352671	6.782468715949097	1.8410587328746673	3.2147249732117764	3.5397129996877212	1.7500800078005003	-1.0638281576422768	5.045549369473087	5.591042564799202	-0.3842533059311557	0.288769123076823	0.8331037697083299	6.368016838940453	6.4136874204471646	9.308731883429957	5.849717861960965	4.307638697964107	2.9294560201658855	6.382036028110881	4.208844950762772	0.9521771532098382	0.7359535705891888	0.6252873828651146	0.0	2.3286248352848276	1.3821770810048504	0.7359535705891888	6.6801562052417305	11.696966176453175	8.603448703494864	15.908846576928893	17.764977243233602	14.208569931986334
chr2L:3786168-3786812	0.0	1.170041379908726	-1.0668755590631576	-0.3408439815565423	-0.4670774932050573	0.3893487198707885	2.734506545320199	1.2487967870994405	3.828374468262909	0.7357890626869555	0.8146844934204033	0.09941673596062318	0.0	0.0	0.0	2.824387485352671	6.782468715949097	1.8410587328746673	3.2147249732117764	3.5397129996877212	1.7500800078005003	-1.0638281576422768	5.045549369473087	5.591042564799202	-0.3842533059311557	0.288769123076823	0.8331037697083299	6.368016838940453	6.4136874204471646	9.308731883429957	5.849717861960965	4.307638697964107	2.9294560201658855	6.382036028110881	4.208844950762772	0.9521771532098382	0.7359535705891888	0.6252873828651146	0.0	2.3286248352848276	1.3821770810048504	0.7359535705891888	6.6801562052417305	11.696966176453175	8.603448703494864	15.908846576928893	17.764977243233602	14.208569931986334	10.048799338682137
chr2L:3803435-3804094	4.208844950762772	0.9521771532098382	0.7359535705891888	0.6252873828651146	0.0	2.3286248352848276	1.3821770810048504	0.7359535705891888	6.6801562052417305	11.696966176453175	8.603448703494864	15.908846576928893	17.764977243233602	14.208569931986334	10.048799338682137	6.925083841211082	5.123682964980278	1.1920973285731828	-1.133682537908783	-1.7325930474844202	5.56969017473625	3.5861223162136833	1.4269882383936003	0.5235560752855454	0.5727281186077208	-4.659288414477349	-1.3369910944100898	-1.0004410830480635	-4.104052388332674	-6.162904282205611	-0.027731906540329948	-5.26748391371067	-6.537116815229816	-8.273677844995177	-4.5175810094503515	-2.7702828508963173	-3.265607383617989	5.220034654950522	6.676847392924385	4.304661357228983	5.995756261170648	7.6547132380523975	8.930488852785288	6.51005048391768	5.525875909774267	7.275089257496218	3.0936128660971187	3.9747077896291527	5.182237217629237
chr2L:3824839-3826364	6.51005048391768	5.525875909774267	7.275089257496218	3.0936128660971187	3.9747077896291527	5.182237217629237	4.046914544660292	4.889957755784296	4.656192030094266	4.310625178137453	7.536847253363835	3.3998184143296855	3.614657761744762	1.2621170752839719	-0.5404576888527404	-3.8331777542418144	-2.8756866431680335	-2.450973858903979	-3.8077967664319567	-6.487113472596642	-4.0660794457880005	-6.094788717370904	-4.665592653879655	-4.263949072581581	3.4048825467336825	10.661749679885721	6.193769932986309	5.726795317446877	6.369520818177869	3.7127625687714247	7.923916676595091	2.841559183121075	12.567418837975364	2.7534497412703423	2.711858405314785	12.47922832563228	12.293888808232827	15.101008235225976	15.373705166205795	9.844061006269085	10.939181035798075	2.3103081837127113	3.915686028145224	0.27282903853973667	2.036766812558211	-1.2175581295185316	-5.081895660055142	-9.058102794417309	-7.7120036072676905
chr2L:3835940-3837594	-4.665592653879655	-4.263949072581581	3.4048825467336825	10.661749679885721	6.193769932986309	5.726795317446877	6.369520818177869	3.7127625687714247	7.923916676595091	2.841559183121075	12.567418837975364	2.7534497412703423	2.711858405314785	12.47922832563228	12.293888808232827	15.101008235225976	15.373705166205795	9.844061006269085	10.939181035798075	2.3103081837127113	3.915686028145224	0.27282903853973667	2.036766812558211	-1.2175581295185316	-5.081895660055142	-9.058102794417309	-7.7120036072676905	-9.792047075249776	-8.715037697487283	-14.026867257239175	-24.759182276651973	-21.601747170814765	-23.4034570410767	-17.81498454202223	-4.257878193224608	-5.319140788211384	-1.8625229347601242	0.65770526704122	2.821284499339351	0.12737916738169391	3.046264199382311	2.498733482889219	7.979390498364223	13.91602423831907	9.569280648882122	10.64665010244443	7.011251310041601	3.733662596665657	4.2097718712242465
chr2L:3867456-3868964	4.233592989495445	9.573936514212978	14.330284765284487	4.724752848312546	6.802512429704125	10.0308231422687	7.17563543231326	5.097629980477036	0.04038857627730911	-5.218438624476166	-3.8172732019578204	4.179680437680359	4.3269425434052184	2.3229565871583064	0.5350010367866072	1.620832704767802	3.7222855568651614	14.505398299657799	13.428353937883506	5.499381124607852	3.5622818961652856	2.4606910194575558	5.706010778474602	1.8805148897594934	1.4353478420848467	3.157960382729696	-0.026640821368519182	-1.7155347194895119	-8.341913717618542	-9.385383066860518	-7.709612883605308	-8.109393897632032	-10.666792468960287	-14.767287788939694	-14.213268887656584	-9.665993038468821	-10.415494456489617	-12.705804560284728	-16.747296220493798	-3.4630293994977333	-3.5990545338222564	0.3484571363432651	-0.2187972951406187	-0.9313992708357572	-0.8735485244891106	-3.6773254140310265	1.4142400012518326	2.867332875850811	1.6819346680181761
chr2L:3872049-3873177	-3.8172732019578204	4.179680437680359	4.3269425434052184	2.3229565871583064	0.5350010367866072	1.620832704767802	3.7222855568651614	14.505398299657799	13.428353937883506	5.499381124607852	3.5622818961652856	2.4606910194575558	5.706010778474602	1.8805148897594934	1.4353478420848467	3.157960382729696	-0.026640821368519182	-1.7155347194895119	-8.341913717618542	-9.385383066860518	-7.709612883605308	-8.109393897632032	-10.666792468960287	-14.767287788939694	-14.213268887656584	-9.665993038468821	-10.415494456489617	-12.705804560284728	-16.747296220493798	-3.4630293994977333	-3.5990545338222564	0.3484571363432651	-0.2187972951406187	-0.9313992708357572	-0.8735485244891106	-3.6773254140310265	1.4142400012518326	2.867332875850811	1.6819346680181761	2.800636209766411	3.904769636725395	1.8860960620700267	2.8202033182674024	1.7898457077543466	0.15377247238025357	1.1031771539384936	0.9941798765527259	2.538997891089571	0.2614505271567006
chr2L:3888117-3888933	-0.2187972951406187	-0.9313992708357572	-0.8735485244891106	-3.6773254140310265	1.4142400012518326	2.867332875850811	1.6819346680181761	2.800636209766411	3.904769636725395	1.8860960620700267	2.8202033182674024	1.7898457077543466	0.15377247238025357	1.1031771539384936	0.9941798765527259	2.538997891089571	0.2614505271567006	0.9884928598239788	0.5571614499158021	2.9135148604352934	2.8165790485640647	4.110629293098235	5.136985335247079	5.2478265320272	1.529765235630013	1.4038719136401954	1.9707706947670183	3.0204270419621695	-1.7360734163889704	0.9787847367489658	-3.6408362474017717	-4.99445419605328	-3.983249287208581	-4.0998867779587815	-6.305694415150098	-7.733665299045546	-13.443282096796885	-12.741020729702667	-8.20636965296835	-3.0973759745486	-1.1737218734474009	0.0	-2.7285928155171044	-1.5022269290607766	-5.659230596886718	-11.05647754814872	-3.405049014608961	0.8672137920246656	-0.7317840817399862
chr2L:3888990-3889535	-0.9313992708357572	-0.8735485244891106	-3.6773254140310265	1.4142400012518326	2.867332875850811	1.6819346680181761	2.800636209766411	3.904769636725395	1.8860960620700267	2.8202033182674024	1.7898457077543466	0.15377247238025357	1.1031771539384936	0.9941798765527259	2.538997891089571	0.2614505271567006	0.9884928598239788	0.5571614499158021	2.9135148604352934	2.8165790485640647	4.110629293098235	5.136985335247079	5.2478265320272	1.529765235630013	1.4038719136401954	1.9707706947670183	3.0204270419621695	-1.7360734163889704	0.9787847367489658	-3.6408362474017717	-4.99445419605328	-3.983249287208581	-4.0998867779587815	-6.305694415150098	-7.733665299045546	-13.443282096796885	-12.741020729702667	-8.20636965296835	-3.0973759745486	-1.1737218734474009	0.0	-2.7285928155171044	-1.5022269290607766	-5.659230596886718	-11.05647754814872	-3.405049014608961	0.8672137920246656	-0.7317840817399862	15.785003363775804
chr2L:3889536-3890920	-3.6773254140310265	1.4142400012518326	2.867332875850811	1.6819346680181761	2.800636209766411	3.904769636725395	1.8860960620700267	2.8202033182674024	1.7898457077543466	0.15377247238025357	1.1031771539384936	0.9941798765527259	2.538997891089571	0.2614505271567006	0.9884928598239788	0.5571614499158021	2.9135148604352934	2.8165790485640647	4.110629293098235	5.136985335247079	5.2478265320272	1.529765235630013	1.4038719136401954	1.9707706947670183	3.0204270419621695	-1.7360734163889704	0.9787847367489658	-3.6408362474017717	-4.99445419605328	-3.983249287208581	-4.0998867779587815	-6.305694415150098	-7.733665299045546	-13.443282096796885	-12.741020729702667	-8.20636965296835	-3.0973759745486	-1.1737218734474009	0.0	-2.7285928155171044	-1.5022269290607766	-5.659230596886718	-11.05647754814872	-3.405049014608961	0.8672137920246656	-0.7317840817399862	15.785003363775804	20.537000082319338	19.858157026794167
chr2L:4019711-4020370	1.3785691314529913	10.923299670568158	1.2417203437958086	0.0	1.580957685339549	8.24077286067425	4.174914448932645	11.167158103106736	7.783509722584416	5.27868089356664	1.9650465645224255	1.1741927443492493	0.5237752573803524	-0.044973777607443914	-2.464742387081956	-6.084751670756777	-7.124675524516264	-3.444218903750829	-4.200225089917593	0.0	-2.7285928155171044	-3.8873224270350155	0.0	-3.937029612922994	-1.8823457430847679	-6.192957972698915	-2.853544181944009	-9.656344838927739	-9.354067379388809	-8.079972541616511	-13.057789785688982	-8.018415726323894	-8.649971554234057	-5.958282966358655	0.3842533059311557	-2.8569558578075522	-6.1987549927094685	-4.677372947895618	-4.908902765435809	-1.9084850188786497	-1.4637527426815689	1.9084850188786497	0.0	0.47712125471966244	1.1384197424192843	0.7220751651116454	1.041562685491579	4.388927749455824	0.7158051146113907
chr2L:4020371-4020930	10.923299670568158	1.2417203437958086	0.0	1.580957685339549	8.24077286067425	4.174914448932645	11.167158103106736	7.783509722584416	5.27868089356664	1.9650465645224255	1.1741927443492493	0.5237752573803524	-0.044973777607443914	-2.464742387081956	-6.084751670756777	-7.124675524516264	-3.444218903750829	-4.200225089917593	0.0	-2.7285928155171044	-3.8873224270350155	0.0	-3.937029612922994	-1.8823457430847679	-6.192957972698915	-2.853544181944009	-9.656344838927739	-9.354067379388809	-8.079972541616511	-13.057789785688982	-8.018415726323894	-8.649971554234057	-5.958282966358655	0.3842533059311557	-2.8569558578075522	-6.1987549927094685	-4.677372947895618	-4.908902765435809	-1.9084850188786497	-1.4637527426815689	1.9084850188786497	0.0	0.47712125471966244	1.1384197424192843	0.7220751651116454	1.041562685491579	4.388927749455824	0.7158051146113907	0.47712125471966244
chr2L:4056763-4057380	1.34989275464303	2.9332167913703047	0.6246644021244121	-1.9887945234841897	-0.31425239059413074	0.9040734929870965	-0.2887691230768229	0.0	-2.3472793765787574	-0.4492426995563272	0.11973502808543257	-1.6374679803531047	-1.6144764313645592	-1.1562408244584579	-2.0096055093131358	-1.3821770810048504	-1.1156196660628015	-3.9114031588128286	-1.659723104328513	-6.0272838478083415	-2.416332445518067	-4.355278846282322	-0.38894791660417566	-8.174699898099774	-1.7802035475970306	0.32675222119505476	-1.1737218734474009	4.30805306195116	6.016750111117186	4.771766428235956	1.3375583492292882	1.0587944841826504	-7.095636290710237	-2.22169779585805	-0.8171758434523992	-1.422733123566253	0.0	-3.960502308313817	-8.397717411999214	-5.7295900689881165	-0.12407515954955818	-3.0274915152515898	-8.099488451794572	-1.152759917793467	-0.8511120575222731	-0.3697028591489056	-0.9263744861379554	4.5357964766509475	-3.8099642386200516
chr2L:4063055-4064471	-1.1562408244584579	-2.0096055093131358	-1.3821770810048504	-1.1156196660628015	-3.9114031588128286	-1.659723104328513	-6.0272838478083415	-2.416332445518067	-4.355278846282322	-0.38894791660417566	-8.174699898099774	-1.7802035475970306	0.32675222119505476	-1.1737218734474009	4.30805306195116	6.016750111117186	4.771766428235956	1.3375583492292882	1.0587944841826504	-7.095636290710237	-2.22169779585805	-0.8171758434523992	-1.422733123566253	0.0	-3.960502308313817	-8.397717411999214	-5.7295900689881165	-0.12407515954955818	-3.0274915152515898	-8.099488451794572	-1.152759917793467	-0.8511120575222731	-0.3697028591489056	-0.9263744861379554	4.5357964766509475	-3.8099642386200516	1.0275607948202898	1.3966990840127098	0.21888064018945716	2.846793542511336	-0.7311712657831008	0.7737697809534171	-1.8152319260406802	-0.0984189593218328	1.0466924622419154	0.0	2.974488744922504	4.247186294302195	5.324846163436958
chr2L:4105259-4106663	-9.4700642292202	-5.021038648835352	-0.7359535705891888	0.47712125471966244	0.0	0.9884928598239788	1.4637527426815686	0.47712125471966244	0.9884928598239788	0.47712125471966244	0.7359535705891888	0.9884928598239788	0.9884928598239788	4.253442241973985	8.093836332336338	3.6446246281865737	0.9563040052816962	-1.7203145398410296	-4.463455679065603	-0.3842533059311557	0.0	0.0	1.4637527426815686	0.0	0.0	0.0	0.0	0.7357890626869555	-0.3842533059311557	-0.47712125471966244	0.0	0.0	3.802132658315188	9.263960966556052	13.005389887543226	3.0241930320658517	0.0	0.0	5.1956117159178135	3.4764354787427454	4.022254906116205	3.1516679066494997	0.3842533059311557	0.47712125471966244	3.8832983379805937	5.0923019469452875	0.8331037697083299	0.0	1.676684494061154
chr2L:4109538-4111006	0.47712125471966244	0.7359535705891888	0.9884928598239788	0.9884928598239788	4.253442241973985	8.093836332336338	3.6446246281865737	0.9563040052816962	-1.7203145398410296	-4.463455679065603	-0.3842533059311557	0.0	0.0	1.4637527426815686	0.0	0.0	0.0	0.0	0.7357890626869555	-0.3842533059311557	-0.47712125471966244	0.0	0.0	3.802132658315188	9.263960966556052	13.005389887543226	3.0241930320658517	0.0	0.0	5.1956117159178135	3.4764354787427454	4.022254906116205	3.1516679066494997	0.3842533059311557	0.47712125471966244	3.8832983379805937	5.0923019469452875	0.8331037697083299	0.0	1.676684494061154	4.745228322430761	5.810918937167295	0.9884928598239788	-0.7359535705891888	1.152759917793467	5.586487133510425	4.793680207228739	5.551163064669463	5.146861221304246
chr2L:4160574-4161815	0.4748817785638012	1.0668755590631576	1.4637527426815686	-1.9084850188786497	-0.3842533059311557	0.22407746444571308	3.625777244415267	6.489322435895591	5.094674438061663	2.2139952533283256	5.171678172851027	2.188779959941027	4.042849702401505	9.748136378526224	2.155921150721805	0.9059652567236041	4.777769388169456	12.48994796568905	12.179876140721182	11.517686273397041	13.78218807266635	11.11714847360697	7.191347050166825	3.1677315262976515	-2.797587260286635	-5.912206108080244	-9.249331865839125	-5.8550324688013005	-5.8086503411960475	-2.389607345343247	0.0	-4.941236476240855	-6.226332642673041	-6.315082900715113	-2.473740434437812	-2.7926342445010146	-1.9976523702791797	-1.0668755590631576	-1.7978506337185476	-3.594537369153286	-4.4472345529801185	-3.3941136929014855	-4.8955848828806685	-5.63094233597829	-11.496600371147768	-8.432044580638625	-6.6825387614958975	-4.737993336514001	-5.585795436107497
chr2L:4178726-4180374	-1.9976523702791797	-1.0668755590631576	-1.7978506337185476	-3.594537369153286	-4.4472345529801185	-3.3941136929014855	-4.8955848828806685	-5.63094233597829	-11.496600371147768	-8.432044580638625	-6.6825387614958975	-4.737993336514001	-5.585795436107497	-7.579329381080924	-3.5915859302358357	-0.58136289059981	0.32675222119505476	0.0	-1.631165133522637	1.1192648229265227	0.0	0.9059652567236041	5.110125548677438	3.4582797533804013	3.475743906966538	4.344159314946108	6.406352001923965	0.3411449834230643	2.1514405457392947	0.5548337659234632	0.7958915230812827	-1.26289081868568	-0.838484101858315	-1.0110553657368722	-0.11307504788210558	0.3842533059311557	0.7359535705891888	-0.32675222119505476	1.585664734288384	2.2713624124834193	3.17541149967852	3.810008766244682	-2.588424749005946	-0.07954935185536674	-1.2142795637127237	-1.8896441674946016	-0.3842533059311557	-3.2659067632921475	-3.1475413034686595
chr2L:4187546-4188423	-1.631165133522637	1.1192648229265227	0.0	0.9059652567236041	5.110125548677438	3.4582797533804013	3.475743906966538	4.344159314946108	6.406352001923965	0.3411449834230643	2.1514405457392947	0.5548337659234632	0.7958915230812827	-1.26289081868568	-0.838484101858315	-1.0110553657368722	-0.11307504788210558	0.3842533059311557	0.7359535705891888	-0.32675222119505476	1.585664734288384	2.2713624124834193	3.17541149967852	3.810008766244682	-2.588424749005946	-0.07954935185536674	-1.2142795637127237	-1.8896441674946016	-0.3842533059311557	-3.2659067632921475	-3.1475413034686595	0.288769123076823	-3.209933226046049	-3.193435260640233	-4.857474117879379	-3.358604493845296	-0.8094370490250483	-0.47712125471966244	1.6806839062132066	0.0	-1.4112989597637617	-0.6509044236219977	-0.48186567033516264	-0.08819025234799617	-0.47712125471966244	1.387533594623335	0.5535525819782848	0.6263759562303002	2.796009708121998
chr2L:4223651-4225041	2.1582895894685103	2.422417516795738	0.6229724495285668	0.8833325363972532	0.06888312561213093	0.3842533059311557	1.9084850188786497	1.800473588945077	2.8713739971924817	-0.28369644097753793	0.3441192623699654	-0.43123011472507905	3.3123906538326904	5.492858042670588	7.343000931345183	8.652055127808556	0.0	0.0	0.0	0.0	2.7449477894470333	0.8704498571218005	1.6979609250729193	5.359820393496586	5.937273743920289	9.767505857029812	7.522138097153833	6.908121365116041	6.73996801868915	17.14056303302936	17.13280193171895	13.273064222538478	6.229444737642612	9.356534892032967	8.254821893867659	3.322864055748075	4.01592065479229	5.491260835858257	2.8473575221545953	2.423043991306459	3.899892941681857	4.900348087424275	6.9381856750414235	3.9905050142393086	2.723294643186256	3.916765238437763	1.3935458874614515	4.110318784394989	2.3387826516693733
chr2L:4282337-4283070	1.8332046111711149	-0.32675222119505476	0.13565181939988405	-0.46247515710255943	-1.0601886281431825	-2.022464501551595	-1.3255357415176856	1.925282194656612	0.3359380764646929	0.0	1.0216415987285858	-2.3277422765215006	-2.5650485798140847	0.7163199146302645	-1.5167299007410777	0.3842533059311557	-0.5628189870538419	-2.9052733072614205	-0.5854191366563305	-0.3351104405458484	-2.586127893818094	-2.644803850045983	-0.9677195846008536	-0.24610620327688906	-1.2166341759621249	0.34155227077691647	-4.31294826775305	-1.3395419987461326	0.0	1.7040525797856432	0.574145859025853	2.406429937146746	0.7357890626869555	1.9084850188786497	-0.5552050987676277	4.795313037276514	6.3347558793810075	3.437652545793608	7.540749381202772	4.627557247039936	1.9708129430822858	5.233892584859721	3.6077352759581673	0.3842533059311557	1.0668755590631576	0.0	4.801253607581477	2.764681658291865	5.754747090865443
chr2L:4283071-4283231	0.13565181939988405	-0.46247515710255943	-1.0601886281431825	-2.022464501551595	-1.3255357415176856	1.925282194656612	0.3359380764646929	0.0	1.0216415987285858	-2.3277422765215006	-2.5650485798140847	0.7163199146302645	-1.5167299007410777	0.3842533059311557	-0.5628189870538419	-2.9052733072614205	-0.5854191366563305	-0.3351104405458484	-2.586127893818094	-2.644803850045983	-0.9677195846008536	-0.24610620327688906	-1.2166341759621249	0.34155227077691647	-4.31294826775305	-1.3395419987461326	0.0	1.7040525797856432	0.574145859025853	2.406429937146746	0.7357890626869555	1.9084850188786497	-0.5552050987676277	4.795313037276514	6.3347558793810075	3.437652545793608	7.540749381202772	4.627557247039936	1.9708129430822858	5.233892584859721	3.6077352759581673	0.3842533059311557	1.0668755590631576	0.0	4.801253607581477	2.764681658291865	5.754747090865443	4.166930471076748	0.4050448245647988
chr2L:4317507-4318786	-2.3218200024021876	1.1457381534745497	-3.1441630181242504	1.4952132644201317	-3.7882165195829263	-0.5852644085016664	-0.45769518959872046	0.22407746444571308	0.4106493675885908	1.2701220612471862	3.5874809066344175	-0.4722012633405769	1.5937467330178896	1.8858827524497277	-0.2406233412219088	2.434130713806976	4.21939517111082	2.273827191390475	2.406157326661173	-0.026741638400333795	0.9789847549423718	-6.394700572051809	-6.160218035554976	-5.9631179558427405	-1.761295480996772	-7.751364065662115	-1.8779353625995188	-2.79090706527161	0.5033508094068161	6.493515200798816	0.48854521526624156	4.052079748119549	7.394331476923132	1.170041379908726	8.031559187874853	7.598750512226118	5.366810146443245	-0.12720631345415126	-4.605731295920973	-4.939502730266263	2.0767055064232602	-0.20798420682528848	-1.0704423053070815	-1.7956532305726194	-0.8407270586667984	0.0	-0.7158051146113907	-0.0525694323514966	-1.1298996827847003
chr2L:4331380-4332787	-2.79090706527161	0.5033508094068161	6.493515200798816	0.48854521526624156	4.052079748119549	7.394331476923132	1.170041379908726	8.031559187874853	7.598750512226118	5.366810146443245	-0.12720631345415126	-4.605731295920973	-4.939502730266263	2.0767055064232602	-0.20798420682528848	-1.0704423053070815	-1.7956532305726194	-0.8407270586667984	0.0	-0.7158051146113907	-0.0525694323514966	-1.1298996827847003	1.7479746266548954	2.3839975787265173	1.0668755590631576	0.8881232239143072	3.2687415118574945	5.563158472825917	6.466715061289931	3.410141886237906	4.734741493007997	2.172068424798787	3.9467437530987906	3.426039044085726	0.0	0.7524651151196361	-2.4897527960219157	1.1418993655172638	1.6036421201788889	0.47083453009306675	0.48543331568908393	-0.5762115735153535	0.41480438630325706	5.165328024270799	4.902754264163825	1.8660878224216937	3.033736023632532	6.270227336592402	2.82052651434484
chr2L:4332788-4333678	0.48854521526624156	4.052079748119549	7.394331476923132	1.170041379908726	8.031559187874853	7.598750512226118	5.366810146443245	-0.12720631345415126	-4.605731295920973	-4.939502730266263	2.0767055064232602	-0.20798420682528848	-1.0704423053070815	-1.7956532305726194	-0.8407270586667984	0.0	-0.7158051146113907	-0.0525694323514966	-1.1298996827847003	1.7479746266548954	2.3839975787265173	1.0668755590631576	0.8881232239143072	3.2687415118574945	5.563158472825917	6.466715061289931	3.410141886237906	4.734741493007997	2.172068424798787	3.9467437530987906	3.426039044085726	0.0	0.7524651151196361	-2.4897527960219157	1.1418993655172638	1.6036421201788889	0.47083453009306675	0.48543331568908393	-0.5762115735153535	0.41480438630325706	5.165328024270799	4.902754264163825	1.8660878224216937	3.033736023632532	6.270227336592402	2.82052651434484	8.522169092382818	7.299913564179716	8.734298198503298
chr2L:4333679-4334048	7.394331476923132	1.170041379908726	8.031559187874853	7.598750512226118	5.366810146443245	-0.12720631345415126	-4.605731295920973	-4.939502730266263	2.0767055064232602	-0.20798420682528848	-1.0704423053070815	-1.7956532305726194	-0.8407270586667984	0.0	-0.7158051146113907	-0.0525694323514966	-1.1298996827847003	1.7479746266548954	2.3839975787265173	1.0668755590631576	0.8881232239143072	3.2687415118574945	5.563158472825917	6.466715061289931	3.410141886237906	4.734741493007997	2.172068424798787	3.9467437530987906	3.426039044085726	0.0	0.7524651151196361	-2.4897527960219157	1.1418993655172638	1.6036421201788889	0.47083453009306675	0.48543331568908393	-0.5762115735153535	0.41480438630325706	5.165328024270799	4.902754264163825	1.8660878224216937	3.033736023632532	6.270227336592402	2.82052651434484	8.522169092382818	7.299913564179716	8.734298198503298	4.964445634758213	1.9170911212628028
chr2L:4334049-4334565	1.170041379908726	8.031559187874853	7.598750512226118	5.366810146443245	-0.12720631345415126	-4.605731295920973	-4.939502730266263	2.0767055064232602	-0.20798420682528848	-1.0704423053070815	-1.7956532305726194	-0.8407270586667984	0.0	-0.7158051146113907	-0.0525694323514966	-1.1298996827847003	1.7479746266548954	2.3839975787265173	1.0668755590631576	0.8881232239143072	3.2687415118574945	5.563158472825917	6.466715061289931	3.410141886237906	4.734741493007997	2.172068424798787	3.9467437530987906	3.426039044085726	0.0	0.7524651151196361	-2.4897527960219157	1.1418993655172638	1.6036421201788889	0.47083453009306675	0.48543331568908393	-0.5762115735153535	0.41480438630325706	5.165328024270799	4.902754264163825	1.8660878224216937	3.033736023632532	6.270227336592402	2.82052651434484	8.522169092382818	7.299913564179716	8.734298198503298	4.964445634758213	1.9170911212628028	-0.3320015152402638
chr2L:4344663-4346170	5.563158472825917	6.466715061289931	3.410141886237906	4.734741493007997	2.172068424798787	3.9467437530987906	3.426039044085726	0.0	0.7524651151196361	-2.4897527960219157	1.1418993655172638	1.6036421201788889	0.47083453009306675	0.48543331568908393	-0.5762115735153535	0.41480438630325706	5.165328024270799	4.902754264163825	1.8660878224216937	3.033736023632532	6.270227336592402	2.82052651434484	8.522169092382818	7.299913564179716	8.734298198503298	4.964445634758213	1.9170911212628028	-0.3320015152402638	-2.0372543224055595	-1.078490669728377	-2.6651997211231175	-1.6428871044708286	-0.8065359368777398	0.409385483217486	-0.15671655651516855	1.0392856960174568	0.288769123076823	1.3821770810048504	1.0587944841826504	6.804569821599075	8.277570913255538	6.161018994586048	1.8738140686470386	7.783868848466085	5.606073298086495	10.372148871202398	6.7497152002019645	2.31398174597751	3.7498829427912197
chr2L:4453920-4455189	-7.460035011305945	-3.359748640342546	-2.7235456031513356	-1.5256209476181009	-4.998059588965907	-4.145451145065649	-6.7257872043297215	-5.056546449275364	-9.555328206744722	-11.640056832028653	-14.76883034452323	-17.04237644355838	-11.394354988345457	-1.8723803976876439	0.3842533059311557	0.6252873828651146	-6.767182636896883	-4.610130574651038	-2.7285928155171044	-3.061989454580219	-5.4338914664668545	-5.831625054541246	-5.292283484397175	-1.1166386930519974	0.3842533059311557	-0.3842533059311557	-1.4155559089962386	-3.1625203861563795	-3.1920990307222428	-1.4227263237492027	-2.651052152264939	-0.8720550121232833	1.3818740643635852	1.4877083541051315	0.5461807351831428	-0.5703447660690747	-1.677767975002442	-0.5371106826518169	1.056387145289688	-0.979483883601869	-0.1151744488190977	-0.19111454962912203	-1.9431069349378005	0.3842533059311557	0.5810988475050405	-2.485024731961072	-1.4220121595124833	-5.007690810022045	-2.5038817104121813
chr2L:4458325-4459102	-11.640056832028653	-14.76883034452323	-17.04237644355838	-11.394354988345457	-1.8723803976876439	0.3842533059311557	0.6252873828651146	-6.767182636896883	-4.610130574651038	-2.7285928155171044	-3.061989454580219	-5.4338914664668545	-5.831625054541246	-5.292283484397175	-1.1166386930519974	0.3842533059311557	-0.3842533059311557	-1.4155559089962386	-3.1625203861563795	-3.1920990307222428	-1.4227263237492027	-2.651052152264939	-0.8720550121232833	1.3818740643635852	1.4877083541051315	0.5461807351831428	-0.5703447660690747	-1.677767975002442	-0.5371106826518169	1.056387145289688	-0.979483883601869	-0.1151744488190977	-0.19111454962912203	-1.9431069349378005	0.3842533059311557	0.5810988475050405	-2.485024731961072	-1.4220121595124833	-5.007690810022045	-2.5038817104121813	-6.199509550457558	-3.0542067143702374	-2.188082499992193	-1.170041379908726	-1.176184659109863	-0.9211925873168783	0.47712125471966244	-1.0668755590631576	5.527741561887387
chr2L:4463623-4465241	-5.4338914664668545	-5.831625054541246	-5.292283484397175	-1.1166386930519974	0.3842533059311557	-0.3842533059311557	-1.4155559089962386	-3.1625203861563795	-3.1920990307222428	-1.4227263237492027	-2.651052152264939	-0.8720550121232833	1.3818740643635852	1.4877083541051315	0.5461807351831428	-0.5703447660690747	-1.677767975002442	-0.5371106826518169	1.056387145289688	-0.979483883601869	-0.1151744488190977	-0.19111454962912203	-1.9431069349378005	0.3842533059311557	0.5810988475050405	-2.485024731961072	-1.4220121595124833	-5.007690810022045	-2.5038817104121813	-6.199509550457558	-3.0542067143702374	-2.188082499992193	-1.170041379908726	-1.176184659109863	-0.9211925873168783	0.47712125471966244	-1.0668755590631576	5.527741561887387	9.548889247647894	4.956540546492537	9.722038854752116	7.809987744502823	4.802508346777691	4.171762977741091	1.0250697133538176	-1.2329420837574783	1.0565386386377715	-0.0628489816289093	-0.18239099879400683
chr2L:4594523-4595490	1.1629596201062282	3.6811556945855397	5.44034765390546	19.709635564181408	25.33468132821338	24.574093557825417	21.16369394909405	24.280895564281867	19.115170912604302	9.195599814554637	14.186001944112462	13.194812606359578	16.703549745323876	13.187215193660673	5.0523934778992725	10.25042694964731	18.316306798183504	12.95028368578937	19.998946664508775	12.715508176417153	17.778046914419498	13.590806271173088	14.056728624107366	12.48777667230265	13.235428667777715	8.402114758234898	5.818453900259345	4.010369634217933	3.26809799292193	1.4642917515558505	0.3934859086282048	-1.4356544597797778	-1.883225215935705	-6.3225418672835625	-7.242430611970943	-8.607422188454466	-6.618065868403234	-6.551990937152201	-5.9034646269683435	-6.408706128194351	-4.217600650913182	-7.944354591790109	-9.35699009851439	-5.932645766260004	-5.270102958233829	-6.929466459793515	-12.536643615149911	-11.107987087669192	-9.19512568888767
chr2L:4613945-4614807	-5.9034646269683435	-6.408706128194351	-4.217600650913182	-7.944354591790109	-9.35699009851439	-5.932645766260004	-5.270102958233829	-6.929466459793515	-12.536643615149911	-11.107987087669192	-9.19512568888767	-8.004726599715882	-12.392965799758043	-9.647191738147258	-4.401675453470444	-3.787223039082572	-8.042066355202525	-5.70158872394819	-5.822263588672221	-10.779610666782563	-4.628511906304889	-8.447847642098337	-3.0842529102861573	0.6432506966154484	-3.146380924771268	0.33783130433768366	2.6253104378358545	2.7800849991885386	2.3045143962937353	1.1688779799331148	4.6248955302571915	2.091482796509364	3.7077141767662005	2.4314753082572684	3.9520224514742495	1.1154357179433063	-0.6482286805200459	-2.7812905505555143	-0.79989402620454	-0.5376554423359661	0.1736674791438287	1.117505195597515	3.2121458068801987	0.722005510088864	1.7798561997841553	1.0768577084520168	-0.6936637288124726	1.224661599939188	-1.3539874535538394
chr2L:4660580-4661473	6.051098973685474	0.8746364118243536	5.568477591884391	4.482502241465469	8.041715645167917	5.09893924785796	3.0839830436496425	7.427751775251908	6.707588747577443	13.865213218481646	2.844119687484483	10.30108426504944	14.765189245258922	15.840899864747172	15.332157065067138	7.241225687606885	8.059714151840787	4.971230069823981	6.810227844266236	5.114419788035367	5.763459489965194	5.131502461463326	2.7259081401618372	0.7693456960740513	-0.6356109875275813	1.0311727728257643	-1.8864986576328762	0.5788569767258716	-4.396146461349133	-2.764548288595928	-2.857302639061553	-2.378838005478354	-4.229307686475504	-4.4825398447870235	-5.483494320526881	-5.132715978542967	-1.592975844077315	-1.699576356931861	-5.154108479099816	-2.2673868814291085	-2.7657951924882065	-1.1276210809418021	-2.2168171733057336	-0.5796503737511017	-0.32980627867486345	-0.2983589883994458	1.848043095957001	-1.2332568388482268	2.4886934238338676
chr2L:4726458-4726848	18.56982700700281	21.13249082333831	16.149934568192577	1.967221329436397	12.79625961373906	8.40320731158055	10.606950882476301	11.019602610001012	6.179710454322351	6.2872993486478865	7.864307244569577	8.400030539504884	6.534555974273106	1.041562685491579	8.04873053958694	10.73385410804594	8.210169850634188	12.0497417252712	4.295712490241439	0.7947971169453899	-0.4112723755111832	-1.5078683372901263	-1.7224584044504163	-0.8186282549691303	0.19125928550803253	-4.3217269866109564	-3.547094252440225	-4.1800044445155615	-8.316636927668538	-4.540890283724611	-2.6627036205390016	-3.236883859694886	-0.5038079674860942	-1.4177531925802025	-1.4637527426815689	-1.537197078528956	-5.019554021934866	-1.484966929845193	0.5011993269725608	-0.2520903805081338	0.7357890626869555	-2.0966288252650505	-1.559625472286025	-0.7065032887974201	-1.1987615487322443	-4.26393798024719	-3.4945645257461955	-3.9525710812934887	-3.3269820888794097
chr2L:4793426-4794359	-0.32675222119505476	-1.0778596855961136	-0.4934763797144288	0.8881232239143072	-0.47712125471966244	1.4637527426815686	-1.45014827216485	1.6087721012649647	0.2289915010623716	-1.559854192314796	0.4806422702485677	-0.39569337423723083	-0.7863531819165919	-0.14184530861296119	0.9884928598239788	-0.8948898254542874	0.558234511288188	3.6914538593509354	0.6316629465930411	-0.47712125471966244	0.32906565845297436	4.859805208359112	-0.47712125471966244	-0.9884928598239788	-0.7359535705891888	3.475743906966538	8.64213573757039	2.3927543539590883	9.768095175204163	7.796508629628367	3.18356988414575	5.172647975050792	6.475843290865065	4.006729645813919	0.9884928598239788	1.6806553344074255	3.306793376773542	1.4420104536569711	0.0	-0.5922039584866372	-0.9510696399763895	-0.4005092602070916	1.6148265781794697	-0.0590317747678153	-2.4352085265623478	-2.8256532892291717	-5.540035422541314	-1.970398866156499	0.4294242079009884
chr2L:4811303-4813669	3.306793376773542	1.4420104536569711	0.0	-0.5922039584866372	-0.9510696399763895	-0.4005092602070916	1.6148265781794697	-0.0590317747678153	-2.4352085265623478	-2.8256532892291717	-5.540035422541314	-1.970398866156499	0.4294242079009884	0.9884928598239788	0.19672432677588858	0.10523563339370051	0.5134945978048435	0.8737091084181327	-1.3916578184368082	-1.559894147865699	-1.7301211454636234	-0.7426198654202812	-4.976713172465486	-4.48268685502086	-3.4945101416098594	-8.316578190697824	-3.0703779166090523	0.0	-0.3842533059311557	-1.343153397137051	-5.653385962368714	-0.2105263209141679	-0.4722012633405769	-1.3242690919190763	-3.0554371095655752	-0.9952676385747966	-1.62620101006804	-0.07588822168858336	-1.9300283843138444	-0.7158051146113907	0.22432243947821665	-1.5977633573367	-3.3511197266653014	0.2537408590163086	-1.4817247491696377	-0.7275475737908184	0.0	-0.9292741784848739	-2.6476618116859543
chr2L:4830028-4830807	-1.9300283843138444	-0.7158051146113907	0.22432243947821665	-1.5977633573367	-3.3511197266653014	0.2537408590163086	-1.4817247491696377	-0.7275475737908184	0.0	-0.9292741784848739	-2.6476618116859543	-0.9670162803285552	-1.2130423370964032	-4.541024111804231	-1.0656570429748211	0.7359535705891888	1.5302650979667352	0.0	1.9084850188786497	3.7123849116564007	8.519198808132598	5.992134119691563	4.702562012677945	6.498232944421402	4.225516621327687	7.511052895059048	2.6143282947791993	2.3286248352848276	0.9884928598239788	4.990983911684146	27.89114225661842	17.416693242516352	24.920579726838405	20.010422020640604	17.56812496023904	11.701524945767428	7.611361907078778	7.369756633998218	6.719330870225753	3.936401336156937	9.760758674283014	8.428145018724717	2.8171246808538832	1.2417203437958086	3.8994180671214402	2.3842111940076616	2.236882831030616	0.5017550452224704	-1.8400692275507045
chr2L:4837679-4838564	0.7359535705891888	1.5302650979667352	0.0	1.9084850188786497	3.7123849116564007	8.519198808132598	5.992134119691563	4.702562012677945	6.498232944421402	4.225516621327687	7.511052895059048	2.6143282947791993	2.3286248352848276	0.9884928598239788	4.990983911684146	27.89114225661842	17.416693242516352	24.920579726838405	20.010422020640604	17.56812496023904	11.701524945767428	7.611361907078778	7.369756633998218	6.719330870225753	3.936401336156937	9.760758674283014	8.428145018724717	2.8171246808538832	1.2417203437958086	3.8994180671214402	2.3842111940076616	2.236882831030616	0.5017550452224704	-1.8400692275507045	-1.7350653860695981	-3.7273301677224637	-4.4214536670343625	-7.402333709703855	-11.723639768674524	-14.908895388195877	-11.82002882956483	-12.628597468190971	-21.601566933328122	-16.718387052965642	-10.782970740539607	-11.13439298120756	-11.401899287396654	-7.373639693317823	-5.040314069472094
chr2L:4851741-4853438	1.2417203437958086	3.8994180671214402	2.3842111940076616	2.236882831030616	0.5017550452224704	-1.8400692275507045	-1.7350653860695981	-3.7273301677224637	-4.4214536670343625	-7.402333709703855	-11.723639768674524	-14.908895388195877	-11.82002882956483	-12.628597468190971	-21.601566933328122	-16.718387052965642	-10.782970740539607	-11.13439298120756	-11.401899287396654	-7.373639693317823	-5.040314069472094	4.570881302778178	15.651650778691522	16.558616709902577	5.583076459883001	1.9605410061658564	-1.0470946306121776	1.3631850203687834	-3.9179424031935906	-8.081989034127288	-20.37672753197209	-31.87567521022122	-25.911719458092893	-14.484215974409127	-4.281201227475952	-10.625270364370225	0.32675222119505476	-1.4637527426815689	0.0	-0.6252873828651145	0.288769123076823	8.83262565614321	6.471247318853549	6.416381384065375	11.94638462254265	14.483453005340616	5.522457659790319	1.3821770810048504	4.6929770318572315
chr2L:4903648-4904853	0.0	0.0	-1.551483065422515	-4.438083921140988	-2.1101471076916725	-0.19916529609750633	-3.852643483470313	-0.48478932623440407	0.12243110665909408	0.6252873828651146	1.3821770810048504	1.922924649580727	2.0957754079786546	-0.20150863185058077	0.3012871226811529	2.3049549435285837	-0.04359318414257677	0.0	0.0	1.9084850188786497	-0.6252873828651145	2.223437234463799	3.5032041120273405	5.041147378163899	4.101979612619887	1.3334897121381457	8.925746099425726	3.8325961605409633	0.9884928598239788	1.4637527426815686	0.5552050987676277	1.0466924622419154	11.37323993770596	11.25358880697344	18.98197354525884	15.657123351330466	13.63760473713466	16.423532507918726	4.948968063982189	6.493180673864815	7.933847739649409	9.075901616884575	9.630303573059464	8.026600465448086	5.858218010988017	5.336344209675427	4.766330644283423	2.7267924856052677	4.215364647644821
chr2L:4908079-4908820	0.6252873828651146	1.3821770810048504	1.922924649580727	2.0957754079786546	-0.20150863185058077	0.3012871226811529	2.3049549435285837	-0.04359318414257677	0.0	0.0	1.9084850188786497	-0.6252873828651145	2.223437234463799	3.5032041120273405	5.041147378163899	4.101979612619887	1.3334897121381457	8.925746099425726	3.8325961605409633	0.9884928598239788	1.4637527426815686	0.5552050987676277	1.0466924622419154	11.37323993770596	11.25358880697344	18.98197354525884	15.657123351330466	13.63760473713466	16.423532507918726	4.948968063982189	6.493180673864815	7.933847739649409	9.075901616884575	9.630303573059464	8.026600465448086	5.858218010988017	5.336344209675427	4.766330644283423	2.7267924856052677	4.215364647644821	3.5790657823910568	1.1477131367706654	-0.9993081020230165	0.13675006240957394	0.17689221301874117	-0.47187225425568796	-5.5999930889029645	-8.908344236306247	-4.924048818401663
chr2L:4967258-4969277	-9.97905086146348	-8.316939435070044	4.181224537580663	0.0	0.0	0.0	0.0	0.0	0.0	0.0	0.0	0.0	-2.534984060161506	-3.1116449905781733	0.7359535705891888	-0.47712125471966244	5.553864357002609	8.193417163372677	7.782253174902732	12.518044802198704	2.7422118086850276	11.784800247063513	11.437827198200228	12.836714112084499	0.32675222119505476	4.266766702730524	14.891742129001504	2.947005175605207	0.0	21.653663428939126	16.142252903363737	13.363238336332621	16.240571743339327	20.491933075647008	21.98531035877808	18.53746098924867	8.905415894493643	11.700771582666958	8.067359351049154	5.519181195797226	1.8658310253658612	1.1225597524727793	0.2831810961124469	4.410052033549216	5.647130906238419	0.0	-0.7179794433140771	-12.283133309758304	-2.473949944452094
chr2L:4997002-4998658	10.195005950135632	6.4727312337761544	2.2867132570275395	1.43479923192381	-1.15078266930433	8.915055165160226	21.676331063605243	9.853063297705784	8.764544852668129	6.213297137482627	8.099981233243733	7.8231873176757905	9.525517914266556	3.326957224309918	1.8392711756938893	-2.5105869094465993	-4.127366852765132	13.921523534990492	16.472230584115987	13.755128135160799	15.048801917763793	11.80994956348006	8.7351340164303	5.097187982046001	8.581839568490706	6.340471730046212	5.547390228098715	3.615112241895721	0.6216734237399578	-0.5899832609569952	-3.2874849957565417	-7.615527912189104	-8.723268717346196	-10.664818616157952	-14.374737141512108	-17.97792559227724	-14.595917954224763	-10.131320440632441	-14.083740358870184	-17.834966523744328	-13.634029069632998	-5.684994078609403	-3.1748337400818527	-4.272376863817411	-4.029347065304792	-8.412537876523931	-8.618353611997644	-12.908431000227246	-12.710583180284345
chr2L:4998659-4999247	1.43479923192381	-1.15078266930433	8.915055165160226	21.676331063605243	9.853063297705784	8.764544852668129	6.213297137482627	8.099981233243733	7.8231873176757905	9.525517914266556	3.326957224309918	1.8392711756938893	-2.5105869094465993	-4.127366852765132	13.921523534990492	16.472230584115987	13.755128135160799	15.048801917763793	11.80994956348006	8.7351340164303	5.097187982046001	8.581839568490706	6.340471730046212	5.547390228098715	3.615112241895721	0.6216734237399578	-0.5899832609569952	-3.2874849957565417	-7.615527912189104	-8.723268717346196	-10.664818616157952	-14.374737141512108	-17.97792559227724	-14.595917954224763	-10.131320440632441	-14.083740358870184	-17.834966523744328	-13.634029069632998	-5.684994078609403	-3.1748337400818527	-4.272376863817411	-4.029347065304792	-8.412537876523931	-8.618353611997644	-12.908431000227246	-12.710583180284345	10.34587296133089	6.698397816864012	8.74253519557082
chr2L:4999248-4999656	-1.15078266930433	8.915055165160226	21.676331063605243	9.853063297705784	8.764544852668129	6.213297137482627	8.099981233243733	7.8231873176757905	9.525517914266556	3.326957224309918	1.8392711756938893	-2.5105869094465993	-4.127366852765132	13.921523534990492	16.472230584115987	13.755128135160799	15.048801917763793	11.80994956348006	8.7351340164303	5.097187982046001	8.581839568490706	6.340471730046212	5.547390228098715	3.615112241895721	0.6216734237399578	-0.5899832609569952	-3.2874849957565417	-7.615527912189104	-8.723268717346196	-10.664818616157952	-14.374737141512108	-17.97792559227724	-14.595917954224763	-10.131320440632441	-14.083740358870184	-17.834966523744328	-13.634029069632998	-5.684994078609403	-3.1748337400818527	-4.272376863817411	-4.029347065304792	-8.412537876523931	-8.618353611997644	-12.908431000227246	-12.710583180284345	10.34587296133089	6.698397816864012	8.74253519557082	3.381430572594536
chr2L:4999657-5000415	8.915055165160226	21.676331063605243	9.853063297705784	8.764544852668129	6.213297137482627	8.099981233243733	7.8231873176757905	9.525517914266556	3.326957224309918	1.8392711756938893	-2.5105869094465993	-4.127366852765132	13.921523534990492	16.472230584115987	13.755128135160799	15.048801917763793	11.80994956348006	8.7351340164303	5.097187982046001	8.581839568490706	6.340471730046212	5.547390228098715	3.615112241895721	0.6216734237399578	-0.5899832609569952	-3.2874849957565417	-7.615527912189104	-8.723268717346196	-10.664818616157952	-14.374737141512108	-17.97792559227724	-14.595917954224763	-10.131320440632441	-14.083740358870184	-17.834966523744328	-13.634029069632998	-5.684994078609403	-3.1748337400818527	-4.272376863817411	-4.029347065304792	-8.412537876523931	-8.618353611997644	-12.908431000227246	-12.710583180284345	10.34587296133089	6.698397816864012	8.74253519557082	3.381430572594536	-2.4343557659068473
chr2L:5000428-5001242	21.676331063605243	9.853063297705784	8.764544852668129	6.213297137482627	8.099981233243733	7.8231873176757905	9.525517914266556	3.326957224309918	1.8392711756938893	-2.5105869094465993	-4.127366852765132	13.921523534990492	16.472230584115987	13.755128135160799	15.048801917763793	11.80994956348006	8.7351340164303	5.097187982046001	8.581839568490706	6.340471730046212	5.547390228098715	3.615112241895721	0.6216734237399578	-0.5899832609569952	-3.2874849957565417	-7.615527912189104	-8.723268717346196	-10.664818616157952	-14.374737141512108	-17.97792559227724	-14.595917954224763	-10.131320440632441	-14.083740358870184	-17.834966523744328	-13.634029069632998	-5.684994078609403	-3.1748337400818527	-4.272376863817411	-4.029347065304792	-8.412537876523931	-8.618353611997644	-12.908431000227246	-12.710583180284345	10.34587296133089	6.698397816864012	8.74253519557082	3.381430572594536	-2.4343557659068473	5.543745303817259
chr2L:5001243-5002026	8.764544852668129	6.213297137482627	8.099981233243733	7.8231873176757905	9.525517914266556	3.326957224309918	1.8392711756938893	-2.5105869094465993	-4.127366852765132	13.921523534990492	16.472230584115987	13.755128135160799	15.048801917763793	11.80994956348006	8.7351340164303	5.097187982046001	8.581839568490706	6.340471730046212	5.547390228098715	3.615112241895721	0.6216734237399578	-0.5899832609569952	-3.2874849957565417	-7.615527912189104	-8.723268717346196	-10.664818616157952	-14.374737141512108	-17.97792559227724	-14.595917954224763	-10.131320440632441	-14.083740358870184	-17.834966523744328	-13.634029069632998	-5.684994078609403	-3.1748337400818527	-4.272376863817411	-4.029347065304792	-8.412537876523931	-8.618353611997644	-12.908431000227246	-12.710583180284345	10.34587296133089	6.698397816864012	8.74253519557082	3.381430572594536	-2.4343557659068473	5.543745303817259	2.672640706593452	0.978331970400011
chr2L:5003687-5004705	3.326957224309918	1.8392711756938893	-2.5105869094465993	-4.127366852765132	13.921523534990492	16.472230584115987	13.755128135160799	15.048801917763793	11.80994956348006	8.7351340164303	5.097187982046001	8.581839568490706	6.340471730046212	5.547390228098715	3.615112241895721	0.6216734237399578	-0.5899832609569952	-3.2874849957565417	-7.615527912189104	-8.723268717346196	-10.664818616157952	-14.374737141512108	-17.97792559227724	-14.595917954224763	-10.131320440632441	-14.083740358870184	-17.834966523744328	-13.634029069632998	-5.684994078609403	-3.1748337400818527	-4.272376863817411	-4.029347065304792	-8.412537876523931	-8.618353611997644	-12.908431000227246	-12.710583180284345	10.34587296133089	6.698397816864012	8.74253519557082	3.381430572594536	-2.4343557659068473	5.543745303817259	2.672640706593452	0.978331970400011	-2.414993328701646	-3.021835207939624	-4.337793370125783	5.131048202659367	8.742635652923681
chr2L:5009464-5010358	8.581839568490706	6.340471730046212	5.547390228098715	3.615112241895721	0.6216734237399578	-0.5899832609569952	-3.2874849957565417	-7.615527912189104	-8.723268717346196	-10.664818616157952	-14.374737141512108	-17.97792559227724	-14.595917954224763	-10.131320440632441	-14.083740358870184	-17.834966523744328	-13.634029069632998	-5.684994078609403	-3.1748337400818527	-4.272376863817411	-4.029347065304792	-8.412537876523931	-8.618353611997644	-12.908431000227246	-12.710583180284345	10.34587296133089	6.698397816864012	8.74253519557082	3.381430572594536	-2.4343557659068473	5.543745303817259	2.672640706593452	0.978331970400011	-2.414993328701646	-3.021835207939624	-4.337793370125783	5.131048202659367	8.742635652923681	10.02171555984235	7.2540386415792195	3.311555939191014	-1.9924724048371174	-4.757378488739025	-6.316759617764902	-2.906116108802738	9.069853406520545	9.4792398816283	0.32675222119505476	2.141147737696108
chr2L:5010393-5011133	5.547390228098715	3.615112241895721	0.6216734237399578	-0.5899832609569952	-3.2874849957565417	-7.615527912189104	-8.723268717346196	-10.664818616157952	-14.374737141512108	-17.97792559227724	-14.595917954224763	-10.131320440632441	-14.083740358870184	-17.834966523744328	-13.634029069632998	-5.684994078609403	-3.1748337400818527	-4.272376863817411	-4.029347065304792	-8.412537876523931	-8.618353611997644	-12.908431000227246	-12.710583180284345	10.34587296133089	6.698397816864012	8.74253519557082	3.381430572594536	-2.4343557659068473	5.543745303817259	2.672640706593452	0.978331970400011	-2.414993328701646	-3.021835207939624	-4.337793370125783	5.131048202659367	8.742635652923681	10.02171555984235	7.2540386415792195	3.311555939191014	-1.9924724048371174	-4.757378488739025	-6.316759617764902	-2.906116108802738	9.069853406520545	9.4792398816283	0.32675222119505476	2.141147737696108	12.612141030061055	20.058636725060587
chr2L:5035837-5036914	12.268338437532496	10.173438308121355	5.190781488961465	0.13245893982345902	-0.9121780276390503	-4.721283189229078	-2.2079347605086976	-5.724445969709022	-7.61259191375143	-11.889421503108636	-13.014353170464794	-18.894971811776486	-14.468607114535997	-16.310432952033793	-11.279901017918775	-14.2107500020604	-9.401896641269238	-22.720976945296787	-26.070112127220867	-18.700559874091148	-16.10226219143942	-11.961431310964725	-3.1689985999293655	-3.1248622325984714	-9.077278355494036	-4.525639312430429	-0.9059652567236041	-4.39496586565999	-4.562373866012263	-7.360553120981845	-2.75526277719491	3.9720149973653136	7.635035597642767	0.10611627156504881	1.5583365492391525	-2.436428703617033	-3.0682874919528165	1.7975688308665956	4.9375957941870015	5.723290640247352	0.0	7.9169900044533765	0.9109157038956294	2.010563487942257	1.4051301846017314	-1.1130633948554804	-2.1017571426780353	-4.932346884081401	-4.935294755360357
chr2L:5036915-5037104	5.190781488961465	0.13245893982345902	-0.9121780276390503	-4.721283189229078	-2.2079347605086976	-5.724445969709022	-7.61259191375143	-11.889421503108636	-13.014353170464794	-18.894971811776486	-14.468607114535997	-16.310432952033793	-11.279901017918775	-14.2107500020604	-9.401896641269238	-22.720976945296787	-26.070112127220867	-18.700559874091148	-16.10226219143942	-11.961431310964725	-3.1689985999293655	-3.1248622325984714	-9.077278355494036	-4.525639312430429	-0.9059652567236041	-4.39496586565999	-4.562373866012263	-7.360553120981845	-2.75526277719491	3.9720149973653136	7.635035597642767	0.10611627156504881	1.5583365492391525	-2.436428703617033	-3.0682874919528165	1.7975688308665956	4.9375957941870015	5.723290640247352	0.0	7.9169900044533765	0.9109157038956294	2.010563487942257	1.4051301846017314	-1.1130633948554804	-2.1017571426780353	-4.932346884081401	-4.935294755360357	13.352755465618094	14.695569586849167
chr2L:5037105-5037573	0.13245893982345902	-0.9121780276390503	-4.721283189229078	-2.2079347605086976	-5.724445969709022	-7.61259191375143	-11.889421503108636	-13.014353170464794	-18.894971811776486	-14.468607114535997	-16.310432952033793	-11.279901017918775	-14.2107500020604	-9.401896641269238	-22.720976945296787	-26.070112127220867	-18.700559874091148	-16.10226219143942	-11.961431310964725	-3.1689985999293655	-3.1248622325984714	-9.077278355494036	-4.525639312430429	-0.9059652567236041	-4.39496586565999	-4.562373866012263	-7.360553120981845	-2.75526277719491	3.9720149973653136	7.635035597642767	0.10611627156504881	1.5583365492391525	-2.436428703617033	-3.0682874919528165	1.7975688308665956	4.9375957941870015	5.723290640247352	0.0	7.9169900044533765	0.9109157038956294	2.010563487942257	1.4051301846017314	-1.1130633948554804	-2.1017571426780353	-4.932346884081401	-4.935294755360357	13.352755465618094	14.695569586849167	25.119751659667703
chr2L:5070334-5071326	-2.7637480568489066	2.586430426956221	1.8757574258556837	3.119037118399411	1.4584027128817956	1.1801527310989155	1.90678586639507	2.297086258579345	3.0972094653707254	0.8820334042859493	2.672912829538208	-1.037376417201309	0.8803616328802949	-0.0646014395719494	0.5437921996438388	1.7710235968178085	-0.4192261802204689	-2.6222660755047027	-4.016452345662388	-3.414265306340338	-0.6386050618381492	0.1602014444639983	-0.2895337592331273	-0.8084302637108709	0.5538276496883704	-1.9581256489464505	0.944391851466824	-0.5526545156917606	-0.9848782214601384	-5.090870171692906	-4.81778845178869	-7.1995080491920715	-8.744524650102612	-5.154102714831722	-2.623963718575916	-1.4657994749745444	-3.7723410838127553	-6.792473903722257	-7.536797885007191	-8.178648079729946	-8.558433837246643	-7.8111556959348185	-22.55377431939771	-20.708838703163476	-11.828392197824405	-14.082690428865385	5.3011770638326805	15.020290706247083	5.438380393253598
chr2L:5225206-5225980	0.0	0.0	0.0	0.288769123076823	0.6252873828651146	0.0	0.0	0.0	0.0	11.387292862157173	20.18286415408066	22.537799940642298	14.871621306574278	13.538570930654695	0.0	0.0	3.3126883389192354	13.775961123484214	13.518269080600344	21.867475842216077	18.33015687423775	9.692125110748663	15.089798399542136	16.02791751930798	14.114582870871338	12.096993306745178	11.891172222744528	10.698473231689402	11.931218995338646	8.264358802688651	5.17210237396189	4.490715825534834	-0.2406233412219088	3.1807696322026247	4.373231277526356	4.172601118594077	3.9099885708809516	0.9353550295374884	0.4039618085870259	-4.294520956712379	-3.3614202407822384	0.8333008505196542	1.29211504427431	2.214445854212265	-0.9912347807733202	1.0341277635571045	-0.5827545049196428	0.10900047760315866	-0.09130462865560908
chr2L:5269222-5271421	-0.844633706419996	-4.816090453174774	-6.459167903155654	-4.945381063673315	-6.000037834806968	-5.855674794457646	-7.66176643784109	-6.482436563747092	-6.533789157094001	-2.2141653248025857	-7.9107512236670425	-7.193085913437892	-4.148532413922323	-3.947086419314257	-6.741893416100278	-6.472563707915091	-8.752188090520363	-3.8298504154224586	0.46660954739493005	-0.9059652567236041	-0.2406233412219088	-5.631340304733744	-4.373335987782691	-1.289337620463382	-2.7037934813953677	-1.216649259263145	-4.915063340105523	-3.6673194510792353	-5.344035665976598	-4.485325135059414	-3.371742790707822	-4.399637660961213	-1.663512557038787	-3.645778722972334	-3.1827837990022814	-10.417284571240325	-5.859407103999369	-2.3788234710719953	0.6489937632395198	0.6319730464766251	-0.934865583902865	-0.5644900872493631	-2.709124683740626	-2.1819044003441417	3.5114700630622635	6.340132773221023	0.22432243947821665	0.0	6.507243719003039
chr2L:5278252-5279100	0.46660954739493005	-0.9059652567236041	-0.2406233412219088	-5.631340304733744	-4.373335987782691	-1.289337620463382	-2.7037934813953677	-1.216649259263145	-4.915063340105523	-3.6673194510792353	-5.344035665976598	-4.485325135059414	-3.371742790707822	-4.399637660961213	-1.663512557038787	-3.645778722972334	-3.1827837990022814	-10.417284571240325	-5.859407103999369	-2.3788234710719953	0.6489937632395198	0.6319730464766251	-0.934865583902865	-0.5644900872493631	-2.709124683740626	-2.1819044003441417	3.5114700630622635	6.340132773221023	0.22432243947821665	0.0	6.507243719003039	18.791532417097493	7.858173149815005	7.528846407957263	13.35556754629013	14.49003587698936	15.628359817403705	15.044390647087388	13.218515240344896	13.235482274951966	8.822233603104813	11.339165089334205	13.087553203389193	2.651351975984537	3.449318853989017	10.57977681137816	6.872454319530891	9.926700018618995	5.956763588958215
chr2L:5338575-5339196	-2.438857004756604	3.293779043006947	2.45804607352062	0.48897335151659815	1.9084850188786497	-1.0668755590631576	-0.036159813529441774	-0.5849806345591825	1.8380542130376964	1.430897167707017	0.08348357817270881	-1.148267667487403	-0.8595984108468443	-3.485137489232394	-3.151267486038908	-1.9162598865965064	-6.778932208757456	-4.241541245708226	-0.07531549454479002	-2.5902241357083926	-2.8914426960274957	-6.082264811244901	-3.7303415732224767	-5.311178643141674	-1.6744519918853495	-4.256502614299965	-5.391370362947186	-3.4452296141855117	-1.9084850188786497	-1.0668755590631576	-3.2091753838068766	-0.7285402195930715	-0.3904689147532343	-2.6708719401954464	3.729185345662065	6.969732167362437	9.374676774866861	10.851066632802754	10.832173271462958	13.945260033747282	13.261894253037859	4.503063014278171	4.90361583891109	1.2183296247569937	2.323222712839623	0.9175987836827136	0.8667032777619262	-0.8424027415638423	-1.8160830704102815
chr2L:5365205-5366116	0.7761480007189928	3.850289258739394	7.989732052729741	6.123068299048472	7.0594066949528935	7.465122988407424	6.525836914369008	4.64020737709021	1.9097870234094751	-5.725394394726244	-6.020507106126307	-15.149320194250805	-16.589534566080125	-23.303665327372418	-29.872091719562494	-33.401253354197685	-12.245478266573322	-26.631919576229627	-8.684708276632842	-8.449055134504846	-14.153266570494333	-0.18946256670265693	-0.3842533059311557	1.0820865230333545	9.573080318296052	18.952301792246708	25.339157426576197	16.891008439200945	12.631083267210913	15.872800956581706	14.435111768200915	15.230330929504909	12.50621898060818	10.707323081974929	9.165540367952465	4.383871010807851	2.565441221521911	-1.0883642190160012	-0.19309526713779454	-1.5401805401393744	-4.73958176981918	-3.01553103800505	-1.8673875542385159	-2.4300116020251172	-4.3908162410528835	-6.797155203925585	-6.905682277212498	-5.132422883266772	-6.619026182184964
chr2L:5366237-5367473	7.989732052729741	6.123068299048472	7.0594066949528935	7.465122988407424	6.525836914369008	4.64020737709021	1.9097870234094751	-5.725394394726244	-6.020507106126307	-15.149320194250805	-16.589534566080125	-23.303665327372418	-29.872091719562494	-33.401253354197685	-12.245478266573322	-26.631919576229627	-8.684708276632842	-8.449055134504846	-14.153266570494333	-0.18946256670265693	-0.3842533059311557	1.0820865230333545	9.573080318296052	18.952301792246708	25.339157426576197	16.891008439200945	12.631083267210913	15.872800956581706	14.435111768200915	15.230330929504909	12.50621898060818	10.707323081974929	9.165540367952465	4.383871010807851	2.565441221521911	-1.0883642190160012	-0.19309526713779454	-1.5401805401393744	-4.73958176981918	-3.01553103800505	-1.8673875542385159	-2.4300116020251172	-4.3908162410528835	-6.797155203925585	-6.905682277212498	-5.132422883266772	-6.619026182184964	-12.643432568886032	-15.96690880821488
chr2L:5403257-5404134	2.8442712305138955	3.7315106554512485	11.560254283339797	5.532219151950583	0.8065359368777398	0.9059652567236041	3.5304175526205186	12.164944609702436	17.301558520272334	21.795219235439546	17.837186902904865	8.169994689861392	1.8792322497494336	-4.248717336311953	-6.778715963170239	-8.930109146912447	-11.49618462128467	-8.149324691514202	-5.748913208152193	-2.1807474474989252	0.30512919039847236	-7.329018233279642	-11.72096936439982	-8.66664066848881	-8.889089279128784	-3.02371367173028	0.6252873828651146	8.991815142593055	16.26295539564898	13.036819217663407	8.496942576807793	7.598204047758078	3.7491430375507244	-0.2406233412219088	-0.15069963289095203	5.5153751088703995	6.881851832061283	9.054350785385939	10.665093821109984	11.307165828759763	8.471684681004293	4.450823130671478	4.3920938701637855	4.369646688437915	0.8697228764830627	1.4373474698725297	3.1024990425820564	2.290745474926966	5.466265077101702
chr2L:5460715-5461643	3.5054795001524224	0.7184663757372592	0.0	-0.844471554901947	-0.7492958677823159	-0.09312274419313854	-1.734779090661361	-1.2865506101872903	1.3259166234891877	3.570178399542196	3.7014341258784853	-1.19682195993508	0.7121263297071472	1.7390980233374511	-1.1160296869183515	3.9797381451395837	3.134695993901215	-0.6948035353948026	0.6025013259654013	-2.0695841769985703	-0.5967456170370742	1.2099126228449721	-0.537874261525439	-0.2887691230768229	2.128513546052116	7.309092137194687	6.671085901618708	5.827119023419058	5.825077539093445	5.421085903774314	0.6252873828651146	5.162957420949977	10.343725649019813	6.9349618030613405	12.477874653263557	6.5320982738864055	4.521406478994195	2.9246589726951653	3.9109198824078093	0.6384712655489307	0.8680573754830401	-2.2487605173742806	-0.4142927187763515	1.585553355822328	0.1411132404033194	1.3821770810048504	0.3843313871743166	2.902186564519116	3.480350924390707
chr2L:5623596-5625052	0.0	2.8896951016663444	4.998496041843569	6.340915859854245	5.939936542778298	1.1737218734474009	-0.5317213643675291	2.877814197306061	3.281056568702192	7.4524547581641	2.5950916348335245	7.318162036139624	4.894334116896584	7.4533355373767485	3.5966426971587544	4.8253818921369165	3.645873506899936	6.8760297564223025	4.893751672410766	0.5552050987676277	4.943096847957673	1.256894211292158	3.978970481859314	4.084657688388461	0.715063607785181	2.624790967377646	1.0737542303402512	1.696402162650402	1.8631573375101491	-1.186563940668505	-0.2931331179147163	-1.3191801071474918	-0.8938601964840525	-0.7067105853891824	0.6398385445045099	-0.19288285215483122	1.6422014869843864	-0.24323018053186835	-1.3906808383137401	-0.4002733439327976	-1.3226500866786914	1.4773494183279352	0.08037762851036247	1.8713238526866807	1.8487401843028977	-1.3821770810048504	0.3425022653281477	-4.912147875551773	-5.394769453167259
chr2L:5635203-5635707	4.084657688388461	0.715063607785181	2.624790967377646	1.0737542303402512	1.696402162650402	1.8631573375101491	-1.186563940668505	-0.2931331179147163	-1.3191801071474918	-0.8938601964840525	-0.7067105853891824	0.6398385445045099	-0.19288285215483122	1.6422014869843864	-0.24323018053186835	-1.3906808383137401	-0.4002733439327976	-1.3226500866786914	1.4773494183279352	0.08037762851036247	1.8713238526866807	1.8487401843028977	-1.3821770810048504	0.3425022653281477	-4.912147875551773	-5.394769453167259	-6.3669237288050144	-4.695887923274706	-0.19916529609750633	-0.5552050987676277	-2.0751210811914094	-2.329600047435811	-1.002218800574404	0.307924733854413	0.7997450869251256	0.0	2.913662312477461	1.703820349903064	2.24163631518479	1.9952694785898704	-2.609608417572671	-2.357435426211661	-3.4053649078131856	-0.6816519536376183	-2.260723023719353	-6.000748832761888	-2.727551889094218	-2.168290899158805	0.4693180592170093
chr2L:5635708-5635946	0.715063607785181	2.624790967377646	1.0737542303402512	1.696402162650402	1.8631573375101491	-1.186563940668505	-0.2931331179147163	-1.3191801071474918	-0.8938601964840525	-0.7067105853891824	0.6398385445045099	-0.19288285215483122	1.6422014869843864	-0.24323018053186835	-1.3906808383137401	-0.4002733439327976	-1.3226500866786914	1.4773494183279352	0.08037762851036247	1.8713238526866807	1.8487401843028977	-1.3821770810048504	0.3425022653281477	-4.912147875551773	-5.394769453167259	-6.3669237288050144	-4.695887923274706	-0.19916529609750633	-0.5552050987676277	-2.0751210811914094	-2.329600047435811	-1.002218800574404	0.307924733854413	0.7997450869251256	0.0	2.913662312477461	1.703820349903064	2.24163631518479	1.9952694785898704	-2.609608417572671	-2.357435426211661	-3.4053649078131856	-0.6816519536376183	-2.260723023719353	-6.000748832761888	-2.727551889094218	-2.168290899158805	0.4693180592170093	1.0668755590631576
chr2L:5646433-5647559	-1.3821770810048504	0.3425022653281477	-4.912147875551773	-5.394769453167259	-6.3669237288050144	-4.695887923274706	-0.19916529609750633	-0.5552050987676277	-2.0751210811914094	-2.329600047435811	-1.002218800574404	0.307924733854413	0.7997450869251256	0.0	2.913662312477461	1.703820349903064	2.24163631518479	1.9952694785898704	-2.609608417572671	-2.357435426211661	-3.4053649078131856	-0.6816519536376183	-2.260723023719353	-6.000748832761888	-2.727551889094218	-2.168290899158805	0.4693180592170093	1.0668755590631576	-0.3842533059311557	-2.0377654184196383	-1.2738413491794909	0.0	-0.35105188287006667	-2.0531806582328977	-1.199714851017768	-4.698171303897837	-1.9639543928064704	-4.5033880600747525	3.785653760742539	1.3396390628015356	1.3836034978805847	1.3830116732091597	1.5928943903789294	0.0	2.425792944662414	7.653443452744083	4.312090783021974	5.353428675397575	8.606531040461851
chr2L:5720888-5721622	-4.5135184858627895	-0.8097316386735297	-9.298940687428388	-7.30160040979637	-7.094470516745844	-4.311878116826449	-9.745765831361016	-4.9347281366781415	-6.864780699168497	-4.382047079503708	-7.748853121001414	-1.2780642861172016	-1.4637527426815689	-0.6252873828651145	-1.0668755590631576	-1.2048957693008349	-9.953939675324097	-8.911192468249258	-4.745863370186104	-4.902735891032243	0.47712125471966244	-1.0668755590631576	-0.32675222119505476	-0.9884928598239788	-1.631527400317226	-2.3861181389697994	-1.9908803431525135	0.5134945978048435	-2.197845138647844	-1.739750878231102	-1.3735595552383564	-2.3420715875438063	-1.0852670412831456	0.0	-2.3559983298416105	-1.1737218734474009	-2.8092004655417906	-1.6338090340464346	1.8584658737563502	1.7879458217111177	-0.7407131190410445	2.2418343582419085	-0.7359535705891888	-0.3842533059311557	0.0	-0.32675222119505476	0.47712125471966244	0.2614505271567006	5.490753168710104
chr2L:5723421-5724349	-4.311878116826449	-9.745765831361016	-4.9347281366781415	-6.864780699168497	-4.382047079503708	-7.748853121001414	-1.2780642861172016	-1.4637527426815689	-0.6252873828651145	-1.0668755590631576	-1.2048957693008349	-9.953939675324097	-8.911192468249258	-4.745863370186104	-4.902735891032243	0.47712125471966244	-1.0668755590631576	-0.32675222119505476	-0.9884928598239788	-1.631527400317226	-2.3861181389697994	-1.9908803431525135	0.5134945978048435	-2.197845138647844	-1.739750878231102	-1.3735595552383564	-2.3420715875438063	-1.0852670412831456	0.0	-2.3559983298416105	-1.1737218734474009	-2.8092004655417906	-1.6338090340464346	1.8584658737563502	1.7879458217111177	-0.7407131190410445	2.2418343582419085	-0.7359535705891888	-0.3842533059311557	0.0	-0.32675222119505476	0.47712125471966244	0.2614505271567006	5.490753168710104	4.6021162871352965	8.427998717681657	4.083246744882017	6.088674554546599	4.603849820778963
chr2L:5756753-5757407	1.4830791992083998	1.5309669882448642	1.699170531188662	2.4025837582868657	0.2715165701186022	0.6252873828651146	-0.3842533059311557	0.22407746444571308	2.822785427595341	0.5443837967073946	1.677111218151327	3.001451667502645	6.411341545380518	7.381848131676423	0.4359239231164445	0.3842533059311557	1.6422014869843864	1.73978834153202	2.910012436558182	6.093925679987732	2.171213996419745	0.21070289983532975	-1.3465075448111592	-2.1972044164954827	-3.838458904951217	-4.2146122196897675	-3.5410844915397988	-1.9144544519610283	3.6023985527404916	8.434817730001985	0.9734696237548497	-3.8775069611835113	-14.197469407228436	-20.59252746812282	-20.419228384316863	-8.015219141358251	-3.8771616916004117	1.0668755590631576	0.6252873828651146	0.0	-0.5552050987676277	7.751125880300608	12.225179907537376	14.474695992788272	7.849573379491769	3.0274915152515898	0.5651517826717827	0.5777871238726426	1.024417501738642
chr2L:5770506-5771827	3.6023985527404916	8.434817730001985	0.9734696237548497	-3.8775069611835113	-14.197469407228436	-20.59252746812282	-20.419228384316863	-8.015219141358251	-3.8771616916004117	1.0668755590631576	0.6252873828651146	0.0	-0.5552050987676277	7.751125880300608	12.225179907537376	14.474695992788272	7.849573379491769	3.0274915152515898	0.5651517826717827	0.5777871238726426	1.024417501738642	2.122978138819436	3.3348284982294083	1.889545289471558	1.4637527426815686	0.7906137876558695	3.990998220851407	7.81752172360464	7.514324716081011	3.331084506451471	0.13270660758566888	-2.498546790620558	-4.267443686553473	-0.6120858962486534	-2.7007155066752997	-2.644530028790379	0.0	-0.4666095473949303	-1.809752667406666	2.539550814549422	4.167176927624692	3.4160498770408814	3.635436603315342	2.8210034804500275	1.4904282910329278	2.601228252941037	2.749409979089974	6.626531412572717	5.939157840260554
chr2L:5804246-5805604	-5.123144019046788	-2.141380411213023	-4.00398443398391	-2.220849885902292	-2.1239945312179795	-1.2312278425147318	0.6380172731361782	-0.330269917127831	1.1559692314597079	2.077743522056654	4.494847014938758	4.365585350335576	2.310691167672551	3.0796455332433994	2.200135302095254	3.455440098133699	4.979881757621861	5.590412417123301	4.722074007585252	5.944171753128999	7.472978430077556	6.401149865386413	4.869449505268213	1.7512976713534498	-0.07431041028586854	0.67699760786481	0.5136596520156023	2.5521625271100916	-0.18286266408027035	-0.49160685957898054	-0.036050663495053974	-5.805636742083957	-7.288022622950938	-13.360258391207926	-7.610883248322888	9.185691088138531	6.755611676713244	4.250119653043829	4.790150265538798	1.8071702726611467	5.234585678364983	2.263385921796445	2.853373639080445	-0.6249304818585533	-1.0984239195361938	-1.7762685006771086	-0.6532587261003789	0.3842533059311557	-0.7353430587749034
chr2L:5854644-5855770	-2.0592828765343043	3.210788620719266	8.614528403878058	8.078001804479198	4.54617642641833	-3.1289992985877357	-5.770746755446658	-11.778687073709172	-5.203915662097923	-3.6605483176552878	-7.305790365949917	-0.26145052715670036	0.5722315223304937	-5.408567324005407	-3.2129378058793274	-1.4637527426815689	-3.4275485085164874	-9.119708341443264	-2.857014885124963	-5.065367231921305	-7.034936519196717	-4.27239747043943	-8.774699910358272	-9.116016760862278	-11.059251651613632	-4.910225285637014	-19.85108898765509	-20.508103923172392	-1.3768430568588477	0.0	-0.47712125471966244	-0.32675222119505476	-1.4637527426815689	-3.4802351048410025	0.0	0.2614505271567006	-11.043009674968813	-17.175242555423903	-10.19774994754644	-11.129920557010662	-5.749528968513954	-0.9884928598239788	0.0	-0.3842533059311557	-0.7359535705891888	0.288769123076823	-0.739133396650793	0.0	0.0
chr2L:5866300-5866950	-9.116016760862278	-11.059251651613632	-4.910225285637014	-19.85108898765509	-20.508103923172392	-1.3768430568588477	0.0	-0.47712125471966244	-0.32675222119505476	-1.4637527426815689	-3.4802351048410025	0.0	0.2614505271567006	-11.043009674968813	-17.175242555423903	-10.19774994754644	-11.129920557010662	-5.749528968513954	-0.9884928598239788	0.0	-0.3842533059311557	-0.7359535705891888	0.288769123076823	-0.739133396650793	0.0	0.0	0.09105099036729138	0.0	0.0	0.0	0.0	0.0	0.0	0.0	0.0	0.0	0.0	4.019109855387004	0.0	0.47712125471966244	0.0	2.9854287717498487	9.007974603899813	12.972570452136061	11.626635379141696	2.0628055570570996	7.765212170499142	3.308607573132973	2.1016869935597007
chr2L:5866951-5867116	-11.059251651613632	-4.910225285637014	-19.85108898765509	-20.508103923172392	-1.3768430568588477	0.0	-0.47712125471966244	-0.32675222119505476	-1.4637527426815689	-3.4802351048410025	0.0	0.2614505271567006	-11.043009674968813	-17.175242555423903	-10.19774994754644	-11.129920557010662	-5.749528968513954	-0.9884928598239788	0.0	-0.3842533059311557	-0.7359535705891888	0.288769123076823	-0.739133396650793	0.0	0.0	0.09105099036729138	0.0	0.0	0.0	0.0	0.0	0.0	0.0	0.0	0.0	0.0	4.019109855387004	0.0	0.47712125471966244	0.0	2.9854287717498487	9.007974603899813	12.972570452136061	11.626635379141696	2.0628055570570996	7.765212170499142	3.308607573132973	2.1016869935597007	1.8123674968148855
chr2L:5867117-5867779	-4.910225285637014	-19.85108898765509	-20.508103923172392	-1.3768430568588477	0.0	-0.47712125471966244	-0.32675222119505476	-1.4637527426815689	-3.4802351048410025	0.0	0.2614505271567006	-11.043009674968813	-17.175242555423903	-10.19774994754644	-11.129920557010662	-5.749528968513954	-0.9884928598239788	0.0	-0.3842533059311557	-0.7359535705891888	0.288769123076823	-0.739133396650793	0.0	0.0	0.09105099036729138	0.0	0.0	0.0	0.0	0.0	0.0	0.0	0.0	0.0	0.0	4.019109855387004	0.0	0.47712125471966244	0.0	2.9854287717498487	9.007974603899813	12.972570452136061	11.626635379141696	2.0628055570570996	7.765212170499142	3.308607573132973	2.1016869935597007	1.8123674968148855	1.1223311197217736
chr2L:5867780-5868326	-19.85108898765509	-20.508103923172392	-1.3768430568588477	0.0	-0.47712125471966244	-0.32675222119505476	-1.4637527426815689	-3.4802351048410025	0.0	0.2614505271567006	-11.043009674968813	-17.175242555423903	-10.19774994754644	-11.129920557010662	-5.749528968513954	-0.9884928598239788	0.0	-0.3842533059311557	-0.7359535705891888	0.288769123076823	-0.739133396650793	0.0	0.0	0.09105099036729138	0.0	0.0	0.0	0.0	0.0	0.0	0.0	0.0	0.0	0.0	4.019109855387004	0.0	0.47712125471966244	0.0	2.9854287717498487	9.007974603899813	12.972570452136061	11.626635379141696	2.0628055570570996	7.765212170499142	3.308607573132973	2.1016869935597007	1.8123674968148855	1.1223311197217736	-0.3842533059311557
chr2L:5943713-5944490	2.167266297903419	1.8425538767874443	2.2491328739589957	1.0748381506001063	3.2462667837797397	-0.21293291625990246	1.6915699707043306	0.9566492180249564	-0.6269257554113034	-0.6142608202388848	-3.052546548696514	-0.41060577042502344	0.03633341830695108	-0.41248128072149903	0.38054047340964037	-1.4488350672985981	-2.337716277713687	-2.7810353039406266	-5.3984183681913	-7.3160846122556995	-11.199502807878531	-10.565500587014926	-7.700787460979793	-0.5050184077099936	-0.7490429136284136	-11.467866060783246	-11.747400672743803	0.7041167811422362	19.372766950015333	7.918399513719269	5.0055780004026875	30.071603521099853	32.23338767748359	22.65460361318286	15.7480689964843	20.758080102981477	19.710800036907788	15.959453056017669	14.43006300173714	12.639662380560393	9.106278711306738	6.750629571950286	7.950110839805197	2.00773552965017	-0.9615864307300518	-4.6019368151407765	-3.185446113053081	-6.041350518713286	-5.773194043505998
chr2L:5977709-5978912	-3.1395014467407396	-1.8282852993109102	-1.9723925738388715	-5.3435818445844365	-5.010788560942107	-0.8736655247448865	0.0	-0.2887691230768229	-0.5552050987676277	-0.3842533059311557	0.9711318172944562	2.138146248325448	1.2562610343823994	4.116414304090061	5.102221892147864	2.0433670330979687	2.641434724860478	1.860965148870515	0.9837605195082327	0.5468583063900168	-2.912747064808865	-0.28829559310550396	-0.08757351519942069	-0.40856525931211984	-0.5727259101718111	0.32675222119505476	-2.6219934369779003	-0.5736873089350709	-2.2627168574644965	-4.052498203557415	-2.9321368801533008	-5.01747352569011	1.5781838836615223	13.425705629339998	22.55833436342602	23.113643052138965	23.297620264707625	17.875892378445037	8.686849068682061	4.4561337902882965	-4.2890221699292885	-9.347949992528545	-11.12041169086454	0.7730566422162692	12.89285743307452	13.940803528411708	9.187641569817128	8.165502759906312	5.333179026816007
chr2L:5980728-5981848	0.0	-0.2887691230768229	-0.5552050987676277	-0.3842533059311557	0.9711318172944562	2.138146248325448	1.2562610343823994	4.116414304090061	5.102221892147864	2.0433670330979687	2.641434724860478	1.860965148870515	0.9837605195082327	0.5468583063900168	-2.912747064808865	-0.28829559310550396	-0.08757351519942069	-0.40856525931211984	-0.5727259101718111	0.32675222119505476	-2.6219934369779003	-0.5736873089350709	-2.2627168574644965	-4.052498203557415	-2.9321368801533008	-5.01747352569011	1.5781838836615223	13.425705629339998	22.55833436342602	23.113643052138965	23.297620264707625	17.875892378445037	8.686849068682061	4.4561337902882965	-4.2890221699292885	-9.347949992528545	-11.12041169086454	0.7730566422162692	12.89285743307452	13.940803528411708	9.187641569817128	8.165502759906312	5.333179026816007	4.235256636108216	0.28214426824485705	0.6605213774957117	2.1832734189685987	2.896372361456706	2.0885928001221314
chr2L:6010533-6011566	0.1589022780982281	2.3834063566691195	3.128781882702008	2.1227713894699893	3.351912488952323	4.715216076894575	6.046160332151215	5.478672536604384	0.48767952776639845	1.641740831662297	0.3193044976506801	-1.4990993113201347	-0.47363654146128825	-1.2833618201373378	-4.442180773894727	-4.236824068241103	-6.579278250984546	-8.691270913752462	-5.316701596490664	-14.740749754280692	-16.963875639401053	-6.654130554232608	-14.205394672093075	-12.415836384118021	-13.178759753955056	-9.003145238750474	-13.994774238412857	-6.540579775959715	-10.096162456188043	-13.10848034467508	-14.089740672743378	-11.824413981531364	-10.907492195298214	-11.094838918490177	-3.7530989307872993	-11.360695737087106	-6.018500609202793	-6.699342629436221	-6.3383766234041214	-1.2780642861172016	0.5454926883996524	1.794594935672188	8.38938308829317	9.756494086314136	4.684198152320608	8.955015412730818	12.620833718609383	17.75629436757098	12.784903895637521
chr2L:6014240-6015494	5.478672536604384	0.48767952776639845	1.641740831662297	0.3193044976506801	-1.4990993113201347	-0.47363654146128825	-1.2833618201373378	-4.442180773894727	-4.236824068241103	-6.579278250984546	-8.691270913752462	-5.316701596490664	-14.740749754280692	-16.963875639401053	-6.654130554232608	-14.205394672093075	-12.415836384118021	-13.178759753955056	-9.003145238750474	-13.994774238412857	-6.540579775959715	-10.096162456188043	-13.10848034467508	-14.089740672743378	-11.824413981531364	-10.907492195298214	-11.094838918490177	-3.7530989307872993	-11.360695737087106	-6.018500609202793	-6.699342629436221	-6.3383766234041214	-1.2780642861172016	0.5454926883996524	1.794594935672188	8.38938308829317	9.756494086314136	4.684198152320608	8.955015412730818	12.620833718609383	17.75629436757098	12.784903895637521	5.7785720363011865	1.0822806204326034	8.57725466918113	21.02905384920373	15.54449229292998	23.334151438049794	14.913745350124465
chr2L:6019907-6020793	-5.316701596490664	-14.740749754280692	-16.963875639401053	-6.654130554232608	-14.205394672093075	-12.415836384118021	-13.178759753955056	-9.003145238750474	-13.994774238412857	-6.540579775959715	-10.096162456188043	-13.10848034467508	-14.089740672743378	-11.824413981531364	-10.907492195298214	-11.094838918490177	-3.7530989307872993	-11.360695737087106	-6.018500609202793	-6.699342629436221	-6.3383766234041214	-1.2780642861172016	0.5454926883996524	1.794594935672188	8.38938308829317	9.756494086314136	4.684198152320608	8.955015412730818	12.620833718609383	17.75629436757098	12.784903895637521	5.7785720363011865	1.0822806204326034	8.57725466918113	21.02905384920373	15.54449229292998	23.334151438049794	14.913745350124465	14.397635113164498	10.400727689611042	11.682290814905583	3.800231166641076	4.520511372204216	7.408765953148897	6.584585025356973	5.823471153229698	5.920538789265907	0.7903186167152069	-1.5808373746462783
chr2L:6036208-6038492	8.57725466918113	21.02905384920373	15.54449229292998	23.334151438049794	14.913745350124465	14.397635113164498	10.400727689611042	11.682290814905583	3.800231166641076	4.520511372204216	7.408765953148897	6.584585025356973	5.823471153229698	5.920538789265907	0.7903186167152069	-1.5808373746462783	-6.4554967552180855	-9.82344747245519	-13.267587994827704	-17.731382134002864	-15.67283423260616	-7.724242330751925	-14.167856351731805	-6.363989677652169	-4.92336740976421	-5.982146319512934	-3.2477086179515107	5.9087837640086445	10.748212514895112	16.633108798437824	6.178068513732747	9.185539527061112	7.684947079365676	3.4001638150271054	1.666962199196092	7.014515803922345	4.606217264181383	5.130722807801127	8.536795346779568	5.2848101923822455	5.533123643383156	4.160102577587071	0.3004621855994355	0.3211304435956989	3.0371044894096997	3.241344204966934	1.131641084759343	0.041059901218806004	-1.5492348077994986
chr2L:6045476-6046794	-13.267587994827704	-17.731382134002864	-15.67283423260616	-7.724242330751925	-14.167856351731805	-6.363989677652169	-4.92336740976421	-5.982146319512934	-3.2477086179515107	5.9087837640086445	10.748212514895112	16.633108798437824	6.178068513732747	9.185539527061112	7.684947079365676	3.4001638150271054	1.666962199196092	7.014515803922345	4.606217264181383	5.130722807801127	8.536795346779568	5.2848101923822455	5.533123643383156	4.160102577587071	0.3004621855994355	0.3211304435956989	3.0371044894096997	3.241344204966934	1.131641084759343	0.041059901218806004	-1.5492348077994986	-2.550529310704933	0.0	-0.39220199941574974	-1.08064990453429	-0.6696821593459411	1.9048840647038372	0.9062692481014997	-0.6802963680507325	2.232946045073447	4.004107850911616	4.336043571401424	5.098061454996935	-0.2896326649800839	-0.7883326890407625	-2.2241717671829773	-5.673354011902029	-7.451427535114598	-13.431782860364065
chr2L:6050336-6051154	10.748212514895112	16.633108798437824	6.178068513732747	9.185539527061112	7.684947079365676	3.4001638150271054	1.666962199196092	7.014515803922345	4.606217264181383	5.130722807801127	8.536795346779568	5.2848101923822455	5.533123643383156	4.160102577587071	0.3004621855994355	0.3211304435956989	3.0371044894096997	3.241344204966934	1.131641084759343	0.041059901218806004	-1.5492348077994986	-2.550529310704933	0.0	-0.39220199941574974	-1.08064990453429	-0.6696821593459411	1.9048840647038372	0.9062692481014997	-0.6802963680507325	2.232946045073447	4.004107850911616	4.336043571401424	5.098061454996935	-0.2896326649800839	-0.7883326890407625	-2.2241717671829773	-5.673354011902029	-7.451427535114598	-13.431782860364065	-10.072127352967009	-8.56997011223504	-1.7837199945243307	-8.169288261573042	-15.975127166968845	-14.139460053023166	-16.929764386621528	-17.81567484631258	-16.640479469473323	-13.853734341577423
chr2L:6073884-6075041	-16.640479469473323	-13.853734341577423	-5.634143925858592	5.979862683579372	7.617350022506932	2.8021468674280214	0.0	0.0	7.412840022843624	11.002146979725731	5.736972168054504	1.3821770810048504	-0.32675222119505476	2.9994128749923923	15.176244026248963	12.39105422482975	11.096992055843666	8.539583606527051	7.962452507060288	3.4378069721019298	5.8955285819857135	2.2087699498941853	1.5267822881204438	-0.39105395364254913	-5.020146884755524	-0.3570072649485541	-6.942908674224546	6.024868541644285	9.165473093314306	18.332111962113874	24.639457053116413	15.493958902922618	9.162271967331208	12.666273032730478	10.046174865968613	8.778841171849143	8.112642253589668	2.6700186736680545	-0.9370460753992288	-5.63459849361608	-8.961778800089252	-11.500717583131106	-17.712339472811752	-21.385876328232282	-24.549916009631236	-23.215890317784968	-22.539406917976812	-28.19762804168914	-17.232275917284568
chr2L:6075042-6075569	5.979862683579372	7.617350022506932	2.8021468674280214	0.0	0.0	7.412840022843624	11.002146979725731	5.736972168054504	1.3821770810048504	-0.32675222119505476	2.9994128749923923	15.176244026248963	12.39105422482975	11.096992055843666	8.539583606527051	7.962452507060288	3.4378069721019298	5.8955285819857135	2.2087699498941853	1.5267822881204438	-0.39105395364254913	-5.020146884755524	-0.3570072649485541	-6.942908674224546	6.024868541644285	9.165473093314306	18.332111962113874	24.639457053116413	15.493958902922618	9.162271967331208	12.666273032730478	10.046174865968613	8.778841171849143	8.112642253589668	2.6700186736680545	-0.9370460753992288	-5.63459849361608	-8.961778800089252	-11.500717583131106	-17.712339472811752	-21.385876328232282	-24.549916009631236	-23.215890317784968	-22.539406917976812	-28.19762804168914	-17.232275917284568	-10.284936295176209	-5.5535596953682855	-2.678974982582508
chr2L:6075570-6076582	7.617350022506932	2.8021468674280214	0.0	0.0	7.412840022843624	11.002146979725731	5.736972168054504	1.3821770810048504	-0.32675222119505476	2.9994128749923923	15.176244026248963	12.39105422482975	11.096992055843666	8.539583606527051	7.962452507060288	3.4378069721019298	5.8955285819857135	2.2087699498941853	1.5267822881204438	-0.39105395364254913	-5.020146884755524	-0.3570072649485541	-6.942908674224546	6.024868541644285	9.165473093314306	18.332111962113874	24.639457053116413	15.493958902922618	9.162271967331208	12.666273032730478	10.046174865968613	8.778841171849143	8.112642253589668	2.6700186736680545	-0.9370460753992288	-5.63459849361608	-8.961778800089252	-11.500717583131106	-17.712339472811752	-21.385876328232282	-24.549916009631236	-23.215890317784968	-22.539406917976812	-28.19762804168914	-17.232275917284568	-10.284936295176209	-5.5535596953682855	-2.678974982582508	-3.774259195737924
chr2L:6090223-6091444	12.666273032730478	10.046174865968613	8.778841171849143	8.112642253589668	2.6700186736680545	-0.9370460753992288	-5.63459849361608	-8.961778800089252	-11.500717583131106	-17.712339472811752	-21.385876328232282	-24.549916009631236	-23.215890317784968	-22.539406917976812	-28.19762804168914	-17.232275917284568	-10.284936295176209	-5.5535596953682855	-2.678974982582508	-3.774259195737924	-6.0455796616125514	-4.327814201730653	6.723443674938208	15.219763909420099	12.080231087536747	15.0539991383085	14.93914007858273	9.251618342928335	6.983565787507907	11.216785144213738	6.62827035517489	12.26732205485864	2.296285459281742	8.782915606186018	8.426896858242786	4.273742736644559	3.9389196816345513	1.8263658546132755	2.6639854538021175	3.342929420030393	1.8902308714526677	0.20126536086692404	-6.046949783884405	-8.355833293366882	-12.843926789446067	-8.900044533050405	7.904563870806707	5.779542735597922	1.4290653454785835
chr2L:6091445-6091640	8.778841171849143	8.112642253589668	2.6700186736680545	-0.9370460753992288	-5.63459849361608	-8.961778800089252	-11.500717583131106	-17.712339472811752	-21.385876328232282	-24.549916009631236	-23.215890317784968	-22.539406917976812	-28.19762804168914	-17.232275917284568	-10.284936295176209	-5.5535596953682855	-2.678974982582508	-3.774259195737924	-6.0455796616125514	-4.327814201730653	6.723443674938208	15.219763909420099	12.080231087536747	15.0539991383085	14.93914007858273	9.251618342928335	6.983565787507907	11.216785144213738	6.62827035517489	12.26732205485864	2.296285459281742	8.782915606186018	8.426896858242786	4.273742736644559	3.9389196816345513	1.8263658546132755	2.6639854538021175	3.342929420030393	1.8902308714526677	0.20126536086692404	-6.046949783884405	-8.355833293366882	-12.843926789446067	-8.900044533050405	7.904563870806707	5.779542735597922	1.4290653454785835	-4.657455277904763	-9.37225996603681
chr2L:6091641-6092303	8.112642253589668	2.6700186736680545	-0.9370460753992288	-5.63459849361608	-8.961778800089252	-11.500717583131106	-17.712339472811752	-21.385876328232282	-24.549916009631236	-23.215890317784968	-22.539406917976812	-28.19762804168914	-17.232275917284568	-10.284936295176209	-5.5535596953682855	-2.678974982582508	-3.774259195737924	-6.0455796616125514	-4.327814201730653	6.723443674938208	15.219763909420099	12.080231087536747	15.0539991383085	14.93914007858273	9.251618342928335	6.983565787507907	11.216785144213738	6.62827035517489	12.26732205485864	2.296285459281742	8.782915606186018	8.426896858242786	4.273742736644559	3.9389196816345513	1.8263658546132755	2.6639854538021175	3.342929420030393	1.8902308714526677	0.20126536086692404	-6.046949783884405	-8.355833293366882	-12.843926789446067	-8.900044533050405	7.904563870806707	5.779542735597922	1.4290653454785835	-4.657455277904763	-9.37225996603681	-11.076049061314832
chr2L:6092304-6092822	2.6700186736680545	-0.9370460753992288	-5.63459849361608	-8.961778800089252	-11.500717583131106	-17.712339472811752	-21.385876328232282	-24.549916009631236	-23.215890317784968	-22.539406917976812	-28.19762804168914	-17.232275917284568	-10.284936295176209	-5.5535596953682855	-2.678974982582508	-3.774259195737924	-6.0455796616125514	-4.327814201730653	6.723443674938208	15.219763909420099	12.080231087536747	15.0539991383085	14.93914007858273	9.251618342928335	6.983565787507907	11.216785144213738	6.62827035517489	12.26732205485864	2.296285459281742	8.782915606186018	8.426896858242786	4.273742736644559	3.9389196816345513	1.8263658546132755	2.6639854538021175	3.342929420030393	1.8902308714526677	0.20126536086692404	-6.046949783884405	-8.355833293366882	-12.843926789446067	-8.900044533050405	7.904563870806707	5.779542735597922	1.4290653454785835	-4.657455277904763	-9.37225996603681	-11.076049061314832	-6.10048156734889
chr2L:6098689-6099436	-5.5535596953682855	-2.678974982582508	-3.774259195737924	-6.0455796616125514	-4.327814201730653	6.723443674938208	15.219763909420099	12.080231087536747	15.0539991383085	14.93914007858273	9.251618342928335	6.983565787507907	11.216785144213738	6.62827035517489	12.26732205485864	2.296285459281742	8.782915606186018	8.426896858242786	4.273742736644559	3.9389196816345513	1.8263658546132755	2.6639854538021175	3.342929420030393	1.8902308714526677	0.20126536086692404	-6.046949783884405	-8.355833293366882	-12.843926789446067	-8.900044533050405	7.904563870806707	5.779542735597922	1.4290653454785835	-4.657455277904763	-9.37225996603681	-11.076049061314832	-6.10048156734889	-5.317329775879091	-11.908322435545678	-9.250067345952969	-16.214504079921987	-14.737269273215354	-6.420607374200957	-10.754516441829463	-8.76421202414475	-8.890756157104107	-2.282299282821667	-1.264171867600218	-3.6668425013443455	-6.190072198539861
chr2L:6109504-6110012	3.342929420030393	1.8902308714526677	0.20126536086692404	-6.046949783884405	-8.355833293366882	-12.843926789446067	-8.900044533050405	7.904563870806707	5.779542735597922	1.4290653454785835	-4.657455277904763	-9.37225996603681	-11.076049061314832	-6.10048156734889	-5.317329775879091	-11.908322435545678	-9.250067345952969	-16.214504079921987	-14.737269273215354	-6.420607374200957	-10.754516441829463	-8.76421202414475	-8.890756157104107	-2.282299282821667	-1.264171867600218	-3.6668425013443455	-6.190072198539861	-8.40694850267652	-8.310291437071049	-3.481347624123058	-3.8945320026676886	-3.661749076880008	-3.320059232784147	4.616185314726303	12.782623808170868	8.70172122825133	1.3334897121381457	6.37123915002651	2.7836475624487704	9.089989178632496	11.898527106090054	2.242749846917162	7.451581990696773	3.5242326729148052	3.6406026570488432	4.172334350417374	2.750259318300724	1.5822295038100949	-0.9684981960195697
chr2L:6110013-6110532	1.8902308714526677	0.20126536086692404	-6.046949783884405	-8.355833293366882	-12.843926789446067	-8.900044533050405	7.904563870806707	5.779542735597922	1.4290653454785835	-4.657455277904763	-9.37225996603681	-11.076049061314832	-6.10048156734889	-5.317329775879091	-11.908322435545678	-9.250067345952969	-16.214504079921987	-14.737269273215354	-6.420607374200957	-10.754516441829463	-8.76421202414475	-8.890756157104107	-2.282299282821667	-1.264171867600218	-3.6668425013443455	-6.190072198539861	-8.40694850267652	-8.310291437071049	-3.481347624123058	-3.8945320026676886	-3.661749076880008	-3.320059232784147	4.616185314726303	12.782623808170868	8.70172122825133	1.3334897121381457	6.37123915002651	2.7836475624487704	9.089989178632496	11.898527106090054	2.242749846917162	7.451581990696773	3.5242326729148052	3.6406026570488432	4.172334350417374	2.750259318300724	1.5822295038100949	-0.9684981960195697	-0.10193269277665616
chr2L:6124644-6125418	-3.8945320026676886	-3.661749076880008	-3.320059232784147	4.616185314726303	12.782623808170868	8.70172122825133	1.3334897121381457	6.37123915002651	2.7836475624487704	9.089989178632496	11.898527106090054	2.242749846917162	7.451581990696773	3.5242326729148052	3.6406026570488432	4.172334350417374	2.750259318300724	1.5822295038100949	-0.9684981960195697	-0.10193269277665616	-2.14666333365181	-3.367743054682869	-2.6886582923129643	-0.8065359368777398	-2.155921150721805	-6.930420934746746	-12.05239176259243	-6.569601463331444	-2.405479010171066	-3.5792397207429665	-2.4887687440782527	-7.78088753358892	-6.154048309409644	-1.3256561878819657	5.804283290045689	2.8008398702995594	-0.9207074752827707	2.607174420681313	3.0084626423368177	2.06468258845931	-2.049133161993899	-7.177060227040931	-10.468177953140446	-7.418770234719471	-6.6911229926814935	-4.488144279667328	-12.676665603649804	-15.54085023545374	-12.280770769728246
chr2L:6161350-6162167	-1.684872899606169	-0.6989334265040719	-3.445094550532258	-1.1982893914548134	0.14255650690559882	-0.32675222119505476	-1.0668755590631576	-0.4547195741423293	3.298902004958002	1.590571734342205	-0.7359535705891888	1.5044142493053965	0.1627122405928235	-0.5552050987676277	1.4313637641589874	9.606720636188017	17.20923470644689	13.2087744570856	12.762041862021462	12.196777126097277	1.007970007226555	-0.5571614499158013	-8.606413947595604	-6.398616174155568	-2.4149847600340624	0.0	-0.2887691230768229	-1.0421790870559455	12.592102289946613	12.998517774006528	14.894876030521564	5.193995825054708	1.5598985040756579	6.128857906119777	4.177895596286527	3.8568530874467863	-1.268728892031562	-3.673628450066675	-5.716772788849004	-5.052340041181044	-1.184073138196737	-1.6865194750132337	-5.7432318328446215	-5.088440433617082	-9.285100979747913	-7.319586394912122	-1.5843169673469322	-1.0668755590631576	0.0
chr2L:6177925-6180063	6.128857906119777	4.177895596286527	3.8568530874467863	-1.268728892031562	-3.673628450066675	-5.716772788849004	-5.052340041181044	-1.184073138196737	-1.6865194750132337	-5.7432318328446215	-5.088440433617082	-9.285100979747913	-7.319586394912122	-1.5843169673469322	-1.0668755590631576	0.0	2.3286248352848276	-0.8065359368777398	2.4365541513850246	5.549325144545808	7.107907912662193	0.6532587261003793	5.7856992627008434	1.8253248062722476	3.408748342797633	7.892033424660875	10.075305974582296	5.73378649804742	2.488002586684009	-2.051099402070114	-2.500592574841433	-4.909258709746715	-2.617228508843201	-8.620968934056409	-14.055450794720949	-6.1505152330045565	-4.749521511696685	-8.778605459189741	-1.2501340216684003	-5.017563284541595	-6.371325561388774	-2.400839343781277	-5.525246245756468	-1.3020713725970023	-1.5638927103642977	-4.882269207251357	-1.5781838836615223	-2.8229233546261296	-3.8696619829956895
chr2L:6248884-6249506	-0.9578873144719806	0.18571950221726832	0.15592543637908451	-1.606310572124483	-2.5529688597321623	0.9513378801468133	-1.0274432503710482	0.9884928598239788	-1.3821770810048504	-2.8094017709235115	-4.495846386160237	-1.7577236324198076	-5.520475634425103	-5.462520676634697	-8.109198056887736	-5.119366835818866	-7.519209770366917	-1.5781838836615223	-0.3394945036764774	-8.14412279610002	-3.188202339356803	-1.4025450068403398	-3.7228384891231348	0.21642325877221547	1.4494573018153771	1.3736952118257737	0.0	-1.2815128847401875	-1.1466275866879665	-0.9255996079204497	2.2043303348249204	0.6240983754730954	-0.2240774644457132	-2.240972903111563	-1.421709386318397	-1.1613075365222496	1.5355410180882183	1.0923844546992643	1.9084850188786497	0.9059652567236041	-0.17329032903106933	1.564922167325019	2.2923278609003184	3.600699556427999	3.0106365495188	1.6285692824881528	4.419729710848723	3.438654921085313	1.513833161311607
chr2L:6252170-6253517	0.9884928598239788	-1.3821770810048504	-2.8094017709235115	-4.495846386160237	-1.7577236324198076	-5.520475634425103	-5.462520676634697	-8.109198056887736	-5.119366835818866	-7.519209770366917	-1.5781838836615223	-0.3394945036764774	-8.14412279610002	-3.188202339356803	-1.4025450068403398	-3.7228384891231348	0.21642325877221547	1.4494573018153771	1.3736952118257737	0.0	-1.2815128847401875	-1.1466275866879665	-0.9255996079204497	2.2043303348249204	0.6240983754730954	-0.2240774644457132	-2.240972903111563	-1.421709386318397	-1.1613075365222496	1.5355410180882183	1.0923844546992643	1.9084850188786497	0.9059652567236041	-0.17329032903106933	1.564922167325019	2.2923278609003184	3.600699556427999	3.0106365495188	1.6285692824881528	4.419729710848723	3.438654921085313	1.513833161311607	1.1302955923899534	1.6681107648256326	-1.6052057032086002	-0.3937145721982146	-7.712450915197036	-7.703574357647956	-8.6799246215971
chr2L:6323168-6324763	-2.1514909037236225	-0.8600415665910357	0.8837174796880675	-1.570613158206717	-2.3637347150280155	-3.3486816618240307	-3.8075393542750815	-6.592598185302328	-5.885083163657022	-3.9359700604068575	-5.324846163436957	0.0	-1.2443426282845207	-4.344043039542635	-2.3304002847038086	0.32675222119505476	-1.9084850188786497	0.06492149309970875	2.2115152030229677	0.15601177776756703	1.821593157810214	-1.3628202648570296	-0.39734068960651336	-0.3842533059311557	-0.7359535705891888	-0.9884928598239788	-0.3842533059311557	0.3842533059311557	0.7158051146113907	5.91852382163823	11.318741807480063	4.638166445338724	9.722961844045305	4.839452879658205	8.594138667763202	7.244549092156423	5.214328958586253	1.9235870056309292	4.826112948711454	0.02759163306867637	0.7361213771733235	-1.006698420823439	1.3112506732081581	1.6852238879147947	0.16125860883478288	0.0	1.5578315211231708	1.1041758362193257	1.6456160970338585
chr2L:6338019-6339507	11.318741807480063	4.638166445338724	9.722961844045305	4.839452879658205	8.594138667763202	7.244549092156423	5.214328958586253	1.9235870056309292	4.826112948711454	0.02759163306867637	0.7361213771733235	-1.006698420823439	1.3112506732081581	1.6852238879147947	0.16125860883478288	0.0	1.5578315211231708	1.1041758362193257	1.6456160970338585	1.8555411314158654	2.0604728949692324	-0.47964739776666215	-0.3083040680430508	-0.7083422152453236	-0.07647523432679328	-1.5577622994621383	-3.4703892766380893	-3.0031466995092235	-0.3887461076840382	-2.2815538980028354	-8.129410794654602	-5.128928953571158	-4.59016018935757	-1.2679984501024053	0.9059652567236041	-3.665804918110688	-4.141275975931515	-1.1155861976026733	-1.232959492632065	-5.284576350852335	-7.5813497515292	-10.404617754507317	-7.002987759736871	-4.838814236262617	-10.076183527228798	-8.2822122902086	-9.435167380222596	-1.9084850188786497	-0.6252873828651145
chr2L:6355579-6358162	-3.665804918110688	-4.141275975931515	-1.1155861976026733	-1.232959492632065	-5.284576350852335	-7.5813497515292	-10.404617754507317	-7.002987759736871	-4.838814236262617	-10.076183527228798	-8.2822122902086	-9.435167380222596	-1.9084850188786497	-0.6252873828651145	0.3842533059311557	-0.47712125471966244	-1.3821770810048504	-2.1772835646938775	0.0	0.47712125471966244	0.0	-0.3842533059311557	1.1794922381286501	0.6191438593350367	0.16068432228610147	0.3055162503799057	0.5095825800615449	0.6307685229167005	1.0668755590631576	3.3845891601688023	0.965527604125798	0.36524608165550093	1.2175627557112398	1.9810132573947747	0.877767060281167	0.10621460694838125	9.023004613013414	3.8622104928819727	30.68423272009744	46.907213839426234	48.6157927167172	52.373306967749706	40.585252184593294	29.581749879188777	17.332296694851152	13.542654031643256	7.133604017060351	8.813642140946241	4.147391092398733
chr2L:6366734-6367742	1.1794922381286501	0.6191438593350367	0.16068432228610147	0.3055162503799057	0.5095825800615449	0.6307685229167005	1.0668755590631576	3.3845891601688023	0.965527604125798	0.36524608165550093	1.2175627557112398	1.9810132573947747	0.877767060281167	0.10621460694838125	9.023004613013414	3.8622104928819727	30.68423272009744	46.907213839426234	48.6157927167172	52.373306967749706	40.585252184593294	29.581749879188777	17.332296694851152	13.542654031643256	7.133604017060351	8.813642140946241	4.147391092398733	2.090705857309173	0.3125723971774349	-2.0441015535852394	-1.2825766385716872	-3.5819096750167634	-4.2589165421900255	-5.90984459988867	-8.423048160400764	-5.44561341722028	-16.36628184146717	-16.296299084284236	-19.59926583822554	-16.60921300435091	-35.580964256160996	-32.77100261444232	-8.875486732084623	-16.57073055654851	0.8515824070729341	11.953203345521116	1.3836034978805847	13.263773573888846	19.64385745918633
chr2L:6423318-6424985	3.8708402182526296	3.933460641760755	7.814337224088124	5.484210745506371	0.62227851381125	-1.4482922062073469	-2.3462261831241444	-0.5011993269725604	1.2262690281125643	3.335101670286624	2.7681650500863313	5.702469361865403	6.671019360733935	1.4637527426815686	0.6252873828651146	9.950249007237336	12.307716558177184	10.72062974129399	8.831645343432738	2.9262239088696433	-1.1327375758152562	-4.606885958264675	-6.57053084830037	-11.371547367183558	-14.088622479705307	-15.219927580744326	-9.166410579067076	-0.9884928598239788	-5.954952807884914	-8.501887800305603	-1.9229246495807275	-3.540260821262492	-10.736803683214768	-4.361920138856364	-4.360964151213983	-7.101266975625246	-3.766754952809064	-1.4637527426815689	-1.3821770810048504	0.9059652567236041	0.5552050987676277	0.3842533059311557	2.868398228177065	3.325495509668914	0.4269066691778022	0.11064658244130207	-5.408885799874689	-4.699752190746134	-3.7294361854230877
chr2L:6455160-6456823	-0.2406233412219088	5.05520122893547	5.7149249325522815	6.9499146780000585	0.0	-0.9884928598239788	2.2889583346715345	8.33814415851178	4.6770707267728335	3.2462660969366888	7.81828874404664	8.254336658384334	13.290911581100536	12.552013798718104	9.080394679175507	17.480431880265858	16.496039390806093	18.651975290535837	18.20685646461521	11.974050485612839	5.40622107556859	14.638358606286983	13.249596100295873	11.24842554885822	11.45647377480112	8.706855849976732	1.2467742677097402	-2.3728152042277837	-8.592214371696162	-10.522484402710441	-15.616553668967397	-17.639765106377727	-25.376321389836775	-25.791448427263234	-29.25694948377798	-25.35405924942203	-26.201236153852633	-33.665209387128066	-16.416931029216055	-29.74978370021984	-44.08321959422736	-114.87921719919578	-115.31319412522716	-81.6442684294982	0.0	0.0	0.0	0.0	0.0
chr2L:6479409-6482492	0.0	0.0	0.0	0.0	0.0	0.0	0.0	0.0	0.0	0.0	0.0	0.0	0.0	0.0	-0.47712125471966244	0.0	0.0	0.0	0.0	0.0	0.0	0.0	0.0	0.0	0.0	0.0	0.0	0.0	0.0	0.0	0.0	0.0	17.437533416964083	108.94731709120548	120.8641085407597	63.098404544203035	26.221685287830475	14.73213797595702	2.283931493896462	12.65506804404042	5.297975976312028	11.100404337747692	6.663081986221949	9.204643162527379	3.2366047433281113	1.8154021343855717	-0.46468549038937496	-2.934045779220782	-0.9325618220134277
chr2L:6488298-6489424	0.0	0.0	0.0	0.0	0.0	0.0	0.0	0.0	0.0	0.0	0.0	0.0	0.0	0.0	17.437533416964083	108.94731709120548	120.8641085407597	63.098404544203035	26.221685287830475	14.73213797595702	2.283931493896462	12.65506804404042	5.297975976312028	11.100404337747692	6.663081986221949	9.204643162527379	3.2366047433281113	1.8154021343855717	-0.46468549038937496	-2.934045779220782	-0.9325618220134277	-7.339501264518471	-9.470248324945281	-1.0466924622419154	-1.170041379908726	1.0466924622419154	21.183777063796633	27.24853888572085	23.597150360513773	25.685578460662548	17.12940291395551	9.787693906597989	6.233750874864548	3.9519689472588175	2.223791226617862	-0.5480891415877298	-0.9360113848821651	-2.7841782497371295	-3.6068211068924154
chr2L:6497649-6499045	14.73213797595702	2.283931493896462	12.65506804404042	5.297975976312028	11.100404337747692	6.663081986221949	9.204643162527379	3.2366047433281113	1.8154021343855717	-0.46468549038937496	-2.934045779220782	-0.9325618220134277	-7.339501264518471	-9.470248324945281	-1.0466924622419154	-1.170041379908726	1.0466924622419154	21.183777063796633	27.24853888572085	23.597150360513773	25.685578460662548	17.12940291395551	9.787693906597989	6.233750874864548	3.9519689472588175	2.223791226617862	-0.5480891415877298	-0.9360113848821651	-2.7841782497371295	-3.6068211068924154	-0.3964477671064411	-1.8637166806272958	-1.7203691864021982	-4.4449418256029904	-5.316324380994145	-8.788440915172583	-9.926512318636904	-13.79664558602681	-11.845859128129288	-12.492818429735808	-0.9670162803285552	3.965716693242388	1.3059145578956344	1.4018878585255428	1.7045799546975215	-3.182899399170794	-4.190432591350132	-11.931234878011853	-18.077918620037405
chr2L:6526658-6527547	-2.451872154308882	3.0489454339578375	1.460534165132094	-3.809314990309572	-6.492919873472992	-9.871123137549649	-2.1038884355764536	0.6512444816945295	3.425091307311019	0.2620076431622543	17.592575914725327	28.699337561059533	24.105382772665834	29.829223303579507	4.045339931700944	11.698358005985428	4.859594811164669	8.918956481137435	3.408310355151489	3.2804223420691887	0.28920036806068555	-4.390756472818431	-9.714662626766021	-14.466557192643508	-13.057244077199588	-1.5784192839556976	-2.7234706478817037	-2.064171379118254	-3.923655581926644	8.863642951466574	13.294639145497763	6.250721945202115	6.3589543077288715	3.366750425385304	0.04856404583481459	-5.409218950859316	-9.606563617908114	-13.445196673962046	-14.255582674366144	-15.268125963829071	-26.361879576474536	-37.1674043889237	-35.07077067125436	-12.791874516419668	-1.8372215182175793	2.661972639331534	2.620693865828486	0.2614505271567006	1.7345287976228647
chr2L:6552139-6552908	-0.3842533059311557	1.198116831181688	3.2925547448524126	2.9969778806104217	3.3683368666684927	1.1723456030980224	4.029104218146522	-0.6819743664387646	0.5533474488829239	0.04540189012703902	0.8651686851755442	-0.24928957770058702	0.18223272791703826	1.5200503678052129	0.26690351734713097	0.6386205403520696	0.4738849760050669	0.7391333966507933	-0.9207074752827707	2.7103118662750347	4.236666614531845	3.4397022636312786	0.0	0.22407746444571308	2.7976930609575996	3.086142237851412	2.4411833764752173	3.808255439327915	-1.1267407777214458	0.8661870410990832	-0.07819901151911127	0.9879728282993004	1.680401034260518	-0.30735967257511815	-2.1078720989603963	-0.8873228561671364	-2.2427202672028015	-1.3107545331266464	-0.7250740549324951	-1.1499004089843636	-3.458290060885781	-5.041477706691407	-3.030270636684572	-4.595869779713846	-2.1272896894664317	0.6383073482902311	-14.489180065589276	-18.969312512599117	-10.383193918764794
chr2L:6557424-6558108	0.8651686851755442	-0.24928957770058702	0.18223272791703826	1.5200503678052129	0.26690351734713097	0.6386205403520696	0.4738849760050669	0.7391333966507933	-0.9207074752827707	2.7103118662750347	4.236666614531845	3.4397022636312786	0.0	0.22407746444571308	2.7976930609575996	3.086142237851412	2.4411833764752173	3.808255439327915	-1.1267407777214458	0.8661870410990832	-0.07819901151911127	0.9879728282993004	1.680401034260518	-0.30735967257511815	-2.1078720989603963	-0.8873228561671364	-2.2427202672028015	-1.3107545331266464	-0.7250740549324951	-1.1499004089843636	-3.458290060885781	-5.041477706691407	-3.030270636684572	-4.595869779713846	-2.1272896894664317	0.6383073482902311	-14.489180065589276	-18.969312512599117	-10.383193918764794	-8.60198039606235	3.386252786050442	20.980858264295463	33.59450814554112	26.316311230424	17.244094112723854	13.728153644109412	5.094514888685431	3.4745096299363856	8.81263197585447
chr2L:6561866-6562522	2.7103118662750347	4.236666614531845	3.4397022636312786	0.0	0.22407746444571308	2.7976930609575996	3.086142237851412	2.4411833764752173	3.808255439327915	-1.1267407777214458	0.8661870410990832	-0.07819901151911127	0.9879728282993004	1.680401034260518	-0.30735967257511815	-2.1078720989603963	-0.8873228561671364	-2.2427202672028015	-1.3107545331266464	-0.7250740549324951	-1.1499004089843636	-3.458290060885781	-5.041477706691407	-3.030270636684572	-4.595869779713846	-2.1272896894664317	0.6383073482902311	-14.489180065589276	-18.969312512599117	-10.383193918764794	-8.60198039606235	3.386252786050442	20.980858264295463	33.59450814554112	26.316311230424	17.244094112723854	13.728153644109412	5.094514888685431	3.4745096299363856	8.81263197585447	2.1854721223724196	9.544059455684534	10.900115563608761	1.8289239693717887	9.405962324996343	5.096541378631802	6.0414234636926185	4.813086931944866	7.195666699937442
chr2L:6622094-6622635	3.320059232784147	14.021963842144219	4.646614593367507	9.424854686217635	12.308590287506757	14.581024759149921	3.0946091758175798	4.849934876518965	-2.61178884839067	1.1584676116853503	-3.2381445337602166	-1.537119665374769	-6.623226760158185	-1.4952132644201317	-3.091506434334619	-0.22816119486484343	-0.3842533059311557	-1.8027107223228733	-5.060959207151756	-4.949641158377661	-3.4179061553770342	-5.940856679660868	-0.8807275879539905	-4.947719089504079	-10.758111192789569	-7.309141758617286	-4.589443381614047	-0.2887691230768229	0.47712125471966244	-1.4637527426815689	1.1737218734474009	-4.167209801672504	-5.071459789719581	-0.8065359368777398	-5.673542120233228	-2.623955134101775	0.0	-0.7359535705891888	-0.32675222119505476	-1.1462251112520692	-0.8361691921254214	-1.6404862349754794	-2.1968229755500888	0.32675222119505476	-0.47712125471966244	-0.9884928598239788	0.0	2.2055906335406323	0.4928711537440004
chr2L:6622636-6623389	14.021963842144219	4.646614593367507	9.424854686217635	12.308590287506757	14.581024759149921	3.0946091758175798	4.849934876518965	-2.61178884839067	1.1584676116853503	-3.2381445337602166	-1.537119665374769	-6.623226760158185	-1.4952132644201317	-3.091506434334619	-0.22816119486484343	-0.3842533059311557	-1.8027107223228733	-5.060959207151756	-4.949641158377661	-3.4179061553770342	-5.940856679660868	-0.8807275879539905	-4.947719089504079	-10.758111192789569	-7.309141758617286	-4.589443381614047	-0.2887691230768229	0.47712125471966244	-1.4637527426815689	1.1737218734474009	-4.167209801672504	-5.071459789719581	-0.8065359368777398	-5.673542120233228	-2.623955134101775	0.0	-0.7359535705891888	-0.32675222119505476	-1.1462251112520692	-0.8361691921254214	-1.6404862349754794	-2.1968229755500888	0.32675222119505476	-0.47712125471966244	-0.9884928598239788	0.0	2.2055906335406323	0.4928711537440004	0.9884928598239788
chr2L:6684110-6685223	1.178708338144877	0.8855522349401793	0.11308105899009978	-1.0084898227773078	-3.484017021915974	-3.288771399455871	-6.131326683015032	-5.56118697591536	-9.465566990122044	-9.990381123109607	-5.439736400157075	-14.07970378883378	-15.494828595217745	-17.173198194939207	-11.11133791864748	-11.962912482828528	-11.081774872824338	-13.621873463635925	-2.225414105619564	-4.249511670345839	-7.477929276840016	-1.4700822753787204	-10.243593203728949	-13.359484590335375	-10.749351420661993	-1.9701088963065265	0.5552050987676277	0.7099740011660672	8.923331944247728	8.045541217699512	14.894586272196907	26.87778760825533	32.47850984727571	31.798919890873336	23.04928014941896	20.41260100454478	16.100747344613005	15.97142032296934	14.7981408649059	10.732802121118052	7.465549676771935	3.467145313879819	3.556635049494375	1.881469120650453	-0.5008463827275694	-2.3451412017536644	-5.858300761403586	-5.211990726104142	-1.546432476600177
chr2L:6715892-6717549	-2.6723033768128177	-4.197400950220684	-10.00156222799373	-7.444590233908174	-7.310551675569275	3.36977440665617	2.283129657490476	0.22402468574922646	-1.8991645226873666	-1.1563714365486997	-3.099851998984858	-4.407571872230877	-7.539760695595006	-11.407427346641756	-15.800086506344568	-14.709639526954069	-11.903822438320336	-4.908515153873283	-2.5319575309365745	-5.385445001428422	-4.259084046843978	-9.738266715273713	-10.603471179316719	-14.716984605400453	-4.053229526128184	0.8230216375472762	-2.048286590101839	-4.128424134962618	-6.8239426451798595	-4.755365785612294	-6.061445798973236	-0.14277677466388466	-5.651558841714206	-15.91730225217808	-15.141308093285371	-11.384014478826538	-5.573641226050286	-2.915040058140017	-0.9355051223559318	25.56457850864453	21.17149966269907	18.177139797761903	18.592045321353194	19.713345340015696	19.051765048926956	14.494406374248221	15.758130680113766	6.745052748594378	0.5050184077099935
chr2L:6717550-6717933	-7.310551675569275	3.36977440665617	2.283129657490476	0.22402468574922646	-1.8991645226873666	-1.1563714365486997	-3.099851998984858	-4.407571872230877	-7.539760695595006	-11.407427346641756	-15.800086506344568	-14.709639526954069	-11.903822438320336	-4.908515153873283	-2.5319575309365745	-5.385445001428422	-4.259084046843978	-9.738266715273713	-10.603471179316719	-14.716984605400453	-4.053229526128184	0.8230216375472762	-2.048286590101839	-4.128424134962618	-6.8239426451798595	-4.755365785612294	-6.061445798973236	-0.14277677466388466	-5.651558841714206	-15.91730225217808	-15.141308093285371	-11.384014478826538	-5.573641226050286	-2.915040058140017	-0.9355051223559318	25.56457850864453	21.17149966269907	18.177139797761903	18.592045321353194	19.713345340015696	19.051765048926956	14.494406374248221	15.758130680113766	6.745052748594378	0.5050184077099935	5.036115222828403	6.652955402215916	5.82909628418788	8.342955847254762
chr2L:6723070-6724356	-14.709639526954069	-11.903822438320336	-4.908515153873283	-2.5319575309365745	-5.385445001428422	-4.259084046843978	-9.738266715273713	-10.603471179316719	-14.716984605400453	-4.053229526128184	0.8230216375472762	-2.048286590101839	-4.128424134962618	-6.8239426451798595	-4.755365785612294	-6.061445798973236	-0.14277677466388466	-5.651558841714206	-15.91730225217808	-15.141308093285371	-11.384014478826538	-5.573641226050286	-2.915040058140017	-0.9355051223559318	25.56457850864453	21.17149966269907	18.177139797761903	18.592045321353194	19.713345340015696	19.051765048926956	14.494406374248221	15.758130680113766	6.745052748594378	0.5050184077099935	5.036115222828403	6.652955402215916	5.82909628418788	8.342955847254762	7.549879375729467	6.520650305700464	4.477282261571932	2.7830438223547165	3.986338124451186	2.4191008617485465	3.7577687052118147	1.3355796537703852	2.717644793747974	-0.5177679114556173	-0.1997810442559723
chr2L:6786315-6787161	-6.184322896507103	-9.486933508057799	-10.706166376498585	-10.902831190213774	-2.980777179836895	-3.417264142220232	-8.39404662666218	-6.7684143655365006	-3.841060921561298	-1.9527086750937486	-2.8834759814436923	-5.2102553738568265	-1.897604259904281	0.7489623226338075	-0.9440669691728176	0.0	-1.8709191888963188	-5.230405352951164	-3.1658847660089697	-4.500520320336554	-2.2695002914416635	-2.549760686706641	-1.226316889090186	-4.418687751344543	-0.5021239512711358	-3.164165316426981	-4.569084225322999	-4.523998563956497	-0.61605109953003	9.569204009940082	6.43008534455071	8.29935138675861	8.698967152136623	12.845631726837162	7.5712703171655455	11.383494974316513	14.917983292716798	11.670194265313176	10.538220410911212	8.019666301714771	4.432836826034332	6.419093540644528	3.9091699337337538	3.946203532754411	7.143461027486671	11.425192308357387	6.6437453174868795	4.806912450883353	6.7294083660519615
chr2L:6796980-6798565	-2.549760686706641	-1.226316889090186	-4.418687751344543	-0.5021239512711358	-3.164165316426981	-4.569084225322999	-4.523998563956497	-0.61605109953003	9.569204009940082	6.43008534455071	8.29935138675861	8.698967152136623	12.845631726837162	7.5712703171655455	11.383494974316513	14.917983292716798	11.670194265313176	10.538220410911212	8.019666301714771	4.432836826034332	6.419093540644528	3.9091699337337538	3.946203532754411	7.143461027486671	11.425192308357387	6.6437453174868795	4.806912450883353	6.7294083660519615	7.747876197244731	7.810876246938021	11.250186602642136	7.377542100862427	3.9599256098637117	3.907166827038223	0.7347449952799171	3.1861134854071205	1.8040049539791778	3.7921017230884275	0.15960397147122501	-2.8432360859223937	-3.919785030761489	-2.9404361388878146	-6.6480804793355786	-7.167496861252368	-9.05298837179633	-11.981728436573686	-10.80944301029744	-9.92526693854003	-5.827772833387585
chr2L:6805336-6806377	10.538220410911212	8.019666301714771	4.432836826034332	6.419093540644528	3.9091699337337538	3.946203532754411	7.143461027486671	11.425192308357387	6.6437453174868795	4.806912450883353	6.7294083660519615	7.747876197244731	7.810876246938021	11.250186602642136	7.377542100862427	3.9599256098637117	3.907166827038223	0.7347449952799171	3.1861134854071205	1.8040049539791778	3.7921017230884275	0.15960397147122501	-2.8432360859223937	-3.919785030761489	-2.9404361388878146	-6.6480804793355786	-7.167496861252368	-9.05298837179633	-11.981728436573686	-10.80944301029744	-9.92526693854003	-5.827772833387585	-3.983418908765002	-4.712723367966254	-5.283485392254888	-8.18504361855033	-7.3857649487806825	-5.523690101432944	-3.377244251999379	-5.0221141672955945	-3.6009314690333323	-5.728266779836437	-6.655964997243617	-5.17816034202855	-2.704677320941571	-2.576472037991796	-3.1048599771506136	-3.9731380300094923	-7.940453233320185
chr2L:6851718-6852657	12.374956108622168	6.2386164987745545	5.789912092116112	2.480243302779235	1.8308390118539275	-1.686654663503628	-1.58069113885912	-5.866718139909546	-2.194141012671198	-2.6654668167568167	-2.480699183060487	-1.2372353427340355	-0.5966240364504044	-1.0033531574005925	-0.5251554870916665	-0.9371589721440631	1.8891679812153266	-0.11644544558642164	1.8137435017368602	0.5317621339100489	0.8409764240034467	0.3727902215057618	-2.6933676079103077	-2.0782220840051813	-0.8796081231966294	-0.28578711536521345	0.16514047998514952	-3.9459397173734945	-3.6312535216449127	-3.1486640734515707	-1.7403143213384635	-1.0045862058583408	-1.2352959291970254	-4.033664368896219	-4.610571160509374	-5.163996491124002	-3.0213794916793373	-3.902345634051051	-4.886715397899157	-5.440781433904451	-3.846669687630049	-2.881296261259247	-3.9328920942367978	-1.4697610183736365	-3.877873524835968	-6.412431305509368	-1.5146370669897433	-8.347862261748887	-8.502185372203563
chr2L:6921526-6922696	-0.5050184077099936	-13.524963994921343	-6.365344449767129	-1.684872899606169	-11.25646196307294	-9.83954861651478	-8.859454993206134	-4.940284036448165	-1.1737218734474009	-7.147718868766836	-5.899866834381145	0.0	0.0	0.0	0.0	0.0	0.0	0.0	0.0	0.0	0.0	0.0	-0.32675222119505476	-2.5997866064530712	-1.5507031101958657	0.14194831081070794	0.9884928598239788	0.0	0.6992410207988732	0.1856957910266153	3.225565983617218	0.8050397902141798	0.7359535705891888	0.32675222119505476	0.0	1.8292355121907125	6.701409808654108	7.743938277186811	1.0466924622419154	1.4637527426815686	2.981702902749888	10.528427840448257	2.6732324123151003	1.4637527426815686	0.7359535705891888	3.8362608028584866	0.3842533059311557	1.0668755590631576	8.817533634790454
chr2L:6956254-6957385	-0.38531447840819505	-2.2665547518014466	-5.485615203659118	-2.643121582702393	15.911582117653968	20.412399933074802	9.184371633617605	6.071796103150555	1.162587399945195	-1.6456160970338571	-4.407196215125337	-13.395887025224374	-14.471930465694111	-25.890937109571016	-15.499017616639826	-16.245877653326687	-8.424372267455754	0.2241479515118958	-1.4458993885246925	-3.4152764571363985	-8.479905587718976	-10.221004082649817	-21.18364105415915	-30.660614454162168	-26.35765990680024	-1.654507166568443	0.0	-8.28947108837131	-3.470651957385013	1.0935785949006047	2.0013285088618433	0.18105088102972228	6.711250316998527	8.709929973595013	16.655932613190373	13.9356286275638	16.92426109255246	9.872083375557931	10.132618917484999	8.355895082561226	5.45215580612799	0.4292155351682914	-0.9059652567236041	6.287214489975667	11.793281454446491	3.2675034094272637	17.910160922006973	24.979873802642086	12.94393601695796
chr2L:6971247-6972128	2.0013285088618433	0.18105088102972228	6.711250316998527	8.709929973595013	16.655932613190373	13.9356286275638	16.92426109255246	9.872083375557931	10.132618917484999	8.355895082561226	5.45215580612799	0.4292155351682914	-0.9059652567236041	6.287214489975667	11.793281454446491	3.2675034094272637	17.910160922006973	24.979873802642086	12.94393601695796	22.163940075214878	20.707953105039373	16.55708308426722	21.809362009229535	24.78597855369654	24.847817643300516	21.273453889577247	18.707296607531656	9.503314281096822	8.753548162667476	2.2568049228159506	0.8943081633634723	-2.5789687383499023	-5.8097212205363675	-8.181895860348181	-10.805724527212238	-10.707536071621663	-11.453874463243512	-10.3974081146781	-3.9610396509241257	-5.6275926583275275	-9.902992643235624	-3.9735919365504495	-5.793398505104431	-5.178141625732272	-5.209754279536914	-6.9771844599338415	-11.094800471052196	-7.6756311323315645	3.916760077459729
chr2L:6972129-6972438	6.711250316998527	8.709929973595013	16.655932613190373	13.9356286275638	16.92426109255246	9.872083375557931	10.132618917484999	8.355895082561226	5.45215580612799	0.4292155351682914	-0.9059652567236041	6.287214489975667	11.793281454446491	3.2675034094272637	17.910160922006973	24.979873802642086	12.94393601695796	22.163940075214878	20.707953105039373	16.55708308426722	21.809362009229535	24.78597855369654	24.847817643300516	21.273453889577247	18.707296607531656	9.503314281096822	8.753548162667476	2.2568049228159506	0.8943081633634723	-2.5789687383499023	-5.8097212205363675	-8.181895860348181	-10.805724527212238	-10.707536071621663	-11.453874463243512	-10.3974081146781	-3.9610396509241257	-5.6275926583275275	-9.902992643235624	-3.9735919365504495	-5.793398505104431	-5.178141625732272	-5.209754279536914	-6.9771844599338415	-11.094800471052196	-7.6756311323315645	3.916760077459729	4.087873851235078	0.8350506724250911
chr2L:7009611-7010338	-13.872589535139722	-8.396684530993076	-4.8580722154612275	-6.295173605015835	-10.822334114924015	-11.499695529081912	-20.37733601109614	-23.96994323736943	-18.36803693952429	-15.071107223033774	-8.466430879223008	-10.311874402906328	-9.294138515700734	-10.593773893886725	-11.566667386526731	-10.342194266974719	-2.6712117469324492	-0.856485889305324	6.96180124580549	6.442256552669189	-0.354790076403706	-7.765592196548756	-11.019804194086658	-10.435140632990738	2.486818568615163	14.41620453852352	20.43874814326445	29.759678883718244	36.029983086021595	34.19634502384606	29.27390807460522	31.08867801820099	23.122892171301352	19.340016329813725	16.170920040840336	13.29618559120612	10.965907831658681	5.765169146174127	2.3197211171893146	0.5542310259745721	-4.2654700626374025	-9.894226924481707	-12.355370455336812	-11.056760617471362	-10.484961482014285	-10.622272546131297	-15.496475030100727	-16.426247362318943	-23.414836638807614
chr2L:7010339-7010534	-8.396684530993076	-4.8580722154612275	-6.295173605015835	-10.822334114924015	-11.499695529081912	-20.37733601109614	-23.96994323736943	-18.36803693952429	-15.071107223033774	-8.466430879223008	-10.311874402906328	-9.294138515700734	-10.593773893886725	-11.566667386526731	-10.342194266974719	-2.6712117469324492	-0.856485889305324	6.96180124580549	6.442256552669189	-0.354790076403706	-7.765592196548756	-11.019804194086658	-10.435140632990738	2.486818568615163	14.41620453852352	20.43874814326445	29.759678883718244	36.029983086021595	34.19634502384606	29.27390807460522	31.08867801820099	23.122892171301352	19.340016329813725	16.170920040840336	13.29618559120612	10.965907831658681	5.765169146174127	2.3197211171893146	0.5542310259745721	-4.2654700626374025	-9.894226924481707	-12.355370455336812	-11.056760617471362	-10.484961482014285	-10.622272546131297	-15.496475030100727	-16.426247362318943	-23.414836638807614	-23.91877743880572
chr2L:7010535-7011131	-4.8580722154612275	-6.295173605015835	-10.822334114924015	-11.499695529081912	-20.37733601109614	-23.96994323736943	-18.36803693952429	-15.071107223033774	-8.466430879223008	-10.311874402906328	-9.294138515700734	-10.593773893886725	-11.566667386526731	-10.342194266974719	-2.6712117469324492	-0.856485889305324	6.96180124580549	6.442256552669189	-0.354790076403706	-7.765592196548756	-11.019804194086658	-10.435140632990738	2.486818568615163	14.41620453852352	20.43874814326445	29.759678883718244	36.029983086021595	34.19634502384606	29.27390807460522	31.08867801820099	23.122892171301352	19.340016329813725	16.170920040840336	13.29618559120612	10.965907831658681	5.765169146174127	2.3197211171893146	0.5542310259745721	-4.2654700626374025	-9.894226924481707	-12.355370455336812	-11.056760617471362	-10.484961482014285	-10.622272546131297	-15.496475030100727	-16.426247362318943	-23.414836638807614	-23.91877743880572	-23.89038400777336
chr2L:7048478-7049821	0.0	0.8643986459579956	2.4780626817593774	1.3942908118437565	3.6508858446247343	3.8246199435141617	1.3448927867561848	1.9053327223416798	1.1567401606230416	0.5545288021100958	3.1773585838427465	5.200847108497347	5.991238951062069	2.3368233901893487	3.6815684269068556	0.02131225797578868	2.9541210103654563	4.535314710281246	3.8519228279577447	1.4637527426815686	-0.6248742378019819	0.8158741821286712	-1.0357154832862452	-0.02037683934305438	6.419453516990128	8.662067217563642	11.507715693153864	14.341554415297518	13.144965346432171	10.897393634616382	15.041732778976813	33.499079027238864	32.79560909703463	18.993868692085893	26.83345740047744	20.99380095570674	20.945141568343256	19.666500421656824	14.006752020515378	10.674267338505885	6.371766944430524	4.54002924914362	0.4035936540648525	-2.426393644003239	-6.68232653130236	-5.744939207316178	-12.933288046492038	-12.209577076164766	-17.611016305328416
chr2L:7110199-7110849	-5.950091987147114	-5.295729372217101	-8.910623416301426	-6.5667173735157025	-9.87607146698608	-18.079692413507697	-14.702918151670461	-16.092619626968045	-1.5037572265772448	-10.79458850986941	-9.82086105254187	-10.509708636092705	-1.4288405459134528	4.733098946064469	0.37107205997171755	3.4873077659657827	8.370218052660187	9.842853784432936	8.41592304785802	1.803474908720597	-0.04183842049008321	-3.5514113876410414	-0.3434052735802936	1.7821704042775337	0.6383073482902311	-0.6383073482902312	-0.05727311672596946	0.4664987876245208	6.56076828533409	1.5972678807590799	4.45055931050435	3.8408532666604533	6.386363122770026	7.163004131214698	2.133591001907218	-0.26145052715670036	4.994388047433426	5.532978320299343	10.742568000784399	7.54311139439505	4.576672995304552	2.631983304167783	1.9672544804151055	-0.1123973147324257	0.18410369174764815	1.1108731460084562	3.1142196761051055	0.6049145820378685	-1.010088617696067
chr2L:7133474-7134603	3.1142196761051055	0.6049145820378685	-1.010088617696067	-2.396535116453041	-3.5726626958661263	-2.748128018619621	-2.577002986378349	-1.5922408128911683	-2.667936958016355	-3.1949662531714003	-4.569447382663044	-5.391856296148767	-4.03045168058777	-4.952668575846105	-2.347455059101111	-5.914443150920121	-9.253440246713215	-8.118427673673223	-13.335208566659013	-10.069434267419135	-12.163547297144612	-10.803850153076729	-1.9428532736124082	-0.47712125471966244	0.3842533059311557	-0.5050184077099936	-7.21057170927039	-8.92849372077905	-8.306177683365306	-7.750296042726416	-4.573744900251554	-1.9330516924433963	-0.3842533059311557	-1.256129227469748	-10.550440872312475	-4.562938360303554	-4.762735843613932	-5.151163083563248	0.3842533059311557	-3.1150724069505915	-7.07410754241376	-5.602773063117166	-2.670916168784761	1.4637527426815686	0.47712125471966244	0.9884928598239788	-2.761230084799527	-3.849529856859914	-0.8184134580869131
chr2L:7157429-7158169	-0.8184134580869131	-0.424676019103893	0.0	-0.7819324421189132	-3.298862052862241	-1.9990603503244275	-1.9372704415513187	-0.6252873828651145	1.0668755590631576	-0.7359535705891888	0.0	3.0232205626595494	4.359820703999425	1.5583365492391525	2.6466730220709422	5.955761801822658	6.045323006676727	-0.3842533059311557	0.47712125471966244	0.9884928598239788	0.7490429136284138	5.978083153356523	11.906313888366066	9.8130655064812	2.987503145636515	6.045762651956415	4.34366785991106	-0.6252873828651145	3.47778483607295	1.7979732373808546	2.4464656184750377	2.019325442427682	2.0089042588881707	-0.07115767956855533	-1.5275697265162813	-2.3217759457680276	-3.888949752027575	-3.7597487571785346	-2.554684927880049	-6.635477365048392	-4.4164773875423435	-0.2887691230768229	0.0	-0.7359535705891888	0.2659708225413033	-1.1336088485014668	-0.4666095473949303	0.0	-0.37107205997171755
chr2L:7203766-7204732	-1.4700822753787204	2.5924742628461264	0.5975789528366311	0.6252873828651146	-0.09172769188591405	-0.21180146847858894	-4.102078446867264	-4.895327181713129	-7.528209239863298	-0.18648839520303384	-0.7992320648664855	-3.080413938030708	-2.094015272724491	-4.049657278856282	-2.15560272236026	0.27482272280677394	-6.304920740537264	-4.818516937942964	-4.81245036020761	-5.345213778279412	-1.364445647341275	-3.8346634376137394	-7.58059409202264	-5.9875758098325775	-4.1426596028576705	-8.332567102879155	-7.090737375747188	-4.976687797832837	0.3842533059311557	-4.87011401555409	-6.972626240310821	-1.170041379908726	0.47712125471966244	-1.4637527426815689	0.3842533059311557	0.21052632091416779	0.5276934093934911	2.3286248352848276	0.9884928598239788	-0.3842533059311557	2.9792574701500705	6.090026969439181	6.389087711107336	5.176023534550297	8.758959976875333	6.576237770459489	-0.9884928598239788	5.3348638507454185	5.2887534705969745
chr2L:7219819-7220243	0.47712125471966244	-1.4637527426815689	0.3842533059311557	0.21052632091416779	0.5276934093934911	2.3286248352848276	0.9884928598239788	-0.3842533059311557	2.9792574701500705	6.090026969439181	6.389087711107336	5.176023534550297	8.758959976875333	6.576237770459489	-0.9884928598239788	5.3348638507454185	5.2887534705969745	1.0668755590631576	6.700183334474206	7.41162895709973	3.716366883464256	8.673466059124385	8.00278043783874	7.972367956051916	3.413066283379444	26.577036919955187	31.61401348257395	31.538055728529045	27.81808063564732	22.529883279214378	17.884400184033474	14.321087047465612	11.159350744503968	7.652795822626653	2.2228703964737044	2.962888175136136	-2.6802884839462973	-1.4234242368419985	-4.55394625574646	-4.124533026758473	-7.421855805577343	-5.435087243825352	-11.928552707756497	-10.482243581779828	-9.891239283709645	-3.602186478682094	-16.595209874504384	-20.70524913144929	-15.029005607109031
chr2L:7254398-7255403	-3.0284853119309454	3.2780567468353916	11.905762525679004	13.004972663985834	14.388429179768735	12.998495648170653	3.0137826648031254	-2.291425623862061	-10.794367336775831	-4.966734842890518	-11.654054478230162	-7.618894907575425	-1.9769857196479577	-1.3821770810048504	-12.087557180218965	-18.269636005841406	-8.565822599355876	-0.6816519536376183	0.7359535705891888	-0.7359535705891888	-0.7359535705891888	-1.684872899606169	-0.47712125471966244	-0.3842533059311557	-0.28605010248737794	0.8663343369988012	1.3764502518684243	0.0	2.660542510494701	1.1703384330520492	5.889171067358861	3.471761085089541	14.69105669190857	22.217030870454202	21.2392420268092	13.533643093280908	7.375406552758201	2.9441467908290564	-0.9557589874090634	13.004472271814468	16.49154320141547	15.395605383504535	9.815424921981672	12.023908238445355	3.448999537314102	6.886385994684314	8.394610665149717	7.537564028740331	7.674918696563989
chr2L:7257522-7258107	-2.291425623862061	-10.794367336775831	-4.966734842890518	-11.654054478230162	-7.618894907575425	-1.9769857196479577	-1.3821770810048504	-12.087557180218965	-18.269636005841406	-8.565822599355876	-0.6816519536376183	0.7359535705891888	-0.7359535705891888	-0.7359535705891888	-1.684872899606169	-0.47712125471966244	-0.3842533059311557	-0.28605010248737794	0.8663343369988012	1.3764502518684243	0.0	2.660542510494701	1.1703384330520492	5.889171067358861	3.471761085089541	14.69105669190857	22.217030870454202	21.2392420268092	13.533643093280908	7.375406552758201	2.9441467908290564	-0.9557589874090634	13.004472271814468	16.49154320141547	15.395605383504535	9.815424921981672	12.023908238445355	3.448999537314102	6.886385994684314	8.394610665149717	7.537564028740331	7.674918696563989	3.8464011317390066	1.90971877811832	0.5508476679836516	-3.1565964358753638	-6.21008227591348	-8.11660548360765	-9.119295516329382
chr2L:7280363-7282583	-3.1565964358753638	-6.21008227591348	-8.11660548360765	-9.119295516329382	-5.484284361943242	-6.436192799120086	-11.77437945208186	-4.566471814806763	-21.513730571819078	-28.70400796281545	-18.101219513039375	-13.623969305297518	-15.334828545880086	-2.023126312890935	-3.071250932551713	-12.4482992605581	-4.741806486824568	-1.684872899606169	-0.9568070777091172	-3.545628327856732	-10.567287748488933	-8.122514709009886	-1.964350643311043	-3.499706323311268	-4.468399367472519	-0.9300725741501721	-0.6610055706295627	-0.32675222119505476	-1.5703665473141193	-1.1924272246682068	0.9689904128013223	1.9769857196479577	6.66668980785773	3.816808110032835	2.4008777779918056	1.8600575058006392	7.6194056511085995	6.364804690014234	0.2457594292768453	11.587790546171169	11.409180180189916	24.00852401848486	9.062568265946403	10.836711702558716	5.428383906071824	2.1654716635305804	-0.2911463743484494	-1.3758046282323055	-3.766604528116994
chr2L:7305922-7307295	-4.705041427759604	-9.802929674483687	-11.610147800728566	-7.45730854062134	-5.49520844693409	-5.951303599467857	6.291296560400667	10.573972454238135	8.412186025919612	-0.6252873828651145	7.327193222907983	12.637620644466873	11.902101269016116	2.7916174993088103	8.296463728131537	6.822138501903342	8.974298377392447	0.0	6.790752337326519	7.127916618768539	10.603989502420939	10.498537534789985	4.484013886013256	-0.4075906076581398	5.3014758639835176	4.712929862643378	7.2653750439803515	4.759482430980043	3.0135538789020315	1.744753687697928	-1.2602249410305428	0.33165305037457943	-1.387772626997212	-1.1649198996362815	-3.506579962561402	-3.0262311552128063	-4.966044094692144	-1.2534026629237538	-7.5585799071712625	-8.010836985991304	-12.503901253824887	-10.951630944282286	-12.488159827527607	-8.924577680275023	-5.302820632194494	-10.713490098814429	-12.753747526232782	-2.3667095177487805	-4.823570450423244
chr2L:7387508-7388368	-4.118690412915344	-4.124762410967401	-8.41476348406728	-6.1505152330045565	-8.527581681145689	-9.41275606988789	-8.300876352239083	-4.637612293604961	-5.038736918220077	-4.627505257691047	-2.8894558884714954	-1.0919425953179858	0.0	0.0	0.0	0.0	0.0	0.0	0.0	0.0	0.47712125471966244	0.0	0.0	0.0	0.0	0.484379913189802	-0.591286578505089	4.251285015296793	5.135803083585534	4.910983050023653	0.9139000564200301	5.855245052565333	2.5254440263392914	5.286346603681217	5.818988545298274	5.456957436238381	4.928987315691714	3.3676178649895148	5.118295766689598	2.01742851642126	2.802262819854884	3.6700020337893435	2.0806318985182197	-0.309616026576475	2.5302061340413315	1.017141134634955	1.6151278530977575	2.9630222020891637	2.5497606867066396
chr2L:7388369-7389354	-4.124762410967401	-8.41476348406728	-6.1505152330045565	-8.527581681145689	-9.41275606988789	-8.300876352239083	-4.637612293604961	-5.038736918220077	-4.627505257691047	-2.8894558884714954	-1.0919425953179858	0.0	0.0	0.0	0.0	0.0	0.0	0.0	0.0	0.47712125471966244	0.0	0.0	0.0	0.0	0.484379913189802	-0.591286578505089	4.251285015296793	5.135803083585534	4.910983050023653	0.9139000564200301	5.855245052565333	2.5254440263392914	5.286346603681217	5.818988545298274	5.456957436238381	4.928987315691714	3.3676178649895148	5.118295766689598	2.01742851642126	2.802262819854884	3.6700020337893435	2.0806318985182197	-0.309616026576475	2.5302061340413315	1.017141134634955	1.6151278530977575	2.9630222020891637	2.5497606867066396	1.0668755590631576
chr2L:7447072-7448633	0.18620351532399393	0.5497972895783617	0.0	-0.23320657772590686	3.791726830249532	6.0175180250767335	3.1685364045341076	3.5594312850279977	3.4068523594564715	0.7311177827186773	-0.9325618220134277	6.872952626250048	3.4084234346693254	10.4157670015675	2.7311437975042696	3.6175860029037055	2.4794333859565887	1.3086864582091187	0.5122810157362927	0.504422908990798	-1.8458333539919056	-1.174836375137382	-3.927130376658192	-2.603796160278089	-2.4444023611327372	-3.4386902951486134	5.5038821415866765	-1.6242099244405366	0.17819422158866696	-4.634717233021421	4.354657732046229	11.081830765220385	9.510854555631303	7.7944703617167805	3.418610044660121	1.0498714552660224	0.11520967712017371	-1.7345533337963692	-3.707266983406032	-3.0908278926956267	-3.5579026984600586	-0.4666095473949303	-2.654226579375713	-2.63452079030599	-2.3306187852453486	-0.6603378504654145	1.398439889565905	-1.6548270166219812	-4.724751862563394
chr2L:7458996-7460408	-2.603796160278089	-2.4444023611327372	-3.4386902951486134	5.5038821415866765	-1.6242099244405366	0.17819422158866696	-4.634717233021421	4.354657732046229	11.081830765220385	9.510854555631303	7.7944703617167805	3.418610044660121	1.0498714552660224	0.11520967712017371	-1.7345533337963692	-3.707266983406032	-3.0908278926956267	-3.5579026984600586	-0.4666095473949303	-2.654226579375713	-2.63452079030599	-2.3306187852453486	-0.6603378504654145	1.398439889565905	-1.6548270166219812	-4.724751862563394	-8.911749753774194	-8.849188042013266	-8.583775158239742	-8.132791666197058	-8.1028799181041	-4.670283990567255	-11.879049370921807	-9.60432714426723	-9.629574869804713	0.7359535705891888	1.732395449636374	7.079521848601255	7.875306291327896	8.886530698670171	3.3652689525847856	5.247147626714068	4.538812193605065	1.5889323341613693	2.4088342896640293	1.9310924933519344	3.0697192246462754	3.0373752929388975	0.12161867248595906
chr2L:7495488-7496699	-0.1776801543353869	-2.7661643582153004	-4.189678089664506	-4.253137891164148	-5.0718188103972714	-6.536714019005456	-6.766897239535737	-7.9230788007535775	-11.449795019232551	-6.934469587146382	-6.444237879507689	-6.245064373877847	-1.2780642861172016	-5.802704618645092	-3.525672679538126	2.1541160450201273	-0.1679108950056403	1.4313637641589874	0.0	-2.182656542841405	-1.735844007680464	0.5323307767026971	-2.541180729686652	-1.691985221565436	-5.321884144650829	-6.426075654017285	-6.135138078963917	-3.0905265294321747	-5.300982392626971	-2.7125505753743235	-7.646639536417166	-1.84695340712858	-4.48767669759065	-2.069884571198779	-1.3437309762517642	-2.1741979578468533	0.288769123076823	0.288769123076823	0.23426463485451327	3.979142228292075	4.45713151832416	1.6806839062132066	7.955739638843577	7.449285486372193	3.0801293220558907	10.50724595661118	6.184536034840092	11.963211236786261	10.109844810584862
chr2L:7533292-7534133	-18.659206559464685	-13.52790071984785	-15.12881249262079	-11.99349389054756	-21.31604871717224	-10.030988757119111	-12.382016206039063	-5.226348158725077	-11.22818070472772	-5.09513260350674	-2.6770605113728285	-9.246950957151482	-10.175071352083398	-3.7430717159108564	-13.368404897424432	-11.790760306436825	-4.066405752988677	-5.863010836475251	-6.578129342651673	-3.460646723320409	-5.410644968370645	-6.236825952879262	-6.185046841551284	-11.455070273472158	-6.2053416117943065	-0.5212227143717049	4.655701584175739	21.201452471803993	31.095300817231994	18.195509310860018	19.415404375585293	17.97632332982975	15.650518090295018	7.5397685325361765	4.127016451007262	-1.7192765509849928	-2.339466043048319	-0.17789705935465608	-1.5855219450144515	-1.9330516924433963	0.08813525419165383	-3.2055031773320324	1.4539922934670315	-2.561560887020831	-4.7999968509510555	-2.603041448423031	-5.646874598595668	-4.840438262238225	-6.991644945989468
chr2L:7534147-7535496	-15.12881249262079	-11.99349389054756	-21.31604871717224	-10.030988757119111	-12.382016206039063	-5.226348158725077	-11.22818070472772	-5.09513260350674	-2.6770605113728285	-9.246950957151482	-10.175071352083398	-3.7430717159108564	-13.368404897424432	-11.790760306436825	-4.066405752988677	-5.863010836475251	-6.578129342651673	-3.460646723320409	-5.410644968370645	-6.236825952879262	-6.185046841551284	-11.455070273472158	-6.2053416117943065	-0.5212227143717049	4.655701584175739	21.201452471803993	31.095300817231994	18.195509310860018	19.415404375585293	17.97632332982975	15.650518090295018	7.5397685325361765	4.127016451007262	-1.7192765509849928	-2.339466043048319	-0.17789705935465608	-1.5855219450144515	-1.9330516924433963	0.08813525419165383	-3.2055031773320324	1.4539922934670315	-2.561560887020831	-4.7999968509510555	-2.603041448423031	-5.646874598595668	-4.840438262238225	-6.991644945989468	-6.257765325247451	-2.400877777991807
chr2L:7535497-7536219	-21.31604871717224	-10.030988757119111	-12.382016206039063	-5.226348158725077	-11.22818070472772	-5.09513260350674	-2.6770605113728285	-9.246950957151482	-10.175071352083398	-3.7430717159108564	-13.368404897424432	-11.790760306436825	-4.066405752988677	-5.863010836475251	-6.578129342651673	-3.460646723320409	-5.410644968370645	-6.236825952879262	-6.185046841551284	-11.455070273472158	-6.2053416117943065	-0.5212227143717049	4.655701584175739	21.201452471803993	31.095300817231994	18.195509310860018	19.415404375585293	17.97632332982975	15.650518090295018	7.5397685325361765	4.127016451007262	-1.7192765509849928	-2.339466043048319	-0.17789705935465608	-1.5855219450144515	-1.9330516924433963	0.08813525419165383	-3.2055031773320324	1.4539922934670315	-2.561560887020831	-4.7999968509510555	-2.603041448423031	-5.646874598595668	-4.840438262238225	-6.991644945989468	-6.257765325247451	-2.400877777991807	-5.999777276152446	-2.447162168157932
chr2L:7576181-7577744	-3.828622447405722	-1.9514387055429707	1.0482810581359077	-0.7841348399645695	-3.962918038262047	-6.946118959859737	-12.61159219500844	-12.750310917103487	-10.855298958297391	-2.569376589652183	-2.7514252587408583	-4.96251708942674	-14.757064443629059	-11.506098172327084	-3.844840258229176	-0.6252873828651145	0.3842533059311557	3.0934693721264215	7.796035905867529	4.067072417875027	8.348024487764999	0.6725046838027925	1.7026506734662747	-1.1737218734474009	0.9884928598239788	0.3842533059311557	-0.3842533059311557	-1.684872899606169	4.339417866019031	6.023845082724927	1.087636782058556	0.3842533059311557	0.2634327876559578	-0.6116235463836319	-3.5416628094281006	-4.687332274003983	-6.486909876580757	2.6610624867939814	3.483525664872778	-2.584837714601742	0.2508347502817743	-1.2734890234092004	0.2457594292768453	0.9059652567236041	0.9884928598239788	0.0	0.0	0.0	0.0
chr2L:7577745-7578140	-0.7841348399645695	-3.962918038262047	-6.946118959859737	-12.61159219500844	-12.750310917103487	-10.855298958297391	-2.569376589652183	-2.7514252587408583	-4.96251708942674	-14.757064443629059	-11.506098172327084	-3.844840258229176	-0.6252873828651145	0.3842533059311557	3.0934693721264215	7.796035905867529	4.067072417875027	8.348024487764999	0.6725046838027925	1.7026506734662747	-1.1737218734474009	0.9884928598239788	0.3842533059311557	-0.3842533059311557	-1.684872899606169	4.339417866019031	6.023845082724927	1.087636782058556	0.3842533059311557	0.2634327876559578	-0.6116235463836319	-3.5416628094281006	-4.687332274003983	-6.486909876580757	2.6610624867939814	3.483525664872778	-2.584837714601742	0.2508347502817743	-1.2734890234092004	0.2457594292768453	0.9059652567236041	0.9884928598239788	0.0	0.0	0.0	0.0	1.2312381920439872	2.17659024878513	0.8768927084489612
chr2L:7592259-7593816	0.2634327876559578	-0.6116235463836319	-3.5416628094281006	-4.687332274003983	-6.486909876580757	2.6610624867939814	3.483525664872778	-2.584837714601742	0.2508347502817743	-1.2734890234092004	0.2457594292768453	0.9059652567236041	0.9884928598239788	0.0	0.0	0.0	0.0	1.2312381920439872	2.17659024878513	0.8768927084489612	2.6203312793849487	0.15888194190533902	2.1650998083546957	1.5644699933665291	0.2626478153584838	0.7336558775452074	0.16927034690432718	-0.3842533059311557	-1.4637527426815689	-0.4106493675885908	1.0833877255881803	-0.32651831375204526	-0.16125860883478269	0.7869882926823093	0.8394390248407345	0.41798196871995347	0.7561756218421583	3.066105637066666	2.807386129719352	1.568095614860008	4.108279949025344	1.1871668487493294	2.077884835385907	2.6463304037377147	0.41625840375563516	0.0	-0.6945521901574704	-1.5159999728216278	0.27782715302740035
chr2L:7641089-7642448	-5.927026937172077	-2.4517606511369237	-1.569289567534049	-5.180849188468125	-0.7914284342410253	1.9143322685322623	1.9105881117655954	0.27482272280677394	-0.7359535705891888	1.2813406034374712	5.835940093214015	5.405604143343734	0.0	6.648836159403877	10.087899780366527	9.078867966346024	14.956698551140267	1.9058612977074179	5.070990696713726	4.51934617258937	5.897611694151878	5.460888346478291	5.991006010019503	0.6209640781143924	-0.32675222119505476	2.179554806541621	4.477368051511389	-1.1737218734474009	2.698759215507216	11.459792157509751	5.947605537322408	7.088242170635116	6.856354199642254	6.4938246726854	7.786294750642595	3.4590867591384034	3.272162658769364	0.44517508623990787	1.4020470366172362	-1.1662916605708515	-2.930740079360992	0.43222367354515767	-5.760039931570051	-3.203317401779365	-1.514991142951305	-1.294599202113669	-2.187598671876523	-4.537523157291134	-2.9479594605363255
chr2L:7693257-7693991	18.79776263546244	11.44935631429362	5.62483309787256	4.312146252085442	2.0158847524566252	1.5493353237379235	-1.577723046200404	0.0	-1.0688928251887437	-3.225565983617219	-1.5480186133208267	1.5616542623531444	-2.197297485534492	-1.5965513729128546	-3.2732402664045135	-3.044077768825819	-8.659910604461865	-8.894429809009997	-5.471101490087375	-3.775254972353779	0.3842533059311557	-0.9884928598239788	-0.7359535705891888	-2.2948213099451698	-3.4633668529957653	-3.426344262387779	-5.5373732691840525	-3.725714784504726	-5.739420627449761	-5.860968811462949	-3.1327938190726976	-0.5552050987676277	-0.663699227713116	0.3842533059311557	0.0	-2.47268794129107	-3.0307930348076875	0.25374049983680697	-3.7180893802668824	-1.3838710439052098	-0.2406233412219088	-5.1550724662996235	-3.50483035420766	-1.8323265367089814	-3.364995227025763	-3.425057934021667	-3.273473398926484	-0.7118669501790277	-0.6712487485071684
chr2L:7702464-7703190	-5.471101490087375	-3.775254972353779	0.3842533059311557	-0.9884928598239788	-0.7359535705891888	-2.2948213099451698	-3.4633668529957653	-3.426344262387779	-5.5373732691840525	-3.725714784504726	-5.739420627449761	-5.860968811462949	-3.1327938190726976	-0.5552050987676277	-0.663699227713116	0.3842533059311557	0.0	-2.47268794129107	-3.0307930348076875	0.25374049983680697	-3.7180893802668824	-1.3838710439052098	-0.2406233412219088	-5.1550724662996235	-3.50483035420766	-1.8323265367089814	-3.364995227025763	-3.425057934021667	-3.273473398926484	-0.7118669501790277	-0.6712487485071684	0.3314017100043084	-4.99710580957112	-2.095901035788582	-2.1922896454017042	-2.447947622843634	-2.250652664637189	-4.4164773875423435	-0.8310075133844457	-2.303501763532154	-1.5311860225407985	-0.1967064974924725	-0.19520711947709432	-0.9059652567236041	0.9884928598239788	-0.32675222119505476	1.4637527426815686	1.7879458217111177	5.884045192705924
chr2L:7728843-7729620	14.051179165730126	12.2980856780039	17.869271680143594	11.581824332459803	14.437458957581432	16.076243867640525	12.025260772779708	16.240443149989577	12.35178349942491	5.494696739852619	7.683186652655586	7.1735713676906565	5.947605537322408	11.383142721989584	9.181145158698694	8.100544369677563	12.0744283104433	11.848920923826256	7.154564977136719	8.001602448784785	7.6473816634232445	7.567090474659616	3.0082414244523683	1.6763698763313677	0.0565004695351903	0.94381115187254	-0.04143191285016206	-0.5786730364146007	-0.4049561964752433	-1.9308734714186584	0.6003877199702188	-0.9720189400414555	-1.8505908090583427	-3.2506410027273693	-4.133857244102892	-4.622799874143358	-2.4165390509961338	-5.289949991646861	-3.605048136148756	-5.014160797733315	-5.156314313727126	-4.902301890865392	-6.058285945715601	-4.028035221543226	-3.9390933191058117	-7.310108674721847	-8.650993715072158	-5.733495447988953	-3.9936667177067964
chr2L:7735112-7735965	11.383142721989584	9.181145158698694	8.100544369677563	12.0744283104433	11.848920923826256	7.154564977136719	8.001602448784785	7.6473816634232445	7.567090474659616	3.0082414244523683	1.6763698763313677	0.0565004695351903	0.94381115187254	-0.04143191285016206	-0.5786730364146007	-0.4049561964752433	-1.9308734714186584	0.6003877199702188	-0.9720189400414555	-1.8505908090583427	-3.2506410027273693	-4.133857244102892	-4.622799874143358	-2.4165390509961338	-5.289949991646861	-3.605048136148756	-5.014160797733315	-5.156314313727126	-4.902301890865392	-6.058285945715601	-4.028035221543226	-3.9390933191058117	-7.310108674721847	-8.650993715072158	-5.733495447988953	-3.9936667177067964	-1.9069137619399965	-2.380342189354722	-1.0746964091965272	0.2457594292768453	-0.2406233412219088	-0.025382582507211947	1.1536200343709833	0.8096693202255811	-3.5542111045867815	-0.39909747113202937	-2.2305309788580114	-1.8411687296386048	-4.967816824152198
chr2L:7771578-7772669	-6.368196171644458	-8.80582495864798	-5.877202744930799	-8.52953009196498	-7.154120613717045	-9.009430607697483	-8.921768149563857	-9.531735066950658	-6.343360893186787	-11.343986854138016	-12.220210145475873	-16.477445520634824	-26.41516410152332	-23.48841183150096	-23.81583542317912	-14.72324297010939	0.0	0.0	0.0	0.0	0.0	-1.656261086750295	0.0	0.0	0.0	0.0	0.0	0.0	0.0	0.0	0.0	0.0	0.0	0.0	0.0	1.7747899969308505	0.0	0.0	3.0241930320658517	6.050607303272381	16.842805994184822	28.357372178704807	23.895549020530048	25.29493392939613	17.613211098487916	23.173026440637475	15.459065692493203	15.587784608279852	8.28298890409864
chr2L:7799286-7799984	5.847132506734453	6.680683719776442	10.833632158759892	7.367736513991548	2.856129686632513	5.640716102411811	3.2565328312976067	2.217346018021107	-0.45195694764608485	-1.1291588694084833	-1.1941175762962373	-3.835759919851912	-0.41558739095128683	-4.639514885493802	-4.348750929135741	-6.790425163184553	-4.877502007011009	-5.542182328007604	-8.586946797778076	-10.94710770891213	-4.508059924984522	-0.7875892944361567	-2.5933818062120335	-5.136185591109387	-2.3340084396638168	-1.2675969001881677	-1.2512936989793975	-1.7515498920255275	-1.0684365447667274	-0.9892468750312079	-0.45467702532356546	-2.3209342585845887	-2.1156362184436617	0.260454169880505	-1.2063529919312388	-3.936101071741525	1.1116217514103117	0.16580782701624366	0.6252873828651146	0.0	0.7359535705891888	0.9207074752827707	2.178169442576642	0.7034865213367574	5.513627573059367	4.68181813954586	7.800663272356739	8.449503013795054	6.990113997842547
chr2L:7799985-7800182	6.680683719776442	10.833632158759892	7.367736513991548	2.856129686632513	5.640716102411811	3.2565328312976067	2.217346018021107	-0.45195694764608485	-1.1291588694084833	-1.1941175762962373	-3.835759919851912	-0.41558739095128683	-4.639514885493802	-4.348750929135741	-6.790425163184553	-4.877502007011009	-5.542182328007604	-8.586946797778076	-10.94710770891213	-4.508059924984522	-0.7875892944361567	-2.5933818062120335	-5.136185591109387	-2.3340084396638168	-1.2675969001881677	-1.2512936989793975	-1.7515498920255275	-1.0684365447667274	-0.9892468750312079	-0.45467702532356546	-2.3209342585845887	-2.1156362184436617	0.260454169880505	-1.2063529919312388	-3.936101071741525	1.1116217514103117	0.16580782701624366	0.6252873828651146	0.0	0.7359535705891888	0.9207074752827707	2.178169442576642	0.7034865213367574	5.513627573059367	4.68181813954586	7.800663272356739	8.449503013795054	6.990113997842547	8.317465403434019
chr2L:7800183-7800741	10.833632158759892	7.367736513991548	2.856129686632513	5.640716102411811	3.2565328312976067	2.217346018021107	-0.45195694764608485	-1.1291588694084833	-1.1941175762962373	-3.835759919851912	-0.41558739095128683	-4.639514885493802	-4.348750929135741	-6.790425163184553	-4.877502007011009	-5.542182328007604	-8.586946797778076	-10.94710770891213	-4.508059924984522	-0.7875892944361567	-2.5933818062120335	-5.136185591109387	-2.3340084396638168	-1.2675969001881677	-1.2512936989793975	-1.7515498920255275	-1.0684365447667274	-0.9892468750312079	-0.45467702532356546	-2.3209342585845887	-2.1156362184436617	0.260454169880505	-1.2063529919312388	-3.936101071741525	1.1116217514103117	0.16580782701624366	0.6252873828651146	0.0	0.7359535705891888	0.9207074752827707	2.178169442576642	0.7034865213367574	5.513627573059367	4.68181813954586	7.800663272356739	8.449503013795054	6.990113997842547	8.317465403434019	9.78659440732009
chr2L:7809312-7810442	-4.508059924984522	-0.7875892944361567	-2.5933818062120335	-5.136185591109387	-2.3340084396638168	-1.2675969001881677	-1.2512936989793975	-1.7515498920255275	-1.0684365447667274	-0.9892468750312079	-0.45467702532356546	-2.3209342585845887	-2.1156362184436617	0.260454169880505	-1.2063529919312388	-3.936101071741525	1.1116217514103117	0.16580782701624366	0.6252873828651146	0.0	0.7359535705891888	0.9207074752827707	2.178169442576642	0.7034865213367574	5.513627573059367	4.68181813954586	7.800663272356739	8.449503013795054	6.990113997842547	8.317465403434019	9.78659440732009	9.47755378496267	8.28416879882813	5.184418091424682	5.150026689893205	4.2113695177419554	3.8037610647026945	1.195928937643759	0.7435095702436683	0.0966594458318373	1.4376035584835858	-0.3876804805053625	-1.818256124881563	-4.498308513890664	-7.578607727584667	-6.304540610389683	-6.414633887460651	-1.6611613005066117	18.795336296811357
chr2L:7810443-7810601	-2.5933818062120335	-5.136185591109387	-2.3340084396638168	-1.2675969001881677	-1.2512936989793975	-1.7515498920255275	-1.0684365447667274	-0.9892468750312079	-0.45467702532356546	-2.3209342585845887	-2.1156362184436617	0.260454169880505	-1.2063529919312388	-3.936101071741525	1.1116217514103117	0.16580782701624366	0.6252873828651146	0.0	0.7359535705891888	0.9207074752827707	2.178169442576642	0.7034865213367574	5.513627573059367	4.68181813954586	7.800663272356739	8.449503013795054	6.990113997842547	8.317465403434019	9.78659440732009	9.47755378496267	8.28416879882813	5.184418091424682	5.150026689893205	4.2113695177419554	3.8037610647026945	1.195928937643759	0.7435095702436683	0.0966594458318373	1.4376035584835858	-0.3876804805053625	-1.818256124881563	-4.498308513890664	-7.578607727584667	-6.304540610389683	-6.414633887460651	-1.6611613005066117	18.795336296811357	21.66649368458994	24.580524904104806
chr2L:7810602-7810916	-5.136185591109387	-2.3340084396638168	-1.2675969001881677	-1.2512936989793975	-1.7515498920255275	-1.0684365447667274	-0.9892468750312079	-0.45467702532356546	-2.3209342585845887	-2.1156362184436617	0.260454169880505	-1.2063529919312388	-3.936101071741525	1.1116217514103117	0.16580782701624366	0.6252873828651146	0.0	0.7359535705891888	0.9207074752827707	2.178169442576642	0.7034865213367574	5.513627573059367	4.68181813954586	7.800663272356739	8.449503013795054	6.990113997842547	8.317465403434019	9.78659440732009	9.47755378496267	8.28416879882813	5.184418091424682	5.150026689893205	4.2113695177419554	3.8037610647026945	1.195928937643759	0.7435095702436683	0.0966594458318373	1.4376035584835858	-0.3876804805053625	-1.818256124881563	-4.498308513890664	-7.578607727584667	-6.304540610389683	-6.414633887460651	-1.6611613005066117	18.795336296811357	21.66649368458994	24.580524904104806	20.889989593009204
chr2L:7811260-7811992	-2.3340084396638168	-1.2675969001881677	-1.2512936989793975	-1.7515498920255275	-1.0684365447667274	-0.9892468750312079	-0.45467702532356546	-2.3209342585845887	-2.1156362184436617	0.260454169880505	-1.2063529919312388	-3.936101071741525	1.1116217514103117	0.16580782701624366	0.6252873828651146	0.0	0.7359535705891888	0.9207074752827707	2.178169442576642	0.7034865213367574	5.513627573059367	4.68181813954586	7.800663272356739	8.449503013795054	6.990113997842547	8.317465403434019	9.78659440732009	9.47755378496267	8.28416879882813	5.184418091424682	5.150026689893205	4.2113695177419554	3.8037610647026945	1.195928937643759	0.7435095702436683	0.0966594458318373	1.4376035584835858	-0.3876804805053625	-1.818256124881563	-4.498308513890664	-7.578607727584667	-6.304540610389683	-6.414633887460651	-1.6611613005066117	18.795336296811357	21.66649368458994	24.580524904104806	20.889989593009204	16.40247180606776
chr2L:7827546-7828325	1.195928937643759	0.7435095702436683	0.0966594458318373	1.4376035584835858	-0.3876804805053625	-1.818256124881563	-4.498308513890664	-7.578607727584667	-6.304540610389683	-6.414633887460651	-1.6611613005066117	18.795336296811357	21.66649368458994	24.580524904104806	20.889989593009204	16.40247180606776	16.231315980154545	11.459515904595602	5.578366617943808	5.883730503341131	5.511361231495473	2.3896929942503324	2.0138294946563593	1.8814411414941854	3.1089229217293783	2.15844940996809	0.7201772269961335	0.2315522023812788	0.01694666560968868	-2.7929409047577574	-7.894173421960753	-9.36007684030621	-9.934613369060688	-10.645211500219814	-5.504398398898639	-6.83318084498308	-16.19273550432127	-13.238875436627545	-8.072123460142192	-13.40051509907228	-14.00962945295844	-12.003288573205387	-14.536267896325061	-18.71054375984607	-13.586948124563625	-3.2084574009860596	5.050610303422278	6.06179834416722	2.5349840601615057
chr2L:7828366-7829092	0.7435095702436683	0.0966594458318373	1.4376035584835858	-0.3876804805053625	-1.818256124881563	-4.498308513890664	-7.578607727584667	-6.304540610389683	-6.414633887460651	-1.6611613005066117	18.795336296811357	21.66649368458994	24.580524904104806	20.889989593009204	16.40247180606776	16.231315980154545	11.459515904595602	5.578366617943808	5.883730503341131	5.511361231495473	2.3896929942503324	2.0138294946563593	1.8814411414941854	3.1089229217293783	2.15844940996809	0.7201772269961335	0.2315522023812788	0.01694666560968868	-2.7929409047577574	-7.894173421960753	-9.36007684030621	-9.934613369060688	-10.645211500219814	-5.504398398898639	-6.83318084498308	-16.19273550432127	-13.238875436627545	-8.072123460142192	-13.40051509907228	-14.00962945295844	-12.003288573205387	-14.536267896325061	-18.71054375984607	-13.586948124563625	-3.2084574009860596	5.050610303422278	6.06179834416722	2.5349840601615057	6.596091897600428
chr2L:7856024-7856721	1.1136107210992103	-0.8878865556647224	-3.106092485994288	-2.2804850675775272	-7.231125944457001	-7.750476399778813	-2.0296448764061217	-1.8434744667422116	-1.690683927634339	-6.1287669377600125	6.748991562418094	21.91637634502129	18.52083028847304	20.113419045887735	11.117917381592038	3.0631518877217854	20.739280043357738	18.825470751050048	24.03130691466159	20.172057430866	12.459018228436214	5.567737815740413	-0.3909528860020142	-2.475556615963739	-7.115156739742138	-5.188610380060842	-13.603539900791949	-18.686156464564597	-21.78268654700836	-10.697402118527133	-9.775959045459167	-2.063144959737085	2.3896929942503324	-0.8007959777797329	-4.212057279265347	-6.4204864738818515	-8.642541632065466	-13.193016562665978	-12.522697337136256	-26.919146778625336	-34.42252217591068	-39.106903683424214	-32.69059040660208	-7.42306972010561	-0.9499252216587077	0.2614505271567006	1.809633445534136	6.754289443213304	2.8438307922173074
chr2L:7890109-7890841	1.6806166071819242	2.7905312335841925	2.113296935516787	1.9689651549597216	-1.3821770810048504	-0.1810508810297222	2.3624237947124067	1.7712570329470638	2.582310689031601	1.0243191252740744	2.64563222647285	6.6776775181513255	5.653585498078457	4.407969308323635	-0.018447242024506028	-2.571493429975733	-3.8876150194565735	-4.970252191612937	-7.315750175830663	-5.529514422880816	-0.5050184077099936	-8.070520567600752	-8.946767925636479	-7.391273305594299	-8.293739679637381	-7.025965938870225	-8.502760122043979	-4.699938008419466	1.4637527426815686	-0.5552050987676277	-1.1452541738477693	1.4103425473033504	0.8881232239143072	2.9518799676343144	4.331732027192974	3.184279260690546	6.526191131791648	5.328602076272933	-1.6045650746566669	-2.437229968930743	-5.1089944864286165	-2.507541965543345	-2.8904283423062656	-3.6564982310106284	-6.489271185010272	-5.342701234209967	-7.940914087868975	-4.871699086753617	-2.1137030974484032
chr2L:7890842-7891196	2.7905312335841925	2.113296935516787	1.9689651549597216	-1.3821770810048504	-0.1810508810297222	2.3624237947124067	1.7712570329470638	2.582310689031601	1.0243191252740744	2.64563222647285	6.6776775181513255	5.653585498078457	4.407969308323635	-0.018447242024506028	-2.571493429975733	-3.8876150194565735	-4.970252191612937	-7.315750175830663	-5.529514422880816	-0.5050184077099936	-8.070520567600752	-8.946767925636479	-7.391273305594299	-8.293739679637381	-7.025965938870225	-8.502760122043979	-4.699938008419466	1.4637527426815686	-0.5552050987676277	-1.1452541738477693	1.4103425473033504	0.8881232239143072	2.9518799676343144	4.331732027192974	3.184279260690546	6.526191131791648	5.328602076272933	-1.6045650746566669	-2.437229968930743	-5.1089944864286165	-2.507541965543345	-2.8904283423062656	-3.6564982310106284	-6.489271185010272	-5.342701234209967	-7.940914087868975	-4.871699086753617	-2.1137030974484032	-2.81972572462294
chr2L:7993828-7994727	2.974979572677256	1.5190394104014233	2.797031658558444	-0.7604724114060947	0.25681557155662976	0.5878807265512394	1.4099358836716855	4.261404204139321	-0.5491913561808176	1.0820294707016944	-0.7728330896648032	-0.997150499919498	1.4020122848608958	-3.6144945613827884	-4.199065103044319	-6.685226012076833	-4.773003167741524	0.0	-0.47712125471966244	-0.9884928598239788	-0.582870248953226	-5.004320880322706	-3.1443063709133137	-8.118319241918888	-4.480549457088444	-4.353309634601937	-3.5557013279721557	-0.9884928598239788	-5.976103222798323	-4.82039093256873	1.4613387144779497	0.934867777777407	0.0	-0.5912388179553812	-3.9348161571397053	0.5627704333000083	0.0	-1.0352787604218359	-0.17372128769481626	1.0705674795969196	-1.0631342547532772	0.9059652567236041	-0.7359535705891888	0.0	2.3286248352848276	0.7359535705891888	0.3842533059311557	0.3842533059311557	-0.3842533059311557
chr2L:7994728-7994844	2.797031658558444	-0.7604724114060947	0.25681557155662976	0.5878807265512394	1.4099358836716855	4.261404204139321	-0.5491913561808176	1.0820294707016944	-0.7728330896648032	-0.997150499919498	1.4020122848608958	-3.6144945613827884	-4.199065103044319	-6.685226012076833	-4.773003167741524	0.0	-0.47712125471966244	-0.9884928598239788	-0.582870248953226	-5.004320880322706	-3.1443063709133137	-8.118319241918888	-4.480549457088444	-4.353309634601937	-3.5557013279721557	-0.9884928598239788	-5.976103222798323	-4.82039093256873	1.4613387144779497	0.934867777777407	0.0	-0.5912388179553812	-3.9348161571397053	0.5627704333000083	0.0	-1.0352787604218359	-0.17372128769481626	1.0705674795969196	-1.0631342547532772	0.9059652567236041	-0.7359535705891888	0.0	2.3286248352848276	0.7359535705891888	0.3842533059311557	0.3842533059311557	-0.3842533059311557	0.6252873828651146	7.483201501882013
chr2L:7998310-7999182	1.0820294707016944	-0.7728330896648032	-0.997150499919498	1.4020122848608958	-3.6144945613827884	-4.199065103044319	-6.685226012076833	-4.773003167741524	0.0	-0.47712125471966244	-0.9884928598239788	-0.582870248953226	-5.004320880322706	-3.1443063709133137	-8.118319241918888	-4.480549457088444	-4.353309634601937	-3.5557013279721557	-0.9884928598239788	-5.976103222798323	-4.82039093256873	1.4613387144779497	0.934867777777407	0.0	-0.5912388179553812	-3.9348161571397053	0.5627704333000083	0.0	-1.0352787604218359	-0.17372128769481626	1.0705674795969196	-1.0631342547532772	0.9059652567236041	-0.7359535705891888	0.0	2.3286248352848276	0.7359535705891888	0.3842533059311557	0.3842533059311557	-0.3842533059311557	0.6252873828651146	7.483201501882013	11.403553974226577	8.994082516929968	9.312323652648557	6.1106268211318175	5.656107123879257	2.5924337649522484	1.8028296876148997
chr2L:8003668-8004711	-0.582870248953226	-5.004320880322706	-3.1443063709133137	-8.118319241918888	-4.480549457088444	-4.353309634601937	-3.5557013279721557	-0.9884928598239788	-5.976103222798323	-4.82039093256873	1.4613387144779497	0.934867777777407	0.0	-0.5912388179553812	-3.9348161571397053	0.5627704333000083	0.0	-1.0352787604218359	-0.17372128769481626	1.0705674795969196	-1.0631342547532772	0.9059652567236041	-0.7359535705891888	0.0	2.3286248352848276	0.7359535705891888	0.3842533059311557	0.3842533059311557	-0.3842533059311557	0.6252873828651146	7.483201501882013	11.403553974226577	8.994082516929968	9.312323652648557	6.1106268211318175	5.656107123879257	2.5924337649522484	1.8028296876148997	-0.8392451963181621	2.533342867767829	-1.8614370329128458	0.8568448006503339	-3.4497623634374386	-12.831106200685564	-9.53034734545186	-7.805226012843243	-4.800977027588012	3.8362608028584866	0.0
chr2L:8028919-8029424	0.0	0.0	0.0	0.0	0.0	0.0	0.0	0.0	0.0	0.0	0.0	7.615323375357962	28.07889677889575	19.165311965926293	32.78271473954928	21.502372174484492	12.600857682357084	12.589354186218888	9.849476413321344	10.264143046990558	4.676261143389691	1.0847757510394234	-3.2534981892391843	-2.7330028926563097	-11.67218806864436	-11.627922188473589	-12.561908219464517	-9.503872518912216	-7.47037917127445	-6.314714674769721	1.0083128477858925	1.5689266375352098	6.008804987551835	12.625460513354259	7.793796702715144	4.607250937105027	-9.330392107915303	-12.202759745655902	-18.2545453619442	-13.5102943189646	-3.2448756998136856	10.89079923937936	3.7803037110164723	1.6914121239099256	0.5552050987676277	0.0	4.372300687362792	4.94198359967501	5.849049208576402
chr2L:8029425-8030022	0.0	0.0	0.0	0.0	0.0	0.0	0.0	0.0	0.0	0.0	7.615323375357962	28.07889677889575	19.165311965926293	32.78271473954928	21.502372174484492	12.600857682357084	12.589354186218888	9.849476413321344	10.264143046990558	4.676261143389691	1.0847757510394234	-3.2534981892391843	-2.7330028926563097	-11.67218806864436	-11.627922188473589	-12.561908219464517	-9.503872518912216	-7.47037917127445	-6.314714674769721	1.0083128477858925	1.5689266375352098	6.008804987551835	12.625460513354259	7.793796702715144	4.607250937105027	-9.330392107915303	-12.202759745655902	-18.2545453619442	-13.5102943189646	-3.2448756998136856	10.89079923937936	3.7803037110164723	1.6914121239099256	0.5552050987676277	0.0	4.372300687362792	4.94198359967501	5.849049208576402	7.393249027965958
chr2L:8031021-8031726	0.0	0.0	0.0	0.0	0.0	0.0	7.615323375357962	28.07889677889575	19.165311965926293	32.78271473954928	21.502372174484492	12.600857682357084	12.589354186218888	9.849476413321344	10.264143046990558	4.676261143389691	1.0847757510394234	-3.2534981892391843	-2.7330028926563097	-11.67218806864436	-11.627922188473589	-12.561908219464517	-9.503872518912216	-7.47037917127445	-6.314714674769721	1.0083128477858925	1.5689266375352098	6.008804987551835	12.625460513354259	7.793796702715144	4.607250937105027	-9.330392107915303	-12.202759745655902	-18.2545453619442	-13.5102943189646	-3.2448756998136856	10.89079923937936	3.7803037110164723	1.6914121239099256	0.5552050987676277	0.0	4.372300687362792	4.94198359967501	5.849049208576402	7.393249027965958	5.588285001440858	4.269656542340291	14.807105371948202	10.072845915372257
chr2L:8040783-8041869	-11.67218806864436	-11.627922188473589	-12.561908219464517	-9.503872518912216	-7.47037917127445	-6.314714674769721	1.0083128477858925	1.5689266375352098	6.008804987551835	12.625460513354259	7.793796702715144	4.607250937105027	-9.330392107915303	-12.202759745655902	-18.2545453619442	-13.5102943189646	-3.2448756998136856	10.89079923937936	3.7803037110164723	1.6914121239099256	0.5552050987676277	0.0	4.372300687362792	4.94198359967501	5.849049208576402	7.393249027965958	5.588285001440858	4.269656542340291	14.807105371948202	10.072845915372257	2.566311675042282	-1.8596065830020378	-9.202836341183588	-7.791091007804613	-8.568577612590149	-8.326965779208962	-16.74480555168319	-17.262470189105848	-12.23952658057164	-14.394817524256288	-7.6022267731026005	2.886611360915354	-0.5048518960330852	0.7571085608749885	3.992862318795815	5.071690155646648	5.443498670501506	0.0	0.0
chr2L:8083189-8083892	6.5153043412168286	7.52523846750828	0.0	2.205293594113166	2.7285928155171044	12.94190374833427	20.318591808345197	13.980435693209772	17.19716891810188	8.256080657519275	2.4123433863311488	-0.248486799998205	-5.132502799102246	-3.5423193920871716	-3.9002618358937515	-5.202035463405198	-5.927980715191722	-12.437519658429265	-11.257021030277881	-10.611671650011013	2.7723529643562506	19.979696002203486	26.1155371910502	23.986544189264162	26.971419547954863	20.67052444714897	18.3423090917043	11.25274794158117	13.816484209326575	12.323095288502156	12.704771484979473	6.454131260978351	6.901578238010616	5.5394366982742556	4.569538812782903	8.001507066607806	8.393643669534056	3.9948315909065313	7.937652645723142	6.789785837256608	0.5982874332953676	5.1109237549438005	2.3345841826570477	6.395025676656985	8.794693739588775	8.553599504661742	11.11112750642832	8.701641843666692	7.978458466585348
chr2L:8084808-8085361	2.205293594113166	2.7285928155171044	12.94190374833427	20.318591808345197	13.980435693209772	17.19716891810188	8.256080657519275	2.4123433863311488	-0.248486799998205	-5.132502799102246	-3.5423193920871716	-3.9002618358937515	-5.202035463405198	-5.927980715191722	-12.437519658429265	-11.257021030277881	-10.611671650011013	2.7723529643562506	19.979696002203486	26.1155371910502	23.986544189264162	26.971419547954863	20.67052444714897	18.3423090917043	11.25274794158117	13.816484209326575	12.323095288502156	12.704771484979473	6.454131260978351	6.901578238010616	5.5394366982742556	4.569538812782903	8.001507066607806	8.393643669534056	3.9948315909065313	7.937652645723142	6.789785837256608	0.5982874332953676	5.1109237549438005	2.3345841826570477	6.395025676656985	8.794693739588775	8.553599504661742	11.11112750642832	8.701641843666692	7.978458466585348	4.285534912387255	6.6184542584007096	6.263005113518634
chr2L:8085362-8086064	2.7285928155171044	12.94190374833427	20.318591808345197	13.980435693209772	17.19716891810188	8.256080657519275	2.4123433863311488	-0.248486799998205	-5.132502799102246	-3.5423193920871716	-3.9002618358937515	-5.202035463405198	-5.927980715191722	-12.437519658429265	-11.257021030277881	-10.611671650011013	2.7723529643562506	19.979696002203486	26.1155371910502	23.986544189264162	26.971419547954863	20.67052444714897	18.3423090917043	11.25274794158117	13.816484209326575	12.323095288502156	12.704771484979473	6.454131260978351	6.901578238010616	5.5394366982742556	4.569538812782903	8.001507066607806	8.393643669534056	3.9948315909065313	7.937652645723142	6.789785837256608	0.5982874332953676	5.1109237549438005	2.3345841826570477	6.395025676656985	8.794693739588775	8.553599504661742	11.11112750642832	8.701641843666692	7.978458466585348	4.285534912387255	6.6184542584007096	6.263005113518634	4.994849649130621
chr2L:8087832-8088562	8.256080657519275	2.4123433863311488	-0.248486799998205	-5.132502799102246	-3.5423193920871716	-3.9002618358937515	-5.202035463405198	-5.927980715191722	-12.437519658429265	-11.257021030277881	-10.611671650011013	2.7723529643562506	19.979696002203486	26.1155371910502	23.986544189264162	26.971419547954863	20.67052444714897	18.3423090917043	11.25274794158117	13.816484209326575	12.323095288502156	12.704771484979473	6.454131260978351	6.901578238010616	5.5394366982742556	4.569538812782903	8.001507066607806	8.393643669534056	3.9948315909065313	7.937652645723142	6.789785837256608	0.5982874332953676	5.1109237549438005	2.3345841826570477	6.395025676656985	8.794693739588775	8.553599504661742	11.11112750642832	8.701641843666692	7.978458466585348	4.285534912387255	6.6184542584007096	6.263005113518634	4.994849649130621	2.8605019803550387	2.765587917635715	3.1656911462369344	1.533525001135849	1.6031448815690772
chr2L:8090999-8091232	-5.202035463405198	-5.927980715191722	-12.437519658429265	-11.257021030277881	-10.611671650011013	2.7723529643562506	19.979696002203486	26.1155371910502	23.986544189264162	26.971419547954863	20.67052444714897	18.3423090917043	11.25274794158117	13.816484209326575	12.323095288502156	12.704771484979473	6.454131260978351	6.901578238010616	5.5394366982742556	4.569538812782903	8.001507066607806	8.393643669534056	3.9948315909065313	7.937652645723142	6.789785837256608	0.5982874332953676	5.1109237549438005	2.3345841826570477	6.395025676656985	8.794693739588775	8.553599504661742	11.11112750642832	8.701641843666692	7.978458466585348	4.285534912387255	6.6184542584007096	6.263005113518634	4.994849649130621	2.8605019803550387	2.765587917635715	3.1656911462369344	1.533525001135849	1.6031448815690772	-0.5261742721324728	-1.5856202604308596	-1.6594597916441924	-2.337746165196027	-2.7494987903199424	-3.1077833229783143
chr2L:8238939-8240434	-7.770340422362597	-3.974302920312467	0.7359535705891888	-4.4985349777300305	-5.147734530549654	-2.5816628100759154	-0.9026360638039679	-0.4472831396397077	-4.50913941905255	-4.67603255932225	-3.2209281030339327	-4.0415761095122615	-5.926163894751963	-8.502791825721962	-8.660993528268138	-12.421254386537276	-8.545516424905562	0.18932091222112452	1.8603740091764973	-1.8048954280386929	2.9455570603355756	10.95324474466281	8.490838664718096	13.955054007518259	7.725790070973234	6.007495734201476	5.2008569861669836	1.5812143116072566	1.3329997363357806	2.082413517760805	1.7526479601313731	0.4034532458022413	0.04452840436389396	0.5050243194332492	-0.3307126193518154	-1.7871716914326363	-5.098131084979836	-9.241415950512781	-11.008779929329448	-11.297908633607346	-14.316647234052185	-10.622146691703879	-6.473818431029262	-6.931731773371897	-4.687930218342635	4.181475861478899	4.449503556624982	0.8661406569526449	2.67884436469639
chr2L:8267227-8267958	8.259546084830234	4.636749233950802	3.7325648233600264	-1.9450629874160499	-5.385476955788769	-4.484366691667297	-3.2080759716716414	-0.8728672100915122	2.307539022881624	7.149657283288311	5.113360743729714	5.932348997764116	6.042274985119208	2.9184072194060544	0.18600851372328667	-4.575785998803926	-5.885347739151566	-4.574218373836724	-6.887098020686905	-6.734866543401239	-8.556052041951004	-13.742459789628699	-17.45578404639111	-17.881022476459854	-15.327972149391453	-11.935514693548951	-8.245954436581295	-1.2048957693008349	-0.6252873828651145	-2.9086761067615625	-12.377688983179041	-7.744048647663818	-8.49850191395366	-5.15901382678552	-4.2356069447484215	0.7875892944361568	-5.178582119747311	-5.006809497408597	-5.149729306290496	-3.1873135039143765	1.4700822753787206	-1.2072236719741718	-2.110349709093475	-0.7176205077288834	-0.1349221932754043	3.161207107820248	10.316682724804386	17.551345128630807	20.44323695951926
chr2L:8297062-8297755	4.796629013042088	1.375988707644774	-1.6425614750252682	-5.895609897348346	-10.666182815128648	-12.215194057467414	-11.859297817532006	-11.012998740417766	-15.44747413510662	-15.447915762996152	-19.701731007460186	-20.546678209010725	-5.446099328092284	-1.0466924622419154	-12.197676518742512	-20.916422586561158	-18.288275282854148	-18.442892483946984	-20.797390094090645	-11.838639476680045	-0.8065359368777398	-4.14701235659832	-4.670620435629871	-1.3491947485936036	-0.5429210022667755	-2.191082715210632	-2.682390599481419	-10.522516284527033	-14.836908145707918	-6.929865669081005	0.0	-1.0668755590631576	-1.0668755590631576	-0.5050184077099936	-0.32675222119505476	-3.920954183294568	-4.90264003700323	-2.2368828310306164	-3.4759985610677258	-1.788783283300503	0.9884928598239788	0.0	3.214620736329044	5.240839204186619	8.897779762959939	2.903333576924006	0.8715167998189468	0.3994560744936701	0.5964111315763887
chr2L:8326782-8327746	5.982917758582813	4.797730684421463	7.389054351710911	6.045167796819093	4.996321034006596	5.598296067460482	5.433788213360769	2.5843507464851503	-0.5234384870639825	4.956289209179475	3.452048014730453	4.353309634601937	0.14824080603129158	-1.7710277949221944	-2.8192191231762402	-2.3796265467584283	-3.828322869086413	-6.710695489388698	-0.9884928598239788	-0.32675222119505476	-4.364323805521675	-2.0286466497703546	-0.355161630000432	1.8373905891158568	-0.8180591536516529	1.7456265284205155	-0.06476085174665873	3.94590288285684	5.901795349743583	3.5046179611043953	4.539265692682615	4.883520275179044	0.8075224374371482	-0.710844112941198	-0.7788081007011662	-4.560117724754507	-4.774341117721074	-2.4031988037896066	-6.826463847806438	-1.760918911535165	0.288769123076823	-1.7295875083341303	-4.991076636660943	-6.864967169422118	-4.895681776102193	-9.463120318069018	-9.637267596573079	-0.26145052715670036	0.7663524147322878
chr2L:8327747-8328492	7.389054351710911	6.045167796819093	4.996321034006596	5.598296067460482	5.433788213360769	2.5843507464851503	-0.5234384870639825	4.956289209179475	3.452048014730453	4.353309634601937	0.14824080603129158	-1.7710277949221944	-2.8192191231762402	-2.3796265467584283	-3.828322869086413	-6.710695489388698	-0.9884928598239788	-0.32675222119505476	-4.364323805521675	-2.0286466497703546	-0.355161630000432	1.8373905891158568	-0.8180591536516529	1.7456265284205155	-0.06476085174665873	3.94590288285684	5.901795349743583	3.5046179611043953	4.539265692682615	4.883520275179044	0.8075224374371482	-0.710844112941198	-0.7788081007011662	-4.560117724754507	-4.774341117721074	-2.4031988037896066	-6.826463847806438	-1.760918911535165	0.288769123076823	-1.7295875083341303	-4.991076636660943	-6.864967169422118	-4.895681776102193	-9.463120318069018	-9.637267596573079	-0.26145052715670036	0.7663524147322878	4.937305560148911	15.124465954220847
chr2L:8334394-8335517	-2.3796265467584283	-3.828322869086413	-6.710695489388698	-0.9884928598239788	-0.32675222119505476	-4.364323805521675	-2.0286466497703546	-0.355161630000432	1.8373905891158568	-0.8180591536516529	1.7456265284205155	-0.06476085174665873	3.94590288285684	5.901795349743583	3.5046179611043953	4.539265692682615	4.883520275179044	0.8075224374371482	-0.710844112941198	-0.7788081007011662	-4.560117724754507	-4.774341117721074	-2.4031988037896066	-6.826463847806438	-1.760918911535165	0.288769123076823	-1.7295875083341303	-4.991076636660943	-6.864967169422118	-4.895681776102193	-9.463120318069018	-9.637267596573079	-0.26145052715670036	0.7663524147322878	4.937305560148911	15.124465954220847	8.842718529077997	7.892303465368441	9.200281209041407	16.38811823231673	12.09526934255893	11.482554097209263	7.1364083993983165	17.570196446579676	10.073184028278746	5.167539110123868	-0.41641231870276874	-5.008080789370689	2.096170936813765
chr2L:8353267-8353879	9.200281209041407	16.38811823231673	12.09526934255893	11.482554097209263	7.1364083993983165	17.570196446579676	10.073184028278746	5.167539110123868	-0.41641231870276874	-5.008080789370689	2.096170936813765	9.409960895259859	5.051492233359099	3.808424962801164	0.2476045008279491	-2.9641178404154767	4.798042925924672	15.946088650029564	11.142735886236776	13.544919241331721	6.1197968603863115	4.027252449195368	3.384060624911478	2.3409161989414664	-0.750483909980665	-3.993566834689558	-8.794676397711394	-8.371203872709836	-12.174508108517923	-13.257031921169316	-17.656761729782307	-25.185512774520493	-23.013544152586558	-27.122311463726295	-5.46089302280745	-9.619324550079694	-1.7233073424398317	-0.3842533059311557	-1.0845071722675648	-7.14528857861466	-6.0686268510784975	-2.438606069565839	-2.863458045118546	-3.153922969810806	-5.024818295993634	-1.8532296171815374	-2.788901366999211	-2.950624492343095	-3.7316299020598582
chr2L:8363473-8365341	6.1197968603863115	4.027252449195368	3.384060624911478	2.3409161989414664	-0.750483909980665	-3.993566834689558	-8.794676397711394	-8.371203872709836	-12.174508108517923	-13.257031921169316	-17.656761729782307	-25.185512774520493	-23.013544152586558	-27.122311463726295	-5.46089302280745	-9.619324550079694	-1.7233073424398317	-0.3842533059311557	-1.0845071722675648	-7.14528857861466	-6.0686268510784975	-2.438606069565839	-2.863458045118546	-3.153922969810806	-5.024818295993634	-1.8532296171815374	-2.788901366999211	-2.950624492343095	-3.7316299020598582	-5.296579562891142	-8.963287494356976	-6.570249404949956	-4.539477242396115	-1.967221329436397	-2.483485465169503	-5.07106586253875	-0.9253507860254717	-0.47712125471966244	-4.987073722210401	-5.689387477491071	0.05869386681558555	-1.7284952816153298	-0.9905388751672123	-0.58136289059981	3.587024721285314	-0.21793219871346864	-0.32675222119505476	3.620597048042479	-0.30016048127727024
chr2L:8365342-8365930	-0.750483909980665	-3.993566834689558	-8.794676397711394	-8.371203872709836	-12.174508108517923	-13.257031921169316	-17.656761729782307	-25.185512774520493	-23.013544152586558	-27.122311463726295	-5.46089302280745	-9.619324550079694	-1.7233073424398317	-0.3842533059311557	-1.0845071722675648	-7.14528857861466	-6.0686268510784975	-2.438606069565839	-2.863458045118546	-3.153922969810806	-5.024818295993634	-1.8532296171815374	-2.788901366999211	-2.950624492343095	-3.7316299020598582	-5.296579562891142	-8.963287494356976	-6.570249404949956	-4.539477242396115	-1.967221329436397	-2.483485465169503	-5.07106586253875	-0.9253507860254717	-0.47712125471966244	-4.987073722210401	-5.689387477491071	0.05869386681558555	-1.7284952816153298	-0.9905388751672123	-0.58136289059981	3.587024721285314	-0.21793219871346864	-0.32675222119505476	3.620597048042479	-0.30016048127727024	1.584489561501544	5.742891325035769	4.378536155565464	0.6533397802400579
chr2L:8382452-8383750	-4.987073722210401	-5.689387477491071	0.05869386681558555	-1.7284952816153298	-0.9905388751672123	-0.58136289059981	3.587024721285314	-0.21793219871346864	-0.32675222119505476	3.620597048042479	-0.30016048127727024	1.584489561501544	5.742891325035769	4.378536155565464	0.6533397802400579	4.4440120277119	1.2589441995288997	4.554734838445829	6.13431883038756	1.4153618150052405	0.288769123076823	1.94324433778324	9.001754932469124	13.141607007152162	14.108682945557565	11.349735797469123	7.6906042684448765	4.467287088968533	5.5349737222355575	4.614336045766087	5.260370249593469	6.667395285705088	5.386724563077887	5.097753546534644	6.672080978075564	4.435668605076849	4.645958657151467	1.3962811641264028	1.307566424135058	0.5011993269725608	0.9057896837844757	1.4435477698226789	2.6230410196138245	2.4536980419667436	-0.5552050987676277	1.6745341627216883	2.942855510353827	0.0	2.603589228349443
chr2L:8424283-8424973	3.3693244786259964	13.620555860045807	7.409561957109853	4.6420308870883105	-0.3083662435185729	-1.523338364835591	2.1647414097725686	0.9168216549080597	-0.3339432288903805	-6.286583560122058	-9.565788651571582	-11.509994703391566	-19.267884634518676	-25.61063894319335	-29.437903713048645	-14.565231702336376	-14.67946625065639	-17.108242178155923	-7.107824008271432	-7.379037190013822	-1.9435009301995327	-0.5552050987676277	0.22407746444571308	5.114238433925467	7.537493727810241	9.881696668692092	10.526205699915186	10.343863232601064	7.144280700630277	9.325951370766035	6.383903098995427	6.286833882077864	17.795038821844866	9.495250697244183	12.46525660527092	9.76866865196109	8.141166304405301	5.281143225620845	6.170995621983997	0.4046644671880405	2.3736028777581724	0.32331180806200527	-0.15977144511798488	-0.38816114004976643	-2.565904070456267	-8.955887167527937	-11.819269285059626	-10.150654931853826	-5.0723558903866195
chr2L:8428613-8429915	-6.286583560122058	-9.565788651571582	-11.509994703391566	-19.267884634518676	-25.61063894319335	-29.437903713048645	-14.565231702336376	-14.67946625065639	-17.108242178155923	-7.107824008271432	-7.379037190013822	-1.9435009301995327	-0.5552050987676277	0.22407746444571308	5.114238433925467	7.537493727810241	9.881696668692092	10.526205699915186	10.343863232601064	7.144280700630277	9.325951370766035	6.383903098995427	6.286833882077864	17.795038821844866	9.495250697244183	12.46525660527092	9.76866865196109	8.141166304405301	5.281143225620845	6.170995621983997	0.4046644671880405	2.3736028777581724	0.32331180806200527	-0.15977144511798488	-0.38816114004976643	-2.565904070456267	-8.955887167527937	-11.819269285059626	-10.150654931853826	-5.0723558903866195	-7.701837657877331	-11.885868544018864	-12.616869061806998	-2.2815920249779875	0.682303541729011	-2.546073721759797	-4.766081882015482	-7.359492945443464	-12.630323218686694
chr2L:8463674-8464929	-28.236304967659958	-34.69260055796761	-32.71494077263806	-24.339328911641264	-3.3797426565404085	-3.275023192826602	11.359855464249453	12.132308060413406	8.568803896529445	6.063458658316291	4.780209440949245	1.9622087970586461	-0.2987125273804296	1.0505382307222542	-0.14131843113555867	2.431601168289573	2.815913664842829	-3.624570110218862	-0.14896292368141908	-2.44558783265986	-1.9054083234031771	-1.8422990445694858	-1.3067723964215767	7.696301691104104	0.6461910164107724	1.7613168531982384	7.243174149281057	6.716037687870977	5.749885763409703	6.046561535496285	4.7546480537404925	1.937689469831628	-0.44716766132683217	2.3176648282698538	3.8573322874858533	-0.3907644586909239	1.5805736561733736	5.123959473041225	4.426408029781506	12.583131273291453	7.217879644467476	6.3615582081783915	8.506159772368804	8.597770620241358	5.854313620808288	3.809720195041028	-1.4576495482546268	5.621012003135048	12.729933259100935
chr2L:8477246-8479167	6.716037687870977	5.749885763409703	6.046561535496285	4.7546480537404925	1.937689469831628	-0.44716766132683217	2.3176648282698538	3.8573322874858533	-0.3907644586909239	1.5805736561733736	5.123959473041225	4.426408029781506	12.583131273291453	7.217879644467476	6.3615582081783915	8.506159772368804	8.597770620241358	5.854313620808288	3.809720195041028	-1.4576495482546268	5.621012003135048	12.729933259100935	9.725589881363211	13.017729460365574	9.422415174371539	5.683225678280214	6.225126283457747	1.4730811555437162	3.633247891122559	1.4576049394904136	0.8885565306736749	-1.2109032463712757	-1.89451304993005	-3.887916973321911	-7.747700627368023	-10.236445827597668	-12.487566209794865	-11.500222031202032	-2.547040972930922	-16.002800650689462	-17.66825912074371	-9.905769387148554	-17.429372959011637	-23.376209358602456	-24.441015710155177	-12.964345464891261	-20.38939093464221	-18.69281034811727	-19.687811675882987
chr2L:8521189-8521773	1.4419376150024263	-2.5777162428931706	-2.4423035074462045	-1.5826745582737027	-6.974821133140315	-5.020097723474834	-8.197210091667293	-9.369136301092162	-12.16772440202796	-19.813750713692937	-24.61576154154796	-15.861335945085107	-25.674755528801057	-22.103424698769324	-2.534553518899802	10.520645044368694	9.148859263892499	3.205745805737448	7.0976064334749545	5.144185707348579	8.898401150900028	5.82863571869373	11.839876094371728	21.604825423983794	6.876511572474091	8.82535230318132	3.876199468873462	2.1978363640050818	1.9355205939332778	1.2777295398063053	-1.0829218812618473	-5.37221976926467	-8.584809058289025	-6.512770988032395	-10.980837119879903	-0.14993677847169232	-1.135460166933678	-1.9877258291105548	0.8525212099466046	-2.3705036122169445	-6.341597974896	-9.675017915744007	-10.074589278650581	-9.111985533680981	-7.013789963971245	-0.2887691230768229	-0.9059652567236041	-6.935289834672765	-10.949179821510276
chr2L:8521774-8522417	-2.5777162428931706	-2.4423035074462045	-1.5826745582737027	-6.974821133140315	-5.020097723474834	-8.197210091667293	-9.369136301092162	-12.16772440202796	-19.813750713692937	-24.61576154154796	-15.861335945085107	-25.674755528801057	-22.103424698769324	-2.534553518899802	10.520645044368694	9.148859263892499	3.205745805737448	7.0976064334749545	5.144185707348579	8.898401150900028	5.82863571869373	11.839876094371728	21.604825423983794	6.876511572474091	8.82535230318132	3.876199468873462	2.1978363640050818	1.9355205939332778	1.2777295398063053	-1.0829218812618473	-5.37221976926467	-8.584809058289025	-6.512770988032395	-10.980837119879903	-0.14993677847169232	-1.135460166933678	-1.9877258291105548	0.8525212099466046	-2.3705036122169445	-6.341597974896	-9.675017915744007	-10.074589278650581	-9.111985533680981	-7.013789963971245	-0.2887691230768229	-0.9059652567236041	-6.935289834672765	-10.949179821510276	-10.3678744846628
chr2L:8533418-8535153	6.876511572474091	8.82535230318132	3.876199468873462	2.1978363640050818	1.9355205939332778	1.2777295398063053	-1.0829218812618473	-5.37221976926467	-8.584809058289025	-6.512770988032395	-10.980837119879903	-0.14993677847169232	-1.135460166933678	-1.9877258291105548	0.8525212099466046	-2.3705036122169445	-6.341597974896	-9.675017915744007	-10.074589278650581	-9.111985533680981	-7.013789963971245	-0.2887691230768229	-0.9059652567236041	-6.935289834672765	-10.949179821510276	-10.3678744846628	-10.424963314943623	-9.446482668759378	-7.271016708362485	-9.08967576576565	-7.59259881285386	-0.5552050987676277	-1.0596149194935087	-9.231852830981058	-3.0232626714566013	0.3842533059311557	-1.0668755590631576	0.288769123076823	0.0	-0.10029694933299274	0.8339175140186939	0.7359535705891888	-0.5985162579857991	-1.7734596304448667	1.2597571028495211	2.509723418986703	-1.0867673478562545	1.028394787295572	0.9005629747841235
chr2L:8587757-8588612	-8.474104934894335	-15.865466593515443	-15.043036985838407	-16.399524276617583	-8.396323643596718	-22.575762095624675	-46.98190574453999	-30.68502923344419	-17.464735942457356	0.0	-0.7359535705891888	0.47712125471966244	0.3842533059311557	-0.32675222119505476	5.7828646163893	5.767047604092108	3.215088700319121	6.053643872649766	1.1353557684905933	-0.32675222119505476	-0.4393939686230309	-1.822305647328489	-0.6144458094578096	-0.3842533059311557	0.3842533059311557	0.47712125471966244	-1.3768430568588477	0.4289019204962909	1.0106298594344039	0.47712125471966244	3.083294944863515	0.6804782447377792	1.4042416873289216	-0.7723439741023074	-0.14194831081070788	-2.1755733417937906	-2.409222694801037	-3.8261178541289795	-9.151401044445354	-1.3322812690244226	-5.416258792344385	-2.6601294693668893	0.9884928598239788	-0.32675222119505476	0.9884928598239788	-0.47712125471966244	-1.4637527426815689	-1.4919827449094785	1.3395279052286602
chr2L:8588613-8588849	-15.043036985838407	-16.399524276617583	-8.396323643596718	-22.575762095624675	-46.98190574453999	-30.68502923344419	-17.464735942457356	0.0	-0.7359535705891888	0.47712125471966244	0.3842533059311557	-0.32675222119505476	5.7828646163893	5.767047604092108	3.215088700319121	6.053643872649766	1.1353557684905933	-0.32675222119505476	-0.4393939686230309	-1.822305647328489	-0.6144458094578096	-0.3842533059311557	0.3842533059311557	0.47712125471966244	-1.3768430568588477	0.4289019204962909	1.0106298594344039	0.47712125471966244	3.083294944863515	0.6804782447377792	1.4042416873289216	-0.7723439741023074	-0.14194831081070788	-2.1755733417937906	-2.409222694801037	-3.8261178541289795	-9.151401044445354	-1.3322812690244226	-5.416258792344385	-2.6601294693668893	0.9884928598239788	-0.32675222119505476	0.9884928598239788	-0.47712125471966244	-1.4637527426815689	-1.4919827449094785	1.3395279052286602	-1.1737218734474009	0.0
chr2L:8601509-8602067	1.0106298594344039	0.47712125471966244	3.083294944863515	0.6804782447377792	1.4042416873289216	-0.7723439741023074	-0.14194831081070788	-2.1755733417937906	-2.409222694801037	-3.8261178541289795	-9.151401044445354	-1.3322812690244226	-5.416258792344385	-2.6601294693668893	0.9884928598239788	-0.32675222119505476	0.9884928598239788	-0.47712125471966244	-1.4637527426815689	-1.4919827449094785	1.3395279052286602	-1.1737218734474009	0.0	-0.32675222119505476	1.684872899606169	2.5667348197729964	1.5638927103642983	6.297988563921847	1.3943323077380794	0.0	2.4365182726787635	6.674974229776972	1.0668755590631576	0.3842533059311557	1.4637527426815686	-0.47712125471966244	4.18969388980375	7.966357557776711	13.020874532361113	5.233478538987657	5.149417434303066	6.970622692396633	2.8017468408868087	3.8931677741308945	-0.5531333049667073	-0.5961516463894011	-1.5110223307189097	-0.6827202064713112	-2.5700833188120327
chr2L:8602068-8602564	0.47712125471966244	3.083294944863515	0.6804782447377792	1.4042416873289216	-0.7723439741023074	-0.14194831081070788	-2.1755733417937906	-2.409222694801037	-3.8261178541289795	-9.151401044445354	-1.3322812690244226	-5.416258792344385	-2.6601294693668893	0.9884928598239788	-0.32675222119505476	0.9884928598239788	-0.47712125471966244	-1.4637527426815689	-1.4919827449094785	1.3395279052286602	-1.1737218734474009	0.0	-0.32675222119505476	1.684872899606169	2.5667348197729964	1.5638927103642983	6.297988563921847	1.3943323077380794	0.0	2.4365182726787635	6.674974229776972	1.0668755590631576	0.3842533059311557	1.4637527426815686	-0.47712125471966244	4.18969388980375	7.966357557776711	13.020874532361113	5.233478538987657	5.149417434303066	6.970622692396633	2.8017468408868087	3.8931677741308945	-0.5531333049667073	-0.5961516463894011	-1.5110223307189097	-0.6827202064713112	-2.5700833188120327	-3.0572637163045244
chr2L:8740593-8741448	-1.5722256410791877	3.816617999365868	3.4443933302678174	0.4359239231164445	0.9516825940662267	3.0554405414612864	5.696214053621068	5.331062074076666	3.2457843311353525	4.2458761608586455	1.9737429868990517	3.2155628417092172	1.6776350649822835	2.8767194551278523	0.5402436113134524	2.2600586017184168	2.3808620294872775	0.666431932741566	1.1426887475702794	0.7105217896614058	2.346212465821242	-0.622450392047272	-1.5049109495949917	-1.4142126746528387	0.5889025986031511	-0.09780159576067017	-0.28829559310550396	1.0205094060912723	-0.3918480663585083	-1.1021500935720303	-3.216207858101311	-3.9220047292748212	-2.7097820985359378	-1.2994664175175838	-2.5515059903874033	-4.263646867945971	-1.9855259506897736	-1.3035396585486412	-1.8078588614784374	-0.9848798836247932	-2.5376487689659335	-6.077613851266884	-14.451267876827647	-16.4781866686963	-17.277297140313674	-15.264817832768006	-17.31726348986686	-8.546595772972884	-18.203070860987864
chr2L:8807374-8808724	0.8617791185674809	2.532405238475601	3.0318172953005673	3.264967331225913	4.350176185485407	2.874933410821536	5.275190567306737	4.7847710484505805	-0.6252873828651145	0.9325618220134277	5.998393358059898	10.998579296875558	6.664008119948298	0.9884928598239788	0.32675222119505476	0.6252873828651146	9.287112049306286	21.367629680378055	22.832927634970737	22.044809406817496	20.407722095235442	19.00263418670642	15.80150631840822	11.189373424467831	12.330351456934244	9.908166684518289	7.242813381165422	8.013041229485511	6.945886416119481	9.231316897048627	5.850178517606422	2.958533140426769	2.3487279268300068	3.180528427754969	3.13891641605781	1.9254412777491434	-2.6183915323554308	-1.3192954117523235	-2.92383622366824	-1.264171867600218	-4.284557223790419	-5.461802331268106	-8.055617570190124	-7.877989919349259	-8.039500151417938	-17.303177375888758	-17.80776074363578	-17.83700773550247	-10.520050391138684
chr2L:8824988-8825837	1.9254412777491434	-2.6183915323554308	-1.3192954117523235	-2.92383622366824	-1.264171867600218	-4.284557223790419	-5.461802331268106	-8.055617570190124	-7.877989919349259	-8.039500151417938	-17.303177375888758	-17.80776074363578	-17.83700773550247	-10.520050391138684	-13.480830904370297	-14.583368486276706	-11.284153131714952	-5.343568583033903	-12.499312624742283	-8.737650973867442	-11.609472066178563	-11.952862182197734	-8.584386599244661	-9.846549326261952	-3.241034087150518	-7.840265928949599	-7.861294873215437	-7.8230485885988275	0.32675222119505476	-0.5050184077099936	-1.6525945075586288	-3.3473809372040835	-1.787582599454044	1.1438299725219074	0.799558424314094	-0.1264000181176634	-0.15597427603541167	-2.954121010365454	-1.4534582269166711	1.7256692545792003	3.179006024427367	0.14499224440675482	-0.6383073482902312	0.5530748482038785	2.1041071694721944	3.2394271763110045	1.071424242772051	0.17633003427487465	0.7261364102346485
chr2L:8888356-8888854	-3.024721732438194	0.17855413821447455	-0.5938631177865987	-1.5840459390363226	-1.5154731326615063	-8.603879734184801	-4.821976715665821	-3.9473574921959838	1.7254610213545534	2.8471461952412302	1.5914088548646916	1.2974911858415819	1.507868337290127	1.648173071525236	-1.451395642277313	-2.469077359072638	-5.240553418563286	-4.979977156678102	1.8382201508147118	4.967465655840004	3.3865867637175517	0.11472627030304748	-1.2092632931794973	1.5727068432447713	-0.5540953228602561	1.490957498634433	4.5995415514613285	1.1081704324711317	5.4657876488072965	5.761590587708008	1.684872899606169	8.965374486479837	11.461518098365962	5.387680936969145	11.373322920628762	14.346627217707914	14.863909146908098	11.242961750518992	7.819143892293729	5.385768673514093	6.864244777778919	4.539563511768605	1.848072509890576	1.9949251799235692	-0.2406233412219088	1.7365349138496762	1.5980528804061453	4.439688380720995	7.131652272283086
chr2L:8888855-8889528	0.17855413821447455	-0.5938631177865987	-1.5840459390363226	-1.5154731326615063	-8.603879734184801	-4.821976715665821	-3.9473574921959838	1.7254610213545534	2.8471461952412302	1.5914088548646916	1.2974911858415819	1.507868337290127	1.648173071525236	-1.451395642277313	-2.469077359072638	-5.240553418563286	-4.979977156678102	1.8382201508147118	4.967465655840004	3.3865867637175517	0.11472627030304748	-1.2092632931794973	1.5727068432447713	-0.5540953228602561	1.490957498634433	4.5995415514613285	1.1081704324711317	5.4657876488072965	5.761590587708008	1.684872899606169	8.965374486479837	11.461518098365962	5.387680936969145	11.373322920628762	14.346627217707914	14.863909146908098	11.242961750518992	7.819143892293729	5.385768673514093	6.864244777778919	4.539563511768605	1.848072509890576	1.9949251799235692	-0.2406233412219088	1.7365349138496762	1.5980528804061453	4.439688380720995	7.131652272283086	3.240304079052146
chr2L:8889529-8889816	-1.5840459390363226	-1.5154731326615063	-8.603879734184801	-4.821976715665821	-3.9473574921959838	1.7254610213545534	2.8471461952412302	1.5914088548646916	1.2974911858415819	1.507868337290127	1.648173071525236	-1.451395642277313	-2.469077359072638	-5.240553418563286	-4.979977156678102	1.8382201508147118	4.967465655840004	3.3865867637175517	0.11472627030304748	-1.2092632931794973	1.5727068432447713	-0.5540953228602561	1.490957498634433	4.5995415514613285	1.1081704324711317	5.4657876488072965	5.761590587708008	1.684872899606169	8.965374486479837	11.461518098365962	5.387680936969145	11.373322920628762	14.346627217707914	14.863909146908098	11.242961750518992	7.819143892293729	5.385768673514093	6.864244777778919	4.539563511768605	1.848072509890576	1.9949251799235692	-0.2406233412219088	1.7365349138496762	1.5980528804061453	4.439688380720995	7.131652272283086	3.240304079052146	3.9838846943384096	1.9743754488366454
chr2L:8972423-8973082	6.508743630685176	5.94192850418102	6.646319320844444	6.114838178700159	4.95378353138787	3.7020479920839504	3.100166442736457	6.68468009675849	5.212647036874902	3.8025877189945865	0.7951271148852797	2.13334417356189	-1.2111806636642688	-4.321763067299316	-6.485039503056511	-10.274440145249804	-12.582925174308416	-8.708647840313194	-7.311226462464698	-6.8307790867158795	-7.236484986977419	-4.633212450441233	-4.905010241329266	-1.780241493403269	-7.450049035366585	-5.888791926276694	-6.458735214546419	-6.0477848849734235	1.1961206792625314	3.2092194429996095	4.284383494608108	4.882228160497462	4.241851249277241	3.8890954644046585	0.8264885427709099	-0.8305513803115013	-3.5095061723689778	-6.109069296994333	-11.538395712881071	-10.941791159346495	-12.697192885029704	-17.181404762242646	-6.660174573874934	1.8469599878152094	-2.3892533316121884	-5.46981037069624	-2.553969422130265	-2.371176319340097	0.0
chr2L:8973083-8973558	6.646319320844444	6.114838178700159	4.95378353138787	3.7020479920839504	3.100166442736457	6.68468009675849	5.212647036874902	3.8025877189945865	0.7951271148852797	2.13334417356189	-1.2111806636642688	-4.321763067299316	-6.485039503056511	-10.274440145249804	-12.582925174308416	-8.708647840313194	-7.311226462464698	-6.8307790867158795	-7.236484986977419	-4.633212450441233	-4.905010241329266	-1.780241493403269	-7.450049035366585	-5.888791926276694	-6.458735214546419	-6.0477848849734235	1.1961206792625314	3.2092194429996095	4.284383494608108	4.882228160497462	4.241851249277241	3.8890954644046585	0.8264885427709099	-0.8305513803115013	-3.5095061723689778	-6.109069296994333	-11.538395712881071	-10.941791159346495	-12.697192885029704	-17.181404762242646	-6.660174573874934	1.8469599878152094	-2.3892533316121884	-5.46981037069624	-2.553969422130265	-2.371176319340097	0.0	-2.2207608970525095	-9.296440073685034
chr2L:8973699-8975411	6.114838178700159	4.95378353138787	3.7020479920839504	3.100166442736457	6.68468009675849	5.212647036874902	3.8025877189945865	0.7951271148852797	2.13334417356189	-1.2111806636642688	-4.321763067299316	-6.485039503056511	-10.274440145249804	-12.582925174308416	-8.708647840313194	-7.311226462464698	-6.8307790867158795	-7.236484986977419	-4.633212450441233	-4.905010241329266	-1.780241493403269	-7.450049035366585	-5.888791926276694	-6.458735214546419	-6.0477848849734235	1.1961206792625314	3.2092194429996095	4.284383494608108	4.882228160497462	4.241851249277241	3.8890954644046585	0.8264885427709099	-0.8305513803115013	-3.5095061723689778	-6.109069296994333	-11.538395712881071	-10.941791159346495	-12.697192885029704	-17.181404762242646	-6.660174573874934	1.8469599878152094	-2.3892533316121884	-5.46981037069624	-2.553969422130265	-2.371176319340097	0.0	-2.2207608970525095	-9.296440073685034	-6.623239778604375
chr2L:8984208-8985109	-7.450049035366585	-5.888791926276694	-6.458735214546419	-6.0477848849734235	1.1961206792625314	3.2092194429996095	4.284383494608108	4.882228160497462	4.241851249277241	3.8890954644046585	0.8264885427709099	-0.8305513803115013	-3.5095061723689778	-6.109069296994333	-11.538395712881071	-10.941791159346495	-12.697192885029704	-17.181404762242646	-6.660174573874934	1.8469599878152094	-2.3892533316121884	-5.46981037069624	-2.553969422130265	-2.371176319340097	0.0	-2.2207608970525095	-9.296440073685034	-6.623239778604375	-5.438705103065927	-5.3807903386931235	-1.713239996359703	-6.175881065365721	-5.428909880193701	-4.37303865649224	-0.561648564929593	-1.9762828915736164	-0.9026360638039679	2.829513241437853	9.645030280424466	4.866454507646878	4.57759860832647	-2.294881403207323	-4.389095373222751	-9.646857747471914	-12.516907197369619	-11.814752498806275	0.3842533059311557	-0.6816519536376183	0.3842533059311557
chr2L:9045405-9045990	-11.69619177678585	-17.23946312122184	-23.147645691393233	-24.10147456591886	-20.564617363034287	0.4894354574841047	-3.4047776562632204	-2.2622422216055065	-4.459571795477874	-3.95756120441147	-2.5525677832348617	0.0	0.0	0.0	0.0	0.0	0.0	0.0	0.0	0.0	0.0	0.0	0.0	0.0	0.0	-2.3623973448638336	-3.0307930348076875	-0.3780063266644333	-0.452506885652438	0.7592585635561767	-0.10456205398768029	1.8688852814393242	5.387505029414403	1.0347268436752526	1.8095089336621026	-1.3582518503378798	-2.468409452846724	-0.9569824480985796	-0.1141617757310226	1.0721339887899373	-3.265945000102547	-0.06965463948368673	-0.8920031644904337	0.0	-1.624042505297034	-1.5644699933665287	-2.3094220137915187	-5.002121930679002	-6.343340523448379
chr2L:9045991-9046499	-17.23946312122184	-23.147645691393233	-24.10147456591886	-20.564617363034287	0.4894354574841047	-3.4047776562632204	-2.2622422216055065	-4.459571795477874	-3.95756120441147	-2.5525677832348617	0.0	0.0	0.0	0.0	0.0	0.0	0.0	0.0	0.0	0.0	0.0	0.0	0.0	0.0	-2.3623973448638336	-3.0307930348076875	-0.3780063266644333	-0.452506885652438	0.7592585635561767	-0.10456205398768029	1.8688852814393242	5.387505029414403	1.0347268436752526	1.8095089336621026	-1.3582518503378798	-2.468409452846724	-0.9569824480985796	-0.1141617757310226	1.0721339887899373	-3.265945000102547	-0.06965463948368673	-0.8920031644904337	0.0	-1.624042505297034	-1.5644699933665287	-2.3094220137915187	-5.002121930679002	-6.343340523448379	-4.0346377643455735
chr2L:9113856-9115314	0.24062334122190882	3.929042657506367	7.089386045955554	3.694677314445828	5.153382118622902	5.2040003285347325	0.7462819960523701	4.144170949526956	2.3648341141950957	-0.9884928598239788	3.0001887902958293	6.758553858056722	1.6637731472525175	3.445962511786205	1.355211673877651	1.0604348416167464	0.6252873828651146	2.6702397218306584	1.349194748593603	-0.5050184077099936	0.18535720322161653	0.558234511288188	1.5872202017639745	1.487975680784666	0.42593550160834087	-0.3842533059311557	-2.186797634913971	-0.4317033844764796	-2.1435864564597296	-2.2031115366212912	-4.5129221687906504	-3.4702848440534813	-3.3725715704877537	-2.389790144169349	0.47289545590145127	0.8363985558221149	2.2031988908327222	1.375277379042484	1.4637527426815686	0.5552050987676277	0.9070718997252629	2.3791763075289305	1.2977188445735421	7.6761111829654505	3.6481925945714164	3.140941827964251	5.116875737532298	1.9189699076362803	-0.6689599318227418
chr2L:9120411-9121609	3.445962511786205	1.355211673877651	1.0604348416167464	0.6252873828651146	2.6702397218306584	1.349194748593603	-0.5050184077099936	0.18535720322161653	0.558234511288188	1.5872202017639745	1.487975680784666	0.42593550160834087	-0.3842533059311557	-2.186797634913971	-0.4317033844764796	-2.1435864564597296	-2.2031115366212912	-4.5129221687906504	-3.4702848440534813	-3.3725715704877537	-2.389790144169349	0.47289545590145127	0.8363985558221149	2.2031988908327222	1.375277379042484	1.4637527426815686	0.5552050987676277	0.9070718997252629	2.3791763075289305	1.2977188445735421	7.6761111829654505	3.6481925945714164	3.140941827964251	5.116875737532298	1.9189699076362803	-0.6689599318227418	-2.3485211296853086	-4.561413097860108	-3.843412344354337	-0.8622067231844517	0.0	-0.9884928598239788	-3.9729611609139295	-4.458991628862131	-1.1737218734474009	0.32675222119505476	-0.5552050987676277	2.4700775029006325	-0.3033815390152594
chr2L:9123694-9124619	0.18535720322161653	0.558234511288188	1.5872202017639745	1.487975680784666	0.42593550160834087	-0.3842533059311557	-2.186797634913971	-0.4317033844764796	-2.1435864564597296	-2.2031115366212912	-4.5129221687906504	-3.4702848440534813	-3.3725715704877537	-2.389790144169349	0.47289545590145127	0.8363985558221149	2.2031988908327222	1.375277379042484	1.4637527426815686	0.5552050987676277	0.9070718997252629	2.3791763075289305	1.2977188445735421	7.6761111829654505	3.6481925945714164	3.140941827964251	5.116875737532298	1.9189699076362803	-0.6689599318227418	-2.3485211296853086	-4.561413097860108	-3.843412344354337	-0.8622067231844517	0.0	-0.9884928598239788	-3.9729611609139295	-4.458991628862131	-1.1737218734474009	0.32675222119505476	-0.5552050987676277	2.4700775029006325	-0.3033815390152594	1.9084850188786497	-1.3872293660685078	2.98318142046776	0.8037685992600405	0.0	-1.4637527426815689	0.2970603550614013
chr2L:9125082-9126333	1.487975680784666	0.42593550160834087	-0.3842533059311557	-2.186797634913971	-0.4317033844764796	-2.1435864564597296	-2.2031115366212912	-4.5129221687906504	-3.4702848440534813	-3.3725715704877537	-2.389790144169349	0.47289545590145127	0.8363985558221149	2.2031988908327222	1.375277379042484	1.4637527426815686	0.5552050987676277	0.9070718997252629	2.3791763075289305	1.2977188445735421	7.6761111829654505	3.6481925945714164	3.140941827964251	5.116875737532298	1.9189699076362803	-0.6689599318227418	-2.3485211296853086	-4.561413097860108	-3.843412344354337	-0.8622067231844517	0.0	-0.9884928598239788	-3.9729611609139295	-4.458991628862131	-1.1737218734474009	0.32675222119505476	-0.5552050987676277	2.4700775029006325	-0.3033815390152594	1.9084850188786497	-1.3872293660685078	2.98318142046776	0.8037685992600405	0.0	-1.4637527426815689	0.2970603550614013	0.07489527501443842	-0.2639806038863816	-1.2649520993214214
chr2L:9157737-9159327	0.28063841747577606	-1.057978999930156	0.1773058221444693	-1.135798064809434	-2.10576999947103	-0.7357890626869555	-2.9721484369779314	-2.913906177511785	-0.32675222119505476	-0.32675222119505476	0.47712125471966244	-4.01341012008858	-5.208843456647436	-3.107446049027677	-0.855730225591327	-1.967221329436397	-0.5722315223304937	-4.064750340110716	-2.9191501030237657	0.32675222119505476	-2.5234985524433395	-4.149076828326183	-2.1677726413203837	-1.3739534338308652	-8.040946073970147	-0.8807275879539905	-3.662051072513431	0.652173862458181	1.8489905787437184	1.6432643673931602	0.0	-0.2406233412219088	-4.355722670454637	0.8403490663464235	0.3981750490196386	0.8065359368777398	0.7359535705891888	2.5803144682002714	6.610609782222168	9.362998431495356	10.379511139316234	2.7418644723031713	1.9084850188786497	-0.3842533059311557	0.8457119955017671	14.485861728877444	7.715680052155493	0.9884928598239788	7.155131758384796
chr2L:9256057-9257639	-3.7326457140234264	-2.6480684791877245	-0.47712125471966244	-0.47712125471966244	0.0	0.47712125471966244	1.4637527426815686	0.3842533059311557	0.0	0.9884928598239788	0.6252873828651146	1.3754968084317083	1.2202113830661716	5.24378713597772	0.27482272280677394	3.9053811282808732	2.05614818068865	2.205293594113166	1.7367090904868654	1.388392180595579	2.605636336016638	2.528834980246037	2.706631997466156	2.419480424883032	0.0	0.0	0.0	0.0	0.0	0.0	0.0	0.0	0.0	2.462898335257891	2.0160315820447554	0.22598107500165915	3.495211736795415	1.7080806449275472	7.614979107400838	1.1535175700737104	-0.2887691230768229	-0.3842533059311557	0.9884928598239788	2.9792574701500705	14.133490866028065	12.60190851270851	10.226611650031204	1.2780642861172016	13.853085684950802
chr2L:9385693-9386431	4.623051995875253	1.9137363746256377	0.985562404731787	-1.5766429409279779	-2.405618938043391	-2.6111074769765072	-1.5208713702808527	-3.426609346019517	-5.41940729489059	-9.151504703796745	-7.769441462624249	-5.5419728080839255	-3.705186884622939	-8.222513442860803	-8.410264718633956	-14.280648023922014	-10.38166738216056	-10.764972159665225	-7.054403487064597	-6.9737544126588755	-0.9568070777091172	0.0	-3.7028400490352498	-4.576827980032697	-5.171377535321337	-5.465412100366674	-9.855213003465144	-8.93213904590589	-11.441524002418557	-13.921194991766015	-14.446931035268449	-8.562395887295473	-0.8065359368777398	0.0	-3.6033873774085157	-12.429274742830264	-3.336174531147283	-0.7359535705891888	-0.3842533059311557	0.47712125471966244	0.46081782063424803	0.0	-0.6867325911188109	1.4637527426815686	1.7299282352711574	-0.1728608089446805	1.8424624924383652	5.745555678910336	-0.9070718997252634
chr2L:9386432-9386908	1.9137363746256377	0.985562404731787	-1.5766429409279779	-2.405618938043391	-2.6111074769765072	-1.5208713702808527	-3.426609346019517	-5.41940729489059	-9.151504703796745	-7.769441462624249	-5.5419728080839255	-3.705186884622939	-8.222513442860803	-8.410264718633956	-14.280648023922014	-10.38166738216056	-10.764972159665225	-7.054403487064597	-6.9737544126588755	-0.9568070777091172	0.0	-3.7028400490352498	-4.576827980032697	-5.171377535321337	-5.465412100366674	-9.855213003465144	-8.93213904590589	-11.441524002418557	-13.921194991766015	-14.446931035268449	-8.562395887295473	-0.8065359368777398	0.0	-3.6033873774085157	-12.429274742830264	-3.336174531147283	-0.7359535705891888	-0.3842533059311557	0.47712125471966244	0.46081782063424803	0.0	-0.6867325911188109	1.4637527426815686	1.7299282352711574	-0.1728608089446805	1.8424624924383652	5.745555678910336	-0.9070718997252634	0.0
chr2L:9396422-9397005	0.0	-3.7028400490352498	-4.576827980032697	-5.171377535321337	-5.465412100366674	-9.855213003465144	-8.93213904590589	-11.441524002418557	-13.921194991766015	-14.446931035268449	-8.562395887295473	-0.8065359368777398	0.0	-3.6033873774085157	-12.429274742830264	-3.336174531147283	-0.7359535705891888	-0.3842533059311557	0.47712125471966244	0.46081782063424803	0.0	-0.6867325911188109	1.4637527426815686	1.7299282352711574	-0.1728608089446805	1.8424624924383652	5.745555678910336	-0.9070718997252634	0.0	0.0	0.0	0.8874803547657467	3.4171763661307932	4.548379443585871	5.3619096972392795	3.1582932207409904	2.1250343337699493	3.774384102878585	2.3059538077846065	2.871390754147333	3.838354272675495	3.8850485813374935	4.2821923184118384	7.466880854059299	4.731923192479359	1.9212665296557787	4.585392006600801	4.6894485434590045	6.183412810648457
chr2L:9464898-9465630	9.194375881378075	4.738442041654356	2.907329948899719	6.549862293423125	6.583343264835487	5.314736840785525	0.9085772243244467	0.5582575783962771	1.0824153052119205	2.4941121486136986	0.6252873828651146	-0.7359535705891888	0.0	4.188949971321709	18.437800918588124	13.813555971147675	12.099943528131917	19.949623325260422	14.032494664893038	18.772052411193393	7.538111371700305	15.548455466014438	9.760713687913862	5.060390478962621	-0.3660904870895028	-5.040549141594708	-5.665801510274414	-3.998800345847023	-8.328683041041987	-5.972499374043898	-10.527894676499246	-10.316816198066254	-2.259982999975834	2.1207767686017105	5.04334274931536	12.125449605361082	7.877310052927094	6.1341737018946	2.5750869063313844	1.5109074467008738	-0.8798036146160633	-2.3136520304421784	-9.36284859736488	-13.078513187288614	-9.622725583284009	-7.956790164553314	0.3411449834230643	-5.619562197475144	-2.8843915767799766
chr2L:9520632-9520821	-9.714818520816257	0.0	-10.63014905409117	-26.57518407576746	-28.748254415058355	-31.41833525125637	-42.76838444665259	-14.779904481636036	-2.3286248352848276	-1.0668755590631576	0.0	0.0	0.0	0.0	0.0	0.0	0.0	0.0	0.0	0.0	0.0	0.0	0.0	0.0	0.0	0.0	0.0	0.0	0.0	1.4431543474115518	0.6252873828651146	9.0986892870984	7.088917370820523	13.359296755777567	2.357756426829297	6.0880011813450485	28.4960090293246	9.885835806721506	2.3286248352848276	8.5321318027077	13.318266293643605	13.980199852910037	11.004401453972696	8.786161756523878	5.606021214696741	1.5491954056850035	-0.37490040548028586	-8.312263200949811	-5.587067773938296
chr2L:9520822-9521846	-9.714818520816257	0.0	-10.63014905409117	-26.57518407576746	-28.748254415058355	-31.41833525125637	-42.76838444665259	-14.779904481636036	-2.3286248352848276	-1.0668755590631576	0.0	0.0	0.0	0.0	0.0	0.0	0.0	0.0	0.0	0.0	0.0	0.0	0.0	0.0	0.0	0.0	0.0	0.0	0.0	1.4431543474115518	0.6252873828651146	9.0986892870984	7.088917370820523	13.359296755777567	2.357756426829297	6.0880011813450485	28.4960090293246	9.885835806721506	2.3286248352848276	8.5321318027077	13.318266293643605	13.980199852910037	11.004401453972696	8.786161756523878	5.606021214696741	1.5491954056850035	-0.37490040548028586	-8.312263200949811	-5.587067773938296
chr2L:9576264-9577266	8.520655465280434	10.63143723102463	10.224404648909985	15.347088770309211	9.966541184689248	1.684872899606169	0.8065359368777398	6.919545232562412	7.365796474882704	10.305584590163017	9.97256201032385	10.283121494705806	4.819176610676909	0.6252873828651146	5.657533343956867	6.217892282047637	0.3174792021990947	8.137448014350946	10.521421151761514	7.489137257342038	7.1549904348847315	0.7948020817123125	-1.190311783736824	-3.512282566563803	-3.4173903673621204	-6.240479385346863	-6.459724009665058	-6.07716931112312	-0.9459701157078284	7.128089200180644	5.7042056923092295	7.588170979783584	0.708725377637265	1.7969348972683803	0.8545603367822583	-1.5162595451633984	-3.314990441119246	-4.220102824287885	-4.624007504053368	-5.917922881330905	-4.4865409986625115	-4.8653781183708205	-7.427440412236836	-5.7078629116826844	-3.0631968990402	-3.4510922460805844	-4.825590699145469	0.0	-3.8894112012471207
chr2L:9612115-9613046	-4.037606806357678	-3.812224949483658	-0.3842533059311557	-0.7359535705891888	-0.3887461076840382	-6.857752157532939	-3.4120522971681324	-3.2174295219414226	-4.359089988892987	-1.3821770810048504	-1.6219397094069283	-1.269727455860856	4.533366628823688	8.390877339206956	1.3528435241215888	-0.26145052715670036	1.9769857196479577	3.1791090847287973	19.927110645497933	28.39616472906149	26.173703539100703	21.939777005344837	8.805354633261766	7.085619576066626	1.8348471905878037	-4.323843200871645	-12.327862613755862	-19.737875154181694	-18.886369176135833	-8.470228293056282	14.499921152639576	15.662337073924686	10.085828086991352	11.780333254235654	5.702586922124788	2.1686979457394804	-0.04943009316182198	-1.0836140958364988	1.7746868000952347	-1.9019108721528433	4.236563726340338	6.982139768841075	4.866400984023863	5.572943096306718	4.983888277948668	5.248455010243306	5.77135433512827	5.949919858824274	5.168768851261314
chr2L:9613047-9614218	-0.3842533059311557	-0.7359535705891888	-0.3887461076840382	-6.857752157532939	-3.4120522971681324	-3.2174295219414226	-4.359089988892987	-1.3821770810048504	-1.6219397094069283	-1.269727455860856	4.533366628823688	8.390877339206956	1.3528435241215888	-0.26145052715670036	1.9769857196479577	3.1791090847287973	19.927110645497933	28.39616472906149	26.173703539100703	21.939777005344837	8.805354633261766	7.085619576066626	1.8348471905878037	-4.323843200871645	-12.327862613755862	-19.737875154181694	-18.886369176135833	-8.470228293056282	14.499921152639576	15.662337073924686	10.085828086991352	11.780333254235654	5.702586922124788	2.1686979457394804	-0.04943009316182198	-1.0836140958364988	1.7746868000952347	-1.9019108721528433	4.236563726340338	6.982139768841075	4.866400984023863	5.572943096306718	4.983888277948668	5.248455010243306	5.77135433512827	5.949919858824274	5.168768851261314	6.404938067835619	7.017365097717433
chr2L:9660625-9661977	-10.741108817167872	-19.287044789591906	-19.773915375321963	-20.18306532036906	-8.961562215973252	6.54506899193272	7.194715978648703	8.177604266458504	4.541024111804231	-0.3639761139146181	-3.805300803666693	-6.429012381309989	-5.359524714260109	8.023210297572634	7.823862486006874	8.759966520193046	7.310176488843369	1.9053327223416798	3.6709165519952105	5.726461388089723	8.033080776214785	3.786174509224171	3.3005466858237016	-1.0384451646100346	1.094236968473442	-2.850719947257736	-2.582861072593932	-3.4936997078821097	-4.315128581753126	-6.670558527492864	-3.8827746788976465	-9.366522028951415	-8.58204387500495	-5.731930778723352	-4.477723080430495	-9.030209459879392	-10.22101713725948	-7.415105214518655	0.4754919047238534	-1.2164673499084746	-1.1562919640470675	-1.1435289225039533	-0.14280065354848312	1.2657512869518648	2.978390640269458	4.627437741916666	-1.4700822753787204	0.9034043916225996	4.248762080339332
chr2L:9666187-9667298	-6.429012381309989	-5.359524714260109	8.023210297572634	7.823862486006874	8.759966520193046	7.310176488843369	1.9053327223416798	3.6709165519952105	5.726461388089723	8.033080776214785	3.786174509224171	3.3005466858237016	-1.0384451646100346	1.094236968473442	-2.850719947257736	-2.582861072593932	-3.4936997078821097	-4.315128581753126	-6.670558527492864	-3.8827746788976465	-9.366522028951415	-8.58204387500495	-5.731930778723352	-4.477723080430495	-9.030209459879392	-10.22101713725948	-7.415105214518655	0.4754919047238534	-1.2164673499084746	-1.1562919640470675	-1.1435289225039533	-0.14280065354848312	1.2657512869518648	2.978390640269458	4.627437741916666	-1.4700822753787204	0.9034043916225996	4.248762080339332	2.1763487719854204	6.108031007383448	5.35452553344781	0.8881232239143072	2.200135302095254	5.6733780742683235	8.269781401017708	10.952121494015186	6.610140277905843	1.967221329436397	0.29815214289168646
chr2L:9705151-9706905	-12.971334868553571	-18.968276981604568	-9.96109099757109	-18.891397515952466	-19.548458040487503	-2.879723976178439	-3.8307786762344884	-13.095488802444496	-11.100089938310107	-8.553231211704887	-6.912483306522475	0.32675222119505476	-3.9159148262179055	-7.312932688884616	-3.905290282596934	-7.698113155665369	-5.156000871468465	0.9648536905119721	-11.17932845180178	-9.276798730102643	-1.4807113414687347	-8.392219072107551	-6.213297137482627	-7.40615215910529	-0.2105263209141679	-0.7359535705891888	-1.3821770810048504	1.096439221839007	-0.5824501369079591	-2.4689693553324203	-0.39734068960651336	0.5346537949190744	0.8000802557966666	0.9164794500562365	-0.47712125471966244	0.3842533059311557	1.3346532042087658	4.266642702680126	-0.8331037697083299	4.457231843049033	3.325353359970018	3.2104939380154547	4.510406223420588	5.621488087550042	1.7685797944572463	2.5701486613493376	3.5181874953941144	1.9580378494397204	0.2225078742669018
chr2L:9721340-9721734	0.8000802557966666	0.9164794500562365	-0.47712125471966244	0.3842533059311557	1.3346532042087658	4.266642702680126	-0.8331037697083299	4.457231843049033	3.325353359970018	3.2104939380154547	4.510406223420588	5.621488087550042	1.7685797944572463	2.5701486613493376	3.5181874953941144	1.9580378494397204	0.2225078742669018	0.929898399102074	1.2334025563797193	2.9618652558609337	0.47712125471966244	-0.5552050987676277	0.32675222119505476	1.154415024542271	5.188610380060842	3.41774045505782	3.2705581009177305	1.1919057782772495	-0.4062896020363333	-0.5463320407197865	1.7534324533942185	-1.8522702091329015	-2.534984060161506	-1.0048541363690433	0.0	-0.05951451444580702	-0.47712125471966244	-0.15859125687843956	2.3046023730719125	1.1479232398912642	1.0668755590631576	-0.2406233412219088	1.7911974019645225	2.075399662358889	3.3072889136625805	2.901292357263115	3.123690313342969	2.901890391744821	0.0
chr2L:9722128-9722442	-0.47712125471966244	0.3842533059311557	1.3346532042087658	4.266642702680126	-0.8331037697083299	4.457231843049033	3.325353359970018	3.2104939380154547	4.510406223420588	5.621488087550042	1.7685797944572463	2.5701486613493376	3.5181874953941144	1.9580378494397204	0.2225078742669018	0.929898399102074	1.2334025563797193	2.9618652558609337	0.47712125471966244	-0.5552050987676277	0.32675222119505476	1.154415024542271	5.188610380060842	3.41774045505782	3.2705581009177305	1.1919057782772495	-0.4062896020363333	-0.5463320407197865	1.7534324533942185	-1.8522702091329015	-2.534984060161506	-1.0048541363690433	0.0	-0.05951451444580702	-0.47712125471966244	-0.15859125687843956	2.3046023730719125	1.1479232398912642	1.0668755590631576	-0.2406233412219088	1.7911974019645225	2.075399662358889	3.3072889136625805	2.901292357263115	3.123690313342969	2.901890391744821	0.0	0.8065359368777398	1.9696516980793104
chr2L:9722443-9723146	-0.47712125471966244	0.3842533059311557	1.3346532042087658	4.266642702680126	-0.8331037697083299	4.457231843049033	3.325353359970018	3.2104939380154547	4.510406223420588	5.621488087550042	1.7685797944572463	2.5701486613493376	3.5181874953941144	1.9580378494397204	0.2225078742669018	0.929898399102074	1.2334025563797193	2.9618652558609337	0.47712125471966244	-0.5552050987676277	0.32675222119505476	1.154415024542271	5.188610380060842	3.41774045505782	3.2705581009177305	1.1919057782772495	-0.4062896020363333	-0.5463320407197865	1.7534324533942185	-1.8522702091329015	-2.534984060161506	-1.0048541363690433	0.0	-0.05951451444580702	-0.47712125471966244	-0.15859125687843956	2.3046023730719125	1.1479232398912642	1.0668755590631576	-0.2406233412219088	1.7911974019645225	2.075399662358889	3.3072889136625805	2.901292357263115	3.123690313342969	2.901890391744821	0.0	0.8065359368777398	1.9696516980793104
chr2L:9730795-9731610	2.9618652558609337	0.47712125471966244	-0.5552050987676277	0.32675222119505476	1.154415024542271	5.188610380060842	3.41774045505782	3.2705581009177305	1.1919057782772495	-0.4062896020363333	-0.5463320407197865	1.7534324533942185	-1.8522702091329015	-2.534984060161506	-1.0048541363690433	0.0	-0.05951451444580702	-0.47712125471966244	-0.15859125687843956	2.3046023730719125	1.1479232398912642	1.0668755590631576	-0.2406233412219088	1.7911974019645225	2.075399662358889	3.3072889136625805	2.901292357263115	3.123690313342969	2.901890391744821	0.0	0.8065359368777398	1.9696516980793104	2.006089397071571	4.23165125394215	-1.1400038401325445	-4.314680998981927	-5.1949597841777715	1.1944071467488453	10.82873001121603	18.35273616885514	21.271085135353665	22.70800825040323	23.20078534201147	15.516460728394572	11.487173614271159	6.738766728353889	1.079903810923976	-3.7996533363519065	-7.1384163183857545
chr2L:9731631-9732326	-0.5552050987676277	0.32675222119505476	1.154415024542271	5.188610380060842	3.41774045505782	3.2705581009177305	1.1919057782772495	-0.4062896020363333	-0.5463320407197865	1.7534324533942185	-1.8522702091329015	-2.534984060161506	-1.0048541363690433	0.0	-0.05951451444580702	-0.47712125471966244	-0.15859125687843956	2.3046023730719125	1.1479232398912642	1.0668755590631576	-0.2406233412219088	1.7911974019645225	2.075399662358889	3.3072889136625805	2.901292357263115	3.123690313342969	2.901890391744821	0.0	0.8065359368777398	1.9696516980793104	2.006089397071571	4.23165125394215	-1.1400038401325445	-4.314680998981927	-5.1949597841777715	1.1944071467488453	10.82873001121603	18.35273616885514	21.271085135353665	22.70800825040323	23.20078534201147	15.516460728394572	11.487173614271159	6.738766728353889	1.079903810923976	-3.7996533363519065	-7.1384163183857545	-10.965315218928673	-0.3904109121849539
chr2L:9775378-9776992	0.093189715562479	-1.8541569115368965	0.09105099036729138	-4.6106060589448	-0.7284673798514961	2.8320961218608174	-0.9616978496231259	0.8563237827988177	-4.682569917280678	-6.748091459761713	-8.006760647149477	-8.421737465448759	-8.014022411809094	-5.952759344714148	-7.737182436357815	-8.290554888469865	-9.393623153221967	-5.5694652713293475	-6.486410459022508	-4.908905140160225	-1.684872899606169	-0.7359535705891888	-3.5489382806057588	-4.01034648355136	-2.5848188600563713	-1.0259881773607977	-2.3217704432793145	-1.8617335419158896	-0.8659350392819396	1.7702792771980684	0.0	-0.7262844422466019	-0.7443655077607471	0.07647421607080238	0.520866879439611	1.7623856782646938	1.910096176972613	0.637413146756501	-0.47712125471966244	0.3842533059311557	-0.3227401912018197	-0.0881921373083112	1.7094525225853183	2.5169728920199645	0.7355626206714848	1.1990554420490733	-0.5965885426102082	-0.20382422799232708	-5.04434171495457
chr2L:9789861-9791079	1.7702792771980684	0.0	-0.7262844422466019	-0.7443655077607471	0.07647421607080238	0.520866879439611	1.7623856782646938	1.910096176972613	0.637413146756501	-0.47712125471966244	0.3842533059311557	-0.3227401912018197	-0.0881921373083112	1.7094525225853183	2.5169728920199645	0.7355626206714848	1.1990554420490733	-0.5965885426102082	-0.20382422799232708	-5.04434171495457	-7.146620500864599	-6.371732765419207	-6.9944585260407495	-2.0305405646918233	-7.284231581256678	-2.2026794732399595	-1.9084850188786497	-4.454847118085093	-7.916271443148992	-1.152257945546506	-4.902332696909468	-3.099198133844057	-7.090228913154215	-4.735527854492832	-2.4167483847734843	-4.4244000487554604	0.0	0.0	10.013256869482593	21.462609337472372	15.91128632011388	5.240840226043011	24.52533861416446	19.884509807310483	13.672893090675654	7.739259506847198	6.7144499483817395	4.887244103556817	18.516931799974454
chr2L:9791080-9791479	-0.7443655077607471	0.07647421607080238	0.520866879439611	1.7623856782646938	1.910096176972613	0.637413146756501	-0.47712125471966244	0.3842533059311557	-0.3227401912018197	-0.0881921373083112	1.7094525225853183	2.5169728920199645	0.7355626206714848	1.1990554420490733	-0.5965885426102082	-0.20382422799232708	-5.04434171495457	-7.146620500864599	-6.371732765419207	-6.9944585260407495	-2.0305405646918233	-7.284231581256678	-2.2026794732399595	-1.9084850188786497	-4.454847118085093	-7.916271443148992	-1.152257945546506	-4.902332696909468	-3.099198133844057	-7.090228913154215	-4.735527854492832	-2.4167483847734843	-4.4244000487554604	0.0	0.0	10.013256869482593	21.462609337472372	15.91128632011388	5.240840226043011	24.52533861416446	19.884509807310483	13.672893090675654	7.739259506847198	6.7144499483817395	4.887244103556817	18.516931799974454	20.73247847091118	18.54130439096466	13.535909740762536
chr2L:9885309-9885782	1.3502331414018474	6.25094241977302	2.3638237994268945	2.361490451214522	2.193059046244885	0.7266467239998708	-0.20263995773712887	-3.1012312606144374	-1.0224392752275977	-2.22019241958102	-0.13906948780066597	-3.708944886098549	-1.6744618218526375	-0.2406233412219088	-5.553240798429319	-1.7412160115666815	-4.033365229425054	-4.642473822466457	-2.4119010443691455	-2.8421807727505013	-3.3494041527797136	-5.227967173353741	-1.7115341193933067	0.0	-7.432707521548639	-6.348135213015384	3.5431581705954045	1.0362199795409535	0.32675222119505476	-0.12030794209542073	1.9721050419103172	0.0	1.885210904955993	1.4532380401181537	0.32675222119505476	-0.6252873828651145	0.794386000598117	0.284170564496375	4.25355454690032	-2.259982999975834	0.47712125471966244	0.47712125471966244	0.16564503683859236	4.331086957667959	4.45344507907393	2.5033172587230967	2.5197321360890585	-0.6790941107861987	3.8515995055843892
chr2L:9886894-9888536	2.361490451214522	2.193059046244885	0.7266467239998708	-0.20263995773712887	-3.1012312606144374	-1.0224392752275977	-2.22019241958102	-0.13906948780066597	-3.708944886098549	-1.6744618218526375	-0.2406233412219088	-5.553240798429319	-1.7412160115666815	-4.033365229425054	-4.642473822466457	-2.4119010443691455	-2.8421807727505013	-3.3494041527797136	-5.227967173353741	-1.7115341193933067	0.0	-7.432707521548639	-6.348135213015384	3.5431581705954045	1.0362199795409535	0.32675222119505476	-0.12030794209542073	1.9721050419103172	0.0	1.885210904955993	1.4532380401181537	0.32675222119505476	-0.6252873828651145	0.794386000598117	0.284170564496375	4.25355454690032	-2.259982999975834	0.47712125471966244	0.47712125471966244	0.16564503683859236	4.331086957667959	4.45344507907393	2.5033172587230967	2.5197321360890585	-0.6790941107861987	3.8515995055843892	1.4571640772950463	1.4563801869914204	2.6439917507181834
chr2L:9937792-9938499	10.057729391162978	20.017132482190576	18.06110137980453	20.38827407851224	9.616188789023422	1.3717496078721767	3.508798688250286	7.788648709163636	7.213206209547169	0.9269250604438054	-0.582383601084804	-8.1027849371706	-0.07475554146237992	-1.1296213231061605	-2.6595863574560714	3.0634413110609136	-0.3485381484175778	-1.3767214885283883	-8.595283741132002	-9.768546032283588	2.8496802822049805	9.689812214210914	4.428756668694428	-0.2406233412219088	0.0	0.0	0.0	0.0	0.0	1.4637527426815686	1.0466924622419154	12.87276803323307	20.600439189188922	22.517781323321646	19.131489912340168	5.597261470236594	-0.2887691230768229	4.740262719480323	4.340436354815791	6.703770018073666	11.357446439424432	10.15980622403238	6.5265886032178955	3.320041756029095	-1.6063539409059668	-1.7631892975978962	-5.774909510225448	-6.147092511791119	-2.5417448035480845
chr2L:9938500-9939096	18.06110137980453	20.38827407851224	9.616188789023422	1.3717496078721767	3.508798688250286	7.788648709163636	7.213206209547169	0.9269250604438054	-0.582383601084804	-8.1027849371706	-0.07475554146237992	-1.1296213231061605	-2.6595863574560714	3.0634413110609136	-0.3485381484175778	-1.3767214885283883	-8.595283741132002	-9.768546032283588	2.8496802822049805	9.689812214210914	4.428756668694428	-0.2406233412219088	0.0	0.0	0.0	0.0	0.0	1.4637527426815686	1.0466924622419154	12.87276803323307	20.600439189188922	22.517781323321646	19.131489912340168	5.597261470236594	-0.2887691230768229	4.740262719480323	4.340436354815791	6.703770018073666	11.357446439424432	10.15980622403238	6.5265886032178955	3.320041756029095	-1.6063539409059668	-1.7631892975978962	-5.774909510225448	-6.147092511791119	-2.5417448035480845	-2.5376487689659335	4.684382684658052
chr2L:9966433-9967916	-4.970056888639203	-8.549009270961822	-10.855416689350056	-10.588663163610715	-5.795539912082991	8.225459826566844	7.0620726979437185	8.054739418667472	7.805472653064234	9.535816579149058	6.601282258248984	17.484808520244027	14.81241414356769	14.438598748960949	15.056344579642014	8.6606104608532	5.197099297983853	4.896613847466632	3.0360378804801527	2.836359559569596	2.3945809613084093	-0.5681636727174793	0.1506000507196043	-0.5029935038082729	-2.0423232077859526	-4.003063378224936	-5.698029751319028	-2.670316305455201	-3.6259529067132155	-3.244212574673457	-3.854952090940966	-3.676361311139915	-2.3406917056768273	-4.936466608488468	-5.08287882091728	-3.590839003524297	-5.955951098200716	-6.530986324421661	-5.5492890359665585	-5.439969700773247	-5.207091382635076	-6.72753132138919	-5.632319947747109	-6.740226178528851	6.301713769986823	8.314338822939938	15.528737869222963	17.46460786415984	17.226019830557618
chr2L:9984529-9985142	-6.530986324421661	-5.5492890359665585	-5.439969700773247	-5.207091382635076	-6.72753132138919	-5.632319947747109	-6.740226178528851	6.301713769986823	8.314338822939938	15.528737869222963	17.46460786415984	17.226019830557618	10.325782578756453	12.900228567672082	10.201530458955412	6.776872713569162	5.72076142369944	3.762844998120415	0.18072198645085483	-2.8413398244676142	-3.2781122309483997	-6.430929001193026	-4.294021335062586	-5.844701979774805	-3.19296327820302	-5.202955403628875	-7.151790456073289	-3.976389143224826	-5.541856515537941	-6.355402070618201	-5.830650317809561	-5.978625040006467	-9.078153337726622	-8.792761470177554	-9.118854824171217	-11.053609289527305	-14.720936787561916	-15.366497892579387	-17.832251178987146	-5.957861014225544	-0.036050663495053974	-3.509247784557812	-4.965872028948118	-3.7930958791239746	-6.781964301720371	-3.2573876616125066	-0.4666095473949303	1.6806839062132066	3.1428267114340915
chr2L:10044716-10045815	11.124198451922418	4.029427712852459	3.158162337831675	6.098463005983635	13.966972794041528	32.681967396071315	19.728852937421934	18.217701908886053	10.473627284646932	7.867718848415201	0.31109342998962186	-3.936004151600785	-12.811388416286984	-15.74891909150756	-14.188790618365497	-19.291499862536508	-18.5732120551877	-14.500253815406403	3.9289498041455806	8.003633418583908	13.125989232408934	11.212836796679218	10.270886201468597	5.513554456470702	-0.6279517250664927	-7.140335022013463	-10.326857888420141	-13.738761787467814	-17.586382794788904	-8.44113598593378	5.9901538465083695	9.339425422450377	10.523279251260371	13.747235713006997	5.646501871539863	5.8577048543000165	1.955526080610021	1.8258425224131114	3.2121631914673685	-0.37620555366114655	-2.318947235552135	-4.625146554739438	-2.382933236846543	-1.9771555015580273	-2.2111136185005305	-4.126243046162616	-0.8097316386735297	-1.0668755590631576	-2.0958017614894935
chr2L:10056794-10057694	-0.6279517250664927	-7.140335022013463	-10.326857888420141	-13.738761787467814	-17.586382794788904	-8.44113598593378	5.9901538465083695	9.339425422450377	10.523279251260371	13.747235713006997	5.646501871539863	5.8577048543000165	1.955526080610021	1.8258425224131114	3.2121631914673685	-0.37620555366114655	-2.318947235552135	-4.625146554739438	-2.382933236846543	-1.9771555015580273	-2.2111136185005305	-4.126243046162616	-0.8097316386735297	-1.0668755590631576	-2.0958017614894935	-2.6921464144300664	-2.323336437800492	-2.4089139526345456	-2.344452641393289	-3.555217880870908	-2.9994893068304496	-3.684559949246426	-1.8000707076147637	-3.4544203967412823	-6.462659525532832	0.024716147631918674	1.5261250172585696	0.9884928598239788	-0.3842533059311557	-0.6025013259654013	0.9142985962534581	-0.628248327464556	-0.2751042920756612	-0.6910294564930665	-4.323355177651085	-6.229838619725082	-3.683473631444131	-6.3123922142258895	-6.668680689230277
[truncated: 3,534 more rows]
[truncated: 151 more columns]
