# Supplementary material for: Convergence of topological domain boundaries, insulators, and polytene interbands revealed by high-resolution mapping of chromatin contacts in the early Drosophila melanogaster embryo
Source: eLife. 2017 Nov 17;6:e29550. doi: 10.7554/eLife.29550 (PMC5739541; doi:10.7554/eLife.29550)
Supplement: Supplementary file 2. [file elife-29550-supp2.zip › ChIP_data_fig3/nc14_all_dm3_CompressedBinCounts_500bp_weightedDirectionality_w100_b500.txt]

chr2L:16287500-16287999	11.432590440699238	6.442015845967162	2.417613669615073	-0.3925321755029738	-0.5373968491460306	1.577224527712804	2.695733337249591	-1.1737218734474009	-0.8306338155442856	-0.6354674244996235	-3.911186599248887	-0.47561549750310156	-4.453786474767185	-5.395687050714459	-4.549177199387736	-6.467895541456016	-5.402339502961971	-2.503281875859784	-3.374581738673367	-0.58136289059981	-5.563971954187614	-6.250778815240054	-7.991916551363719	-6.675576891040028	-7.865215729188477	-1.7879458217111173	-6.425479514443333	-4.417043944872175	1.0878617979457672	8.322469714405319	4.3509482439698095	3.1952356764755745	0.7224862990536621	1.1708874508528289	0.7099740011660672	-2.275293227797348	-2.0063387676073714	-2.0340056485628333	-0.4269703884801331	-2.702867110409669	6.761409201923485	16.763105512008828	19.196909622239886	14.731859548230814	2.730943895652888	-0.16677557215419928	-6.255150635218152	-5.742615508631563	-8.662225685377177
chrX:19760533-19761032	1.1977306136223815	-0.26145052715670036	0.9059652567236041	0.6252873828651146	0.2614505271567006	1.0668755590631576	3.2661814053226177	1.7632448041694122	4.757969631836709	5.315098283180568	4.805110069260468	3.785822124007979	-0.12298532010364062	-1.76176908729231	-6.83457318434187	-4.876762855157994	-1.720891669298382	-5.103274535932588	-3.7742867185066493	-4.1229066941789485	-4.765112852064041	0.6427383714294621	-1.258663359455324	0.8303377751134301	-0.06501235657103137	1.5977862035749206	4.175445191073948	1.4419159909526345	1.2068384389877373	-0.22810620406449464	3.1657136574483133	8.920714050512064	1.9496239301567029	6.119053707338275	5.306262957676913	4.156329470963498	1.816580046037271	0.8282341984846825	-6.459724009665058	-5.054577480122959	-5.886525045557087	-3.8934630306473923	-2.103277764706862	-3.2388455305740353	-2.6710506603388344	-1.25526548820407	-5.198691315365606	-2.700091555201212	-4.066553903203599
chr3R:2308081-2307582	16.547634507097072	14.68086018088009	1.6927352453282947	0.21052632091416779	15.666695615251886	17.58485868050104	6.4385910624845994	0.0	1.9084850188786497	12.031201103099358	26.855051379020082	22.408094491458034	35.71030092812981	24.833143494678236	17.177096759962385	17.54256607697932	16.091815317500753	14.480969644503647	11.891757668164377	3.947454919429693	3.6472221350435103	1.9867266138901833	-2.340074896815983	-0.15970438949009866	-4.667761236784884	-3.4839843552096226	-5.873403840256335	-5.833942363307209	-7.442147945616184	-9.719064723169692	-5.968773469142504	-3.8363494836718273	-1.282652910497974	-6.487167000393233	-2.4237951025203626	-0.8526405704718831	-2.307850561369353	-2.537133033352434	-3.5034652346150135	-7.652692889637122	-8.515960032069541	-12.770655212366023	-10.538969249107968	-18.794430416518665	-21.996299702656902	-21.477665422707297	-29.320862781871423	-20.49026633290647	-13.05046440455854
chr3R:17313222-17313721	-0.40397868033487966	-4.140423911404138	-4.148134342166027	-5.166297993647559	-3.8571437019499593	-5.333030775564189	-9.304606531431405	-5.150674800322597	-6.6069042008467855	-10.882135893921703	-10.820763492926423	-10.159266691091739	-10.337195981901683	-11.465181522287955	-2.1997210317185267	-10.636157686742678	-17.998636163187246	-11.328437642861683	-8.152301509085802	0.6252873828651146	2.8569394380964694	5.36656829871663	1.7463115108010887	5.2967849604308315	3.2476940905619163	4.985167634093868	2.077999229329809	4.628372960358767	1.9130483529009352	10.333578032232607	3.2421400963530633	4.973601142553464	5.954909371440387	2.6081296774430505	4.228816962648609	4.278807738836014	5.455555368473596	3.1678558491864037	0.13290132292804524	-2.8374335051589012	-2.4599365901140597	-9.078725007305309	-9.378967601210269	-1.2878011263810754	-0.7843511456207207	-0.7133607786389707	3.747690954451299	3.6651320075706026	7.850428645491695
chr2R:15312005-15312504	1.1828337542214518	0.0	0.0	0.8401140543854752	4.92260338088765	6.595960563752543	7.407941188201587	5.997076322418325	5.916262902455704	2.047015697836971	1.9801415319026803	3.8655962542373627	2.186216725613018	1.6432643673931602	0.7780324093342696	2.815742428861458	3.0181983561695898	2.0263536582371993	0.10493171971588582	2.376454657399422	1.4839790362988907	2.3895172928805817	-0.2329274859794431	-0.8138208222157034	-2.6840176892453598	-3.3313575989891087	-6.840880019148384	-7.4525795460445465	-9.16893286263131	-3.5945315955749093	-4.733523026943524	7.559696302898771	7.576313724996399	9.823501807981946	0.20177696500915018	0.24412168852817495	-7.906311080613991	-11.009707294334003	-13.997058742049195	-16.590777664022983	-10.303014512529808	-10.366458458279572	-11.726351776593372	-4.432317330593094	3.0411583224956042	2.528834980246037	-0.5050184077099936	5.852128416545937	16.222945804614014
chr2R:10757505-10758004	-0.5010135554032431	-1.174465259667246	-0.918332009057667	-2.3701087873540145	-0.5726935090453257	0.32675222119505476	-0.4666095473949303	-0.10591805059560136	-1.8088178618576571	0.12239779552697416	-3.2906837833901545	-3.775665311489838	-4.744306360796784	-3.191958124900263	-3.7994752885510823	-0.3842533059311557	-0.2887691230768229	-0.5050184077099936	-0.7359535705891888	0.3842533059311557	0.3585529354445482	3.242433408225873	6.150782545884046	4.93905674279653	3.6523928343713905	2.08091107493966	3.062967568926963	3.750755771874637	-0.7548765734026285	0.6277894594976557	-0.05247341477539306	3.4687578808630612	3.9679190311167654	1.584489561501544	0.24062334122190882	2.4575528534648243	3.6211405609808507	4.539563511768605	8.142135755586711	5.840293767374186	-0.32675222119505476	4.084570365919812	7.4895021807880395	10.095212569089673	8.846108468065866	1.0668755590631576	6.8613602614770075	9.708739632482587	6.664697970282941
chr3L:2243500-2243999	-6.648511207159365	-4.203845749179543	-6.687126742356776	-7.4946090139533075	-9.32011761916335	-3.226228925456072	0.0	-5.392835964714883	-4.457839664612055	0.31371909878962523	0.6689586892789148	1.1737218734474009	1.1390861316305598	4.854495645556243	3.52730016691098	-1.9084850188786497	3.953665858779408	3.359149574866239	9.562506368487757	6.2724579798411195	2.885071400065702	2.1802449656077436	2.288682253628395	2.5945562738589962	0.6059555989499504	0.8031308031377223	1.2760135174336522	3.680154650482041	2.739478225686262	4.627575725015426	1.2154040096308796	1.5022269290607766	5.928335701433408	2.1989958559349483	0.9059652567236041	-2.801708780096385	-4.968032983260831	-1.8170984934694185	-3.156567700752502	-2.02266823269516	-7.163164493272071	-9.829876942077238	-6.0723210106779435	-6.575796031797827	-1.2813406034374712	-2.740852937731929	-2.088814226635448	-6.448840803111921	-4.8161443405717375
chr2L:3618500-3618999	-1.1909795876982912	0.0	-2.337033064280522	-1.4799952535784575	0.324322741154941	-0.7241057360843675	-1.665399731620111	-1.192423499864208	-3.194853378180071	-1.575289079462669	-5.14858936153769	-0.6611051949848744	-2.744528649782478	-0.7130421672632792	0.5582313122048601	-2.5793453366844448	-1.330393318271565	-1.0512151750536414	-0.38038637606457154	-1.3513338011084146	-4.042182886691717	-1.3662048022479583	-4.476160087457102	-3.9565009007202754	0.39967192766106385	5.357915684886597	7.5807346266112825	6.374138959681063	6.96700228381623	4.947054580511888	1.202955954673876	1.5960499859942785	0.35741644578015164	1.5181721146902647	-2.670344716481232	-0.19916529609750633	-0.9106560163177616	-0.46138476794514566	4.449429773943951	-1.4378112151268925	3.7406559930726413	1.9514724580711518	4.427803103468902	4.76009865466127	4.006291761590539	2.871245303451668	2.048020487686206	1.0590499511785176	1.9451673601875152
chr4:855626-856125	-8.459751312200527	-5.570612763716301	-20.240514138628804	-27.92304850349972	-29.273157843850317	-22.068005442414684	-17.693562078932295	-17.02554356131229	-5.991375590689474	-1.5680956148600083	-1.6464326100050977	0.3411449834230643	-2.8829372034406093	-1.4153618150052405	-2.9956618671778714	-0.6669447769226395	0.0	0.0	0.0	0.16130308697746265	0.21070289983532975	0.8098151579359418	-0.47712125471966244	0.32675222119505476	0.47712125471966244	0.0	1.4637527426815686	15.088592728393179	28.266806737036905	27.612818981097032	14.690528943303494	6.57476518714955	4.3297998184913284	8.480238840461949	6.2797239156760485	6.017969884349715	2.9828283621214524	5.047050755856869	2.723273893341178	0.5166017239636186	0.0	0.5586660984360844	2.971686686871333	3.0628063704927824	0.0	2.697872952935095	1.500234989332203	5.329791258661333	4.897122342810094
chr3R:24713222-24713721	-2.8898426634859975	-7.44452310668641	-12.380973581162449	-18.35138048362116	-18.986512978419004	-26.62118418602693	-26.917132817791416	-27.444411009962174	-32.27986742427959	-12.535692802194506	-41.25714506302676	-24.919942337120474	-15.515279366323607	-4.691064443162329	-10.003399558971829	-8.905133411608574	9.96371930851801	6.393844884089224	7.288281274083706	4.88411343828813	8.338940847924885	0.9152922877491039	-0.32675222119505476	-0.9884928598239788	3.05610333225496	6.3316194031588084	7.157035699092073	2.964229617817993	3.4830849770036214	3.9656332598390596	5.656479116087784	8.78117224788392	4.343388132519752	5.180272879057358	1.7077366307627422	2.273426313233513	-1.7923165518084516	-5.711266090677789	-4.735693547690644	-9.216881361381523	-7.792269869444443	-3.726965837778504	-5.087060481156714	8.628883238661997	17.441270751883614	7.799940418967258	3.5453556460371907	-4.361250789524287	-0.8332405808465295
chr2R:3827505-3828004	5.886305611017933	-0.3842533059311557	0.0	1.4637527426815686	1.0668755590631576	10.005813922366201	16.546580757798267	17.484031087716822	11.393282358556144	10.802329189704512	6.162033560003995	7.283864941406783	5.012923379371359	8.091809554975894	0.7875892944361568	3.7850098336830285	9.335169791494334	9.807124231418985	8.047175321355414	11.71393721827737	8.464762816710254	3.0801293220558907	6.529837030673454	6.137147079791685	9.271597076141678	5.984235991370308	7.081873600585904	6.3601737131579315	5.094165342501752	-0.26145052715670036	0.6025013259654013	4.919293109233501	3.088788860782268	4.814123875426008	1.1344084481488204	0.38505923778445694	-0.530564677025667	-1.3555374691222413	-0.47921428613131783	-1.9179926735386583	-1.1644014063203445	-3.847297076725949	-7.3422846098616485	-4.475085616069136	-6.151454251780221	-7.843666571541872	-8.024720903438732	-7.998596329528973	-8.129784490840457
chr2L:19009000-19009499	6.464606775028489	6.611222858628507	3.9678163114774865	0.2786043836343712	1.4160805271601913	-3.007261849497528	-1.5891832588760038	-5.090044489430846	-9.38059781335482	-9.206198037763183	-10.245747665828887	-12.825841599042542	-17.047774734651647	-11.914444232986055	-11.619699155193693	-8.462613140488733	-10.909605645777502	-2.4615207834111383	0.0	4.390396211655742	13.490464646437282	11.576170245812335	9.429869276988992	6.601572985453522	1.9176531919823616	1.6767924495638178	-2.1694844244582026	-6.733062311078093	-11.060397592260246	-13.367720082852475	-9.727367876234762	0.6516731947260318	4.778387092630978	4.105941647609289	1.9143047608257622	-0.2749573190251758	-5.578511725752405	-7.224527708011373	-7.290259000396164	-8.040458278156827	-8.410391364721866	-12.514250581464811	-3.767771462590891	0.5050184077099935	-6.323111536017173	-7.264106319698845	1.4884816973340291	-0.3842533059311557	0.7359535705891888
chr3R:1450222-1450721	20.388153107311187	19.996883266979324	12.065871277171215	3.522187504515047	12.610678797743882	11.317566324144552	16.6352594311349	11.557747896950206	12.314159333888655	6.407602673762054	4.158249122186115	5.630302474167562	4.508255398133268	3.271237034892565	0.783554142108237	-0.36039710173057043	-4.07667422433124	-10.229918533146073	-11.393649742794764	-16.038379111455175	-13.49986378998075	-2.0098993249934445	-9.82816949821265	-23.069128455199685	-26.22128988749659	-25.49845949555539	-25.542600259371756	-13.132970591290308	0.0	-0.1637321011816039	-5.690335212056449	-8.35215412740549	-10.352811585073002	-10.039217623801692	-7.129680615097282	5.745931898066054	9.315894068610135	6.833880791662661	3.520333821105036	-2.274426559084807	-3.317622245743364	-2.6120210074527805	0.2427921199745347	-1.7358556500488482	-2.2321482815742852	-15.145709915939038	-11.565985343312633	-11.877936199765362	-10.041229578112045
chr2L:5270500-5270999	-4.945381063673315	-6.000037834806968	-5.855674794457646	-7.66176643784109	-6.482436563747092	-6.533789157094001	-2.2141653248025857	-7.9107512236670425	-7.193085913437892	-4.148532413922323	-3.947086419314257	-6.741893416100278	-6.472563707915091	-8.752188090520363	-3.8298504154224586	0.46660954739493005	-0.9059652567236041	-0.2406233412219088	-5.631340304733744	-4.373335987782691	-1.289337620463382	-2.7037934813953677	-1.216649259263145	-4.915063340105523	-3.6673194510792353	-5.344035665976598	-4.485325135059414	-3.371742790707822	-4.399637660961213	-1.663512557038787	-3.645778722972334	-3.1827837990022814	-10.417284571240325	-5.859407103999369	-2.3788234710719953	0.6489937632395198	0.6319730464766251	-0.934865583902865	-0.5644900872493631	-2.709124683740626	-2.1819044003441417	3.5114700630622635	6.340132773221023	0.22432243947821665	0.0	6.507243719003039	18.791532417097493	7.858173149815005	7.528846407957263
chr2L:18152000-18152499	-0.8395800012530046	0.32675222119505476	0.47712125471966244	-1.4842185285036666	0.5684640245221962	0.1736674791438287	-0.9884928598239788	0.0	-0.32675222119505476	-0.7359535705891888	2.5249465644509406	9.482098461756976	0.5552050987676277	6.961819983754452	5.990417888436636	5.736671675356231	5.772252209506452	7.209529063525999	8.14330203438627	8.045565228920982	5.5542588600554605	-1.706519913400623	-1.699778898030944	-0.3528287863795817	-1.7095063560745851	-3.2464301391109176	-2.2623413633706053	-0.9059652567236041	0.5552050987676277	0.1942483424366544	0.3410360668898235	5.958126100966079	6.429043300542765	7.478489888260275	7.483404975825631	6.850913289646122	0.0	0.6252873828651146	-1.0668755590631576	6.102828339471664	10.709405026814311	13.870029867878282	8.93327688104896	1.3821770810048504	6.861815264428839	7.674170126708489	12.01235991875742	10.264232859741476	7.366607634629273
chr3L:14182600-14183099	0.7527082123245649	1.4130971968264303	0.0	-0.8065359368777398	-0.050917485899110146	2.0633881068083593	-0.804564650570467	0.28972707936814057	2.30490383831563	2.8159656001790045	4.4865649945806485	0.5016643697361012	1.2827959249647134	3.974977321508529	0.8372630902038953	1.2388219108911271	3.188290179937751	-3.207855457895572	-0.398424617280076	-6.63722842011824	-4.184471182564863	5.111120118769022	2.933187339898477	-0.05428685346569425	-1.8873329328114674	0.9125713756816628	-1.8974122919192309	-3.6350503326154286	-7.86169737074134	-3.850360208079078	1.8551606649010743	0.0	0.3584864355562004	2.119434952744011	2.4815389780603447	1.6192484584451166	1.3171184774612434	-2.7388320273993707	-3.6436243917358038	-2.017173193116226	-2.776162047995787	-0.7755211377754709	-2.3286248352848276	-2.330245724231469	-3.3319332228140484	0.6380172731361782	-1.4485313611962596	-1.9197060830471881	-0.9885914535377106
chr3R:11798222-11798721	3.4859725895108187	1.6688302184167574	1.2540302690280376	2.315151575286596	2.5421228395934796	1.116812772753911	3.3568689465469665	0.4226037646951548	1.690953528466507	0.44517508623990787	-0.2975797148901552	1.5820984672356269	0.6661434043821682	1.0255213080606866	2.44317255714389	-0.8509695512255853	-2.5376238875705477	-6.227176979002157	-8.168980120223814	-10.31664915054698	-16.074872720855232	-21.493480876011827	-26.871032542997607	-13.354359849310944	-16.33016313104813	-17.609401467693562	-10.584414501460413	-9.048774010651375	0.0	-9.965375847353126	-16.55091005424856	-8.584471128681406	4.61005897983493	1.6806839062132066	0.4693180592170093	7.125325040843056	4.278832297716297	0.0	1.6806839062132066	1.0668755590631576	8.261175188661946	9.358914025368744	10.42758135148813	9.985528198070476	11.794159806277289	7.627793786781517	1.170041379908726	3.1116449905781733	5.550649418162329
chr3R:2696222-2696721	0.0	4.39567865260868	11.15681636564473	-0.47712125471966244	0.0	24.1580438602275	29.698463430015845	36.9421067327489	33.420850393885715	28.877097079274808	26.42269797374634	14.56285386571986	1.087636782058556	9.074958947122264	9.462510316038552	15.466088041585854	17.82561156094977	15.323643329157383	13.902608680050704	9.762935263457365	3.958217846190263	2.816713289240951	1.4610685126102345	1.8809582508475693	-1.9071553496952545	0.302840128022867	0.42599126468368154	-1.4299104155415763	-0.4067325182058577	-1.8358093896003038	0.16164265037982758	-0.8829809883631135	-0.6816519536376183	-1.2452337508642275	-6.010853646756128	-5.753516409776543	-3.4859649964727786	-3.4141742610011234	-6.084132765149109	-3.9409135508447104	-5.210897431193497	-8.130411661451141	-10.16775859593522	-8.686524901888113	-14.09969361188892	-9.076088779483028	-14.77050945935874	-23.348320374994923	-17.15980536316146
chr2R:5580505-5581004	1.1988016946252926	0.9342551665583563	-0.6309342684706833	2.498048369638254	1.4599690773045066	1.0682925439417832	-1.1737218734474009	0.0	-0.3842533059311557	0.9268434293280481	1.8019713193534868	4.910983050023653	4.383681006276679	-0.4666095473949303	3.100209226887036	4.254914972822969	-0.2713509848147906	1.2476199916354016	1.146516292592931	3.0576063313571313	2.956702175270499	-0.14184530861296119	0.21715479440190416	-1.6403304309546418	0.043648252242353434	0.13463002624209136	0.7359535705891888	1.2780642861172016	-3.090962492006113	-1.4994813860467464	-0.27738857308500253	-0.12161867248595881	-0.26145052715670036	-1.0668755590631576	0.47361638658811406	3.2023691809850736	5.223010768506824	5.823863949956525	1.2813406034374712	-0.9816787142414666	-4.1729706182442206	-0.7432664515957342	3.327778021471547	-0.2609691030483826	-3.4802351048410025	-2.4709931204640165	-1.267079602451856	-0.7835937601916549	-2.4598629445211677
chrX:11003033-11003532	-1.9394609017442643	-1.5609639758200398	-2.6293633134013077	-1.1368606237479133	1.0231733518457622	0.0	-0.47712125471966244	-1.0708248767546502	3.2345021953130257	0.06126528648380753	0.5634328680125306	1.8723803976876439	2.006290276769462	-0.2619576397404778	1.1918100986151405	3.526864290772621	2.0771028746324127	-0.8065359368777398	1.0668755590631576	1.684872899606169	0.47712125471966244	6.996900467077512	8.79359370907676	2.259982999975834	0.0	12.626894639743355	19.836558566242005	18.204190629967776	20.784536572163248	17.994843806434233	14.05563269872638	11.384591376201186	9.011585572778808	6.130865338192255	5.767496246102803	0.5424038060953185	-0.041550256301521135	-2.6161474223323133	-3.468248614102711	-4.340483614718353	-6.560222358948732	-6.4744499322941005	-3.218459376731397	-0.6867325911188109	0.9059652567236041	0.23978584641614284	0.5082173988710844	0.1941265799237927	0.9764424259988854
chr2R:18203505-18204004	-12.781164020674783	-1.0752722563038324	-1.4637527426815689	0.6252873828651146	-2.012912320338302	-7.00148478562916	-8.084693504392302	-6.007486528436281	-7.320529021686756	-3.1672153639662435	-3.526371032246915	-0.5083859402579888	0.3700527919231558	-1.8211858739253672	-1.019808497965152	-3.8885970763885473	-3.7110849849873264	-3.348250311046014	-4.752325796277901	-5.919392794451226	-0.6992410207988732	-6.0054325456726865	-7.613144123191929	-4.178024522537937	-1.1879522137462133	1.3821770810048504	0.9884928598239788	0.0	0.3551616300004318	2.810695391818354	5.727095600586837	-0.37107205997171755	0.0	1.472005443037668	3.0113603562475957	3.69168334018677	4.554680277257403	0.30886589263625247	2.5144903282407327	-3.680875057512958	-1.0575219922327947	-0.8973601161007357	-3.303806963833541	0.6746333518860627	2.3450814881024478	0.3551616300004318	1.0668755590631576	3.2911068077297667	2.933423645625374
chr2R:8803005-8803504	0.0	0.21387402597795782	2.2904913529913076	0.6252873828651146	2.9309859264213385	4.153612998162001	9.040965088514923	1.6422014869843864	0.0	20.034454028311135	37.41585054427	29.37508700648894	1.2780642861172016	2.5435974661718377	23.60636866994006	36.54204975039834	31.972756804149178	22.05926581483435	7.528615149037454	7.503971126654592	4.778467791037395	2.0261809858973656	1.170041379908726	0.3551616300004318	-5.986463310301198	-4.682934718649088	-3.6141933172860297	-6.560356209119683	-5.467450692349053	6.336707738173845	4.5062797159744985	-3.000293733097535	-7.223920738393705	-13.803423870448666	-9.329786243678232	-4.941236476240855	-7.828463190787423	-8.329560277138082	6.201229028637539	4.622439840086778	5.823326648795984	6.783205261591404	3.575829537703426	13.503633784825286	8.217455394127976	7.676353781300574	3.875838187028642	5.232590090380733	4.387477300114503
chr2R:17422505-17423004	11.704393386851615	11.13717036368782	8.098907755884492	5.0532800533353885	1.854489834653093	0.5350005252269954	-1.9897623659722279	0.7174482560291794	1.181180504628416	-1.1118959155158696	0.2271311602640018	0.47213531573701273	-1.0250237814758731	-1.7202851485054578	0.0	1.3729851862377849	3.0904684994256093	0.8065359368777398	1.2456036774209613	-0.9252371449722532	-2.1334686265321867	3.024451141926018	-3.7259454399270666	-7.186713289987257	-4.603504274421954	-6.133668316119348	-1.9556084688301072	-7.032821026326078	-7.494560407259175	-10.812383847307018	-13.634362624383348	-17.259536943297146	-23.110591775765364	-13.994132419572393	-2.128424435726139	0.6358459603999882	4.723741038702711	2.150259015102974	4.223374062289741	3.37069137798632	5.41367582626861	0.1860362412403951	3.7803653019305226	2.7535584045632766	3.1087803164411034	1.4841056809211093	3.5985051254758886	9.833944660952817	7.35317731432888
chr2L:20787000-20787499	1.642580590349227	0.8160200583514203	-1.2119623109516127	-3.709943004978273	-6.893982389842956	-3.7151470960827937	1.9643506433110425	0.0	0.0	0.0	0.0	0.0	0.0	0.0	0.0	0.0	0.0	0.0	0.0	0.0	0.0	0.0	2.235671427812047	4.460849266692231	8.489190547092734	5.3346188073468594	6.411615001816238	6.229176624476616	7.935164977917959	8.440378302143206	4.5273893069931885	5.950696191142374	11.872765992255468	11.086274759106583	4.300667499417487	1.7249204852256554	-5.274143248076123	-13.31800439978377	-17.065421442232186	-21.15930033326866	-11.765220082658157	-3.060825588568258	2.2879864532070244	19.35271844537769	6.438741171148309	12.103965419217227	11.114157188147505	10.432502287164832	15.243171572672228
chr2R:5875505-5876004	1.3026797493190057	-2.263385921796446	-3.118818020277485	-5.980348412209219	-9.93454725504538	-8.183077645738386	-7.94619046853897	-5.347084235432769	-0.32675222119505476	-7.813927712213648	-2.57930669944693	1.5444361659797716	-0.09665944583183876	-0.611164010095887	-2.184120154015565	1.684872899606169	0.0	-0.32675222119505476	1.5280937151637	0.9342449822945017	3.1116449905781733	1.4223484209520463	1.5361674623468733	7.332115118508913	2.534074598142048	0.0	0.12686663134999643	-0.24859523514443574	0.0	-2.7818251204983344	-9.251203936019325	-8.546090519409216	-3.8469646920572265	-6.310088919090811	-0.8881232239143072	-0.2406233412219088	2.4181631248526236	4.1494546334321845	0.8457119955017671	4.927089479766451	1.5951897934418335	5.660822793918938	11.503925975444508	16.450808141479296	18.306255349717148	23.233335918454657	15.08267214345678	12.192051775328288	6.301157068952254
chr2R:17368505-17369004	4.580013590502757	5.489949845193046	2.9038007384552715	1.1663497956968685	0.3528164731491667	0.8767374272786655	0.36079828323768526	0.21742993777975717	-1.0044543772727572	0.3766001049922139	-1.2068828945501144	0.2048487284801305	0.7158051146113907	0.6225442656849792	-3.772828754079723	0.1266867399632236	-0.9884928598239788	0.3842533059311557	-1.4637527426815689	2.245886287415805	3.4080128171383377	0.0	4.052008246610875	5.46605770805803	2.2969408167403422	1.6806839062132066	3.1345945561103465	0.4761327183309091	2.944376076283509	3.432001243451736	2.4499612848358443	1.8550075359652318	3.4923673992577204	0.3165555618277647	2.8063613846773343	0.5331302168628645	0.8772652486193544	-1.4740232639915618	-1.3016166698136762	-3.6724741532147482	-2.0125995644321897	-5.041776657168823	-1.8811645072702519	-2.796731241833371	-2.157768970083677	-1.4637527426815689	0.24062334122190882	-3.688192223051515	-3.4794117062718573
chr2R:8499505-8500004	-9.276115149759832	-8.044929804304065	-8.997392293407422	-5.539682414467485	-7.2613000912540775	-7.819903189365766	-1.3845672781670393	1.8001147232663288	-0.8586663873365901	-0.6891352875041642	-1.5465206133754152	-6.890199222730143	-8.832580984197428	-15.284661704536576	-13.9770233553928	-3.586541313890103	4.859940273376023	5.566990124006974	3.4112625879502505	2.1821879767039305	6.484948584919847	5.930098305221	3.2037471923814307	-1.3246506065486863	-2.8578096870221144	-1.496302893660255	0.0936023005222519	-4.671195777178321	-3.624794836065653	-4.184071242527228	-2.6526483246479633	0.026106006232090674	0.10621460694838125	0.0	-0.2240774644457132	0.2614505271567006	3.644930532594618	3.99384933157589	6.47496919100875	3.7836751224136593	3.0803908312300194	-1.5834194947383464	-2.9006816102309547	-5.307043080425367	-6.836631092715577	-8.71008788848619	-11.355639858671735	-17.88601027763818	-15.46210898563761
chr3R:25847722-25848221	0.0	0.9093148951411036	2.05051627886025	6.278073314711711	4.406098820143763	3.292472532222082	1.6171375077588617	1.7623856782646938	1.9065405795740369	2.284246561373793	0.3612732738656383	1.8944022558672369	4.375185953327111	-0.32675222119505476	0.9059652567236041	2.4864524843439066	8.488412218704863	11.254991469035588	4.145167202688244	4.856837824079801	9.602167207924847	7.410843762872449	10.328443422035644	14.819500713147509	17.796021153354395	16.371609018882783	12.842298816183966	9.12450669377162	13.263912807302692	13.44991140867996	8.873339470229467	7.239768695408405	0.43176025596548995	-2.1436563933004926	-3.3726179252058133	-5.166939905297797	-3.3201504177369703	-3.0056991284220103	-5.73630161706211	-3.996833143367063	-5.85952920445858	-5.1054010969830745	-7.6792986219624355	-3.4243787365521112	-4.148391903625103	-7.279623717189347	-4.801957448838152	7.60695838910247	4.468253630377541
chr3L:16780100-16780599	-2.178833504661893	-2.7844465484277667	-2.3968622982027363	-2.6835915993073036	-5.89675960653105	-9.903398074956636	-7.441128410701699	-3.3467992505332993	-10.326482326052279	-10.847857671885395	3.6509883202385347	3.901438748874504	3.043629228858464	5.242122993984089	4.170878493738907	3.525780420717953	1.7164366982824382	0.5599746097441173	-0.7455597854990379	3.9779948359700628	1.4382640944798941	-0.2105263209141679	0.47400740005354464	2.3954880573489334	6.308107151308577	0.8563181254196539	5.299562122841135	6.119060065003098	4.017119789188433	4.700890450314817	2.5071758841429683	2.6534873276051716	0.49745562828578815	0.2362432307090989	-0.7492818604995186	-2.328844865661306	-1.948526093174605	-2.635219379939978	-4.04125183834944	-2.8393080491272196	-1.951701965658351	-5.093045157642029	-5.625014459196664	-7.295425780280927	-6.622377606254659	-3.8813496202228364	-5.326921813112623	-8.131409323405714	-10.133002564362336
chr2L:18839500-18839999	-2.011967535274271	-4.551848350090797	-0.5521503294526344	-3.3614610684320225	-4.075879145079401	-3.9545888572876176	0.6639798208226938	0.6252873828651146	-0.2887691230768229	-3.4831986762526856	-3.845221901432679	-1.3784493332295127	2.3790018311180816	-0.9059652567236041	-1.000910226002865	0.13631843730680937	-1.490121878981229	0.7324808207312286	-2.0162039789551085	-1.4124415063295577	-3.619254083908863	-0.746155170372618	-0.32675222119505476	0.4936330191008701	-2.2289298106490913	2.4284851920416957	3.1488457690389726	1.2916079427029765	3.8110239628334135	3.5915522390172856	0.7455238146360097	0.08888226523071768	1.1427216685162853	2.409366444946318	1.9022738839639755	1.030393688414581	4.724680996578565	0.7783361444497945	0.0	0.0	0.8791548266986821	6.147512057923547	6.617258332961523	3.4113955286945754	2.9565980367157527	0.32788948909351584	1.251570700544194	0.9002525552238713	1.2063628280109033
chr3R:11068222-11068721	2.751241893368101	-3.5743077106425174	-5.586379518058169	-11.15525786448826	-12.964208092123165	-14.054690411611487	-17.51118750173239	-13.310902642870053	8.236872419672968	9.171339185107362	13.68054418361174	12.688874167522728	11.892589177630951	13.586720364579083	14.313504528004106	12.27135723591218	12.265217676747147	11.085491322259319	7.493448915849647	7.6866606104327335	5.405617411133407	5.782597183227057	2.887320280961252	0.2483288464963742	-0.975445063591723	-1.2154376479617472	-5.190691707176507	-8.404522249788025	-9.830022050659487	-13.518900481235697	-12.78149586644246	-8.184720435080322	-3.8187915026334003	-5.720967897633114	8.850165474573279	12.962539108926702	11.74005537039266	9.900984324275248	6.2246565000285115	3.5164899006901775	0.9609354296452697	-1.1192290189298084	-0.3976120735507527	12.220881099009222	12.1836404696535	8.345676153718047	7.370748746390903	1.699814136491853	1.7651565772926217
chrX:18737533-18738032	-2.411143508127277	-3.8393521944224696	-4.506124601883051	-1.0504426644744957	2.530452815881704	-0.7993801239847367	0.45813564952560704	1.4987669963327541	9.754378954930443	6.36884074547957	2.4348857276912956	-0.37422748677808576	0.9451762163927246	3.4264118520782345	5.085135864187498	1.6274644867383554	5.522527108490638	4.236211379252404	3.6341452585148013	2.049607982298038	-4.345692288413983	-8.734706229970657	-9.554416500049932	-3.6311081237959164	3.2866206561779734	-0.32675222119505476	1.7463115108010887	12.162561618570434	6.037168382617258	11.041553310250638	9.771725856575006	6.684348332363097	6.195585378878482	1.9483973193538098	-0.28816169508314193	-2.0422580089787674	-3.788679031788594	-3.521481444047125	-3.7607353124886442	-1.9330516924433963	-0.3842533059311557	-0.7728105171935836	-0.6233972010187613	2.444495630700822	5.794833647308884	3.5673010831970893	4.685217081093532	0.8409267291327556	1.0668755590631576
chr2L:11516500-11516999	-2.4152579318293985	-3.143823321373733	-9.784140029507416	-9.820465183116657	-12.834728117073926	-11.728663718409093	-5.417885319188317	-0.32675222119505476	-0.5552050987676277	0.0	-4.106375558960976	-5.995925791235226	-2.843628276347942	-4.631158361097915	-12.866657534148581	-4.662930078704088	-1.2345856981124614	2.3382867345345986	1.8450633733789348	2.3286248352848276	0.05040054772808135	-0.1623255973884856	-0.32966749451536537	1.4267082322271964	1.912634183313963	-0.47712125471966244	0.21052632091416779	-1.5766254137756814	1.2388105448141198	4.040536599817176	0.6772483504217567	-0.4662227039693183	-2.35293614435901	1.3075615277091768	-0.7259323812796494	-0.33386632896478075	-4.176307065059924	-5.938483879594085	-6.344074771514843	2.893619027217361	1.9312189941899134	0.8098151579359418	0.7359535705891888	1.2263248728761809	1.3578985612427223	1.1973342781791758	-0.43154576446889203	0.17823669239500242	-2.1777715164866702
chrX:17714533-17715032	10.97636850494679	7.116313641529883	1.9032971110933419	0.6402602312524233	-1.8357103847155545	-1.9672673244807983	-0.5216784781987466	-0.30925903871004434	0.32850960616000385	2.416539050996132	0.14248869360626837	2.4306986680743634	-1.119525952987921	-0.4265601332863278	-0.05951477567787637	-3.033872216602714	-2.4521681495082697	-3.027971223861575	-5.509730636948878	-10.075508104380827	-11.810453680584088	-13.514832556054314	-10.517444670396818	-8.315495334654468	-2.1181940571329716	-0.9568070777091172	-9.417282323564516	-16.519369432994843	-4.765842528384611	-7.734080299422398	-10.486609200380638	-6.334049546062766	-3.588415035430469	-9.502325952581042	-9.355535427498456	-5.952589035081532	-7.039362437994435	-4.316428440266646	0.32675222119505476	1.1906255958627274	3.2761922622578505	6.2555880243878415	5.5081824559560975	5.506852050808712	2.778266543969099	-0.2406233412219088	0.0	0.0	0.0
chr3L:3148500-3148999	7.539118748553866	9.060428037457974	8.04873053958694	9.142095356393257	5.088650653711554	4.985565050103093	5.116507221726901	3.9659797964108927	5.920342625844652	6.213871259841835	0.851112057522273	1.3674898904144823	1.6477136098657985	0.0	-0.32675222119505476	1.4438432384487503	9.101745530898294	1.53172278343657	5.735164761985262	10.568084060167541	10.01799005280551	15.971443661975764	15.357028952848259	16.155741033218693	13.343753860582112	10.036484327011884	4.5922046775618615	8.830831652087735	7.5065378989858536	8.913218796350897	7.573265559877004	4.2101824966057055	3.6625943532903804	4.200208386191007	3.578719345266546	1.41583554645151	1.5474414619675665	-1.7919716483204178	-2.0725583807156553	-5.093194998380417	-6.022698728546888	-10.017953115899676	-9.42238583186263	-15.795546218367843	-17.402893795266646	-17.806285381613463	-14.167289170567898	-12.798875812413879	-11.828473444982682
chr2L:19452500-19452999	1.0608544799413113	1.603289178123485	0.03191918668577617	1.6117618776534615	1.7629420985756332	1.9272124245924576	1.0203761053703304	4.011966917011031	-0.34674485363077934	3.3993285153787967	0.30198177027996753	1.346435101065065	0.07538718170205806	-1.4468803028920152	-0.5635859993478055	-2.6544213374449566	-1.88582591829305	-1.5259764817452581	-0.8414566547387019	-2.4758407694646527	-0.14049438969392813	-2.0953323061474847	-1.9630489884615026	0.7201097848526454	-2.073414214189836	-2.4825125703814583	0.5585791485342438	-1.1874760464602638	0.7097090025197995	5.730427745447895	9.695341688008005	5.817029132514681	5.211076081255653	3.1080233387934495	-1.6233043438883303	-2.2652255784690443	-4.1878115294330245	-5.970031862894457	-4.979229084525227	-6.564570738464168	-5.7965614812864565	-7.784841290887148	-5.187720830547362	-10.856786759965576	-20.332475221308655	-10.948030120197657	-5.586649511748823	-3.8897128496558677	2.7231539794268342
chr2L:18859000-18859499	0.0	0.8791548266986821	6.147512057923547	6.617258332961523	3.4113955286945754	2.9565980367157527	0.32788948909351584	1.251570700544194	0.9002525552238713	1.2063628280109033	2.025868091727242	2.4688878135120778	1.0514127596182319	-0.11641824332386537	0.14287466357368425	-2.548187791212275	1.3195103807064852	-0.36347777810034193	-0.9328110687529699	2.947005175605207	13.32000350383722	14.434620343456489	11.041673580868487	10.177907760377748	8.098128648394496	7.665290375829253	5.970139117119771	1.2845687467277864	3.8850385322095073	2.7500787606534853	4.067141526923262	4.275262951332995	4.211822098964653	4.6648863850394	0.7750646619374921	-0.729543677093709	-1.2167021344460678	-2.7034501541301688	-4.402156427124679	-7.591951827462703	-7.792759150953877	-13.463856716480745	-16.81700641196972	-7.616307665218174	15.41567890334506	20.262869599096593	19.489665443220243	13.353388194296329	17.53306930002277
chr3R:12086222-12086721	7.742348292331609	6.443775259399565	5.185275486772341	3.9760326689521097	5.380898860006966	1.3461978546819142	1.2913199286210602	0.6506772985860023	4.051920485568052	0.6581326366846162	-0.14615320138552176	-0.08972196721977668	-2.998762090193537	-0.6581326366846162	0.4226252055700237	-1.2363899585669542	-0.7359535705891888	-0.5640753137957184	0.47751500101647365	-0.335076436759423	1.0240478584947386	-0.14814940723932513	-0.4064220843348878	-0.9101034567289269	3.2205010039430517	4.343353660969577	3.4702517742657117	1.2042468380532327	-3.2886678867368704	-3.2246092615729283	-7.120082451680414	-3.6916282392876134	-8.98957228155253	-5.240130328684692	-5.117747963632524	-5.4863931248918325	2.259982999975834	-2.615306279857278	0.6386205403520696	-3.771942638275817	-2.4360256627885657	-1.6014951737907361	-0.4673779359051663	-1.0867673478562545	0.27482272280677394	-1.87804703638762	-0.4466713050019474	-2.7786654296576203	-3.8439322416869537
chr2L:8415000-8415499	9.847653807866166	3.0284853119309445	5.772551866886469	20.890559769719992	21.66565218069189	28.602274916652252	27.714533002735248	20.988108171705736	13.205215872240858	10.003915884637205	5.627763552348072	9.80587302486645	2.142213234127629	4.899724376015936	1.4625830593884563	1.079076350650192	-0.3716337079066263	-2.9630017151456878	3.3693244786259964	13.620555860045807	7.409561957109853	4.6420308870883105	-0.3083662435185729	-1.523338364835591	2.1647414097725686	0.9168216549080597	-0.3339432288903805	-6.286583560122058	-9.565788651571582	-11.509994703391566	-19.267884634518676	-25.61063894319335	-29.437903713048645	-14.565231702336376	-14.67946625065639	-17.108242178155923	-7.107824008271432	-7.379037190013822	-1.9435009301995327	-0.5552050987676277	0.22407746444571308	5.114238433925467	7.537493727810241	9.881696668692092	10.526205699915186	10.343863232601064	7.144280700630277	9.325951370766035	6.383903098995427
chr3R:19172722-19173221	-0.5447436145415533	1.7128401049023476	-1.6563057773844456	-1.5982607786846195	-5.991006868168157	-7.50863462026915	-9.843274794295914	-7.484980438030324	-2.7889817562587083	-2.0923860799461815	2.043505202927845	3.8323134719985257	0.09922713726931952	0.0	-0.32675222119505476	0.5696341059805567	4.430601038708375	5.564722983571503	6.812324419573034	5.855436529808385	5.090671631720663	6.13431883038756	9.462664225694239	5.487513915800644	4.384380972168577	2.3472901998284565	1.3364355406271504	-0.025714105953633288	0.04759840440154023	-2.495032040609086	-1.2975535332848132	-0.4086158505541441	-4.179396301383634	-2.7217227289939143	-7.400734742928334	-3.750038837685294	1.743028296996727	5.645265129820359	7.378083286284325	8.719360708217454	7.358759391716055	5.217247129219936	2.915266191484841	2.5420479882635423	3.604555938460629	2.309746824881523	4.9340211112067	2.6132914075717344	4.276636665852659
chr3R:19607222-19607721	-10.101208927541913	-11.852188642784741	-18.71030405515763	-13.899879950995256	4.479083341472873	1.444355557038802	2.836054522105309	3.0879900546224635	-0.09611560576765649	4.347444824882235	1.7393887009036326	15.77454990458006	13.108691283369613	17.9317865094549	10.882419674214754	11.970005526396998	9.781310387091596	8.432334371264716	9.112481914299519	7.8399563959512	2.0396589902222773	7.47242026617097	4.748283071616869	5.799315200939512	7.893059707043523	1.6668977295464298	4.478970612654601	10.512117782604458	8.793013372350542	6.661818837814308	7.16515851466839	6.641176762044869	5.616598793552698	5.6567892695817985	4.305717787908483	4.999942414961377	1.8829559482495184	2.325997171159224	-3.472367744223344	-4.012698775362729	-7.53067119867595	-5.451108636238165	-0.9374916756571778	13.954014474563449	11.34163344322307	10.535723880753046	5.794088472052838	1.287458890780769	-0.27219204009503256
chr2L:13904500-13904999	0.0	0.0	0.0	0.0	0.0	0.0	0.0	0.0	0.0	0.0	0.0	0.0	0.0	0.0	0.0	-6.074055759511549	5.184559966582457	8.828364906815981	17.49504243113979	15.016605874599934	13.550165506957565	10.13879026388247	8.665306257171249	7.005564066142401	0.7007725716272126	1.2868303523443168	5.035712598269975	5.382894543278309	5.319140788211384	2.1131250967920354	1.2167021344460671	5.577106792462713	2.4239863481478765	1.9278797001628236	-0.8140663186742269	-1.9515883618167096	-2.3741727933729115	-1.3366260628309874	-0.6316629465930411	1.1737218734474009	-1.3821770810048504	-0.4666095473949303	1.556297901204152	1.4384876453837678	0.19916529609750638	-0.3244704212462096	-1.1660494910925316	3.9378068317025074	6.14891294702338
chr2L:4345000-4345499	6.466715061289931	3.410141886237906	4.734741493007997	2.172068424798787	3.9467437530987906	3.426039044085726	0.0	0.7524651151196361	-2.4897527960219157	1.1418993655172638	1.6036421201788889	0.47083453009306675	0.48543331568908393	-0.5762115735153535	0.41480438630325706	5.165328024270799	4.902754264163825	1.8660878224216937	3.033736023632532	6.270227336592402	2.82052651434484	8.522169092382818	7.299913564179716	8.734298198503298	4.964445634758213	1.9170911212628028	-0.3320015152402638	-2.0372543224055595	-1.078490669728377	-2.6651997211231175	-1.6428871044708286	-0.8065359368777398	0.409385483217486	-0.15671655651516855	1.0392856960174568	0.288769123076823	1.3821770810048504	1.0587944841826504	6.804569821599075	8.277570913255538	6.161018994586048	1.8738140686470386	7.783868848466085	5.606073298086495	10.372148871202398	6.7497152002019645	2.31398174597751	3.7498829427912197	6.261462114696247
chr2R:5179505-5180004	-7.182099160801228	-10.118127156785851	-12.82369143357659	-13.502309347999192	-9.626187820829022	-3.491124561154151	-9.09921367037059	-8.091705194413292	-5.773224474265318	-9.912780425898406	-4.447828941065059	-2.5906425791400136	-0.32675222119505476	-1.548925164638522	-4.172346777797296	-0.9833334848089614	1.3943705929232013	-0.7637822784523075	-2.9405545580138193	1.8268649746042178	10.51732842410753	14.658341668944523	12.837142042011836	8.739507199680757	11.660615332013048	12.32564336346543	3.890905376382884	8.943234397230832	5.492013825112036	5.595406230794278	4.386917564140023	1.4509755911248299	1.4142940131421988	0.3571132109099616	-1.9163656492689334	-0.6368821921611582	-5.047046990893736	-5.973275739555703	-11.255779235874353	-5.78921881972707	-0.7875892944361567	-1.152257945546506	-6.0882810725757865	-3.9722996816049383	-3.963103268277843	-2.89504755835702	-1.0195383855128737	-6.395855653885571	-3.4914349383091907
chr3R:10523222-10523721	-15.759088577706255	-11.062654616158198	-9.473441114649578	-18.745565982503308	-4.383293082215127	-0.32675222119505476	-8.246463474898057	-11.604953156813622	-7.325368299784372	-6.46106399342308	-7.126214760598387	-1.3821770810048504	-0.6173067658815126	-3.6649704616140735	-2.8844424182146944	2.4957283963345724	1.4203911876526756	5.633692240249634	20.69016196150889	25.038862441157868	32.59843990665613	14.537994164439478	13.621558016082052	3.2345102926498694	0.41798196871995347	7.240810317727486	7.423124576864184	4.256309433513127	2.4324419541190756	2.7434746273262047	2.5986736329120843	-0.552473728239045	8.999764887267105	10.735358424316154	7.167525005977508	4.469056416886682	1.515984830637088	-0.029131532692131562	0.4586474853009394	3.140185300228316	0.362084523898837	-0.17529190449234677	0.0	-7.498872456484354	-8.264025626786058	-9.089756817961986	-9.667790856585968	-10.823701204895718	-11.883964150579525
chr2R:9879005-9879504	-5.480997095120849	8.839486972640179	25.625389708392905	27.428831340534227	19.206694520571663	18.838677139503556	20.201103639233608	12.05011090361425	2.039428844266892	7.247803760451866	4.229508530416786	9.79799938007674	10.876258445853626	8.796303384589386	5.600116722275281	-1.1119519724016191	-5.912285423766965	-12.13416397796163	-12.946490340389671	-19.858109137739508	-19.535556547721608	-15.035871444432388	-23.568131937886864	-2.8017104191078994	-0.5461807351831426	6.973639153287568	8.472031850833378	8.281073332212891	-0.07884065844407076	-4.693494363896197	-9.654661897398965	-5.26684153968685	-5.641868110773968	-6.824849179639463	-8.019163183720075	-14.718500993316088	-20.381430627651095	-19.15743806458985	-1.847640739451985	1.1959405149604683	1.7630651184026858	-3.942976925617456	-3.8295353506435266	-9.579180676701332	-8.694251830049307	-1.107834378419413	6.681078073776415	14.809309115162048	2.047630034114463
chr3R:21019222-21019721	0.0	-1.2780642861172016	-3.651768616791437	-2.3484625721353822	-2.4369400085365536	0.5195725450994079	-0.32675222119505476	-1.2045256724726574	-0.30213120153173767	-0.08476584111775709	-0.707837465818407	-0.8473168440176864	-0.8584447291565371	-1.1508024104919148	-0.8994000088815471	1.0668755590631576	-3.0753565280697126	-4.453669604781334	-2.7575140923580794	-1.055039514234496	0.0	-3.1443063709133137	-1.1251296734861478	0.3842533059311557	0.288769123076823	-0.26145052715670036	0.7467921807327943	1.7273092098735479	3.8550884405556167	0.964040849263747	4.173393555074548	1.3983455018111308	0.24062334122190882	1.7383035210006377	0.6581357957431587	0.870308909955072	-2.150294331915451	-6.01235324636339	-6.136592842757901	-2.5474392204041334	-3.2626774937137126	0.9568070777091172	0.47712125471966244	-0.2887691230768229	2.4829984476752296	6.046728912273873	3.1939061404035636	5.31834989402546	5.531045233400732
chr2L:15272000-15272499	0.7359998534051113	-0.26145052715670036	0.47712125471966244	3.4337583139239114	4.075566101115956	5.574014737434297	2.5783143600171137	3.261860439465056	4.687030660546765	6.385884385657545	4.092339516193445	5.5285487507999544	3.684827291232399	4.395517148283032	4.975013169129823	5.278519980277962	3.6356948364689567	2.9353518544790718	2.0658921453347183	-0.8347935948169255	-0.11545368334801398	2.5230348801399995	0.7192351393726212	-1.1451916048326531	0.0997163518991377	-0.8192884647462193	0.2033329038642154	-1.6079272934474953	1.724281975671944	2.503773689701932	2.4482019793916265	0.8094370490250486	1.7937445656251445	0.6837234381989755	2.033075074668435	2.2266428978802306	5.365683470809142	1.1773966848943658	0.7157422309765814	1.8699122772911227	2.5944930703036384	2.312394837268336	3.1282178188862737	0.3931201689622678	0.46455120622516194	0.36629138584263593	-1.9022088697638655	-0.5654573509991956	1.2693660489943588
chr3R:7047222-7047721	-10.204963698848065	-8.97793763362269	-4.828517904255088	-1.0421790870559455	-7.978900177595223	-12.267429607740617	-10.582195626111623	-7.117597672307167	-10.175187034403821	-10.938738018010419	-24.717321026651668	-16.6709194364702	-17.293192300911343	-12.072898480967615	-19.938773118083876	-2.600722668102656	-1.0668755590631576	-1.9084850188786497	-5.910467922061643	-15.9045533196472	-5.365958373137861	-11.053343606337378	-3.129359140198285	0.0	0.0	-0.32675222119505476	-11.094544966904134	-11.988046283799337	-1.3768430568588477	-2.989130109090395	-11.17092829885623	-2.1589988735008263	3.6290512175436604	2.4517487123645143	1.3120223027252604	4.836341430686157	4.829500587405154	6.7754182863311945	0.0	6.11174834217722	3.928916931521309	20.260339048088078	19.171202916037892	2.8028731097920434	1.4637527426815686	0.9059652567236041	11.465538481798701	27.861020312242058	2.6995316240276117
chr2R:11735505-11736004	-0.639446561470835	4.390425196032483	1.3490043022672331	1.9552785017812284	-0.193922088034782	-0.614342944328622	2.707032793027319	-0.37358385800853056	-1.2048957693008349	1.0696713817491161	3.3793205606011427	4.425896713689309	-0.1478807599015723	-0.29087594389683313	-1.8755679916043633	-1.2780110025445968	-0.8260606492729017	-3.5933189522006903	-2.7852464740787197	-3.422369592656304	-2.347191577207943	-4.42117513980833	-0.19916529609750633	0.7359535705891888	0.3842533059311557	-0.32675222119505476	1.6650287551872978	3.875486877347287	3.6515349817087004	3.726898504536248	1.9605523250565686	2.304429437520289	2.03176647558373	-1.5659406674729703	-1.9085250080328515	-5.2751917598107445	-4.763283862633277	-5.157582039233384	-3.3479027875043	1.5718305533592043	4.646572891869827	0.19916529609750638	4.03378259865627	-0.9935734833923113	-4.3464062847180145	-3.989008619641164	-7.122062502681705	12.787615965276231	28.721517710325784
chr2R:11418505-11419004	-0.2663023331975102	-0.9133422550343016	-2.039034910759362	-2.128182720902014	0.31773950144183677	-3.1562455293335496	-3.1344037044383555	-4.206671435530601	-2.8370872826759963	-4.549856407773869	11.625757980794816	8.367704542795284	9.533027714548595	5.118433103129149	-2.415388057443865	0.30769858352549395	-0.37079413982588955	-0.22265579033792066	-1.5781838836615223	1.8317590308155332	1.7827358587921958	2.381856784230488	3.2936430601083426	4.645671025024335	4.212031325237656	8.474249351101077	7.439292656287316	3.4802351048410025	0.976239142718399	5.983674813194634	4.764558147611652	5.66604953108082	3.157595090748886	3.3752632750899942	2.368711603818308	4.563268588797443	5.228363328308657	4.357682684380329	2.2614049522780633	2.97593782815301	3.508166963342539	-0.2837417549209426	0.12222783821756389	-0.9085261062384324	6.213906570572113	2.2286710994994414	1.798241339519853	-1.1465233320803743	0.6690706567398628
chrX:11589533-11590032	0.0	0.0	0.0	0.0	0.0	-0.3825579591456976	2.3725877138158538	1.306378598811669	1.1850612539519925	0.8140306772965439	-0.6637794319153898	0.9884928598239788	0.0	0.0	0.0	-0.9884928598239788	-0.47712125471966244	-0.9884928598239788	3.7123849116564007	8.301161281313517	0.9139000564200301	0.0	0.47712125471966244	1.4637527426815686	7.869884815955086	11.160587299663078	15.05898505476491	10.122054123146123	14.308121184556265	1.8027107223228733	10.641453355907895	12.408573714560362	0.3842533059311557	-0.47712125471966244	-0.3842533059311557	13.826160579298065	19.386201581152726	4.547710040538659	15.025407227590684	15.25629283143246	17.581909834241305	14.321818842358363	19.897577290865783	17.263872770562617	11.30699354360349	8.366235404748519	15.194454649821246	10.590198165172724	10.658356914615007
chr3R:12623722-12624221	-10.761356162956492	1.1472945040744071	5.1190985287199995	0.18946256670265715	5.872804184698607	4.75917695962676	3.3955899503258076	2.0452358752587267	-1.9162262108335337	-0.5244366076576286	0.0	-0.2887691230768229	-2.5525677832348617	-2.5411250298380947	-6.552034862858865	-6.7751112372376525	-3.188185624847744	-1.6817101840050865	0.0	0.0	0.0	0.0	0.0	0.0	0.0	0.0	0.0	0.0	0.0	-3.47778483607295	-1.087636782058556	-2.2907454749269665	-1.327163968934871	1.4786924030138957	0.0	6.322920439641576	6.620062490366005	7.38956967223935	14.729065906383909	10.526182021091191	9.554080484574465	6.161214432528987	1.1906255958627274	3.957363991361315	1.6525758475212882	5.0486775478685075	3.6238713898888353	-0.4106493675885908	6.534237008480309
chr3R:4646222-4646721	20.203222298716792	13.924999173454061	15.747158662539459	12.89525972729882	11.285148434137659	8.353403011327723	12.817674090493368	10.33331735621245	12.172728364440252	7.179578434345111	9.130437448675078	8.329582280333302	7.617578686539213	10.393002758204902	7.087373082325681	4.25549183479443	3.974549234389196	-0.12686246736449847	1.348994838210197	0.7543625098296195	-0.35446343783909245	-0.780410433798529	0.9913556519375515	-2.488254280406357	-1.0425642671874213	-3.918754754036045	-5.211249629402144	-6.751843548647367	-8.187986865860047	-2.54474247045788	-6.581371511105402	-3.7385033006148163	-8.49504297475196	-4.777354994296463	-6.536357482710169	-7.1176350766513625	-6.6751951456022125	-6.528948920092028	-7.822867874703713	-6.449141290920571	-4.886192929119988	-7.757959680923741	-7.361828635308742	-9.655546942523504	-5.8215240416987575	-0.24831288354688322	-1.683517321917788	-1.5849484857926803	-0.6327952436658608
chr3L:15947600-15948099	-6.07783818443123	-7.492829993790201	-10.526182021091193	-7.4946090139533075	-8.934305380016044	-0.6867325911188109	0.0	0.0	-5.107355726606427	-9.467986806386063	-3.054091490350699	0.0	-1.3821770810048504	-0.9884928598239788	-1.4637527426815689	0.3842533059311557	-1.4648655319317017	-2.2502771120984235	-1.8066595431377876	1.090828681139973	-2.0611042393548087	0.1559742760354114	0.18105088102972228	0.9884928598239788	-0.34671636670811234	-2.1815376990757254	-0.6100512300323009	-3.3766975170445788	-6.795642198901723	-3.6813189946320417	-3.8056930513183875	-0.9193975046841285	-1.0668755590631576	-0.37107205997171755	-1.1151984847412626	-4.947766733283288	-4.144913083229007	-2.851802662043616	0.0	0.0	-1.9084850188786497	1.6525945075586288	5.241214561109845	7.541763049622372	3.1877347384464034	1.3880913429778565	-0.17126392829114448	0.6962449495558397	1.0232046052093346
chr3L:8308100-8308599	4.014668990827744	0.08476600567662078	0.3842533059311557	1.3535241139557863	2.6012987829684855	2.8253691803290155	2.3374730411351097	4.12054481780229	-0.2105263209141679	4.684405571029575	4.629115900722009	0.0	4.387191538348992	6.505918467189861	8.439597620682818	16.10825962739891	8.916863942333613	4.668227695032294	2.9105364270848995	10.911599346895098	7.768013943669005	5.754786191249444	9.531543151202923	7.0919292781841685	10.417770314413392	4.611758061531074	3.045220695002804	2.9907130271502487	-0.11465726287697509	2.8670196023670536	2.044067514366096	1.5403214017145312	0.03425379110586232	-2.8200417512693687	0.2639163295815324	-2.0672385422724493	-3.078109824957342	-1.3948208575963201	-2.446763673232496	-1.6979609250729193	-0.4106493675885908	-4.1831713923146445	-1.9996200756181612	-3.457678051775382	-1.018605832709435	0.4165421971529466	1.375042788877504	-1.619070052105775	1.6164829912251948
chr2L:6971000-6971499	2.0013285088618433	0.18105088102972228	6.711250316998527	8.709929973595013	16.655932613190373	13.9356286275638	16.92426109255246	9.872083375557931	10.132618917484999	8.355895082561226	5.45215580612799	0.4292155351682914	-0.9059652567236041	6.287214489975667	11.793281454446491	3.2675034094272637	17.910160922006973	24.979873802642086	12.94393601695796	22.163940075214878	20.707953105039373	16.55708308426722	21.809362009229535	24.78597855369654	24.847817643300516	21.273453889577247	18.707296607531656	9.503314281096822	8.753548162667476	2.2568049228159506	0.8943081633634723	-2.5789687383499023	-5.8097212205363675	-8.181895860348181	-10.805724527212238	-10.707536071621663	-11.453874463243512	-10.3974081146781	-3.9610396509241257	-5.6275926583275275	-9.902992643235624	-3.9735919365504495	-5.793398505104431	-5.178141625732272	-5.209754279536914	-6.9771844599338415	-11.094800471052196	-7.6756311323315645	3.916760077459729
chr2R:8324005-8324504	-1.7202851485054578	0.9412607156628617	0.37898600297798046	-0.09728178242953733	1.087358409574202	1.4685848954838892	0.7806857605700009	0.5733005938677671	0.46098096479180967	-2.2232490214285487	-1.2118855729103335	0.47213531573701273	0.28001379199666326	0.2762172175917864	-1.0484155071527212	-0.7591113259586278	0.7046316282754014	1.9085904270757255	-0.15928901062123849	-0.2903966963028097	-3.510230253388107	-4.544179299199286	-5.560080595015884	-6.995474775583347	-7.3990104276324	-7.040192550099506	-5.528316790551161	-3.528987372503203	-4.3876782599551225	-3.9472851383741134	-2.8478433703284893	-1.1285198054705525	-2.6637844443061685	-2.5457367857773465	-0.18865815254138904	10.138810934675764	9.656061515519768	6.397723120582149	5.698238528070719	7.247993942215906	4.845840824851458	2.626761676519103	-3.2129002612671673	-4.037078122982296	-4.63258931284192	-6.120857615991673	-2.4328029996820746	5.073141856744301	-0.418945545250222
chr2R:18588505-18589004	3.7949740345054472	0.409361803256652	2.9608507525533576	4.905551733193708	4.099687942106115	6.563747601500526	4.774721579698783	1.1013342360524592	-2.0496383335300408	-4.634275606896832	-1.9838087078614268	-1.5437192433274791	-1.9137376451150574	-2.9839298916980606	-4.765512154329423	-2.3469341321873176	-4.356813740884728	-7.257535831817701	-7.74436953371085	-12.58508474067321	-6.647421261725405	0.6252873828651146	0.46660954739493005	-4.6247467305819105	-2.2700861570496538	0.5990309041446822	-4.6666235796342095	-4.762690210082702	-3.0554054289867363	-2.8521762017319845	-3.8986599227327914	-2.92159421701632	-6.211861503497732	-8.58799775167024	-8.635602019592486	-8.854084524586256	-14.378530580930919	-13.7488674053506	-14.412615467392605	-10.591384361016107	1.4930419990914228	3.7371117469800144	0.16716716051748237	-0.9884928598239788	0.47683957821507517	-3.8974605448387942	-1.5286882819067875	-2.5874331211259736	-1.260464181391505
chr3L:592500-592999	-12.718877531029566	-1.6239539858894014	2.7005478114164863	4.088434452765566	0.9556951805164536	4.506524209091689	1.0846679153657468	1.3688911600988212	1.3931223767957444	0.7034865213367574	1.4316895325435137	0.32180446583581385	-1.153517570073711	-0.07962246665635128	3.739639209945244	1.1010508306407454	0.24062334122190882	0.901808574580944	1.3155151349854743	5.254835991957022	-1.0424518127495563	3.491942688947793	1.746340692748144	2.0463621061123582	0.2614505271567006	0.0	3.860283123697433	3.205218666307963	0.47712125471966244	5.232543547802875	8.633187001568905	3.0941566815229575	7.974770339705367	8.010028054217985	3.423393103102989	1.6009523051266996	5.368093964823469	8.962368402862595	6.2935296059553005	2.830834415375115	5.947961842262358	5.743416449329434	7.11095020574741	1.2545183106710267	2.1704406291683913	1.350509732495505	0.5032895762407923	2.551531784688306	0.9828321101224208
chr3R:20701722-20702221	-9.31619636143246	-8.267934078384181	1.5022269290607766	0.0	-5.165339044394201	-8.954674054966688	-13.459019257464622	-15.13032866292173	-8.9541164985976	5.527292739526548	0.9396698935460946	1.9325489045477005	1.7407076077571686	3.483321128111907	4.3717789988588835	1.0099378001254522	0.288769123076823	1.0207429196409408	2.7959310404793483	4.0353080937883385	10.064014195158904	0.6610055706295627	4.088091043890682	10.293284228212341	13.920863410822701	6.648834940974953	8.1199710638034	9.45889241225214	8.048912861061583	7.993733838749816	5.560087459901842	4.647597273155535	3.1720226515604786	1.0973573581057074	0.3624769371898603	-1.0679926267136988	-3.2008229705257127	-1.044747456373941	-2.091874746302852	-1.6827197293102005	-1.5924652766051839	-0.8294757022445158	1.0096116404277178	-0.25217760091289015	-3.292326365839584	-6.769193233752852	-10.879593216422679	-12.989238530146594	-15.367232796346936
chr3L:8644600-8645099	0.10381663866257579	-2.2460224070172914	-10.834279086562677	-10.235161849920532	-16.02113341889761	-9.9506289441225	0.0	3.7731877613925575	9.015598671818044	8.940157893855952	1.256129227469748	-0.6252873828651145	1.9084850188786497	0.47712125471966244	9.462941635886578	11.933441930092494	5.217980541324409	20.6456646999989	7.216399879167057	2.1589988735008263	13.630189803117005	14.932676522096756	11.74653179347224	15.421782332988265	13.964906285627176	3.893909480347382	11.709685834979641	6.590821121473772	8.560631493619614	7.497377875835213	1.4012330826534158	5.411164025250197	3.8205224319167703	4.126243046162613	4.929176494880791	3.4471466357484215	0.8501963183007727	0.05242028368986899	-2.147787059666932	-0.7151444383321177	-2.6215780586865622	-3.9471514077647614	-3.515848378960456	-8.40598261775069	-4.42519550179419	0.14111106207202612	2.1405081626638074	0.9568870052362031	-0.40947750083399465
chr2L:6526500-6526999	-2.451872154308882	3.0489454339578375	1.460534165132094	-3.809314990309572	-6.492919873472992	-9.871123137549649	-2.1038884355764536	0.6512444816945295	3.425091307311019	0.2620076431622543	17.592575914725327	28.699337561059533	24.105382772665834	29.829223303579507	4.045339931700944	11.698358005985428	4.859594811164669	8.918956481137435	3.408310355151489	3.2804223420691887	0.28920036806068555	-4.390756472818431	-9.714662626766021	-14.466557192643508	-13.057244077199588	-1.5784192839556976	-2.7234706478817037	-2.064171379118254	-3.923655581926644	8.863642951466574	13.294639145497763	6.250721945202115	6.3589543077288715	3.366750425385304	0.04856404583481459	-5.409218950859316	-9.606563617908114	-13.445196673962046	-14.255582674366144	-15.268125963829071	-26.361879576474536	-37.1674043889237	-35.07077067125436	-12.791874516419668	-1.8372215182175793	2.661972639331534	2.620693865828486	0.2614505271567006	1.7345287976228647
chr3R:26714222-26714721	-2.9320863378646154	-1.9462893453218064	-7.181134782053888	-10.414616656280625	-10.209756301049337	-7.4510538323437965	-9.956554807748914	-13.193651362289485	-11.563951538513813	-10.164324942104486	-2.2057037641931196	-12.232838132498253	-18.528902237220592	-4.898045921694652	8.50287636787948	10.722635962371996	7.0504251090061025	7.215042366890864	2.248542358246738	-1.162743485578108	-4.164175552990471	-6.226916502600254	-0.9190165819427547	1.1815372681157108	2.2025948710369545	-0.9160139309440731	-0.2019540492771628	4.198128002655885	7.20125733777929	7.872411752510898	8.75975446304966	3.6697501112611035	2.139905219451786	1.6260556841247091	-1.472950876965243	1.4569979076500679	-1.5304551071267605	2.0916385118606584	5.718792165419537	2.8413474351532573	0.8932127784839948	-0.6490956237233797	-0.8396159194841818	-1.4187976868059606	-0.9757087086910855	-0.4878271429587244	-0.4876519423313684	2.7270926925814933	0.8644707302544778
chr3L:224500-224999	-10.399899931474055	-2.764538550514905	-3.0293705793745263	1.1416133483953088	16.643968104244244	18.617854380287138	3.7116344596536934	10.082334124670723	12.449655804589984	10.856695232052791	12.190119594456272	3.6392508000102484	5.5679163924004005	5.209613015760614	3.525153095171985	2.9258218969101186	-1.719079636772527	-1.3278612181376908	-5.582592581717728	-3.3065479282551613	8.401853125172071	12.96332910294561	9.326979465944293	9.990381123109607	5.181606816222455	4.435081141950222	7.722943911342624	5.578681816370776	9.5244893035484	7.955364147183524	9.984430738010538	9.77256856855285	5.079310109786438	0.0	0.32927963615263195	-4.881754698975942	-2.567010257105084	-7.432790132875182	-5.924371687600316	-8.72277369247102	-9.216759036540816	-5.632325813185553	-3.642736957685696	-14.33998994664107	-16.786163051855535	-21.61416953088177	-25.30046916404129	-21.498431392404903	-11.900379785189903
chr3R:24865222-24865721	5.512681126682415	1.9636219745996522	7.54558088649302	3.491124561154151	2.263778740930644	4.3368173925777835	4.764428306111121	4.927018425308207	1.8340546408104168	-0.23835450641786188	-2.702978084699026	-5.300233716188818	-6.733055365686082	-1.2803532539158207	-5.645999020619093	-4.941998085146874	-7.070009531707275	-4.709509788519099	0.18946256670265715	-3.931831769510157	-8.611694195321176	-4.2217045249923695	-4.725201426210551	0.32675222119505476	2.7285928155171044	-0.9884928598239788	-0.06681414112055822	-2.7132215739210093	-0.2410604250796477	0.11930251449979594	1.0668755590631576	-0.47712125471966244	0.0	0.5284136284479057	2.5001039290421945	3.5910467874854057	0.8961112713047918	2.416043595658142	2.413577922266225	-0.9193975046841285	2.9953752441460164	2.792926887350876	3.9137121853421526	3.6185476184705867	2.448259788184741	2.6270064052811137	0.9238735850228941	3.112900112837803	0.7359535705891888
chr3R:21867722-21868221	-8.598468271335202	-11.312488613955715	-15.208040047974109	-11.839596997508973	-0.8936083154540573	-3.210503440220709	-6.16599730975934	-4.495375777931364	-4.061363939244815	0.26809884550756824	0.3397495779210801	5.0629333514658095	9.371709264466343	0.9542451986983524	4.071436928115904	-0.6933728649641271	1.8312952556714996	0.1354449005240531	1.2437510049116844	-1.1327051646206763	-1.086074283591317	1.1572977306678627	2.158395640643511	3.2022031430418934	0.47469195550229065	-1.3936585263527974	-1.789486971653093	-8.77617895470541	-4.981451303267462	-1.5630927072027545	1.3150698539065329	-1.4371644043702738	-1.1312440369802965	-2.570156799231257	-3.3370004653278573	-6.294292189946924	-7.5918845428502175	-6.602550840347117	5.619452929948509	4.303280752661458	3.181597669177494	3.8077967664319576	2.2913611464679127	4.514163659602163	2.6152767931418137	2.42172762043021	-0.5722024104662571	0.18734382161356347	-1.0429898894117737
chr3R:21807722-21808221	0.9354321893983136	-0.09006670612890012	1.5966918262590006	0.6534243951672355	0.7587405071257313	2.4400799995921054	3.0058498009642896	3.945613263665685	2.1088856459862746	3.5600537410255058	1.4409742389303486	0.3842533059311557	0.0	4.991251556616696	7.5275265888225285	1.3644456473412752	2.5848377146017425	5.210465513505115	4.934341999252841	4.488978043948086	1.7332733137279792	4.408261706829255	4.035856773013107	1.8164833031895629	3.224525119032295	2.0936373450515475	1.9246289649539057	0.8135523694506172	1.3952606340964067	-1.684872899606169	0.8801558585954027	2.086111534282572	1.4424466009588222	-0.3842533059311557	2.6760372704322766	-0.5369210300055112	1.0171724497437695	1.9084850188786497	0.73420853748313	3.3481760948100128	-0.6252873828651145	2.617228508843201	0.555204363259938	5.299006454138128	2.4960389701932786	0.9759660979290792	2.29448612821051	1.2537810547930923	0.1741590637064414
chr2R:3901505-3902004	14.17892986081331	12.219894438844376	6.431685752222525	2.446329808322686	2.1747684517127124	0.6007794693409851	1.7622910011483126	1.9262007394490204	0.521711845591494	3.286431449894411	3.71587835166363	-0.059827684985135694	2.647983175438383	0.11904117550661528	-2.1804409544233945	-4.033184465698989	1.0693908713615023	19.595348660604298	19.590747211945377	22.258747903860808	11.087349016297251	16.544420133814523	17.67461950871421	19.59900134375711	17.01346350393974	11.57188600330755	8.13690708446888	6.849508170848977	3.791060784017737	-1.4147256053124748	-4.747456991901702	-5.417160014455677	-6.640647429466196	-7.440599764594297	-11.572089134865962	-6.834067286997416	-13.55194152891361	-19.213659508663454	-16.07326259534859	-14.111548722990308	-5.913465977407553	-8.399227639174374	-14.44507377225613	-20.5048278360804	-12.478512726844304	-18.675198121842364	-23.331629872301342	-15.774081262001271	-13.136232444014958
chr2L:6338000-6338499	11.318741807480063	4.638166445338724	9.722961844045305	4.839452879658205	8.594138667763202	7.244549092156423	5.214328958586253	1.9235870056309292	4.826112948711454	0.02759163306867637	0.7361213771733235	-1.006698420823439	1.3112506732081581	1.6852238879147947	0.16125860883478288	0.0	1.5578315211231708	1.1041758362193257	1.6456160970338585	1.8555411314158654	2.0604728949692324	-0.47964739776666215	-0.3083040680430508	-0.7083422152453236	-0.07647523432679328	-1.5577622994621383	-3.4703892766380893	-3.0031466995092235	-0.3887461076840382	-2.2815538980028354	-8.129410794654602	-5.128928953571158	-4.59016018935757	-1.2679984501024053	0.9059652567236041	-3.665804918110688	-4.141275975931515	-1.1155861976026733	-1.232959492632065	-5.284576350852335	-7.5813497515292	-10.404617754507317	-7.002987759736871	-4.838814236262617	-10.076183527228798	-8.2822122902086	-9.435167380222596	-1.9084850188786497	-0.6252873828651145
chr2R:16944505-16945004	1.4313637641589874	0.40880532255527635	-3.305627277330988	-0.7725895491200615	-3.1393927486929853	3.4581209881408568	8.36064558686122	3.7391547729073356	3.608293650290208	-0.5625449218582855	8.22733754927914	8.676694793603895	6.461186328834962	3.706273645625877	-2.9150724578125033	-5.657240687638328	-10.598828152036008	-9.84196684111	-18.721775999070648	-24.548489570362815	-17.490803446804055	-6.790466732935279	2.9841366648852037	7.397514391888056	13.335760787905242	8.03013992993376	3.516007467118475	1.162474266630293	-1.0113593518790447	2.2120163541023983	-1.824092582591489	-2.71668323702123	-7.567278937900022	-10.257419347961632	-9.462259901128046	-7.659064857719305	7.551810662766189	10.53607477046612	5.552947876020203	5.122810006679324	4.723384194395459	4.06345725525791	3.387473062203305	4.633236350310042	-0.46627673232224986	-0.1458985438208255	0.06921087800499581	1.2950820881011855	0.5975231246564824
chr3R:20451222-20451721	0.32675222119505476	0.3842533059311557	1.5928943903789294	0.7324862124998635	2.4411663445551457	2.1384289563408916	-0.43560817920212785	-4.442016896591838	-0.9904045594542428	-6.2943877902265	-4.242583021192928	-11.192815946635827	-6.731131704098086	-4.96362912186922	1.60409133615864	10.029774017119044	0.4919941452513956	-7.175463031216237	-17.361064702437876	-16.38806771340341	-1.1582567948771416	-0.98174571187062	1.3836034978805847	2.4769017913341163	1.1096670455303024	-0.5552050987676277	1.1737218734474009	6.379682405375896	7.47354483533274	9.613195419407626	11.627809643269018	0.5325793640278282	0.0	2.8971063280919656	4.536987718388903	0.37107205997171755	0.3842533059311557	4.267649081921971	13.215804084559222	7.297250768492808	9.991562813301584	3.48762928746045	3.63370502579631	2.740267149307653	3.6168168593542975	-3.4165395503852847	-5.231649156902981	-6.1505152330045565	-8.806015532395012
chr3R:5635222-5635721	-1.347616193479185	-3.1575043356493624	-5.732714866641647	-5.0905951343405915	-8.999644914603516	-9.773245224632213	-15.711988169255257	-11.99383866988213	1.1897758510238747	16.327819369011266	15.102469154231638	17.990065439186743	8.973841791045436	1.30233237860622	1.8727967929048206	1.2403109020965588	0.5317060778290411	4.566664832514301	12.38058562145241	16.309035908860192	13.532100555849745	7.972977427712774	4.321444911881192	4.598253464509734	2.716804946905957	3.4015247308415106	4.625397454154834	5.053087393784073	1.6118570038937923	2.9798710217619795	-3.3758762501235573	-3.617094234887835	-12.72779351368355	-15.196486962450194	-12.376981009952788	-16.829012534605674	-18.98488978471012	-9.06747702733817	12.509694621768377	13.176536944199425	6.0422816179768555	8.921843141975826	12.48255196581096	10.646011281913042	8.730140155102907	5.550235417368802	4.912634970539016	0.6660590177608176	-1.3875477709232886
chr3L:1517000-1517499	15.984143854124833	9.092128021126825	6.140488162724059	7.402552373794849	8.425128117874097	7.6068385568524075	9.307446494301336	18.1281912503415	20.51793793597881	19.193468795335697	12.55980537357645	9.551562715498507	4.988657568913036	4.984726207877866	3.988985516266451	5.557550491381924	5.308654521683064	1.1737380363204741	-1.8149209079428053	-1.0540831277039935	-6.317854927623436	-4.840838366924653	-4.7193981086216885	-4.808421957525819	0.3130449018936646	5.476797721277	3.8629624087135106	5.637341272026255	1.00850307411654	2.554952793442274	2.132549755704482	3.8433225841717955	-0.016985504462681964	-2.8127743974003065	-3.876168735225377	-7.386646745818472	-7.084104896299852	-4.036437587919072	0.0	-2.5326207025173577	-4.089979718685717	-4.091309524418758	-9.23800170152975	-3.655771078930146	0.041198228205919174	0.17731635622833475	-0.4250482295925493	3.080918571794528	10.28763841064605
chr2R:10062505-10063004	-1.7323954496363745	-6.370878048695503	-4.215295763123209	-6.3408710610833925	-3.514744600979092	-5.938540529186968	-5.167540495241684	0.3842533059311557	-2.3286248352848276	0.0	-0.8241502612961146	0.3482308985328906	1.783980511203538	-0.4348246916209729	2.069770875974035	-0.340602342216015	-0.9059652567236041	-0.47712125471966244	-0.3842533059311557	-0.3842533059311557	1.4431543474115518	9.065675014857137	3.3451723153792865	1.2417203437958086	5.640008526831606	0.9583356724775449	0.2818177467568866	-1.567412689481683	-1.8824836974304595	-3.581921532947862	-1.0413430036812865	5.605578351129214	2.624790967377646	1.0466924622419154	8.401592484572904	17.728943483962148	25.334552481309537	20.778720966890134	1.087636782058556	12.838551033174985	14.6764344750484	13.203338525389201	1.1737218734474009	10.999544152346031	13.505801018912221	5.257095115206915	8.410314910283553	12.515928683294094	9.372148008949328
chr3R:8453222-8453721	-0.45450735733049347	-2.5818466692287543	-3.8232122430227418	-1.5275679883032371	0.0	-0.9884928598239788	-2.789290833224222	-4.01727200419761	-2.929772289261087	-3.375263275089993	-4.3369182419692995	1.0668755590631576	-3.629037396206919	-1.6163773308154465	-1.5074270140401695	-1.9641550715801086	-1.7577774897902068	-5.04924346836536	-2.1710903002470863	-1.9153588706657354	-2.3347103229241584	-5.099580219649625	-1.8213931208673435	0.0	-0.2887691230768229	-3.152825947785206	-3.6585734895322006	-3.1240075069203943	-0.9448888836098366	-4.118690412915344	-1.774789996930851	-1.6241878019386788	-1.1831301794560771	-1.5040165661675615	-4.500303547219751	0.391796451307747	2.5432055624431302	-0.58136289059981	0.7359535705891888	0.32675222119505476	-1.1737218734474009	1.215446770389807	-1.104175836219326	3.5643646928672377	-0.9080975386057955	0.2681854859691828	-1.0500209546839967	-1.2673031394409708	0.3723033799327735
chr2L:8043000-8043499	-6.314714674769721	1.0083128477858925	1.5689266375352098	6.008804987551835	12.625460513354259	7.793796702715144	4.607250937105027	-9.330392107915303	-12.202759745655902	-18.2545453619442	-13.5102943189646	-3.2448756998136856	10.89079923937936	3.7803037110164723	1.6914121239099256	0.5552050987676277	0.0	4.372300687362792	4.94198359967501	5.849049208576402	7.393249027965958	5.588285001440858	4.269656542340291	14.807105371948202	10.072845915372257	2.566311675042282	-1.8596065830020378	-9.202836341183588	-7.791091007804613	-8.568577612590149	-8.326965779208962	-16.74480555168319	-17.262470189105848	-12.23952658057164	-14.394817524256288	-7.6022267731026005	2.886611360915354	-0.5048518960330852	0.7571085608749885	3.992862318795815	5.071690155646648	5.443498670501506	0.0	0.0	0.0	0.0	0.0	0.0	0.0
chr2L:19508000-19508499	10.398667371786253	1.568095614860008	3.875172112274962	12.155739326178091	13.376104269392581	12.169458760657873	8.893925073679398	2.5501438768678377	7.256822549020688	6.785751084326434	3.8060717203914622	6.373935260011776	5.930137881550938	11.155036067825248	4.852545252788203	2.374461014954712	0.4635159023426018	-0.1622584493296249	-3.3750642574390484	-4.009979699665459	-4.730065770084352	-4.116873352012744	-5.292449372118964	-4.824624644516165	-8.400527633166915	-6.554159685751316	-3.553477637897894	-1.7463115108010885	-11.873739960001684	-13.283792228179115	-9.392932813753006	-7.072581661697761	-9.03739133251182	-8.787607056091518	-7.602185132578929	-0.7158051146113907	0.2614505271567006	-3.4545526550849495	-5.467021369083732	-4.460969932978476	-1.593143686137585	-1.2048860041449738	-0.8065359368777398	2.259982999975834	2.825717816374798	3.5642514611984613	6.1334411404115325	7.5811730198179434	4.129339333638919
chr3L:2467000-2467499	-0.9895564587893504	-7.114549996103549	-5.606215477568098	-2.307202241133848	0.6252873828651146	-1.684872899606169	0.0	-0.694264181189763	1.8297130505060935	2.6719914225775736	0.0	1.587961341777286	4.7477346688977065	1.5659934199398473	0.7357890626869555	1.3758046282323062	1.9552694651480913	3.3871364866425373	0.7359535705891888	2.6809594462861868	2.9625094237734895	1.2816613001287582	1.386187026007751	-0.05100533184175673	4.337119886345668	1.5287470181126257	1.6836302609864757	-1.41574872622844	0.6071413016536032	3.1795233845587507	2.6052649540562594	-0.6155924310630463	4.858987128713735	5.187877869660135	0.6173067658815127	4.9206571916994	1.029002498067415	-0.07614377785389127	-6.681215878918604	-8.95941385332524	-15.16406901948627	-12.498214778560962	-8.19039624705316	-5.590363953567718	3.316611450974003	4.666291140854688	4.024130912948672	-2.7663661026209825	-1.8009547101589742
chr2R:7339505-7340004	-7.471788077867897	-9.848511613639516	-1.8834067806682209	-8.192095322240956	-6.09396247342563	-0.4259355016083419	-2.9135835407947233	6.663971693466742	8.175019764544459	1.9628363661218633	-2.3519079488713577	-7.195666699937442	-5.687277443567293	3.9710934874302795	0.4013018988573267	1.1737218734474009	-5.020757926675227	-10.60642890981534	8.995568856906237	6.419421168980836	8.22858274600014	9.914971451248954	8.805155134964286	8.829308922524849	2.8818080618390676	4.009965344105341	5.562889856932146	0.6345575836772076	0.0	0.0	0.0	0.0	0.0	-3.895372274048641	0.3477588432762462	1.7476927281577188	-1.2923869375890096	0.8339918868726757	1.748619450381466	-2.6433704441465036	-0.19797995152778394	-0.46847636853984953	-1.9269535331316576	-1.7665733594362947	-2.1492799274542436	-1.5041144185392694	-4.128236777909174	0.5161387175607159	-2.4928981050256094
chrX:8331033-8331532	0.08068529801902065	-5.925501911925874	-9.02861706684082	-12.8398754220506	-3.355013315176775	-2.7418644723031713	-7.780344617852432	-3.0479000057545855	-4.415937013669472	-5.7578675951468	-3.9082132809078556	-8.261298305564026	-2.600722668102656	-4.497225660041719	-9.446969754258774	-5.990721424849903	-4.2895931239409775	0.0	-0.47712125471966244	-1.0668755590631576	-2.2407869817751194	-3.4256040686253004	0.48556271728388767	11.381117237788906	16.416944167990145	20.123339909141876	17.039547742382712	17.31453508355356	10.088890115380488	1.129882139323136	3.4356197325618565	6.282855688850143	4.5864940764328725	0.745436974064438	-2.527052890847494	-6.072561161273712	-16.349210478060357	-23.334654888671906	-28.951564286412438	-20.91199130760991	-16.152018832237925	-0.7779749514478986	-6.544676939131073	-6.100593310405893	-5.1472073073733355	-2.556677910431002	2.0715308380775506	3.688917620016445	2.141147737696108
chr3L:16004600-16005099	15.712202339755233	10.4730398863679	8.911962513569684	5.570991981777352	1.1232633428077579	-0.8215594509207154	-6.403998828427616	-7.715677396091965	-10.703083944049826	-11.279005006800475	-20.921001344698503	-20.138976403109563	-12.05922498977798	12.927649953203517	9.99982075348705	20.72005460822385	14.267185475443005	16.287574365018017	15.3383595830551	15.467344420925059	15.195942968627335	12.442388286686336	8.494822579843746	4.594484408309261	1.18173219968958	-1.9411047543862938	-1.4955679147939636	-3.940766762416654	-4.934021496794523	-6.71650243913125	-2.5498013263881893	-5.924551155205489	-7.192206658127547	-11.953826932332905	-12.073293002879689	-13.727501193345214	-18.90143754699488	-22.389379710788546	-29.50334536561197	-21.037676135521192	-20.3739030399719	-8.264869907680994	-0.6816519536376183	2.648463661497752	1.6264089009255023	0.6334896394696905	0.49561479799064334	-1.0948187015950703	-4.983153393048388
chr2L:13164500-13164999	-0.9884928598239788	0.6979310590365646	-0.16794378118299222	0.13211981999670377	0.3842533059311557	-0.9028457039716091	2.4206752029172978	-0.9568070777091172	1.4444045626603808	1.0466924622419154	2.420082918466607	7.490982912074016	2.654102726860278	2.977433940918104	3.3031792112641725	4.971798589715571	3.985263667496521	1.6429851819938632	1.2586633594553245	1.6045929540975539	1.3644456473412752	1.8516904096137186	0.0	0.3842533059311557	0.7359535705891888	0.47712125471966244	2.225091131627076	8.305859324802931	5.742605316515606	11.431730966696376	5.3178614065956245	1.0668755590631576	0.7359535705891888	5.700218325639685	9.600746400583573	16.80592883056292	16.684909989073827	1.9490603477888073	6.419279559097441	8.428148204669464	6.843536351668594	5.33357939497036	1.1957102076293953	1.5995860513476634	-2.160306213210792	-0.2397604278196497	1.1085789717584136	-0.29371015747474466	-3.583953733128426
chr2R:14526505-14527004	-0.10335624515098193	-0.6455980956296778	3.377061656640675	5.2686747646420615	0.0	-0.9884928598239788	0.0	0.0	0.0	0.0	0.0	0.0	1.2780642861172016	0.0	0.0	0.0	0.0	0.0	0.0	0.0	0.0	0.32675222119505476	-0.36126033106866595	5.75800093739047	10.743926649746884	8.50863134660921	4.464670870949938	7.4710120139769485	6.323529513801735	5.124728266767273	6.307644867727572	9.701022622185006	8.592613928730572	7.6963435334030725	3.9560375713850995	6.5093839740285375	7.480254483214639	4.542361770730929	5.261356250693766	3.4992846053956725	5.3516026933698875	2.4059128373846024	6.351108400139283	4.550048521962703	2.6992000699605843	4.655244727678758	11.708935633553041	10.534800392930155	18.82040847094734
chr2L:1077000-1077499	-0.3842533059311557	-0.576462729064982	3.7863176286249525	7.961936626066396	1.5043076796242603	0.32675222119505476	3.2661312856204963	3.8942307921558426	5.997545883748453	4.361627585818757	7.740637173558476	5.840891720238427	3.903648509234413	7.144050446959799	4.497461058657449	4.865768393326286	1.3092072329649518	3.1920276390283155	4.0657880153577866	-0.3471871544457265	1.517431754070429	0.09178209016908162	1.3657454133324367	1.9199612966128763	0.19916529609750638	-1.9229246495807275	-1.2334025563797195	-1.6248832566950226	-2.0985031886363923	-1.0960233273784785	-2.843875439786809	-5.866311959294748	-2.638063278874742	-0.5605713682027345	-0.7869235550701423	0.288769123076823	-1.275554451240393	-0.9941887930083539	-1.5185503108145728	0.2741757243309323	-1.924804616881603	2.9625686936330644	2.167281321879722	-0.378206193944579	3.605313505200272	-1.1918100986151403	2.918276336742813	11.58770953734822	8.52702982274718
chr3R:12294722-12295221	-1.1000543533507023	-3.0797898598487143	-4.501134634665062	-6.574246396148289	-5.524807766354949	-10.944007793995127	-10.149199528545724	-9.720584077667256	-7.998303477782049	-0.485433315689084	-5.875165857153473	-5.905094168517589	-3.073264956477105	-1.5315694812240717	-0.919667646289491	-2.998748797185287	-2.7844750966659064	-1.7566885397778451	0.0	-1.3120223027252602	2.1831745354262178	0.6609680341800337	-0.7270320476790774	-7.862934038843032	-8.637008805814471	-6.104248557935123	3.374292016826014	6.550339764516984	7.907005336390324	12.353734126997718	8.410391364721864	3.6105211375239175	4.312265533762692	2.1303630100832742	3.04452270655817	2.2273933994310156	12.433321742809829	6.289350443560777	10.036463049321325	6.034670849648026	4.471794773432039	-0.8614415510068215	-3.768971201767385	-9.455993156092187	-8.591667195526524	-12.872211945893111	7.149879605584131	7.964507027714669	5.936623834387884
chrX:18529533-18530032	0.0	-0.3842533059311557	0.6252873828651146	0.4081442302975898	4.45713151832416	5.945971051460236	4.63402613230047	0.32675222119505476	1.256129227469748	4.523448423215878	4.308498893955489	4.582558451957788	5.843953719077724	4.576567039042388	0.5323666661491384	1.203501193013119	-1.4199705023138864	1.2867578594816964	3.6471192068740046	0.16382961077391803	0.3842533059311557	-0.9884928598239788	-0.32675222119505476	3.667549590989102	4.281718075001155	8.857905141503442	0.5813628905998097	6.303654211836249	4.778368327968767	7.064885985939954	7.242458121110287	-0.21070289983532986	0.0	2.694246970523904	4.474731801699319	5.5003608314890595	3.2758516244471134	1.307948357714719	-0.45905855961223613	7.4104168731460485	5.235383395679967	4.759423256600108	0.0	0.0	8.145440854347076	8.041083746991845	7.39545185826728	5.806942273592058	4.882184887933666
chr3R:2193722-2194221	-3.226399856817688	-1.607439263139528	0.6816519536376183	-0.7359535705891888	-0.5162392852303587	-3.394095117867692	-3.0689337480015664	0.5785749982873518	1.6674814104408433	-0.7427845136403514	-1.4637527426815689	0.5270893585171345	1.360726569441386	0.834163037636356	-0.41798196871995336	-0.4736013538536034	1.0369744480949417	1.3842485251738685	3.1311204001745754	0.16415898976361903	0.0	4.202497363206724	4.595869779713845	6.037383216850445	2.4365541513850246	1.1516284678858235	-2.7711171466290496	-4.6415424706086155	-0.7911118660401842	-2.5335031969864694	0.11504130334269605	0.6168468308796077	1.4637527426815686	0.0	4.324710936709231	12.355578381191235	11.604005056231266	15.168493558599835	11.560067068431453	9.377189000590356	4.621263807392939	7.536520451967017	1.7668445652351437	0.2614505271567006	4.870397801755718	10.007934367551389	8.789223968633133	6.092925104201668	6.880031754249688
chr2L:7828000-7828499	0.7435095702436683	0.0966594458318373	1.4376035584835858	-0.3876804805053625	-1.818256124881563	-4.498308513890664	-7.578607727584667	-6.304540610389683	-6.414633887460651	-1.6611613005066117	18.795336296811357	21.66649368458994	24.580524904104806	20.889989593009204	16.40247180606776	16.231315980154545	11.459515904595602	5.578366617943808	5.883730503341131	5.511361231495473	2.3896929942503324	2.0138294946563593	1.8814411414941854	3.1089229217293783	2.15844940996809	0.7201772269961335	0.2315522023812788	0.01694666560968868	-2.7929409047577574	-7.894173421960753	-9.36007684030621	-9.934613369060688	-10.645211500219814	-5.504398398898639	-6.83318084498308	-16.19273550432127	-13.238875436627545	-8.072123460142192	-13.40051509907228	-14.00962945295844	-12.003288573205387	-14.536267896325061	-18.71054375984607	-13.586948124563625	-3.2084574009860596	5.050610303422278	6.06179834416722	2.5349840601615057	6.596091897600428
chr3R:10112222-10112721	-5.490547477112361	-1.2512936989793975	0.0	0.0	0.0	0.0	0.0	0.0	0.44916199971973325	0.0	-0.47712125471966244	2.928968231411968	0.0	0.0	1.9435009301995327	0.9884928598239788	11.264345844419584	12.963558737845919	7.285068621539366	9.399542525040163	5.88536176215304	0.0	1.3598565958898747	6.526957009410413	8.91736006985294	6.548896146964167	7.350317742383992	6.946828345071843	5.498485754890268	0.3551616300004318	-0.9884928598239788	0.6252873828651146	5.527952108470967	4.653685483080804	4.678916937267153	8.282802412453425	1.72954811871417	0.9059652567236041	0.32675222119505476	5.54946533518668	13.005707759709175	8.472917078244725	11.851678030171039	1.3739534338308657	9.072976467654218	6.890234023028552	11.279788420037745	13.58888439950477	24.918314782662062
chr2R:8050005-8050504	0.5765297824173551	3.3094988672875183	5.2561110194859975	2.839839934407056	-0.9884928598239788	-0.6992410207988732	-1.9236615936809554	-2.724275431922795	-3.0335729964949305	-4.240874905205677	-3.0957885776044747	-3.251499580452536	-0.9884928598239788	-0.6252873828651145	-1.7845918902835758	-2.6253382013104676	-2.615853415288688	-2.7125505753743235	-3.7463379777988313	-2.9037976543852806	-1.4169238660115735	-0.3842533059311557	0.3551616300004318	-2.3680388700783825	-1.9009518450816323	-3.246541738427598	0.9701260320033493	1.5327591692849731	-0.14923882709276703	1.797750248316879	1.3821770810048504	-0.2730722894093543	-0.22501480536246543	1.474173004308222	0.32675222119505476	-0.7359535705891888	0.47712125471966244	-0.32675222119505476	-1.0668755590631576	-0.7359535705891888	2.1456549334725974	9.02872154991873	4.15062955808852	11.296940363155285	7.196729546149853	7.818875930600726	4.629101020393729	0.5443740926652602	0.44105586799934154
chr2R:12011505-12012004	-0.7359535705891888	2.4763262259472665	2.6246585365543282	4.360177029814939	1.3731305014031	2.483958197270535	-0.29828886315804254	1.8548654773706212	0.818772398804408	1.684872899606169	-1.4637527426815689	2.269895254823723	3.3584481096792227	0.3551616300004318	-0.3842533059311557	0.0	8.270190730653031	6.692765546432563	5.6962110261302845	4.191294053368036	-0.7532424437163056	-0.5750300846639971	-3.3493615010796427	0.0	0.0	0.288769123076823	-0.8197585228501487	-4.040456046259488	-2.11995613258732	-2.8567115490607295	-7.307120316567891	-2.0604942585935766	-6.556454441790414	-4.135613154228489	-6.297839528159412	-4.201632460207365	-0.5778567355583697	-2.370052665531041	-4.594438272601489	-6.084091390595667	-12.390919460901594	-7.456452942875915	-8.943627805266457	-17.891724783619765	-7.271725338058479	-1.5583365492391525	1.0668755590631576	-0.9059652567236041	2.3854991586885177
chr2R:15329005-15329504	0.20177696500915018	0.24412168852817495	-7.906311080613991	-11.009707294334003	-13.997058742049195	-16.590777664022983	-10.303014512529808	-10.366458458279572	-11.726351776593372	-4.432317330593094	3.0411583224956042	2.528834980246037	-0.5050184077099936	5.852128416545937	16.222945804614014	13.168955772900429	11.014138097759881	11.64595555774402	13.358845263285072	8.763518965170727	1.2780642861172016	2.585982453459025	4.369646688437915	6.020703840411889	4.610877877180922	0.5775931254549738	-3.581000728931256	-5.087402186275824	-3.3748798633578616	-6.489083768962739	-1.8760225724655515	-1.9366985454978822	-7.460975594187388	-8.883588044518945	-8.207920889881136	-8.6880783413505	-16.005587563158574	-18.659668883964027	-21.538501739552004	-17.315487829493474	-8.232757378561121	-3.6254169286503752	0.32675222119505476	-6.8985321378199185	-18.181249425232224	-11.66031014079766	-4.361427071902442	0.8112377238607549	-0.9111580020144034
chr3R:4059222-4059721	9.728816996050009	5.294454526317562	1.696455721560772	1.1285194297232382	0.8555856113139118	-1.8101062963573498	-7.4415897997701235	-9.169452964261923	-19.93572806711833	-16.827137563501875	-10.41484668582239	-0.7359535705891888	-3.1116449905781733	-2.01232258233567	-11.200000168281013	-6.75558450719609	0.32675222119505476	0.0	1.37212687530791	3.7763804165977364	7.500724938349554	7.512021556044472	6.465974987892585	5.188817887962224	5.687923220910977	1.1682147458673848	0.4547195741423294	2.2537596833058577	-1.1042089968439859	1.552451249438031	0.30663420601545854	-0.5187671002150827	0.13648716400690244	-2.9149974752964956	-0.632885975017976	1.335982330264722	-0.41675000867014544	0.47712125471966244	2.28759848436006	1.7126921992523672	6.725371128649664	-0.1738616205634291	-0.3266445426592842	-2.777559281941142	-1.1278955206047587	0.6990874710644331	3.1941024776304574	6.507181221014429	0.6919349918545951
chr3R:13543722-13544221	4.80508732389969	6.575954816631904	4.1405978420527445	-1.9226000916715364	-0.6194094985288164	-3.161930800066075	0.15212852039448077	21.482126013298576	15.786207037953947	15.162037815805903	10.442753444327659	10.456910630705618	2.051264520787076	0.0761805273034738	-2.993906055306415	-5.315341925195059	-3.833490178230561	-9.744326189899805	-13.335144618400692	-22.923851760795095	-25.052282032185506	-21.26743662040608	-16.195185145476223	-20.429367994179962	-2.1589988735008263	-9.29844555457243	-17.09448178162956	-5.345419683685743	-1.087636782058556	6.549373593626024	28.202846981175803	28.390056295563536	28.247527591467485	13.855072497141949	9.54012824077131	5.139867947068011	-0.6240668278344311	-5.824780736794564	-8.870246894079555	4.117130904429366	7.230327799161401	1.3201052483459625	12.019598247787728	9.21004985507989	10.982467056332224	9.142497292407299	9.863114823681869	4.191646288745251	4.485231907100036
chrX:20631027-20631526	-0.3842533059311557	0.9884928598239788	0.7359535705891888	-0.6166897175028455	1.0908602208544478	0.7357890626869555	1.972392573838871	1.9646629086873872	3.881239947536238	1.251293698979397	-0.32675222119505476	1.4637527426815686	1.4127903408996307	5.534518419181993	5.973770805463992	10.051478287978966	9.358914025368744	5.757019585076996	5.232347669308633	4.178817922790693	2.4821207475221594	0.07588920133062134	-0.41882873031872536	2.3449722233087127	3.4470037739197212	0.3842533059311557	-0.7359535705891888	1.7684781493544002	1.2586395261865861	4.257309596799137	5.088638453635232	5.825410478646668	6.3207935267568685	4.538649907361016	1.3571505098409924	3.624470280997779	1.0003134781000291	1.0325624441410421	1.5558886446357358	3.292130386199613	-0.5572722484735897	0.9750248393762742	2.2212631891352013	0.945280779675671	2.062572834321024	-1.2849472976927443	-2.4795860128401896	-1.8166527110204997	-3.5187677567238116
chr2R:16150505-16151004	-3.87940650090521	-4.04584882213039	-6.034285267323386	-4.400652495177432	0.3842533059311557	1.4604476739467427	-1.1842219655657569	0.454677025323566	1.8917054949837795	-0.03053795390957733	0.15354761948104886	-0.9870700994347652	-2.1150055884810586	-1.9333683605771472	-3.033127632502802	0.0	-5.760968800197517	-3.566716027963005	-3.3523244800092686	-2.1500892943576893	-5.676466307871562	-0.8936083154540573	0.9091834924345943	-1.6935276916242337	-0.21908375543902545	0.7016946198194882	-1.1810682334247542	0.865647062357687	0.029098819028689514	5.174760706022796	0.7110538848045859	1.5631672611452232	3.025698143935769	7.064355248445926	6.934469587146382	2.012912320338302	5.298581006036842	9.068305541092622	11.618045357052614	9.981763105761724	15.478782826554966	13.939458708519597	8.648734896379962	11.542168010593494	9.96358753199489	1.0710166376574632	1.4084525648550477	1.3456868443421048	5.467460928588425
chr3R:17203722-17204221	1.0259302473215648	0.288769123076823	0.7369494428145491	0.8027405744114343	-0.1324460563010879	-0.4603335200776748	-2.3070806636951193	-1.0090417933995997	0.6338450518233111	-1.3022065927734716	0.21642325877221547	-3.072247537953147	-1.8887555363857522	-9.345434097181423	-6.942270776656395	-7.208619776497709	-1.6528887946203765	-3.743555841600815	-1.5040165661675615	0.0	-0.32675222119505476	-1.4313637641589874	2.170326612168649	0.9017934369980777	0.1423714444383139	1.9830021679203316	-1.2176709292354677	-0.5955745154639471	-3.470409418020242	-4.185610407508124	0.11504130334269605	-0.9059652567236041	-0.5552050987676277	1.0668755590631576	-0.32675222119505476	0.8065359368777398	-1.2369422173662068	-0.4838418498044848	-2.438757204829818	-0.05074340988756521	-0.7215594904975984	-0.45683360279504587	3.576888207028028	13.984471133888217	18.779691677577848	23.4301939417308	24.997077218413242	26.145985654853533	15.305068049334276
chrX:19102533-19103032	1.6466825499722422	-1.5962673793712145	-1.841289246664863	-3.287701640301913	-1.7315078204396632	-1.4745764782911233	2.1981357721375536	0.9975840754243837	1.684872899606169	1.9336990430823422	6.533429255526584	5.561786048429521	4.427214624955312	2.603283501002105	0.8048137371279243	0.40880532255527635	-0.6252873828651145	0.0	0.06447282214194193	1.1710422496078	0.7960706361033619	0.9856770982817668	-1.7423866947590008	-4.544748620137362	-8.599151572323398	-3.354774061893345	2.843433091257252	-1.3057574553663014	-0.8084759880169676	-0.5083528304952853	-1.1310942523589793	-1.8557529333705374	-1.0824569337573737	0.7449372029035856	0.23197895679471284	0.07451145778159156	-0.44914448104091315	-0.23643969750720412	-1.9592075657194743	-3.5093986958980232	-7.216399879167057	-11.046603024022176	-7.453022178063055	11.095643666996045	12.109480555297722	10.883288612681156	3.526728218675795	4.677782170776577	1.8430055235301563
chr3L:15997600-15998099	0.32867254487501063	21.050232327586237	28.862562208905885	30.715138115490177	31.281056477051166	32.212223360971905	35.578570375082656	24.88360950486488	20.006503520154507	19.858211571914993	16.167935375631	21.246676715295127	17.96167022351349	22.22349806221212	15.712202339755233	10.4730398863679	8.911962513569684	5.570991981777352	1.1232633428077579	-0.8215594509207154	-6.403998828427616	-7.715677396091965	-10.703083944049826	-11.279005006800475	-20.921001344698503	-20.138976403109563	-12.05922498977798	12.927649953203517	9.99982075348705	20.72005460822385	14.267185475443005	16.287574365018017	15.3383595830551	15.467344420925059	15.195942968627335	12.442388286686336	8.494822579843746	4.594484408309261	1.18173219968958	-1.9411047543862938	-1.4955679147939636	-3.940766762416654	-4.934021496794523	-6.71650243913125	-2.5498013263881893	-5.924551155205489	-7.192206658127547	-11.953826932332905	-12.073293002879689
chr3R:11618222-11618721	0.0	6.834714561967045	3.6128603580083753	1.46361289062603	2.5048063359931083	1.3397565243710934	-0.032038376674691144	1.3153209918087987	0.32675222119505476	-3.1116449905781733	0.0	-0.32675222119505476	2.0848989901572708	4.12718362408165	2.441380104643193	0.0	0.9884928598239788	1.4526279056710434	6.235485974014865	2.8761981820451936	4.397499201885571	1.832385620599483	1.1225016859459032	1.2865608666341712	-1.6677813483454444	-4.759914782827803	-1.304134110235673	-1.9956268435866418	-1.3646170319864703	-1.5739508314535509	-0.9884928598239788	-0.3842533059311557	0.47712125471966244	-2.3286248352848276	-0.7359535705891888	2.3286248352848276	-0.32675222119505476	-0.3842533059311557	7.968272819347149	4.499522514998285	11.619385309131209	9.95727797645725	8.515726355393685	8.677551417596531	8.50444033504545	3.202542391939801	-1.0668755590631576	2.4834177417436014	3.992937742027747
chr3R:21472222-21472721	6.468526885466957	7.352817269645546	7.117904998446426	6.407595877996847	4.5629470259854	0.9904045594542432	1.2662366674478867	1.2820092465562924	0.685021072838532	-2.21298817858839	-4.201870333606611	-5.441927201607661	1.359464726742079	-1.6175469938814233	-3.557012030754242	-1.9106074244582985	1.309140954652359	-0.03005875337534102	0.6852719030915234	0.07269167168510311	-0.5541911109662113	1.3821770810048504	-0.3842533059311557	-0.9884928598239788	3.242998968119826	5.812954647579335	5.881738283193007	-0.6750429899863309	-0.4632091607088972	-2.5773311076554357	-2.776706239004805	0.7524121033046751	0.8585981187465394	-0.15314929735432536	-0.5844153968664683	-1.3821770810048504	0.6252873828651146	0.0	1.9084850188786497	0.8568448006503339	0.0	0.24062334122190882	2.3896073453432467	9.254639779380723	15.89796035687088	16.987237013790224	15.810104721831785	16.324621901651106	8.806683504300368
chr3R:1426722-1427221	1.4313637641589874	-0.6816519536376183	3.8760078410455927	10.606559555065475	7.638408921884107	12.456436100370762	10.451945330182605	10.149812219697724	21.819413523733186	17.54647693029343	9.721869310855036	11.496562532151117	9.78541339691094	3.871606165212225	5.421607886112052	2.2921742682345787	-0.7594875187518242	-2.0082962981555923	-2.4726505660861258	-1.9330155216849552	-3.511266565418798	-8.691621450604519	-11.222726469962621	-14.946297318216994	-17.303320364150625	-14.52069405175584	-10.286185313665067	-10.714630285052205	-4.563380938904383	-3.651128381367277	-2.9648075919637042	-1.2192905476671736	-0.2406233412219088	0.32675222119505476	-3.972630657684957	-8.888308488076728	9.713167169685786	8.973220726923664	6.682993823766189	2.072626137161015	4.40125530641737	12.061604331046233	15.455183156762713	20.426313300410424	25.060748596852022	17.27105686153848	8.79359370907676	20.388153107311187	19.996883266979324
chr3L:4170500-4170999	-0.015808211672700863	3.439181748996932	2.1779229932545943	0.5402722163414766	2.0759843861242744	2.430211527976675	-0.6222785138112487	0.6779454727602687	-0.09595224129917099	0.5593720399274491	-1.0412143971508037	-4.510094355486615	-5.136321645377523	-8.535315810057764	-8.658309411145945	-9.21102964860193	-6.3693658723168625	-14.516210984569529	-16.835837604495733	-11.693321160396094	-13.661137703378598	-6.423719801593876	-15.826072358102088	-15.938432774540237	-8.821330006179089	-17.414995135754225	-10.52716197947322	-4.380366018045775	1.1093910451632572	3.8641597919959327	2.1603063213196245	6.654605697812902	-0.8666081128182723	-3.058645770218459	-9.664826314269115	-8.320845468932475	-6.617268468177367	12.800498730574274	17.90398204212634	20.55737777026768	12.499200067455472	11.338040096585093	11.342987812406326	14.16382500818747	8.771639177719656	8.75030884444737	10.720843468860263	8.555659857898045	13.385625602048695
chr3R:12450222-12450721	-0.058165080209248675	-2.2006436797294002	0.4019143915794386	-0.30844543520673373	-0.37107205997171755	-0.20165859346956885	-2.297880720010544	-1.829235512190712	1.7685741667764103	0.9011758817738481	0.0	1.7908550837167743	2.9182611397510847	-0.5552050987676277	0.47712125471966244	0.4507599460790556	6.400302965485552	10.048658039281905	4.057121267536659	6.35060322358901	7.075566979207252	1.4768339389772196	2.9353518544790718	4.267135386372466	2.1529260397605725	6.47191705460237	13.634769884171591	10.833479627815874	15.726939972339752	6.102745527647012	8.51329434777867	14.659489313902139	12.510194596459604	3.016690534675035	11.277932703647876	11.705653610165092	13.23607567753771	14.759846732453532	10.24924696910799	1.7790866826832858	7.20561631920128	7.831652890336552	8.38614591265627	10.945590855097793	5.610633513775957	5.039639564504133	2.8389004759051715	1.7840146440104856	2.572469664729304
chr3L:11782100-11782599	-2.7220197347440194	-7.534962005614668	-1.5118818999278332	-0.846599963331769	-2.59489982886045	-1.5257565796272947	-2.2206868238206536	0.5050184077099935	-1.8450633733789354	-4.504141388498916	0.23495917831527446	0.9508258081146046	1.1961206792625314	0.4644055463637204	-2.39279648330998	0.6647547719283184	-1.8966304609033189	-1.0100988575666803	-2.5031618030850122	-3.564409137090913	0.34894901609548634	-1.855260068146384	-2.035754378166814	-2.3017836566870846	-6.487973558002175	-7.35294170493234	-5.911092189576272	-5.772402946743235	-3.3536326759239676	-6.727886606493682	-5.161883599626497	-5.603679444013065	-8.414371000051032	-9.001153198083397	-8.244942176301265	-7.358376778280506	-5.395676562904047	-4.98675274116023	-7.1648815013225144	-3.998802151351856	-4.100283573159677	-0.7359535705891888	-8.973560442003562	-6.2443197119588785	-2.6273736948326327	-2.4123394492012182	-1.7988250879596066	-2.2079536370385124	0.3893487198707885
chr3R:12481222-12481721	-4.731146100440791	-5.435850771563522	-4.2973378600755385	-6.1733198150002435	-3.8997688710110494	-2.686705948248142	-3.6391651687168682	-0.663923174034678	-1.6242099244405366	0.07344203068289737	-0.6778033029971426	0.6844669658976847	5.109401630771685	3.6796013463309056	3.2429670983565213	0.33555126096910953	1.274316318997517	-0.08804685181072287	-2.3941304550315374	2.3162280543735796	6.094815755128995	3.3918295804161276	6.230090674423493	0.49451499309956	-0.6272517711149503	-3.312625495665345	-8.765894228301232	-11.137311048941212	-11.546509279972518	-5.997596161668239	5.483582508153529	3.34425566811913	1.4808968071509003	-1.2802273899180354	-5.1139590518709905	-15.617406308261112	-26.569241505516736	-26.299195905938227	-29.31554937214358	-4.48336726606669	5.433863206894823	11.65476996370761	7.12480849682792	13.16757867466731	1.5474151936727185	14.667539559676943	13.779983238191594	19.800806034828167	4.6503333071372595
chr3R:19715722-19716221	0.0	0.0	0.0	0.0	0.0	0.0	0.0	0.0	0.0	1.1615940896494077	2.316330557378227	6.638819841617314	1.4637527426815686	0.0	5.945335942529713	8.146810783373029	5.036443062730107	0.4553242852742987	-0.8937165264414797	-7.992239020134875	-4.995997892093121	-4.459334189514	-4.111764302682975	0.0	0.0	0.0	0.0	0.0	0.0	0.0	0.0	0.0	0.0	0.0	0.0	0.0	0.0	-3.955375044773568	-11.702529105546867	7.316308060133005	11.981373501699084	17.113650524802026	14.20840175583797	2.754266113633307	6.165907582864519	1.7046479907041268	1.2439088764370048	0.4700563431679566	-2.3018691578384733
chr2R:19933023-19933522	8.204617215823452	12.577849159547888	13.857846963541265	13.394739608824011	12.533600172459764	8.815003820056635	7.5469276164668475	4.005076153394691	2.17575413602861	2.689686291490971	0.21515553275115995	-1.7317109473517789	-1.9139049283407676	-2.545642088674212	-0.2827552712052906	-2.4484306532984212	-1.450327677290535	-2.8414488806766824	-2.0458389206426224	-1.7456307834416196	-2.4882543716552576	-3.8451566042981966	-1.9651577029325458	-6.59379037091346	-7.589603964804338	-7.280382183713631	-6.589138946011478	-7.262555839285536	-9.055316048878067	-12.286765787395131	-13.795857563045582	-7.172853543662375	-9.194044048892685	-5.893619887870729	-10.86022114065732	-12.288580866635273	-7.2608418147614415	-6.380396753551984	-4.701831861672225	-7.522993279121411	-5.847094790186357	-2.0101751033318993	-5.954484150315031	-6.375965786903903	-5.931111925440109	-8.499368231110047	-8.472453068814946	-6.371213766145265	-10.489425708756775
chrX:19531533-19532032	3.463067008419207	5.966062660872481	1.789761973274932	0.9196794691398422	-3.3201576739133998	-4.895449785916002	-6.764073741844718	-6.066669647392287	-8.03832296306597	-16.747901403485876	-14.546560507852833	-16.059055788890465	-14.978223404745332	-20.640348608565002	-23.778018793513635	-25.71624853070212	-11.612323803662681	0.0	-1.5914876501123962	-7.871402858311067	-11.653640197290374	0.9783409050774027	2.860230722491065	1.4035913089418006	-0.28972707936814085	-3.364503951365197	-12.123818491624823	-9.914406566790277	-4.411219222995399	-1.069822898335933	-0.9408129760500556	8.416938666275774	1.454759537302524	4.323079756204071	6.318054657922391	5.892490136512679	7.3588596406824935	8.144983556117596	0.610207094882634	1.5744741951716879	4.999158413051372	7.2985219154825485	8.750238241373536	10.017439794978044	8.032264674060592	8.858394894563274	7.017086270389904	4.168838691345477	7.343111328497027
chr2R:8340005-8340504	-2.6637844443061685	-2.5457367857773465	-0.18865815254138904	10.138810934675764	9.656061515519768	6.397723120582149	5.698238528070719	7.247993942215906	4.845840824851458	2.626761676519103	-3.2129002612671673	-4.037078122982296	-4.63258931284192	-6.120857615991673	-2.4328029996820746	5.073141856744301	-0.418945545250222	4.949042205672253	4.080937871933578	3.2335340929952165	1.0398733261310948	0.4333694895193577	-0.03346921734843254	2.014152951184756	3.3394668966070387	-1.7620325608723464	0.24684129331012078	-3.8376681655499127	-2.0928182363846295	1.0563008179165678	0.1816082853140066	-1.1766281587696714	2.3158425399668867	0.7072054665352984	-0.07992265307463525	-1.1011972483097157	-5.9119060416409415	-9.251973431486618	-12.135536551512905	-10.031379503168504	-9.50574113737604	-2.3802047892002247	8.35613871628416	11.251684080518174	10.557822144346904	4.236348472029525	8.549399778547771	8.952340732964258	4.124029506026647
chrX:1974033-1974532	0.8156463557139114	-2.9915376410868637	-2.1391354453777267	-3.6392596547434977	-3.4141004714947996	-6.104769177089418	-3.912198110676919	-4.994496693408241	-6.587935766069873	-5.9170974280435535	-6.02869841826911	-5.718821086173052	-4.247602197315315	-8.492444188593751	-7.202110512549901	-3.874165775782212	-6.381805629835542	-5.923389738274066	-8.467336471226137	-13.17951031105232	-14.02514551732221	-9.209039302625227	0.5552050987676277	0.9059652567236041	0.32675222119505476	4.394619151296773	15.555551393497904	20.152151563754234	14.440640452874197	14.264979978609093	13.747772514251931	10.243130674814532	10.755249102940237	8.89261009758332	11.31071184816343	4.267218176323105	4.7258427112169965	2.5977128240527967	3.392968036836808	3.4794744144267704	2.363319079046522	2.83765230696695	7.165716440387496	3.175167810787706	2.167460799118535	3.0410550874158004	2.3769400294401337	4.059179132407367	3.613163972966782
chrX:15656033-15656532	-0.7007951227054137	6.487475821649634	3.5537326323817635	5.734202056762465	29.51260467563789	28.405488270279108	38.03795879750298	33.70727360737017	27.114847650615584	27.9310326732663	23.45648554989019	16.958857893460674	15.781337692138603	14.573989431807792	11.12454618930268	9.679393801662123	8.297727289784765	6.124740132920414	5.320902880232603	4.522367991418804	0.210940766176867	-0.0739071248534314	-3.9986499397848947	-3.4212826520548334	-4.606407493778415	-3.7615942038391474	-9.422947838886026	-8.751831831275512	-8.921184155775038	-11.58344621562967	-14.252304032521021	-18.847836330821377	-17.451631598138334	-20.86882812872397	-23.69034680318167	-19.681452648041773	-26.63925968067978	-24.512481595092638	-21.16402514204833	-15.371923100559485	-9.857115087832929	-3.8660960975612957	-2.042163678982348	-1.507235695516727	3.9233758189152588	7.032526502712561	4.453669604781334	-0.5915002001585871	-3.2407222730806193
chr3L:1568500-1568999	32.153633585628505	27.817121094849227	35.08426643627587	9.670945034414695	8.479720091139377	23.39047340024289	30.748444809987273	30.6709898143511	27.501160672608624	19.242155812977458	12.628471115252971	15.437949888205393	12.82645418112989	9.727998106355612	7.595226370309839	3.4031432116332745	1.4696210850710425	3.6036992843667335	2.9235389033367425	-0.5011903477164583	-2.3843705649815834	-6.719359674964173	-8.716665824543469	-10.847135194522751	-13.178955006263324	-18.38379759996066	-17.2676872161324	-21.400492226031258	-20.181573875338433	-12.54409570249135	-19.61445673011127	-4.671784125736153	-2.9288596689428408	-10.366726640865256	-13.313203748513633	-16.355305915618704	-16.018351648945856	-5.419801226666191	8.97233808526654	10.05060572355678	7.716250166607029	7.494272642388911	8.908260905648872	9.327405131714379	5.089917748660694	1.7921794415219396	-9.018679193094	-11.837749871521677	-17.714362610973353
chr3L:21476600-21477099	12.288189184518522	12.277894413979565	7.588395635410241	5.695120830595075	1.4298007655676375	2.3316283337122283	1.4511011398557694	-0.9574611420024011	0.5461807351831428	-2.5259204160364197	-1.1497910726201475	-2.1505198911805854	-5.403316487891098	-10.674672414814307	-8.840280295764165	-6.88788855121663	4.63407812192454	2.97930347991735	-0.07062638443049458	-1.9839434926028054	-4.226856969031565	-7.490321972372528	-13.670508680921982	-15.004894332624138	-9.834273275997415	3.689337464853123	9.301259887891705	3.099837617407255	0.6149803844782077	1.649868834061697	1.8650555780051334	1.611694351466329	-0.32675222119505476	3.432768520248949	8.35224418395108	6.840942222330937	8.824299583055533	12.534357896335925	2.903625588793902	1.458023884941057	0.43453768640047136	0.9767057247610837	0.1642091236232561	-0.20316204365322865	-1.5768536551231687	-3.2053885288973127	-1.58902281019159	-4.182780743662297	-1.6781136388016127
chr3R:2899722-2900221	0.9059652567236041	0.0	0.1553809335526215	-1.0232410527804503	0.9932255103079637	0.5591996136256243	-2.44856280302743	-0.1406990479568721	-1.1168127727539092	-1.8803998849038173	0.31465731182660484	2.943596597624045	-0.16647833761559835	2.7298384392324864	2.0132822783508386	3.3317136331650574	2.9874875228176094	0.6498872709592004	0.0	0.389684868206513	-1.0801564671341493	2.109378544406287	0.1270221763330596	0.7841348399645692	-2.0633837328058293	-4.104576480533183	-4.890767495728625	2.177003172384584	7.048356331423357	8.471539775864285	5.351180527609943	6.330193350361886	6.9807530163278475	1.6726659186580606	6.779837511692792	4.401973712777823	7.015563202337922	5.781462245325764	2.8879856964477946	2.101950695448422	-0.3476588250069849	3.785163311915232	7.031741944466807	7.0850090718364624	5.546224392949035	1.743695692465778	4.620879909796377	5.673430682347398	5.977937448496311
chr3L:15960600-15961099	-0.6100512300323009	-3.3766975170445788	-6.795642198901723	-3.6813189946320417	-3.8056930513183875	-0.9193975046841285	-1.0668755590631576	-0.37107205997171755	-1.1151984847412626	-4.947766733283288	-4.144913083229007	-2.851802662043616	0.0	0.0	-1.9084850188786497	1.6525945075586288	5.241214561109845	7.541763049622372	3.1877347384464034	1.3880913429778565	-0.17126392829114448	0.6962449495558397	1.0232046052093346	1.736510175983034	0.0	0.0	0.0	0.0	0.0	0.0	0.0	0.0	0.0	0.0	0.0	0.0	0.0	0.0	0.0	0.0	0.0	-0.32675222119505476	-0.6500485400342133	9.541429291234236	9.798537331080208	5.376152720315123	19.32256102750076	14.539909403195557	17.05411488775519
chr3R:24370722-24371221	0.6242890014716237	-1.1764458254429282	-1.92461055457801	-1.7235060455117126	0.21706693826141918	0.41455327515099416	1.662333885564969	1.0079011659269312	-1.4539922934670313	-0.22637695654026482	-2.5698689441207834	2.528485225607659	2.6956084965076115	0.9108658276344159	0.30365689269820123	0.6280632384137591	-2.1142557080103446	-0.3535782791833349	0.6123775905314055	1.387669360318689	1.7547647224601886	-0.3173173457481295	-1.1983580280747486	-2.952414306097255	2.4112966295831044	2.2657108442453455	-0.8331037697083299	3.033736023632532	-3.0703402118936585	3.0029647268835045	1.9877750431528296	1.053675508087418	-0.799349752888705	-2.221224116931817	0.0	0.4270395891893763	0.8917101739216795	0.21052632091416779	0.32395595973144975	-0.7895942442079583	1.8120330313317297	2.8858291742553956	2.5274357547360613	-0.2887691230768229	1.4418438206134376	3.556644977248693	2.014113768365497	3.6388121024107933	3.1948533781800728
chrX:2338033-2338532	-8.458110715491355	-5.7139285996880504	-10.106678694429098	-7.734434203404373	-6.690004719143119	-8.004679028037415	-8.729444890267596	-8.05818299531319	-9.471134509288568	-9.628045495704054	-13.47342477453775	-7.386901609318787	0.0	0.0	0.0	0.0	0.0	0.0	0.0	0.0	0.0	0.0	0.0	0.0	0.0	0.0	0.0	0.0	1.7961667787807964	2.6685504063935475	4.4267124382788605	16.27308750123464	17.358836113246994	13.847271550487319	12.186190025887262	6.779897797632229	9.12519916409755	5.134838703641893	4.437102563068548	1.8474259002885942	1.5378555229772852	-0.497760513348928	-2.2766964516323824	-5.278844830300471	-10.215744794629135	-14.539909403195557	-28.934978304410656	-31.794732691530093	-28.435994780866253
chr2R:9480505-9481004	0.8575780898740779	-6.031420323599026	-5.837878782593125	-10.114076219275253	-8.637124513438645	-7.006025369494663	0.3897570417189559	3.233770572126366	4.143935799963907	17.459558948149922	10.738145225075556	9.842851260031793	-0.7383335213659976	-2.2039311617688777	-7.451867291732062	-5.912358703524607	-13.09881435185087	-16.17908398414163	-15.649606794177435	-18.212660234872516	-24.09136745257546	-21.04783917726892	-4.567712876756874	-6.311138537855884	-8.805690879329761	-3.5022427283097404	-2.1715719513078207	-5.204492289287953	-1.7165098222040946	-3.126996457367778	3.5529334921714466	10.366354384749823	13.370724517798937	9.78188004712012	11.05987723570171	9.415511531083418	17.737019396776596	19.16599934222254	20.48990624592671	12.679081502995118	15.526977491611454	16.56644025972515	16.641374899553654	10.224616838469483	3.306247445868555	-2.2295557750156854	-5.277169763241295	-4.700166295150795	-5.165824445336773
chr2R:12107505-12108004	-10.681109965810505	-6.4484872128678665	11.068875141823577	16.30965693559958	15.640550116503375	9.357083772571208	3.0413696155335264	-0.5269785723691116	-5.305199555619311	-8.923562640423434	-12.803344617099667	-19.035130097058417	-22.071126379622537	-25.18665537014015	-27.358182351862556	-27.578224107472433	-12.392124516216484	0.6816519536376183	-2.8608105450968155	0.9121350942554999	4.445367464110232	5.487068657048941	3.0827654903861528	0.6500230994390219	0.0	-3.2418191132536474	-1.569970869149501	-2.0311631475938685	-5.918447665884328	-6.773459576826218	-9.516990304309937	-10.59184003676259	-4.311291554179016	3.654580842514599	0.5488105694020099	13.201290025194227	9.135448203885046	28.19965054268872	25.613758005268433	14.638883994775679	12.680961746639703	7.776242804953209	2.7925121986262833	4.085964589938169	2.0177610521616742	-0.6948347207486708	-3.160721119717956	-7.867598098230409	-6.369742971115208
chr2R:10367505-10368004	-3.0109682584770683	-4.015584239171953	-8.324308071900074	-2.2665114419290284	-0.7872971486101805	0.5405974926766718	-1.1880309103388726	-5.132304282175574	2.2017906069350746	12.6138611285189	22.517972511188077	7.395151377333234	5.830595596473332	5.336478929222895	9.689926407159213	5.053932792857036	6.648140471077119	7.837629124942149	4.872844043489144	7.3418695825344855	0.32675222119505476	1.0668755590631576	2.376270380737143	4.251798680376562	7.594621926368662	5.106587556073673	0.32675222119505476	2.589142805300472	4.437841999821327	3.175316741600419	4.1472109898532326	4.903083788876492	2.6844472025958153	1.8733788713469202	5.261847794995285	0.43222655669757537	0.7117117942826409	1.4581737593578104	3.4627094009357933	0.6017988609332651	2.5637271376691104	2.8440460307329873	1.8447722757222296	3.0144377816749195	3.0126109204631173	3.2957376093734205	1.2366280366378875	-1.9278001505992042	-1.8453508304102522
chr3L:12117600-12118099	1.4637527426815686	-7.8943397278127705	-9.225574007334512	-6.141532409176078	-0.7158051146113907	-0.2406233412219088	-3.630032701142801	-0.5636727133250929	-0.04973516969283538	0.7597400350927294	-2.9335733093267877	0.12573798136693476	-0.7966864117880205	-0.04253494359369159	-3.9839508322640644	-2.5443902513333145	3.351926606341792	-0.2174219910954377	6.856611540683475	4.892019655762615	8.429069800556388	5.99385700796795	6.749034614641625	9.570275566072953	6.297758271226764	3.5249208448881304	3.1665816439400434	1.8472604681205458	-0.06444319883810361	-0.09407913946506428	-2.0861333216768005	-0.9608824306459972	-2.6886891334695524	-0.5353563671816174	-0.4685334959262118	-0.8146844934204033	-0.24635050305841227	-0.835050672425088	-0.9367813701820109	0.0	-3.581798851895515	-3.778622471651669	-1.7343635989330926	-2.3888245382802467	-4.101335809538445	-0.7162303377093369	-0.20439007862109432	-2.6903866710850073	0.5214288898388603
chr3L:3091000-3091499	0.0	0.0	1.6905702922309953	11.618213744303263	23.224705718904953	22.378407124217464	14.670507902097961	5.7377817328856855	1.81792220459587	2.571315839567314	0.329142726020157	5.161162911515797	10.918080563333005	9.448804516465223	5.68636120139641	1.5284219495724358	-1.635756571179496	-2.191082715210632	0.6694656200301863	-6.89578461194383	-7.67707286933401	-7.400323239856687	-3.438795155917416	0.5543803075279793	-0.020145339516843077	-5.710700714287073	-6.60718677297504	-9.249055290072144	1.0456269301861467	-0.3330355822882303	-3.604944097582457	-11.527277666647768	-19.578002762677464	-23.224622094192696	-20.862140612491846	-19.81944878612857	-27.805268925347505	-45.34342393502489	-23.012865008832698	-21.222519149326935	0.40759060765813954	0.0	0.0	0.0	0.0	0.0	0.0	0.0	0.0
chr3L:3198000-3198499	-3.314739296705015	5.894289635473788	9.201392190888697	25.98513106194949	29.770167578823163	28.41618560165107	26.82466898041242	19.681741309915445	17.02072705270112	12.212835560522928	9.097360507898433	7.845375272122099	2.184784049388174	1.3559821615562968	-0.7094731993696924	-1.9285807941277868	-8.855448922078768	-9.597483515292545	-12.140079314728734	-9.067186507462774	-15.950490962544022	-20.521843496820722	-18.487883998388945	-7.251009737470352	-2.143652165568463	-3.5487629621048282	-6.3451295915157875	-3.2760350700490792	1.0065361055190598	0.6512041433254843	-1.2975252721976993	-0.547445045694833	-8.468914650788099	-10.985931805562533	-1.0394732819845565	6.477317101440992	10.173810130949859	9.024768606810781	2.7757120256659187	2.292984299339382	4.130739454841442	0.550143676018006	8.647731399951114	20.134122772566702	16.413092771767182	7.6514343438357955	17.252181387363084	8.294647157570987	16.167298448277684
chr3R:4095722-4096221	5.2743028992818575	7.956301336261042	6.841105636861136	7.384805572143586	2.5347994412200756	0.288769123076823	-0.5552050987676277	-0.49931695016598554	-0.40812714701334835	1.1780179640365476	1.5793357568113395	-2.3375063566839374	-3.980221871099236	-6.031686641095119	-6.5692113620043235	-11.219006919319364	-8.207390860552492	-14.46510420806005	-18.24076711704975	-16.568203658185183	-24.89052566975089	-16.24531471224438	-17.86306199188482	-11.976437278494037	-26.718965215102063	-22.37290546440477	-8.848306250537322	-2.191613866854509	10.598750449481344	20.844451451154196	18.454044912293373	18.206634442613208	13.338577170801292	6.303721678405805	3.922717495729088	1.064783985678585	-3.050847488952894	-3.7639159688852946	-10.882970659261735	-9.264092477768589	0.24827508068938758	-1.119930682753642	3.311057527471726	9.364870462172384	8.606858429321807	6.712737790822379	2.5130237299592335	-0.8142112846098194	0.1279004937764067
chr2R:10104005-10104504	-2.205078024700087	-9.450557740724081	-13.816533770982858	-14.229992274450677	-9.028126033255909	-9.79885383660288	-19.794183474648438	-19.20366292365189	-3.6183851656548636	-15.381705770801714	-21.253988597587902	-30.44698527139632	-31.866702864593123	-25.825714951499158	-6.045673139529742	1.1737218734474009	1.0466924622419154	2.7285928155171044	13.290638445542488	18.945396056439325	25.57022078262932	26.77328551944261	18.773515539846592	0.9898357204560454	-0.355161630000432	4.34016022221943	2.0996228761966513	1.9697363302524207	1.4625830593884563	-0.5445561252072377	-1.0049664124919084	-1.5456700947374649	0.26742173320195267	-4.651230653782897	-2.9461677224689264	-4.038146264656753	-3.0245013813304102	-7.463055250068703	-10.194340154865023	-12.762158768789073	-6.013612991548158	-8.986961222771816	-11.766154124748969	-10.390406852404743	-7.6089637979775215	-1.9084850188786497	0.0	-0.3842533059311557	0.0
chr3L:6973100-6973599	2.835407101844049	-0.58136289059981	3.470680731883705	1.6005594523820779	2.2044471364002667	1.9217597211938466	-2.2176249736780558	1.1287580057661215	1.077906145709494	-0.9182980898333778	1.4186362351047908	-1.0997770064881411	-1.180704684183168	-3.000152621033851	-2.32313554025746	-1.0393354177686325	-1.6211350313503146	-1.496281303459944	-0.3476070976180126	0.0	-2.0399334048991	0.4614027640753729	0.3403436340540273	0.029164356936869668	0.9358789375616292	-0.38146381821630243	1.5476872168228264	0.5050184077099935	-0.47712125471966244	2.556637702356778	6.973637976196464	2.4932425598990946	1.0668755590631576	5.5285487507999544	7.771883793755865	9.396816387528853	6.162506918363619	6.592846572632882	3.872569936289535	2.795504235865013	4.952351687382927	3.7443934217028456	0.6039963843566813	0.2797581026369587	0.7910984487669489	0.3009267571761784	0.4794775146379795	-8.516515664437712	-11.900749409652324
chr3L:833000-833499	-1.3721393522692134	-2.5771219798372287	-3.3629876694704537	-4.107320782022723	-1.1538268074702172	-2.377173974695404	-2.2851967374738775	0.8242842620122884	0.16856048821294892	0.6513790356206044	-0.5335473783405156	0.9978029751502935	4.260644763370198	4.712067902381537	2.188535529137239	1.0358933546456346	1.5282976417057497	3.728256305019585	-1.152905329904853	-1.4025230718524164	-0.8822180202613706	-2.137562466378318	1.3107619140664577	2.1036537938077933	0.5648892971373899	4.1183023795582505	4.0708108507013385	-0.17366747914382874	0.6489937632395198	0.0	5.048758283807128	2.3452871542928	3.304806212306594	1.5658460100491902	-1.8178878330002397	-2.6919235887272692	-1.5592830350767661	-1.1614410123069976	0.6654801966760795	0.5778567355583692	-1.7227017470051034	-2.427493181407789	-0.5221996513880205	0.5485312396421649	2.4503914848136588	-0.27057328137415104	-1.2372573898942614	-0.18785007147801253	0.7523289646042833
chr3L:5576600-5577099	5.228006792803105	7.521833163237427	10.483302563213986	11.948595347847037	1.429963843363908	5.180280848144487	5.673542120233228	4.970720254544147	5.36802014611462	2.86598954018512	9.884743608258095	7.049342717676579	8.797229139399816	10.486501412514194	5.368221611391522	4.685031307016614	2.3347835852030387	2.7234765276791575	-1.1536432441499376	-6.32252498120238	-4.707174320267235	-6.126147824850123	-2.5850832005038455	-2.4305333019702595	-6.029515905029521	-1.554100564123532	0.0	-6.224581213915884	-8.69619056104074	-3.9246780792822458	-1.009245515576683	-1.0810214795072992	-1.021641598728586	-0.8491782920962203	-0.28527079294746444	-4.091309524418758	-0.37881932592888273	0.6132096582809795	1.568095614860008	-0.4333694895193572	-4.033628619574086	0.6143848014114298	0.3842533059311557	0.8746419699877352	1.1372977321561082	0.5058980647178182	3.25561149119466	2.882462802135257	-0.5552050987676277
chr3L:5786600-5787099	-4.937062962831753	-6.223429177145166	-0.5134945978048434	-9.61671091663084	-5.444196243916094	-10.90654681524227	-10.593414210520994	-6.511921919365252	-1.9229246495807275	-3.556478309741687	-6.858463026632393	-1.6452377815730477	2.2814145327766124	9.483356696146862	8.987988088931706	8.309640125404444	4.833151505180096	4.084864588356338	10.615967333570369	26.67763289526679	16.0619200891441	32.47827011785477	34.20299293879594	24.61896422614797	7.212588673279219	17.006829082912457	21.2240458608552	16.968646789374997	2.5173634693337887	9.359469791895533	5.4029091448876585	4.362242549910965	2.8870917593443712	-2.8607834329004174	-5.035740045124083	-8.225575282951942	-7.869228815132307	-7.434930054319587	-8.210615858048236	-10.760718393554871	-18.504806484996188	-20.56012017357806	-20.179318008149636	-16.592534691110494	0.7359841279388456	8.287483488926021	5.0062019924623655	-1.3538800864192604	-9.070048214421977
chrX:11018533-11019032	11.384591376201186	9.011585572778808	6.130865338192255	5.767496246102803	0.5424038060953185	-0.041550256301521135	-2.6161474223323133	-3.468248614102711	-4.340483614718353	-6.560222358948732	-6.4744499322941005	-3.218459376731397	-0.6867325911188109	0.9059652567236041	0.23978584641614284	0.5082173988710844	0.1941265799237927	0.9764424259988854	1.3600001411404357	-1.1053955014973786	0.6055436202118026	-3.0602236206339803	-2.880026250095002	-3.0194093850306394	-0.583984635902998	-0.8909979491238093	0.29087818856190206	-1.2905052757784186	-3.3204328060424277	-3.172163028560888	-1.8964732369540431	-0.08982752642613945	3.085632458060554	1.4419861762962662	2.263302642785573	-1.4410156837147963	0.6871668799807139	-1.000713764258987	-2.615375805755816	-1.2678160082159668	-1.8981752702577102	-2.531319281191105	-2.140991889343348	1.5456255814899598	0.0	0.0	0.0	0.0	0.0
chr3L:20792100-20792599	-2.233196886523207	-9.13748869805958	-1.95960554670398	-10.137852415691455	-7.613911113202312	-6.823028416257727	-0.6816519536376183	-6.233675527994931	-10.088463066918218	-6.207712510188795	-1.9713573750144955	-5.32065411721733	-5.247322245294167	-7.059627210634946	-6.313903528375645	-4.295311772635493	-2.3286248352848276	-1.2780642861172016	-5.053254411302381	-3.9180870758593023	0.0	-0.6252873828651145	0.288769123076823	-2.3286248352848276	0.47712125471966244	1.5160814685780497	1.9696516980793104	-1.0466924622419154	4.861430244191852	3.47938803408149	1.9084850188786497	2.1054991463482797	3.9094441395617405	-1.3978207651393055	1.0752722563038328	2.117311118119147	3.3484932503257796	8.852077506378368	6.454971419921555	0.2614505271567006	6.019491651130983	14.062119810451287	16.22578176548111	18.572772713731485	11.75621374999149	8.798612311723003	22.54637981762656	24.405893828103665	32.24647129930577
chr3L:2766000-2766499	7.160083348805781	9.658061261585734	3.182434798608509	1.3120223027252604	6.543967642890536	8.481599923648599	9.671567054551378	11.31487816927405	12.303301553577075	1.002218800574404	3.720740569099554	3.474580541129164	6.461986626793694	2.9902690441515283	-0.20078713120243288	-3.6408388869610486	-3.5691013592304697	-1.698482940459567	-0.22023560294690828	1.4637527426815686	0.6610055706295627	-1.7316208704193188	-1.9588578202265772	-1.9291506229929494	-3.136643539103766	-4.215198357715888	-3.1080845768019545	-3.2416117574152294	-2.1763487719854213	-3.016590209191238	-1.478619666676047	-1.0627591813376547	-2.2973586609618186	-2.1166572317637518	-0.33697638427096877	-0.7653197841939183	-0.44628324850104695	-1.378759733375892	-3.07897304970589	-1.5449944796685506	-0.8595275905666044	-0.9793004794488391	-3.8762313773253867	-5.866652301543656	-5.196082211904032	-9.441120227028652	-9.410308238348478	-10.5115705302897	-6.7826428535127095
chr3L:6987600-6988099	2.556637702356778	6.973637976196464	2.4932425598990946	1.0668755590631576	5.5285487507999544	7.771883793755865	9.396816387528853	6.162506918363619	6.592846572632882	3.872569936289535	2.795504235865013	4.952351687382927	3.7443934217028456	0.6039963843566813	0.2797581026369587	0.7910984487669489	0.3009267571761784	0.4794775146379795	-8.516515664437712	-11.900749409652324	-8.913306112708048	-4.968926601345963	0.9396967544023315	8.836028240894576	8.578637915721822	4.464827727501257	1.382743929355895	4.997984837069333	15.012658068427783	16.48751900293246	9.06673309872795	2.5483176076058025	-2.7793978678057174	-8.329260318086078	-8.993905238546223	-10.083267031925114	-4.343477190516205	-0.3842533059311557	-8.488114599653102	-13.861607639781221	-1.172808520636368	14.603030305298427	19.891420536429575	13.97887088673722	7.180563544331463	-0.669072064930867	-9.330672313894368	-9.016175469481626	-13.734802671358501
chr2R:5861005-5861504	-0.7359535705891888	0.8804889295627867	1.1537050610771495	0.29903377680209775	4.727171898209324	1.851348435306251	-1.4637527426815689	0.9609115391260601	4.46108693637005	5.041135597172318	4.2010732646687865	2.2956485333676047	0.9517559637601757	5.340100905052032	4.131691090331079	0.701168230524681	0.5146171570867977	-2.311767315670494	-1.9969147169882728	-0.38894791660417566	-1.170041379908726	-0.6418308007673913	-1.3343848487428691	0.2614505271567006	0.6252873828651146	2.2784376691250494	2.5857440836081795	1.6063391588799492	1.6749843987197495	1.3026797493190057	-2.263385921796446	-3.118818020277485	-5.980348412209219	-9.93454725504538	-8.183077645738386	-7.94619046853897	-5.347084235432769	-0.32675222119505476	-7.813927712213648	-2.57930669944693	1.5444361659797716	-0.09665944583183876	-0.611164010095887	-2.184120154015565	1.684872899606169	0.0	-0.32675222119505476	1.5280937151637	0.9342449822945017
chrX:15213533-15214032	-3.060825588568258	-1.1504109576542754	-0.9059652567236041	0.0	-3.8650044525396803	-2.686379526832734	-0.9356759670197776	0.4414123674337495	-1.5410615332217603	0.0	-2.1272896894664317	-2.047923250208614	-2.0339152902393343	-1.9424897792498539	-1.8713238526866793	-2.505364911801589	-2.3265317318827283	-5.608389996418056	-4.5426853831634375	-3.603123850127646	-1.4984208528260747	-0.9884928598239788	0.47712125471966244	-0.7618815166581684	0.9165836627446515	0.19916529609750638	0.32675222119505476	0.5829393998969257	1.849084090802655	3.099598140527764	-0.6252873828651145	4.271211277722156	2.8928105682719982	0.0	3.564792034293997	7.932410471992563	3.9440311418851803	4.75736869032121	4.14032283998156	3.6339371585222584	-0.12103732160965751	-0.610811641311022	-1.1319275303697098	0.19184788181012905	-0.15117730789243075	0.13563667086097575	0.0	5.890589195792313	11.446723889747917
chr3R:2176722-2177221	2.666356456899385	1.5964386866978564	0.7555023719868802	1.154643132890212	2.086980850725473	0.08030138495052809	2.100716537330204	-0.059375586888209875	-0.7780444370306838	-0.23382032637151862	-1.0029087016132625	-2.871003440166476	-3.391431912798709	-4.962066797509396	0.2494765891578429	-0.7359535705891888	-1.2780642861172016	-4.606039299284392	-2.5139038718825573	-0.07640935056107855	-0.5765268753417623	-0.09930874188594341	3.0328668173032933	3.4143824884357756	3.93130460305813	-0.26145052715670036	-0.5599214553859985	0.2532917091983232	-0.34862029366243436	1.0656538446457355	2.4361380204856187	1.4068758187431256	-0.02370152337471385	-1.2167021344460678	-3.226399856817688	-1.607439263139528	0.6816519536376183	-0.7359535705891888	-0.5162392852303587	-3.394095117867692	-3.0689337480015664	0.5785749982873518	1.6674814104408433	-0.7427845136403514	-1.4637527426815689	0.5270893585171345	1.360726569441386	0.834163037636356	-0.41798196871995336
chr2L:18830500-18830999	-2.1067466847079688	-6.16864826026974	-12.113931093873575	-11.98131653549338	-4.062529776686247	-2.5422110516341543	1.0668755590631576	0.47712125471966244	4.343129659063331	5.136508139108634	6.203802029353327	6.547437679825086	6.890386772525189	3.9824256131417193	4.030043802386647	0.7876811945554743	-0.8065359368777398	0.0	-2.011967535274271	-4.551848350090797	-0.5521503294526344	-3.3614610684320225	-4.075879145079401	-3.9545888572876176	0.6639798208226938	0.6252873828651146	-0.2887691230768229	-3.4831986762526856	-3.845221901432679	-1.3784493332295127	2.3790018311180816	-0.9059652567236041	-1.000910226002865	0.13631843730680937	-1.490121878981229	0.7324808207312286	-2.0162039789551085	-1.4124415063295577	-3.619254083908863	-0.746155170372618	-0.32675222119505476	0.4936330191008701	-2.2289298106490913	2.4284851920416957	3.1488457690389726	1.2916079427029765	3.8110239628334135	3.5915522390172856	0.7455238146360097
chr2R:17211005-17211504	-0.5229152969514724	0.1873267777088498	-0.9059652567236041	-0.4666095473949303	-0.4666095473949303	1.4055237016478657	0.32759926833935676	1.2056580460604254	3.7861762634708858	0.5796503737511016	1.1168826178919147	0.6592112151652172	1.589783563017554	-1.4036543549518365	0.7327823763964008	-4.367924051802532	-2.564251174330367	4.200491909252511	20.430219988198875	29.084872122240338	29.10468870932382	30.800098872090143	16.939563125526316	15.832294650794669	15.113796170677015	17.710888218360136	11.387258872693623	5.65445116248294	5.122957281087031	-1.9844178001029353	-6.0337505068669275	-9.496433285314493	-11.783762330882272	-8.816005363466996	-15.680061043468957	-24.911112431365684	-17.976820617554353	-6.7423125932093475	-19.442137434076457	-16.2275815766667	-11.271335040147445	-0.04205860982287342	1.5151987739621942	1.1375451409476853	6.329844511401512	17.402402799413863	23.094416378927264	16.65834648223681	15.946745476427791
chr3L:15581100-15581599	-3.4836177144512748	-3.9284254779911763	-4.359811153688249	-1.7364080108467372	-4.836229006550968	-0.9034043916225997	-0.3842533059311557	-1.0668755590631576	-3.546973886995048	-1.6872098716288992	-2.810429805668314	-5.260008360021472	-4.984256655190191	-6.886401206055557	-2.2168171733057336	-3.9803899654169856	2.308906569364791	4.260618570193415	0.8638661362153265	1.124537215798661	0.9483826970272276	-1.00321835755306	-1.287638535561127	-4.7270633733095355	-8.161580163323618	-11.91245972875772	-16.39618553162492	-17.158120262857484	-10.619794354632392	-0.9884928598239788	-6.607178074582998	-13.2959110366184	-2.045845191106952	10.18534733527007	8.896576997291843	0.48543331568908393	4.391258228044706	10.255109019722003	10.0727739644749	12.093721350338017	16.797859677284194	15.22898644477503	12.734984432998527	13.109082267680172	4.771014689012572	-0.8081213978504558	-4.271016378386006	-10.31565689867335	-8.585104738571102
chr2L:6685000-6685499	0.11308105899009978	-1.0084898227773078	-3.484017021915974	-3.288771399455871	-6.131326683015032	-5.56118697591536	-9.465566990122044	-9.990381123109607	-5.439736400157075	-14.07970378883378	-15.494828595217745	-17.173198194939207	-11.11133791864748	-11.962912482828528	-11.081774872824338	-13.621873463635925	-2.225414105619564	-4.249511670345839	-7.477929276840016	-1.4700822753787204	-10.243593203728949	-13.359484590335375	-10.749351420661993	-1.9701088963065265	0.5552050987676277	0.7099740011660672	8.923331944247728	8.045541217699512	14.894586272196907	26.87778760825533	32.47850984727571	31.798919890873336	23.04928014941896	20.41260100454478	16.100747344613005	15.97142032296934	14.7981408649059	10.732802121118052	7.465549676771935	3.467145313879819	3.556635049494375	1.881469120650453	-0.5008463827275694	-2.3451412017536644	-5.858300761403586	-5.211990726104142	-1.546432476600177	3.318910586321695	6.033018421203822
chrX:18279533-18280032	-0.4547195741423293	-1.251697697298872	-3.7635712864134696	-2.2893891402721653	-1.7687570332150833	-2.532590301571804	-0.9568070777091172	-2.4548140821687063	-3.325622168124504	-2.990499939466195	-3.0001372673630406	-0.7359535705891888	0.7359535705891888	0.0	0.4557054356963922	2.9734590591056262	0.7357890626869555	2.4011180445059734	2.6629947210004707	-0.24947658915784293	2.414091783877909	1.4974900819530261	1.3308184587454746	0.0	0.0	1.6967020202427816	3.1706542126847332	-0.32675222119505476	1.1608148810201488	2.9997035055557353	1.9084850188786497	3.2437687158983817	0.9584435045463745	2.2654471298010703	3.6028131720137697	1.160292054734504	0.7692325649761775	-0.2305139880707677	1.955651141860223	2.2691729362210378	3.3591240351182297	1.5934846447505104	0.0	0.0	0.24062334122190882	0.9180473720337582	1.9821459164558188	3.070470803926398	0.9632644986143098
chr3R:4864222-4864721	2.7074120352071107	2.3734866743062186	-1.6662633538807459	-2.0073159348559355	-3.160699106291675	-1.8412048425984726	-1.5474151936727185	-3.1332742220027185	-6.010327536291242	2.465493939058609	11.932499672963733	18.281228661962388	15.943966613922939	7.2855928696144465	5.374520075072436	5.413731402317399	5.695159580021634	4.480807379324958	-0.12609624138683853	1.746869651029685	-2.557548687338504	-3.4094652461293657	-6.611847461401258	-5.084779354054902	-7.520011766120589	-1.0638281576422768	-7.9959929817750295	-9.037624045131805	-13.262879219803725	-9.634095109295522	-12.410251051254184	10.350748618935816	12.236819978735202	8.105679439098555	5.63204807890963	3.865644499886406	13.81735768239526	12.12356409392923	11.273180882569905	2.8760149286737295	1.91532627439241	5.095764944754125	3.31433315600087	2.3632538329356043	-1.3725977114282613	-4.870729626865933	-8.804942790310518	-14.271915702786348	-15.593424852218803
chr3L:19611100-19611599	-6.4889404238068735	-5.9968270755539	-3.246057115692737	7.807434062199553	4.726571457008901	0.0	2.3572444674035413	12.865401886913922	3.3050070934581397	2.7453053366474	13.792794391282156	13.156660294762961	6.550219978618968	10.115193473771306	4.519516128592707	3.936953953686557	5.680410194914724	2.567971544631213	4.521791094886151	1.4173440205830299	0.6252873828651146	1.5261250172585696	3.93087640027203	3.024451141926018	2.152409164747706	-2.2077076677064773	-2.872509106249946	-1.4924114698332112	-2.9609444961864924	-4.016811207318442	-3.1273055152348292	-0.8065359368777398	4.467730441675514	1.811007218541238	1.0959287917008873	0.42185330719636377	9.004399611293657	25.151940457409378	23.31610663875125	19.722932059099993	13.726433234726331	8.949061293948054	5.383815304248779	3.701224567208473	7.422842764680639	1.6799888523574145	2.4035198065827093	3.7315585750145224	5.313631810724152
chr2R:12459005-12459504	1.6924535143836437	0.9884928598239788	1.4637527426815686	0.0	3.4802351048410025	0.9059652567236041	8.278595885879373	19.61074469564552	19.111592402725222	5.4530811968714765	11.970335271253449	5.503300327893182	8.297156086517111	3.0392458833445617	5.326408630460732	1.7941083948201277	1.703957374343491	-1.1822969383709336	-0.6513790356206038	0.029066215327046802	0.5552050987676277	-1.012066476169976	-1.5476803382823852	1.0766991594783935	-2.3450628965789218	1.922924649580727	-1.3016103973422015	-5.707326833175902	-4.010190140924072	-6.408162146663948	-5.931966657560542	-4.603587900566329	-7.943935921167977	0.5552050987676277	-0.32675222119505476	1.4637527426815686	1.0668755590631576	0.0	0.0	0.0	0.0	0.0	0.0	0.0	0.0	0.0	-1.9084850188786497	4.259274776769911	6.1820823873238915
chr2L:13812000-13812499	0.0	-0.9059652567236041	-0.5837446455298868	-1.1977306136223818	-1.077210743057919	-0.35544653655040825	-1.1721116456997835	-0.9126125180523551	0.958925218300544	-0.7359535705891888	-0.47712125471966244	-0.3842533059311557	1.9084850188786497	-0.32675222119505476	2.8036880648839624	3.674223582349582	8.814506151475614	1.5260716349366952	17.415583117474554	18.437242071868987	27.019571538849608	24.752587618090672	22.018297184189276	12.870754393658196	13.71947900022861	10.130538404007606	8.661662996790174	9.271492419979536	5.722195043078026	3.5732953343589267	1.6800931212848462	0.0	-1.769639509617763	-5.740755900906062	-2.525181174549145	-2.6940640182323836	-3.826900187849781	-4.323952562989726	1.1975524612334643	-1.8153035248994998	-1.270446162928958	-0.20037082033177642	-0.8904018342168207	0.0	8.093425094144916	12.302752159668566	13.091499519491592	11.428967683344245	10.559483203308297
chr3R:5551222-5551721	-9.204440259284791	-16.30827025859402	-19.434843248749086	-21.701405365932875	-26.95087013285612	-11.896924848670817	7.2505476256235655	4.04309630970792	-0.43601274962681114	3.899573555160544	-2.8484699034693683	-3.7780846279053435	-8.362004941339492	-22.007229382770852	-21.3649327004253	-35.96437246452047	-26.61526919665405	-46.20335559709297	-58.0214819358231	-7.283797112493269	-11.52094216406201	0.0	0.0	0.0	0.0	0.0	0.0	0.0	0.0	0.0	0.0	0.0	0.0	0.0	0.0	0.0	0.0	0.0	0.0	2.722645043507708	2.5898584865631578	0.0	0.0	0.0	0.0	0.0	0.0	0.0	0.0
chrX:15488533-15489032	1.9052803892244925	-0.5484962272998744	0.4441180237665104	1.1007362125345148	1.4637527426815686	1.204895769300835	-2.1902761807494726	-1.466699297321516	0.5731678967056739	-1.7949394717974143	-0.1810508810297222	-0.913055069605232	-1.9623743029625598	-2.1678682898727324	-2.21178156481365	-1.3790584067240925	-1.3130735126107367	-1.0305227246267525	-4.016069159148473	-2.087007600474277	3.691345076034653	-0.6971469996066152	-0.5450567239836187	1.3778029350726142	6.994035970881648	1.7479746266548954	-0.32675222119505476	1.6502084376736406	-1.9911225890452782	-1.021641598728586	-0.21117626865269115	-1.1977306136223818	-3.346945149251574	-1.454759537302524	-1.429585460136776	-0.0767733883105246	0.2554914734292041	2.3238673126538267	0.3843313871743166	1.0668755590631576	1.5456255814899598	-0.3407151822765715	1.07698459974777	2.5609389835052916	-0.1324460563010879	4.828059376434414	2.188082499992193	1.4637527426815686	3.533663611849798
chr3R:17233222-17233721	-2.7850007281650013	-3.423817778075423	-4.929642784096639	-6.99485237511735	-0.40056596819008916	8.06561380278007	11.43525564977922	11.417490814009506	11.167586613864788	4.8545640087302395	5.120659207370991	-0.49056008066084056	-2.1134203369141447	-6.4770296518745	-7.607457281294189	-6.300384812361492	-1.5497912201520256	5.695970492784984	1.4958779108829168	0.7170794339598526	-1.1141130940138892	-1.6403538703856295	-6.193651222751383	-9.573682239722777	-12.204965836237944	-11.360148640515485	-14.855148359666165	-12.881502073194344	-25.310981135245324	-33.53780306206271	-35.13594413923539	-45.01631089965404	-21.73330660984291	1.942653878618774	-7.368235441688959	-11.495410408890706	-12.646074235647813	-13.675505715906622	-5.947708324112437	-7.6916519612276915	0.9884928598239788	0.3842533059311557	1.3821770810048504	20.737392718334263	27.737237445755557	40.855768238028716	28.567015552859715	21.99858858796074	8.630844402262781
chr2L:870500-870999	-5.1759901281114145	4.20623899765598	7.756762596410534	6.35528105540811	5.034837012634327	0.7525822297106237	-2.1147046138535033	-7.856796464374681	-15.39497809457508	-22.203223701649893	-20.340284961694504	0.07147821308566336	3.578525334652231	11.446981361946676	12.050583084850837	8.074936886954555	10.497848277970899	7.788523019121647	8.559539135850267	3.835796513900097	2.2472908959422706	-3.2296466395323433	-2.6739138726224643	-6.184905886501277	-4.225543191458073	0.7188321326006513	0.05856031915404915	2.568882523526725	-1.2568342149486216	0.7799863043302593	1.8723215202791552	-3.245253038317354	-2.3739566985040725	-6.587329567636202	-3.3424884396717602	-2.329653717475057	-5.2067680440835735	-0.2681854859691827	-2.4797989929280986	-0.7077442727603775	0.6984668145482467	0.18956458884263475	-1.8872400920595551	-2.4856532127710644	-4.51993928999114	-6.897058631042249	-7.443322925486881	-11.673912410288029	-3.2911858751596856
chr2R:8232005-8232504	15.768621999309806	15.630830297502943	15.158035042989006	15.636283920450628	18.53644204134543	12.711063839898868	11.438442756586092	2.7379028944852455	0.7357890626869555	8.31123352402519	18.96670193057595	18.951008149556664	16.20519388137646	15.849838948226022	11.761136497945737	10.853678651643934	9.832792638871382	2.830228131451701	9.183347213170896	8.509562314466576	9.295359005818542	12.102445890585502	4.960188630074884	4.026760169786329	6.68353647881057	5.201480244703146	5.788759374232966	3.3132163653725333	0.7713548790593046	-0.04382691883913942	-2.255643421773157	-5.06530358239217	-4.591336388148145	-8.185513531997334	-9.163816770839759	-8.493763352320299	-14.687197510166829	-15.649952325526925	-16.28117900285597	-8.61153751114733	-11.663194824166588	-22.568521276420416	-26.481642317324656	-28.019755360022337	-26.62021769174514	-24.8078944436345	-8.774178840099099	-10.494095613100898	-7.815272397398416
chr3L:14778100-14778599	2.9537827974435977	1.8555503240393192	5.4920114518867615	3.42596998020495	6.405614506540216	5.430676206489009	5.345892513765242	5.970717249725679	2.6712117469324492	1.5022269290607766	6.631757772060133	8.859716983825557	8.161203626537654	9.29064132252455	4.248540654161881	5.43976453993948	2.3637718666160166	8.193279140459184	6.9253093340793965	6.463974370279011	4.731132641579984	4.9601573982402	-0.5716718693241921	-1.6600668666598266	-2.87099235010618	-2.503773141437371	-1.2552997568385644	0.4516814947328406	-0.06270320752798406	1.9687051941037244	-1.3498927546430302	-0.4905189922846668	-5.021339381137693	0.5731554275886124	-3.5416102808289285	-4.130072839619585	-11.488527648534617	-15.160643900613938	-12.882928317091535	-11.788785239239921	3.572715418216366	-0.025602159001081762	0.2614505271567006	0.0	0.7357890626869555	-2.083175603889225	-7.6525756305501265	-1.4334997340628686	0.9052574629151592
chr3R:12030722-12031221	-5.400888540372244	-6.065724366637777	-2.3578244031697704	-4.306316135607526	-5.128433965453219	-5.082146480157106	-2.5025551662722787	-4.072665971032252	-1.0421790870559455	-3.603856968528115	-2.6188394378785995	-5.427645248987306	-4.695105265238579	-4.261509751146002	-3.184789301515612	-1.9426538786187735	-2.3286248352848276	-6.361200713643876	-4.616201679985791	0.0	1.0970796683631556	0.6252873828651146	1.5022269290607766	10.86816159256553	11.013001457855125	3.938822696753683	14.66409637166317	10.432016732074525	9.116590141857088	8.749772333151315	10.486796286965163	3.8312869969617243	3.588708551684156	4.697730131218989	4.472728492088097	5.334506965750988	4.561546331920447	1.5258120978338268	6.643847592469638	7.431266397445151	5.675387855985373	8.775250208227435	5.116103985506636	3.995026567238255	-0.639065126533365	-0.6262851883309709	-0.44918023903870014	-0.843279310106953	-3.0156774977725305
chr3R:17497222-17497721	10.511399877687255	4.407980043449684	22.55450135977035	13.713158985799932	9.588923543067395	7.1713526936940335	1.4146566148721786	-1.9727424085251517	-12.872717051292902	-10.676208346665469	-11.344220007294334	-0.05040067341228136	-0.3805404734096404	-0.7869235550701423	0.301906156277941	3.408362399679058	0.9478273961992173	2.2414849672089763	-0.5141157925966154	0.22432243947821665	3.2008514919549587	-0.1858469098868821	1.464599937199476	5.778904606479089	5.566157044393411	1.4127903408996307	2.85495971023622	5.512887283303231	5.260878805083651	4.604065313789513	1.026735530352508	3.2393083506978106	0.9937637690773923	1.6313877567933701	9.241455215541697	7.196268988948145	6.714135580223243	1.066070599282486	1.4788105991556206	-0.12243003777554914	0.2274783834121091	-0.6933311860079205	-0.44922274689886454	2.302342272639694	1.1242776075412613	1.4730012109384258	2.245000539433169	7.914674339888019	5.632118782817699
chrX:13518533-13519032	2.5234985524433395	5.311134685148645	2.253035586850145	1.0466924622419154	4.273436494144186	3.3989256234186773	3.639800333250112	-0.6252873828651145	0.9884928598239788	5.22838590009342	4.1119005594798415	6.307744513484886	4.444998050673749	-0.32675222119505476	3.1882269176689992	4.358844667134619	1.7222081316804418	3.341379363859408	2.650753490910691	6.5720861214403135	2.5614849817623777	1.4637527426815686	2.6486053961618503	2.472575590539234	4.297035947620064	5.216825538650271	2.2297210873375954	8.09432245129675	3.279935055291395	0.9568070777091172	0.9196676462894914	4.565590295715789	2.478028987190327	-1.4637527426815689	2.273524457319184	3.4898313395871727	7.112155216823281	8.561774407896998	5.717688050064012	6.0437348937103375	4.231229974070144	5.259084704429954	3.0662117027504574	3.4813941039695337	1.269756227378395	1.411835000420562	1.6995079363061727	3.078126995180653	1.6439231939451524
chr2R:18932523-18933022	2.242735038625509	-1.6655148037594742	-0.875931463743925	-1.3226382033669812	-0.16130308697746232	-1.9713573750144955	-4.2001578062385025	-4.834345300791661	-1.4965775255598557	0.8471903712231922	0.11620054665963778	0.3893487198707885	-0.2406233412219088	-0.39643351129764814	8.608020673179968	14.080812502240317	12.805210426369408	16.443135375699402	8.440653545587814	3.8832961036569293	5.85824272173548	8.153653297363881	6.43842775359215	7.157780655016035	7.1860324952703625	7.44508114540754	3.530412502147945	4.0859427320574335	3.4633109457067928	3.4387876807452433	5.9409284986084945	5.368221611391522	2.6264919362102908	2.4094618709171134	1.8165245916627901	1.319491780228358	1.0619631304277366	1.4598827244470982	1.0118120621011688	-1.7137918446687919	1.8319039104791204	1.0381984435318405	4.728630192898431	2.498048369638254	0.0	0.4953702769670191	0.7455786996038657	3.261407677579345	2.8672366612312685
chrX:3028533-3029032	-1.8540836199883963	2.016963685650874	-0.5510816886843398	-1.1329522843457016	-2.1584039228375933	0.21052632091416779	-2.8709534348465273	-1.207637852121107	0.379620887965653	-0.47712125471966244	0.0	0.0	0.6765028199665385	0.8352700384859273	2.1629828338656307	1.0867213405655276	-0.13906948780066597	0.48543331568908393	-4.68428566066382	-0.8527307993703163	-3.150661856306742	-1.9605523250565684	-5.9241068054753745	-8.669790947472343	-6.534298842522346	-10.899553133689595	-6.26447401922418	-8.898881426959958	-2.0098993249934445	0.0	0.0	0.0	0.0	0.0	-1.4313637641589874	-3.035619992013264	-3.8636310816645953	-1.0421790870559455	-5.324465424971609	-4.016459169599047	-4.045260259500004	-3.168365705746241	-2.0396589902222773	-0.47712125471966244	-0.3842533059311557	-3.447904363739784	-3.400876932644003	-0.32675222119505476	0.0
chr2L:8478000-8478499	6.046561535496285	4.7546480537404925	1.937689469831628	-0.44716766132683217	2.3176648282698538	3.8573322874858533	-0.3907644586909239	1.5805736561733736	5.123959473041225	4.426408029781506	12.583131273291453	7.217879644467476	6.3615582081783915	8.506159772368804	8.597770620241358	5.854313620808288	3.809720195041028	-1.4576495482546268	5.621012003135048	12.729933259100935	9.725589881363211	13.017729460365574	9.422415174371539	5.683225678280214	6.225126283457747	1.4730811555437162	3.633247891122559	1.4576049394904136	0.8885565306736749	-1.2109032463712757	-1.89451304993005	-3.887916973321911	-7.747700627368023	-10.236445827597668	-12.487566209794865	-11.500222031202032	-2.547040972930922	-16.002800650689462	-17.66825912074371	-9.905769387148554	-17.429372959011637	-23.376209358602456	-24.441015710155177	-12.964345464891261	-20.38939093464221	-18.69281034811727	-19.687811675882987	-19.256734545632938	-15.60469134688444
chr4:717126-717625	-0.4106493675885908	2.596175311154068	8.545237747830932	6.52487991415801	4.188949971321709	7.591404647824931	7.417684393470235	11.218431002530387	4.81230100245385	5.316156341044863	6.34462416083251	1.2612757666079029	2.650874232796921	1.025172418387854	2.6334110891967697	0.7712274850044812	-1.4338915213362906	0.24062334122190882	-0.9568070777091172	-2.6549081424996968	-7.555460500664437	-7.87787247597479	-14.546315886527776	-21.632437332403214	-13.780771802892582	-13.095888371241934	-10.024479818210526	-0.33416544809795246	0.682398006287416	3.4915842256251777	3.878944222654223	-0.991945941325712	-1.3866320834001744	-8.83044398773681	-0.8749258485727535	-1.1035281519745503	-3.0868508665101	0.8771785095864044	-2.819953993707897	-1.9229246495807275	-5.5022262888033096	-7.673290281293335	-8.09057736864258	-13.093294362934158	-11.016458483196573	-6.8635026768207394	-0.3842533059311557	-5.712701232078583	-9.036127225462476
chrX:2052033-2052532	-7.437535968850228	-7.363445729808657	-4.436535054608612	-6.432165637694722	-11.051536706639778	-12.180826079742982	-12.612095010172162	-8.852693025941667	-8.547996176870988	-5.413318160074656	0.6414169482286589	1.198425301388731	-0.06150404403252077	-1.3138399795784013	-2.302059185297913	-5.18036602394606	-7.908120305533762	-9.963571971607914	-10.385844455397088	0.874579164092074	-6.390506235379649	-12.827271956806047	-6.254015901940893	0.537655442335966	-9.190741023185733	-10.49190678063168	-10.62324194592486	-10.731718663570744	-8.905115930503667	-1.725461021354553	2.039136012687408	9.379239326418556	5.9740995520840166	12.19279631889163	9.486147320021542	12.896903462685254	9.245409158617797	12.605141771048565	8.981506863378488	-0.2922817548874605	-5.7344281890583195	-0.9059652567236041	2.8045991207724428	0.7359535705891888	6.601461535570304	4.560807838093728	7.615707953965049	7.462667381110539	4.373358416568417
chrX:4448533-4449032	-1.8200716168333928	-1.933754084031293	-6.32545329006512	-1.0466924622419154	-4.343522489753659	-4.625455165022616	-3.348755636412589	2.3234092818043743	2.864993888078321	-0.7817155165477807	0.6627547501638944	-2.6310608927394665	-0.46177152523801723	-3.743195328398494	-3.8269456718659867	-0.47712125471966244	0.0	-0.9884928598239788	-1.9769857196479577	-1.1904436125167988	1.9863267457449405	1.054673880327446	0.1366982909731445	0.26581333773712235	0.9059652567236041	-0.3842533059311557	0.7359535705891888	0.3625632695073808	-1.8795163289696306	2.2254024443997906	0.32155027086206517	-0.2970833565050143	-0.32675222119505476	1.684872899606169	0.32675222119505476	1.0305227246267525	3.6607263470113125	1.8819171860480597	1.4637527426815686	2.1869111621176764	6.198503551832794	0.0	-0.5552050987676277	5.409686315889128	7.881973927118242	7.246504695829636	5.52033336347516	4.573744900251555	-0.5579398500140295
chr3L:8398100-8398599	-3.071056894434308	-4.493111060707942	-7.971403573550864	-6.747856143138775	-10.19499053634957	-10.521697405932636	-6.356587338844589	-0.6698609366984694	-1.1611982209065022	-5.150111627907071	-1.1358067754892252	-0.042458701201900456	-0.4679925714418186	-0.5074842550795472	0.8107402114821517	-3.589044126090517	-1.4730811555437164	1.6422094376882794	1.7232682342452557	0.3433927248526635	-0.9402942846873704	-0.5703883862001771	-3.775310205023985	-3.6969870971057617	-3.670271638110826	-1.1442419202460579	-2.0977126250503666	-0.1671187774347485	-3.1560028563734335	-3.1004615546551713	1.066070599282486	2.5182081543347135	1.6067322626170963	-0.5312655248735355	0.3995460229184833	2.231153915387851	5.326500212210043	3.9773283448795826	1.3821770810048504	4.3814468625771905	5.5953322229745295	4.541792526203863	3.3140058295100916	4.619409289159761	5.329641639830021	3.454626435719976	4.153324474324785	5.266014478667108	6.7788082600278114
chr4:999626-1000125	-2.3286248352848276	-0.9884928598239788	-0.9884928598239788	1.4471649609082387	8.046316244318996	8.889909712789763	2.3896073453432467	2.839598030005811	3.3989556369357037	4.629980834317308	5.8777748876203715	1.8818010240021519	0.28972707936814057	0.3211156753379759	4.395927104645941	2.6770605113728285	1.1416133483953088	12.328917795112824	8.011272296644675	12.82174023617134	13.498215797274698	7.9627667317874335	4.51472159119624	2.1887341181904643	-3.2382309793331374	3.2598624725698695	2.4219761233695407	4.902153959513373	3.0835089092829535	6.111310551059456	5.222833495347029	0.5584395912421247	4.968476922472629	2.3097371020770665	2.114073399508628	1.5473401791281063	1.6700001052519595	1.845825534325418	-0.8538962447004192	-0.5401712395411558	0.48767952776639845	-0.28197937605734136	0.31600835506087405	-0.4845966543666636	-1.832297400550726	-1.3111235524817542	-3.544856878034742	-4.46462260393772	-3.3803492163193685
chr3L:16723600-16724099	-14.10377328978564	-22.376833900179133	-11.503862215805961	-18.007936646644264	-19.838674706371147	-2.2691212993301275	-13.98462362657435	-5.223140344295948	0.0	0.0	0.0	0.0	0.0	0.0	0.0	0.0	0.0	-0.15117730789243075	-5.796737303028123	-0.8284703862297312	2.3286248352848276	1.6420305061792517	0.5740708366790624	2.1424754986189054	2.2532594153496293	3.057714940916155	4.290988043383546	0.0	0.9884928598239788	0.47712125471966244	0.32675222119505476	0.288769123076823	2.3286248352848276	1.4637527426815686	7.784792835575201	17.907974366251235	16.868557427566568	19.741024959968925	17.35058139989216	10.295737140275683	7.78774974011195	7.356207873392796	6.204733845141697	3.4923370676706322	4.557951503899393	3.080703056555881	0.18946256670265715	-0.32675222119505476	-0.5766810647864092
chr2R:4801005-4801504	9.370055882456963	2.259982999975834	16.928728157370553	18.578620147457286	22.699182396269805	22.027884777882964	19.917113735499147	23.562683597568196	18.72116952804276	19.566669506576694	18.112230050719578	15.045865502947372	12.072702741033513	13.029954165048249	12.586187658388807	11.023734854308561	9.11431363158245	3.5050066841601715	10.778885113682062	10.882962766376568	12.518644969418993	7.42724421545956	7.524292970229408	4.280933471455786	4.338319509392896	2.2352197701010135	3.77073677588876	3.3085695771183876	-0.13958435507365025	2.5788341815912883	2.282608942853597	1.839360833992681	0.37417376175918765	0.6896535319862858	-2.381354985256489	-3.651407506363927	-6.139752592353167	-6.980355293307574	-6.304931555541279	-6.320502435350984	-5.010908655244074	-5.5459199418856855	-10.025657362575881	-8.496013335475167	-7.575075761617047	-9.86496323054206	-10.25565889415798	-13.733451037909749	-12.944887793036475
chr2L:8403000-8403499	2.6230410196138245	2.4536980419667436	-0.5552050987676277	1.6745341627216883	2.942855510353827	0.0	2.603589228349443	2.488597877345831	1.6787032921703928	-2.791281211222884	-9.39083605473777	-11.818717691691063	-12.707068787187564	-15.738692146570846	-13.983349157328494	-17.850967467347964	-6.62817554513064	-3.7917381403531354	-4.84383564736996	-0.5722315223304937	-3.9805052031491086	-3.2565328312976076	-3.084380525153306	6.36943411769034	9.847653807866166	3.0284853119309445	5.772551866886469	20.890559769719992	21.66565218069189	28.602274916652252	27.714533002735248	20.988108171705736	13.205215872240858	10.003915884637205	5.627763552348072	9.80587302486645	2.142213234127629	4.899724376015936	1.4625830593884563	1.079076350650192	-0.3716337079066263	-2.9630017151456878	3.3693244786259964	13.620555860045807	7.409561957109853	4.6420308870883105	-0.3083662435185729	-1.523338364835591	2.1647414097725686
chr3R:11897722-11898221	-10.568322833966786	-13.106488812803713	-11.31519694041482	-2.155921150721805	-5.596418319983588	-4.031296388670602	-0.6252873828651145	-0.26145052715670036	0.4965296768590858	-0.1532056717807798	3.2480262835946645	3.8216486091938138	0.6209640781143924	3.5331609979205623	5.668567452996515	6.866866923311238	13.171637030954564	8.250304793480838	9.741975411012648	5.45873762979516	2.532924208998541	3.947245135059978	2.574319304206604	-1.1986615219611796	-1.3803081886501951	4.284677416174981	4.030976633998378	4.9934620191976995	2.2037248310621944	3.5701119410048783	0.9602372173260968	1.443049456998463	-1.9751613039087628	-3.8053191374785866	-8.660735415355322	-6.307239840648758	-6.4177163083687	-8.546284475205049	-5.068581563515693	11.634107261077611	4.815448297790285	5.466294168577076	4.423098989109249	5.658918812454611	6.630484063006562	6.38710650555365	6.478849547340146	0.967698806546354	-1.61830650603057
chr3L:22401100-22401599	-6.772051713086161	-5.231217130577704	-0.3842533059311557	-0.6823442096091357	-2.9997035055557353	-0.6610055706295627	0.47076465656374733	0.0	1.547555441777249	7.43538154892621	0.7728105171935836	4.051326855508744	6.608397121711501	4.463950213977125	5.931522723461267	3.6728558218462073	2.493598072704731	2.5077295812149782	-0.892478828065966	2.4642245296277907	-1.6741837856647241	0.7882087584305985	0.5985042088181516	-0.1273791673816936	2.091728394182695	0.0	0.3842533059311557	0.7252407316073417	2.7076545181784573	5.704874504753759	4.154707026019173	7.194342262743355	6.8014778064556625	9.722480208784196	1.6927352453282947	7.0494661853143725	1.5906582245369196	6.395515350299243	7.907641166964126	2.6451328292852043	7.970929975956106	3.6768394600072254	1.735094010980835	2.389956067083133	-0.34256264801742475	-0.14236916693810345	-0.5217662500604511	2.2797514610497687	0.4981071656617895
chr3L:13495600-13496099	0.8757045833030133	1.0668755590631576	0.8065359368777398	0.8135523694506172	9.985822801574336	12.85719137497667	6.099795759466678	6.930495703387535	7.890964839876365	7.135938166722633	4.042382589719626	0.5050184077099935	-2.7285928155171044	0.871003912125792	4.204328913750781	9.677636137550948	9.409820811595658	9.626547115778138	5.3530148086405855	5.111191990854171	3.082489499214365	1.767975538633338	2.7445633059911447	-0.7469127692643485	1.6593314027925405	-0.276081131793139	-1.2377283084807233	-3.6702420215271534	-6.210450125504108	-9.203990744422297	-10.291582227173278	-10.794477870474282	-12.771958639374517	-13.30824568761217	-8.292071757654684	-11.952809748397765	-11.489379004116053	-4.755290717594648	-1.0668755590631576	-0.4666095473949303	-2.406429937146746	-0.3140312903454468	-0.08819025234799617	1.4313637641589874	-2.1411477376961074	0.7151718399126205	-0.6886960364442614	-0.17939129381457422	3.808852322265287
chr2L:21237500-21237999	-12.072381117624076	-14.637977367208709	-10.492026454113295	-10.476180420398856	-9.50331725009478	-11.803756019698973	-10.753886395472247	-10.50877982743713	-5.147624994426316	-4.0502503297722265	-3.3180460928443005	-2.7449477894470338	-3.746570844133843	-4.06057995517496	-3.4416929860522316	-0.8720681532447988	0.5552050987676277	0.6816519536376183	2.2046298102637363	3.076256226506972	0.41817379276265537	1.6472889276149405	3.0652061246629434	6.091003134366403	3.0328721409772528	4.841380370069632	4.440470467267118	5.3902748110562175	4.865592965693186	4.295311772635494	2.0683592391829864	8.099143476404425	6.412444619693408	8.204783894125484	9.644417871434364	7.459284034702922	1.4700822753787206	5.827228675646011	3.890611477292855	6.085057802284335	5.4970960548189645	2.453894446155204	1.9995000313174596	0.09960799429637172	-3.638503803512807	-4.889957697472938	-6.877773351562975	-8.989792169106314	-9.364970561100275
chr3R:9486222-9486721	-1.5867481520002256	-1.3020713725970023	0.0	-4.307851823376832	-2.566455017738226	0.15544843784751103	2.1832232294032137	-0.32675222119505476	0.9884928598239788	0.3842533059311557	0.47712125471966244	0.1736674791438287	4.527698766354545	0.9978029751502935	2.329934115896598	0.8769792075980536	-0.03673737915921959	3.712389507998527	0.8612711450785876	0.12876937276796538	-0.2664224405259622	1.9699625370478677	2.4034613370821485	1.2382038668977193	0.7066526289112255	1.0668755590631576	-0.3842533059311557	1.306378598811669	6.970428679273533	3.2911068077297667	2.8348989563915996	1.6102152223321775	-1.5312645655784967	-1.8558223221797794	-2.736525135063359	-3.3123405115582623	4.542399238893559	-0.13648997644225533	5.112332183870352	8.882175025338652	1.3836034978805847	0.0	-0.32675222119505476	6.592560812395506	8.156389151636423	2.100206217829531	-2.814216264918586	-9.542978132561204	-5.954186797544444
chr2R:18741523-18742022	5.174428062023611	5.233617562559096	0.8431536801000223	-6.096337916968313	-14.263763537893544	-15.64846896766132	11.128040535917352	25.63066999344714	22.798508317190784	20.970859585638763	12.688229733989525	5.260736255556015	1.967221329436397	8.976631751834338	10.443275334436855	10.35583255341415	9.126057213273995	9.693684184270289	7.572133320811784	4.157387967944776	3.5591863151701717	-0.48675824417295765	2.1483944021476207	-1.0572487908251635	-0.2764591321173117	-0.724124522086106	0.7427845136403515	0.4152829855014131	-0.07127744264878998	2.9271107158364202	5.792517089603693	4.8589825345950555	2.0342773136098544	3.39724991182618	2.31638546509567	0.552862257838932	0.546461762395263	-0.9684030141022514	1.8854098707154492	3.2504113037529727	1.6882484825462594	0.4292155351682914	6.272448548299651	7.514791241149995	5.025761313236296	5.8130284746355585	4.397851277022575	5.699171026661482	4.211636542678976
chr2R:11997505-11998004	-4.836264786021732	-2.7124701149576382	-2.033458850880477	-0.3185280430882709	-0.3185280430882709	-0.47712125471966244	0.0	0.0	1.2496572079740351	1.5574092908930728	4.008170689439295	-0.4666095473949303	2.4462014169717543	2.5346491431509515	5.682978122375596	4.854944052452911	0.7570036519265175	2.9662839425164798	6.652563746518749	8.696526010867927	9.511572204431369	4.34493374382574	5.631689158620923	3.8010521443886676	2.985314903438221	4.7261333730493105	3.426457744214411	0.07163945013839652	-0.7359535705891888	2.4763262259472665	2.6246585365543282	4.360177029814939	1.3731305014031	2.483958197270535	-0.29828886315804254	1.8548654773706212	0.818772398804408	1.684872899606169	-1.4637527426815689	2.269895254823723	3.3584481096792227	0.3551616300004318	-0.3842533059311557	0.0	8.270190730653031	6.692765546432563	5.6962110261302845	4.191294053368036	-0.7532424437163056
chr3R:2679722-2680221	-17.947395974768234	-5.344302858043573	-5.912661923223226	-23.62272824763931	-19.23769645520672	-17.570995144576827	1.0700711124487625	7.017791072748757	2.429557465986778	2.312394837268336	-1.5935400334900827	-4.121914764142264	-2.489607830302327	-4.720275989226509	2.795911742252014	-0.8122891833169318	-3.1229066434717	-6.442494730175622	-3.1345945561103465	-2.154561265815789	0.9059652567236041	-2.5736174527314386	-8.600274805209526	-1.9769857196479577	-6.538413142405397	-12.188676058125418	-2.3773108271546586	0.47712125471966244	0.7359535705891888	-0.3842533059311557	-1.687579782996742	0.9260608189993222	3.6488043908987327	0.0	4.39567865260868	11.15681636564473	-0.47712125471966244	0.0	24.1580438602275	29.698463430015845	36.9421067327489	33.420850393885715	28.877097079274808	26.42269797374634	14.56285386571986	1.087636782058556	9.074958947122264	9.462510316038552	15.466088041585854
chr2R:10190505-10191004	-11.053145123383882	-17.713670189206677	-16.07069589356776	-11.928974686079316	-14.185758574502591	-5.940454645071092	0.5006022031705283	4.526798253406665	4.1543843487186916	1.7559927008872673	-3.5773903921968984	-6.316051059348763	-1.6043023488507022	5.710864625977125	2.216058498477445	4.404221572563393	0.8601904041687785	-1.0629795945022513	-4.337620442859839	-7.021728593412155	-9.766254331693249	-5.932838122654824	-5.476602235571777	0.8065359368777398	-2.3340619927835733	-6.798095217599621	-5.630384420173214	-3.532878398739924	-3.8856666276281446	-6.317348082519755	-8.93199189545194	-10.600721040422723	-15.381032042161271	-14.594432098686791	-11.696487113847828	0.5511011468531491	4.2639588530281625	5.919828566639201	5.753107189130681	2.861773839583489	-5.566318585471586	-5.814466484357158	-7.870744852068703	-5.825260414511881	-7.879740615978228	-0.7079591181120907	0.5067179623348921	0.32675222119505476	0.288769123076823
chr2R:3955005-3955504	-0.5722315223304937	10.60525384705684	4.551700774102727	21.49759729230343	20.991777026795585	25.061376636882883	19.804294160124737	17.403028321377864	18.52040222617137	25.62491202115877	22.701432230311948	19.096399203550934	11.967886823607115	7.640503434027879	9.15550976924132	6.455591879658988	3.296313041789162	2.7153510863391093	0.5839481008860434	1.0146418146068776	0.8084759880169674	0.09006902512616378	0.23436226543313404	-1.139310400949166	-0.7789444920890372	-0.5635774085041256	-0.1164174128250148	7.487774844088088	11.558880532305627	10.489910361448263	11.72632030590633	6.147914285937528	5.046428535533454	2.7562232787249807	2.9999100527454337	0.821080299593497	0.8770605429351326	-3.385252044442486	-3.924326704208899	-2.3612992756765028	-2.6605136101583953	-2.8886098813886028	-4.857004397260419	-5.264878205526095	-5.882416236983848	-8.555330052104422	-9.054136427503117	-5.796497026260263	-7.751605358695208
chr3R:1604222-1604721	0.06681414112055903	-7.304427698442158	-8.50022203783316	-6.694494069761912	-6.33048955809211	-9.52980466258521	-10.678051818928115	-14.242604851270642	-17.980611658611604	-11.446416742741249	-0.264647358186766	15.6730654488594	15.685018985664643	12.06492980505097	7.2714569235594375	2.3242021868202882	2.111572245546327	11.776370670438169	11.54380689813199	11.491889941030605	7.267445317821183	2.935409286526098	-1.1462436317360427	-5.753516409776543	-8.889296059545917	-13.353428227017334	-19.29508091816024	-15.4435583381502	-2.8863746681749305	-2.9460428664328595	-2.3982280659682247	-1.8251237987617064	-1.778231825990568	-1.6096181825249074	-7.025250446482145	-2.051175773299944	-4.871807108025521	-1.026270143926047	0.0	0.0	0.0	0.0	0.0	0.0	0.0	0.0	0.0	0.0	0.0
chr3R:17345722-17346221	-5.123687825878983	0.08779461834557462	-1.165529336756243	0.10029296151355792	-2.905885148725242	-1.776640668892579	-1.7742951763475603	-0.1805029554872219	-4.364858323230513	-0.7121263297071474	-0.2186789225655428	-3.3422800235655554	-3.1564512112395477	-3.0551106540255613	-1.9666378307611323	-5.316697486302093	-2.5695340460526546	-5.296946583185886	-4.041736151372156	-4.199096484934789	-3.0388360160521626	-2.2852870550832516	-1.0879376039890982	0.7952075927533319	2.7941146004080353	22.656933989215908	13.704994698422894	11.797562198752592	2.6132410021650148	-2.9162416015063086	-8.135617603411069	-17.477727379757255	-26.450606413131055	-35.583482366947365	-28.514929193153982	-18.4906246606918	6.852884179360253	13.568292376559887	16.76165298040378	22.50959992807325	13.73001628088687	15.6292697777728	2.635745286468872	11.103874896415123	8.615330352779768	9.200407060446006	0.28959812147649006	2.527188921929696	9.683588634495699
chr2L:6455000-6455499	-0.2406233412219088	5.05520122893547	5.7149249325522815	6.9499146780000585	0.0	-0.9884928598239788	2.2889583346715345	8.33814415851178	4.6770707267728335	3.2462660969366888	7.81828874404664	8.254336658384334	13.290911581100536	12.552013798718104	9.080394679175507	17.480431880265858	16.496039390806093	18.651975290535837	18.20685646461521	11.974050485612839	5.40622107556859	14.638358606286983	13.249596100295873	11.24842554885822	11.45647377480112	8.706855849976732	1.2467742677097402	-2.3728152042277837	-8.592214371696162	-10.522484402710441	-15.616553668967397	-17.639765106377727	-25.376321389836775	-25.791448427263234	-29.25694948377798	-25.35405924942203	-26.201236153852633	-33.665209387128066	-16.416931029216055	-29.74978370021984	-44.08321959422736	-114.87921719919578	-115.31319412522716	-81.6442684294982	0.0	0.0	0.0	0.0	0.0
chr3R:952722-953221	-0.33760734816291466	0.10456205398768052	0.08467628294079012	0.8776899544805173	2.6412669889959712	1.6806839062132066	-0.7033382568210276	-2.087007600474277	-0.2105263209141679	-1.2962450649133332	-0.6573685470170365	0.18105088102972228	-0.3842533059311557	1.3528435241215888	2.6014393392228627	3.1313545830548137	3.994893197809085	4.854002918657282	5.93828615336105	8.281447694586927	6.962819195490258	13.216834236909431	4.968694730830998	9.905630102571797	12.41678651934783	15.703494929424668	11.21408070217335	8.984835921715785	9.057046897085877	10.29055904502762	5.978476020306797	3.7374838317465113	2.5986915759008804	0.18025508162484688	0.5722315223304937	3.984737659857189	5.904533386201929	7.563245398787403	5.111530584398167	7.647872080692648	3.8815948895875563	2.9877862873830003	2.806952088698959	0.3222246837515184	2.500520706434527	-3.0787627811230336	-2.7417389076862775	-3.870773871159128	-2.2074253400753285
chr2R:20791023-20791522	-1.3251975975443728	-1.8640451469288388	-0.8331037697083299	-2.6373851786553706	-0.4281826412323518	4.205944814007354	2.9892321606513645	-0.6252873828651145	5.944667285817279	12.537429551393709	17.130484705321944	12.937857530107738	11.719092307800153	5.813472996507447	5.045121090216463	3.0353878994418126	2.5728392244420135	3.7893495846398157	1.6850333923080205	1.2301534612115654	2.140193620004365	0.9744775117022956	-0.6764525689772077	-2.090613869314944	-2.043171988873028	-1.4810854289483466	-2.6753241827248138	-9.358052925718624	-10.051788853916733	-11.979101198254106	-17.768297635620875	-11.924348357036138	2.0742857392545506	6.575939149895231	9.7947238877039	8.839539050588632	6.212775002230158	2.063496727154346	-2.0966192131315133	-6.358421054689789	-9.392071032933824	-11.488533754000498	-14.98790851851716	-9.48583936161823	-6.135609212369149	9.707656056036749	0.9913635211678324	-0.5552050987676277	2.417581698980315
chr3R:7035222-7035721	1.7712516230528517	1.1449270807090381	2.4768931624497226	1.0172604634895062	2.0948951138742813	-0.6800178750710162	1.4730059855566806	0.19512987724037192	-0.8807275879539905	-1.3768430568588477	1.814817546908313	4.0296434034612485	0.09105307189201707	-0.12110167582796424	-1.132710317933036	-0.687105920789336	1.340838032927983	-1.1064770844568605	-2.881369674294503	-4.777138521232842	-1.5921209427106136	-3.3894434518564958	-5.033934132986481	-6.912770736066253	-10.204963698848065	-8.97793763362269	-4.828517904255088	-1.0421790870559455	-7.978900177595223	-12.267429607740617	-10.582195626111623	-7.117597672307167	-10.175187034403821	-10.938738018010419	-24.717321026651668	-16.6709194364702	-17.293192300911343	-12.072898480967615	-19.938773118083876	-2.600722668102656	-1.0668755590631576	-1.9084850188786497	-5.910467922061643	-15.9045533196472	-5.365958373137861	-11.053343606337378	-3.129359140198285	0.0	0.0
chr3L:9847600-9848099	-5.034933599592091	-8.067570480266408	-5.158955468955394	-14.12167759315552	-11.202415562803713	-10.092358418641856	-13.009138869774361	-8.6165425139339	-0.3842533059311557	-1.3821770810048504	0.0	0.0	-2.04575598789757	-2.2203029462139114	0.37107205997171755	-0.6970786218291695	1.0121766545438398	0.8881232239143072	0.3842533059311557	1.3821770810048504	1.9084850188786497	0.3842533059311557	3.5670558476644105	8.352204235718808	6.398149937787949	9.02053632837807	4.3855841254747645	6.244256114849814	2.3286248352848276	0.47712125471966244	1.0668755590631576	0.7357890626869555	17.055343398210695	12.39852179210026	20.606994163290622	18.73176572145419	14.197718803396048	8.029731341676925	11.60699731770826	13.280544646549732	17.28345252390018	18.24652480495508	17.329084241513886	12.93877895750121	5.969482091826821	3.7002381123574777	2.570891907179082	0.5830087224989068	-0.4066679280736476
chrX:549533-550032	-2.3279352137856417	-0.8392748600108236	1.5274483985225866	-4.788836410463052	-5.228275772843777	-4.215218733036503	-2.3154010194516235	0.6610055706295627	-2.412182498108309	-3.528987372503203	-2.5673932221500615	-1.031565965072994	-0.4979614650239822	-2.8609239953054524	-5.749195609846115	-10.528241755140321	-12.458419355788914	-11.829286451523922	-11.056618916266219	-15.972726068630257	-17.739226855138845	-13.184111593548945	-13.88500766980792	-3.9372595978125577	-1.9229246495807275	0.296971132013413	0.7105217896614058	2.470288529551417	-0.6097531061445214	5.591646107677116	8.934938248882945	12.028208784676064	18.64411384683797	14.164399592023324	10.807247701540621	4.277407829602309	4.936257738384046	2.419541940566077	1.3485952797003584	-0.7370583893228717	8.503871515778961	4.0984028293485375	3.358501925346033	2.647494588546008	-1.8521832837735628	-3.339374345671082	-8.030945650955706	-7.91720778261371	5.929572092759188
chr3L:21645600-21646099	-11.042405392625696	-8.633830310486017	-11.547633921469718	-8.13481298851003	7.191081652184635	10.006936747923156	17.597512520083622	7.0519349417440145	10.902226173849716	8.221579391115945	6.9930211977061045	7.447181768903587	4.126599682467071	1.5404303569554496	1.3467903131630417	-1.5259764817452581	-0.18520418549323964	-0.7077446186948947	-1.415809916696771	1.3769628308040314	-1.2521174757317006	-1.9159028722053089	-1.419420607658997	-0.4643295098729343	-0.3255265084640595	-2.7468511620920997	-1.3886146346592059	-3.736742503195975	-3.4000773819081256	-1.5614496911613953	3.7858799463556916	2.4306917538662787	4.659480071237597	1.9302441006173041	3.3787781259313503	0.8107143732197062	-0.5109588267912617	-1.9472732246698268	-2.953428438649542	-6.515600164180374	-10.300026514087842	-8.530267154183585	-9.051978613048558	-7.530146505877882	-7.824668943834401	-7.39758933571659	-2.6505555994893077	0.5237177839679031	8.891363641360128
chr3L:198500-198999	2.427230099019351	2.6779419303654723	-1.0818279728948148	1.1566607645760572	-2.6604928298860613	-2.9933872341035173	-2.5062843646004063	-6.012946405644609	-0.14872294263192332	-4.7938845055380686	-4.047467944524754	-2.3022480525704117	-0.8216769309312051	-0.6380172731361781	-2.2198869095697384	-3.3934830332515644	-0.3174792021990947	-2.074317651841898	-1.1592836682188417	1.5432970537207769	-0.15460759652350345	1.9311082059514013	2.42103419365439	-2.029488436217318	-2.422353598917228	3.3170720995453653	2.0068104643417715	1.783538916963249	3.8138486982795112	-1.2339693844483555	2.3221686476087817	1.568598202771503	-0.3174792021990947	1.0638034668337202	-0.6952087018295577	1.745821908520045	0.8808860331157791	0.6357786771319406	1.6301431098071186	-1.4428445148276718	0.9660778620228554	-0.3943127378893891	-1.087624066524992	-1.3470153275653407	-6.320504573789708	-7.165602078328555	-4.586802817841952	-5.94881476503156	-8.177588893229826
chr2R:13423005-13423504	-0.2872738365562307	0.0	0.0	0.0	0.0	0.0	0.0	0.0	0.0	0.0	-1.1795449652713819	-1.342563049631956	-2.7089051963259134	-1.1029411894195993	-3.0085606318348583	-1.2956156029513832	9.954153689089265	8.401614493137057	7.328754381953295	7.393059595805276	3.7071631430183136	3.372601811557221	3.578415183711588	-0.29585567912216093	1.2862710881592097	-0.8111481480313889	4.711753877434022	9.351925053621255	6.722597891550251	5.638917288941816	5.79139720775731	2.2454037710900083	-0.8065247170254266	3.907211693752803	5.95774056605546	-0.7544082936574625	-0.5346537949190732	-5.074910591176079	-5.2147681173206495	2.756512367093772	2.420247178394086	1.4647991369574564	0.28041013732046227	-0.3051898759160771	-6.788662599171517	-7.389020444536022	-7.9773149035136575	-7.458260819014157	-4.390387519756815
chrX:17053533-17054032	0.0	-1.530265097966735	-1.8889681312753495	-4.98675274116023	-0.4717360095230636	-1.7039566348695971	0.10307903847289202	-0.3842533059311557	1.3528435241215888	0.0	0.0	0.0	0.0	0.0	0.0	0.0	0.0	0.0	0.0	1.6297903248601509	4.084570365919812	1.4477763143210869	0.0	1.8351196129305833	9.269373542441857	7.149599847468358	7.082396171030163	6.907774971246019	9.206360721101303	7.508555055655988	10.997887737844641	8.568718615057662	13.22091881790344	20.163019226294875	22.271210574923924	21.63184907556478	12.474752819715171	13.487317808851573	9.23819126729226	5.528715147645024	2.9261436267846253	5.679075439734889	4.788515332451853	6.224167622849952	2.448748137255098	3.603895704782894	1.9442008542196483	3.7903014143387272	2.784614712418071
chr3R:25329222-25329721	-0.10889362083047675	0.18105088102972228	1.0668755590631576	-0.26145052715670036	-1.9398540440721914	0.8117928040469534	-0.7255695193058748	0.02822534354064719	4.868239268956066	0.46660954739493005	3.089445889968239	4.507033750719455	5.771730375323933	3.6009056641733643	1.293351254831444	-2.0171003663432194	0.24094801131921625	-1.2048738671312251	-2.3332865017268527	-0.8881232239143072	0.3842533059311557	-2.3607305819518563	-4.469805407507993	-3.6716360590921457	-1.6635323800964603	-1.9622120505158747	-2.202699911740628	-0.37490040548028586	-4.728752656389824	-1.9254052000176378	0.5509277630880902	-0.6867325911188109	0.0	-0.47712125471966244	-0.7359535705891888	0.9059652567236041	-0.26807406583339066	2.8843915767799784	3.749794308337162	2.4775182638021467	-0.03919884398722685	3.2792197265922933	0.6460624221123561	0.32675222119505476	-0.9034043916225997	6.8683268083807	8.301079549086205	2.141147737696108	-0.26145052715670036
chr2R:13585505-13586004	2.881630885615512	0.9334555256422424	3.5173521359917315	7.819242408945104	1.2417203437958086	0.8881232239143072	6.725701614533499	7.423143208953629	10.820836112748248	3.646457264502088	5.200890614248506	3.1017560450009833	5.164361350699389	2.565615001164951	1.7329619857172553	0.8065359368777398	0.7377441367977046	0.04305431294734621	0.5486010408593905	0.3721186612466992	2.2107876332262486	-0.8944203324948785	0.288769123076823	1.3577723011069023	-0.3048301878453504	-1.0466924622419154	1.728107087170616	2.4931101266345195	1.8406813575701695	-0.42778592246621866	0.7676140854699921	-0.8256394555022615	0.38644028008142983	-1.2150015577991427	-0.828986355307132	10.876503787184546	27.846489716424035	21.10226819322588	17.507356754698655	9.507593980642612	4.965670327665571	-0.4435988333526319	-1.727398967176352	2.4839835898589193	2.1725288541551966	1.8991455055312245	-0.8608532425402943	-4.902864534788763	-8.504338827384943
chr2L:10356000-10356499	-6.300919977571803	-3.417121890416149	5.754227526694906	3.7199597821881247	-0.8122468138921684	-4.357405280425445	-9.715314809923692	-7.932323609606579	-5.81976316868681	-3.590729563375656	-2.367180882387637	-4.5942921542274595	-0.029230339672795556	3.9003415795308305	1.9054430246346705	0.7424818152837781	-1.9175235639966854	6.050736696169713	12.127216407446571	11.423648221019972	5.662033400867769	10.482462832772846	8.94777326244243	8.13952835557342	4.929364184996027	1.517504393218028	1.8328906358210828	2.192848061629895	1.6825909622892548	1.17755297346714	-1.5499450787397409	-0.6040471177735631	1.5647867843032814	-1.24411923718178	-1.011797176363557	-6.540387830101227	-6.957550494589571	-8.409116201818158	-6.2646137853632355	-9.72395913968868	-13.255454046198778	-21.492828223659703	-21.623901750421037	-16.19935667560579	-4.296895315260488	-11.070084171331995	-12.68983721893005	-21.035842590909116	-20.529515459664943
chr2R:9458505-9459004	1.2780642861172016	-5.65596645995546	-6.3274225145639535	-9.50633471551994	-7.864599834908354	0.21888064018945716	-8.262432015165261	-11.514037555100328	-5.1778856244413065	-12.189574381636252	-5.251495913999159	-7.646560005685488	-0.9761204326292244	-7.653584492475613	-8.277724499160534	-4.63115905477339	-6.453136322342755	-10.187133432451336	-4.415697775523048	-6.268643618667359	-6.580294121536504	-6.20846626417021	-1.9604739118635084	-2.141837826089747	-2.769893200376653	1.897604259904281	3.1203947387116586	2.593475536807962	0.2614505271567006	6.671293977966764	11.583854099982686	9.326778667589453	11.930243415258067	7.892611287009744	5.743173523932205	2.202206762624448	3.162880963994572	-0.7005109164097346	2.2259704734795105	1.1015037110071162	3.4690734401681507	3.094984516512947	5.141894880245667	1.1299339514163393	0.8575780898740779	-6.031420323599026	-5.837878782593125	-10.114076219275253	-8.637124513438645
chr3L:6736100-6736599	1.2872691314778073	-1.7103225737125014	-0.763775918409077	0.36426905445107916	0.3571118349556933	0.8065359368777398	-0.9884928598239788	0.0	-0.13295512888949895	1.549848450316902	0.4557592693405106	-0.18458794289025107	-3.5517772594950228	-3.377062574457326	-6.902157687021069	-8.588438519087669	-6.165162983049013	-4.079452608097957	-0.3842533059311557	-0.7359535705891888	0.9059652567236041	0.0	7.281579490019087	16.78224177851546	14.429920091437031	12.386368587160101	9.58303147742122	9.406798624863693	7.972036331045859	4.380662648617108	8.993350021712507	9.757460825622804	3.623258119286982	4.933991921589811	4.36596315756877	6.29133453236507	3.5092321166612703	0.6225442656849792	0.461625836940538	0.5138559270402515	3.2308546167410763	3.3140951589686267	1.2024322866154675	1.185795871976504	1.6980532671776127	2.8118155734875994	4.575907087445822	1.9590021136928202	-0.44716766132683217
chr2R:20401523-20402022	-2.355449504132534	-1.047500765869553	-2.594289584527548	-3.5678201462306456	-2.455939564654707	1.023658021706259	-2.2031115366212912	-0.48314147079399433	-3.6100057633655567	-1.6948968775294562	-2.254016147041935	-0.663979820822694	3.3482485545722933	3.51148986023076	7.042038988015652	2.5595124767438167	0.0	-0.3401920488954408	0.07037483875051517	-0.4087732336795788	9.074756103619709	12.877876827879572	8.836717101324947	10.882437544359078	2.9149844523572037	1.2408796478235813	1.731854225179283	-0.48770510538614836	3.59159705342498	1.5162595451633982	0.5851893819534982	0.16711877743474865	1.8675035474998554	2.114073399508628	3.743555841600815	1.8079958400924911	1.3536814050675365	1.7800267936561995	2.3638359602159524	-0.3552251679457091	1.4568914712577583	2.4256693114244063	3.259513396178687	1.3145123199333075	3.789437463177802	5.964368035372783	1.1199306827536413	7.19528021264336	3.249778152786736
chr3R:1119425-3394305	-6.894847927044241	-9.728999867185495	-8.44611504039598	-9.800969802792164	-2.426543254952467	-7.894434073023766	-8.724692691642243	-5.2443808097766205	-11.196897732909866	-5.391864651211181	-6.397141699247598	-6.555992219393059	-2.780752838027579	-11.307655725704652	-6.427682415124007	-4.366759520558018	7.588636059949627	14.649146414285232	17.73050259981977	12.239775283408962	4.803048857102938	5.11102639272261	0.9300070576459298	-2.0560748936650026	-9.760717074390156	-10.299904837279858	-13.963332155446082	-3.115738919145582	2.701538758954365	-0.7581324812896005	1.1944290798839219	3.638184604000766	0.24166617303273819	0.18519105489048054	0.3583317802510046	-1.1550292387683347	-0.9769141156876338	-4.631240775749417	-3.7916077517155666	-5.057707586513329	-7.577088361645939	0.512307808020646	-2.625782508403245	1.1977990539792565	2.330500829330396	0.43755586272742464	-0.8157262480770974	-3.2702527185737114	-1.0298115237593033
chr3L:20369100-20369599	-28.17116841252888	-25.561316822945727	-26.372280672664594	-20.305404265236934	0.0	-4.5163402986529615	0.0	-2.1529260397605725	-4.643050152018558	-4.486602965903792	0.0	-1.8762649229507982	-4.841421555002323	-1.8555503240393192	-2.2546842707672003	-3.5969099427907842	0.2681854859691828	-0.2674217332019527	4.508342996970035	-0.5315326704786154	0.0	1.1737218734474009	0.7869235550701423	2.5134276896362775	4.889010848812232	1.688732758201043	2.0231263128909345	5.6480977078365555	5.140162299437643	9.346751775299326	5.4534640460739405	6.301479065094268	1.5022269290607766	19.19728545875376	13.698901662681282	20.77796943711849	17.402502258531452	12.344832487985505	14.079335138717363	6.44647294271265	6.148519183134663	0.4614027640753729	1.35889192918796	0.18357551606712236	0.9059652567236041	14.946385569795375	23.671109190511746	16.02221095595537	21.192485625410498
chrX:9178033-9178532	14.521319953538196	7.070571820806241	3.354590781776214	5.34673468663833	2.905183827710835	2.6716868372668356	2.108597069577507	-1.315543148378627	-1.3505854500007193	-1.709563111172595	-2.6179970274763487	-6.42807892442216	-11.138809993045935	-10.67334709361404	-15.55386643553569	-14.058915442157227	-12.514043149242518	-8.913945242188055	-8.181428024586467	1.4689934756590535	5.606116932097638	4.414149580491004	-0.5858802396642567	-6.433689877171088	-9.804363028000996	-9.239936032624865	-5.60950514411059	1.032935836854957	-2.44166923333796	-2.2538653481177136	-0.4279440251207408	-2.418423425704337	0.12531849484847496	10.308169022160603	6.4414133292842575	8.639316537802673	2.4153164654277717	0.3833940531732953	-2.6449124047661967	-5.868391297053546	-8.509752344997027	-6.211520569678502	-7.433739027332433	-7.18843452006909	7.637833384295629	10.331965938500025	10.747608887677192	14.622714379012072	9.275995480627268
chrX:9494533-9495032	0.47712125471966244	6.307054164551462	9.62825343812831	9.098342008790082	2.338823784273104	-0.026843608730956203	2.9350993198506927	4.092339516193445	14.649621547862374	11.140107230976968	14.906131128318219	14.794567666514318	9.807003676378852	16.88489430444124	22.657234677770546	21.055123927527415	22.637839840706814	20.01967812331978	15.331166145402703	22.6270804389542	23.603971197226567	22.513213818630955	12.95095271254597	12.224948912637046	15.500159783792142	12.917830091339162	12.217064544219749	8.6954451960977	6.377694800437572	4.520976572358601	2.085714175300105	-0.21565668118947412	-2.1575481766051623	-3.2744010456170787	-5.447732843246752	-4.814780158488591	-8.021410481889086	-9.175913263626414	-9.621388647823832	-10.38757599265841	-12.42929128327588	-11.530463323054859	-13.177452009671436	-12.150196977875979	-9.376854611740383	-11.821418013705811	-18.475703274794107	-16.79409858619532	-21.24593928296805
chr3R:11924722-11925221	-8.816539332774559	-7.830443975615801	-2.0270082713283952	-2.268802478737768	12.638714566217638	15.027153621227885	13.394606652919643	24.147360259016132	22.44871646613969	18.30125202980349	13.28389850742815	13.35755122373715	13.142741009546066	10.678101520938396	11.479589398287747	8.387236684917665	6.297309684346921	9.401060808879576	10.284327379193163	6.582766955241602	7.597052286128877	5.977387011367518	7.400696516917017	3.7587550267668104	2.589464006697567	-0.766127478385029	2.3710194753674507	0.9320477539038945	0.10536316351867787	-3.6258720020111412	-6.300214149327039	-5.95442319528745	-3.632470621199928	-9.518513317275017	-13.8702384371009	-13.419922369613232	-14.300435927763298	-15.568250659943933	-16.179575853755548	-8.073255140080645	-3.7059494836972493	-6.207607263785088	-7.33798475486095	-10.01532063455233	-14.930258005594789	-13.697744894459886	-9.512897192837801	2.748710723614891	18.86955783263065
chr3R:22770722-22771221	-1.3563228736308146	-0.5511011468531489	-0.46910371413747776	-0.30545199994346683	1.539896423782912	0.7875892944361568	0.0	1.026578067429304	3.7545004296304865	4.02898234177239	2.4959401053262535	3.1903379202777127	1.6919323996035365	2.1662285757627666	1.5232095284991234	0.3175959420764904	-0.14578292505625856	0.6168020735091574	-4.019427508448429	-2.220350451211967	-0.1405650720841003	2.728261863150219	-0.03177999876492004	1.307566424135058	-0.1107586793934152	-0.054946628417577956	0.09307988011642035	-2.376945174468589	-8.299789133386456	-10.83822205987976	-13.12145732728582	-18.98624708372888	-19.79708180127071	-23.026858683995332	-21.09263248941853	-24.95799058135406	-6.500907905326684	-6.008251404640324	-1.8760225724655515	0.3842533059311557	-0.32675222119505476	0.3842533059311557	-1.1737218734474009	0.6816519536376183	7.420875490836282	9.14933198015363	9.525237677414598	2.615306279857278	4.555178529076177
chr2R:20002023-20002522	11.730757883416807	10.698488080408472	6.206128848216044	2.635920479368889	0.33719233339839555	-5.945164027982419	-7.2481935582518	-10.48459141264171	3.9919697908576173	18.42695273438183	7.690489540719423	21.28647998627272	16.94616507365592	21.26455579174347	13.983630994561128	19.768192990963705	20.709776881917097	21.54922585203233	15.352980476660258	14.489999835825497	5.720440152194789	11.361575226657667	6.065994649734399	11.61425244092386	7.222809965117379	8.367708620296625	4.790980359374278	2.790572139060885	1.1229471429124966	-1.1679002239393885	-1.197501365105098	-4.682896325034037	-4.657117291316666	-4.027528429116093	-4.766304093883187	-5.507155114575273	-6.617677469802756	-5.643998529950495	-10.071183784000945	-14.74878645261684	-16.805780192867118	-16.959945039481262	-15.993258026738145	-11.075840528820216	5.042901224140903	11.531949294296922	13.542320853494768	13.054563386663592	8.579702902326991
chr2R:9020505-9021004	2.141147737696108	-0.8237756866618539	0.16526236266371988	0.9749766442775152	-0.4666095473949303	0.0	-1.0478921216478267	-2.370483095984304	-1.0799316227186826	0.5990309041446822	-0.3842533059311557	-0.9814444401637757	-0.14629900378875368	0.8065359368777398	1.0078397081664172	1.6101331563646568	2.0715158506484443	1.0568985235655244	0.858434414934515	2.6343649478626974	-0.355161630000432	0.0	-1.2736598516576252	-0.42273552808819037	-0.058760984188435034	-0.3138672871785121	-2.6451328292852043	-3.83024896050921	-1.2536358431313377	1.1961206792625314	-2.205006457007948	-3.1564285734397366	-2.9809480303168887	-2.5003190718744635	-1.1479232398912647	-2.756807976373973	-0.9059652567236041	0.0	0.0	0.537655442335966	-4.6018145060891875	-4.4290944747005945	-6.947667048232969	-6.536456064247243	-3.7649347708814407	-4.0474859911336845	-1.3821770810048504	-8.158072224267325	-4.172048261280449
chr2R:9045505-9046004	-0.7359535705891888	2.3286248352848276	-0.7357890626869555	0.0	1.9448714974879782	2.0585632422046025	1.5744840523285022	3.0737313302687994	4.976786668104656	0.8097316386735293	1.4727333124820898	3.5555410450046385	3.7427714670905883	0.4359239231164445	0.0	7.332332244771542	9.92275773846289	2.977433940918104	3.691242942157566	10.496710200802196	1.1737218734474009	8.139513023471519	13.111612017822708	17.640561032853967	4.348986756599154	-0.3842533059311557	10.343293810147514	13.230894229552725	14.038426014846053	9.805096042927739	16.678557095661322	15.653871796594867	9.234566234402827	9.644821040843029	6.207845087782311	5.215191147761524	1.4700822753787206	-0.17202030107622282	4.198164741130699	1.3823122560317704	5.282999529764085	3.732763318872449	3.2921532630152175	-1.0208529891591387	-1.6277777705592198	-9.259179369789246	-12.501419593035898	-23.263936660873114	-22.70823195245726
chr2R:12090005-12090504	2.463918949517001	1.1011626367253116	0.04108285897518048	0.09414274943988915	-0.4649948331748522	2.682612722232319	2.0884093353808293	2.3042869352227924	1.1828539203060233	-0.06465117167883859	-2.5656150011649506	-2.978822612508169	-3.1577499507343796	-1.462574330583608	-0.7357890626869555	0.6816519536376183	-0.7359535705891888	7.662632378596686	11.805552787860101	16.185949380549832	13.537018041708968	2.349034033107243	-0.2406233412219088	10.751927327831114	24.53510952538415	14.617505711431399	16.075804299844968	11.304822765533377	11.302627956923105	9.048967772506213	5.797710770347013	4.429709815699637	-1.5110432653414096	-4.425224341927647	-7.113772130592874	-10.681109965810505	-6.4484872128678665	11.068875141823577	16.30965693559958	15.640550116503375	9.357083772571208	3.0413696155335264	-0.5269785723691116	-5.305199555619311	-8.923562640423434	-12.803344617099667	-19.035130097058417	-22.071126379622537	-25.18665537014015
chr2L:2979000-2979499	1.756594782027878	0.15326106102944964	1.3437197327301829	4.26949683291568	0.6248742378019824	0.6252873828651146	-0.9568070777091172	-0.27304737269681906	2.40426951447201	0.0	-0.44141236743374945	0.0	3.486029626132557	0.3187507512632382	-0.4359239231164445	6.608868029634795	4.897832292491016	0.32675222119505476	3.1116449905781733	6.381940891235241	8.674064690842556	6.1290108436066815	8.393551767226882	5.959355165638467	5.380946197310924	10.170123150819272	8.742442393920118	5.144174029548211	6.725318621175825	0.48543331568908393	6.7669157295548485	4.583106928269584	8.57049808017592	6.385596419627639	13.325538515651877	17.720737820991765	2.4825729943334123	3.306582997357962	13.842997902247228	9.707888553294392	6.607950263723961	4.346451506574808	-0.3424151375101599	-1.219901597239787	-5.437110227342447	-5.944327552414882	-5.367419319534968	0.24062334122190882	0.7359535705891888
chr3L:19785600-19786099	0.0	0.0	0.0	0.0	0.0	0.0	0.0	0.0	0.0	0.0	0.0	0.0	0.0	0.0	0.0	0.0	0.0	0.0	0.0	0.0	0.0	0.0	0.0	0.0	0.0	0.0	0.0	0.0	0.0	0.0	0.0	0.0	0.0	0.0	0.0	0.0	0.0	0.0	0.0	0.0	0.0	0.0	0.0	0.0	0.0	0.0	0.0	0.0	0.0
chr2R:13503005-13503504	6.156672456053832	4.708690078775576	1.1379455107148302	-2.30470252949128	-3.751674670200017	-1.8037988895969987	2.227454251320778	2.7250066036197254	13.348429141690575	13.360747702538882	5.041812571674854	7.476755839644833	2.8280082293860405	1.4363203313114161	3.291250950404001	4.915242189854628	9.320500811650865	12.822269540688659	6.096659005740711	5.58119166450281	6.443659821870786	4.201174816420642	-0.3723650595281946	1.0247426126690278	-0.8830222732024581	-2.237947049917831	-6.673164015053109	-10.71514132347425	-12.460351946560829	-12.614646333263451	-14.803340646060551	-13.796045479149972	-5.9586009097882755	2.7988960073680524	-1.1857193357796125	-0.4016210754072885	-4.988847448737047	-6.8735796014333	-8.223638981468765	-14.32602454065589	-10.655468280313203	0.07115703904728311	2.8328335736925596	-1.8398662456735686	-1.9553520771474913	-4.994732662983292	-9.925144938602251	-14.780301211870613	-24.954185974795276
chr2L:10003500-10003999	-17.832251178987146	-5.957861014225544	-0.036050663495053974	-3.509247784557812	-4.965872028948118	-3.7930958791239746	-6.781964301720371	-3.2573876616125066	-0.4666095473949303	1.6806839062132066	3.1428267114340915	3.5378049688498514	7.371223665090334	4.855516523645872	2.7941197439334844	-0.7288681465700533	-5.232867564332845	-7.488180879816485	-8.978853486550811	-8.518556118965071	-13.316918052195557	-2.2359973213894384	-7.152111247241758	-10.91634572002549	-16.78463200098962	-19.69819692885988	-26.049698470791228	-17.605492183429096	-4.75544741706194	-9.997785886683083	-3.3791512365591903	1.3821770810048504	-1.3821770810048504	1.3828316080704914	3.8292676197138062	4.108995991057972	2.5920884173330907	-0.47623102627939956	-4.277481315119048	-1.9515060318447783	-1.013741786674795	0.0	0.0	0.0	0.0	0.0	0.0	0.0	0.0
chr3R:5416722-5417221	-4.56127065250408	-19.835286729116575	-14.65294772779967	-11.714840790796167	-5.643080713831006	-4.877416975575231	-9.941013022586255	-8.479807864440104	-6.355744273792516	-4.939798030706144	-10.025613127629951	-15.288113180542878	-6.2766434215104505	-8.961815543007683	-3.413066283379444	-14.33259677094034	-6.73984993230341	2.5506131223393687	5.36802014611462	3.2285742553553924	1.537197078528956	1.6806839062132066	9.89144843615902	28.45770500242509	36.02156926906428	34.08739668488901	24.647009673281293	13.914188593682246	9.56796337228757	7.73189479353906	19.505788354661913	12.226205842840558	9.664231429243888	4.2194389358567115	-2.429319471642363	-3.7943114298368266	-7.217924333779148	-3.904535636116767	4.9751608171116555	7.015886116414135	8.6843350424278	8.632707876504485	3.6361730452998646	1.0475491843867222	1.2183539904552478	-0.112172141437911	10.957830455659145	12.32656809296887	14.783096055625283
chr2L:7782500-7782999	0.0	0.0	0.0	0.0	0.0	0.0	0.0	0.0	0.0	0.0	0.0	0.0	0.0	1.7747899969308505	0.0	0.0	3.0241930320658517	6.050607303272381	16.842805994184822	28.357372178704807	23.895549020530048	25.29493392939613	17.613211098487916	23.173026440637475	15.459065692493203	15.587784608279852	8.28298890409864	8.843607397569615	10.75710152736698	5.111489144390243	4.189371847951363	9.41951908360466	5.227194688769363	5.847132506734453	6.680683719776442	10.833632158759892	7.367736513991548	2.856129686632513	5.640716102411811	3.2565328312976067	2.217346018021107	-0.45195694764608485	-1.1291588694084833	-1.1941175762962373	-3.835759919851912	-0.41558739095128683	-4.639514885493802	-4.348750929135741	-6.790425163184553
chr2R:13299005-13299504	2.7992363585194235	6.642158317705448	3.7332764657742747	5.159013826785518	2.8776970356852525	1.6047265059207925	1.7243569725193968	0.4240180041318091	1.283753241519576	1.8827486093677512	1.2243935119901799	0.2850624501555843	-3.2285742553553924	-2.3095203573854794	0.4561779478050524	0.70382210009209	1.9294677241367924	-1.9439309901777746	-3.5571176447817345	-1.5094885217518292	-3.224556501599305	-6.672962155582195	-6.291576135100513	-9.269299642719936	-14.044483272861804	-5.342600990676958	-4.551153124643906	-3.8362608028584866	-6.476948974753018	-10.67145020149517	-7.678703606450561	-7.927665588370828	-4.719970258284386	-4.4791212330698595	-1.5043076796242603	-0.9884928598239788	-1.021641598728586	-0.5205330188193124	-1.049018985757142	0.0	-0.974618295342443	-2.9488739040773773	-0.34237679531309656	-0.3842533059311557	-0.946075484042156	-7.133128719764059	-3.2877796072358256	-2.7144320786234375	0.0
chr3L:15109100-15109599	9.485849356010084	15.047423110014705	12.106095962477939	15.805547256828936	14.600117334774533	12.936045963929255	10.659017340653024	3.8806462726114908	1.340944540791443	3.113035581606187	0.15330304045731993	-1.876735255563207	0.70187841005756	14.971743527029522	14.604077985868201	12.825473973223897	11.554477585013936	12.492036872904317	9.35269354594489	6.964952759923243	2.2683520005017614	0.6110134298258584	-1.9208573792256718	-3.8058656282665635	-3.6040610725996407	-4.84413960562329	-4.905262546845542	-1.0078781949665847	0.32666774974435436	1.4492806631542332	0.6320514410531661	0.7734767105885307	0.48712486852925124	-5.386652405015222	-9.938251634721599	-16.480711304451326	-15.670454574145793	-8.40974347267316	-5.287720344532877	0.0	-7.57561627681598	-13.725541674222924	-15.339619845706233	-13.915391951885779	-18.82487137459805	-12.190762392560636	-3.1802020591659637	-5.957986008561733	-5.670303107844199
chr2R:19973523-19974022	13.166581937709266	5.630946132976869	3.604028558144171	4.886927266501975	15.847789736043692	12.357963089496936	12.32554920159428	10.101367683026348	3.9751231630250166	2.152907341544102	-3.4230456221341834	-6.010625459023416	-10.171820633581827	-13.811756757229993	-21.984034797779383	-35.09411549939598	-31.92791081960574	-28.053665962699636	-19.442565174102405	-17.674735193048175	-9.44426675928015	-3.7743841028785834	3.493005100633904	13.152678415021725	11.812577169288437	7.276209997487488	8.93283144063901	5.448061037500741	13.657260883226368	11.1062587800406	8.787587017980771	3.9919851145492062	-3.356766486774859	-5.025868465396625	-6.813447391015348	-6.3351263917124045	-5.530379172266175	-2.879723976178439	-15.437799291875764	-27.73276623579716	-11.278312414902071	-20.61288190138487	-5.117458124148515	-1.4313637641589874	1.7979368469603703	2.5596591691790502	3.38000562736753	-0.32675222119505476	1.9435009301995327
chr2L:420500-420999	7.19819992653823	5.276498151056837	4.084619082211005	3.8766695718095843	3.1328470085710234	2.1902472234879657	3.8463512735620733	0.5672945398528482	4.6195263517300456	6.116820534113349	0.8972722335235049	3.7098556395087443	2.748045533109491	2.919467061213978	3.5176983815019542	5.117058556360168	4.939562219707682	1.8760225724655515	2.658167326777121	2.804015682017809	3.1239653368038622	5.938998311221792	1.9847558314096547	0.47361638658811406	0.3452954366129191	1.414708046542775	3.289539538281304	-1.488376308913564	3.6606979549285037	1.673350503748883	2.519998026013822	2.4241895008203733	0.3900708566124976	0.7600095604924517	1.7705125473744248	3.930323871735398	-1.160317993903071	1.2291461106938835	-1.1302848973624595	1.374175712135169	-1.1556595638236102	-0.9664813862487598	-0.15316327705137103	-1.3636144072207184	-2.3375743087740104	-1.7848854129164584	-1.851174601859889	-4.2898821459565655	-4.591978565044374
chrX:5506033-5506532	0.9805771127546358	-1.2573428506769972	-0.3842533059311557	1.4545689188940856	2.58458298958475	2.8302047128206835	2.7763073864330625	0.9884928598239788	0.0	-0.3842533059311557	2.8421321470488228	6.3762022533809795	0.9409159055302313	1.6784951417219551	0.9177387473229288	2.8750436594551605	-0.354790076403706	-1.4637527426815689	1.111390133956338	-4.61253929523955	-2.134092778990188	-0.5837446455298868	-0.3842533059311557	1.4637527426815686	0.9884928598239788	0.0	0.7359535705891888	0.9884928598239788	0.22407746444571308	0.7694241089594926	1.8904167238352567	4.652107462424335	0.5893774320278113	-0.4634482052615089	-4.270621195843034	-1.1901781392913122	-0.9998866961805689	-0.5461807351831426	-0.5019847563975255	0.288769123076823	-2.9616552713638993	-1.8514415881041435	0.7480929104775307	-0.1057224994982506	0.9884928598239788	-0.7359535705891888	-0.11060954548759117	-0.4310747210474242	-0.8027516327601006
chr2R:13434505-13435004	-0.29585567912216093	1.2862710881592097	-0.8111481480313889	4.711753877434022	9.351925053621255	6.722597891550251	5.638917288941816	5.79139720775731	2.2454037710900083	-0.8065247170254266	3.907211693752803	5.95774056605546	-0.7544082936574625	-0.5346537949190732	-5.074910591176079	-5.2147681173206495	2.756512367093772	2.420247178394086	1.4647991369574564	0.28041013732046227	-0.3051898759160771	-6.788662599171517	-7.389020444536022	-7.9773149035136575	-7.458260819014157	-4.390387519756815	-5.753761129844901	0.08244168037433366	-9.395631164485321	-14.584922377907919	-14.078735932298995	-14.84828283449034	-8.848234825160285	-12.135215868162474	7.714328464318548	14.342667669811913	14.19883353684955	8.6022578299721	5.04668533681069	3.633408590610423	1.6716544530982878	1.8891460202264032	3.1641022815892237	11.926724469172216	11.677637855679832	5.209058510690674	-0.7357890626869555	6.411865931830095	5.809929913894079
chr2L:7496500-7496999	-4.253137891164148	-5.0718188103972714	-6.536714019005456	-6.766897239535737	-7.9230788007535775	-11.449795019232551	-6.934469587146382	-6.444237879507689	-6.245064373877847	-1.2780642861172016	-5.802704618645092	-3.525672679538126	2.1541160450201273	-0.1679108950056403	1.4313637641589874	0.0	-2.182656542841405	-1.735844007680464	0.5323307767026971	-2.541180729686652	-1.691985221565436	-5.321884144650829	-6.426075654017285	-6.135138078963917	-3.0905265294321747	-5.300982392626971	-2.7125505753743235	-7.646639536417166	-1.84695340712858	-4.48767669759065	-2.069884571198779	-1.3437309762517642	-2.1741979578468533	0.288769123076823	0.288769123076823	0.23426463485451327	3.979142228292075	4.45713151832416	1.6806839062132066	7.955739638843577	7.449285486372193	3.0801293220558907	10.50724595661118	6.184536034840092	11.963211236786261	10.109844810584862	11.666232280080441	7.327284152793037	13.332935221307713
chr2R:9828505-9829004	-7.8933981299281335	-6.36167949792991	-9.95160558176873	-10.165002395075177	-11.993200135502786	-13.737084677868468	-12.794266109292801	-9.562412987186859	-9.443500231488237	-12.14361439860049	-7.51868758803056	-6.660793337138251	-5.385099703925665	-5.792977130029745	-5.434386209743508	-3.5983040894046914	-5.15831499017324	-4.940279269014012	-2.056246691717808	-0.1874132370054135	3.4045795129399963	2.556123952719602	0.5401649771825632	2.720611574637391	-3.074633215245689	-4.619549275959351	-6.623483832268826	-7.470255949550262	-6.566394264357291	-2.3962015603226026	0.0	0.0	0.0	-13.071362719734328	-8.457744256473866	-0.41798196871995336	-3.5189772239878683	-2.1517111752416307	-3.7982552882267893	-4.30100946831657	-1.5597677183976852	3.5911831488935593	-0.16271224059282327	0.7875892944361568	1.880271936859328	2.4792833519073243	3.5492766104890534	2.243435943841934	2.7562400390012813
chr3L:1668500-1668999	5.7741116575199705	3.1902353808008193	8.170877738928905	2.091172211468286	1.8111210170333003	-0.6907603259602165	-4.318177125262178	-5.16483386122045	-5.730609488536148	-4.449607389374909	-9.255966704482116	-8.996337760918678	-10.75106300846936	-11.106719631085408	-15.459524271320495	-20.848064786573875	-16.820637916574963	-21.623587908106714	-22.2493840958968	-10.46613113222337	0.0	1.0474034514751487	0.9059652567236041	0.0	3.927121845181157	12.015916211467568	2.3927543539590883	8.97422927456606	4.956182157347239	10.708698817815106	1.2348935209369403	3.4316581352527726	-0.1434025553319325	2.429630936835765	0.5863849202973079	-0.12253200199864335	-2.1009770198738007	-3.7189106476219633	-3.573301759010158	-1.067809349054866	-3.229280956703117	5.337820129076124	0.5217662500604513	12.825688855258301	14.20130365845469	20.961175613007843	16.028074468406054	12.13144661316228	7.380428181878184
chr3L:13479600-13480099	2.4222703466903246	-0.5405386620267691	-0.25749842755951124	-2.8886801540446347	-4.545434876018331	-4.99982614956335	-10.842321613939932	-6.984635492728364	-6.492330871629863	-2.656334047230103	-4.005542497843022	-8.287345747089578	-2.0738675210772604	14.329738874610632	11.080949636862648	8.458193767859717	6.841488574524052	1.9912898626303883	1.1702756263136767	0.10127617248936932	-0.49138996160101883	-2.802873109792044	-0.8526405704718831	-6.803178492905554	-13.458370590355539	-9.1486797925052	-19.839594702720902	-18.870542118034777	-2.934036257641813	-2.901986150149979	-0.6344779515280433	1.3089509733196687	0.8757045833030133	1.0668755590631576	0.8065359368777398	0.8135523694506172	9.985822801574336	12.85719137497667	6.099795759466678	6.930495703387535	7.890964839876365	7.135938166722633	4.042382589719626	0.5050184077099935	-2.7285928155171044	0.871003912125792	4.204328913750781	9.677636137550948	9.409820811595658
chrX:17042533-17043032	-5.716777935101736	-10.670469123424517	-12.733208654622548	-11.374687722608007	-11.688685968243048	-8.409111135948796	-2.7342102392353165	-9.625208311429326	-21.766274905303447	-17.605759511829856	-27.48393350359028	-25.991637841814903	-25.11227500009288	-7.896631144873414	-1.684872899606169	-5.227623195195931	-8.994895710962926	-8.669370019923157	-7.516729289565744	-0.14388954226638878	2.1471526207734866	0.31852804308827104	0.0	-1.530265097966735	-1.8889681312753495	-4.98675274116023	-0.4717360095230636	-1.7039566348695971	0.10307903847289202	-0.3842533059311557	1.3528435241215888	0.0	0.0	0.0	0.0	0.0	0.0	0.0	0.0	0.0	0.0	1.6297903248601509	4.084570365919812	1.4477763143210869	0.0	1.8351196129305833	9.269373542441857	7.149599847468358	7.082396171030163
chr2R:11808005-11808504	10.535871264026573	17.147445735017023	10.631009542969379	6.477061012079634	8.544621646236006	3.644078528252607	0.060370869171954326	-1.8141665798974356	-7.714809551228693	-3.6051566283173604	-6.862317304387902	-6.608218069950045	-6.691904521167629	-12.380522756727085	-4.651344889235885	-0.32675222119505476	-0.2887691230768229	-4.843986765911643	-7.583637765336684	-3.9422018839323494	-8.345206829387829	-11.11734805854133	-9.630303573059466	-6.23144770109899	-9.532634014256443	-9.165632573154726	-0.9059652567236041	-4.17133035461751	-14.115739120011492	-9.996134509852482	-13.05621458269203	-14.694518515380661	-3.0768559415180623	-2.357582770080255	-0.7359535705891888	-0.22429994100190626	-5.094959765915013	-2.27976655863728	-4.448952387779674	-3.245729777303687	-0.5552050987676277	-0.4547195741423293	10.40373531458827	13.133003596686024	3.1412325513813886	3.7088206429780985	3.4783337577192057	0.4148009743647376	3.4512401301574283
chr2L:7640500-7640999	-8.560866894832653	-5.927026937172077	-2.4517606511369237	-1.569289567534049	-5.180849188468125	-0.7914284342410253	1.9143322685322623	1.9105881117655954	0.27482272280677394	-0.7359535705891888	1.2813406034374712	5.835940093214015	5.405604143343734	0.0	6.648836159403877	10.087899780366527	9.078867966346024	14.956698551140267	1.9058612977074179	5.070990696713726	4.51934617258937	5.897611694151878	5.460888346478291	5.991006010019503	0.6209640781143924	-0.32675222119505476	2.179554806541621	4.477368051511389	-1.1737218734474009	2.698759215507216	11.459792157509751	5.947605537322408	7.088242170635116	6.856354199642254	6.4938246726854	7.786294750642595	3.4590867591384034	3.272162658769364	0.44517508623990787	1.4020470366172362	-1.1662916605708515	-2.930740079360992	0.43222367354515767	-5.760039931570051	-3.203317401779365	-1.514991142951305	-1.294599202113669	-2.187598671876523	-4.537523157291134
chr2R:4119005-4119504	4.765237666314431	2.6668269275848586	2.0608140869480054	-0.8919676005290786	0.0	0.5722315223304937	0.0	0.9884928598239788	0.2614505271567006	-0.3731686044276336	2.2093558645570006	3.7189647282001697	-0.7359535705891888	-0.47712125471966244	-1.1737218734474009	0.9059652567236041	0.8065359368777398	6.099282113554361	1.0794930590992082	3.64137302553074	5.994046903673097	7.322198197365482	6.151396157737086	4.00528717996619	2.712470114957639	1.8794854993956855	0.21715156387874834	-0.09677621438902537	-2.7868517893715326	-1.7087032182946953	-2.2053616790637998	-2.2632888069697144	0.45718125277724964	-1.779468090058009	-1.5721415294518208	-2.6904755406278245	0.7368085149856921	1.610930212035539	-0.8065359368777398	-1.002581496911385	0.3794904077357879	0.21145668906009957	2.289429582570745	5.733256421597699	2.5754340375626112	-0.2887691230768229	0.8065359368777398	0.37107205997171755	10.889903267250983
chr3R:22706722-22707221	1.3891769388899318	11.34894393563357	0.6652598529503844	3.65960118483716	9.514603143928719	1.2780642861172016	0.7359535705891888	1.4637527426815686	0.7359535705891888	10.052797593320474	22.119028528543137	11.585917732456684	0.9884928598239788	15.35204845182351	22.174772004230878	17.255146112719295	17.481000438517214	9.348656101550963	3.1375580671749383	3.849345231620793	1.1836358798685103	0.39439868163764963	0.7359535705891888	1.1548908653019585	1.5909568602805424	2.566243892813913	1.4910735572415337	0.6211183004604615	0.087740907903647	1.7223097396617635	0.06273954680569996	-1.6374679803531047	1.8703628381099076	-0.8994916800767978	-0.09703570486012385	-1.4241660095616382	-0.5295294528263026	0.0	-0.407665438152344	-0.07426894467902531	-1.223535157390558	-5.155781842470677	-4.813056026530805	-4.239478753760509	-3.8079659814174835	-2.379137753070534	-3.9197565355558	-0.1671187774347485	0.24062334122190882
chr3L:5863100-5863599	0.2364979627149946	-0.12103732160965751	1.7351185509427283	-0.6432506966154488	-0.10165738000822684	2.788905920978847	0.9653993123877636	2.4606177713580126	-0.10228590663536759	0.0	3.1023381264604444	4.501104544589506	4.792502259023342	1.9537701055196834	0.3842533059311557	0.6352634651475758	6.128045944678349	5.931485522498135	4.1162413535238125	3.6529106923768295	3.850004959428733	2.558173846433727	4.098293058946881	0.8594339965833128	-3.180284669735901	-5.769335355662699	-6.773757899714392	-3.5689490269541495	-2.2776707668139644	-0.8881232239143072	-1.4213449870135133	0.059031774767816694	3.3980549343161095	3.42006038081144	2.838383550073189	1.9750645011332042	0.9592771937093897	0.01953488926649328	-1.0543613176753777	-1.5638294836250421	-3.73568902687719	0.1732865180876062	-1.4515400885955108	-1.7365101759830341	-1.0789455744545602	-2.1405158006795957	-2.989232160651366	0.049095466907969065	-5.498979847261941
chrX:6159533-6160032	0.288769123076823	0.0	0.47712125471966244	3.265685164687219	5.576958853128672	6.921163069386644	9.656496563635013	6.025070827521371	1.9705283588876787	4.671865977494137	0.8309457596013977	3.1035495595994473	1.1433680336970156	-0.716911714953071	-3.9756949530683765	-9.165077665146674	-14.27639696906067	-6.626140429151565	-0.9207074752827707	1.4467138598490805	12.78141777483677	13.520160417785295	24.272441971708027	19.53381690274122	16.583917862342716	11.759122768806316	9.760422723333468	10.470371244923768	7.645181424604354	6.389232307010852	2.3980578172284446	0.43119466523093913	1.5579710855559747	5.393931043287683	4.39479320748043	5.4220444379952175	10.604021065883208	8.395300504965906	3.1716264678051043	6.015375112767532	6.224780868057658	9.324288566776419	12.71091352098802	11.381435455916094	9.29715488314847	6.732070495149876	8.61076199844481	6.850281893702336	5.055110519697968
chr2L:5009500-5009999	6.340471730046212	5.547390228098715	3.615112241895721	0.6216734237399578	-0.5899832609569952	-3.2874849957565417	-7.615527912189104	-8.723268717346196	-10.664818616157952	-14.374737141512108	-17.97792559227724	-14.595917954224763	-10.131320440632441	-14.083740358870184	-17.834966523744328	-13.634029069632998	-5.684994078609403	-3.1748337400818527	-4.272376863817411	-4.029347065304792	-8.412537876523931	-8.618353611997644	-12.908431000227246	-12.710583180284345	10.34587296133089	6.698397816864012	8.74253519557082	3.381430572594536	-2.4343557659068473	5.543745303817259	2.672640706593452	0.978331970400011	-2.414993328701646	-3.021835207939624	-4.337793370125783	5.131048202659367	8.742635652923681	10.02171555984235	7.2540386415792195	3.311555939191014	-1.9924724048371174	-4.757378488739025	-6.316759617764902	-2.906116108802738	9.069853406520545	9.4792398816283	0.32675222119505476	2.141147737696108	12.612141030061055
chr3L:20778600-20779099	1.685798156315537	1.4133322134198993	-0.26145052715670036	0.2614505271567006	-2.1584039228375933	1.2973151284987985	2.7498942525585317	2.469139025792708	-0.5044068616414985	-0.7870440750955284	-2.1399132704317316	-2.0416901718731935	-2.372038111956414	-3.006145200588943	-3.556561914626711	-4.292149135985431	-7.22849638365011	-4.330506528428438	-9.205284826095374	-5.923555575945267	-8.77110984596819	-12.504697286710947	-7.789137095774831	-12.517006300544695	-6.2425448174008435	-4.48576679929792	-1.9084850188786497	-2.233196886523207	-9.13748869805958	-1.95960554670398	-10.137852415691455	-7.613911113202312	-6.823028416257727	-0.6816519536376183	-6.233675527994931	-10.088463066918218	-6.207712510188795	-1.9713573750144955	-5.32065411721733	-5.247322245294167	-7.059627210634946	-6.313903528375645	-4.295311772635493	-2.3286248352848276	-1.2780642861172016	-5.053254411302381	-3.9180870758593023	0.0	-0.6252873828651145
chr3L:1795000-1795499	-8.421953317424927	-5.422038784314788	-8.967293271106076	5.6504189195116545	14.396577297690353	21.34225172065986	13.763741916349378	3.065453591581694	10.89271702343682	14.581156156322685	14.742246293159777	12.525015016254972	11.56352367708546	11.165012927072564	7.6708355892427	8.171253021982013	6.5040872888588455	13.428904917362784	4.713887376526538	8.917599485153852	3.345960603478038	10.796984094145131	13.769225908117452	6.153453785515394	12.201446285004437	14.701946576263456	17.989402339867777	10.152576268713254	9.552026369521608	10.774537286894777	11.94469526500926	8.920677097966978	7.582815347167482	6.300677644636728	4.158829155602103	2.0069720857686737	1.1627939139399355	-3.1907843626686856	-3.9907516618043153	-4.168708915901866	-7.266825222808154	-7.164079901414441	-9.439581229147691	-10.087337945457616	-9.609709236792137	-12.649114979728395	-13.870408566923267	-13.557882422648955	-18.26713775814188
chr2R:12986505-12987004	-0.5552050987676277	-0.27324296096840145	2.7000071010990405	5.488460832331646	3.0468125849792207	0.7715877860997077	-0.7744338414542044	-1.9199357824017638	-2.0602783104630205	-5.2026967000675395	-3.587048368906006	-2.4258325580127194	-6.818279281559935	-1.9085126267276853	-3.0328721409772523	6.601379459414627	7.468106053073119	13.266804518189097	11.117749348667092	12.287392813594971	6.710939200480229	3.404729415483108	1.5171389203954695	-2.881286068276166	-2.702746443838582	-3.403481823080426	-4.761097554543428	2.3052318559231586	9.339069600955701	8.889533124664911	7.812449507316747	7.56996630720622	4.937001418972492	5.695377841995335	-0.6640061110257788	0.19267731738851268	0.43047905154668625	2.7466027443374963	0.16754444472408786	-0.44037627009193364	-2.984288259227081	-2.879898975202392	-3.974107710346349	-4.549885366047416	-7.662596821824834	-10.895994223791378	-12.715091158012955	-14.110144746523348	-8.273980949837705
chr3R:2606722-2607221	0.0	1.2813406034374712	-1.4241916625570292	-3.6694739670705583	1.2675959008326816	1.5446345724976447	0.6252873828651146	0.6252873828651146	1.5617766591101228	2.8423909750851877	3.155705713997305	5.401797198287468	4.9286508258374635	7.873126070063507	0.0	0.0	-0.3842533059311557	-1.9286703650590373	-0.6032619042151816	-0.14248869360626698	0.40056783203929297	3.502492150273563	3.0678031638790553	7.117796388309978	5.0496659852214725	6.7359299472169765	4.491020636823909	7.872081119108433	12.224739248065344	7.667042440030134	4.468847697041639	2.409058221703306	0.739932989758983	-2.8598227311985505	-3.868859027228035	-3.4291317140885074	-4.31831219587507	-5.8705366262762375	-4.551459930358116	-0.9652942294281277	-0.5552050987676277	-1.4313637641589874	-2.214357816436001	-4.925698825214643	-4.314458800111435	-12.755424984016523	-13.950666344020595	-8.65028135800507	-3.5942134682822795
chr3R:23078222-23078721	1.3824867262553944	1.9080447002518628	0.45688604133616956	-1.4164459973448091	0.8692789985214259	1.2347541180476986	0.672102957563083	0.5692575919064119	0.33471723060526704	1.7539357689560469	2.132741991087161	2.6034972380706156	0.2677040493041963	1.2020413823987384	0.7286877652537914	-2.047072772638075	-1.0031014584862945	-2.6452896117082743	-1.5909568602805417	0.0	-0.1425565069056	-2.166118100521016	-0.7398562012107508	0.0	0.9794577124501769	1.2610741830328953	4.255280215522867	0.5160691555074405	1.5355410180882183	1.240485739824651	1.663669298713206	1.1362239956684417	3.7550187690366648	4.508721996171986	4.2963898867109265	3.738817147019138	4.466729877242714	4.28040639468934	3.795716401455539	3.466779334067947	3.117586347933411	1.3458299088896666	5.2158671985497636	1.5567987161120072	0.47746299581021734	5.778578371629994	2.9572093643058786	4.314458800111436	5.845964458174311
chr3R:1042722-1043221	-5.42132347505684	-4.372522709099457	-3.6820222050075606	-1.6024763869688816	-2.9161045183112653	-0.4676310425478697	-1.0668755590631576	-0.3546503345598342	-1.4842562474749224	1.0052013422911241	-0.503350809406816	-0.9059652567236041	0.7359535705891888	3.8266572819128077	5.561789973218856	3.762229217940036	6.256611792089152	3.7918682292299546	1.3740654100455731	1.0668755590631576	0.6383073482902311	0.4220719170992707	3.040834917265476	1.3821770810048504	0.6827202064713115	-0.6408104628791458	2.924876165513655	0.30255291764333986	1.0419564605871743	-0.6248499034466155	-5.395503726495559	-3.1733411556520057	-2.927009649502609	-0.2406233412219088	-8.81559580326292	-16.867838536128627	-6.67387257536223	-8.300378160939571	-3.1654559978248087	-11.276760213380127	-8.044630490458797	-12.136841533803675	-10.493663192175825	-4.603548224294323	-2.515567966014938	-12.162977528728929	-4.85085584799327	-7.718198774425073	0.2614505271567006
chr2L:3466000-3466499	0.7194079470668077	-0.19985818276815703	-2.8397911370828526	0.02759163306867637	-3.32657450332461	1.2371427602945786	-3.100957456298238	-2.938317476406454	-2.4441216175530425	-1.4991224343170757	-4.581206910849882	-3.73397157135797	-3.5283303280309206	-2.91487547745345	3.1218736149357635	0.14090558452004323	-0.8087250263279164	-0.6962952923956666	-0.5565398264639547	-1.2019872137199528	-1.9298297825798594	-0.3842533059311557	1.346164657436895	0.4081047517406324	0.20476224541537458	-0.19916529609750633	1.244790341634679	-0.19263837197446806	1.2919151460885494	0.9584248050992142	-0.5584765577051806	0.25623846698191416	2.166983911349473	-0.5734239273362485	0.0	0.314674423733588	-0.13602246316360772	1.6508312020816038	0.6879325881277828	0.0	-0.9884928598239788	3.742455846641651	3.722032914303589	1.2780642861172016	2.3189604420648156	6.404635155758517	8.791394301144098	3.558920468590294	3.2900533653935353
chr2L:13842000-13842499	-7.522329832005738	-7.059327954244747	-4.5269036962649185	11.84981980364525	16.8655910253571	17.72294558549283	12.199418106946624	12.122708510528067	8.125718140012212	4.086076226114065	3.3793236477468165	2.037415525246845	1.8176361478875955	-0.9959589820383903	-0.830931387864411	-0.30995430014283903	-0.4978054114026678	-0.3986859288835647	-1.0521890265045393	-0.5811183349239293	0.5418905801445961	-0.8483878231805367	-2.4566654069641882	-4.392087243078921	-5.8851772380138305	-7.2285746569024765	-6.044589914888303	-7.369229391271819	-5.902969551999739	-9.889823153970294	-10.169996802388063	-10.036450132322681	-7.783735519443682	-4.192913900538853	-16.234151060552566	-14.711472728207719	-13.477039244227187	-21.51545290851721	-9.493715905438881	-1.277726602959362	-1.1696508885731856	2.191915960930503	-0.9292644417574838	12.007158883017214	25.623479574671375	33.95080272551696	29.604865254731912	25.880602326717305	21.814553143399117
chr2R:20488023-20488522	0.5940420782090496	-2.9701851995196247	-0.43032989083991424	-1.164499776563557	0.6788797735775352	-3.209736271849307	-2.835081549869363	-0.6864794836190723	-5.256082107451986	-7.605696638682858	-10.886089510953585	-8.034786047341482	-8.39066497147634	-3.805837011272969	-1.0034195373611845	-3.0702977352558634	-3.476218267347712	-5.89606829386983	-9.331619813300982	-8.099002554642553	-4.5787857542154	4.579174292489366	18.35228286003045	17.837335801263446	18.493536038438414	12.483642364341785	8.630547022733912	8.504006370269995	1.5254152417371714	0.8131690779114209	10.099900640041085	11.564093228166076	9.996436115805968	7.391652412162598	4.371084501133863	1.8948039382120214	-1.8281165339537708	-3.34540913708128	-5.272486263211506	-9.183960544583153	-9.329671692120261	-6.578285902607979	-0.7032875037076342	-3.29618342742163	-5.226798588328099	-4.277019982896629	-4.993103793901876	-8.28141012943901	-0.23763974569481897
chrX:16549533-16550032	-7.848896443453489	-10.371252449893161	-4.235284043663151	-3.5161034846671475	-7.087611237137807	-5.541943345201053	-2.281764472741421	-4.98277486575997	-6.764340290417802	-7.577592468987966	-2.214240644547585	6.806854570435478	11.778127301926151	8.732670958487926	0.5538053699903729	1.7503566779954383	1.8947326264017148	1.8751950208422838	0.7357890626869555	7.197137468922636	5.977263070998059	7.474366268714127	13.062436724207052	11.781506878170434	3.924106375716692	9.551128599875245	6.794101246170692	7.452139026459133	8.756821476435912	6.571914393074098	8.087180610865357	4.2846395761874865	4.856940304906768	2.510380708562515	1.2461586487743632	0.35128394322485634	2.1648501999439826	0.42467249004321306	4.512922416265539	2.1719202056239335	2.381914251373741	8.234098429106261	5.588713077943225	5.468233613256334	5.659472763428949	-1.217154870342894	-1.064802329287459	-5.820304575727671	-7.929585766793895
chr2R:5465005-5465504	8.25742627177938	7.12031936961075	3.41004168214877	2.241168106640004	2.4387559788577615	1.3640730164237551	2.684537066362188	0.0	0.8572410831318199	3.2147560810755555	3.498303984989801	1.5873247986021146	-1.742301455859512	-5.375585812924284	-9.656183876900833	-9.011026956104116	-10.967154282028837	-15.722045167077844	-11.652262371647849	-16.12798682765078	-4.642609527352816	-18.100907714112058	-21.877532077397326	-19.47110736891282	-26.55339607438715	-13.074917653092378	-19.69549566050161	-7.884710181512186	-0.8065359368777398	0.9059652567236041	-0.2887691230768229	1.0466924622419154	10.655653897375515	19.56841518659669	5.2150436068373835	13.336252806947822	5.385079673021631	3.2897801360401653	2.239967010972046	2.854894091163166	4.420912313514563	0.7821963531202857	1.1704880063449907	-0.8970034113664695	-1.0354174850652473	-2.338495151381566	-4.14538060397632	1.3530079183022206	-2.990499939466195
chr3R:7622222-7622721	-8.54230706465741	-13.111492037986578	-16.656276138604916	-13.609804674003763	-12.376036198322389	-2.1589988735008263	-1.3821770810048504	-1.4787494158918897	-5.69941037757322	-2.443224773911456	-0.8065359368777398	0.9059652567236041	-0.27629997452909727	-4.083780538500595	-3.3444351938850914	-1.942750524623322	-2.3781040711951777	-5.717031860825718	-5.91387991993844	-18.39352500961954	-13.953638053087978	-13.624838804358351	-10.692325449642306	-8.513627253222243	-11.797531349652772	-3.558920468590294	0.8588933327218622	-0.29600438791159783	4.056408096414005	0.24093041437898285	3.176108093724455	0.9039474634396211	-1.6858233870024055	0.3582612510021721	-8.669972214688636	-3.055035747583918	-2.0573868895901546	16.68630560501255	22.342468748483917	23.635881765881724	6.289665614605765	12.279578039937727	5.02250510233252	1.4248706657571537	1.4445877426813125	-4.3044656998013	-1.0485417074446672	-5.659434295999628	-3.5188573338833753
chr3L:13383100-13383599	0.4414123674337495	0.9884928598239788	-0.3893487198707884	4.79428747802417	1.8087768333719727	5.739747081051783	4.466837941835951	4.371187356820831	4.516833750411342	2.400114063236414	1.1014254241385097	0.7264057985209469	0.8626229605682982	-0.355161630000432	0.32675222119505476	1.0767440689867966	1.0466924622419154	0.0	5.731295730867175	13.30148280448938	5.1823384023457395	18.951423523476613	10.979921462362439	5.921649989003449	0.8456177147920378	-3.33721795635297	-3.3301961024675046	-6.462520200368799	-11.126681569029923	-6.322484884674799	-7.353906587441267	-4.434170272578821	-7.05843598885831	-1.7202851485054578	-1.7361704785822556	-10.134915372811628	-5.530468939171577	-0.3842533059311557	-0.7359535705891888	-0.7359535705891888	-0.3893487198707884	-2.4305066750006894	-3.3400901867335127	-3.5643197160739377	-2.981468454820307	-1.363112844020212	0.6380172731361782	-0.18946256670265693	1.6971616025620422
chr3R:2471222-2471721	1.1118959155158696	1.874862225498574	-0.7249897682903883	4.960485665567851	5.37199947506374	5.938174473376284	5.600638824332205	4.258559153486232	0.0	4.136537516995128	2.8039433900768462	4.041263369755145	1.2707062429478888	1.3991957146120682	2.5788811463431816	0.6733664541253259	3.2522944113679313	0.8526405704718831	2.263778740930644	4.335366267543726	1.0550213985137384	0.8331037697083299	3.7221245351629886	5.159462090499962	-0.4539101549952761	2.1843826811932847	5.090081892013622	0.7764413779946999	1.4042416873289216	2.144973184379704	-0.36524608165550093	2.157067990243732	2.3745439318079593	2.436262482872251	3.475547498896544	2.3316832320670224	1.5140100419184421	0.2472028705596442	1.6981856472524974	-2.522869627435261	-2.2336589495366996	-3.711813418108781	-3.2141104300078904	-2.1258845418791505	-0.7817167557553756	-1.772888901494189	-2.0076137373169076	-7.425704169102828	-3.0757851321296736
chr3L:16705100-16705599	16.351683598037432	21.83341088070518	22.278687123431865	17.83044187182494	8.935512558246792	7.645221323019995	7.1878490466206575	3.3206920209453314	5.054787776080136	2.3873061857454068	-0.9865730603344081	-0.5911501224897168	0.14050040661870863	0.47698248871297017	-1.7783124816727067	-0.9371122507923024	-2.500838883107033	-3.826064015915459	-4.716041445218208	-6.06320419454424	-9.520017508736466	-11.5417016331892	-9.676883309385092	-2.868628497823733	-0.3805294167831916	-2.449394375687517	-6.266505433959008	-7.861889830749085	-11.212563744386074	-12.87530401198576	-9.373240543177737	-7.642800385261794	-18.876512363647496	-19.254854656175937	-16.12393646762664	-18.005867358274322	-5.230612559714556	-14.10377328978564	-22.376833900179133	-11.503862215805961	-18.007936646644264	-19.838674706371147	-2.2691212993301275	-13.98462362657435	-5.223140344295948	0.0	0.0	0.0	0.0
chr2R:8038005-8038504	-2.4932251617796677	-5.264109249564226	-3.537995734452954	-0.3842533059311557	0.47712125471966244	0.7359535705891888	1.0307763158294083	0.7610044689888057	2.69430059699068	0.8595840355837159	-0.9884928598239788	1.9084850188786497	0.47712125471966244	0.32675222119505476	6.993545116459617	8.579667980270376	7.808581956042611	4.465847454901857	1.116117503759281	1.5934960387176254	3.179295877434063	1.642719036298472	3.8686699539617195	1.3724051750808013	0.5765297824173551	3.3094988672875183	5.2561110194859975	2.839839934407056	-0.9884928598239788	-0.6992410207988732	-1.9236615936809554	-2.724275431922795	-3.0335729964949305	-4.240874905205677	-3.0957885776044747	-3.251499580452536	-0.9884928598239788	-0.6252873828651145	-1.7845918902835758	-2.6253382013104676	-2.615853415288688	-2.7125505753743235	-3.7463379777988313	-2.9037976543852806	-1.4169238660115735	-0.3842533059311557	0.3551616300004318	-2.3680388700783825	-1.9009518450816323
chrX:11233033-11233532	3.0784220841591483	3.4491500482901523	2.1863464703198545	4.646787430039092	0.4106493675885908	0.0	-1.2587464179021675	-1.5339896799278732	1.4234662987937459	-0.9032485217673155	2.379500273436402	3.0809792810318717	0.47712125471966244	0.9884928598239788	0.47712125471966244	-0.47712125471966244	7.43299406557888	8.132447046539454	7.239492554310514	-0.47712125471966244	4.5239877596206455	5.822223725575554	4.668460568510528	9.0220228983269	6.761457951205733	5.868655451897706	0.6252873828651146	0.0	2.3780884821515134	0.24623600032472379	2.7807196140697372	0.33213666940803277	0.15007638708745286	-1.3319313382837137	-1.4486187363176495	-1.3328068831738944	0.0	0.0	-0.5671774380522718	-1.4911964779333464	1.1406636488964323	-3.079623258525695	-1.1817017356783996	-8.87297103642456	-9.425570063439691	-1.051344092955283	1.9084850188786497	0.0	0.0
chr2R:9370505-9371004	4.790307619136176	1.7026506734662747	7.093517853581646	10.063657767618633	2.2813490736503006	1.7343869166449193	-0.8365142207281746	-2.107083065614723	0.5291604432335745	-2.7075247010206493	1.5778937143161005	6.23914530897622	13.654568280795612	12.109604760645231	19.21119742310818	10.272445224505912	10.814252244042063	6.675316830325385	3.7917902616435954	-2.527805169122763	-10.011029378391454	-15.671750629632056	-13.909041757216258	-11.381430783491481	-16.32767078994658	-21.62189091444155	-29.41875745126749	-27.557459157955535	-28.940148243213503	-9.194375881378075	-14.880528820210701	-9.860194787707488	-2.1589988735008263	-5.237332971025617	-5.964733967943691	13.658053907865748	16.28176027827267	8.385116421724058	11.4580028883762	3.5557013279721557	2.3286248352848276	8.253703305571706	22.890846394540077	30.609839948536006	29.43255720310762	24.948480135359826	14.556874463762922	9.858923964662207	5.022663454126993
chrX:1215033-1215532	3.2317051601308973	3.0189865347741227	0.5722315223304937	3.6493497938716373	3.1504119430312687	0.3073596725751182	5.223010768506824	0.26384346359634886	-0.47712125471966244	2.063900984301492	7.931494649918028	8.600058830176799	8.942639606304414	6.131412852660054	7.195929709194775	8.741862063263829	6.266270216310923	6.040940771461618	1.9228287435772986	2.060272303840128	-0.35765310234098185	0.0	-0.8309457596013964	-0.7343308494192458	1.2715148015932327	0.2034816634712758	1.1346115683708389	-0.3260361908341407	-2.043460706714648	-1.8724449638977196	0.7721163611390187	2.0198152091049715	0.6097650883306615	1.2493545352062108	-2.558187625625222	-4.677249700725768	8.350151612781389	9.931096671067955	12.055766838474321	13.170015022010912	7.798444447590756	8.83221543129872	7.314397241745599	6.495865788674735	4.667258718472415	0.22235309129681924	-4.777394337116597	-1.9527795572000453	-0.8830846444974696
chr3R:5603722-5604221	10.842652326285886	11.578587460418706	10.632522149614582	8.216759540284498	5.495003698782306	2.483562405555255	2.7159224814094634	6.891919285141355	3.318969775740824	2.5027758466026455	-1.32883213962339	-2.9956919782597624	-0.889746780847476	-4.8645718184120605	-9.915058901531909	-8.349730147636283	-8.116234678352047	-4.795588573898507	-5.091681388888298	-11.033659355166446	-10.47351220001099	-5.2891412112436615	0.0	-1.087636782058556	0.0	0.2762221757961814	9.921616891392906	16.919163943017562	13.722347482474309	8.119549909868864	8.25685226868548	8.42569419034508	5.6977202096755555	2.923737966947721	1.534827167088853	2.491523528014695	-1.152416548185839	-0.750211031197057	-1.7711493156555613	2.914732933087715	3.183021548231233	13.810637010972101	9.587195007317064	9.390384594770563	8.11000620588885	4.402323935105575	1.97813228425042	-1.9533454090839197	-3.877212500741173
chrX:8982533-8983032	-1.8501733902796165	-5.832850369121719	-9.053595026190692	-9.00370853617533	-6.622306303113147	0.12161867248595906	-1.7503566779954376	1.4628256423972863	9.253628374526055	7.397181838273372	12.160769035820904	4.2122722949842615	10.604238715841133	9.446803259621959	9.09270289727073	9.739392464534886	4.803431797812598	5.523390588422548	4.75917695962676	5.32607018893102	0.7359535705891888	2.1832232294032137	4.065276349899839	6.055654512707936	7.636956385643323	2.85495971023622	-0.224275297429711	-3.8193189331036836	-3.152605889556402	-3.146469614551218	-1.5917844848113714	-1.7820668585336348	-3.1057558203042457	-2.9483360209434277	-6.834042186401518	-4.780209440949245	-4.479170430562716	-3.682508672838747	-3.6772154551394785	-8.862338267869157	-3.128125753830657	-5.395684410798115	-8.000452888112518	-7.242051481320219	-4.937114094206342	-4.509733832793937	-2.5265893548277676	-1.1251211381720119	-1.9503106294406285
chr3L:16106100-16106599	17.998412053424822	18.602562619095124	19.125722656899818	17.019216907308937	14.875200607578995	6.701316473604177	8.825787641128636	8.136177153302414	4.910052311322574	0.6596507739548918	-0.5926505940165921	0.034374303859193545	0.8487836296259127	-0.04126791803059125	-0.026012183854487825	1.3105638844814804	-0.37734649529572317	-1.59726788075908	-0.6823488959885214	-2.3514203757452483	2.5976972007164427	1.8727425618795468	1.7838293593572214	-0.6100211151669201	-1.8103068463757903	-1.6922542176450261	-2.433810378585642	-3.672790739125423	-3.954472094040924	-3.940345110739606	-2.18822577440514	-2.8955697421528566	0.5517359560853587	1.3513338011084146	1.953900067005932	-2.0863885229516335	-0.8105963308630283	-1.4173441213211428	-2.302943164887512	-3.1339814773340913	-5.073640129554589	-3.3223957192605518	-3.2198374135714394	-2.4453612363123085	-3.6385166618941054	-4.20997390752325	-8.051394197388941	-8.154243226869047	-11.080895207794914
chr2R:18694505-18695004	0.3842533059311557	5.033237721213463	6.894274517918513	4.692529684302995	5.055568956063924	1.0712992471878855	0.8491726332720496	0.5979417420979842	-1.041562685491579	1.0466184647186654	0.9115938246939521	1.0668755590631576	-0.27546297677879955	-0.2899857612809667	-0.27031361225986755	2.228845345950388	-2.1265304769678575	-3.6500972311029254	-1.4357053600244543	-0.8913593513565173	-0.918332009057667	-1.539531302789424	-4.164882700519041	-0.5053128117350189	-1.046496682949422	-0.34190851119967575	-0.6816519536376183	-1.087850084212704	-1.5065194707249412	-3.245933431873697	-2.686362134739529	-0.11959307392140764	-0.3534115751040294	0.0	-0.26145052715670036	0.45773304765476996	-0.9117451920612267	0.9029352136317238	1.104495514868511	-0.5654146689021436	1.7226975485699034	0.4282457363223994	-1.1197591913357718	-6.355373630830433	-2.5343134233679443	-2.5867242920374567	-1.90467241099463	-0.5050184077099936	0.0
chr3R:24972722-24973221	14.983122744059996	20.92575161952424	20.942824373089195	19.24214788866186	14.993789462413948	11.80551931210097	15.680610651015394	13.803166396212358	13.629980465072478	5.97460916657771	5.35824584023587	4.695202401348047	3.352814736281459	1.7293368897879688	-0.7515160544453444	1.3889733629694436	2.619523408365806	-3.9033740403561463	-3.5674162662608198	-8.062376268033619	-4.774762189843195	-3.476218267347712	-7.3291340044845805	-5.02170294425414	-4.707807791897163	-6.050736696169713	-10.547109888772512	-13.633933627395944	-15.257555938446911	-18.282701089215845	-16.398768936058286	-18.44105773593923	2.106241319804224	6.720346997065365	4.904044021483258	3.8827193401615863	-0.12090353757706984	-3.3429887752518086	-5.686626300397669	7.58008192478311	14.18978689558307	18.512697974888532	15.083344626199683	5.2801108071348715	9.193826459144944	7.251920589417164	4.312637328691915	3.399844666729275	-2.666325871213151
chrX:9552533-9553032	5.016002178356326	10.299657813877085	8.498870919145693	8.855739510639303	4.284572284819583	4.659352246874925	3.2873894042517167	4.111375829018624	2.2115152030229677	-0.2620076431622541	0.5893584082430684	-0.573589854572189	-2.3700596133154295	0.039119287890072116	1.4923839664863143	2.0566143499308307	-0.5174134587464557	-1.3469879405293606	-2.44687695764391	-3.1675575897326156	-0.5599077289571379	-2.417182752903979	-4.138678137264523	-3.9078413939597394	-3.6098146852314015	-6.798110692194475	-7.6508680834632345	-6.423756431112765	-5.831456584533801	-4.125991190386912	-1.3337314537865648	0.19916529609750638	-0.9884928598239788	0.0	0.0	0.0	-0.44785100700215097	2.1296157603159855	2.3638539710193096	-0.9167390452152139	-1.2322995635397784	-3.6136680038398126	-2.3635510104618245	-6.771819593411144	-5.585560918777191	-6.131025196432592	-2.7865616430634277	-5.170864373523015	0.24062334122190882
chr3R:17211722-17212221	-1.6528887946203765	-3.743555841600815	-1.5040165661675615	0.0	-0.32675222119505476	-1.4313637641589874	2.170326612168649	0.9017934369980777	0.1423714444383139	1.9830021679203316	-1.2176709292354677	-0.5955745154639471	-3.470409418020242	-4.185610407508124	0.11504130334269605	-0.9059652567236041	-0.5552050987676277	1.0668755590631576	-0.32675222119505476	0.8065359368777398	-1.2369422173662068	-0.4838418498044848	-2.438757204829818	-0.05074340988756521	-0.7215594904975984	-0.45683360279504587	3.576888207028028	13.984471133888217	18.779691677577848	23.4301939417308	24.997077218413242	26.145985654853533	15.305068049334276	11.272977986981891	23.401122393428192	17.106920868288416	21.66205108468967	12.656404230208754	8.621620897684213	5.535240167649285	4.842112497944121	3.225203632889583	-0.8610832448476906	-2.7850007281650013	-3.423817778075423	-4.929642784096639	-6.99485237511735	-0.40056596819008916	8.06561380278007
chr2R:16438505-16439004	1.2277378305938738	2.6449670415981177	1.9044935710491568	-0.06932047124102679	0.7779749514478989	2.5206455155788197	2.396191054438929	1.3905204795962776	-3.4243787365521112	-2.702978084699026	-0.79348173710424	-0.37400434820253653	-1.8215277684568358	1.6422014869843864	-2.598098266296557	-4.4047672122330255	-2.2065956426320597	-4.27136195384448	-0.7789134453809596	0.47712125471966244	0.0	0.24960237240555377	-2.326233413392253	-2.2209065736386764	-2.908057492949132	-1.1531761195359547	0.1503526402296425	-0.09533766147681724	0.0	0.0	0.0	2.534939244796173	0.3211156753379759	0.0	3.2934405176957773	1.1025748128109158	5.752327249139541	6.061505767247655	3.725714784504726	-0.3842533059311557	1.798807977874082	5.493981534009118	6.016334602871366	6.824885759330205	6.335632160804665	8.528547689668946	1.0443156884714992	3.0206077938867657	5.403538726889944
chr3R:9509222-9509721	-2.814216264918586	-9.542978132561204	-5.954186797544444	-4.055689982044001	-1.087636782058556	-1.0668755590631576	-0.9884928598239788	2.1554238297413426	2.3854211334798134	3.3249608100393124	4.423140744995077	1.6990984625444434	-1.169351894825662	2.1869111621176764	1.0166626859558572	0.0	0.0	0.6060298312333403	-0.05842765347130495	2.172354691994836	-0.8909251755411773	-3.6996663636018092	-7.833211715220928	-8.636359098391306	-0.3673406309489083	0.024656326317415544	2.928968231411968	15.085216032052246	3.1048330082692455	19.036093587148297	23.22002285166978	32.77877701006813	31.248101561839828	10.263872869484384	13.504594607648642	12.065875386766441	4.998392059304274	7.184352033854714	5.875686060177016	5.506891278542965	4.421865747470665	2.5586631320898117	1.1678319026707211	-1.963266143431054	-5.811288900583802	-5.798714190435792	-5.968986136109202	-7.079610768352709	-11.877278830191718
chr3L:19591600-19592099	-12.277431511402082	-14.547360297846964	-10.01133984207969	-19.161627554700267	-26.447254459946734	-27.246999940397956	-25.68920381939747	-20.217758551455308	3.7191915840980156	1.7688758473844197	-1.8894697308435116	-5.134830183067212	-4.3948706725057045	-7.199247917910733	-4.721111357622651	-2.8333839035756254	7.621963963513939	6.665883744129063	5.6057159519888415	8.739404356857232	4.207971619318592	2.1844747782661336	1.5152338314574072	-3.926896244550831	-4.8394528796582055	-8.340838436748019	-7.853911192371639	-5.293963903214666	-11.257592348629325	-4.778282765450393	-3.222264762152017	-4.11284820207522	-3.245661349816573	-0.9082119647945042	-4.476292481787951	-2.102986003827518	-2.365855270361374	-4.077710585552912	-7.9974425986712	-6.4889404238068735	-5.9968270755539	-3.246057115692737	7.807434062199553	4.726571457008901	0.0	2.3572444674035413	12.865401886913922	3.3050070934581397	2.7453053366474
chrX:10639033-10639532	12.975689819824956	1.809633445534136	4.241541629102061	9.8436215682486	12.784073001211882	12.046686012184656	9.312784823236552	8.704520904098075	10.618799671917042	7.740637173558476	1.897604259904281	11.060134923072125	9.358216171968479	7.203387262660474	6.983565787507907	6.5804044693436765	4.634772633671128	8.342135998874427	6.436201767128877	6.662549444052282	6.499691474871554	4.4342789145890595	5.096540335658871	3.056815577323157	1.3398526627606335	0.9367813701820112	-3.9307556867978035	-3.821352336640503	-2.5745404098229225	-2.5225047226586574	-2.0417671541124935	0.7317906427529643	-0.6103063899660233	-1.361492955278408	0.09741639231766262	3.180584787760151	1.1826635956267724	1.9529880124203471	0.862985131214723	-1.020334802162845	-4.325588469605786	-5.316324380994145	-7.723310583756861	-9.666073137167803	-8.00465562665632	-4.746997201800928	-5.458589840698433	-5.727679045458919	0.0
chr2L:5542000-5542499	0.244462645455602	-1.5308772793327798	1.4612953510163642	0.7191653253283166	0.38303622237464596	1.4431543474115518	-0.8891972516106023	0.30886589263625247	1.096718024796227	-1.9177557595277828	-1.7638575694844874	-2.277999784431015	-0.7490429136284136	-0.7016946198194888	-2.6273379755749704	0.9716890188427767	-1.8211858739253672	-1.1610002537705302	-0.678133708484532	-0.04115196398964511	-3.326221630251258	-1.712917134896569	-5.161465417169861	-4.658469995023055	-1.2789342399940287	-1.6577718203210279	-5.262822151094568	-3.5806637736015148	-1.8553732482313607	-0.3842533059311557	-0.8638360267166969	-3.447515301016289	-3.303833224816698	-1.3095569741594058	-6.249663671170069	-2.261199186928159	-2.224796368823077	-0.8551484209528776	-2.141608290443812	-0.9034043916225997	-0.9591312608573317	-1.5241834332417725	-1.7287857618188278	-0.23613341106444174	1.9084850188786497	-0.2887691230768229	0.47712125471966244	1.170041379908726	6.922139214128029
chr2R:17409505-17410004	-3.5222616361218555	-6.5429208739964455	-5.3577077331490734	-0.3842533059311557	-0.3842533059311557	0.5552050987676277	0.4947986398082339	1.5399620087346149	2.6659963627067187	-1.5956657526113711	0.935250843598683	-0.8106768658520495	1.203415233337708	-4.562947025985402	-3.398521052471155	-5.052393477899273	-3.6194304783272493	-0.2240774644457132	-1.0668755590631576	9.026456458436387	35.071159920487545	39.28504387138194	40.22206391985002	39.01540648285652	18.537515112485956	12.937976080365093	11.704393386851615	11.13717036368782	8.098907755884492	5.0532800533353885	1.854489834653093	0.5350005252269954	-1.9897623659722279	0.7174482560291794	1.181180504628416	-1.1118959155158696	0.2271311602640018	0.47213531573701273	-1.0250237814758731	-1.7202851485054578	0.0	1.3729851862377849	3.0904684994256093	0.8065359368777398	1.2456036774209613	-0.9252371449722532	-2.1334686265321867	3.024451141926018	-3.7259454399270666
chrX:7217533-7218032	0.023424100329474784	-3.7947549445647826	-2.406914565651783	-4.184298672070009	-2.2667582286772174	-1.3592099395211759	-3.59501309958233	0.14679715401781124	-0.5000818345286423	2.285428930586971	0.32675222119505476	-0.31550379635251957	1.2264514586247615	0.8897467808474763	2.749482926205983	2.8560055195155165	0.4269935277113004	-2.2336589495366996	-2.716033753979665	-5.801240064721816	-5.782958447760803	-27.65420683858555	-27.721647316832875	-4.8122578400823315	-1.9084850188786497	-0.6816519536376183	11.616733304075163	9.258177371198926	13.697559456734455	5.060116763876684	3.9871785156079476	-3.014777821711852	-6.192502749641686	-11.912487456789941	-3.451282386378403	-8.631283201894014	8.757011927099516	7.478114178805922	7.434175925014371	4.0204107673903975	-0.2837417549209426	1.684872899606169	2.3286248352848276	5.585670599301824	11.839049460883427	10.253132611521469	12.987950472076292	18.359202481300382	16.24981330019722
chr3R:19994722-19995221	6.805709369554468	7.421955018028917	11.169092058215567	11.732183515197187	9.833262293814549	12.17196432674984	6.8431026876575345	6.467210191092506	3.8991606184840752	4.192026964035564	2.906978315169408	-0.20716171168585312	-3.480953999767792	-5.0187379932801415	-8.470644481283589	-9.756633355257346	-6.702919005631182	-7.731662313933961	-6.615187188138056	-10.751165476612838	-10.537484808450989	-4.74134724663742	-0.6025013259654013	1.1355983417588413	3.663993656702368	3.4814991734441585	0.8586342965383262	-1.160435255835057	-4.890900650702511	-5.897554059425422	-5.888442163542111	-5.807605020076063	4.202806196874424	4.840505327591945	5.058513960096232	3.7616606221940754	-0.2773268245083783	0.5706899335784552	2.8550037249661573	0.6946258332555162	0.9565264727165471	2.633012910823814	3.4608464311692466	1.023468158781354	0.14909953985938965	-1.7140194090129859	-1.0323014739181244	-0.3879747551963497	-3.692877894573683
chr2L:2037500-2037999	-7.723302909372168	-6.9408734629859286	-8.835699481807334	-9.09186931295093	-2.721611659348656	-10.676310063900022	-5.761376003130036	-8.460164692708029	-8.802833195648207	-10.643315330317847	-3.6145022723176425	-7.189873272921478	-1.3124749025112545	0.32675222119505476	-3.3215914319614934	-4.687993911637342	-3.652050725502561	-5.068180590829742	-4.032319379685149	-3.768943144936667	-7.202727945908289	-5.309382893161574	-2.8834509112612325	0.0	-5.72020971601615	-9.407682219007786	-3.8198869646289753	-3.58413405014654	-3.248804976686717	-4.79657033937018	-4.732516064543725	-1.256129227469748	-0.3842533059311557	0.0	0.6252873828651146	0.07340936160861833	1.3741561108332456	-2.0414558291568614	-1.5702515793730876	-5.086717581771562	-5.894139428344642	-3.817997389649792	-1.7689298078685871	-0.9096143673879019	-0.3617856882053115	3.7234869273148727	3.823451488256947	4.128060124846668	1.107834378419413
chr3R:8208222-8208721	0.16711877743474865	-1.0210234464813004	-0.5969898904081319	0.32675222119505476	1.8822954892211285	0.6220561062287704	3.0165902091912367	3.3260613554715035	0.9620022009816404	0.8499712137916006	-0.34440896706632707	0.28058655582005054	-1.2399611406298654	-3.4977512326709426	-0.6918905349783199	0.457243836193992	-1.3821770810048504	-1.2780642861172016	-0.05167796040153565	0.35812782931583137	0.4423141652059929	0.8047022056441303	-1.294599202113669	-0.5069168403290193	0.4217457124335926	-1.2780642861172016	-1.684872899606169	-0.32675222119505476	2.5207117891930033	2.8991971310576017	6.091218203175207	-0.6500485400342133	1.979582162936518	5.255167212530963	5.892516577991456	7.963971618249023	7.714737305351812	15.214636182379765	12.355508453641026	8.129660357920201	9.892385297228127	8.78530427556381	8.203972777342258	3.981382498983711	-3.2895606597260185	-4.511966521018825	-11.481148020702095	-13.991156733299505	11.239462720235204
chr2L:12055500-12055999	12.861498286537342	4.326991353844917	14.879543669349335	4.506478975939896	12.369628050408197	15.944389408744755	18.537515112485956	13.268314416169618	6.108175363699126	0.9725035722503365	-0.5531333049667073	1.3836034978805847	6.420965570072007	2.8473649360467257	1.1737218734474009	1.7747899969308505	27.971582012105433	25.697210314530356	27.718457911388505	27.817513436236588	21.012077283050075	19.82908819066428	11.257575564822513	9.7207324141273	6.740946272779549	4.222565327239335	-1.5627957278135047	-8.4542583110054	-19.003074867145283	-21.122168452240057	-17.631588175653803	6.882948042859271	2.1384289563408916	8.517177991489703	14.753033888305518	14.237198251194341	12.861493168011043	6.017283428373263	11.727983451023785	6.595868680428295	3.490245913758408	2.0166416900539827	1.6836926797084284	1.795325226146347	5.5927302468065605	6.042272406239322	1.5746255441759551	0.5050184077099935	0.5552050987676277
chr3L:1502500-1502999	-6.2692882109712675	-1.8764554138315457	-2.0258820100937016	-5.534100485875863	-2.951775343815592	-10.592203306948687	-9.591641617583795	-8.888582208583994	-9.467443429927176	-8.477514726910034	-5.959327442276707	-4.918131703501564	-1.348176654328393	-0.7359535705891888	-0.5552050987676277	-4.272847453426597	-5.861286686195373	-0.0910509903672913	-8.47023740492216	-2.376231787333589	-4.9119855957574075	-3.4487454771014168	0.9447001788159614	2.409753989521065	0.3842533059311557	2.8624145009716444	11.978391464376967	5.6589116131736565	13.740884483205058	15.984143854124833	9.092128021126825	6.140488162724059	7.402552373794849	8.425128117874097	7.6068385568524075	9.307446494301336	18.1281912503415	20.51793793597881	19.193468795335697	12.55980537357645	9.551562715498507	4.988657568913036	4.984726207877866	3.988985516266451	5.557550491381924	5.308654521683064	1.1737380363204741	-1.8149209079428053	-1.0540831277039935
chr3R:27421722-27422221	0.7388735348821501	0.06073907769438268	0.7441011720374798	1.157028680067261	-2.264852463552234	-3.100346167011292	-5.325885252720799	-5.892789769228381	-5.66643228133615	-6.328190961342637	-2.6487038891815073	-1.3700518866087263	-1.9964908786936886	0.0	-0.7174817428959887	-2.510846372170784	-0.07768811657101156	0.7953235719989745	-0.2306245493921307	-1.9642984727935342	2.0496187516477464	1.9460544669282525	4.753720052147995	3.367215861297847	3.6072766550101814	5.624744062427127	4.26627114511319	3.3112051342174826	3.2600413720745474	1.9961410364467218	-1.1110090209113634	-1.8331667216275371	-3.8780851180618026	-4.960046502514243	-6.972439019568688	-4.152820703366365	-8.912255118626051	-7.4560889904861325	-6.45428391021132	-4.407103300878987	1.4313637641589874	-0.5050184077099936	-4.957183934387411	-3.1771444501259856	-0.48723974652184643	-0.7875892944361567	-1.0439271037638458	-1.1869536743448281	-0.5484962272998744
chr3L:17345600-17346099	2.3333509995963952	1.0466924622419154	0.0	2.789835436791645	3.15951359993917	0.0	2.324060354754427	0.7746548865891016	1.4637527426815686	1.170041379908726	9.914678977284936	7.950726073392978	8.021388617935518	10.222603959148667	6.470290824872504	8.574455126057332	3.3795788884556073	2.9818167430639266	1.47942942552367	3.1398064825616365	1.9452408672065205	0.2614505271567006	0.9177387473229288	-0.8137401244155529	-0.2887691230768229	0.6252873828651146	1.0466924622419154	0.7359535705891888	0.8614667898057395	7.794840819996585	7.337743201813231	9.977884351161448	5.104424892281719	1.6444965415922486	5.608288942123446	8.459980175004105	6.746251818062535	3.2353651514222856	7.6905132964999	0.825569408393098	0.9975840754243837	3.3685456723015914	3.8946796731170603	4.38680364546844	1.367702161303087	-0.036655529590592026	-1.6117232839989852	0.7461551703726174	-1.2941753716826296
chr3R:14484222-14484721	0.0	0.0	0.0	0.0	-1.7962862187539888	-3.9762012443332257	0.4722012633405768	-1.557072973002563	-0.7219517412874159	3.8277911439754604	2.9412072343677496	2.318088365749197	-0.5552050987676277	0.32675222119505476	5.870773065910009	4.394965865659991	4.029767531399023	7.697436416211264	2.5099276158348203	5.494253161566526	5.08755737557016	3.102086223653718	0.0	2.242395018331511	3.336221975901417	4.314680998981927	8.193552789618158	4.397178917525533	6.346697710549558	4.179792347525015	5.878106596489433	0.46796440235912945	1.6052057032086002	-0.5027854223417489	-0.04937239749325969	-1.4285059575571346	-4.512188106301704	-5.033134618096359	-4.066652984056027	-4.232271479570705	-4.017429032163817	0.45465188078030555	-0.2688538000376671	-1.7399663551288176	0.09874505311613337	-2.1633972013120317	-2.686514477863316	-1.2092481220182059	-0.022155285075332237
chrX:8570533-8571032	5.422143881885999	4.339254671474226	4.9191829043263615	1.3361085670423092	-0.9482345707562756	0.9067257228881985	3.10368078304446	4.7974625867193765	0.8321173200792367	-0.9556951805164542	-1.825943931720838	-2.026492807042157	-0.9778516983479154	1.1379312576764657	-1.3766774949708533	-0.8331037697083299	0.32675222119505476	0.6237194737535984	3.7580149463074393	4.097744646691739	6.571674844594531	5.7898279988222585	4.539860515665421	2.2920311186835733	3.7008069307459595	1.4310537674251576	1.7156599543171467	2.7040609299384464	0.7979130606473752	5.613055687700809	2.194365208432538	1.2722736273998025	1.3226444076771782	0.7855423445076136	3.2755991771991377	0.714440428318329	-3.131120400174575	-1.9139917728010087	-4.553251664982598	-2.841048680929262	-4.689108831348074	-5.2211268561755375	-5.855436529808384	-8.035971334593055	-12.188658839031222	-12.208141906910118	-16.36334061295626	-16.48440434536115	-11.330459134629727
chr2L:9576500-9576999	10.63143723102463	10.224404648909985	15.347088770309211	9.966541184689248	1.684872899606169	0.8065359368777398	6.919545232562412	7.365796474882704	10.305584590163017	9.97256201032385	10.283121494705806	4.819176610676909	0.6252873828651146	5.657533343956867	6.217892282047637	0.3174792021990947	8.137448014350946	10.521421151761514	7.489137257342038	7.1549904348847315	0.7948020817123125	-1.190311783736824	-3.512282566563803	-3.4173903673621204	-6.240479385346863	-6.459724009665058	-6.07716931112312	-0.9459701157078284	7.128089200180644	5.7042056923092295	7.588170979783584	0.708725377637265	1.7969348972683803	0.8545603367822583	-1.5162595451633984	-3.314990441119246	-4.220102824287885	-4.624007504053368	-5.917922881330905	-4.4865409986625115	-4.8653781183708205	-7.427440412236836	-5.7078629116826844	-3.0631968990402	-3.4510922460805844	-4.825590699145469	0.0	-3.8894112012471207	-3.314947208671465
chr3R:1057722-1058221	-5.395503726495559	-3.1733411556520057	-2.927009649502609	-0.2406233412219088	-8.81559580326292	-16.867838536128627	-6.67387257536223	-8.300378160939571	-3.1654559978248087	-11.276760213380127	-8.044630490458797	-12.136841533803675	-10.493663192175825	-4.603548224294323	-2.515567966014938	-12.162977528728929	-4.85085584799327	-7.718198774425073	0.2614505271567006	-0.6252873828651145	-1.9084850188786497	-0.20197442852421285	1.3821770810048504	5.1309738177859865	5.833027099549114	1.5721477784411282	11.391497037256725	13.937126114219653	3.7714162378017395	3.0241930320658517	7.252786295222057	6.343912639515591	13.614729455202228	2.265111574250747	5.77660912142734	6.39082561374143	7.322198197365482	13.13476595338032	7.796449553299099	6.2141369172111345	11.405447989162841	10.046212999651296	9.859751968549126	8.522653889098091	6.592878978352302	1.8289239693717887	2.6091527309761937	2.7017928276604795	3.501269256501732
chr2L:16816000-16816499	5.838185560018433	5.681772662997802	6.784322956443446	3.288456089424699	3.2593188032090206	3.9994079549385027	4.149033881504782	2.9880973177625676	1.8191358126770547	3.1280445005764848	3.4058726591113277	6.186623960512319	2.2591907226912533	6.549153649404418	5.325154508960115	4.513106865065799	7.040243061054904	12.390055117862945	10.341850731972007	9.492782748999945	7.029757864385577	3.917339182771638	3.69227173700947	3.984568359520829	3.1084311064043533	1.648086522402493	1.4571426714346944	1.7325026933995067	0.9712722023637514	1.1811595305523084	-0.11954052555949823	2.1047749272951304	0.26654216541939096	3.735756728814284	0.29482155517566866	0.38206231928462214	0.6364909660268047	-1.18569089057811	-4.358648183603834	-5.935682035831162	-6.264522550520752	-11.089928819286994	-8.376719651037332	-1.6950935144223875	-2.0402513921456125	-2.456421408924131	-4.017359632791699	-4.59593203874827	-1.7299722278275553
chr2R:5481005-5481504	10.655653897375515	19.56841518659669	5.2150436068373835	13.336252806947822	5.385079673021631	3.2897801360401653	2.239967010972046	2.854894091163166	4.420912313514563	0.7821963531202857	1.1704880063449907	-0.8970034113664695	-1.0354174850652473	-2.338495151381566	-4.14538060397632	1.3530079183022206	-2.990499939466195	-5.480853117147107	0.6252873828651146	0.0	0.288769123076823	0.0	0.7490429136284138	12.747494395227054	10.325502846873121	16.172905029312364	9.646718306944273	11.431399250881295	12.26340462481018	8.173196449890888	3.1669174739301686	3.265060835786675	4.1873108163494654	6.039293917746789	7.796533822945847	3.1539229698108073	1.7845918902835756	1.3685988680964642	1.9122395897387898	2.6674846641955057	2.294888805486904	0.41325777427876903	-0.5477970158575651	0.0	3.006498770386089	1.7890082657626816	6.999083673116421	11.362211891162996	1.2975043860367896
chr3R:13442222-13442721	-8.907842153763808	-2.1189120503928196	-7.621007307709161	-2.3392319487988775	-0.33446130887403097	-7.360900473282582	-5.297518435462294	-3.624325035130208	-5.060737368172299	-7.153777119842109	-0.09772121609005545	-0.32675222119505476	-3.8814319796773993	-3.6205970480424785	-3.079201502086085	-3.543749672088181	-3.229697600674637	-0.35463241395599654	-2.045703389605777	0.0	0.0	0.0	0.0	0.0	0.0	0.0	0.0	0.0	0.0	0.0	0.0	0.0	0.0	7.752580187238115	4.882151049078727	3.622631367197527	11.842437152359146	4.113128443492368	10.570627620943906	10.47632614043923	14.283826959404959	10.219229704921288	8.107954753019861	12.236085745647102	10.349559706577217	3.2457185300838214	7.608747485743361	5.956334642506642	11.231564744190637
chr3R:16923222-16923721	-7.273253235884606	-8.064919528162202	-12.019090429583754	-8.175163376098748	-13.268053350236752	-8.923097934063705	-17.034867815761707	-9.588697803159663	-4.800888906068467	-8.634447239984194	-0.6252873828651145	-4.5722615476397275	-14.366818223349592	-8.210219894949585	-2.1411477376961074	-1.1737218734474009	-1.0668755590631576	-0.5360617176688582	-2.7254322939627706	-2.9360492721064504	-5.64100663218762	-9.280797731107272	-5.213095097758129	-1.5022269290607766	0.0	-0.9059652567236041	6.177910368536931	12.598637104906269	13.31966816375698	14.892473389566401	8.663766134234326	0.39439868163764963	-8.153653297363881	-13.857676677585811	-3.6442681303196287	7.1231898740459	1.0948570982095023	1.9769857196479577	7.3911147418144125	9.120680213980904	16.266362083397752	22.425872664920217	22.293366896244006	18.70064683122442	6.709053413327772	11.18121591909271	7.0239137058563115	8.365316944276541	3.912071522700765
chr3L:20353600-20354099	6.718829962188215	10.341926854734245	3.769981765902647	-1.8791446814929658	-7.341691528837802	-7.941301806289076	4.988539786687082	3.9604851066662077	8.013367709647902	5.272234351155563	3.672208170497725	3.441977464419841	4.973235410592929	3.5530311190033284	2.453081847443042	2.1084013914037922	-1.0198948579162275	-5.736598243067357	-9.591472566488589	-8.69008687460087	-5.513716883946161	-4.876161541957247	-5.701848229987636	-12.227084835944252	-8.478244782754482	-8.611804982961916	-17.14587444699845	-19.911883518761947	-10.676377561050613	-21.32399293538361	-28.32470627003461	-28.17116841252888	-25.561316822945727	-26.372280672664594	-20.305404265236934	0.0	-4.5163402986529615	0.0	-2.1529260397605725	-4.643050152018558	-4.486602965903792	0.0	-1.8762649229507982	-4.841421555002323	-1.8555503240393192	-2.2546842707672003	-3.5969099427907842	0.2681854859691828	-0.2674217332019527
chr2R:6786505-6787004	-4.020184299217992	-1.0478921216478267	-3.1876741483973747	-3.2834359229337746	-1.1737218734474009	-0.5552050987676277	-1.1548908653019587	-4.033664368896219	-1.6449684914872105	-0.4106036484331659	2.172379475444087	-0.45381081258895595	2.727151630732356	0.6321733823795772	0.0535086906016544	-4.473390841683935	-4.488098177164456	-0.7858631894981648	1.026735530352508	-2.2207608970525095	2.0053295783284257	4.072248691094802	2.6805322449082936	1.8217183709755393	5.419754394015604	2.0100071674167026	7.995112821634146	10.218401988423325	7.40738519178628	0.7229432898650866	4.28259561160453	1.5396781872967917	-0.04263731384608115	-2.326076800757774	-8.680717251871945	-8.50085992605606	-8.553879219889193	-9.628075889652028	-6.819648371383727	-1.2048957693008349	0.5552050987676277	0.6252873828651146	-0.9568070777091172	-1.6483250569012038	-0.767731667622095	0.7359535705891888	0.8526405704718831	-2.2962112955833405	-3.7852543793638738
chr3R:11021722-11022221	-21.07332311297314	-3.1116449905781733	-5.213542076859518	-14.510664379719644	-2.1711283087649105	-6.936198880760464	-4.9611716977579805	-11.36589496435975	-5.658890756908416	-8.054393281512757	-3.7105219966063543	1.4637527426815686	-0.47712125471966244	0.9884928598239788	-0.47712125471966244	0.0	-2.6938241473177094	-2.6631576941829946	-1.2584556448834814	-0.988985785794434	-2.0244307987415726	-1.9236149473256074	0.28972707936814057	-0.27482272280677383	-2.788029937591739	0.4327444294571435	1.6822512026816827	0.5420095162449671	-1.9084850188786497	2.12151514686321	1.8237128797061175	3.5761867467828656	0.4292155351682914	2.3896073453432467	0.0	0.0	0.0	0.0	0.0	0.0	0.0	0.0	0.0	3.4090067874638823	4.959197698400032	6.055605539320138	7.640791806815384	9.152895968401042	13.299749803768728
chr3R:20078222-20078721	-8.468590904237129	-4.61866047366023	-6.5133636171305875	-5.501269232520678	-5.200175047317394	-2.4424897053813943	-2.725717441744503	-7.691739969425511	-10.983855360881194	-7.065222982043257	-0.8303377751134307	0.0	0.0	0.0	0.0	0.0	2.0396589902222773	0.0	0.0	0.47712125471966244	-1.5277788164368789	-0.43568096888704	0.8956799226365808	5.6659997158649675	1.0707089749884082	5.301826727017611	4.3920938701637855	4.506127816099322	3.031686225327891	1.7310248225854046	-5.203855556673027	-5.218556994359628	-10.11468705604746	-7.849736527090745	-5.584987611753511	-5.450451997800446	-2.179402343451678	2.026950007343972	8.504600559981833	13.55895191377556	20.88587359875863	18.360284449099574	14.882751033077035	9.534556104972287	1.637762597236989	-0.875670662712775	-4.822328350408204	-10.136072530005716	-11.717101859898058
chr3R:24657222-24657721	0.5552050987676277	5.6025397541396735	3.973636274467868	6.555974578283591	5.91129124875831	0.8094370490250486	0.6866970390373869	-0.17895197828500922	0.30826678468942165	1.9454277863400242	1.4641439704445294	0.5076383837826421	-1.3836034978805847	1.593540033490082	0.02977483933707544	-0.13976086335478943	-3.623018169148258	-9.153796993793998	-13.159341384871338	-12.798029545307964	-7.822455925483281	-1.1737218734474009	-2.3689676248340543	-3.1645247514264714	0.0	0.0	0.0	0.0	0.0	0.0	0.0	0.0	0.0	-6.450420050711973	-1.3228556356989418	-3.922619266899286	1.2105505683784248	-1.6426751266920798	-0.739133396650793	0.0	0.0	0.6610055706295627	4.460441723489445	5.406540863724399	9.156936745605098	1.3821770810048504	-0.6252873828651145	0.0	6.539973471909867
chr2L:7056000-7056499	2.9541210103654563	4.535314710281246	3.8519228279577447	1.4637527426815686	-0.6248742378019819	0.8158741821286712	-1.0357154832862452	-0.02037683934305438	6.419453516990128	8.662067217563642	11.507715693153864	14.341554415297518	13.144965346432171	10.897393634616382	15.041732778976813	33.499079027238864	32.79560909703463	18.993868692085893	26.83345740047744	20.99380095570674	20.945141568343256	19.666500421656824	14.006752020515378	10.674267338505885	6.371766944430524	4.54002924914362	0.4035936540648525	-2.426393644003239	-6.68232653130236	-5.744939207316178	-12.933288046492038	-12.209577076164766	-17.611016305328416	-16.535673114476875	-17.339351165685827	-22.877310081479763	-15.092079870844554	-16.57814898061899	-16.650858241450695	-21.34186056458158	-17.305865476948224	-9.21466297503213	2.709392101162767	7.250522532708139	5.093907312766531	3.697216476751617	0.47577051066364295	-1.8087053272547293	-1.4650472567631843
chrX:7955533-7956032	3.3290955324760856	1.4637527426815686	7.170131991595279	7.941882793170641	10.056379349800665	6.532340882185209	10.274075000629953	9.16258336422785	6.95501827812959	6.853865414137383	7.313847498072774	5.827224272904219	0.34942786155236627	2.2818876315202545	1.969361365064603	1.6667750461249045	-0.4970326583658875	-3.985638809900599	-4.226628381125264	-3.2400472571391896	-4.139523977135864	-5.912242571322667	-7.177553982567189	-5.763823746414325	-5.085802510771796	-5.307859960253141	0.0	-1.025861859452031	-5.36837097790643	-7.423401957148215	-5.190170755614384	-5.213508100947782	-6.400198849675293	-0.6832943707556417	1.573852359174786	1.8094019070730882	4.53177770372206	1.287570204295253	3.224515102246259	10.31436446238598	0.16711877743474865	0.0	0.0	0.0	0.0	0.0	0.0	0.0	3.3872720416921926
chrX:17546033-17546532	3.2791662461133524	7.232655791323016	3.408250492344606	1.0513543164195776	-3.5849338396695485	-8.084825084302269	-8.349707913985482	-9.41714228635657	-8.71247315417554	-3.1435273120687848	-1.0668755590631576	-2.188496899305899	-4.751049092037982	-2.0374770871474643	-1.4477763143210869	0.0	-1.1743398761465214	0.31806166703601985	1.616608553055345	-0.8367547893193082	0.20476224541537458	2.4213355302647788	3.611624683768131	0.09930874188594291	1.6927352453282947	3.3950620960450664	0.7502744626409993	5.63151195804001	2.3204900889863476	0.7669834652553525	3.3876011930059535	1.5210365243835142	-0.18956458884263497	-1.814550818298314	0.0	2.8699890921054654	0.6106711074258967	-0.32675222119505476	2.4714349167791565	1.6741837856647235	2.3350778172234365	3.4988299274617067	1.3111202872192993	0.33518727640619517	-1.0518756049341067	-0.8649026073807417	-2.514008533322986	-5.147496287390098	-5.092887097040524
chrX:11923033-11923532	-2.250554961392283	-1.9259560568658711	-0.3383587562364834	-1.4811611780499143	-2.617951574270597	-1.5572071599831467	-0.4709597647125933	1.4313637641589874	4.260103734679549	3.5416628094280997	3.298862052862241	4.122136880928134	1.697308029269969	3.1842549982690826	2.1397212802648458	0.28616298114813177	-2.7679306160664376	-4.766932629050001	-3.3668087358724086	-2.380809980557041	3.327708963189683	4.725760824869332	-0.6252873828651145	4.4346842962690625	0.5253526955035177	2.5623565718308874	-1.9750764296526606	-2.7561233845871835	-0.7518288599771161	8.972992239391033	14.061349096769755	8.760786346261137	8.214628942716885	5.356730513532772	-2.175164534729386	0.610703685866515	-3.6553056083433506	-3.514980360861785	-3.025186957973565	-3.0869848236786015	0.0	-6.19898906893551	-5.927646475195463	-0.7343944872775748	-5.736949177670295	-7.777911027241788	-4.348853798860786	-8.066424759854383	-7.940154688463835
chrX:1988033-1988532	14.440640452874197	14.264979978609093	13.747772514251931	10.243130674814532	10.755249102940237	8.89261009758332	11.31071184816343	4.267218176323105	4.7258427112169965	2.5977128240527967	3.392968036836808	3.4794744144267704	2.363319079046522	2.83765230696695	7.165716440387496	3.175167810787706	2.167460799118535	3.0410550874158004	2.3769400294401337	4.059179132407367	3.613163972966782	3.7044545207866215	2.172874723600642	1.343317282352705	1.0536798780595467	0.6005245572152045	0.055192586399001195	-0.5620967224105717	-1.049766878657409	-1.56845269012445	-5.196176283193019	-4.229722067568172	-6.344885237238614	-6.705899342215676	-4.813086931944868	-6.2450172269395186	-3.981062641197264	-4.837703916256779	-6.75692444952094	-7.92092918322408	-10.279902518267026	-6.498021650672982	-2.455091812487971	3.3464631249193864	5.805181493218525	4.439197718790912	-1.3066359129182377	-5.832376103273281	-10.00799413819572
chr3L:9360100-9360599	0.593836912860107	-0.6491548913989942	1.4637527426815686	0.0	5.015885193085975	5.004762996932171	8.552297628440266	7.002416284211323	5.158557455079379	4.258146881839321	2.6525106533284197	4.85167704608578	5.65396601379667	6.668176555818341	0.0	5.927628237719905	2.235671427812047	5.852791713187981	5.123906728119281	0.6252873828651146	2.376155689375205	3.429381442186686	5.594257796571874	5.374906644548954	2.033876868133111	3.163129045182517	6.240974808260609	8.590270728843798	5.307903816543495	6.682269285406243	6.049977170001926	6.326527318253212	7.128740882692367	7.52971023010603	1.9273248162114929	5.428909880193702	5.379096631658622	4.86523701859163	4.247311194240988	6.578066748104769	2.5269445810645625	2.040798121852448	4.3748356293857364	3.8709556852152165	5.2691044808915075	2.375585142846598	6.308705983664211	8.96442178011762	10.497713628015644
chr3R:4771222-4771721	-3.053711974251749	-25.41877532312315	-39.02828631479521	-56.63110492013691	-28.692640594338794	-39.79294566847512	-1.4637527426815689	-2.802873109792044	0.0	0.0	0.0	0.0	0.0	-4.8656392679984934	0.0	0.0	-4.999667429265455	0.0	-1.6525945075586288	1.3836034978805847	0.0	0.8065359368777398	-1.9229246495807275	0.0	0.0	0.0	0.0	0.0	0.0	0.0	0.0	0.0	0.0	1.4637527426815686	3.320059232784147	0.0	0.47712125471966244	18.17274153698292	1.4637527426815686	19.394269048164425	38.3559370222544	7.75425402894918	1.9769857196479577	2.3286248352848276	1.9084850188786497	0.32675222119505476	21.976355665616737	28.73853539124287	32.08077015547231
chr2R:12473505-12474004	-6.408162146663948	-5.931966657560542	-4.603587900566329	-7.943935921167977	0.5552050987676277	-0.32675222119505476	1.4637527426815686	1.0668755590631576	0.0	0.0	0.0	0.0	0.0	0.0	0.0	0.0	0.0	-1.9084850188786497	4.259274776769911	6.1820823873238915	8.27689457029894	9.664387189308457	4.524840927364921	0.903167625836738	4.376995670885538	1.7459467035998828	5.072438144413965	1.9656412585281047	0.6383073482902311	3.3955899503258076	3.099001527548344	6.513178859842448	5.151673027764656	9.743452738439839	10.278601877389383	8.15758648686791	9.18991901371117	15.33694490021244	12.449932141572114	0.24062334122190882	8.343534589084806	8.201459596841033	8.342860054584499	10.395451385862405	5.6908300247459005	0.19030220856251806	1.1159577050034344	-1.3439921537955088	2.219158106488127
chr2R:18100005-18100504	2.5989852628793946	0.9464494618357816	1.7433514275769324	1.879869520047739	-1.1959289376437607	2.440280912399971	1.4219701193512406	1.6301306952288868	2.0773262991183863	1.1550507606100007	0.0965103401214473	-0.926752584089982	-1.3913323044176602	-2.9647537660627865	-7.144537767356716	-5.2343204380343975	-6.114239166054761	-6.5801840868728725	-5.679215118716293	-5.795875648250415	-2.0269500073439715	-7.21940655972107	-11.079136840967736	-3.848501523375802	0.0	7.56326661329321	13.376795483220098	10.80961279390675	9.104699116688412	2.0128144100658734	1.1068212663943553	-0.5265994075780193	-4.941586631444141	-1.667099156698397	-7.559931207998744	-6.36922925870478	-4.153249739673504	-7.735465251463586	-9.55045592622511	-5.881176314032193	-10.363309596887508	3.4402973754602115	3.9203379950108395	-0.04169361602163141	-4.795522980729024	-3.6842580321586613	-2.295384224678788	3.3174784506454076	9.616161986904578
chr2L:1157500-1157999	-2.5445010298649056	0.9268731316140679	12.934561166130935	11.785228308037258	10.646882299136115	8.038218326592617	5.053486983024779	3.9334973685385664	0.06362396271647584	-3.278487871942478	-3.540429232016072	-8.508734270232138	-8.704654014329908	-2.553605909250783	-5.10905704459538	-5.967744506547595	-0.8243412360868533	-1.6836302609864755	-11.755550871370145	-9.56102763311869	-8.313418490423972	-5.746867299993912	0.17107926719032227	-1.5765353936569388	8.291250695766902	8.898335888504143	8.576001955439072	10.86375028041098	12.957951450478218	14.40478263020353	10.855258971308702	10.15215570336974	5.23526716364722	2.9900513562334714	2.163994467607949	-1.3643039863638622	-2.11437135897501	-2.857836953775517	-7.673906332347312	-10.241720256169124	-8.718584640514315	-10.733138028923626	-1.447217304621537	2.378252553279825	13.833914821276569	16.887835938880983	9.431357115843463	3.212766015044814	2.6183425954210984
chr2R:3803005-3803504	0.0	0.0	0.0	-1.0879376039890982	-1.536456635681467	0.45324244051612594	2.4042211982497816	6.097857173731996	0.0	0.0	0.0	0.0	0.0	0.0	0.0	0.0	0.0	3.686672085701364	3.895217693899894	-0.3842533059311557	1.0668755590631576	3.512004796455893	6.456332949397057	3.497408277709743	3.841325865915672	1.1251296734861467	1.4671523596775915	-0.5903800569826143	-2.6767713452700748	-0.12283961435197435	0.0	0.9884928598239788	-0.9884928598239788	-1.239852673813556	0.1838081142448516	0.0	-0.47712125471966244	0.0	3.4558536304628507	4.063278849100616	1.8124486625187257	4.546956190208852	7.44274445220136	5.086423480170332	5.681334419088726	4.3672794869390374	3.6126506461670256	2.5704510312877176	5.29694363415165
chr2L:11130500-11130999	-0.503350809406816	5.797137406752252	6.224495118142291	0.8808860331157791	3.945168860865006	9.9528091726738	8.668397607626751	11.110115164335417	10.36811253268371	5.537310766402855	0.288769123076823	0.0	2.840505145931516	6.356830531529273	5.641807687372898	8.202398034727965	3.260153340601306	-0.471801113745117	-0.6278504939180654	-0.1938201283937716	-0.9623989736950099	0.2614505271567006	8.33766241454227	13.204554005585	20.304281137012353	14.159499433328731	10.088468113887023	10.07098786376552	4.6002044027658515	4.226370298979946	5.223534806534111	2.2041060403226798	2.7284692620216267	1.7148737253123103	0.10410511749084674	-1.9034285795836314	-6.2121255419122345	-6.397084808918661	-8.110104894358571	-4.559929256362465	-1.0078781949665847	0.758932029134914	4.785814190719953	3.2291022901996422	5.637348622731307	1.2035442981847628	3.2819804942955026	0.9004838971068249	-0.9883858818676385
chr2R:3477005-3477504	-10.19628655526967	-1.0629315913019601	-3.852643483470313	-3.147778954240563	-0.20396293794406736	2.512785502455597	0.0	-0.18946256670265693	-0.9308125029429334	0.8170070340674228	3.695995272685207	-0.1810508810297222	-1.0668755590631576	3.513322686866772	7.716659227264125	3.25021166649983	12.540014681646989	9.000792318276655	1.7303725482962187	8.278437780244305	9.546306380309	9.97481807935009	12.898213949662821	3.7189941662548525	8.210169850634188	5.858131770895748	0.7875892944361568	7.727879872105787	7.403731357139433	10.603989502420939	13.430679687026899	12.988276483741119	8.314992297521995	11.09942220919827	4.5272751138901	8.066034695608234	6.918055937421466	7.1951479162455465	4.3888362280184845	4.086325087234131	3.7185401477873614	-0.4387689261465946	-0.29369239862858415	-1.945423634303609	-1.3929216597546625	-4.695779217624804	-5.7395687859522315	-4.3806619185234394	-5.225039624247296
chr3R:12795722-12796221	1.114132540829845	1.4637527426815686	9.746868552750874	26.317355118312133	25.478762417039018	9.84140240709262	3.320059232784147	14.153871358918682	21.93873261583884	18.9187137918613	16.961571603559264	3.5535540749525487	6.788311531610148	10.732043128392935	13.785100690529037	14.944853387351367	13.868957098941056	4.362221459012915	9.584960583543781	8.485196096371102	9.050461474221727	-1.3891769388899315	2.657954491133685	5.099379861978865	-0.656330655352207	-0.26105013418864503	-0.6837925817047247	3.2976887929775636	1.5574092908930728	5.984000721137094	2.123259554641203	3.173479444967837	1.851562818514096	8.36719166584005	7.650469077477894	4.642576362427917	3.3854857074596265	2.033371154362861	-1.1036340363727766	0.4015793283575291	-1.663449827348697	-1.3204029359726843	-5.320343788749064	-6.671470081047422	-0.9832850907967832	-5.965460731094778	-4.4928920737734455	-8.273658810574327	-9.755648088302268
chr2R:20684523-20685022	17.775541125466866	15.61377235348562	12.059437079657954	13.019380974997276	13.228132198860735	15.849384692271519	4.269989205661935	5.964550993217296	4.787202187530918	5.931868796550573	7.3556197750831105	5.770048570191512	5.301109570696691	6.186506102353623	0.8448496817611414	-0.2777536781994263	-2.0124422506907247	-3.045247045109963	-1.4873443074573773	-3.2315867574035226	-4.1796699826080665	1.3461913122593492	0.7819593168481609	0.11383146010626417	-2.5028971067790518	-4.913869323643925	-4.313270409351132	-5.843627339768979	-1.9170302922513924	-6.29220499747633	-10.840591739260542	-5.3950815200849505	17.762117000481062	17.937143685907373	0.0	0.0	0.0	5.551256784400115	9.526639911263876	12.383634517783744	8.927988449026376	6.412439283884423	4.453598336227596	3.875017380470057	4.136418939639636	5.467302329331302	0.40659758179819777	-2.3050394983463627	-1.8095161490311442
chr3L:648000-648499	3.940493181710739	1.287720217811409	-3.294465125169126	-8.167708965488	-11.213495773743585	-10.834204915309225	-13.276629256226483	-10.547815513820693	-19.04150006123642	-9.27348552718137	-7.409695098124939	-3.550948436076844	-10.296423693923044	-3.063145721355713	0.9738253939154702	-1.8350359456152872	-0.8760140195826427	-7.332136314633158	4.7831515810707845	12.279640177115489	12.385146079412257	10.730073455919188	3.925932438179323	7.968216519569948	8.587479672233188	3.4175013782998653	5.992380949874692	2.4307852113046318	2.0649137180134742	-0.05748173999514677	-0.9531303908168947	2.481046562168932	3.023258475399844	1.1417638332542193	0.18266734278427457	-2.69242359949273	-2.4468316790112197	0.29696067363851947	-0.8539449380891632	-2.1275959077464317	0.8728091754023445	1.2286857730680527	2.08171054930453	2.20207066253255	-0.4826685345342964	-1.4839839321624797	-3.2745869108218804	1.7363030395262744	3.965720830664447
chr2R:17047505-17048004	1.9084850188786497	-0.9884928598239788	0.6252873828651146	2.5997866064530726	16.29099521346166	5.129758906576575	0.7359535705891888	10.333919107332802	18.185295147416582	15.669519411733631	9.741073922030829	0.5461807351831428	18.160457831231767	14.448631043240617	1.7747899969308505	11.95576420456499	15.893058128309075	17.616868098481522	19.206191730192398	20.753823717663405	22.29026499560919	10.682569674928772	10.10829721057382	3.467383588751097	2.770450147750771	2.176633370432373	0.3589726691020758	-2.02933468931525	-7.922160635854181	-9.22489482159827	-5.226135247660044	0.0	-4.842303901342814	-16.066557542399355	-7.505546619843764	-4.377624774601353	-0.48270525311591445	15.991907047929823	18.389076288280663	15.044772560893255	15.070378175600926	10.936272137189052	5.6172492902550974	1.3402757442418207	-2.0627841651372143	-4.2132554643340985	-5.136555976251874	-5.27147532718413	-12.42390420114371
chr3R:16460722-16461221	-5.800811709218014	-4.646706079131037	-0.746155170372618	-1.7717289247032322	-4.0634319948893936	-1.756341321167679	-1.4529347608520895	0.14882570645068977	7.152667351718781	3.286729530605261	-1.355601637719173	-10.241255783370429	-15.698164654887986	-25.771959727194194	-29.24796436413384	-28.627652056043978	-16.881137039671334	-6.094568290769177	-4.218928771255966	-2.547763400174404	-1.140812297970838	0.0	-0.5838744744022494	-1.502505935818391	-1.5091145439937155	1.5303739765314808	2.093728050540874	0.0	5.13281869547518	3.6639050020436557	2.5349840601615057	4.796087564093441	7.763036285069589	3.2653155574574524	1.684872899606169	3.8327522266849647	9.244124160693122	-0.2681854859691827	8.795467439980678	12.449015229507594	13.854084997063168	8.945935034899511	6.7617752585479165	9.96032342534571	10.146201924076902	6.362258112392759	-0.32675222119505476	0.0	5.154152053584537
chr2R:6762005-6762504	2.5165278749560387	12.015006188408732	16.328378117890484	14.382903577332534	15.1818375258929	11.13499221163748	5.545500665528766	8.670750651040994	7.181107110590068	5.174452865976753	4.970003096396498	1.706066703173337	1.2224331586527855	1.4175215210990881	-1.4061726542895712	-1.2083641235462887	-3.3823212229381894	-1.554120689676667	-5.108521061981104	-4.804184417763636	-8.336216953235096	-9.022575113690044	-4.202195839098147	-6.343385393498416	-5.150616585691904	-19.249200581813014	-22.909418714224433	-15.958736343411582	-10.466808932907886	4.41613268242432	10.279524063180828	7.073442582010314	4.7594160509645205	1.1467476592108299	-2.707559448507286	-6.677718056537815	-13.940980839417763	-18.859474042855243	-19.299914793643232	-9.33454503271217	-1.1927090715384003	-0.5587212351606311	0.21537437946601803	2.1601353954753484	0.29321598867078313	3.080708494333076	-0.2887691230768229	-3.239141405663948	-5.777701251786415
chr3R:10400722-10401221	-8.813403171542243	-8.93756111817207	-10.252053335254804	-6.537074899841628	-0.6816519536376183	-7.554910655737159	-3.8905567499844165	-0.2406233412219088	-4.8750614697001025	-7.159769409499245	-6.956974751209102	-7.226328297141691	-8.165129240659576	-9.274593517364892	-3.307843635288626	-2.7285928155171044	-9.80514767843077	-9.517963815221302	-1.3394965078064107	0.0	-3.8069777461697747	-4.587199887245494	-1.8423016150716072	-5.3021213877735764	-0.9207074752827707	-1.0668755590631576	-4.109339265168286	-2.6189309279430084	-2.6462135689765414	-4.441452699528916	-3.8299383564372285	-3.892105217557789	0.9884928598239788	-2.499809403344722	-3.1126724639627605	-2.534984060161506	-5.44536216547259	-2.80569553595146	-5.616733385862737	-1.3922396705155056	0.47712125471966244	0.0	-0.5234384870639825	-0.9715700309623136	0.17549701715444257	0.3842533059311557	-0.3033815390152594	2.1316399343351238	6.340477325120799
chr2R:19738023-19738522	2.53332080956324	0.0	2.751976877705445	2.477030782126592	3.5343446761523905	3.9074857272625256	3.7547877925432633	1.8928305504208849	2.0439404239058967	3.382011560372382	2.3614047162272547	-0.3516633754692447	2.060172839590081	0.6192804863720022	1.4727653996354537	1.5309822394510753	3.0124275119574513	8.152200887566648	5.3748510441786825	2.0888674371459204	-2.8094329499619053	-8.930627181333454	-12.22640883681287	-0.8969642564827335	1.0925286948801638	1.1077486661769431	-0.8937165264414797	-1.9511647595496955	-6.593075880141391	-5.771101307467295	-4.7222511158957525	-4.925358164206259	-9.696985884108805	-7.379410246671598	-12.411676202709012	-12.696905090733251	-5.642894769859336	-1.4828799070068084	-0.32675222119505476	-1.601347047276072	-0.02370152337471385	-1.0668755590631576	0.0	0.4332361627695804	1.6454700538247455	2.7223228979262197	1.652328922293484	4.682290564181798	1.8355976783517791
chr2R:13738505-13739004	-4.930943057746255	12.9018718047122	10.226541583903856	5.511875448002571	4.71451277378271	0.7005109164097348	4.428191028332882	4.70055854818041	12.540486786493782	8.83916434977586	13.612234290615737	6.444237879507691	1.170041379908726	5.31862764433165	12.972255607675109	12.999369396497364	15.483139380079376	6.859761914436393	3.5372959916341875	0.052188473888482224	-0.13565133869766155	-0.33159843056975163	-0.7143080149471384	-2.424189500820375	-2.294881403207323	-3.0214840476271387	0.44131120941392976	-1.5914465186054862	-3.0110254365563405	4.03296501096412	-1.9451673601875177	-1.5287699437852935	-6.372783533163877	-3.923801604021388	-3.8265183579313327	-5.372076595339996	-6.027943403032365	-3.502589807856839	-2.765612714140892	-2.368369156515704	-8.352478457339592	-5.977164768723045	-3.597670094597394	1.6728033745799182	1.8293175668907586	-1.689219764182124	11.577314760230026	12.609894297422297	6.962975093567476
chr2L:5907000-5907499	4.451857875009221	10.254035073781338	5.674328723645415	9.771205438913377	8.905067659606178	6.1145760106302385	5.527587388426101	3.947212646819018	1.4248119087474826	-1.3151271865931067	-1.9897382159583485	-3.3685656685205814	-7.608012321677863	-8.791107696609076	-6.66308198622195	-1.3821770810048504	0.0	0.0	0.288769123076823	-0.2406233412219088	0.892991602433458	0.8307753000931483	1.6806839062132066	0.42943659387439886	2.729357513854549	0.288769123076823	-0.7359535705891888	0.8331037697083299	12.199292771108073	13.362458981475058	9.836236645660737	9.007467943550205	5.307981506580987	3.129482868753691	2.3067351826768454	2.2041440484427572	-0.7359535705891888	0.9693423266897877	-0.7277736902000225	0.952286887354399	0.7391401849026319	1.6737089450766964	1.605536900294743	2.2274486692033224	-0.021147388324433945	7.251420698196537	10.32253734559325	8.40172945422707	4.706888981791717
chr2R:14298005-14298504	0.0	0.0	0.0	0.0	0.0	0.0	0.0	0.0	0.0	0.0	0.0	0.0	0.0	0.0	0.0	0.0	0.0	0.0	0.0	0.0	0.0	0.0	0.0	0.0	1.253907522251967	12.87649998192613	44.0296247838585	0.9884928598239788	0.47712125471966244	13.81510059431009	25.87209128947951	2.7285928155171044	1.9084850188786497	0.9884928598239788	1.4637527426815686	12.208156004455871	13.990133481730089	19.024817275536403	21.659251745840873	13.173861860142026	5.367735845368979	9.805147678430771	9.458769346898427	7.122340625413386	0.3842533059311557	-0.3842533059311557	6.982778900583226	10.46373675018551	13.945262965138085
chrX:1783533-1784032	6.193496299293381	2.094308047847403	8.898079071518024	8.411118000472262	2.550019235350617	6.636645501390134	5.49858676090564	6.524393957289354	5.841429977979981	5.545984235387894	2.8560176127076664	1.839605838613602	-0.5243882843298551	-1.1620189199401203	1.024759254887777	0.9245678377879082	0.3932828712144701	0.7190573177703611	0.5101349336012597	-0.7100554370545781	-1.6162669838506283	-2.071789811061089	-0.7901133706062459	-3.457104318011873	-1.9040807192600455	-1.8484644959412628	-1.0427572884634975	0.6225442656849792	-3.7445713246341428	-7.5739877232367405	-7.474724138183019	-2.051494358270699	-4.387332154918244	-2.2815519641314888	-3.376713077878239	-5.548077407150144	-4.21548728772634	-3.6867566953348447	-1.7135056278484437	7.159709041343549	9.209282751424094	6.0635619540492325	8.60614652911184	9.758402133655455	8.717257352801337	14.339928291088771	15.998829103857624	12.303844879669377	10.442010188338253
chr2R:19985523-19986022	11.812577169288437	7.276209997487488	8.93283144063901	5.448061037500741	13.657260883226368	11.1062587800406	8.787587017980771	3.9919851145492062	-3.356766486774859	-5.025868465396625	-6.813447391015348	-6.3351263917124045	-5.530379172266175	-2.879723976178439	-15.437799291875764	-27.73276623579716	-11.278312414902071	-20.61288190138487	-5.117458124148515	-1.4313637641589874	1.7979368469603703	2.5596591691790502	3.38000562736753	-0.32675222119505476	1.9435009301995327	4.5458608998509975	0.5713208323805934	1.1543039919890274	-2.591650296453333	-1.4958185786055187	4.437433392356213	7.496773197202801	8.729784516705065	11.730757883416807	10.698488080408472	6.206128848216044	2.635920479368889	0.33719233339839555	-5.945164027982419	-7.2481935582518	-10.48459141264171	3.9919697908576173	18.42695273438183	7.690489540719423	21.28647998627272	16.94616507365592	21.26455579174347	13.983630994561128	19.768192990963705
chr3R:26614722-26615221	0.23126084568970795	-1.0668755590631576	0.7359535705891888	0.0	1.955429056804009	4.354532325335272	1.9915728544626738	5.69072308528912	6.0692025078651515	5.736305606328631	0.03755235363864223	2.3473088578983736	-3.7587550267668095	-3.7603511251924666	-3.11233320128571	-2.014794223283174	-0.2063651999773698	-2.1669314488526665	0.7359535705891888	-2.8873820008609563	-0.7263197739328027	-0.5279889469830454	1.0962786843622783	-0.7158051146113907	-0.4109327487467426	-1.386217494423406	-0.21672864470635858	0.9617978455704987	-1.2402350226495706	0.0	-1.737624939603794	-2.3006667524603466	0.5243833276871537	4.668218319271213	-0.5521503294526344	2.5248026743159553	-0.6808877697524315	-1.7597683219924343	0.0	0.3842533059311557	-0.5302266709286746	0.8664042214678321	0.08091838289723746	1.3386039355119908	-2.579075456635165	-2.110349709093475	-1.777533334472485	4.58415615507956	0.4405734365606304
chr3L:9480600-9481099	4.1346751668105055	-4.5049096347575235	-5.962950459028632	-9.55714490617912	-11.739906640524346	-7.818107070364177	-16.199074074796048	-17.784938266869922	-18.453620387976702	-21.106570534627274	-1.3647885481713355	2.963513664353849	5.25425625206008	0.0	0.0	-1.559854192314796	-5.473111170395937	-1.5864405398510628	-1.0747075090448615	-1.3077609981660676	13.168865125258861	19.663926051040686	26.076071633252766	16.259466529671162	8.232667849600466	0.1691779108871464	-2.7697878938040295	-3.042457338681699	-0.8881232239143072	10.964124442862108	13.604484443742551	13.443469581078196	9.58898037223977	1.5782525284313325	-4.478460652535727	-8.18909921825907	1.021461422188686	-1.4206992846277249	3.099209333735306	-1.5316558938140152	-7.883644671513256	-5.619667861244975	-16.244204428207425	-14.30292712641685	-22.32028579087899	-29.319437178456855	-28.014122731957976	-19.888592891048997	-6.26573126767325
chr3L:12806600-12807099	3.805691026330796	2.8564968500513865	2.108063217559043	-0.9523674563604462	-3.0709445169633898	-6.342624790818689	-7.393245334755331	-6.365945369867255	-7.779082231144113	-2.8858124621375603	-4.619133848308558	-2.7782599754454376	-4.559044932016212	-2.753224541081947	-1.5591978531601391	-1.68064456884826	-3.9410597947553585	-3.5491032161067504	-1.5669383286551053	-3.655408784945597	0.4930237461375208	10.19509070710484	10.568585134321012	4.107237719535439	4.614848563895643	5.778000989842411	3.5321211210330157	-0.5230562897892932	1.349660321316746	-0.18437166962305646	-1.3655634519400517	-0.16241757986392635	-2.6817923311103584	0.390052014385475	-1.8613226209701903	-3.4630584470956767	-5.720564353530086	-9.302585721869342	-8.933933986447126	-11.077289382891333	-9.287249178323503	-9.459284743772267	-7.8921863622523265	-8.890422502851457	-7.448061601112189	-10.928173513163596	-13.537012782125531	-11.312874872007155	-15.31015220071905
chr3R:23383722-23384221	0.9837853223145033	3.2468307773238734	1.5477555771548637	4.486613447076402	2.297801819370744	0.2573970043428867	3.701872536813456	0.9451892259474601	0.15117730789243075	1.8738133334609046	0.277262738504597	1.9073341489228084	-1.0588924229676409	0.21207786994450878	-5.616617248957764	-2.8347355063904818	-5.2632630991737095	-4.782974750061039	-9.195208278499031	-4.003609529598159	-9.598453859725364	-6.651408341552421	-2.5248404760925753	-7.891341292500438	-3.8528914641536756	-4.943572272356555	-3.3886135099395327	0.0	0.0	0.0	0.0	0.0	0.0	0.0	0.0	0.0	0.0	0.0	0.0	0.0	0.0	0.0	0.0	0.0	0.0	1.8760225724655515	9.919494807416449	7.334310877585746	10.375516431774859
chr2L:19958000-19958499	-1.4637527426815689	-0.32675222119505476	0.6252873828651146	-0.9771204363760194	-0.7366859829630219	0.22062649776520535	-1.4041243600130975	-7.7690518921325324	-13.968955151692938	-11.220731118683618	-11.139775690604983	-12.808282397531725	-7.14852094454111	-0.3842533059311557	1.0707089749884082	6.316418713607388	2.7888535590849663	0.47712125471966244	1.0752722563038328	10.089524220844613	2.9748340981570474	2.7285928155171044	0.6252873828651146	6.276281191067237	12.038244782707338	2.826235954680973	18.59159917492412	12.67771947595335	2.3286248352848276	0.4693180592170093	9.353934406159048	8.952203403463939	6.758553858056722	6.756339752916674	3.6957938530271073	5.5039469471736115	5.435753760626687	0.6575366759751569	1.3734590191754823	0.488691698591492	0.865845382632883	-0.7409017940275396	-0.1852722751504441	-0.8953065024048557	0.0	-0.8804276488777467	-3.733394242534163	-0.6742956125476676	-0.7154484674930298
chr2R:14695005-14695504	2.0978739930481214	0.5005695041240196	-0.9448888836098366	-5.633131371251569	-7.950653227191442	-5.67436309310677	-5.668455341924114	-8.409111135948796	-3.1272989894434424	-0.32675222119505476	0.0	-0.2887691230768229	0.0	0.45688604133616956	-0.7326729564246969	1.7326026882323897	2.3608702460476048	0.18946256670265715	0.0	1.684872899606169	0.9845001030355904	10.98616364317072	9.781460848789559	13.02386447949163	6.945182881753879	0.7490429136284138	8.035282431900342	6.7245800294338345	9.165074367114238	9.831847137646335	9.63332455852343	4.3152363473511794	4.546904715361314	4.6074619500715865	3.121659444500279	4.918466681546062	4.403740818123855	7.389020444536019	7.817251058503629	5.893552738933488	0.5528921207664924	6.010069926124091	5.787097212340791	1.7904077774999143	4.447597105733786	3.6185476184705867	5.871424284696521	4.082469874672551	4.56178722096056
chrX:21857336-21857835	-1.7565421419238025	-6.025227670155695	-6.259494537646664	-0.32867254487501096	-2.8897130825551707	0.0	0.2614505271567006	-2.588521420871411	-4.729950067431088	-1.4913784040922755	-1.4787494158918897	-1.5704190432189342	-2.636997900239592	-2.6732324123151003	-9.46301277960572	-6.358396234760549	-7.025928152810813	-2.023126312890935	-2.165458402961021	-2.1589988735008263	0.0	0.0	0.0	0.0	0.0	0.0	0.0	0.0	0.0	0.0	0.0	0.0	0.0	0.0	0.0	0.0	0.7359535705891888	1.9084850188786497	11.362166623157288	8.252633953343425	12.232489205506502	11.721089771854894	14.140235265134457	14.2013160563401	10.205093110617613	4.754142074221922	1.6500911718126738	5.099454984725443	3.1669174739301686
chr2L:20757500-20757999	0.0	-2.215713427745225	-2.4424038896461595	-1.2776685079124857	-1.771251623052853	-0.8034889899738007	-0.33638265285675933	0.0	0.20324011556530755	-3.259650935716184	-3.041903323589222	-0.07970729665598049	-1.3606914568591073	5.022575036269817	1.1745580606360733	1.656261086750295	-2.5849325123157665	-0.6364735535051143	4.522535567156915	1.8878125152177572	-0.42921553516829136	1.2019616787345506	-0.8237756866618539	0.5722315223304937	5.652992104200204	2.8835384295167854	1.3821770810048504	0.24062334122190882	3.317737472987579	8.681920444188933	9.679040124366074	3.103343312245156	8.524145713108124	12.595186867888762	12.809059361277674	10.976234752574682	8.96767883783797	7.936712511908123	3.2456511227921063	0.48962586326614715	0.7367935954677309	-4.2166499743395685	-2.2744524830700237	-6.085275805183258	-5.782065653850779	-9.595843869637964	-6.926197860096631	-15.03476195687388	-16.196599241481202
chr2R:18824023-18824522	-3.232631774829927	-2.0987047757717914	-5.830788501662677	-10.794791428926306	-8.952316894316173	6.780221848983215	15.29397686452444	15.673758805217838	7.686154927436647	4.24754722364535	2.1648740131131254	2.443304802289941	1.8790348202157474	0.10435617115255266	-1.1060643360558249	-2.206787402863158	-4.365262119078396	-4.880223882110238	-5.075508474952998	2.3539778806119127	3.6623411288358434	3.549565026898708	3.445616026036847	2.1866091533148	2.9862335924926224	1.4863450788254184	3.8935048940888852	4.639074474875316	1.1137672823701152	1.8872508075337517	-0.09461343509352055	1.9265828068285205	0.8408331009358018	-0.2520257523966098	-0.05157156621211111	0.8971999677904197	1.9538689094467474	-0.8560187452792569	-0.9304759715254034	3.058485086124731	2.972187939739123	0.7778961606145033	-0.8823744498754297	-2.338815430412227	-1.0254096500329746	-1.8202931203515411	-0.8391565951135959	0.3964691086507519	-1.6035193888132602
chr3R:24670222-24670721	0.0	0.0	0.0	0.0	0.0	0.0	0.0	-6.450420050711973	-1.3228556356989418	-3.922619266899286	1.2105505683784248	-1.6426751266920798	-0.739133396650793	0.0	0.0	0.6610055706295627	4.460441723489445	5.406540863724399	9.156936745605098	1.3821770810048504	-0.6252873828651145	0.0	6.539973471909867	16.09530252047273	15.88165085963963	18.533612271356372	10.490877083166861	7.6098574096348965	5.268202646977432	6.54676473223788	-0.6225442656849791	0.6252873828651146	-1.400389072210481	-3.251020020411437	0.5102693109029509	10.277892849711389	31.612436065491156	30.787195561704877	20.320025867026	23.541106503822903	27.063152132080038	23.65572130058113	20.896119919144187	16.511486871807723	12.130761663606389	3.6167080381529146	2.3975122824639215	-3.256686419284857	-5.381617027173711
chr2R:18493505-18494004	-11.06072188195225	-8.431990365668987	-7.228055973476101	-3.278998569236803	0.0	-0.7875892944361567	-7.537707492049741	-4.577105840700269	-0.2105263209141679	-10.2539424907975	-11.797078984817178	-4.01727200419761	-1.6410866309542578	3.305174274324061	11.673984839132103	11.36206453027609	15.095671240739975	13.632420726877966	8.229827537160865	1.505176261902099	-0.1191702217926061	-4.382904864359513	-1.4618520039503982	-1.504432023731453	-7.825956915468446	0.347607097618013	-6.857598975460154	-2.8218909041645968	-10.892329518054277	-12.53982999773884	-13.22236743099721	-15.967600287486523	-17.672547883045493	-23.682023803451106	-3.4387622345290656	-13.866565335508662	-5.909438590394606	-0.32675222119505476	-0.9059652567236041	-0.9884928598239788	-2.4537869585385423	-6.143349294074906	-2.259982999975834	-1.0668755590631576	-5.382806556326751	-2.6623115934049593	-1.4637527426815689	0.288769123076823	2.141147737696108
chr3R:13226722-13227221	0.526117119229968	0.6253637856860765	0.24568807415419666	0.0	0.11930251449979594	-0.6315132156633461	-0.10942717793621395	2.1243094152314614	0.7101947470261358	2.2374593134107545	0.877767060281167	-1.3328020932075997	-1.2464294921541033	0.25478811857768224	-2.035818902407575	-0.7548765734026285	-2.049341908172159	-3.502964475118258	-2.575577070754451	-4.774092687441308	-1.2278580882647954	0.5552050987676277	0.3842533059311557	-0.47712125471966244	-1.0668755590631576	-1.778231825990568	0.7391415483796993	-0.7456904425734773	-1.456808597334265	-0.5316767207291874	-1.6398944687416999	0.27629997452909716	-2.6880523353540844	-0.03531314691397374	-0.7357890626869555	0.288769123076823	-0.3314017100043086	-0.30408198851941365	1.0216415987285858	0.9884928598239788	0.47712125471966244	0.9059652567236041	0.0	5.9194884920702	5.7915221473951055	0.0	0.0	0.6252873828651146	-0.7359535705891888
chr3R:24460722-24461221	-5.47342399661476	0.373186155756921	1.7639247067529105	10.745905282886875	8.50287636787948	2.49343734173706	2.6929572882207005	1.8226114868062187	2.477703461080002	3.182225702210317	1.7759652400944552	0.39340043788284895	0.36255117246937457	0.511651146610079	-2.1556356042439977	-3.863332261770162	-6.020451130957507	-5.0685685549665065	-6.182943925232152	-6.941321876362049	-1.897604259904281	-5.679807055916307	-7.931849314174765	-9.309785550255356	-9.581700397168744	-2.695102521779436	-2.4227499917543236	-12.37529554106988	-11.427481127132335	-4.385379773323742	2.53625350306383	13.369108676357207	26.342791799018368	8.115429856688394	11.721287539276487	13.278410350148603	11.986804647305897	11.688987520372608	4.579962532129693	2.6332789330922295	0.4908880911432962	-0.041128890252368	-0.5554621482207402	8.710995849692393	12.487771081918572	12.302154398059267	2.0222142490028747	7.516622922420359	8.197068965158474
chr3L:22856600-22857099	0.0	0.47712125471966244	0.0	0.0	0.0	0.0	0.0	0.0	0.0	0.0	0.47712125471966244	0.0	7.865683246659058	45.36013425707835	53.69143490146656	46.3778045159252	25.324992879954827	15.61229185373383	16.707307750864647	12.83949157999307	13.462649008011388	12.23697033934677	5.506171689541586	8.478244782754482	7.304210170868897	8.189647211001947	2.2039404663215207	0.7359535705891888	0.47712125471966244	3.300787586944776	6.116237486273853	3.0310092668085726	4.004418400925294	3.2141183806493063	0.0	3.693373644817305	1.232919773123658	5.482573606563714	1.079486784980166	1.4727333124820898	1.5107517863307103	1.7684831128418126	2.9948654722128234	1.9265828068285205	0.09890496626838635	-1.0480352520677072	-4.138836876314999	-4.056079493169187	-4.07339597798436
chr3L:13996100-13996599	0.39887900582265823	6.430920784925481	4.1621870204526115	4.107232333965257	8.641476785560567	6.7022331506156565	1.0466924622419154	7.009927343713222	6.807176512192299	9.08296176451166	12.850947403440037	7.611361907078778	6.970076125605258	8.904660692390197	4.599978227198224	1.8492502492664602	3.6072438379641287	8.909526403887522	1.2202113830661716	3.2991617983218413	4.114755010282415	1.1319039885603448	4.181962541530212	0.20237433883307024	2.1745587798099253	9.816331775771294	9.918791917144357	16.262999308365377	16.172747430110853	10.64005542192837	2.5890683433589077	6.924260849495527	9.079394422096764	6.682070764984972	6.92412233346858	3.127946345015088	1.8917444015944005	-0.3872973985782079	-1.4776965474041854	-1.340491832091506	-2.505573801842198	-2.2731875051302177	2.696980542652363	4.171427611923282	-0.02710372713276001	-3.4015247308415093	-5.4124652517575305	-7.761699965546992	-4.671564893732528
chr3R:1559222-1559721	-7.573556675517344	-18.486052982790877	-19.263712254634953	-10.435551220913181	-9.063448226451387	0.7875892944361568	1.3761405748402997	10.479360668781734	7.279648474266475	9.486367803329598	8.737924281237945	6.961639915096529	1.6806839062132066	4.940051594654782	9.566516203384515	5.137259627922778	4.597878409506661	4.782329995945172	6.384146129375761	2.4871464418699722	-1.076697745514295	-2.401411587548011	-4.365908769270846	-0.35745556757350255	1.1737218734474009	-0.7359535705891888	0.7359535705891888	1.5482327425807536	3.1884429158284533	2.6454201302171687	0.9527115521825327	0.7359535705891888	1.3821770810048504	1.7083487806465105	4.476048584573349	7.562370910449782	4.934975576571519	10.14131238139939	9.139355743883092	8.645415470117177	1.1118959155158696	7.388796602316016	7.359947865740053	0.4547195741423294	9.497430403649185	13.765774654045789	12.276694362906028	12.846953090713056	11.25405379807221
chr3L:22281100-22281599	-2.100729112672577	0.7628425964208264	-2.3581974898605345	-1.9285194001536214	-2.040447078378895	-0.5326373920414132	0.5949989581238139	-2.7246145352622793	-1.1323871020704532	-0.5872627528776598	0.7954465043927974	0.7884590887847532	1.5559958207660485	1.9262599057191523	-0.7953235719989749	0.288769123076823	0.9724606724908951	4.78669540044004	5.598167635127377	0.3314017100043084	1.8817813279678384	3.312872034945882	2.235518642204707	4.579776358283206	2.4233930662532446	4.994437813554477	4.587659220136349	0.8069648922331522	1.253366225239122	-0.4481212614407176	0.966162192036456	0.7093823581828613	-1.2532495152244139	-1.8600852224921816	-0.14552692543946202	0.8451045759863262	1.1192648229265227	0.32675222119505476	3.2202865299941674	4.190656552859739	1.6832675163592656	5.8576892177396696	2.6172923035054216	4.164932078372314	2.039886677134031	-1.7816058397758117	-5.123663667580216	-9.485040145280681	-12.491206558662231
chr3R:27619222-27619721	-6.478859625874244	0.16086111532480685	-3.373871613708208	-5.1780046536878945	-10.222174441516945	-9.682954737616411	-10.786469731404376	-15.585387892573157	-7.963181686543185	0.0	5.820172057266004	9.397134853078905	6.61836047353027	1.0216415987285858	12.610015808772978	14.833346135680042	20.14648143964688	8.700727151645678	16.94263996117826	19.293554809530608	19.68987327919949	21.92941984096518	11.374418870429508	10.61740207989291	14.171008105948157	13.617687399378308	14.242915875480419	8.19069037041212	4.403289040934782	6.236634635740303	0.4245842351410431	6.851903169907526	3.5569056067156373	6.702915284961244	3.496114948810099	6.310087377883503	5.958709560205258	-0.45046033713091593	2.025868091727242	-0.33055218578253465	-2.4527590621967446	-2.511046594363421	-1.616512112425821	-4.296177362838452	-6.9253261064880665	-5.326407112401697	-6.883021389427504	-3.6669367630415985	-9.973636923792514
chrX:10373033-10373532	-0.4666095473949303	0.0	-0.5517556197990399	-3.814220144957004	-3.6702605173548135	-3.231847410273158	-4.09370681562009	-5.736950576572113	-2.7957620818208415	-4.7257152011399945	0.7357890626869555	-0.5796503737511017	-3.5406491659423933	-1.0668755590631576	-1.7631032018167132	-1.6965487403540631	-0.2508347502817745	-1.0668755590631576	0.32675222119505476	0.47712125471966244	-0.15476836551837433	5.080675401884217	5.434554907921392	7.00287050807466	1.4637527426815686	2.259982999975834	3.3827875603986124	4.7424671597857015	4.433723329556007	5.0379108872982235	1.9781694560193235	3.792488997970847	2.7720877783875246	2.195456902198785	1.8719615585114593	-0.7359535705891888	-0.3842533059311557	0.9884928598239788	1.3113405296929186	3.2866097290105123	3.182026564871096	3.354846732550673	1.2353954783357064	-0.19928521575575764	-1.0083128477858923	-2.680515920522018	-1.7557755517233715	-2.262273430358357	-2.4341639334259195
chr3R:20097222-20097721	8.504600559981833	13.55895191377556	20.88587359875863	18.360284449099574	14.882751033077035	9.534556104972287	1.637762597236989	-0.875670662712775	-4.822328350408204	-10.136072530005716	-11.717101859898058	-0.4410558679993413	-3.7324409817990154	-6.075296880926466	-6.676123985473955	-10.947302725236895	-10.221219377373501	-10.50724595661118	-3.288782971664998	4.202195162557161	6.560075063340667	6.301642475691681	5.348960812680304	1.8894458645505496	4.387581226238509	1.698815535848976	4.337939211791434	13.139482826364658	22.03050336665675	25.112763511193226	12.851448352491131	14.572804574686193	18.317295776298078	12.81577319124789	18.031641133353695	12.79610948679527	7.543513911184859	7.274244534123979	7.211354665708742	8.122946846120628	6.380532393628192	2.9306674156724695	2.751804192119271	2.80114723673061	5.941287396446062	3.2917084668125005	0.08859902902778174	-3.5634073893405986	-8.162405543609049
chr3R:4845722-4846221	0.6533397802400579	-3.8431204651214874	0.27637074003757595	-0.43164543668331573	-0.7349911457550486	1.7747899969308505	-0.571320832380594	-4.516664618049113	0.11875321975176696	-6.322066087040679	-5.034967117426229	-1.3473244509160707	-10.140281461007662	-1.8447911902644203	2.8110018566034953	-0.8236791214854913	-0.6610055706295627	1.470083736888542	2.767727107987818	0.38054047340964037	9.804674998506727	11.31160726322316	2.5349840601615057	0.7357890626869555	14.105430112474606	14.676125882311268	8.215441325671282	6.548396484723738	1.1610439107987276	3.5881440867441077	20.100016771701583	13.683345726369474	10.690251788639163	15.013688945183905	9.513675463847306	9.699262727734851	3.1332348496743667	2.7074120352071107	2.3734866743062186	-1.6662633538807459	-2.0073159348559355	-3.160699106291675	-1.8412048425984726	-1.5474151936727185	-3.1332742220027185	-6.010327536291242	2.465493939058609	11.932499672963733	18.281228661962388
chr3L:19680600-19681099	4.23741819467072	0.4059731898628232	-0.2887691230768229	-0.710844112941198	-3.598455674202419	-6.024186517937696	-3.5229338445146405	-8.149998227317461	-11.778575498899977	-10.327555830112107	-13.807992295030093	-1.904879077901584	7.7402150277431945	7.396565155624236	10.988164415589907	9.093906884015272	4.294479871807688	5.32400794813639	6.7394998772160895	6.204263758847516	7.9480151699246795	5.807635207880582	-0.9222788938924336	-1.8416233096169647	-5.89855369350305	-5.644634143509179	-1.9454329396629568	0.644878213663136	-0.8979937133131785	-1.7248810663793266	-1.5091444511193077	-5.087480436677492	-1.858465873756351	-7.246495431543334	-4.6461761634581915	-1.840036773276907	-0.9059652567236041	-2.81744871221969	-3.338623930900393	-4.535435726959347	-4.070656080162895	-8.051145267053174	-9.76890508105155	-4.906298861949962	-2.0027685766756016	-0.9059652567236041	-1.3821770810048504	-0.5050184077099936	-7.828124396409604
chr2L:22168500-22168999	2.0549193228979203	-0.8331037697083299	-1.8996185933960172	-0.9591312608573317	-3.8713775707499085	-0.5559456398542242	4.9945953843178845	14.518534464840005	4.534842526888545	12.063735921743525	9.859408787948706	9.11502076458751	4.991233866289993	3.498343695522117	1.4317254778947752	-0.4116225161637885	-3.0031725912024245	-3.556679114390248	-4.106644306407504	-4.658891254338305	-2.35045664118099	-2.893752416520255	-9.600374655658753	-3.337308792294447	-1.7437408614916003	-0.7704129833659255	-0.836839290246654	1.346357331588886	0.634776860452813	-2.5820179460996355	0.39371457219821465	0.5528525503152409	0.9884025563631851	3.2507704889099944	0.23954779564172127	0.8584447291565369	0.18651521453571215	-0.16174216107915365	-1.8876475346418744	-4.463228189040337	-2.544308917722665	0.06965463948368761	-0.26145052715670036	2.2025843141548247	6.648654718423962	2.6615327826954327	4.827716486779788	-4.848999768511156	-6.00020819054764
chr3L:4243000-4243499	-1.3556679005074455	-0.4643668909760808	5.599205234773125	13.531153584844782	20.02280941653376	18.73022738142738	7.188299709746213	0.32675222119505476	11.39471456514711	14.14716371422213	13.846756656911532	16.181616028706795	14.40409466784725	11.955445327681922	12.739069376266992	8.479298677216855	8.053938740383337	6.368676505389255	5.737497373584477	5.8436146182150015	3.98509102302612	0.5513544281558707	-0.0896073058587483	-2.019487400405657	-2.0725876473316154	-1.4303113956300342	-1.569301672736087	-0.35820213482182645	-1.7567639050373223	-1.3586363994772879	-0.5565215778179299	-1.2165054426746265	-0.4734990603979362	-0.8760136239595218	1.3151271865931067	-0.8059551290804287	-0.1390858475844859	-2.923858844234345	-3.7234567464982313	-6.876742128329033	-5.92037482952202	-4.976637162990014	-5.251982042491981	-2.633077477989035	-4.324155543470947	-3.338132221882965	-5.06066878368029	-4.424079341448508	-6.9305787752921635
chr2L:2365000-2365499	0.0	0.0	0.47712125471966244	0.0	0.47712125471966244	0.7359535705891888	0.0	0.32675222119505476	4.284789549746958	7.833169240124881	8.559214911777218	7.04259488118125	7.663065351339539	8.899950100741082	3.605674310799649	1.9084850188786497	0.0	3.1853685394679445	8.62398670893278	4.2748739466504215	10.544563273846661	4.745326105820407	9.763418344885064	14.314361015734256	14.296308730222325	7.584071419214895	8.93800776708322	9.961610527318484	7.462568199514635	-0.37107205997171755	3.9647586348903734	4.065554478877612	2.9060480162661855	3.89313984835244	0.17960423508197096	0.9511032122711743	-0.4969897131424179	-0.7721192807655561	-3.175837102237826	-3.1282898769803706	-3.656647382822174	-0.296237057586274	-1.3225336059632578	0.22407746444571308	0.0	-0.44567862925099716	0.12230069101661226	0.02753611668572018	-0.36313023138043055
chr3R:10133722-10134221	1.3739534338308657	9.072976467654218	6.890234023028552	11.279788420037745	13.58888439950477	24.918314782662062	27.904831186144577	24.76299310376767	26.439372049682365	20.52742734265954	19.19833239677141	9.760246491548259	9.17720198563199	8.657034473852567	11.26875530341342	12.215711634052536	7.231477586577705	10.853322940516199	4.371352922408707	7.437484762479895	7.787215556439821	4.779208424193614	2.049957243906024	0.523881228127492	1.191123213694726	-0.3392949104686316	-3.4051201140896232	-4.602534057185709	-5.737114940832134	-11.366018059918153	-14.248066218181389	-12.929630931912728	-17.822695619831926	-21.614576920599244	-24.010047151763935	-16.114032278206732	-14.686275114734157	-24.814572109986987	-35.13791158434667	-20.62712987580601	-13.303609674637983	-8.527561966182628	-0.34114498342306415	3.382070850192872	0.6350492198339129	1.3079686580507313	-1.7389806987376852	-0.9621883519133332	-0.5057603810115799
chr2L:20121500-20121999	-1.569970869149501	-4.714396836649872	-7.335631051880111	-10.389926205391655	-14.202185381700948	-19.470494424701727	-14.387675610938407	-15.872263555062823	5.343126743529892	12.187138047815845	10.741612585973849	6.506707023749077	3.217962153471817	2.421198912142234	4.772066543044516	0.6167285735418343	1.4318374563379732	3.000152621033849	2.998658369229858	1.9337632765684334	-0.9015750580995119	0.04302794816928268	2.7879368462919323	-0.4631846809257162	0.5344629498715283	1.0466924622419154	1.1448870952583254	1.4443166390277304	8.009492629582825	9.05339087386437	6.353979062806681	2.1945982172488216	7.1163929296061665	3.569030450552624	1.9491601654866917	-1.7714465877656351	-4.9004655638643575	-9.243745012418584	-13.87728940996526	-9.675553682307129	-0.9883858818676385	-7.392350043731535	-4.740871478353818	-9.470177283943546	-13.043277525405154	-4.386557203704744	-7.3630693830851355	-7.04413838796151	-9.464443029379279
chr2L:20350000-20350499	-15.379963472227134	-12.350162707149616	-10.800201703893082	-19.392182710119556	-16.31583512882365	-12.091134057043877	-4.580388251179747	0.0	0.0	0.0	0.0	0.0	0.0	0.0	0.0	0.0	0.0	0.0	0.0	0.0	0.0	-1.4920506523353496	3.306405197717151	5.770673667033402	10.535075111857333	8.0231127273367	7.209494330002131	6.893000438526375	8.830882985884271	5.479516872849873	7.872470948293834	2.238970437219202	6.568454902641107	8.518162859152591	9.743670642030722	6.5613679827576386	12.309224638914156	9.355809017972645	4.341981692813491	6.389250026278076	6.17185659443868	7.343820005930708	-0.30718465596295047	2.9593112964029364	3.142757895039108	1.4129575903379732	2.139248959205072	3.632214095993524	2.1578125599115996
chr2L:6647500-6647999	8.577894852353895	5.998973666682957	9.909127049036586	4.867783892871489	3.660452359742359	6.42321759721289	1.9084850188786497	2.437574874799124	3.349489383286944	3.4737522593438594	3.341733795449231	6.042500345846716	3.2004896425952976	0.09393649727042036	2.2200206844383104	1.3781403950191902	1.9719982406696892	0.7497549651106361	-2.606901467478703	-0.8065359368777398	-4.0356953097933195	-6.353856160113607	-4.121150542455992	-7.235724285952968	-4.893694108865057	-9.813959182233058	-6.755334076363971	9.773430146158965	9.917202310461	19.882829149459038	15.961377923023674	15.48328780292533	16.885091774350492	4.127102753755368	17.089274173465018	13.060681378695342	10.456771425244737	10.359236787728166	1.316392512025748	-5.57715838360439	-12.13148828934049	-12.291089366601767	-4.671055724127736	-0.8065359368777398	-0.5050184077099936	1.3821770810048504	-0.8065359368777398	-3.922619266899286	-4.202563559598381
chr2R:8088505-8089004	1.7494350818224855	15.70537372144942	21.247359943038763	19.83025431662751	18.16230227795174	2.1677726413203837	12.599698116089064	17.700265306672758	17.03694949732056	14.490711002638257	2.817869719865359	2.6802236318729786	-1.6201192457861708	-4.5994673886008925	-9.12867341549093	-13.913560738998898	-14.741746090952526	-18.845492875934983	-21.553115323489955	-15.81870443667686	-29.270309871835085	-29.081947641837004	-30.842576127820205	-7.833044284367206	7.5690321757775	14.237638275340595	5.718399349411198	4.640912916210389	-1.9342423343658022	-3.1479096101997164	-5.994260510849998	-15.711907731305097	-20.2842592196676	-25.229974036424707	-16.7156023161332	0.04763417929888711	-3.827971598916806	0.6386086207048118	-0.01866746480353682	-0.3869702158770304	-0.5985230607285866	-2.8385189636786854	-1.5924803748183434	-3.144092392696618	2.643357310942405	1.9886778659173066	6.544882643777099	19.095050963102313	18.884289960165862
chr2L:14588000-14588499	-1.9538689094467487	-2.0397251781185077	0.3842533059311557	-2.704601631238982	-3.697679583532444	-0.6042501007168597	0.06126528648380753	-0.7359535705891888	-0.9568070777091172	-0.09074198831475963	3.165158185700255	0.30948512558811786	0.0	1.8593455580034588	2.711318949912799	6.440143358255983	6.534997921181407	3.1703242568608943	2.686180065420666	1.3207272159040735	0.3406990723551881	0.06076381298966621	-5.141602874823584	-7.284247401896301	-9.234394879331305	-10.848888201292805	-4.454268618001079	-4.141361058799482	-3.2670162949695563	-4.564724709033584	-1.1025798087163392	-2.9603073233174575	1.4313637641589874	0.9207074752827707	2.301705130470697	1.5789896916331132	2.2026794732399595	2.347806783226195	-1.3051580642348148	-0.28653785045677277	0.5166915057433749	0.15559505174122573	0.1731679895411136	0.1159414530232776	-3.0981459014396653	-2.032428892892532	-2.1642074267449294	-3.28187996121804	-2.8579432369778677
chr2L:13203500-13203999	2.812007706788737	5.033207579876259	4.24248975011128	0.9884928598239788	0.0	0.0	4.267497331480004	7.049939863984321	5.028745910359524	1.3821770810048504	12.864654539626754	18.01966505156651	19.056172102515347	12.170918662110765	11.925709654674725	11.476836871145625	7.081420618502132	7.003980394424571	-1.3485107689208502	-8.652291794197938	-16.627129173325358	-14.751916719253323	-11.127373358717294	4.128693506158871	13.618079507731984	19.9465260998926	28.263603554794436	21.33125439227613	22.157980729600204	18.96520948104826	15.65635176971728	3.5704749718030344	7.775797422429547	5.589945059215016	8.409917436880027	5.242717416506806	5.438028908717372	1.4455765755984629	-0.7516609113759508	-5.540373634513036	-11.136179818764047	-14.011960839133787	-17.647819740509785	-13.758156208933023	-5.414165514684255	-4.172123742830772	-9.964627852183067	5.544911987448937	8.047195179815132
chr2R:13344005-13344504	-1.083741675356991	1.2244482635281608	3.7734687126860904	1.2109534477185606	-3.250192933238165	-7.153920930049748	-10.155631105016221	-14.453269691752611	-5.282657840192827	-14.739399880960827	-6.0981920905916756	-3.548950723269676	2.2958729787911483	24.102668077593368	25.721473106356637	19.566546330563664	12.955306534125446	9.998162702451829	7.075811809385125	3.9649450117032634	-1.2542554668765868	-5.468363782025442	-12.402375069255841	-19.801811200789604	-18.291825069110985	-17.43753083956125	-5.58623830705875	0.4933947303957272	6.886949355892781	7.174833454443237	9.247807682967851	7.932347709140106	8.859151945004292	7.580140270707651	10.657030618981382	7.065701636623171	1.5998718206201956	-1.7519643296063576	-4.98664858018689	-8.54453261192041	-14.365969306435703	-17.704991774004615	-11.770895846882285	0.2946771618502932	-1.4591451745977366	-1.9545558149583462	-5.707116971371182	-5.555389501792605	-10.200926964590325
chrX:6118533-6119032	0.0	0.0	0.0	0.0	0.0	0.0	0.0	0.0	0.0	1.773021931513015	-2.077884835385907	4.7007983132893045	5.67991032719495	2.9903908871231644	4.3046125261232335	1.7792382269313907	1.4444045626603808	3.6648261964474025	3.5969099427907842	3.2261805507239605	4.521064689688739	3.418805898618184	4.454235509565388	6.983971175314256	1.0668755590631576	3.3065552957960134	7.397105634421606	7.536066068564011	6.929175016925184	7.885875486235123	3.73553109688202	8.122117786117478	3.274540458958647	3.7345113459035497	6.1441289139681645	4.44997764498578	6.843319989444454	9.439094987110375	0.15117730789243075	1.7202851485054578	3.2606098123166105	6.03506527868593	4.425131975123088	7.695547773720548	2.400452057849907	3.0068096826747728	1.5760322916457163	5.402767628772321	2.6179207113669807
chr3L:11808600-11809099	0.47712125471966244	4.519416576671785	14.458666135490805	3.0334983336919925	10.781982578869572	18.582458534150337	14.76299923468575	7.766038034686417	5.593555221753716	3.366167102682955	7.8430039421288935	15.02682054104381	18.445444789486075	21.473178036632735	15.116499303281017	10.04198461470988	15.382770732406758	16.869236215975036	7.093579173536632	3.5567066465265986	14.295009384653955	13.052811138835477	7.153851186955912	11.614043682040524	12.049138159783526	10.45693017181739	10.09007301463018	7.940143019082286	12.422118850312888	8.739389921212567	3.503360211474917	0.2767417183793433	-2.940413259514846	-2.680324166358979	-5.3847642039029555	-7.198710699687201	-6.723820956235365	-5.258995382794814	-12.987135852145576	-15.653322174434416	-4.871672973263282	-5.721157231839238	-16.358490675173464	-20.689441632727288	-18.88620071612726	-17.13712373932822	-13.419130476480843	-3.943641817502481	1.087636782058556
chr3R:8856222-8856721	-19.867246191891063	0.8099258278262055	5.831815490954277	3.644054962703099	0.0	1.0466924622419154	11.191932446816882	18.08447574481754	7.940895397389065	13.595304356439732	13.531030492756905	6.6576611254657525	13.501008742898	28.747649983378164	27.1429269382593	33.92540980307822	24.874738120528285	12.765558866202575	4.838462358097621	11.870645029988967	14.259547157076272	11.79146795582934	9.508671875610561	7.789861434599191	8.037485875792452	4.370327089538882	-0.289727217512797	-5.270608053525198	-6.355905327291101	-4.5152896462487595	0.17854704073555205	3.0968439335652835	0.6380564136401886	1.8712087016884396	-0.514230453155791	1.161473838795389	15.317210365420427	17.389533349480143	15.811757338931837	13.568522425316475	5.7589628445114425	2.9940555384301146	-0.013228947460711632	-2.20221043110728	-0.3455260472453601	-1.9110201983670942	-1.4242034465525613	-3.6932926549297904	-5.150513025664231
chr3R:14123722-14124221	6.005768736883496	6.608955320471884	1.8027107223228733	0.3842533059311557	1.4311889983018862	8.440448841435527	7.414458790582685	9.281993294079589	5.728840195077647	6.045430102670127	-1.3882864985390544	3.1343845505249126	0.49063119596400867	2.668084788757092	-1.7066510735428013	2.500071633723717	1.8455431485305611	5.648975889069691	10.755426909346298	3.6050484539011687	4.805110069260468	-0.7875892944361567	1.3490043022672331	-0.21752717904411445	2.3331285846473606	1.2651725478558733	-0.42072490711043425	0.5338261532803296	0.9032581434294127	3.459729535565027	2.225091131627076	1.8213406699868508	3.664970461614075	0.0	0.19916529609750638	6.758337625834525	5.545532456700978	3.752559939566048	6.296054058315287	0.8837174796880675	4.667864831064664	4.335347311013419	10.425880109455104	8.29329602129146	2.832979268417448	6.619119285282857	3.247782691047136	2.7319120541769655	-0.504310709963745
chr3R:1834722-1835221	1.9800614733795974	1.8205221680626014	3.143370612038581	0.6426586887572322	2.284240663012015	2.053956986943908	0.32675222119505476	-1.4637527426815689	-0.3842533059311557	2.267886530648887	3.6671054944090664	1.809633445534136	1.9084850188786497	-0.6252873828651145	2.3516053377840502	2.4258325580127194	0.32675222119505476	1.9084850188786497	3.3482769895046918	3.8128499670747633	6.289190198142333	3.274839409080492	1.373812516516205	1.861320332166566	0.743481877505264	-1.452834434006685	-1.6259720127604627	-1.2487571497185697	-0.8628461521674671	-1.3801618529993456	-0.794755915882814	-0.4005940446674448	-0.8881232239143072	0.3842533059311557	0.0	0.9649816693497333	2.0556886796386107	2.4658709208891185	2.861545621954998	1.7445679305952457	0.47712125471966244	0.47712125471966244	1.5371528299604758	3.424040782514215	1.9800614733795974	2.602383201942968	3.0419791832204215	1.2278027072911828	0.74515060625394
chr2L:3813000-3813499	5.56969017473625	3.5861223162136833	1.4269882383936003	0.5235560752855454	0.5727281186077208	-4.659288414477349	-1.3369910944100898	-1.0004410830480635	-4.104052388332674	-6.162904282205611	-0.027731906540329948	-5.26748391371067	-6.537116815229816	-8.273677844995177	-4.5175810094503515	-2.7702828508963173	-3.265607383617989	5.220034654950522	6.676847392924385	4.304661357228983	5.995756261170648	7.6547132380523975	8.930488852785288	6.51005048391768	5.525875909774267	7.275089257496218	3.0936128660971187	3.9747077896291527	5.182237217629237	4.046914544660292	4.889957755784296	4.656192030094266	4.310625178137453	7.536847253363835	3.3998184143296855	3.614657761744762	1.2621170752839719	-0.5404576888527404	-3.8331777542418144	-2.8756866431680335	-2.450973858903979	-3.8077967664319567	-6.487113472596642	-4.0660794457880005	-6.094788717370904	-4.665592653879655	-4.263949072581581	3.4048825467336825	10.661749679885721
chr2L:6481000-6481499	0.0	0.0	0.0	0.0	0.0	0.0	0.0	0.0	0.0	0.0	-0.47712125471966244	0.0	0.0	0.0	0.0	0.0	0.0	0.0	0.0	0.0	0.0	0.0	0.0	0.0	0.0	0.0	0.0	0.0	17.437533416964083	108.94731709120548	120.8641085407597	63.098404544203035	26.221685287830475	14.73213797595702	2.283931493896462	12.65506804404042	5.297975976312028	11.100404337747692	6.663081986221949	9.204643162527379	3.2366047433281113	1.8154021343855717	-0.46468549038937496	-2.934045779220782	-0.9325618220134277	-7.339501264518471	-9.470248324945281	-1.0466924622419154	-1.170041379908726
chr3R:6521722-6522221	2.060683332355973	7.309937569487943	10.946390844044434	14.991594449565971	8.20580684853675	10.411844158798669	6.881252770740516	3.9112800047401266	5.744439481602692	4.834206158394807	5.034491362107441	6.947806924648881	6.833782115652986	5.721708264252953	4.59489178490216	2.519746740748682	4.355432077216165	1.6836212253022087	1.2417203437958086	-2.88955917496843	-2.48437817585932	-1.0406939936858786	0.6209828697215453	0.25382283768169206	1.289886681105268	-2.568027751363616	-0.1316987860573225	-1.596105994012739	-1.9380903279567985	-2.7446034418740712	-4.17253670850383	-6.066703178826621	-4.54365692053273	-7.527013369878374	-6.450427990319957	-1.7363837146557404	-5.9263459355583485	-3.3138862613438143	1.035656817781635	-2.293297084464531	-1.2236300377577685	-1.728556389006577	-3.533526368534647	-5.431557476938499	-6.587089003081108	-5.880069893886989	-5.144865545964501	-5.927955647369232	-7.264529809572503
chr3R:5588722-5589221	15.943848326458067	13.933434276375618	17.096852076800317	6.81801753098765	1.3768430568588477	9.940362614443528	18.704214099159667	22.25799902586347	10.55621440675572	10.569731170833757	9.950389712839483	7.654196657931203	5.954882715187417	0.5177395770407605	-2.753091176424709	-5.040220789665418	-7.274686968997725	-11.481779814005082	-17.732922812837806	-20.091935380459987	-25.459854481192913	-24.280580883207833	-22.569387481960185	-16.119571620038077	-14.610770543330506	-15.687089417245001	3.732518254566288	9.67343903149527	14.98984660267874	15.391044769140462	10.842652326285886	11.578587460418706	10.632522149614582	8.216759540284498	5.495003698782306	2.483562405555255	2.7159224814094634	6.891919285141355	3.318969775740824	2.5027758466026455	-1.32883213962339	-2.9956919782597624	-0.889746780847476	-4.8645718184120605	-9.915058901531909	-8.349730147636283	-8.116234678352047	-4.795588573898507	-5.091681388888298
chr2L:20797500-20797999	0.0	2.235671427812047	4.460849266692231	8.489190547092734	5.3346188073468594	6.411615001816238	6.229176624476616	7.935164977917959	8.440378302143206	4.5273893069931885	5.950696191142374	11.872765992255468	11.086274759106583	4.300667499417487	1.7249204852256554	-5.274143248076123	-13.31800439978377	-17.065421442232186	-21.15930033326866	-11.765220082658157	-3.060825588568258	2.2879864532070244	19.35271844537769	6.438741171148309	12.103965419217227	11.114157188147505	10.432502287164832	15.243171572672228	8.73006973636654	0.8065359368777398	0.9356759670197776	8.134803020583298	12.155110893817506	9.964388748557347	4.264022021409708	-0.8128376095704931	-7.207116746598005	-8.078695629019453	-7.083224912982133	-8.301079549086205	-16.403970475782753	-14.86428875930268	-9.684866021428467	-4.803913643984113	-0.7469399647230017	-1.8724927961657678	-0.3138672871785121	0.8065359368777398	8.186349738736398
chrX:6004533-6005032	-0.5923606296040641	2.063586613240942	1.0365138027648781	-1.8997596453764125	-1.51712434811093	-3.7055843629321497	-1.677135905629296	-3.7536283041921052	-0.27324296096840145	-6.109274991865173	-4.858715548695389	-5.777557800889677	-5.4828238315577575	-4.070809166737513	-3.975131018552384	-1.082415305211922	-1.1596796680313946	-1.5986967419016476	2.3108289303614296	1.2274500966393653	1.392723410184599	-1.3701189280516166	-0.8335065807611665	-1.444680212673411	-2.942461993035683	-4.781063933523247	-1.4703071913579715	-3.7163825417834726	-1.9640470960068646	1.6344174629865662	-2.8781058895717018	-0.5180114084358142	-3.0273197986306633	-2.02723944418773	-1.3714886238301478	-4.763458884402905	-1.3698640557578359	-3.8210484317593063	-0.14152892782810203	0.8097988415125494	-0.5211681367090036	1.6205717679547686	10.463785584838869	13.703279987087125	14.316810007001838	13.876291781592428	11.455891747835656	10.474892137627625	10.814875576036208
chr2R:13401005-13401504	16.561826081979486	13.097211849870352	4.842008251198205	9.611741317777394	3.766062627914394	5.7974507490241685	1.7401774291557504	-1.9008273854386306	-6.105963602447778	-8.532847292862408	-5.604415217778543	-8.15188052229049	0.5813628905998097	7.476965764950666	7.860557029282435	11.069789579613225	7.11663095742995	3.0200183660521187	2.3014984664283205	-0.2164241056189332	-1.7474597918498782	-3.2481126437417154	-6.601853591898386	-8.031469859206355	-10.517389114477314	-6.26233251577687	-1.2151863674936945	-2.5852699766393936	0.8438763304563424	1.1494622978983966	5.613852433070715	8.68176573423027	9.491543347779112	10.778851410993292	4.567858632155132	5.428312329565255	2.7707902927740182	-2.472114111753549	-3.370342272467793	-5.883275824877925	-1.3093393953721852	-2.6050051142775823	-1.3754738181310284	-1.2211639322297794	-0.2872738365562307	0.0	0.0	0.0	0.0
chr2L:19888000-19888499	-12.04772500700115	-12.725450978242693	-1.774789996930851	-0.9884928598239788	-1.9084850188786497	-0.3842533059311557	0.0	0.0	0.288769123076823	-4.230462400648239	-1.8141184215594417	-1.1574860504345765	-1.3792286197708759	-1.488962234048581	-0.47712125471966244	-1.9769857196479577	-0.47712125471966244	1.4561126284683583	-1.0484671711285158	1.050474191323875	1.0957891629128205	-0.448701115262581	-0.1671187774347485	-2.2263700286909316	-0.35753183031429875	0.9059652567236041	-0.3842533059311557	-2.7197431914112564	1.267142138836621	2.3081915616452178	0.9884928598239788	0.0	-1.4637527426815689	-1.4637527426815689	0.3842533059311557	0.47712125471966244	-0.47712125471966244	5.656141496602858	7.5775598023213435	8.198311100800773	9.864694590383593	2.8569394380964694	1.809633445534136	4.137820730981792	7.39017620355112	9.557898310880946	4.605763192508764	4.934975576571519	2.749644240912943
chr3R:10549722-10550221	-8.397218071258926	-5.514938310023936	-8.860433387437508	-0.7869235550701423	1.4313637641589874	-0.3842533059311557	-2.0065559989325443	-2.6895933460427885	-1.9219860321271727	-4.338448250037829	-5.423107887560548	-4.6330695842994825	-1.8014827036459868	1.9799803208680142	-1.7129883556190966	-0.2138358237982393	-2.3741727933729115	-1.4438432384487505	-2.8316167256176428	-5.960756720404863	-3.260633264554462	-0.47361638658811417	-0.8204192254650764	-3.9851431981316487	-3.8537732513202716	-2.0980027206634064	-3.2811588332851636	-3.3902959049788577	-4.723275590053369	-0.4674717994398391	0.24460310793558995	0.9884928598239788	0.2614505271567006	0.9884928598239788	-1.5111911273383138	-0.918293595910372	2.574271066412625	-0.12161867248595881	-2.7285928155171044	-5.478465716306148	-3.3854358753682576	-3.7058535818318417	-2.4652155574996186	-11.517208116474777	-5.100433831555608	-5.300345770706203	-2.6054638176841	2.259982999975834	19.65622628994573
chr3L:5127100-5127599	1.0790977194021332	1.3197504034470002	-0.5468983500221195	0.5024303096386614	0.9568070777091172	-2.0822821447021598	-8.162035214269126	-2.9156969147121443	-2.017125472949985	-1.5906707975797865	0.0	-0.7359535705891888	-0.8768927084489615	0.03414774213294491	-2.1922207566704555	-4.12711497877495	-2.678657106145756	-2.601291577016282	1.9084850188786497	-0.47712125471966244	0.6252873828651146	-5.815540736727864	-4.411541561623121	-1.6391404946334198	0.4219046528503187	-0.7357890626869555	0.0	0.47712125471966244	-0.7359535705891888	0.0	-0.3842533059311557	0.0	0.42720626411911994	0.7359535705891888	2.3477767696269694	1.1357980648094343	0.0	0.249517093244843	1.9789609756414102	0.8819455811986521	-1.5680956148600083	-0.8247480736822003	-2.698759215507217	-2.9449768716853892	-1.8797508540580177	0.18105088102972228	-0.3842533059311557	-0.7359535705891888	-0.9884928598239788
chr3L:10219100-10219599	0.0	0.0	1.9084850188786497	0.3842533059311557	-0.47712125471966244	-1.4637527426815689	1.447883514749595	3.796555945319699	4.010069506440338	8.278254458129307	4.172784982502383	5.417484197767956	7.24923416177298	4.098047364548179	3.136056353876885	3.8454106262777628	2.9939172005298293	3.9963881969394355	7.2461067341225185	0.39951796900504793	3.284395092387984	3.608602128916867	1.2251159391809006	0.6816519536376183	1.8974069852353088	3.2853684495990865	6.5445446662867575	7.464071551082782	0.47725674701523	3.5304885221708067	1.5507158434120354	0.9831229762172857	-2.3875876889417427	-1.0887869103796826	-6.57780734816056	-4.222507013612263	-2.696965834824238	-2.8507130993513767	-1.9820879479478442	-4.747772918939162	-5.174779898252607	-4.827935370481336	0.18946256670265715	-0.47712125471966244	0.3842533059311557	0.0	-2.5256901599651513	0.21052632091416779	-0.2240774644457132
chr2R:2038505-2039004	0.0	-2.440881856766676	-4.018673089123025	-1.3891769388899315	1.0972538114106931	2.487864213124516	0.7875892944361568	2.5074232770240985	3.190563397959772	5.195459892909472	3.2474198865143107	4.763729753712291	4.9783332836035825	1.4640319182341428	3.669357884469646	2.604429420839168	5.205429620064394	6.233235398383721	1.4376871927041757	2.6877502841030876	2.105753624591776	3.2329657312274276	2.6319165557594006	0.8780125398309774	-1.2501311066266303	0.8731932939300534	0.288769123076823	0.0	1.828430399413455	2.2077348045047755	2.714458537927936	2.8790198012124133	3.5147969668939254	-0.800288295341399	-1.1381300262893685	-2.9037091631494056	0.6643270692496608	-0.5241499940794445	1.540703041706915	4.187672806207102	3.0879900546224635	2.5988518740882274	6.958778195899923	8.061179143133222	9.17755604470811	3.4424170115869983	2.768263623639145	1.0532330074747214	-1.121983902349733
chr2L:12021000-12021499	5.3107211952265825	9.073852153562619	6.552350003426521	4.551914539834959	6.577733518202095	5.118526340380311	0.0	3.2212801874862422	6.71247674040031	11.341749569090018	8.727272034389278	8.152567700302724	4.784622074102301	5.752745927756541	5.9378278563355655	4.7904679119873546	3.040398120524743	3.7064939623837128	5.739152139547033	8.30899081000481	5.960440673692994	1.9400514704350007	3.2513657185470604	0.8057111460411054	-1.595782900664984	-3.1695203039883877	-6.666192201637231	-4.384038279957984	-9.827843373397089	-13.823583405909536	-16.421615377082013	-22.5636044263924	-22.025289717705373	-19.427913371229625	-8.634724301853538	-8.524462624085182	-13.829913465336725	-13.450163357784932	-10.422693656515856	-8.918859466239034	-23.799163830635074	-25.42557741739613	-18.941217309885815	-1.994088911701105	-3.138072176710962	-3.3725629451979833	-6.70221227840581	-1.3821770810048504	0.0
chr3R:25416722-25417221	-2.975079661814267	-7.784689763297841	-3.739231688949138	-5.4997032133616655	-7.384496218686601	-0.10494793010146275	-3.2129626275627565	-3.731344086808792	-3.533124052762424	-3.158476665425994	-0.6867325911188109	-1.0467371413419484	-1.4281105831047702	-4.8122813056426645	-4.125476753455234	-2.080473223232309	-2.2592271050173527	-0.30296994952938083	-2.0090471387964484	-4.25321151146534	-3.8000978445566864	-2.3068891508229346	-0.6173067658815126	-2.1637918384852024	-5.626822761504239	-2.9931267540870388	-1.7852197928690405	-2.267173133663686	-1.4112989597637617	-5.060622215327631	-0.037206242404601686	4.959073415899397	1.2366280366378875	2.4004386787237415	0.6609680341800337	0.6992897620026995	-1.5096848873765751	1.8637166806272942	0.7544122955087782	1.0668755590631576	2.5293075744121984	6.075727886607032	4.089739599691182	6.567962780699729	6.126625883265731	4.264329000128885	5.203237217401162	4.41337860296709	3.112471375852336
chrX:6697533-6698032	-6.153239595131734	-9.572297827868638	-11.657416623658477	-11.17642929458029	-7.337456304466396	-2.3155303483066034	2.644388082558916	0.48543331568908393	2.304552488260801	0.31938691596649216	1.5839239000240748	0.9756419622960656	4.452302877662119	12.643154689210276	8.773820629963717	11.620470410915635	3.5561418108045135	7.557909995281837	2.3425889041682737	9.568211837897517	8.281162805440509	9.357496967029384	8.05146675587689	5.998657447522671	1.623127538627913	2.254836515068951	2.2785375127993888	1.4321578618435917	-1.0725727256785085	-1.6298043009099028	-4.754534144119286	-3.7342659822365283	-2.0647558449388397	-5.388966763573835	-4.277364261432861	2.787375272425451	5.3778087520844595	2.967964068562681	3.1559958228791003	1.3880084793033474	0.553641783141367	-2.5368302888915557	-4.427836647121698	-5.41099254712133	-3.727967590253697	-4.953475140511257	-2.602200183347668	-3.6227998546872677	-6.792911253370447
chr2R:19264023-19264522	-1.822895271126431	-3.7005166444557256	-3.8855228264612305	-4.456017034233792	-8.735421978515623	-5.227378740186513	-7.075871394940602	-6.687360198093986	-3.3486816618240307	0.3143126753005315	-5.406049357537319	-3.3069089790016557	-3.98242561314172	-4.269620143593447	-1.1755478990673816	-2.9295220917421316	-2.7491787992071353	-0.9207074752827707	0.5552050987676277	-2.777770535953473	0.022570269492851368	-1.4481845607379917	-1.127909735810805	-1.8073763168265604	-1.7160657954589194	-0.355161630000432	-1.3821770810048504	0.0	0.9059652567236041	5.4504807912819775	10.365864634326508	8.73889843592798	9.314543686091271	3.140087169442531	5.766077952829224	5.76399876865481	4.817002818910326	3.5609035487412215	2.032272112081084	-1.5568620814305187	-2.9732625403355706	-5.640843952504588	-3.8249504889366377	-0.8721929778770647	-0.47712125471966244	-3.4523028065513355	-8.919689281775014	-6.169245953292262	-5.358370767309582
chr2R:3341005-3341504	-23.82877269271116	-25.341625915049246	-12.682586622088799	0.0	0.0	-0.5552050987676277	-2.60199913538378	-16.331045960692915	5.333247400462644	18.31176209112207	12.101233219663893	18.90351946840612	22.496839221480407	15.620503266668667	15.535454856164423	14.364004267323862	15.601146486386874	14.230541072351109	9.711104771699011	4.902782702842795	1.6310405771933918	-1.8425140030057232	-2.5866203089542092	-2.5131700292008876	-4.918714557559476	-2.8282085984429526	-9.442662214559578	-12.79859752638176	-11.412610212748946	-6.336441803058072	-1.8038982702729431	10.08760238592241	14.750512340543477	13.226684702718257	14.602659994926725	15.090304927134003	7.745340584491847	3.810505001645462	5.373007056130762	2.9126238148395838	4.525071212268216	2.7482244372261517	0.28507297646145535	-2.2392837209215357	-3.104176200498873	-4.392430516513251	-3.9744382006976835	-3.6579066950004075	-3.071323306889793
chrX:19155533-19156032	3.022641070563338	1.5507031101958664	-1.7668469410882737	0.23580893007680023	0.6569312848502502	-3.2251866751436893	-5.047146223754689	-8.159714973801242	-7.318568947748588	-5.08653844553562	-8.33766241454227	-6.493897144389879	-5.528858758055752	-13.246224991697742	-14.25611630750408	-7.5761756500279205	-12.103965419217225	-3.489882244387498	-2.5316615637918756	3.9602138042327715	6.21431972943973	9.268459841075343	3.9414069756968475	7.5807346266112825	4.496452929452075	5.153396055415358	2.409136926757685	3.8495174973064197	6.192026836923308	6.661160368612109	7.161817943550821	5.208487708475224	3.7517194877318665	5.8547303078614865	3.9892278218051667	1.2587464179021675	2.6740103728389797	2.2967630197193305	5.577489584590233	3.1354226336854856	2.7575242349142783	4.936157846291406	0.8417464445669807	5.227505530956806	1.9727603362920558	1.7159575855085545	-3.7409835746851883	-1.1069308992425457	-5.1336055667741585
chr3L:7332100-7332599	-1.451825734579085	-2.972062476795645	-1.0595604518438564	1.2759044672786912	0.7051768223943892	2.7568674999746303	-0.47712125471966244	0.0	0.8547317355049128	0.15011581554649167	0.7532018715296838	0.3842533059311557	-0.3842533059311557	0.6652598529503844	1.1264163769410624	0.1266867399632236	3.2106135046282245	1.4840274801430733	0.0	-1.4637527426815689	0.0	4.086832117679659	3.3927002859102235	2.0563926922874995	3.8390128294812214	0.048180570371151615	2.2291400891008206	0.7151444383321166	0.611515489576541	1.377124921191093	0.9568070777091172	-1.1684578575896332	-2.471199808895904	-0.3558547227181385	2.060542152090816	-0.7158051146113907	0.0	2.073719043157083	2.15560272236026	0.9884928598239788	2.931827118318427	10.04992704702587	1.9120257042370223	0.8595840355837159	2.266288709063825	-0.30046218559943594	4.19425405201567	3.1990262023522047	1.1566607645760572
chr3R:5995722-5996221	-0.6082334310704076	7.968398767591992	4.916211917029503	7.982406881214369	16.82919558293777	13.662751626246486	12.01969994619217	7.889640337186052	5.196676277407286	2.2698894872898365	0.38054047340964037	1.790603560124792	0.16563413612692257	2.5842871875114732	1.6352722990602273	1.358300037747452	-4.0415761095122615	-6.454823323327011	-4.647013521656624	-7.391365052982693	-5.626616717258196	-7.909696477882726	-11.73313075375226	-10.758161338162793	-16.913206725943322	-17.33999550411554	-15.090626950947172	-2.9597060063940632	-4.37164247639074	6.635882622154563	7.621726985966343	9.156291851499596	6.728534824710003	2.4187053092722723	3.255086715580452	2.7441025724585217	5.2908093281003294	0.7882975882388	1.1924234998642091	1.742896438228701	1.8075853320586972	-0.2552142698309039	-3.068958022358984	-8.514874227360567	-10.404292471214795	-9.199809344307532	-17.20174161198332	-12.83565894876811	-25.314513194239893
chr3L:8978600-8979099	-0.6934045395194659	-2.0722733481808073	-1.1420284048820164	-1.300606601376011	-1.2401483663989168	-4.474850325731826	-2.096516709161137	0.06603771130937593	-2.5276294941592727	0.5921681641464761	2.270996608745501	0.5552050987676277	1.7395049274384922	0.9142861670105114	0.9403146267840891	1.8080263004339747	-0.5630527574422091	-0.8313430908301999	-4.03153403325441	-2.4680577800264554	-3.8852037052770787	-0.2406233412219088	0.0	-3.3372236323566806	0.21506134719000733	-0.07326405943356906	-1.701380572662199	-3.819495161463523	-4.844517523981712	-4.964355921394693	-0.6172100126980299	-1.785104937190352	-0.28369644097753793	0.37133488777398577	0.5552050987676277	-1.4637527426815689	6.465503531625681	6.659202263715214	5.838262075276966	14.939449993667186	12.989807217147831	13.847951439319136	8.627901692896389	16.36621868603112	16.01744079065534	16.876967249211816	13.834907312989241	15.705608170730663	9.95361216595862
chr2L:2856000-2856499	10.351029405188912	5.878362637203643	0.9221705566124206	2.471163293631016	11.958978512937486	12.575147774232782	10.59626706218501	13.34480152036655	6.082771392182841	5.5048634812461055	5.376264294309368	0.07213249334642603	-0.6749710120430955	0.10866045395243296	0.32588163787990426	-1.1453211027163466	-3.8806752954788184	-3.3243417653891467	1.0311491412181149	0.8881232239143072	1.9825203043029993	6.644584946692823	7.203995799977353	6.915404792931245	3.4797843014625283	-2.542170191118737	-2.5101561257134395	-4.309271037955693	-4.735674195668586	-9.165662010218425	-9.1095717012694	-5.9416982458430505	-3.2958715238931835	-3.86090898538994	-4.28624549922601	-4.577492976234516	-5.2401403964315065	-3.7172287147408105	-5.423828732360861	-7.758265023970558	-7.247007885768327	-11.439654094790571	-10.230398587611015	-9.69140994990448	-8.744598635990123	-6.960047636800933	-7.594117495453648	-1.126031419905469	0.1942483424366544
chr3R:18181222-18181721	3.3174652874069115	1.2105505683784248	2.7589127947767205	2.273481428378505	2.214116242700554	4.9653132464806395	3.3656939287647027	3.457755843261026	4.5677156919814506	4.039298808091308	2.691570179209755	1.7961140700277263	5.035873444585575	3.35303526670548	0.5050184077099935	2.849033935974861	1.2266741400968624	1.816580046037271	-0.27667402133106395	0.8904956606531432	2.189152025782363	5.73927106968462	0.9978029751502935	1.2476199916354016	-0.5385515338676982	1.0707089749884082	0.07843778887809537	0.782718257466656	-1.7589840755814377	-3.94875782000687	-0.8122891833169318	-2.476704268260443	0.0	0.32675222119505476	1.3821770810048504	-1.3084196412400548	0.19333979141521052	2.3058768649097376	0.32675222119505476	0.47712125471966244	3.5357862647875486	5.13423997494517	6.011007695929245	4.333682932295611	4.334225831420174	5.1237569018839	8.387198649909793	5.274658041094259	4.266437708903418
chr3R:5969722-5970221	2.9660611550837763	2.8010686018979474	0.8065359368777398	0.49353173277802126	4.057661887455476	1.3754968084317083	0.8691374215032787	-1.2960469591602464	0.9088232280885933	0.0	-1.6198272479569908	-1.0141096638243914	-0.16530174198448422	0.5050184077099935	0.0	0.3842533059311557	0.0	2.900702774122445	7.294649586221617	3.2353435781227966	6.463389470336476	6.066319355040527	3.6286858866673866	0.15994907072357745	-3.5805234210835817	-6.454148054054518	-3.540260821262492	-0.9059652567236041	-12.45606996656295	-14.2886433168689	-7.264650199406658	1.3836034978805847	8.659153929441763	10.223340521122074	7.866577155741999	8.280037196375151	4.937056410530959	3.7092366493943745	8.76790353146693	9.770816768089341	12.146404161790807	2.5053649118015886	0.288769123076823	-0.8065359368777398	5.078214215583536	11.391956679768747	11.187840068214806	7.1782525959269785	5.0350978915463624
chr2R:4519005-4519504	-5.607649342097834	-4.240487186639	-2.440079999592105	-2.1092322523728133	-4.888235856613038	-3.032355018176311	-0.7102056806913997	0.7821963531202857	1.057957686220384	-1.5906707975797865	1.3491228872567276	2.0029088277143616	-0.49199414525139357	2.5911045163692963	2.8904815327349134	0.6656886021234963	2.3596461326833156	-0.12051640934065504	2.3115275231275016	4.173453228398817	2.4189340816046285	2.518576142321264	-1.8877149656278276	-0.9947206597772268	-4.5069803353393985	-0.47680521017368943	-5.172939306398547	-9.108338333879091	-10.411086840286728	-6.912173548556458	-3.277082326883116	-5.521219392517418	-8.370252064085907	-6.017198314053732	-15.54242646878249	-6.013205208140457	-12.667662332046541	4.7590334572595205	18.0019034637971	15.637796243031937	5.2820971603727	11.135607005388072	6.631274703865404	8.64777563347873	5.715714113464001	3.1312997000044502	4.002819812833059	4.448048427448677	7.499666579606615
chr2R:5286005-5286504	-0.7359535705891888	0.0	0.0	-4.186722018632883	-15.591874398291107	-5.348821450523376	-10.464086042757508	2.3896073453432467	0.0	0.0	0.0	0.0	0.0	0.0	0.0	0.0	0.0	0.0	0.0	0.0	0.0	0.0	0.0	0.0	0.0	-1.684872899606169	-2.7285928155171044	0.3842533059311557	9.428086487260062	20.89585629988655	8.336084675053037	0.9884928598239788	14.468967273135757	12.468846272991584	1.9769857196479577	16.579407312901683	17.271522755670965	5.063775021356092	22.19775102646278	10.868167070243478	19.74233938862757	12.810150618937138	16.306428548145423	11.270741913939787	5.162327182535344	6.453641068684952	7.633858870651727	8.518253098166072	5.803613910464812
chr3R:20381722-20382221	1.4398513607027428	2.603843716074104	1.3936585263527979	2.7628948112718037	1.7311819899670513	2.6850166519994745	-0.1671187774347485	-0.32675222119505476	2.7285928155171044	2.0098993249934445	6.730385379303535	11.025683332901785	7.992149407569529	1.3821770810048504	0.24062334122190882	8.497447368966853	11.858080892755467	13.13361238166667	18.801879673236435	13.026146545934285	13.229691785062299	8.880323362405466	4.973043494568802	-1.6720437983931387	2.2190369098451286	11.606246697416047	12.130254176206599	12.238315896191587	6.948714892771004	4.025831817596276	4.091733703026868	4.806474635713344	4.836904887308657	1.2127800822181691	3.7992927909837233	2.5583026316673885	1.3554469218546439	1.8577666356104179	3.4190291459010713	-0.645235601122942	-1.5440209935345326	-2.105714855359732	-5.70592629657276	-4.825907302454493	0.8303377751134301	3.9602895216252154	3.759324550142557	2.1953301351029246	-2.03988667713403
chr2R:5079005-5079504	-5.340513839971449	-7.277202141792062	-14.543717521294717	-15.09662574998329	-19.698033880323667	-11.833548381428596	-11.844935403566806	-5.766077952829224	2.658361625285562	0.7544658019199282	0.6383073482902311	1.3985712895470204	3.0878559880669347	4.7090583017922825	3.8908176128927097	1.1671154579048957	-0.27112389341359905	-0.2159937040606924	0.7755527030478158	-0.5969898904081319	0.0	0.0	0.0	0.0	0.0	0.0	0.0	0.0	0.0	0.0	0.0	0.0	2.6724018104762792	12.548632028606573	17.24156822607437	13.083228539113286	12.978650319104547	12.15167459132077	8.59815005790089	6.472281598672868	6.85694396813331	1.6550389317599739	0.2029213151866082	-1.1828109820902117	-1.729181489892723	-1.938546575215372	-4.35525468999167	-4.395361203138503	7.254425052061199
chr3R:5503722-5504221	-3.918092685136442	-3.5240325996794546	-1.110863646812593	-5.5039736903797705	-7.275160582821759	-5.892119410693444	-4.434181637009383	9.026830109108948	11.700593498023263	15.75627518317856	8.061949502806444	-0.26145052715670036	0.6316629465930411	2.3832643358337675	-2.035763585630113	-2.8812263257364354	-9.559807913840087	-16.71550768054536	-16.959850001721662	-15.482440734075338	-2.493722042723422	0.9884928598239788	1.9212665296557787	6.446220117633319	8.465463214535236	11.063657630419078	7.9753092628104065	11.150607414505611	5.557623169691916	6.439684093173005	4.083958517059784	7.951388255104584	11.115140697683676	3.5225495859401006	1.1737218734474009	5.556947426996675	6.04711809625518	10.873258748132873	3.36481825844145	9.441832753325903	8.068823574243131	7.712615549328471	10.13288447107789	0.9292741784848736	9.225540399261629	5.755996996115725	3.7305086606353886	8.3549115087345	8.242079086769133
chrX:15728533-15729032	-21.08522224221608	-17.00395052948054	-1.495596891264343	2.2795887875875125	1.176469154299358	1.3899189893500137	-1.0375758820147294	-3.2753191778406783	-2.0956239301735566	-1.3813379388303177	1.0417904230917712	1.0499195602350457	-2.1129505831236006	-5.178841611408204	-9.456166062736083	-9.624117935757685	-17.225538870076715	-18.22011819193863	-13.098425820745934	-14.10683011549993	0.0	-1.5914876501123962	1.3002245738244331	4.641989863091429	0.5678225413736487	1.0091963202855723	-2.2691212993301275	-1.2813406034374712	0.15117730789243075	2.334136137387498	3.8639506995484907	7.0422852904627895	1.3773413332948699	1.0159252756444725	-4.818819691160433	-3.813260516173352	-6.544857852232967	1.888222524446526	-0.4541306682839873	1.5022269290607766	7.4640495064764965	4.89925808663679	10.614087517312566	14.695761331846729	8.00278043783874	10.786114023177136	9.990972000686682	8.412186025919612	7.885844755921422
chr3R:16675722-16676221	2.1314123926024857	-0.07853130230030246	0.14476694365000461	-0.4000062456870048	1.2404249367802571	1.0233385043488967	0.0	-1.9248915208427513	-0.8404960120009533	-0.13028893058797797	-2.02794425954716	0.9354222888908132	-1.550796420950758	-0.12668673996322327	-1.1123253194220508	-1.3043141380732142	1.8458333539919056	0.6867325911188109	-0.7359535705891888	0.4359239231164445	5.150793661863765	1.2118351976565962	7.134625287094678	3.7567687362204993	4.305719361282954	3.4313057373303884	-0.8961659116316406	1.1211366593401035	-5.217696087499138	-6.357403526396068	-7.815245687162626	-10.888919062152015	-3.3715123774903004	6.792381770319183	7.261709706378112	6.856015060794086	-1.609480607830202	-1.9105295747499418	0.37595951520812904	-3.768683557043304	-3.9189224238631524	-10.055285718914083	-9.480044049106533	-7.065705538955356	-8.476095587859499	5.494175461964899	5.882596342310759	5.7661459277154785	-0.20863450265139175
chr2L:5042000-5042499	-16.310432952033793	-11.279901017918775	-14.2107500020604	-9.401896641269238	-22.720976945296787	-26.070112127220867	-18.700559874091148	-16.10226219143942	-11.961431310964725	-3.1689985999293655	-3.1248622325984714	-9.077278355494036	-4.525639312430429	-0.9059652567236041	-4.39496586565999	-4.562373866012263	-7.360553120981845	-2.75526277719491	3.9720149973653136	7.635035597642767	0.10611627156504881	1.5583365492391525	-2.436428703617033	-3.0682874919528165	1.7975688308665956	4.9375957941870015	5.723290640247352	0.0	7.9169900044533765	0.9109157038956294	2.010563487942257	1.4051301846017314	-1.1130633948554804	-2.1017571426780353	-4.932346884081401	-4.935294755360357	13.352755465618094	14.695569586849167	25.119751659667703	36.56069424568019	24.113506705282795	26.809375014192668	21.236952143402156	16.813683602656408	12.081768156491894	8.995754380764618	8.64008822709274	5.5814399849009995	2.6409922121034275
chr2R:9840005-9840504	2.720611574637391	-3.074633215245689	-4.619549275959351	-6.623483832268826	-7.470255949550262	-6.566394264357291	-2.3962015603226026	0.0	0.0	0.0	-13.071362719734328	-8.457744256473866	-0.41798196871995336	-3.5189772239878683	-2.1517111752416307	-3.7982552882267893	-4.30100946831657	-1.5597677183976852	3.5911831488935593	-0.16271224059282327	0.7875892944361568	1.880271936859328	2.4792833519073243	3.5492766104890534	2.243435943841934	2.7562400390012813	1.7371331762611613	0.34286238611001424	-0.9375958501357113	-1.4453630833115858	-0.5242096264605981	-0.852799745950775	-3.5203836981694567	-4.625546648519696	-2.8694295030773476	-0.36297728135091034	-3.6332291146379707	-6.516065892011316	-10.43160387184739	-14.587881215420387	-14.460487924599096	-8.79137889942539	-1.5583365492391525	-0.663923174034678	-5.732391372368018	1.0996650691862986	2.507418067427971	3.2228611990120317	4.36318570929726
chr2R:14176005-14176504	-4.413731825317217	-7.648776045992835	-4.844947995594321	-1.8401760795659956	-6.642134977946496	-1.5847541599054147	-3.1178513436568553	-1.4020122848608954	-0.8810914159203599	-0.4470758031911427	-1.1314848189361073	2.1732235675433507	-0.8969642564827335	-1.529374416023198	-1.0832676035762745	-2.04407215386045	-3.1240792523154366	-2.853841083915031	-2.515567966014938	-1.4255906094505	0.48608764453311426	1.0668755590631576	-0.2887691230768229	-0.6173067658815126	2.9841596495747056	4.128568254362723	5.478944488058542	3.4657081882676732	6.074985790167332	3.1818173842549013	4.286503102397259	2.254683107470962	2.4410994980768868	8.324752414408163	3.727384566946323	2.5969388585227433	0.31662295952257796	1.9585426855759858	1.9269538043392078	0.6450709752240779	2.8933019337722086	0.2196420210354834	2.7358197362713157	8.102165631131259	8.35965875540488	5.457962180369924	9.080473844953355	7.84129283063664	8.0351547666685
chr2L:5943500-5943999	2.167266297903419	1.8425538767874443	2.2491328739589957	1.0748381506001063	3.2462667837797397	-0.21293291625990246	1.6915699707043306	0.9566492180249564	-0.6269257554113034	-0.6142608202388848	-3.052546548696514	-0.41060577042502344	0.03633341830695108	-0.41248128072149903	0.38054047340964037	-1.4488350672985981	-2.337716277713687	-2.7810353039406266	-5.3984183681913	-7.3160846122556995	-11.199502807878531	-10.565500587014926	-7.700787460979793	-0.5050184077099936	-0.7490429136284136	-11.467866060783246	-11.747400672743803	0.7041167811422362	19.372766950015333	7.918399513719269	5.0055780004026875	30.071603521099853	32.23338767748359	22.65460361318286	15.7480689964843	20.758080102981477	19.710800036907788	15.959453056017669	14.43006300173714	12.639662380560393	9.106278711306738	6.750629571950286	7.950110839805197	2.00773552965017	-0.9615864307300518	-4.6019368151407765	-3.185446113053081	-6.041350518713286	-5.773194043505998
chr2R:11708505-11709004	-5.148039592083633	0.05228294750636183	-5.399882726364522	-3.97497732150853	-5.966871927604486	-4.671564893732528	-4.2007835710385155	-4.2037058258186555	-8.843570248624925	-8.470436651686045	-9.150411222953773	-7.227503341489569	-0.5552050987676277	-7.260166511722492	-10.090984405889676	-11.580041561618472	-11.782296156248822	-11.573658558627427	-9.948244793390144	-8.713504821294217	-8.008919301323056	0.8097316386735293	-7.320109075644929	-5.827779848628038	-3.2260430232880952	-3.77183254899068	-1.4637527426815689	-0.9059652567236041	-2.6603071012231623	-2.094123104223885	-0.7280658368435295	-1.3970908377005962	-4.9894382683244	-0.8304894544406655	-6.9079948002691385	-8.749224139113894	-8.213866523682231	-5.813426789113977	-5.606021214696741	0.7561756218421583	-2.070703033732624	0.4149226874182542	0.40425267331151093	0.2679382780591642	0.5578137042737208	0.47712125471966244	0.3979407680092423	5.319713516566622	4.188542518174153
chr3R:5341222-5341721	5.656508060604568	4.7158589221893426	5.469466008662281	4.265059073296608	5.849273688988515	4.14467200079989	0.8126429329474891	6.921185704551931	3.789994812724073	4.201407843389713	1.581621492861556	-2.7381500800323852	-5.12876852898004	-13.40102808914261	-14.373825740124838	-13.245308717797863	-10.529187890195157	-6.3072534127327975	-10.238765302735182	-10.422747949342433	-15.789486087510145	-13.625266448719154	-0.10942717793621395	-13.394790357831917	-6.653329697827681	-0.47712125471966244	0.3842533059311557	-0.32675222119505476	-1.0668755590631576	-0.9845001030355904	-4.462572076861575	-0.7868243821426302	-0.7235242930422701	0.7975615772136332	-1.196837718880918	-2.8117613379921687	-2.7222023112075546	-2.2272997266172814	-0.2674217332019527	-4.198164741130698	-1.3337314537865648	-1.2107386373351496	-2.1331289446031776	-1.6635538064271427	-1.716981343430339	-0.7230662581706986	0.9884928598239788	1.42068448738094	-2.1025499885153174
chrX:16342533-16343032	4.276066060714142	1.3582424119329901	1.326908316635035	1.7779420263014543	1.4066294211535602	-0.21882989476852283	-0.8904999212933971	-3.1521996655004867	-3.1900048841053805	-2.1195820885286514	-1.1019131377886346	-1.1362239956684408	-0.5544985824422389	0.020210675911923277	0.042586090483590536	-1.2542368203990861	-0.7802073361786861	-0.8030577861698813	-1.8125767586175652	-2.952521312103275	-1.579107378830928	-1.8869069878474984	-2.4794199255252773	-1.9168849594430049	-3.7630027567534636	-2.0198575689521534	-3.742472155312453	-6.565045176361844	-6.151336641554224	-7.701900871137754	-6.865384740768057	-7.567558592615662	-9.396165222505381	-11.616629562800403	-13.903157649665669	-12.85858864407469	-13.844956625261558	-14.37036785000633	-18.211597086039685	-24.82354940142777	-24.911736440785877	-21.25248009889056	-11.70885951087195	-18.75307615408121	-7.09372764735786	-15.802819141392268	-15.219410362545903	-1.4190591410564972	4.010485032818911
chr3R:22692722-22693221	0.0	-0.3842533059311557	-0.6252873828651145	-1.1242849780242945	-1.2400656565602315	-0.9884928598239788	-2.127449929147478	-5.873054336948915	-3.134346153310909	0.9790209469024396	-0.3861846181181559	-1.198756793898035	-1.0599632331942366	-3.2413913886679953	-1.3836034978805847	-2.309661094552232	1.0436763317093378	0.3614977692155433	0.9059652567236041	0.0	1.0668755590631576	0.0	7.145438580884997	3.0401377525803905	0.7359535705891888	2.6362935771654796	6.731837093772524	-0.3842533059311557	1.3891769388899318	11.34894393563357	0.6652598529503844	3.65960118483716	9.514603143928719	1.2780642861172016	0.7359535705891888	1.4637527426815686	0.7359535705891888	10.052797593320474	22.119028528543137	11.585917732456684	0.9884928598239788	15.35204845182351	22.174772004230878	17.255146112719295	17.481000438517214	9.348656101550963	3.1375580671749383	3.849345231620793	1.1836358798685103
chr2L:5325500-5325999	-2.3047150305103066	-1.8628592175521705	-7.954588941124967	-8.184978619052341	-1.2578555613052294	-2.287743701304585	-0.7504699364377134	16.94187017741887	14.836161231121615	10.964803406890473	11.579722736346454	7.182898158382124	6.673411163813774	1.8157085332700824	1.1070906697504461	-3.3530205802973296	-1.3572236210393933	-4.706053187603697	-3.9480133058769455	-2.496463227584433	-3.490176183528995	-1.0648103115007428	-1.31826872786171	-3.1725666967022628	-6.375242293993262	-5.482641271493618	-2.438857004756604	3.293779043006947	2.45804607352062	0.48897335151659815	1.9084850188786497	-1.0668755590631576	-0.036159813529441774	-0.5849806345591825	1.8380542130376964	1.430897167707017	0.08348357817270881	-1.148267667487403	-0.8595984108468443	-3.485137489232394	-3.151267486038908	-1.9162598865965064	-6.778932208757456	-4.241541245708226	-0.07531549454479002	-2.5902241357083926	-2.8914426960274957	-6.082264811244901	-3.7303415732224767
chrX:15591033-15591532	-1.4193085952737476	1.794223626840058	2.0014332459817195	-1.577676729644413	-3.4351831534351667	-3.3481760948100128	-7.598802826638044	-4.8001162440747605	-1.3978207651393055	-0.3842533059311557	-4.140708673996762	-12.42672742740993	-8.702196167083931	-0.6610055706295627	14.67207246196666	11.11095347309572	13.595556483253972	14.511294847772719	7.915887212769876	16.667764931292822	12.132651250420244	11.798253239740472	7.327193222907983	4.080964697321803	7.07093955174229	4.755373612031721	10.61876665831813	11.978212438655689	4.533271646023119	9.05339087386437	6.762973759054048	6.3231605946816005	3.8123350011425	1.7415495878943605	0.8115513888714725	1.971664026695964	1.2349318761704715	-2.159120947189537	-4.420740449003658	-2.998113812936288	-3.7190942372526803	-2.5753046402346587	-4.444008734216753	-0.42458423514104277	-4.881759845554527	-1.0858987342723012	-3.23930835069781	-2.187289588106257	0.18374309732182775
chr2R:14576505-14577004	-0.5112370900582629	1.7472790366482827	14.076692066173775	10.482398480229993	19.1586108218933	22.472575694535387	19.156825331699434	15.074636390949388	10.578616147492147	4.12945265397775	9.241455215541697	8.59552681381149	8.101693642289366	5.883966798423568	3.868561572000325	1.2224289668249932	1.632364243881259	-1.7807113496149496	-2.546576306029323	-3.612219669339958	-4.475749037401083	-4.055043564092324	-0.17366747914382874	-9.239045177441975	-9.712900734236023	-12.114509203577818	-6.84532773160361	-1.6744519918853495	-2.3286248352848276	0.4359239231164445	-4.431360391512152	-2.9543923732795956	-3.680035345971107	-6.558442003371468	-8.27615429800386	-11.992542889018225	-10.07705617325548	-7.790268723348045	-5.0584071476068	-7.558293927770246	-19.072714239969443	-13.289594013842787	-16.759496268832663	-9.864708926098412	4.99289270299193	0.22671313245799668	2.9230812484357904	4.143422642306344	1.4637527426815686
chr3L:3239500-3239999	-18.02352298791596	-21.859859107536924	-14.278961157185556	-14.463795554031382	-9.56351454432113	-26.75391159473331	-8.72137554514816	2.6010709653197357	0.8065359368777398	5.19648845764888	6.9217195019320945	5.779386941215713	1.341699621798376	-6.928471903069572	-11.745583143181216	-13.713376362232424	-0.8617367211373644	1.6761847587619858	4.506478975939896	17.820624399852125	23.04883537998804	31.63002723254273	29.009636042855888	20.140889772326904	17.506182910395292	16.91258477100291	15.738864702117105	15.378663906379497	16.967782909332602	15.07419470922043	13.524781053979764	7.743461816078583	5.2324313449843	5.583651284517	4.934516703061091	2.302349282430117	1.1985461802820632	0.4618504297177918	-0.3805294167831916	0.11718005338837428	-0.40591388607882056	0.5990345507294913	-1.0501076943480678	-1.8616206463258773	-1.0947882456630518	-5.51508773542128	-7.215801979164798	-6.713368843369968	-5.84115512641926
chr2R:15016505-15017004	1.587916071005797	2.0998126150564067	3.0093469855630097	4.190787111574752	1.6338090340464342	1.924883842574373	3.7182805321039885	3.2272395377144285	-0.5552050987676277	2.4279220520297815	2.163207593718921	2.8207954614850066	3.8322099283783966	-0.48925017745382465	0.3842533059311557	-0.47712125471966244	1.5121181016784158	3.8210797444969167	0.32675222119505476	0.46660954739493005	4.079665200137818	-0.13563667086097575	1.4637527426815686	0.5397100834933587	8.774593533970556	1.9210883637593554	8.785811995687558	5.413883278994984	1.4737249660132001	2.6463418852740443	1.6330643943571912	1.6686074865627119	-3.362972625336253	-3.1860555315242265	-7.115005023729406	-5.0051518508983435	-6.179690885411109	-1.7026506734662747	-1.4637527426815689	-1.4637527426815689	0.288769123076823	-3.9222583712097845	-2.1083195924352163	0.0	0.9884928598239788	-1.0668755590631576	1.3978207651393055	-1.0621911589870559	0.7561730291634101
chr2R:7739505-7740004	0.0	0.6941564507598411	1.6629230936746158	3.103913154295464	2.192220756670456	3.072667856016607	1.5794359347071585	2.0492094445832127	-0.5160286901398156	-0.20721446500264548	0.7428425494476758	-0.9444583894957557	0.029098819028689514	-0.6363847785642045	-2.371733827917386	-4.132113346437987	-7.484664053895757	-12.335917655873379	-10.541202392749454	-7.52602459870253	-4.023691755473728	-0.6252873828651145	0.0	0.5050184077099935	0.3537298372835533	0.6940268933877286	3.6222509613335516	3.238230979333135	1.6233018754349446	4.360244828606981	2.4761274231287946	1.4740232639915614	-1.0318289662363493	-0.9407508744249041	0.6842910603926496	-0.2979603955507202	0.3842533059311557	0.5552050987676277	-0.32675222119505476	0.36524608165550093	-1.6115651348321465	-1.3109039108220584	0.5690073984084769	-1.8848642467632222	-2.3276124901304063	-2.603485076104547	5.175353781420852	14.660209524153245	17.619906372805982
chr3R:13620222-13620721	-0.8852049557844036	-2.169027077483272	-1.4131552868632804	-2.4686294051019657	-2.252566188544702	-3.6022481798143398	-3.5591719748277004	-0.7259323812796494	-2.2533571449195144	-2.4066794104172247	-1.1064593634800717	-0.4208833195930806	0.04649443727572114	-2.0584693253547406	-4.488619117122714	-4.245434157846819	-1.1150305900284696	-1.1737218734474009	0.0	-3.540378867752066	-1.2541162032756683	-0.5345811364447238	-0.13503616884118105	2.0880275476692773	-1.8026704123018673	-0.1463190087125412	0.03801711342658049	-0.14184530861296119	-0.9884928598239788	0.0	1.2961530341329148	3.243302699106465	3.035338797088297	5.174301934333909	1.257806474808461	1.2797874988400266	2.622783022157083	4.199143090753088	0.06528679317687706	0.6866970390373869	5.192621076999454	3.324397667976635	5.592342938635447	3.2082595404106846	7.491860167619353	2.916058261004084	12.141309323863236	4.162398820632692	9.132863375786524
chr2L:20075000-20075499	4.8784983657954335	3.718770644805811	4.332230894963802	0.296971132013413	-0.7934766352257598	-4.6961888737197865	-3.000985206035359	0.11931210326639505	-2.895758839659833	-2.8387609548565567	-1.170850109503766	-1.7144322333170212	-1.9769857196479577	-2.5979695081158365	-3.0480620495019233	-1.6166631269187135	0.6316629465930411	-1.1661640445418593	-2.7261211403322885	-2.672530802262782	0.2681854859691828	0.9884928598239788	0.685856279631053	-0.22265598460920763	1.2208699213801217	3.5788867078985565	1.4928979597580336	1.9720996510325282	2.3240035711900986	2.7086103780745856	0.0	-0.5552050987676277	3.046268366151193	3.7520269382735876	3.0422016043267637	1.905826500782963	1.5303205400435105	2.297907612808565	0.11504130334269605	0.0	-0.6712178415435524	2.2463267454155975	0.06932047124102698	-0.3842533059311557	1.3681270592062662	3.5478213961908898	0.2614505271567006	3.251256046594589	5.3288446459968934
chr2R:9055005-9055504	10.496710200802196	1.1737218734474009	8.139513023471519	13.111612017822708	17.640561032853967	4.348986756599154	-0.3842533059311557	10.343293810147514	13.230894229552725	14.038426014846053	9.805096042927739	16.678557095661322	15.653871796594867	9.234566234402827	9.644821040843029	6.207845087782311	5.215191147761524	1.4700822753787206	-0.17202030107622282	4.198164741130699	1.3823122560317704	5.282999529764085	3.732763318872449	3.2921532630152175	-1.0208529891591387	-1.6277777705592198	-9.259179369789246	-12.501419593035898	-23.263936660873114	-22.70823195245726	-7.3128123775818406	7.998303630868143	8.991815142593055	16.300791223450886	11.42268627861029	10.170122381095336	7.168759140880775	6.400637633781137	7.912060315379848	0.0	0.0	0.0	0.0	0.0	0.0	0.0	0.0	0.0	3.378590219165105
chr2R:16905505-16906004	0.8526405704718831	5.002274761086835	2.4025253657135512	2.127449929147478	2.5198158635624575	1.3630324514383023	3.7968055490909687	1.4086799419772487	2.7303534942661347	2.624333752263173	3.405746418720122	0.9736047376418704	1.47564421710753	-1.035421374249807	-3.173953986821305	-3.9412543425415056	-1.852572800318196	1.4313637641589874	2.230418279856905	25.098491465552073	38.7796736756208	32.33331107040869	19.72907460095551	10.562061454631179	13.1389330070507	22.841975094074456	21.757100195133926	14.254976357976862	13.127977915568879	12.716966552303195	10.618223384099624	3.206255948563045	0.8463052529339731	-0.31759229430176955	-2.0199584009187963	-2.244069911847456	-2.7246228335885805	-6.035686586690982	-7.575048477524732	-11.2879685396449	-14.125602977986482	-9.166018523827054	-14.151144438218793	-17.85350818356201	-13.915989064106789	-17.368289330659238	-17.194941685294086	-10.196603508940544	-0.8094370490250483
chr3L:22260100-22260599	12.661848213773863	11.71765158073998	0.288769123076823	1.9769857196479577	6.432762631488685	9.172691549265457	2.3387378745406426	8.37076499854341	7.046976889997571	6.8382819182096535	1.9208979594135869	1.7933058804552386	1.046423430092189	2.134989407697519	1.0464660522230171	0.7359535705891888	-0.6380172731361781	4.985639545343658	7.833576838981663	3.0100375327866833	5.738746100815959	1.2166341759621246	3.2222647621520153	3.954780848076692	4.238568120617581	2.4385297801684973	2.552673466607883	0.02553568858299241	-0.3657951694670203	0.4037029855077397	-0.7299402607521702	-0.06883558315036084	-0.8280008990360155	-0.6267648488170149	0.47712125471966244	-2.221955178639615	-3.8081265931943524	-0.37039569980500586	0.2200676413320521	-0.7487067001715908	-1.8789297633891524	-0.16640852772014283	-2.100729112672577	0.7628425964208264	-2.3581974898605345	-1.9285194001536214	-2.040447078378895	-0.5326373920414132	0.5949989581238139
chr2L:2739500-2739999	0.9884928598239788	2.944376076283509	2.722118067874062	-0.28972707936814085	4.802508346777691	3.920715908454364	5.069661087433038	1.623462601201537	5.602874060482087	3.638134545199044	0.0	-2.0930907112682964	-2.5797559839017357	-3.1068278992377536	-2.728740622850163	-1.9434555856175717	-4.342022135503271	0.21052632091416779	-3.20465775817598	-5.0258034438631825	-0.19916529609750633	-3.982125079959627	-4.246812150708008	0.21304108935244795	-0.17034909143698326	0.0	-2.1589988735008263	-2.499845840699701	2.3979747477990703	1.5444107236455067	-0.3842533059311557	-0.47712125471966244	1.9084850188786497	2.987503145636515	0.2908713347592363	-0.38100049476924586	0.0	2.8277623123028444	-0.6500485400342133	0.47712125471966244	0.965527604125798	-3.3189709673237724	-0.944937942567579	-1.8679940677903581	1.3229532710056917	0.8146844934204033	-2.22540244439979	-2.9706955577747545	-0.5961516463894011
chr2L:21143000-21143499	-4.657360217163054	-8.08936554602426	-8.22520337988011	-7.449146589640383	-0.7875892944361567	-10.168300664274113	-11.654107968649104	-1.0596149194935087	-0.4666095473949303	-3.484868470558784	-5.367596554059329	-6.026896276479527	-2.1160728014390617	-5.662420776497601	-2.683203955774135	-11.359645911145543	-18.742355673325765	-13.436487828043099	-17.036031973216677	-4.052964485034151	-15.24639177047191	-21.34386212660526	-20.26302801051063	-11.622712791093612	0.32675222119505476	0.0	-1.087636782058556	-1.6938355241020602	-1.022397287941578	-0.6252873828651145	-1.3921765163265463	-1.2671932050284467	0.9762709352412864	0.9568070777091172	7.484847046240001	4.21852064440162	1.9428532736124082	4.893503059183957	5.1328472131811145	0.6816519536376183	4.824047473784849	23.357283110940596	11.511290442091827	25.354370283760574	13.21942654830365	13.383234938846178	12.559734541406275	6.265090284535237	4.77697152919112
chr2L:18616500-18616999	2.3355300106321764	1.4393475835249254	-0.3496051160251471	0.6450198601859578	-2.710918159174214	0.2614505271567006	-3.655578611514108	-5.243532548085404	-0.8129278662103389	-2.179166123234725	-1.7830597772865697	-4.727611369970618	-6.7684219288308105	-6.5435049342958695	-8.044575188308377	-5.167540495241684	-13.262519338534213	-15.943443964129967	-11.685059185073916	-14.233604791733542	-4.966449910366529	-17.20785178320181	-6.754673576662056	0.0	0.0	-0.6252873828651145	-3.5489018623889694	-13.34483296024021	-10.911173917722216	-6.761187779926935	0.0	0.0	0.0	0.0	0.0	0.9884928598239788	0.0	-5.711626569759624	-7.192436055986077	-4.763531972918994	0.9845001030355904	-1.3821770810048504	0.0	0.3842533059311557	-0.47712125471966244	0.288769123076823	-0.3842533059311557	6.61394415616495	13.758864594344528
chrX:8486033-8486532	11.794159806277289	2.2044471364002667	10.282492129565695	16.308236373380147	8.235565562205748	18.133854329840954	15.851086407575533	12.675795183584087	8.713966190714068	4.609111222079294	0.35750955582902016	-0.6847038483023865	-7.301349230785817	-5.459368611204423	-8.603856143732488	-1.2075156366349873	-0.16678375815865662	0.6383073482902311	0.0	-0.820120520976021	-0.4986450382777199	-0.4196087411914939	-1.3736079151625447	-0.1989438267992241	-2.7607756778426924	6.025430656611328	4.239183807106143	4.735350230114613	-1.1124215118763547	-4.021089569015021	-14.197273290107514	-12.317275102584212	-20.615268336668816	-9.164548973593787	-15.392091058722338	-19.487198274951673	-8.177015055127058	-2.0095826674614794	-2.1745587798099253	0.0	0.6252873828651146	10.956933707205426	22.453153107891925	21.73322637752196	18.702523874780162	16.74339112370579	10.900871266537713	3.1307197020122204	1.6119726422404306
chr2L:21179000-21179499	0.21843533346926916	-1.1311983867180502	0.6800136033467933	1.8846559698870797	-1.2048957693008349	0.7551405333273089	1.5334578491845765	1.1178885215406242	2.491177002708175	-0.05666052820001384	-0.9075682337124317	-0.3578246642968231	1.4078890920379663	4.023117697121835	1.569860350699335	2.3109704736891685	2.087893970466162	3.62644062351175	0.503207203315124	0.33940989591398396	-2.67220998187504	-3.916733267040613	-8.26403683991811	-12.862236041297642	-15.580755724523751	-12.598496034470053	-12.251815645589144	-3.4222260512800324	12.571068689895425	12.217205151102329	16.68755910370721	8.234062148534202	5.695389163147467	2.267216197221813	-1.1135244932491637	-4.599592011734117	-9.182806490080596	-6.817141573290053	-14.921988026900108	-7.119971830259369	-3.8369327667076223	2.2682958068547037	3.7234869273148727	4.756728186348041	0.871003912125792	3.1847893015156106	2.3863150416578187	-1.9777800170321316	-0.46273675951068927
chrX:5573533-5574032	1.7327035741758199	2.483097107397023	-0.3418737016928977	0.47271691143287853	-2.6476920885448627	-2.2681080274726155	-3.368628111839031	-6.748044711245918	-8.971211676258283	-8.206004422374523	-7.556639996268143	-1.9769857196479577	-0.3842533059311557	-6.327110234333275	-6.868572209265062	-2.117555324013168	-0.2375273844037124	-0.3842533059311557	-1.1737218734474009	4.676526958980845	6.672752557633871	10.278654809594016	5.597878841669299	5.885894345512209	9.492021049587859	6.783748149991379	8.421735782646927	3.823976293951929	5.985469244444421	2.286921133151937	1.624114000009808	0.20480118701514224	-0.4345376864004697	-1.5877818052558785	-2.992025767193421	-6.172409383468506	-3.243880191937621	0.19672432677588858	0.0	-0.2887691230768229	1.2323995031587591	4.333666144470909	-0.7359535705891888	3.9951419482969617	4.569493986675448	3.427275380552894	7.168458630365465	5.474587667798672	6.791667477573125
chr2R:4611005-4611504	6.565292826073592	3.0666924598760237	11.367949260694129	3.156976201333898	-0.32675222119505476	5.831641945911911	6.552004953928305	11.867688786445079	9.996048207484078	13.087868243049503	8.590088605553008	3.6883558054526344	-0.5563461044416241	-6.750328395954979	-6.094493742594243	-5.88138797587276	-6.889903881796317	-3.950804975490411	-7.643325321313133	-11.16105173425656	-4.515725407921616	-1.948149300332128	-0.3842533059311557	-4.783313627660022	-1.0666396651073242	-3.119133881875486	0.0	0.526117119229968	0.23390498129593773	1.2569369984668664	3.420310643291687	0.5251554870916664	2.7598930764402683	2.536027650047155	6.003601157617903	3.9304929179966526	6.777111935840221	7.348505383796761	4.40445398395886	1.3016166698136762	4.11617191337375	7.25882215958416	8.461230657458822	2.5134350877131526	2.472073433993479	0.4325292005814844	3.9203548498358876	2.248708608380392	0.0
chrX:13306533-13307032	20.798952593662666	20.087879228452454	20.081872198522277	13.614022291133525	12.49420068301126	4.353231888446462	1.9245512857872562	0.4977725310630311	2.3051791680906124	1.878300722245064	-0.13207652907846817	-1.3192931967165529	-6.3080106211014755	-7.03923768086492	-7.287101306820274	-8.801093285057688	-8.165092656560484	-8.648398497686783	-4.554854420810326	-5.222986255656619	-6.135639431909062	-0.7490429136284136	1.3821770810048504	5.8189463860067985	6.268995517433438	9.715710887180661	6.912296020415225	0.46660954739493005	0.32675222119505476	6.8022025426938955	7.704627592298364	6.644124866134058	5.975150875315956	3.0692439568082537	2.600335733218402	1.6736791122895902	-3.168586208878452	-5.51103302441359	-5.9600775069810314	-7.860592879410576	-10.4698345801862	-7.862888486296753	-10.456520132007316	-5.062758320122807	-7.720579030753668	3.916916404564441	0.7334528210604548	2.6351045717580424	-0.44263862470308946
chr2L:825500-825999	4.62328593224862	1.379969374194907	2.1241775799861418	2.9898765362936413	6.11283911524788	0.8104803218971602	1.9320336651655252	1.91648479614274	4.102993890384343	3.193837633370248	2.158187571546236	3.647196142690099	2.3441438577723446	2.8716780026599737	1.0634535672695904	0.6900745991758384	-1.692735245328295	4.611889131097897	6.4621613943892795	2.1445045313528177	4.4240498387230245	-0.4531191014096446	-3.2030645819197443	-9.480870924049052	-7.799133928461442	-8.065848593757234	-2.357756426829297	-8.010029525611959	-19.334622077511813	-11.046721072679572	-12.646155050180967	-3.5184253821581133	-1.0466924622419154	-12.118153112476499	-8.553646335041138	-9.09155474164282	-10.580924848656755	-2.943814282356755	-1.6525945075586288	-5.256762951266791	-1.53172278343657	-3.9457988688804946	-5.176596163089456	-0.9487948033908559	1.1227278195886907	0.47712125471966244	-0.3842533059311557	0.9884928598239788	0.0
chrX:16278033-16278532	-0.6358905132291256	-2.1603296510025833	0.0	3.5985051254758886	4.815859322390557	5.301584907129806	8.400799984887637	3.6914039907464886	-0.19969583729433074	-2.58600716423364	-6.41840851720186	-5.430226963423813	2.406157326661173	2.425792944662414	0.0	0.0	0.0	0.0	0.0	0.0	0.0	0.0	0.0	0.0	0.0	0.0	0.0	0.0	0.0	0.0	0.0	-2.1981322876141087	12.277963385914596	26.331436178636586	27.482966635127017	25.68425152943432	14.390934321410885	10.958012973226069	3.6509296815328525	-0.5250010616692024	-4.87815478685893	-9.237680445215222	-7.467976461367064	-5.822469443952745	-11.916842554594487	-10.31735996312638	-18.494014403625798	-22.080127351605388	-16.404627361840127
chr2R:7914505-7915004	0.4911043690360899	-1.394577152363367	-4.918439476811369	-6.2814317804509	-6.790752337326519	-8.23762964292213	-9.584800387915047	-6.69483873443819	-7.720492369282353	-13.915989064106789	-9.394407968046956	-5.190832172600012	-0.4311597857182715	-2.9716129757356944	-9.599493154747101	-6.716782354851111	-9.32916557263212	-2.576711433049122	3.7072564700063686	2.8224778585866	-1.5328670910193136	-4.597657648198354	-11.492993217608587	-10.4829009249234	4.919895957536131	11.748517177286033	6.947168817384243	5.280473265650701	2.251708388049554	-0.4333866509005747	-1.548925164638522	-4.477580767668577	-2.769035517706453	-0.9299678206788935	-0.17202030107622282	-0.5041978284943249	0.5674780093870486	-0.3839614982529296	1.1737218734474009	0.3842533059311557	-1.3821770810048504	-1.4637527426815689	3.7181638733432143	7.158092628065675	1.7802406521121157	0.8065359368777398	0.6252873828651146	0.0	2.500408821383436
chr3R:7445222-7445721	11.40863369990895	9.91383651787982	3.949271387928356	7.503250078124126	7.035580179531709	10.137616781538881	10.586222366646428	10.467705008053077	10.732271350330217	9.135055245155142	6.676874615234768	6.220947740475278	1.9617087850266426	1.941623355469365	1.840541191389226	-3.2124999139404995	-3.831371448870214	-3.0038458055409984	-6.162606373734686	-9.010332346859395	-9.553366014266764	-10.102854708885436	-11.956604349203388	-9.16607611903397	-0.485433315689084	3.629402562959301	0.33163466232595107	-0.024230518035875736	0.6488219279564014	-1.050575370504946	1.6010191254697579	-0.6564196745499158	-2.273504274104946	-2.4026354603244204	-4.543482022394064	-6.523437889392597	-10.333063124996164	-15.428604689326862	-15.395483815264514	-20.160166121728743	-22.70744391227802	-17.977085410132478	1.3852887470732211	2.3046079160654886	-0.9115246006925704	-0.2493053498572506	-3.663115549085815	-0.794755915882814	-3.334166488680088
chr3R:10566222-10566721	0.9884928598239788	-1.5111911273383138	-0.918293595910372	2.574271066412625	-0.12161867248595881	-2.7285928155171044	-5.478465716306148	-3.3854358753682576	-3.7058535818318417	-2.4652155574996186	-11.517208116474777	-5.100433831555608	-5.300345770706203	-2.6054638176841	2.259982999975834	19.65622628994573	25.278983624523793	31.63257208943512	43.955027928116074	33.045246101569894	20.15424564676821	14.138278716631026	8.451360445948751	1.7824375041886742	-0.6635227988858344	-2.819829093356625	-1.4680574192492875	-5.071776697426628	-2.9907795778434636	-3.4673835887510984	-4.108984134987488	-1.233008489771276	1.0466924622419154	-3.262647209124659	-2.3053127864098486	-3.370694430101504	-1.8183496072667473	-5.932919840483212	-5.844620451271605	-4.680206656351955	-6.204991440718353	-9.381027406688636	-11.417309784413616	-9.198454764099102	-7.66412785570407	-2.614607742348488	-1.9542807972074376	-5.970903272080607	-1.7988373425943194
chr3R:11875722-11876221	-9.599436888485142	-4.73199339460868	-3.0875787529516447	-9.322787078567337	-6.5905652290468835	-15.44137574392421	-18.702237221876622	-11.605315027881026	-1.0104549899514124	6.198089544758217	4.99271275273111	6.291520612494342	2.5038817104121818	10.441031572246223	8.000600923753556	17.35313164817634	14.926302604905139	3.3978946819465916	8.809817228733966	6.750088673687985	7.16551689149658	6.8390294672394285	3.9830143328261243	2.5910676832570267	3.9666776164282265	4.613971136845201	0.49598420718872976	1.6392777348710181	-0.46709139138553857	-0.4929041076840636	0.8526405704718831	-1.3174295616005998	-1.632312831991338	0.1482825356752636	0.8388131099364026	0.9099266798455781	0.0	-3.804449226685563	-4.415698245867961	-6.7907761824187896	-5.7774190045548535	-7.746801658974992	-10.266200672319993	-9.65203824638326	-10.568322833966786	-13.106488812803713	-11.31519694041482	-2.155921150721805	-5.596418319983588
chr2R:3693505-3694004	3.6011278301445526	2.6945836169524506	1.7369401210238957	0.8804137822708828	0.5572722484735898	1.9137363746256377	-0.11931040305980421	-0.624664402124412	0.9536599588650797	-1.21737097329597	-1.891606809237382	-1.9015354424827733	-0.3466862670255641	-2.2801392103818925	-3.2408905078587043	-1.2461149269039629	-1.967924573499186	-4.083240502391653	-1.2087717914475307	-3.3867515653319598	-4.509733832793937	-1.337558349229288	-5.804487775998663	-3.4867333608193043	-3.957485495255898	-4.032703593874478	-0.7858332375092596	0.6252873828651146	-2.3286248352848276	-3.100250048589937	-0.4019143915794394	2.369183253143173	-0.2488539512501184	-0.8947313324000401	1.1661429851008716	-0.8188295743721714	-1.087636782058556	3.498693742798339	4.2916601207448695	2.9287638149132533	7.325166656885318	9.181464031796224	4.372137536590572	1.61886626440363	8.02305181173815	6.199061937551352	5.375625348193683	4.427131712577068	4.064834975877778
chr3R:26771722-26772221	-0.623056500896615	-3.265068949838298	-4.21027738197466	-2.580521846195647	-7.495238175711805	-4.6700195662262765	0.6369138013080979	-0.05890340935096156	-0.506274204906026	-0.8514117927115964	0.37920890358366016	-0.4457434131253061	-3.3528845341758835	-2.149007094908807	-4.502384223741024	-3.5885838379795643	-2.8694011799321673	-1.1313465300903118	-3.690658152665738	-2.618763653082468	-1.072435597949927	-3.2317484065015063	-3.59420024138321	-3.5044167239276347	-3.191055396870545	-4.267851603279061	-0.7030904648769355	-0.9059652567236041	-0.3842533059311557	-1.2860526607213039	-1.0619631304277373	-0.6913310492619626	0.039853565348882826	4.940099345429388	4.794396182107916	7.798692214919949	6.348419625404236	2.7531503660539425	3.4986335603167813	0.31185593828625036	-1.8129215433004389	-0.023458246254338882	-2.3678228161054857	0.7115883635517177	-3.001850027002588	-2.8138316321026884	-2.51349736900814	-3.19265100935138	-3.526596135396855
chr2L:182500-182999	7.506700627498594	7.583792044432328	9.98914051856836	5.414217988709322	0.47083453009306675	1.6489471537350044	1.2188413273576495	0.5217513186714854	3.200008487209355	0.6864600998522368	-0.7390632825511071	8.137918041540404	9.99855675135527	10.46048284319978	9.044517140571386	8.295903709864007	4.161498568136415	1.2684028291792444	-2.8527360318221024	-6.202689857178011	-5.466724703154011	-0.26990723064142175	10.28245359349283	10.243377458282763	5.260469410776488	3.4530376003910117	2.514772873646682	1.9441206600312948	0.6893915254436865	0.6037744422867334	-2.0892388873033347	-2.4645670583868333	-1.3831046092216912	-1.8129681758777378	-4.845793393047485	-5.281140232360413	-8.845530050905838	-21.831346375937585	-20.85331959966025	-20.273728688890426	-13.559471146523896	-17.970428239189083	-28.60694847031541	-18.698922166398145	-32.895395262373654	-12.543025992425376	-9.335284404503387	-2.062093746803203	0.09055686169801967
chr2R:17182005-17182504	-7.3158998756616604	-1.7268160106159098	-1.0421790870559455	0.47712125471966244	0.7359535705891888	0.0	-0.47712125471966244	0.0	2.765644799181018	1.494407705427427	-1.927338575060818	-6.853708357307163	-6.199924172657573	-9.186224780014573	-3.3451723153792865	1.4313637641589874	16.548393353202048	6.463635279931968	14.790158772096467	4.639350268664918	7.293318436501659	7.943439800303431	7.037533745511672	8.338079506004823	0.7357890626869555	1.7741504718638414	6.054853138669134	1.5022269290607766	0.3842533059311557	1.922924649580727	0.9884928598239788	3.5283925082501657	4.957452879780203	1.7747899969308505	6.121523593970703	2.1456549334725974	2.514438339606349	3.562334539193257	-0.2681854859691827	1.3043607439444191	4.464335099307448	14.954158317990425	11.036068589007158	6.486138503874954	2.5144953980494047	1.1637041463285238	-0.10646949316576118	0.0	1.4842185285036666
chr3R:7475222-7475721	-3.185563803974046	-4.511246741718415	-1.2749192251785635	-5.801006827511336	-5.5269841741577155	-3.513470518533467	1.4768339389772196	-0.5017071800625896	-2.434994440756607	-2.060683332355973	-0.6292526781442059	-1.7774768255918907	-1.2568663917263911	1.4011289488550622	-1.160292054734504	1.9330516924433967	1.3791529130245876	0.5463233341610947	1.2780642861172016	3.331949307347669	2.853067098946223	0.4141541095745186	1.2378029214365533	-3.901664697140324	-4.430001215650544	-8.604550936539658	-8.323796184277406	-7.55138183721731	4.848436885502913	15.671572964201747	12.452081343134221	12.02118112323383	1.5686107197771926	3.328647941571573	-1.7516037367324213	-3.0874597447353684	-5.373069108501733	-9.418380537515446	-14.078001885330192	-9.970139190460939	-17.723646864234908	1.72284450586911	22.08513055214764	15.579990874160194	4.566921155373549	1.469282858044929	2.224030735092406	3.3546926644203117	-0.355161630000432
chr2L:11269000-11269499	-1.2048957693008349	2.954284029280717	0.7668132456800398	0.47712125471966244	0.6992410207988732	9.086738175652584	2.4092732931124687	0.22407746444571308	8.402874804674772	10.586746331762287	10.75680360595973	6.907436140967541	14.187153205930985	13.067848100087554	0.7359535705891888	1.9084850188786497	2.1712194005323924	8.551406665739835	7.289079412846676	8.109327097713875	5.107813496220142	3.4098173838178516	4.177341567432463	2.8584064205266526	0.6025013259654013	0.0	3.3494952265910074	-0.32651831375204526	4.1476577102319565	1.3619769005657743	1.4698204222539224	-1.2927326027567183	0.2828638718927344	-1.5927168301266688	-5.000783254185736	-6.749176660485151	-9.142355089072144	-8.094626920406489	-7.427582363891704	-6.116593624480096	-6.6326655498957905	-0.5050184077099936	0.22407746444571308	-6.735726899722058	-3.069066349038892	-0.6885478938600468	-2.6623115934049593	-0.8065359368777398	0.6252873828651146
chr2R:12073505-12074004	-3.8432424808192818	-7.622489047477131	-5.938268901366083	-7.052264131371941	-0.46796440235912956	0.5552050987676277	-0.2887691230768229	1.3644456473412752	-0.44843579397468947	-2.6730796511536083	-5.266854061040604	-6.216536140197263	2.555655711300759	3.2751929483801883	13.33220996174673	15.958632301460216	9.060329697470495	4.97543917608021	-1.1810970526299114	-3.4128902017742178	-3.9910217514885167	-11.113329100499604	-16.81481100803212	-22.500191109696132	-22.409548195084145	-15.44937938429916	-13.68561804063601	-10.10139461457347	-0.1281521680179456	-0.663699227713116	2.979399502177404	6.52807757023797	8.76666299166303	2.463918949517001	1.1011626367253116	0.04108285897518048	0.09414274943988915	-0.4649948331748522	2.682612722232319	2.0884093353808293	2.3042869352227924	1.1828539203060233	-0.06465117167883859	-2.5656150011649506	-2.978822612508169	-3.1577499507343796	-1.462574330583608	-0.7357890626869555	0.6816519536376183
chrX:19474533-19475032	0.395028166532821	-0.08207428479829805	-1.2959519248008295	-1.108867938801997	0.5471249639484079	-2.817338756668771	-3.4178698906824834	-3.7808919719909033	-2.262273430358357	-0.6252873828651145	-0.2887691230768229	1.083576782132307	-1.3301582178309554	-3.9610396509241257	-2.827878966063809	-2.730596452016179	-3.6555455631372284	-2.7065516775511984	-3.252916471730113	-1.5426808571097232	-2.558070797108135	-3.013227391716296	-1.0297280185771769	-0.745291025580318	-2.3353214718798245	-2.5922050450996976	-4.326937964625453	-5.9545803793567735	-5.268776717718016	-9.611312021080398	-9.016548005104672	-4.35182499691325	-3.1989679684431187	-2.9199772873761383	-1.4677626983864827	-0.9138652989484388	-1.4801862375241477	0.8646548651105505	3.0985435322346535	1.363352036831873	3.714878757650326	2.706694820577112	2.6731385723849073	2.208165023123962	3.5691148399399206	0.8304674412690141	3.9245371430085316	0.5563552506671237	5.886193184545062
chrX:15999533-16000032	0.0	3.5527270786359026	5.904583402804891	6.372620280081554	15.80330281060222	0.9884928598239788	0.0	-0.47712125471966244	16.235911430100025	18.696684722595183	17.83659918060156	7.425777625271663	5.40583861594312	2.6991564218039206	4.083183095290868	9.50129281236807	1.2417203437958086	0.0	7.6001895499198655	10.026340334645461	7.958234845559457	3.560423786206963	7.6251239140346465	4.8879336789606445	1.114132540829845	6.944532939217992	11.145412147995808	11.641614068383259	1.575436491741878	4.2762712059099215	1.6040017277061436	-0.32570578088490426	-4.199143090753088	-3.690273877616763	-3.6447943076841054	-3.5059094094509633	8.24626065032374	5.997985914057869	6.12748559944887	5.831641945911911	4.652497535181743	5.279458898978489	3.8961328287283035	10.512390053384765	7.996469434139746	1.8410587328746673	5.157755301894877	3.3925842708098197	4.582717806466423
chr3R:26426722-26427221	1.9212665296557787	0.288769123076823	4.272202844477591	4.775272682512988	5.308323261206034	3.852059903290001	0.4883443855255757	0.12616170886957273	-1.4372063266572375	-0.6252873828651145	-3.2350982437437974	-2.1257404003796836	-1.0668755590631576	-1.215340334805915	-5.0872735054398595	-2.909015539834767	-2.098762832910192	-6.352928456292143	-3.8098604263675546	-7.890416689098449	-6.439326808342402	-0.9884928598239788	-0.6252873828651145	-2.7755044438142984	-0.2841378006659053	9.591788754524	1.9769857196479577	1.9084850188786497	6.583444642839	13.27693256972414	14.109098810557292	15.76418648548614	14.822605417615167	4.947791951072028	-0.7359535705891888	1.1737218734474009	10.119165376235637	23.918631622697383	15.722540916119794	3.0643670870356483	14.839198688625581	20.92127725055515	24.856455393763405	24.169272359562772	19.666014860615693	11.451129159094648	12.502237579585792	11.176344745326885	5.929428888397889
chr3L:14625600-14626099	0.7379751382452944	0.4176222886317571	-0.2105263209141679	0.8994464551170399	0.4277214245726758	-0.5552050987676277	0.0	-0.2240774644457132	1.8396954944497048	3.7127891920619467	3.6636719179917008	2.583441936458471	-1.031198171616967	0.0	2.4989103979315646	2.522202278470245	0.8807275879539905	2.1941410126711967	2.651285247700933	0.9196676462894914	3.3063050554922877	1.2398943095653887	-0.3842533059311557	0.3842533059311557	-0.06976625415562464	-0.10978134091778005	1.5008773920707996	1.7920391990235562	0.7298336061258377	-2.487852921923401	-2.78158694075219	-7.719609581671352	-7.651914126449236	-8.260777479261959	-10.782500492483576	0.0	-6.900384703065512	-1.2389922005801226	-0.15117730789243075	0.0	-1.1737218734474009	0.16125860883478288	6.790460315534644	8.518359400076639	2.7587505105045453	1.684872899606169	6.039025261660455	8.002830095520862	9.57466292068677
chr3R:13507222-13507721	-1.4398513607027426	2.1629828338656307	1.7799846799736057	0.36145188331363115	0.7811839712033085	-0.7642947130796619	0.37107205997171755	-1.0248683428403575	-0.2653736150893788	1.1211745387396015	-0.41882873031872536	-1.9066941029601459	-2.1817684990676773	-0.2510760978014471	0.0	0.2614505271567006	-1.595213143282009	0.03399049944886811	-0.32675222119505476	1.3016166698136762	-1.7667251892332947	-0.8417106775918424	-0.5553638901437095	-4.405645626451473	0.3411449834230643	-6.02131616366718	-6.63575615523148	-13.028453472347975	-12.191873833789202	-11.738849418760735	-5.583770036272022	-3.0081289305897467	3.0666560165148367	10.91172932316115	9.54785622137263	8.09765339024591	5.752913318344166	10.154852354078141	2.3340619927835733	4.2437207355887265	12.71315740840159	7.848896443453491	10.54635916568479	2.9412298009635616	3.540220291612628	3.1118697342700132	0.26970942967916506	0.4405734365606304	4.611889131097897
chrX:6636033-6636532	-8.659462307341142	-15.500981855196693	-15.906272066807238	-16.998655767061372	-11.36866284405076	-8.041269665645054	-5.735301092180294	-0.35829220358427993	0.987892536997469	0.44916199971973325	-4.700994885402598	-4.342022135503271	-4.505498451090455	-6.315537476383165	-3.153304855756745	-0.20074587793084753	-0.6598278550144413	1.5222453615472862	3.6064133985866698	4.59112416858218	0.5529276505241463	-1.313785291951718	-0.9116076041199401	-2.4512976120926244	1.0917878612354959	0.3411449834230643	1.4219261291294216	-0.8529418557269076	3.4737079031441	1.0791763349299635	0.0	0.13733759950417013	1.5464056991812807	1.459176986447098	5.769600449155222	4.677442175691014	4.543704548224056	7.693170522127092	0.0	6.227076486100076	10.45717418405216	15.189945246480946	13.442995915122944	13.204815054038379	7.2572836699266405	6.992824944776859	5.44066842927248	1.2780642861172016	0.7073271912790621
chr3R:11088722-11089221	-1.1192290189298084	-0.3976120735507527	12.220881099009222	12.1836404696535	8.345676153718047	7.370748746390903	1.699814136491853	1.7651565772926217	-2.466974887480981	-5.42915985959859	-4.048309004929565	-8.359036526687717	-1.0224366415224984	2.4038966772276393	-0.7818516535680169	-1.7864263796558864	-6.286539028412075	-6.946610141833542	-16.060565025696345	-12.26997432115923	-12.464897019708546	-3.744918445101675	-6.167303049366561	-4.609220601898738	-10.712778547328453	2.7696455322950264	11.738810626781966	12.880499390112327	15.32514339090105	6.092297866037373	3.8300447556642405	1.272267686800831	1.9332835539147397	1.9465414831535044	6.322140732804165	6.749627122391752	11.354631139539624	4.936276989417995	4.109270577096854	3.723746743596813	2.382246513544687	2.198847862361626	3.22772809187345	0.876413183428786	0.780044730037902	-1.5310268109344833	0.5237669304877487	-5.23859430850929	-5.770738761170934
chrX:11030533-11031032	-0.583984635902998	-0.8909979491238093	0.29087818856190206	-1.2905052757784186	-3.3204328060424277	-3.172163028560888	-1.8964732369540431	-0.08982752642613945	3.085632458060554	1.4419861762962662	2.263302642785573	-1.4410156837147963	0.6871668799807139	-1.000713764258987	-2.615375805755816	-1.2678160082159668	-1.8981752702577102	-2.531319281191105	-2.140991889343348	1.5456255814899598	0.0	0.0	0.0	0.0	0.0	0.0	0.0	0.0	0.0	0.0	0.0	0.0	0.0	-1.6859806109337396	-6.588636302184585	-5.564491148469051	-5.852259563809807	-8.061328498381714	-8.315142781270287	-12.470330148812216	-11.374713801803614	-1.958719868764778	-10.95431934445579	-5.722723972765274	1.0668755590631576	1.9769857196479577	6.704284761289413	37.217106793423405	44.47415744476864
chrX:5216533-5217032	-5.5379213394980376	-0.9884928598239788	-0.7359535705891888	-0.3842533059311557	-3.6529141220381622	-2.70092328778517	-1.170041379908726	0.47712125471966244	1.4637527426815686	1.4637527426815686	0.9190857878727454	-0.6064508288109548	0.0	1.4274736494863933	-0.8628158646556385	-0.2406233412219088	0.6172381522614051	-0.3907644586909239	0.8337117047211184	0.5587005154689895	0.0	-0.32675222119505476	-0.9404020628356496	1.7508256322519138	1.0466924622419154	0.47712125471966244	0.0	-1.13288344046034	1.3470347480100884	3.5113304783623254	-1.3739534338308652	0.47712125471966244	0.0	-0.47712125471966244	0.32675222119505476	5.844085038957188	9.731527375908335	2.794154275960767	5.470960485930984	7.791949082799564	1.2780642861172016	1.4637527426815686	0.9884928598239788	-0.3842533059311557	10.565972301691891	12.0963240149503	14.25192998562596	10.80540786719381	9.635784873596178
chrX:13006033-13006532	1.548808077386983	1.4958185786055167	0.570889011320225	0.32675222119505476	2.607249376373355	0.8284834621104519	1.5924323449093536	3.7873074239194664	3.2222957740110005	6.272427754059297	3.663135435875627	1.2905424689451477	5.372410917264477	3.4372691241255096	2.1737750243797294	4.826112948711454	1.6475980546210762	0.0	0.9016806268265586	-0.1311244953147725	1.1025798087163392	4.940413566804439	5.424836835434558	4.884940949176075	4.272502007322026	6.5281030156496	8.719012253898025	3.8072056445704394	3.2871265163721737	1.0552302431662604	4.187500237378529	3.361786851231361	3.1235643713458554	6.200136526862792	4.426312644623852	3.588564202073968	7.924279679543878	9.253339185438504	5.641913198650342	4.35410116307204	-0.675867199931511	-0.27566292990052726	2.619989525035806	0.5176447071032853	0.3766249358610224	1.495609371710071	-2.1877867989268296	-9.756083706323299	-7.23651057900566
chr3R:9206722-9207221	4.426794217312195	1.09960626944778	-1.62433058062852	-1.3343926133771034	-5.759833243465452	-4.203845749179543	-3.324914021064566	-2.962913841421146	-4.200612328410002	-0.4359239231164445	-0.32675222119505476	-1.3969263470836353	-2.3708047630864417	-1.0845071722675648	-2.2727385256948196	-0.38143264178307207	-0.8105471912625122	0.9519999972986917	-0.10135316717708902	-1.0948570982095023	0.5354090459583443	1.1784627333960676	1.6937782335394078	1.053675508087418	2.609355174360252	2.552674458966763	-0.6566826764160207	-1.0294383443813069	-0.354794284289863	0.10943337087789187	0.5552050987676277	-0.998296635888917	-2.6147110702401646	0.0950548614205835	-2.2071354166633466	-1.2901298840098712	-0.4499913573746347	0.9271976853830552	-0.8712309974113638	-1.061789568423229	3.21978587966307	0.0	0.0	0.3544444847466381	0.7443497163042253	-0.8303377751134307	-3.6498019375825477	-1.1081955474953429	-2.7548542901732103
chr3L:21548100-21548599	-10.099487157365155	-10.486372110769754	-11.562297863050588	-12.01532235794083	-23.753042936369773	-11.08852995554665	0.37690051096135485	-0.18946256670265693	1.6118070066143033	-2.38121105020686	1.4143390969395517	-1.0088338288933685	-1.0683254730229048	-3.5986552437507613	-2.9001042449041936	-1.3120223027252602	-5.19862665047461	-8.626729571513128	-9.736469956467305	-10.878891629168699	-5.149299604580957	-11.66009112170243	-2.436011812109139	0.116445445586424	4.903253522499327	11.02056524991082	9.906320783210816	10.74777326782386	7.526590378343953	4.497581652828099	0.8018482752507606	-5.319131625888272	-5.657088226559087	-9.67476211985984	-8.958663789223877	-11.604585385921872	-0.7245735176883549	6.915472553421909	1.3016166698136762	2.018005745807258	0.21044555368072096	-3.4839843552096226	-1.7721074182112198	-6.523454866259196	-5.198995322993144	-4.877068149420123	-11.592946659954753	-1.4042416873289214	-9.337844853974671
chr3L:20466600-20467099	-24.393975071262062	-20.245063762335114	-16.806791092487327	-11.135788213196575	-17.611708939094882	-15.624318521789508	-28.20316536492413	-20.69853245001699	-2.3491410276683253	-1.3831714485305802	0.6884910371321753	-6.787546307006597	-6.340572694029941	-2.898483785789952	2.9951610346314834	1.9027781287195464	-0.12584351286883852	0.2614505271567006	6.692620361405076	10.909363085477318	10.07058005533355	2.9183707710970546	0.7739057992056397	-3.4434489019948415	-3.98578639484823	3.6586233275717004	16.08925312201556	12.361053472254282	9.181290630800802	5.999477097047704	0.8768153944754253	-2.868744883473255	-5.343575923999048	-5.009328598392281	-7.620373223850663	-9.230239152849432	0.05690297878332176	-2.2302363824288074	1.0489759513890562	-0.2073651818591979	1.0765553942092771	2.0763736919467424	1.1096640707295253	1.103782359086385	-1.2679355162618853	-2.091455237705499	-2.8858291742553948	-3.5195365525024767	-4.585246378474501
[truncated: 522 more rows]
[truncated: 151 more columns]
