# Supplementary material for: Convergence of topological domain boundaries, insulators, and polytene interbands revealed by high-resolution mapping of chromatin contacts in the early Drosophila melanogaster embryo
Source: eLife. 2017 Nov 17;6:e29550. doi: 10.7554/eLife.29550 (PMC5739541; doi:10.7554/eLife.29550)
Supplement: Supplementary file 2. [file elife-29550-supp2.zip › ChIP_data_fig3/nc14_anterior_dm3_CompressedBinCounts_500bp_weightedDirectionality_w100_b500.txt]

chr2L:16287500-16287999	5.846763365085689	2.8731534322811396	0.917404690230822	-0.12537104806434804	-1.4408587321000017	0.47684306094511536	0.32867254487501063	-0.9884928598239788	-0.5501436760180057	-0.41541288889672834	-2.9793995021774027	0.06351720971198638	-3.2047254219974564	-3.597977131175682	-1.180704684183168	-3.8154710710075914	-2.6244731331118745	0.0	-3.066817029825052	0.0	-3.9044114638583007	-2.188082499992193	-3.2193218409169186	-2.806722396894187	-3.0015021159031248	0.7359535705891888	-4.419624869496086	-2.1928683822009774	0.7663740587179441	3.533989331841624	4.048473683647069	1.6909189180634718	-0.34721445165858733	2.138646341482285	0.9743368538697978	1.7080304268297926	0.11931210326639505	-1.108549168961624	-1.1615940896494081	-1.146086357722529	1.597097310142741	9.58616825690928	10.913231042519808	9.990522358247905	2.114158029716507	0.35872466917468054	-3.803952915208359	-5.255761802106515	-3.852360346439346
chrX:19760533-19761032	0.8943443974655021	0.9884928598239788	-0.3842533059311557	0.0	0.7359535705891888	0.0	1.0754890922903735	0.537655442335966	2.5605596197531133	3.8948118321383896	2.4053812107089474	3.100209226887036	-0.3555780583469107	-2.1189120503928196	-4.072110833888212	-2.801901109561898	-0.3855643666284452	-3.0692919379350134	-1.0970796683631558	-0.8339586950400865	-1.5895233939798243	1.3631128440202118	-0.22265579033792066	0.6252873828651146	-0.5359487822381764	-0.6669809426015613	-0.4909174901154924	0.5563979103281769	1.454759537302524	-0.12980450258976864	1.7543428273759178	5.681334419088726	2.200135302095254	2.619941724195005	3.357189356342533	1.4745510084221038	0.0	-0.8607218869013069	-3.4640901199961123	-2.7978377993217625	-3.1655522876319386	-2.46009253530715	-3.119088506586315	-0.8651686851755448	0.19423162263000934	0.7925931279411742	-1.00914905249907	0.12537288206402852	-0.9332548259220097
chr3R:2308081-2307582	10.536802588279581	9.151110769416515	1.4637527426815686	-0.47712125471966244	10.483278687124209	10.032984113630553	2.260279349365111	-0.3842533059311557	0.0	4.089979718685717	16.114636520815093	12.85601832032341	21.230682443136093	15.562496438316387	8.322506243913002	9.47216316777868	9.185762890707789	9.159371170982137	7.92441177578376	1.8355550521700996	2.290650807303951	0.7511250047465171	-2.9472507570839905	0.5421116559574722	-2.708514788489159	-0.8182311240989198	-3.8945320026676886	-3.8650044525396803	-4.318934227411105	-5.435713603638236	-2.354816479224883	0.20197442852421257	-0.4666095473949303	-2.9076627538573327	-1.2767986181372646	0.0	-0.858613267498011	-1.986788968870894	-1.3065504001993977	-3.844982182875186	-4.678812121146168	-7.190354318797455	-4.471423076573889	-10.596567237436272	-11.462318423029563	-10.738562513670823	-14.637147504715955	-9.622020691305904	-6.433187997785789
chr3R:17313222-17313721	-0.7673993321513372	-2.8774295450899903	-3.208167421370401	-1.4612113629160544	-3.558356039318473	-3.5815596897441533	-5.5701457940407995	-0.8327806332900413	-4.352597989797675	-6.489293011250941	-7.444049573264785	-4.482662413112409	-5.240850684869963	-4.714596631112395	-0.2406233412219088	-5.76497387137517	-10.780539334359494	-5.51528885449127	-3.321920552553342	0.0	1.256129227469748	3.599989017658096	-0.32675222119505476	2.7616982681804148	1.1988016946252926	2.7298409716131724	0.9299678206788935	0.9529088973048124	-0.2375273844037124	7.336484187215881	2.355998329841611	2.931150864236985	3.004085980860335	0.0	1.8264717930397003	1.5604588313110466	4.227879379044437	3.0551496043294932	0.3097530240275688	-2.270024641988364	-1.9145482293946525	-5.813399610166599	-6.539109844922439	0.31152828651386755	0.8474485474335622	0.9527115521825327	0.9016806268265586	1.942750524623322	5.362226540237853
chr2R:15312005-15312504	0.5325793640278282	0.47712125471966244	0.0	0.6252873828651146	3.8553013145318613	4.235414186801823	3.0446664791441918	3.7335852307692936	3.594742004390946	1.1015551988357517	1.5336586195602828	1.9948829345920964	-0.7417674063332141	2.1159571989241295	-0.676402533440711	2.278132026695408	3.522553793413184	2.1024669879300713	0.3610130901464048	2.19753768283003	3.0304988610967847	1.2913199286210602	0.5168453566485672	0.6933282748864565	-0.912525011702815	-0.8701834082718239	-4.388923360778602	-4.366817730284414	-3.8486811537706656	-0.7674469038454695	-1.9296844919908231	4.26982612312598	3.5358685070437454	5.747170787711821	0.24623600032472379	0.3283402224590838	-5.598028996044462	-6.094139418913411	-8.312058043833362	-9.080134101470636	-5.379863898371504	-5.467237922104471	-7.537099327889799	-1.441915990952634	0.8180247442509372	1.2813406034374712	1.0668755590631576	0.47522246110679167	8.979227765144577
chr2R:10757505-10758004	-0.5229304813946624	-2.077884835385907	0.7359535705891888	-2.4444107145728604	-0.8457119955017671	0.9884928598239788	-0.7359535705891888	-1.0601886281431825	-1.912610176102465	-0.7865242580636319	-3.17609384027034	-0.9410310135554202	-3.542152022841199	-0.9654851525505749	-1.5464173209283125	0.0	0.0	-0.3842533059311557	-0.47712125471966244	0.0	0.24062334122190882	1.7022394098426876	3.9740201882981827	2.9968941175299264	3.241003407161854	1.7547166780105419	2.073086437559984	2.8253778470472413	-0.29815214289168634	0.0	0.47684306094511536	2.415800503100191	3.0409462954264272	0.8223242070116956	-0.32675222119505476	2.036158243089497	2.3884077584265895	2.972178208825783	5.771970188494911	6.489436791249916	0.3842533059311557	2.247934139860716	3.6762741104041945	5.88080143591609	4.460766904322963	-0.47712125471966244	5.908289285604631	7.113433696156566	4.014962541819168
chr3L:2243500-2243999	-3.8449999743480037	-2.4406174397905844	-4.39567865260868	-2.73689526623952	-6.1167849318103045	-2.4202126347083386	0.0	-4.240702073576241	-1.987351860315458	0.24819982819454056	0.4106493675885908	0.47712125471966244	2.2797665586372795	3.364507459128359	3.8494680331152216	-0.9884928598239788	3.2582682793328615	2.691456574030672	6.642084165056644	4.174412040250282	1.531099762115607	1.6828296963411122	0.923345115199394	2.791172351196588	1.087937603989098	-1.1186298844288312	-0.646646346000426	2.6471606618153287	1.9285194001536214	2.6293607400783183	0.7059348247629398	0.3842533059311557	3.6640189429273673	0.49916774533475694	0.0	-1.9074029041899183	-2.675878991564195	0.0794569599820025	-2.9710762625443787	-0.8065359368777398	-3.5720539993879408	-6.504586376726281	-3.94366388570408	-3.814320540508401	-1.4637527426815689	-0.3842533059311557	-0.7359535705891888	-5.05080956166273	-3.1923077177022545
chr2L:3618500-3618999	0.6772483504217567	1.0624398664348025	-1.0058658610627256	-0.875239892735369	-0.1610733014936471	0.515507091161283	-0.15992367509205024	0.48608764453311426	-1.4585178010881121	-0.4077142421180708	-3.4672955889931165	-0.578799308424085	-1.8155983911851505	-0.5807340526020004	0.5450168468963228	-1.6169826851467761	-1.1638759896523383	-0.6450137593690104	0.6496479210718725	1.422113647409378	-0.8818509071066858	0.9638287829048793	-2.6957700063826167	-0.6064508288109548	0.09677621438902559	1.514637066989744	3.4984948483265357	3.453169802854417	3.044804190768444	2.306271315232978	0.35922675605087967	0.0	0.33130265045719937	-0.1791791081866247	0.0	-0.9884928598239788	-0.2066566505382484	-0.24558422689709564	2.2242747771929836	-1.7667401230207094	2.7535607829625235	-1.4680574192492875	2.270704917283459	0.7746304081761494	2.397396957817368	0.7022188201981463	1.4807703047062437	0.3422277244961182	-0.7207090774114031
chr4:855626-856125	-3.712526597536663	-1.087636782058556	-14.785672856334129	-15.300179910261992	-15.47057230569002	-11.01696304596742	-7.258187021273724	-10.583438753278305	-0.7158051146113907	-0.9059652567236041	-0.9670162803285552	-0.26145052715670036	-2.062805557057099	0.0	-3.802687474049398	-0.4281540458119061	0.0	0.0	0.0	-0.8146844934204033	-0.17366747914382874	0.7570830053457589	-0.47712125471966244	0.0	0.47712125471966244	0.0	0.9884928598239788	7.031601851004404	12.155848999549814	15.741424384905134	6.521855499518782	3.0926500441791434	1.9088805432207399	4.927995288391611	5.28584441376893	3.055035747583918	1.3912399352125009	3.1328974183613907	1.5336408573911269	1.654507166568443	0.0	1.3530079183022206	-0.28691597895704224	1.3379517547984137	-0.4359239231164445	0.7541734113767552	1.0375950831200467	3.3150169286451123	2.8849234097724747
chr3R:24713222-24713721	-1.4873443074573773	-4.701258537544203	-8.109523043623572	-10.426618911771236	-10.968509704715828	-14.557115602308931	-14.78893771398914	-14.81745179501148	-20.39500137456614	-4.469885360326412	-24.830578576676043	-13.866317972144696	-8.63921477928015	-2.534984060161506	-5.524894834902519	-6.051957405841657	4.871964244320206	2.6900948874256727	1.947874555300309	1.1166386930519974	3.691345076034653	0.7121263297071472	0.3842533059311557	0.0	0.8146844934204033	3.871831048578341	3.1311509614577675	0.7183432030669149	1.654507166568443	1.1056322447779978	1.9330516924433967	5.276319567578949	2.3790905270007716	1.981890005595057	0.6449613612633183	2.1669672262107227	-1.3492145254827608	-2.8579131573812133	-0.7956201341448872	-3.300787586944778	-2.0881491426267775	-0.49221940085271304	-0.5517520468788617	4.797864393785415	10.46011125894991	4.3613098310089855	3.5821238037060987	-1.0710166376574632	0.3612732738656383
chr2R:3827505-3828004	4.509191392747233	-0.47712125471966244	0.0	0.47712125471966244	0.0	4.13951898649042	8.58261973389039	9.28294112256383	6.69174217876187	6.922896771015258	3.8353491033707847	3.2302802071249483	3.535311540786686	4.295339329084676	0.7359535705891888	1.8946878765620683	5.673157531363495	6.84746920841824	6.213514690538444	7.252839614555927	5.621029632590578	1.3821770810048504	3.372928693234707	2.307628493881502	4.1105010285316865	3.330293659075271	2.667615410825059	3.102844826924888	2.9385396922277898	0.0	0.288769123076823	3.543593824467553	1.830813198412702	4.730314285917985	0.3554465365504076	1.2144666657359962	-0.8500224220829575	-1.2193797779288396	0.5721522541674617	-2.9977892557062313	-1.4893859393294329	-3.0516703672885614	-4.555910806628899	-2.290249503094886	-5.1401953589726554	-2.6741528170764632	-5.158035772025808	-3.9120218252970087	-4.226786365242712
chr2L:19009000-19009499	1.925220533597907	3.283335742290284	2.060632997287487	2.5355783569691526	1.1877506238268245	-2.908442730378606	-1.8424624924383652	-3.7647333594074035	-5.745039976409787	-4.999659629258258	-6.15613783185703	-5.6492546496475144	-9.356003586190292	-5.619382131968216	-4.867685821398583	-4.301594438539729	-6.23815483367887	-0.5766810647864092	0.9884928598239788	2.8109726766230456	9.495611620254135	5.3361330305529675	4.909218837225452	3.69849414218785	1.4814131195080495	1.1266998205647507	-0.3785549985566291	-3.604545697202227	-4.858850640900355	-7.120921750295002	-5.420502585373978	1.6658212644719523	2.674309554344881	1.9186420832532016	0.035911716314972315	-0.13976086335478943	-3.3156442453055255	-3.924703310400743	-4.869057070624105	-3.957853344850055	-5.026410912096191	-7.385903645853589	-1.6219397094069283	-0.47712125471966244	-4.627022525583622	-4.9848626367729425	0.3842533059311557	-0.3842533059311557	0.3842533059311557
chr3R:1450222-1450721	12.03483187200469	11.449775677850948	5.307647901441403	0.8331037697083299	5.74833668668495	5.680208527459915	9.48987185268867	5.5079879796305224	7.434175925014371	2.5780986346270693	-0.24951709324484259	4.795326911459353	1.609922115296675	3.829225358952385	-0.193922088034782	0.9364405666298273	-0.2741331934631194	-3.9178219268885615	-5.154794908843597	-9.030431319366704	-7.004750528677562	-1.4637527426815689	-5.32472505817275	-13.391756067421797	-16.983618148019907	-13.862382973882125	-13.472457013303611	-7.5731264978826465	0.3842533059311557	0.08189169135861227	-3.9717707129583477	-5.04204017788414	-5.1665702483070355	-4.619845738369605	-4.029405940256121	2.178874505399609	3.5383983184731496	3.237704359209656	3.6622536067294273	-1.3124835973366296	-1.5319602855495529	-0.8101492763206325	-0.32878799366145145	-0.6252873828651145	0.2457594292768453	-8.502673136411905	-5.366158801060722	-6.193565575642965	-3.5161034846671475
chr2L:5270500-5270999	-2.180493704387756	-2.6379216948686377	-3.3451707241452207	-3.846795276151131	-3.540368193626112	-3.5200727211029075	-0.07707399794267979	-4.366817730284414	-3.2581521021573745	-2.870106147770717	-2.4124236191639845	-3.9251979028681987	-3.5605183288846516	-6.204926038275915	-2.9679496285102287	0.9884928598239788	-0.3842533059311557	0.9884928598239788	-2.749456090528739	-3.8729163955886645	-0.27782715302740046	-1.5881716736868121	-0.7963581543544482	-2.589644444117949	-1.2528119880109705	-1.6731818920771189	-1.7019528776345343	-3.5653741144981783	-3.722008575253017	-2.139472498231481	-2.6824040755273164	-1.3171967421846213	-6.721016608265256	-4.062126372169303	-2.333716934714309	0.19699373026190506	0.37486362525086997	-0.7640984138766895	0.0	-2.256487409690011	0.6583525378503733	1.8642332561718216	4.569524030646043	0.6252873828651146	0.0	2.419388310356729	11.57916281738895	2.975343679187307	2.853544181944009
chr2L:18152000-18152499	-0.1560117777675677	0.0	0.0	-1.9769857196479577	0.652177707501888	-0.9884928598239788	0.0	0.0	0.0	0.0	2.155921150721805	6.9308672065282	0.0	3.444880209060561	3.700247641318064	2.1163021904437493	3.0021855011402496	2.4181631248526236	2.7892908332242223	5.00140431631109	3.2282905920614033	0.0	-0.26059551469091097	-0.4683658157869833	1.1479232398912642	-2.371309522589616	-1.346907354589842	-0.7359535705891888	0.3842533059311557	0.288769123076823	-0.5563666084316613	2.6607870992528655	2.3881094818517625	5.267166756742728	3.269622429620549	3.617862285521346	-0.47712125471966244	0.0	-0.47712125471966244	3.4387622345290656	6.743630192014175	6.9696352218958575	6.094874843887089	0.3842533059311557	2.9140810436145874	5.042001647523261	5.592872372924764	6.677641870793442	3.097949193052793
chr3L:14182600-14183099	0.3201031747723757	1.5111911273383134	-0.5552050987676277	-0.3842533059311557	0.5397100834933587	1.7953238614515754	-0.8285633550989645	-0.7359535705891888	0.7893364301697365	2.175136111506412	3.4349807586262595	0.8341940706365135	0.6025013259654013	3.110913237346441	-0.810474646569002	0.9053544106441048	1.5946094000084607	-2.165099808354696	-0.3866021938126203	-3.753368546006008	-3.3048103384403866	3.505909409450963	0.4460544276833239	0.3148888647787254	-2.184120154015565	1.2000715809587306	-1.2167876099718977	-2.758750510504546	-5.928450427921443	-2.5474392204041334	1.9789609756414102	0.4684425467044411	1.4012214382553445	2.865650129644506	1.003996020386242	1.5689866532271766	0.9403735697423387	-0.9326959609026569	-2.4437633262312652	-2.762648924555898	-0.8842712202692161	-0.2581867073000629	-0.9884928598239788	-1.1755478990673816	-0.3847242890825976	-0.9884928598239788	0.8691885310983624	-0.5032905558196155	1.1257831568218986
chr3R:11798222-11798721	0.9180473720337582	1.7034436478336528	0.9266577170516647	0.2167385240694307	3.8353491033707847	1.1513105995030513	0.9987295857430432	0.04731498594103682	0.7875892944361568	-0.7424153452564264	-1.2654953053434792	0.6500230994390219	2.062167793141902	-2.011151251686351	2.264846584115295	-1.4284799991731938	-2.326146531086494	-1.6821879257637509	-4.865973554182448	-5.711795261770831	-8.48877119088126	-13.303739524969497	-13.409303178583146	-7.377424660826806	-9.961036329366854	-11.265113985823884	-6.837653886389721	-4.98129214118926	0.47712125471966244	-4.211245160827568	-9.782773553406473	-3.0536280432219525	1.9801509964855086	0.0	1.4637527426815686	3.6802313247166167	2.615306279857278	-0.3842533059311557	0.3842533059311557	-0.47712125471966244	3.086944803705745	4.795222287520515	4.173813284077746	5.503020079915137	4.198653107201006	5.035407735962593	0.3842533059311557	0.47712125471966244	3.477820958942218
chr3R:2696222-2696721	0.0	2.1950439867330274	5.367735845368979	0.0	0.0	13.826568693729735	16.037168410851404	18.65344437607581	17.87911837171519	14.359774659187886	12.433442748200198	8.176113848736554	0.32675222119505476	5.469482629569563	5.355841038582721	8.42468733034389	8.590141910493365	8.675201786696666	8.591410757632348	6.168613462049435	1.4555913660985367	2.5025551662722783	-0.9588693276886174	1.3438542511177338	0.17427992387450156	1.142117257228459	0.46253432726233945	-1.4042416873289214	-0.05504443984625065	-0.8779795403744655	1.3916653920905517	-0.5646960527259244	0.47712125471966244	-0.26885269314536314	-2.2791691171999817	-2.6523779711427062	-1.2334025563797195	-2.240937625717131	-1.6608303878326909	-1.9153551282502892	-1.2414746115103865	-4.803359302542875	-4.633688151195462	-3.4672955889931165	-8.262517853109618	-4.543274766075216	-9.406345634725762	-14.204040299559997	-9.67402232860461
chr2R:5580505-5581004	0.9884928598239788	0.20165859346956908	-0.37691514250476726	-0.7548765734026285	1.3176164057200668	0.9670162803285552	-0.7359535705891888	0.0	0.0	1.2045256724726574	0.9369796327272907	3.5849473467300803	2.325381402843572	-1.4637527426815689	1.2317889318191966	1.5830485578609026	-1.779842453904334	0.17035769473896356	1.4142940131421988	1.2784760598362215	1.947874555300309	-1.1988016946252924	0.25616988953377134	0.7668132456800398	1.336472663936187	0.5168453566485672	0.9884928598239788	1.4637527426815686	-2.281349073650301	-0.7166200321688417	1.262631503784434	-0.2887691230768229	0.47712125471966244	0.0	-0.9884928598239788	2.578575740137217	1.0502839020565264	3.790497734922986	0.47712125471966244	-1.068292543941783	-2.839637325704786	-0.8462053085340334	1.694551790703281	0.3706043975111774	-1.4637527426815689	-1.1232004677578378	-0.27780161711185947	0.7953235719989745	-0.46072268153990287
chrX:11003033-11003532	0.6554268885134767	-1.72954811871417	-1.7904077774999139	-0.7835937601916549	0.6340794333801449	0.0	0.0	1.8421155095484008	0.811250321126244	-0.30735967257511815	-0.6630380731427984	-0.47712125471966244	1.5026380003999167	-0.8331037697083299	0.9714484411535675	1.4760943504501063	-0.05790573857560149	0.47712125471966244	0.47712125471966244	0.0	0.47712125471966244	3.604278618917698	5.143909091917757	0.47712125471966244	0.0	8.505007920576851	11.242176695927338	13.057596250918447	11.742511270862062	10.431171642881097	9.537868126635303	6.248145209105175	5.1849105045027635	2.8062903222065767	3.3404877747626114	0.49962074403830453	0.25580541979093396	-2.7045134744944574	-2.7995527627161048	-3.080045296522475	-4.497190173267746	-4.571977249542215	-0.976221191146473	0.0	-0.47712125471966244	-0.8270642538057783	-0.5860039597216163	-0.2305139880707677	1.070813299248776
chr2R:18203505-18204004	-7.519389405068358	0.6252873828651146	-0.47712125471966244	0.0	-0.26145052715670036	-4.618323167597829	-4.685796566368903	-3.62127289160702	-3.526437329407227	0.0	-2.107613832811625	0.7952075927533319	-0.41597594152260453	0.3952372768686417	-0.7306036391525892	-1.9188145562025098	-1.9752680632579869	-1.6060417188119391	-3.62127289160702	-3.9825581225430713	-0.3842533059311557	-4.482298242995487	-4.63155519273141	-2.8830860491298793	0.0721318075118221	0.9884928598239788	0.47712125471966244	0.0	-0.32675222119505476	2.754266113633307	3.2243531529225797	0.0	0.0	1.5157893629031152	4.041272944439242	3.0096008228676023	3.6435670478532236	-0.6987518949864443	2.2044471364002667	-0.5626542039887958	-0.543531696714993	-0.04689932888040338	-2.604303469528346	-0.08135113742401945	0.045715149831010195	0.0	0.47712125471966244	2.2893891402721644	0.7235124853219804
chr2R:8803005-8803504	0.0	1.0009102260028648	2.8028731097920434	0.9884928598239788	2.105157744863585	1.9120257042370223	6.403422955185337	0.7359535705891888	0.9884928598239788	9.954275478740682	23.060708600512328	17.18403617883711	0.47712125471966244	0.6252873828651146	14.170930689262379	19.238813449268722	15.33055896207675	13.37899519631294	3.2621545767943307	4.3908162410528835	0.7437882155675862	-1.0627591813376547	2.3286248352848276	0.0	-2.019717077703704	-1.51890640378286	-0.7833078682341911	-2.5550747297084153	-1.7842036658405818	4.292480768678518	1.5006781704928631	-3.793068272922813	-4.026296640878076	-7.558450560426929	-6.075549550161152	-2.0962298964825856	-5.773224474265318	-3.664339029088539	2.1696541424280498	1.578055210110788	2.9763599675790333	3.281752167486149	1.621939709406928	7.558243559607216	3.8006762418142923	4.914584315715012	2.731127405638286	2.797837799321763	2.229797335970308
chr2R:17422505-17423004	5.907201597792271	5.174428062023611	4.07959625740981	3.6056904039371873	1.4530769690557457	0.13648716400690244	-1.1470869616316808	0.17776942923160044	1.3886101687377004	-0.9884928598239788	0.7893364301697365	0.5293190043763244	-0.6850624757986161	-0.47712125471966244	-0.7359535705891888	1.3274595450739337	1.6965487403540631	0.7359535705891888	0.9884928598239788	0.5254771714478136	-0.9882574019001348	2.134466217994466	-2.577789006200567	-3.1407612058131917	-2.245208102251128	-3.8023749034059504	-1.3503286092709839	-6.2512327587229395	-4.996294782116051	-4.821889087584506	-6.715171173418325	-9.284080738609042	-11.60646084089708	-7.285347427236117	-1.4870854511558178	0.0	2.7751178641119374	0.18734632820836494	3.16132033020716	1.0227479694884674	1.8174222875532382	-0.5641307989686102	4.548509369994578	1.5796151518883677	1.4683968254010251	0.0	2.3286248352848276	4.433576188831046	5.381594857320851
chr2L:20787000-20787499	0.1050753593170238	-0.6715853857648988	-1.0436994775650126	-1.5974385567984142	-5.954743320730707	-1.518034793968364	0.8881232239143072	0.0	0.0	0.0	0.0	0.0	0.0	0.0	0.0	0.0	0.0	0.0	0.0	0.0	0.0	0.0	1.066996420656132	0.4644055463637204	4.803359302542873	2.305731725658342	2.731820744286237	3.554986486226186	5.14087710814364	4.890467661184994	4.183236294349962	4.6042966268147705	7.370511376382676	7.252403489741479	3.6058774884714766	1.5034962467741209	-1.7057511796205376	-7.48214920686558	-7.020598296760091	-10.74917904631451	-6.10589884969175	-1.9089388748241534	1.9561735546198837	11.232277178936872	2.900082607028777	4.518078746970968	5.4118019315171795	5.808404524964433	9.391010493757143
chr2R:5875505-5876004	-0.07847797281453368	-1.798439191785478	-1.4607662714083292	-1.5230964480945035	-4.7350105078652645	-4.904092392349168	-2.057825964580664	-2.387191149920791	0.0	-3.875172112274962	-2.240539603782448	-0.15490163351878702	-1.465464010325222	-2.0967191232205358	-2.6724018104762797	2.7285928155171044	-0.3842533059311557	0.47712125471966244	1.1987505483424368	2.3070785829110405	0.47712125471966244	3.4130046842507995	0.7671504959887072	3.2460325520339306	2.654102726860278	-0.47712125471966244	0.1838081142448516	1.3211947243750057	0.41798196871995347	0.0	-5.353286442164218	-3.627844803912197	-0.3091028592332066	-2.818315660404343	-0.6252873828651145	0.0	0.0	1.8026704123018673	0.0	3.919886217058197	1.5905317651697075	3.1757269583810546	7.119507391721613	8.081462046567838	8.940588010483525	13.42349047942678	7.890736990092743	8.068114253271492	5.424836835434558
chr2R:17368505-17369004	0.7343944872775748	1.890658926730269	0.5730896026144501	0.5886181431702715	0.3624383129107807	-0.6248742378019819	-0.12161867248595881	0.33760734816291493	-0.919667646289491	1.0970796683631556	-1.6036161819611972	1.6296966326539137	0.3842533059311557	0.0	-2.517449712792569	0.0	0.0	0.47712125471966244	-0.47712125471966244	-0.6533397802400579	2.110242609449484	-0.47712125471966244	2.8218909041645963	2.4177754980335053	0.9845001030355904	0.0	0.9182980898333781	-0.5050184077099936	1.933294620115003	2.233873081832769	2.7729835965438308	1.087636782058556	3.110913237346441	-0.09898204253740393	2.526839801074617	0.730012822689415	0.0	-0.4431875437855698	-0.47712125471966244	-2.93285779500928	-1.1346115683708389	-2.173729984157511	1.1710309214573487	-1.2880182658123203	-2.01232258233567	-1.4637527426815689	-0.47712125471966244	-2.1395624976641185	-2.0351793712124824
chr2R:8499505-8500004	-4.199467114229993	-3.7809364279452278	-5.433279532505211	-2.716363868496486	-4.8348693863747005	-2.259062870956582	-0.6792342562568543	2.0396589902222773	-0.6631274726515555	-1.6060417188119391	-2.023333887168626	-2.820417853241956	-4.1452801507786745	-7.023566086524366	-7.56725964157652	-2.197767549765081	2.2409376257171307	2.2818876315202545	2.3256436205848017	-1.75643156954811	1.0938218074149357	1.0357002264158675	0.9576188721460328	-0.6457812288379208	-1.447029091615296	-1.3103521775650033	-0.3193735640597089	-3.485000587711562	-2.457816062850274	-3.543004502992286	-0.9468836426811872	1.5791539388922669	-0.10381734938404423	0.47712125471966244	-0.2887691230768229	0.3842533059311557	2.1829403792228974	2.0938065047807357	4.334353279481636	2.6302851441415758	2.757037448350045	-0.36130160853013504	-1.1966656801836344	-2.3642933319772177	-4.052008246610875	-3.960474405418366	-7.220073411453011	-7.632967365854982	-7.851888622859684
chr3R:25847722-25848221	-0.47712125471966244	1.322843590863612	0.28320074042449594	4.163515385108627	0.20914501453742326	1.9923172497010502	2.692522809984145	0.6471401691573191	1.0330362651701293	2.425227408378914	0.922198486296772	0.8830854580370574	2.0190280282238278	-0.3842533059311557	0.3842533059311557	1.9769857196479577	4.812353554237516	8.21695728128111	1.3821770810048504	0.9759660979290792	8.774178840099099	3.595217608713997	4.717559121927578	6.795431771102991	12.937819526092193	9.645226107156578	7.553976710119963	6.456706773556946	7.709308934364549	8.309818644989422	4.822917586533623	3.4111996904134454	-0.44534207826202143	-0.5740766836450885	-2.6768064756971643	-2.078718017003895	-1.3972801552016763	-1.4886484460829121	-2.276830346049436	-2.7739992048170374	-3.662552097582805	-2.6768064756971643	-4.3196715757074875	-1.699576356931861	-2.4000123940783276	-2.4616952837607284	-2.820120821763029	4.655029129807963	2.6533210566746686
chr3L:16780100-16780599	-0.8206530029288468	-2.27021409547926	-0.856417057893903	0.04403915988026177	-3.1816756575520575	-4.731144373591714	-3.807659671506301	0.0	-5.330870187608485	-6.398599903452077	0.5039493033897716	3.25712270268904	1.9496239301567029	1.2623477588025394	2.2817644727414215	1.3257516267797822	2.3611616816917134	-2.322218573155373	-1.8571425066739777	2.05419730361008	1.0550213985137384	-1.4637527426815689	0.3673364774327997	1.5349014108707415	2.119286817856078	0.0	2.7349759909228344	4.219078901436684	0.843279310106953	2.1525617457641175	-0.21510462874237835	1.1031771539384936	-0.9061384770161452	-0.45638351625729634	-0.6851998899283337	-1.0392856960174568	0.22263424696581982	0.4234276506044576	-2.869497102562914	0.0	-0.4935782139781692	-3.2851631466472724	-2.363614539532223	-3.7988633081993664	-3.5508906041192585	-1.3332064550838771	-4.291326486626291	-4.877416975575231	-4.80233980060775
chr2L:18839500-18839999	-0.7171377221899217	-2.242738664962686	-0.32738661434556926	-1.8307347810981076	-2.6354272494288704	-3.7639462166189244	0.7158051146113907	0.7359535705891888	1.4637527426815686	-1.9921386071174123	-1.8526302401701213	-0.3323389408434675	0.9487948033908565	0.0	-0.3842533059311557	-1.1638759896523383	-1.3979536682645122	0.9113060154330622	-1.478404668634342	-1.3943323077380794	-2.188599707341622	1.5781838836615223	0.47712125471966244	0.5511011468531491	-1.4134205565577243	2.330400284703808	1.3332064550838778	-0.18946256670265693	1.3899016928283154	2.2815538980028345	0.32675222119505476	0.6120858962486532	0.032082055409139706	0.4923413713840685	1.2260749828978734	-1.0646891984474065	3.2964221290507685	0.40759060765813954	0.0	0.0	-0.3174792021990947	4.226260087904056	2.9929221828554775	2.6462164729295616	0.8577499742355942	-1.019030324801197	0.4450027346284306	-0.6055436202118022	0.5552050987676277
chr3R:11068222-11068721	0.08935131513079742	-2.9283839664738385	-2.5945780193120447	-6.316867218449958	-5.7740599647459945	-7.433754949819851	-9.106893118042263	-7.921549280932067	4.009997101225049	4.448679777463292	7.1701607017738604	6.281152746296036	6.389947578324486	7.301742531374504	6.962640156456094	5.64051517581707	6.23153739656474	5.8328503691217195	4.659506089190444	5.355756569739029	3.0075813534825566	2.758757268579246	3.8801968743062383	-0.4403944512698698	-0.06073907769438281	-0.45836663391951404	-2.839839934407056	-4.5461717269081845	-4.337860563495213	-6.877933352380269	-6.400330790290261	-3.744669245058694	-0.9028457039716091	-4.0517430071554354	4.505097092913988	6.047885180556371	7.22611683713455	4.522664711041507	3.799685744584533	4.182757459871087	0.19716494769857218	-0.08996138383625893	-0.3807595070594758	7.4827502844521625	6.531765402848555	1.8298706558827047	4.098353120943145	1.445493375284278	-0.647169146179833
chrX:18737533-18738032	-3.498893342215602	-1.610634685563917	-2.18853552913724	-1.0044543772727572	2.0970637106954437	-1.13908613163056	0.10272253817907384	0.8538503556215017	7.595423880781054	3.9686339941363395	1.6315016600765504	-0.919279849279058	1.152841556385979	1.7144940586930135	2.9140696450862107	1.831106225665668	2.8304968642184956	3.0452926264636457	3.5164656987690104	2.2894242598460877	-0.7476633078819539	-6.106115938796101	-4.126228113964908	-0.9109157038956293	2.839632790367566	0.9884928598239788	0.2614505271567006	7.4282609099581745	2.9763599675790333	5.296508643439943	6.628797010033088	3.7067002262224307	2.5230193163465273	0.10490491615571562	-2.0584693253547406	-1.3631630160947434	-1.5828817509986413	-2.05825978902626	-2.505987575812437	-0.32675222119505476	-0.47712125471966244	0.7359535705891888	-0.26337408527363737	0.6749595223443795	4.642726652899552	2.411901044369146	2.3184621530904637	0.3512253995862471	0.47712125471966244
chr2L:11516500-11516999	0.0	-0.918332009057667	-4.850486945588132	-3.3484397472661165	-6.273568964762241	-6.071561392837429	-1.9029991587207877	-0.7359535705891888	-0.32675222119505476	-0.47712125471966244	-1.5550366032949072	-2.2953149947395177	-1.249657207974035	-0.7895695159961231	-8.264805732853828	-3.055035747583918	0.4106493675885908	2.247934139860716	0.388584308066249	1.9084850188786497	-2.8009043686585686	-0.875239892735369	0.0	1.0286954563683226	0.5941854628697055	-0.47712125471966244	0.47712125471966244	0.2546116514840982	0.0	4.391474065943345	-1.2780642861172016	-0.07263445771085213	-0.28632418743010357	1.149578717186535	-0.3842533059311557	-0.2887691230768229	-2.213995253328326	-3.6605483176552878	-4.493599332905485	1.2583665791231187	0.47371241898144784	0.2457594292768453	0.47712125471966244	1.3278213468848512	1.5444107236455067	3.038493950801357	0.13906948780066558	-0.5382452070058934	0.34372477280069696
chrX:17714533-17715032	6.661636345112434	5.2927055529521	0.8236791214854916	-0.7846090308317096	-1.5110223307189097	-1.146878122248319	1.0471161384161702	-0.09449071587415996	0.5552050987676277	-0.6029789681741022	0.35649023447967526	0.8718208426537615	0.3432151596820249	0.5825697978644032	-0.26727036405885723	0.27629997452909716	-1.2355149987284022	-2.5165278749560387	-3.9510170598339767	-5.518739726080263	-6.999520407634534	-6.802711085562877	-3.9239787870526746	-4.002561069977256	-0.7875892944361567	0.47712125471966244	-5.122636757202593	-9.494792871240618	-2.1411477376961074	-4.58139121979912	-6.72873972166511	-4.162074021736754	0.288769123076823	-4.931454814566941	-6.139874417216483	-1.364445647341275	-3.573778102689572	-2.7103655190597884	-0.3842533059311557	0.8568448006503339	2.7748199087416	2.5524044654687077	2.8554523432243837	1.910715644219451	0.16007672993761424	0.0	0.0	0.0	0.0
chr3L:3148500-3148999	2.678711173255365	3.81898892674371	2.7936787595784525	4.862124124362663	2.98876723403121	2.81886651534835	3.467619051370882	0.13420619597108355	1.6052867062615288	3.108586772543572	0.9568070777091172	-0.800569748465957	1.7224189331291806	0.0	-0.32675222119505476	0.8065359368777398	5.738318409746247	1.8351196129305833	2.155921150721805	5.355233349263987	5.13428253161007	9.580393961479237	7.663065351339539	9.121774800935384	7.425778844242673	4.922031457491685	1.8038982702729427	5.555107302909305	4.556763760070052	4.5513649039340285	3.6704934643920586	2.92913946475123	2.3016261455170173	3.5075530713810616	2.9391747229633665	0.513054705336933	1.6516125666818593	-0.16207273778494843	0.0614185948098308	-2.2608177979042905	-1.9105360732618935	-5.67891648371488	-5.143731855982187	-8.752230282250927	-8.637378881028413	-10.525461103672916	-6.376493543737051	-6.67098191177132	-6.258987872476764
chr2L:19452500-19452999	-0.42921553516829136	0.5161387175607159	-0.6111400606602865	0.6667709638182113	1.3916578184368091	1.0375122033088073	-0.138693775953826	2.3387826516693733	0.8341940706365135	2.8951448625715894	0.6208156357539296	1.1904306325415235	0.5253644612512994	-2.062700003551801	1.95745626354344	-2.1123738126191443	-2.011797132850596	-1.568706433868985	-0.5334443120291138	-3.9824281324927266	0.0	-0.8284834621104519	-1.8893897879954769	0.0	0.03543046644558774	-0.8292418922500674	1.9848902770426127	-0.6472481862662011	0.10664768992315818	1.9364332345499156	3.501691479868931	3.8002523387698006	3.1017621122597943	1.9397617787134587	-1.210185592679892	-0.8352700384859263	-2.4370647125310185	-4.33590763064169	-1.3068706493914695	-4.422652317767207	-1.9273609065920057	-1.9645141411808908	-2.695102521779436	-5.387062445474384	-10.038809677287395	-4.362527525546113	-1.6535829268739368	-1.07758859117965	1.170041379908726
chr2L:18859000-18859499	0.0	-0.3174792021990947	4.226260087904056	2.9929221828554775	2.6462164729295616	0.8577499742355942	-1.019030324801197	0.4450027346284306	-0.6055436202118022	0.5552050987676277	0.6542093790941167	1.6230138894293016	0.8527307993703163	-0.21494524420414152	0.5148918570592557	-0.10943277732463452	1.3982422734759246	1.3460346092572306	1.4637527426815686	0.32675222119505476	5.80939842363879	9.017454923862955	7.056835924635522	6.5754439833807075	5.218556935051131	4.489649769030266	3.1847137114434596	0.6893915254436865	2.288766734925123	1.8496855644883345	2.0198279928850416	4.328516318676604	3.8769930455261425	2.147663296817737	1.2773310954088066	1.3764502518684243	-1.049807478965586	-0.29361245034935457	-2.5178243253178505	-2.608471902702515	-3.6647596945687235	-6.359782651083615	-8.14227900733466	-4.760514077004321	8.739431916974963	10.25560715117475	9.645323930246292	6.219343324153304	9.403921906355539
chr3R:12086222-12086721	4.190089103633191	3.759742971516367	0.9399771189207907	1.3677508769012767	1.5611284900822375	0.8417649892714635	-0.8807275879539905	0.28077428119052344	0.730111116310081	0.07263524374708814	-0.2432821031769318	0.1542244184402692	-2.4791351655729468	-2.476954043465906	0.04145545341339413	-0.648072660205282	-0.9884928598239788	0.8783764617353768	1.3686879200888789	-1.0752722563038324	0.29777213803836017	0.6688365081901083	0.39734068960651375	-0.13144569056118904	1.916221652540191	2.6692520521761796	2.9360492721064495	0.5717322528492822	-2.3535382647293877	-0.31467442373358734	-3.5250094808402332	-1.5835692135036061	-4.056921436854132	-3.993596825594817	-2.1523945837857013	-2.4845942530113048	0.47712125471966244	-0.7359535705891888	0.0	-2.8785241554794503	-0.6624793699808891	-1.6408215128996433	-0.7984353854591468	-0.2406233412219088	0.0	0.13988781732109015	0.504422908990798	-2.084358175822229	-2.0872961040920974
chr2L:8415000-8415499	5.346141041105452	0.6358459603999882	0.32675222119505476	9.693724963974377	11.34425026698973	14.332520248983597	15.67983020845684	11.931922230205137	7.2866292942211786	6.602715113541324	2.752082151668681	5.066067924757487	0.5604423075573032	4.115577239014002	1.1458969134203711	0.476304842398374	-0.038883356063959276	-2.213341279914444	1.5261250172585696	7.9694848027921985	4.517493432835307	2.863191518532737	-0.48947217480746635	-1.612146006847094	1.6423462051219937	-0.7599392900807622	-0.7950310550658716	-4.361212656110347	-4.548623379068714	-5.407699680059949	-9.064315912785304	-13.66568973071989	-16.25965175421687	-6.3608870804578395	-8.717437512250488	-9.905630102571795	-4.861725034757615	-4.519042098439015	-0.2406233412219088	-0.32675222119505476	-0.32675222119505476	0.9919134238671125	1.1107371410231957	3.5484465707567234	4.408131937891615	4.764754969105641	2.859417961442264	4.494474960594433	3.9778715015307964
chr3R:19172722-19173221	0.41099358947124537	1.9346000635195364	-0.41768076850492997	-0.7254653160746076	-4.210208130128754	-3.8783407843837456	-6.491065119118411	-3.236782039895924	-0.6406640997951533	-1.5738523591747853	-0.4280062739273148	2.032970528593563	-1.0968480612321947	-0.7359535705891888	0.0	0.07896171911904569	1.7073272244382012	3.7757813498072794	3.8159140224565413	0.6247583990859502	1.7056594517241066	2.172913114478705	4.711814562476124	3.3603383359781307	0.7018988652259444	1.7913505238601954	1.9383518100268566	0.4648452364981264	-0.04370340681451324	-2.148933133928843	-1.8941091596574917	-0.9358789375616292	-0.5740766836450885	-0.963742905465277	-3.292035004217946	-2.6947816898430013	-0.12243110665909379	1.0543053146494825	2.669495613324979	3.966160544907439	3.034571123459653	2.0225684846890553	1.4709434337704794	-0.06761914009611862	1.122037270425993	2.2413334601040793	1.8348782843434452	1.473024753218892	2.44067438396892
chr3R:19607222-19607721	-6.178007161258296	-6.813993816901149	-10.764623544569304	-6.623582135302699	0.9858328788913272	-0.28889876502240275	0.9884928598239788	0.6137297135733525	-0.3176595197743926	2.0791894969821083	0.058963450283860686	6.856409806471091	7.7463554842130575	9.471984378189793	4.675202395479912	5.910705339858789	4.881144906674744	3.769706599499169	4.877291329732569	5.5529758904055795	0.0	3.2734602439254763	3.0716898141658704	4.3069786912953045	4.289677566351791	1.6525945075586288	2.3340619927835733	7.851329205027266	7.506558463059493	3.4741770020885525	5.7343642072800005	5.611175923735813	4.225516621327687	3.7309663814321765	3.1044633709998313	4.639506488318753	1.2043670614822894	2.966067869333124	-3.91829392997778	-0.10260258963875389	-4.643475420511486	-3.2033516007676632	-2.742456976484998	7.933251600405676	6.82076351721677	6.174153730180844	2.8978686872201957	0.6897237055115504	-0.3047447380847886
chr2L:13904500-13904999	0.0	0.0	0.0	0.0	0.0	0.0	0.0	0.0	0.0	0.0	0.0	0.0	0.0	0.0	0.0	-2.7285928155171044	3.0232626714566013	4.462425017944993	8.949440026240042	8.946100511671252	6.22506755887946	4.959860984895576	5.275190567306737	3.8420431771672696	0.6517185674417727	0.4387979309730415	2.073086437559984	3.965745165165449	3.5815596897441524	-0.20450919592087893	1.5396722138201508	3.48648731756134	0.8268187792582282	2.065563386113973	-1.1105921660507587	-0.6660825449734009	-0.11060954548759117	0.17823669239500242	-0.9568070777091172	0.32675222119505476	-0.3842533059311557	-1.4637527426815689	2.764759124296494	1.7369759921796024	-0.32675222119505476	-0.39097767837414127	-0.04878473508425839	1.030356115662277	3.26103695121379
chr2L:4345000-4345499	5.539605212486314	1.8410587328746673	2.3905220054242386	1.6330930038088702	2.998002017370047	2.2669393422826283	-0.47712125471966244	-0.40016250970738687	-3.4541560720317244	0.0	1.803567214264025	-0.4491619997197331	0.0	2.3032383107745265	1.2819810456050587	2.909872774585942	2.3766523978329133	0.21387402597795782	1.809633445534136	3.5780389394806145	0.9609115391260601	5.9087900762129015	5.267766449525939	4.6731279896796085	1.2780984039223184	1.2783348401018637	-0.5264331679672726	-2.5368703629480223	-0.1065144767142036	-1.6860370213914044	-0.6336183312848491	0.47712125471966244	-0.4284884761318927	-0.779170021645176	0.19916529609750638	0.3842533059311557	0.3842533059311557	0.43482469162097315	3.33181917006188	5.928420000610935	3.3822797694875217	-1.4637527426815689	4.256543355999729	1.8397539935746128	6.096813392293771	4.226738213386895	1.6442676866019381	1.273750171048184	4.593559035032989
chr2R:5179505-5180004	-3.333281943849619	-6.075461952492656	-7.868619727893669	-6.718586121368396	-4.430994056776902	-1.1416133483953086	-3.9643710066313065	-3.974248090326028	-2.217335085736259	-4.787234142121163	-2.8656152292207455	-1.7869124111732775	0.47712125471966244	-0.32675222119505476	-0.9341765275290065	-0.4522211522767189	2.0563926922874995	0.0	-1.483898428274459	1.3184677946046313	6.65530611435702	7.5541890951891695	6.734026112553161	3.7382441138413913	4.36997555521549	6.735814477207053	2.5047210260944675	5.901914457443437	5.35890468814422	2.6822951225143052	1.5905317651697075	0.12472311028715662	0.4098501350143673	0.38263141249080607	-1.2951628432032916	1.0959849115747222	-3.7759644737083193	-2.5417448035480845	-8.11245733088387	-3.8694977434974516	-0.6252873828651145	-0.3842533059311557	-3.123529848099077	-1.6102165209603958	-2.8689108831093857	-0.3174792021990947	-0.5912388179553812	-4.318523033666537	-0.7541100283420835
chr3R:10523222-10523721	-7.95333947529997	-6.936250863475231	-4.934348706068338	-9.929619978818959	-1.7685797944572461	0.3842533059311557	-3.3422951278537223	-7.641993322562857	-4.930557962790747	-3.2993584043176876	-3.781872302191806	-0.9884928598239788	-0.47712125471966244	1.0008977602855484	0.08319454522042043	4.1085303086627345	0.9483305694478112	2.305731725658342	11.405188046285007	10.70449922311041	18.20336183322848	7.787664216264924	7.877756320502544	1.6352722990602273	-0.9884928598239788	4.063812694291267	3.2217208578697334	2.6143282947791993	1.7224189331291806	1.6094806078302024	2.395486820531778	-0.8506790938815414	4.29409565007636	4.409910469479159	3.5353702367410493	3.25113893377364	1.6149793980367955	0.3176595197743927	1.219630914452723	-0.20473160170134289	-0.5402722163414765	-0.11930251449979568	1.1737218734474009	-5.5747398308821445	-3.9635196370626997	-6.323817491056064	-6.022718509916302	-7.625661767418389	-6.0535886401922125
chr2R:9879005-9879504	-2.5316980279567622	3.651592756060166	14.007882235521464	15.29842821611701	9.31330406702604	9.781328716407335	9.92922428418971	5.922440631973196	-0.6252873828651145	2.7160781905339606	1.348649465837718	4.8624447047877135	5.627624905872757	6.363044066919202	4.462979142139551	-0.2545739377092193	-2.314772646801348	-5.634079707614978	-5.892116123441529	-10.304367946098116	-9.197834047971355	-7.051186838975294	-11.404046280133866	0.32675222119505476	0.0	2.8473575221545953	3.1438262790098763	4.768346098188457	0.9742539102404555	-0.3289037134370772	-3.7242279517352435	-1.328990131568021	-3.613853883325923	-3.0520476655338946	-5.434545152276822	-8.742227399506456	-12.855525472407129	-10.525182447535588	0.12522684282029398	-0.2349935677707824	0.7933165457988192	-2.315486463440007	-2.195433386551834	-4.045359296288149	-6.184897755854083	0.39887900582265823	3.0425896579417966	8.178731036163182	0.3073596725751182
chr3R:21019222-21019721	0.0	-0.47712125471966244	0.0	-0.8052270560651412	-0.33591704455991905	1.7781764888055718	0.0	-1.5744741951716879	0.07289055558606858	1.2988423732820293	1.1534538352058894	-0.7824605861295375	-0.38894791660417566	0.9126815903138205	-0.052188338694072405	0.9884928598239788	-0.45683360279504587	-2.2214951806958503	-1.0323544075762379	0.12045395988350653	0.9884928598239788	-2.639775096197655	0.25638048202741504	0.0	-0.3842533059311557	-0.7359535705891888	0.9288485171975929	-0.15958589737789064	2.7716452098849818	0.288769123076823	1.3038951549483933	1.0820865230333545	-0.47712125471966244	0.11759783807643995	-0.9444232616693955	-1.7537681830980576	-1.2889374860702825	-3.9847393398729967	-3.6843082620981895	-0.9702411722726146	-1.6394318909084362	0.7359535705891888	0.47712125471966244	-0.7359535705891888	1.3768430568588477	3.0177315358073065	1.684872899606169	3.706818898880739	3.1183265955747657
chr2L:15272000-15272499	1.2456036774209613	-0.32675222119505476	0.47712125471966244	3.3648050180415567	1.5924323449093536	2.687675704808776	-0.37060439751117713	1.4799175630582129	3.641685558708938	4.069859690777467	1.1551400126664249	3.8718961631157462	2.033876868133111	4.033681767166816	2.3484898887484187	4.285634525074111	-0.28889876502240275	0.9884928598239788	-0.18312149949366066	0.09651065576648694	-0.4571485036231304	0.28077428119052344	-0.5030219412183184	-1.4637527426815689	1.3398949622467142	-0.5573443027948829	0.8897467808474763	-0.19927846627595808	0.3662884814761458	0.3173173457481282	0.8461744874413317	0.6816519536376183	1.3337314537865652	0.0	0.8200788077401682	1.1691041417065977	3.849724600299816	1.5107167433879414	1.5250495399159165	0.5004500684631378	2.6486053961618503	1.4112246161388995	2.1388378251769833	0.7904842084878488	-0.5018530886558157	-0.2428265249309278	1.079486784980166	-0.424395326491893	0.9460754840421567
chr3R:7047222-7047721	-6.559768957961133	-4.308677252002975	-3.0755649677565184	0.3842533059311557	-3.7720281296404203	-6.183999024766729	-5.991874612186218	-2.681545012177027	-6.3147806999302905	-6.469849876181645	-14.670046338821846	-8.393313184205272	-8.667949374143983	-5.644473398463348	-11.359426591138345	-0.7359535705891888	-0.7359535705891888	-1.4637527426815689	-0.3842533059311557	-8.540828706730185	-0.47712125471966244	-5.840554670897008	-3.0643670870356483	0.47712125471966244	0.0	-0.3842533059311557	-6.856412616157755	-7.870601622945456	0.0	-1.0752722563038324	-6.77993174520232	-0.9884928598239788	3.7900935857234845	2.1864442654251595	-0.9884928598239788	4.393637863430521	2.4589972098463106	5.7758181320361714	-0.47712125471966244	3.1239679968023606	2.8569558578075522	10.673897968682121	9.416359703754322	1.0668755590631576	1.4637527426815686	0.0	8.639781685275016	14.889932302937648	0.0
chr2R:11735505-11736004	-0.4098501350143677	2.029063356038913	0.8463778262147699	0.2620076431622543	-1.3899016928283154	-0.605648099073287	2.9635626461703946	2.165458402961021	-0.9884928598239788	0.9832468959814906	1.7094525225853183	2.1778002755414105	-0.13648997644225533	-1.4025450068403398	0.44483499061553167	0.513911692739081	-0.4843799131898017	-2.037475881616929	-1.100738397011284	-1.8858044692732296	-0.665077161011581	-3.6561313376695135	0.6252873828651146	0.3842533059311557	0.9884928598239788	0.47712125471966244	0.08476429707159522	0.75444586575026	0.9954565989224958	2.053315000647026	-0.47712125471966244	2.063900984301492	1.4063926125247046	-0.21101537825555622	0.514598518256116	-2.7612032245550213	-2.704794179734953	-2.845097104010461	-2.7967053973028513	1.789953469586994	3.096135717921119	0.47712125471966244	2.1054991463482797	0.0	-0.2305139880707677	-0.960390302460788	-2.454129159679538	6.0208473651048795	13.471102085193273
chr2R:11418505-11419004	-1.0817952314020922	0.1736674791438287	-0.41007753353762005	-0.34124073697157914	-0.17730582214446836	-1.5371528299604758	-0.9969802951051089	-1.9605523250565684	-0.6395120828496442	-2.6340355916174394	7.350317742383992	3.7483102653739766	4.4192509075910085	3.228803180208927	-1.36742250680259	1.579997385183225	0.1451700579642236	0.8881232239143072	-2.259982999975834	2.3562840799644653	0.8523793855020498	1.4313637641589874	0.9405639582885807	1.9701088963065265	0.4976209203080454	3.2887704773624735	2.2908749482454507	1.4637527426815686	0.18105088102972228	2.416319048320681	2.12839310772587	3.926184731319336	1.818281072726261	1.8808089945792363	0.5067179623348921	0.9377701123262863	4.028126043999518	1.9395139416660006	1.81033590333861	1.9293210127259623	1.491342520648589	1.5781838836615223	0.7715050786303684	-0.6224772288127605	5.103774089023806	1.4269384648244265	0.18855973435232826	0.0	-0.2785945043461889
chrX:11589533-11590032	0.0	0.0	0.0	0.0	0.0	0.0	1.518811423910976	1.087636782058556	0.7574612041221586	-0.30022068844732186	-0.8993060048446766	0.47712125471966244	0.0	0.0	0.0	-0.47712125471966244	-0.47712125471966244	0.0	1.922780201489565	5.454264619866498	0.0	0.0	0.0	0.9884928598239788	4.029019526196487	6.128733485098592	8.894135027151956	5.459607560968324	8.801054866188199	0.3842533059311557	5.503892346207213	5.881987031733631	0.0	-0.47712125471966244	-0.47712125471966244	6.8715265390679106	11.472335293821507	0.3842533059311557	9.463012779605718	9.463429843646372	8.908117419974417	8.69437308211506	11.010593823003914	11.849514257566042	5.910760608661392	4.106737036395885	9.926901641496423	5.430676909303049	4.930428353053622
chr3R:12623722-12624221	-4.299864196777078	1.431964757677269	4.969424242233892	0.0	3.163857840365524	1.8558087699979997	1.0247297189073097	0.22428126697748318	-1.6854623932203743	-0.4878271429587244	-0.9884928598239788	0.0	-1.7927568092808228	-1.7543428273759176	-3.2807815302574452	-3.902701725149861	-3.340149043181039	-0.8715167998189464	0.0	0.0	0.0	0.0	0.0	0.0	0.0	0.0	0.0	0.0	0.0	-2.587528481624646	0.47712125471966244	-0.6657684703039859	-0.28904639249062275	1.4192063708376903	0.0	2.2622734303583565	4.465718597313168	3.8899476608695718	8.751579043156873	6.166978177955303	5.731295730867175	2.846793542511336	2.1589988735008263	4.141080778090611	2.0221707305904566	5.463078253177335	3.237567623717286	0.47712125471966244	3.326719215436752
chr3R:4646222-4646721	13.201216291437936	8.287099084559834	8.971291916381782	7.041197164222384	6.182364536350754	4.222158333353622	6.180053930660406	6.2817897022911	5.551229747412621	4.720288230090351	4.03661686747166	6.365207215251729	3.5760521629576774	6.434440542773493	4.550940685487496	4.422871141852831	2.2913502442555624	-1.1442006261301065	0.7843456763262955	0.8931758565536917	-0.42399541821615705	-1.2515707005441938	-0.180898005533895	-1.9938542442998988	0.16837912804730287	-1.3310823953167246	-2.715656179014696	-4.416052518667469	-3.8620151289503486	-1.936433967911969	-5.373338462810779	-2.281414532776614	-5.169405952479812	-3.030855857526829	-2.4930290170157896	-4.367831929146399	-4.0135577311343456	-4.822328350408204	-4.4366784670391635	-5.181691895001084	-3.1613541047990683	-3.853023102478027	-4.093023850680321	-6.129338715185481	-2.728404428658896	0.18741701228522525	-1.7361499869986525	-1.3467010370598014	0.6274061449879473
chr3L:15947600-15948099	-3.228970160573613	-2.6531712396866407	-4.198653107201005	-2.73689526623952	-4.701396902990682	-0.9884928598239788	0.47712125471966244	0.0	-0.7490429136284136	-4.743684540748109	-0.3842533059311557	0.47712125471966244	-0.47712125471966244	-0.47712125471966244	-1.4637527426815689	0.47712125471966244	-2.389607345343247	-1.5835692135036061	-0.4650246212100868	1.1128856554563806	-0.4750399336064338	-0.47712125471966244	-0.7359535705891888	0.0	0.0	-2.98893646117184	0.0	-2.6048862592771376	-3.4621276548000757	-1.7430035143780032	-1.4219261291294216	-1.654507166568443	-1.9084850188786497	0.0	-0.6380172731361781	-2.3042926999072795	-1.7715850335792336	-1.978169456019323	-0.47712125471966244	0.0	0.0	-0.3842533059311557	3.4396724545851005	2.0231263128909345	0.7571767631368813	1.0071530935935828	-0.04989904099928114	0.5557657111158061	0.7947559158828136
chr3L:8308100-8308599	1.5847541599054145	0.3199533938187099	0.0	1.2401483663989166	2.3422391353610816	1.6974499982909577	1.0820865230333545	2.5578670412999336	0.0	4.4499780514485465	2.04516867540684	0.47712125471966244	1.7747899969308505	4.021482199315317	4.981667973035346	8.312680697675162	5.029453435237031	4.067948366840124	0.7604724114060947	8.225592317287976	2.933230888870161	3.625442584451223	5.9327478530203965	3.742731644790564	4.634930138347216	2.3406481462707145	1.831106225665668	0.2764193748348303	-0.7715269172520388	1.6940449344314699	0.2394137397372063	1.2380246344925763	0.18112399010272257	-1.3796943690819714	1.2657512869518648	-2.9260863432195667	-1.6003280414893413	-0.8917804678607579	-0.9451892259474607	-0.18946256670265693	-1.9084850188786497	-1.9530400576165707	-0.8612711450785876	-0.95178708899335	0.30961602657647497	0.5123807687549018	2.4077478381173707	-0.9848634832785516	0.329302215477628
chr2L:6971000-6971499	1.7182670781993998	1.9084850188786497	2.6762619390436893	4.056765060440865	8.533942027915513	7.030875545497626	8.048292235187107	5.985081713542304	7.2949807948002405	4.271717397255174	2.1102169550593333	0.3842533059311557	-1.4637527426815689	3.5794407664649026	5.874259522906489	0.3842533059311557	7.6110024789504465	12.79337097058475	3.7977993268935117	13.207401547944528	11.459573589003242	8.080221475348383	12.706109484244841	12.716350050487524	15.676691743179124	11.557778750628135	10.621162946605079	5.423429912766064	4.242103892076168	2.1286297578676847	0.5201212584181166	-0.6023653378393661	-3.3287423843259014	-6.809530608532385	-5.868833454117939	-5.20735137426589	-5.416199225511839	-4.714972063638997	-0.5586660984360852	-2.163383868536121	-3.5533153240157134	-1.648638841655339	-1.759858276572848	0.260937106113593	-1.498232012949899	-3.0369408505522935	-3.9903861337438626	-3.6180829303652824	1.5438845675104116
chr2R:8324005-8324504	-1.684872899606169	0.0	-0.5243833276871545	-2.9386878721082823	-0.6871668799807138	-0.2596961325444417	-0.804190839275411	1.1044256309232525	0.3482908082220044	-2.179402343451678	-1.0045862058583408	0.2219260275868943	1.2498593952915495	-0.30518342970113016	-1.1200902275439213	0.12720631345415226	0.8538503556215017	2.0208772474241736	-0.29289429040233317	-0.7418744370388531	-2.119274747521923	-2.9042692235501235	-2.2580556783144474	-4.213789376208546	-3.284389567422054	-2.0444885851815773	-2.869643545678487	-1.4941993773221645	-1.8383068516049406	-2.3567691651326466	-1.068164286668024	-1.36878172200356	-1.2776220398744094	-1.7056902430371017	0.19560272751050936	6.177470810900316	4.753320951555315	4.229778359155935	3.41839230699873	4.830404670151569	2.658646593325479	0.525361629157619	-1.7133611190352243	-1.5141463152629937	-2.390398226618002	-3.7323598957859847	-1.605471729215874	2.6505933237696544	0.39371457219821465
chr2R:18588505-18589004	0.5463233341610947	-0.2311327829545547	2.402071637199972	2.686259291834765	-1.058456594386621	4.484251272758264	0.20838153396341413	0.2534284771247265	-0.6445229596326716	-4.188608220769112	-0.6999687114164799	-1.3612840525184728	-0.5599077289571379	-2.4864825340137253	-3.3309520173148495	0.0	-3.113255502164	-5.28584441376893	-4.1858400909314355	-7.153777119842109	-2.8123370533278695	-0.3842533059311557	0.0	-2.814659374122107	-1.2045190540319946	0.47712125471966244	-2.1381787770182754	-2.3081915616452178	-1.9725022839348425	0.3440557672277934	-0.1878794578574705	-0.8995214658088628	-1.8522374243967497	-5.127961091913339	-3.38461444126154	-4.982343738824528	-7.297250768492808	-6.109406749443204	-6.573478100475648	-4.720117014548303	-1.783571103947592	1.9524650315544485	0.22067126500299566	0.0	0.13999077061431037	-2.104037298091254	-0.7404193496189976	-2.236258585658459	-1.34866576006937
chr3L:592500-592999	-8.504406083281143	-1.1383885475127642	1.3808344263278685	1.4211060090638827	1.318826140177895	1.2241999625414735	-0.4284884761318927	1.0216415987285858	-0.5709609464629234	0.8065359368777398	0.17459835978590976	-1.069822898335933	-0.4106493675885908	1.3836034978805847	2.511219191362235	-0.13906948780066597	-0.9884928598239788	0.5751898922845283	0.0	2.411901044369146	-0.9473410865010564	1.8823248946552202	1.350730647498583	1.5781838836615223	0.0	-0.3842533059311557	2.171879353985735	1.4884816973340291	0.0	2.2351528563918412	3.6362530343825075	1.2589441995288997	4.344014705569261	4.466837941835951	1.59776050871282	0.9568070777091172	2.291382260938254	2.8966658322202155	2.8319562553547044	1.4444045626603808	4.6760397931978845	4.854455713934773	2.9194681924412373	0.7405849767053546	1.0054370061321745	1.7092848722397729	-0.8981533388365823	1.7394451943229663	1.690027157564693
chr3R:20701722-20702221	-5.5144214137398615	-3.647476631632299	0.9059652567236041	-0.47712125471966244	-1.9803768509073552	-2.6215805911600607	-6.769113962299886	-8.97963999750512	-4.306652324091629	0.31938691596649216	-1.8261855528950077	-0.7979439511711768	-1.479541774239344	0.7232232625331445	1.01589246050315	-1.1186123816776863	0.0	0.6894354938668854	0.24353239177802435	2.788120486295673	6.05132543661884	1.9084850188786497	1.0668755590631576	3.241003407161854	7.255022030334756	4.4519363896445805	2.4113588965030543	5.80939842363879	5.5694612258129474	3.8177839847448922	4.745696180487956	4.015768770910871	1.522516913568869	1.0834948571724292	1.2759633226320364	0.676831563283688	-0.625493023440803	1.667075558043667	-0.5076186907131448	0.5323666661491384	0.8373495947430553	-0.41228306649861807	1.0017401094949234	0.07068492941557651	-1.6136843350963201	-3.676630650305522	-3.915195158775672	-4.9163823345976505	-7.405674832051666
chr3L:8644600-8645099	-1.318698494407275	-2.774285707769713	-6.097170960682588	-5.943923501448154	-7.554739187284033	-5.865530673677231	0.47712125471966244	1.1737218734474009	5.1021766107966	4.0763650547216965	-0.7359535705891888	-1.4637527426815689	1.4637527426815686	0.0	4.719361635262383	5.689357274947352	0.5552050987676277	10.605069190324112	4.61652316212864	0.3842533059311557	7.881730636926859	9.014426799339368	6.37125107935114	8.79093992700401	8.185877890034538	1.9769857196479577	6.508197424027357	4.105751523334648	4.957320583663223	4.593157807051776	1.809752667406666	2.9139061775117856	1.718589437696826	2.8395027812142866	1.7920391990235562	2.856065769215817	1.7979657019257589	1.095605402335038	-0.6487051364855727	0.0	-1.7567243702568869	-1.4471935842303758	-0.9848634832785516	-3.9451210395801417	-3.9562788621654748	0.565918508081949	1.37515611360299	-1.4772115779074046	0.6306274293475733
chr2L:6526500-6526999	-1.472707808258362	0.8180591536516525	2.061438874846318	-1.245159469897935	-3.154074461382074	-6.487595154180574	-0.6252873828651145	0.8731932939300534	2.102552818644428	0.0	10.03964859809039	14.321848531102763	14.485556885967199	17.482674619229446	0.39887900582265823	5.092325629378022	2.3095366778219573	4.406446628075043	2.126042159127626	2.3655700778217548	0.9482066690722395	-1.536042198419541	-3.6246281425674334	-6.851667836970053	-6.777510396168403	1.3607392767093496	-0.750483909980665	-0.691242949940118	-1.9954740081735445	3.6550028735616644	7.316147469566602	1.3869363346214656	1.8143196925014733	0.415293089188095	-0.19820988868717873	-2.347191577207943	-4.964463360374578	-8.63309806396794	-7.8731470614254	-7.9734857369003285	-12.568264907025677	-20.465564213922118	-20.29506959737585	-6.1901399658414284	-1.9285194001536214	0.4524559703746426	0.0	-1.4637527426815689	0.0
chr3R:26714222-26714721	-0.9756589197069392	-1.4913784040922755	-3.609157211771458	-4.841961426081759	-5.1520508871810025	-4.204525450184009	-5.689357274947352	-4.808874388076827	-5.80610932355667	-5.160905248737079	-1.3761405748402997	-7.080444342331623	-10.195363637213816	-2.8057123592402817	3.938488227938589	6.33358231782402	2.4363863463674296	3.285655918957483	2.1400634075228377	-1.7241657851942913	-1.9532480088454929	-3.3806016767401394	1.1443470020496538	-0.7607145366661464	1.8757344055756875	-0.9116993654336009	0.3889479166041756	5.810590125254861	3.0709188789287394	4.707714080354311	3.796161661217556	0.6991940088050567	1.259472693360632	-1.8571361421577997	-2.392234454766993	0.5573443027948827	-3.8889293817858834	0.4828868225020832	1.7120542894576811	0.48025809311282786	0.4581991019869582	0.31784155665264113	-0.6910435325589174	-0.42921553516829136	-1.6004187782637092	1.0752722563038328	-1.1204141939905994	1.0568985235655244	0.5727259101718104
chr3L:224500-224999	-6.375949370482198	-0.942328653216773	-2.1163021904437493	0.3842533059311557	7.008318443968859	10.289010342466277	2.3286248352848276	5.2915341251300365	6.327490855694541	5.4306070898285155	5.017533632297261	1.9448714974879782	2.1470644415240554	2.1972044164954814	1.0942038864410837	3.4341002206900177	-0.5205107295979735	0.11332161420624765	-3.3354635717254997	-0.2992111934366114	4.270751119479533	5.329433052407383	4.389779125283938	3.4132957090425404	3.4690139776738143	0.8226317832671096	4.837400347272269	1.9180927476025391	5.8189463860067985	3.934524075453717	5.889788693878799	5.043608613145793	3.0735156648095963	-0.4693180592170089	1.1966998347096158	-2.766554006832275	-2.009143234034993	-4.200985834031477	-3.400041212791397	-2.665969115828931	-4.594847606268573	-3.456467053967737	-2.110242609449484	-6.976860416401287	-7.729405267353806	-9.263107923378527	-12.97331348377734	-10.661557169922709	-5.913438246369309
chr3R:24865222-24865721	4.7323239035267415	-0.5837446455298868	5.507139845412651	2.8569558578075522	0.32675222119505476	1.8425433863990535	2.9618652558609337	4.11640637970755	1.3806522142575348	0.16755271772246805	-1.5009522056019167	-2.1684126071178387	-3.839691503055013	0.4106493675885908	-3.5147488519154013	-4.880595346468898	-4.226356994287705	-2.6758257952295788	-0.47712125471966244	-2.7191390375134037	-4.033546994553831	-2.0755339606064354	-3.4630293994977333	0.9884928598239788	1.9084850188786497	-0.47712125471966244	-1.1118959155158696	-0.47371241898144734	-0.2259578611921653	1.3821770810048504	0.9884928598239788	0.0	1.4313637641589874	0.2902123796489918	1.6533551471376093	0.40484202424840976	-1.4700822753787204	0.3302727170505148	1.1384197424192843	-0.5050184077099936	0.8706088965554015	1.4991224343170766	1.8930440450891566	2.6176955311623695	-0.20690754634709738	3.080918571794528	-1.0805433818976677	1.009509943976246	-0.47712125471966244
chr3R:21867722-21868221	-3.667440632474591	-5.286982960107423	-5.985615338226047	-6.726588515809192	-0.6252873828651145	-2.3265317318827283	-2.450257678846029	-1.9844256754320588	-1.9054951686096737	0.6383073482902311	0.9341765275290068	4.4112192229954	4.43765266060105	-0.7820920030944188	2.683590752210079	-0.20093011839317884	0.6241088792057113	0.5638304645472537	1.3830116732091597	-2.2266437857179584	-0.4767639549309636	1.1684423917904474	0.4406628251618661	-0.168731772703249	0.06519523396876553	-0.4568860413361698	0.0727625637237303	-5.909886116287321	-3.3100613939846704	-2.1378292856650485	-0.2638224953461438	-0.5848958774892266	-0.7239237292841192	-1.7662048770962397	-1.6372359514052182	-3.147510118975796	-2.678657106145756	-4.868881785458547	2.947381719356064	3.111033296306654	3.394617260446373	1.7979657019257589	1.0214867599796364	2.2534597480534284	2.060282686198566	-0.2887691230768229	-1.4231761556787985	1.147898769141295	-0.902125425131908
chr3R:21807722-21808221	0.3284246599877469	0.4414123674337495	1.4112246161388995	1.431964757677269	0.27028530463663564	-0.08319454522042043	1.9516659161978542	2.6815450121770277	0.6990874710644331	2.6146077423484875	-1.1988016946252924	0.0	0.0	3.1144017298884017	4.917216007900896	0.5050184077099935	0.49514202179124134	3.3290955324760856	1.4522478051527834	2.2277421100530397	0.24062334122190882	2.7728500944476937	2.845994483245865	1.339496507806411	2.562731267407735	0.916120067371123	1.1908627017741145	-0.10942717793621395	0.5156241837821379	-0.9884928598239788	1.61886626440363	-0.560358969444179	1.571963165498029	0.0	0.09105099036729138	-0.9755834804791033	1.2398107170543862	0.47712125471966244	0.24098050307966537	2.123021151369321	-1.4637527426815689	1.9434555856175708	0.3875515218785771	4.56129043326526	0.8015273189011483	0.5552050987676277	0.9637429054652765	0.73420853748313	-0.4973821079077392
chr2R:3901505-3902004	7.618536969537491	6.549665194662461	3.649166922891791	0.8707892683103252	0.6528489258658686	0.0	0.905963465383998	1.7474683055174502	1.2159359339234197	1.5110223307189103	2.150848941291545	0.7317906427529643	3.557034693245545	1.423814787285218	-1.7291397173229242	-1.5150811354198603	0.20667145623575803	12.103819188623566	9.41956608050352	12.459126805620658	5.748152878923229	8.042997486044706	9.738344306526976	11.557071731284319	9.800883584562692	5.224736162671269	4.022448247603851	5.378397108508549	1.234026543865577	-1.144617278187396	-3.015165056499196	-2.6661362974544547	-3.112954700286258	-2.290831060121525	-5.577461944373245	-2.6422500245318092	-8.086287424542384	-10.339673696422713	-9.009250340030269	-8.30739122929154	-2.9000826070287773	-4.93659784459321	-7.297792130464202	-11.572124064063823	-6.614564767922301	-9.663287498819567	-12.694281413854116	-7.659068841689344	-6.506381065362693
chr2L:6338000-6338499	5.776289758213293	1.8834067806682209	5.401104779068572	4.079728516613844	5.154587117413358	4.2356302710841165	2.721038624812807	1.2924530805390657	2.980612451631028	-0.7849571667120271	1.3395598820183066	-2.254025558230866	1.907713164965677	1.73695214304706	0.3842533059311557	0.47712125471966244	-0.47361587047437986	-0.5641307989686102	0.5654892592955708	0.9548225092206898	0.7765896832554638	-0.854372618803514	-0.12045395988350635	-1.2295937103490597	1.7597000934522398	-1.4640319182341424	-2.9584797838968777	-2.58600716423364	-2.259982999975834	-0.4761327183309092	-2.7853935267471384	-1.4042859499790987	-1.7499173922800326	-1.7222081316804418	1.3821770810048504	-1.7301263872502703	-0.7346471074393847	-1.0041502497050872	-0.08396841892339654	-3.673340224084223	-5.824162134068364	-6.524693505725634	-2.592147751498019	-1.5354346527983458	-4.425760825800405	-5.240114702456016	-4.127102753755368	-0.47712125471966244	0.0
chr2R:16944505-16945004	1.9084850188786497	0.8065359368777398	-1.8033864405430093	0.2581001527751661	-2.892381393666092	1.8033511763039074	3.6469917747863807	0.7635898685643281	3.9424094763086086	-1.0111943433775676	5.578992031219546	3.6547729004632292	3.617094234887835	2.5855942092982915	-1.8868643711384476	-3.3501632534120622	-7.348526806391332	-3.711627284027297	-9.294307635643284	-15.687576893308021	-9.874841731185994	-5.011018106195259	-0.24098050307966506	3.0603039845416338	5.888659169888864	4.749521511696685	1.6312820826466912	0.0	-1.7547166780105414	0.9533009862046148	-0.5450612116492136	-0.7561730291634101	-5.038736918220077	-5.894890247233456	-4.320891844145476	-4.410872267489522	3.6770873791232854	5.430886615221963	3.6167563937692364	2.558310647091741	0.6246644021244121	-0.20441875408625798	0.9711318172944562	0.9089711680595184	-1.2836821983017284	0.10611097045968858	0.5606274549407337	0.07127744264879121	0.8422852499260843
chr3R:20451222-20451721	0.3842533059311557	0.9884928598239788	0.6990874710644331	0.6539311903311279	1.2599483250546348	0.7359535705891888	-1.5123765584986435	-2.4733340059330957	-0.5215332299523323	-3.626871348811402	-2.4441216175530425	-5.934805019989339	-3.8600215128923128	-0.7359998534051115	-0.9059652567236041	6.327077383790999	0.5511928919751987	-5.23720994261733	-11.711426792822811	-9.248502239781635	-0.35896779548149543	-0.49846360859642996	0.0	0.586624294665519	-0.08819025234799617	0.3842533059311557	0.0	4.563465938907516	3.312734930369786	3.1151476989600284	7.3487778545881435	-0.4106493675885908	-1.4637527426815689	2.465215557499618	5.060684275971755	-0.32675222119505476	0.0	0.6652598529503844	6.868953728706838	2.7702001043579263	5.854230328579542	1.2645372144321623	0.9689909055306964	1.0115397662453223	2.7870219223903723	0.05504443984625124	-2.9549786996171545	-3.840778113676852	-5.279132863306597
chr3R:5635222-5635721	-1.0970796683631558	-2.9509107855511263	-3.594546199372049	-2.6818311687469616	-4.766438891116755	-3.2713037092826363	-9.185585377826056	-6.432159917739524	0.6252873828651146	9.05451239340959	7.921549280932067	9.560816767360132	4.575794810909576	1.4239307621875805	0.39900587770747925	1.6750618381536804	1.0790977194021332	2.790083278689922	6.7172721375815305	8.061075351743249	6.962640156456094	4.538593337447213	1.9545913683721925	4.105057705875812	1.0378307672451597	1.341744339025726	1.6842142430929599	2.005455258401303	0.32447042124620823	2.185409721754223	-2.5574687090301405	-2.303165047950594	-5.850579317314522	-8.896309697248897	-6.8220508523369965	-9.067004055789504	-9.755338160091467	-5.513202947134833	6.2336374909651076	6.432254977186256	2.3467665610064694	2.4338502763865106	7.055233007558713	5.645634927788072	2.8146506286635047	3.3580575091445595	2.5833606089976793	-2.30707858291104	-2.7484942831990486
chr3L:1517000-1517499	8.557878453251991	3.701872536813456	3.5188573338833757	3.8671837569674246	4.200846267610788	2.8199741998413663	4.710508711603968	11.36494236204578	12.467007782240866	10.83553702596089	6.88688147967606	5.114090604217933	3.213623094454448	1.2323995031587591	2.50009120302993	2.35994788133384	6.04822110185826	1.736889470952793	-0.2771873335899029	0.21206100937644654	-1.1860379089296238	-2.4726946267578076	-4.303870351980088	-1.5740454408406594	1.288158906125836	2.135051167539248	1.762446398094682	1.4990126506783434	-0.5708890113202256	1.1249318154383212	0.9268434293280481	2.3058768649097376	1.0834380173841591	-1.086021259814662	-1.8004808831860846	-2.5466254264049635	-4.071874593168112	-2.6881845192430758	0.0	0.37107205997171755	-1.9769857196479577	-1.0903974581125675	-5.568740063350218	-1.5389361644121895	0.36448906130137737	0.3842533059311557	0.3704302276279326	-0.8768927084489615	4.919703840892909
chr2R:10062505-10063004	-1.036884368385069	-3.333921336754478	-0.4042526733115108	-3.7234869273148736	-1.2728611075149725	-2.2073671880608665	-2.3421669851649547	0.0	-1.9084850188786497	-0.47712125471966244	0.4359239231164445	0.7607744965723738	1.1284673631438473	2.3286248352848276	0.3516633754692448	-0.05418095314475762	0.0	-0.47712125471966244	-0.47712125471966244	-0.47712125471966244	-0.3842533059311557	4.174412040250282	-0.502199456868698	0.0	3.597977131175682	2.263966119473873	1.3067410120366885	0.08888226523071768	-0.20476224541537444	-1.2816613001287585	-0.4772567470152297	4.430590438485647	0.8094370490250486	0.3842533059311557	4.562466010840448	10.972674316447554	15.59934169228261	12.37655780850903	0.9884928598239788	7.2097463158460995	7.663800679182389	7.534988973965919	0.47712125471966244	6.013499887393576	6.943935595066464	2.5803144682002714	5.453756817419884	8.506019847922548	6.372470280746222
chr3R:8453222-8453721	-0.2719987831826869	-1.6464326100050977	-3.2345776591965882	-0.6558666895240933	-0.2240774644457132	-0.47712125471966244	-1.2150137920462216	-2.1807474474989252	-1.8230720617946543	-0.24247561640639248	-3.343892695418084	0.0	-1.458327214389532	-1.8289239693717887	-0.9873217134868402	-0.6518715450275484	-0.8461744874413317	-2.8934951293177615	-2.633563519365087	-0.4201638641151408	-0.6252873828651145	-3.03957872189285	-1.3821770810048504	0.0	-0.9884928598239788	-1.1743398761465214	-0.6823531786595506	-2.4411833764752173	-0.3185280430882709	-3.929042657506367	-0.47712125471966244	-1.4281105831047702	-2.023126312890935	0.9884928598239788	-1.8079843814924552	0.7490429136284138	0.3764383378239888	-0.32675222119505476	0.3842533059311557	0.3842533059311557	0.0	-0.5671774380522718	-1.218306504649729	3.729507275253193	-0.7343944872775748	0.9059652567236041	0.6890003961383897	-0.502582320872773	-1.0707089749884082
chr2L:8043000-8043499	-1.452247805152783	0.06318025245188211	-0.08244316608452354	2.7514252587408574	7.146372397828445	4.190787111574752	3.382827698073578	-6.192957972698915	-5.278109789863984	-9.292838972679771	-7.066451049362693	-0.42178219511705034	6.36763119537277	2.2546272705599466	0.9356759670197776	0.9884928598239788	0.3842533059311557	-0.14377556739737163	1.4376629051747163	3.0649500191084167	3.3492721590456576	1.960025684839997	2.0578259645806636	8.628932465770454	6.7522482711405285	1.4910821919666926	-1.1475263567083855	-6.301061619157871	-5.680352315544824	-4.751816444160782	-2.8328490787430316	-7.524404391937513	-10.992037188444067	-7.288514535119591	-8.397930706014785	-6.036794881954457	0.8362693052167698	-0.12103732160965751	-0.4441171719566245	2.439300292758019	-0.22548736348459283	3.96607368246731	0.0	0.0	0.0	0.0	0.0	0.0	0.0
chr2L:19508000-19508499	6.517192900231615	0.32675222119505476	0.4923413713840685	6.488330041123059	7.447607732373956	8.523999651128877	4.687993911637341	1.5781838836615223	2.10568661069851	3.0578624491202584	0.46660954739493005	2.3018718730217205	2.116496546846074	5.964104542458934	4.2551541783474	0.5971185652951749	-0.15580430430469702	-1.3659212744611355	-1.951494737061021	-3.0013633138805336	-3.5939145963920653	-3.432130597343785	-3.326812539761725	-1.1735567295533955	-4.277318105530231	-4.254707023792912	-1.6662633538807459	-0.32675222119505476	-6.010522224581144	-7.094364987796646	-4.427771371166248	-3.233459756993173	-5.20296032007272	-4.8020843658736325	-5.253112585669973	-0.2887691230768229	0.47712125471966244	-0.7412458486634417	-4.194367346637114	-2.1067466847079688	-0.3869702158770304	0.4507144636626632	-0.32675222119505476	1.4637527426815686	3.4797304274008187	1.8822558919591064	5.1501632507503725	5.245019849305628	2.733575736586398
chr3L:2467000-2467499	0.29815214289168646	-3.586203272928786	-4.182000037684161	-1.7591976345837774	0.47712125471966244	-0.3842533059311557	0.0	-1.385734436546991	1.5632771414049695	2.476972138484349	0.9884928598239788	-0.22598107500165848	3.105304247018567	2.567471743327071	0.0	1.7442013262567133	1.4854681089930142	1.9465880605911736	0.0	0.9301496277391473	5.188135013942758	1.111390133956338	1.7811541863714329	1.404410026537347	4.69519397409952	0.5610757148649472	-0.18113155099738162	-0.9793004794488391	0.288769123076823	3.1613541047990683	1.982575544111486	1.087636782058556	2.1637256353181074	2.549143219595418	0.0	3.473162509543547	0.061572720316720064	0.3785995115742676	-4.71966052288396	-5.288741969396146	-10.04781263041512	-7.101115832464776	-5.553590686830166	-2.22008111983848	0.6519182296393963	1.9176367827601555	2.0492094445832127	-2.070308992845904	-0.9930750515864386
chr2R:7339505-7340004	-2.9344745978050963	-4.78878915327612	-0.7359535705891888	-5.228217818934173	-1.753380450453655	-1.2822683090761038	-0.9583155318949027	2.9483876049492332	5.281193509462433	-0.11021308140303908	-1.3654016024742233	-5.232454364327122	-2.770686144129799	2.1874038043701973	0.7233385724496424	0.0	-2.4187317480772794	-6.08675532520685	3.6481477268161133	4.128147310108501	3.526728218675795	4.758031794160728	4.790677416390136	3.917560053368543	-0.2540130645619879	2.083772191231125	2.96164464563793	0.9889857857944335	0.0	0.0	0.0	0.0	0.0	-2.5923472001434864	-0.37662493586102297	0.5397861923303018	-0.5217662500604511	-0.8249310620387159	0.7402438788397189	-3.383143710900974	0.0	-1.3849191073057245	-1.4575558894376137	-1.5020089834183106	-1.5074020164045838	-1.1007362125345141	-3.1793728698836143	-0.6025013259654013	-3.5953141387628436
chrX:8331033-8331532	-0.6325608057799464	-4.063278849100617	-4.406784418761443	-7.591960793020548	-1.8819171860480597	-1.0668755590631576	-5.49570997257805	-0.9845001030355904	-0.7025819145228696	-3.0712367247234114	-2.4665647390708316	-4.218740712178679	-0.7359535705891888	0.19916529609750638	-4.725869316854172	-4.663887751704474	-3.0209529056122157	0.0	-0.47712125471966244	-0.47712125471966244	-0.7589320291349142	-1.6516961998969497	0.8568448006503339	5.4735919214370234	7.775614928080662	10.226279238899902	7.952459219949225	9.870227892036514	5.2868970950368865	0.0	1.1391225792991928	2.3613369257322403	1.42008152083111	2.6732324123151003	-2.3070590160430196	-1.9921386071174123	-8.385941658293715	-12.389615366712489	-16.08122539854799	-10.80834977691606	-9.272884976382644	0.0977212160900554	-3.9085959402129915	-3.363660722714589	-3.475210657092754	-3.1839122689838684	1.219593873665096	-0.37935930835348747	0.0
chr3L:16004600-16005099	8.61431438700811	7.033609495572486	6.095454138175203	3.1152306943189125	-0.9074895740023108	-0.3530555634133328	-2.506966017669644	-2.7241948020304534	-4.538487693549925	-6.128340182248176	-10.30499826503797	-11.143458083525609	-5.81525008659725	7.906695008441679	4.171827250881445	10.90917298155409	6.131362088323689	8.57114664815468	7.499248441240071	9.241109901845606	7.823163112867296	7.614708031966884	3.8609339637625246	0.9033034665680575	-0.5522261396500431	-1.6588586834438557	-0.546071490142439	-2.0428556994018545	-3.2372739754267306	-3.3906861291389334	-0.5799456560921212	-4.7047252983952905	-5.678601931134717	-7.031070068634305	-6.886941188546739	-7.236650479194518	-10.353003472020353	-12.840609697098625	-15.967000605609755	-10.188521451167443	-11.690835919665666	-3.3083626916377105	-0.6252873828651145	0.5825697978644032	0.1303915055198939	-0.14184189458604862	-0.7069219597889024	-0.6130246745376107	-2.0095826674614794
chr2L:13164500-13164999	-0.47712125471966244	-0.24964072412890387	-0.07531549454479002	-0.22429994100190626	0.47712125471966244	0.8303377751134301	1.3365150091047282	-1.9084850188786497	0.6383073482902311	0.3842533059311557	3.813866517138737	2.6718463343155414	1.4952132644201317	0.9207074752827707	2.1574853003568677	0.6879002764007475	3.175666226758378	0.9389748626848985	0.8471903712231922	1.7758189592549438	-0.2887691230768229	2.0341071013583014	0.0	0.47712125471966244	0.3842533059311557	0.47712125471966244	-0.47712125471966244	3.065051005350319	2.7453053366474	7.566983586613351	3.2628731677944582	0.47712125471966244	-0.47712125471966244	2.440881856766676	4.488144279667328	9.42240382607481	9.85634857608254	-0.6816519536376183	3.2560167630336196	5.641636591125155	3.5975760974694	2.783761511764073	-0.4616258369405365	-1.1675348639700998	-0.5978707827123819	0.0	0.4812165584504051	0.15117730789243075	-2.7285928155171044
chr2R:14526505-14527004	-0.8412817555985865	0.3374985723920993	1.6570672206644714	2.7233657385533645	0.0	0.0	0.0	0.0	0.0	0.0	0.0	0.0	1.4637527426815686	0.0	0.0	0.0	0.0	0.0	0.0	0.0	0.0	0.3842533059311557	-0.5721522541674613	2.1669314488526656	5.158251777248176	4.85616745488274	-0.12668673996322327	4.389730586453523	2.8733884701242687	3.0129176771301514	3.323925650719175	6.2449021386981185	4.276021495571314	3.692033771614226	2.539174997815362	5.318197310255913	5.302133406414028	2.7941070434320596	3.396104586564125	2.116686179436744	3.364477312129982	0.3516633754692448	3.7104385895433674	3.1529935470812793	2.7508624037878713	3.2219330098560413	6.075549550161153	5.757247915685327	11.30292015514297
chr2L:1077000-1077499	0.47712125471966244	-0.8993060048446766	2.9584797838968795	4.735010507865265	1.4637527426815686	-0.3842533059311557	1.3082886520121928	2.1969221904510694	1.9820879479478442	2.149913637005018	5.045149818464945	2.578189191071822	1.6422014869843864	4.742821258484853	3.875361782831288	3.115392370523951	0.8858713185004534	1.2777051290023946	2.2046298102637363	0.6444874306900835	-0.2233586421467112	-0.1890459731982881	0.8466847195734916	0.7824605861295374	0.9884928598239788	-1.4637527426815689	-0.2989394112971893	0.05504443984625124	-2.0846186352716725	-0.658352537850373	-0.7519787215258718	-3.066817029825052	-2.521858264134009	0.5831627047265218	-0.5552050987676277	1.4637527426815686	0.0	-1.3612790011613125	-1.5924323449093534	-1.0837027688695156	-1.0068966771582453	2.876217114199567	1.4462723840887652	-0.5766810647864092	1.9545497230793858	-0.4547195741423293	1.5022269290607766	6.160874400196805	5.520349267103533
chr3R:12294722-12295221	-0.03566865668822943	-0.9399771189207907	-1.6833531860919977	-3.806487907137341	-2.172960429102151	-6.06105865347642	-4.631158361097915	-3.8419958533425635	-5.204491416528108	-0.32675222119505476	-2.457754268617401	-4.328183831086335	-1.4573695733717493	-0.7618187565804619	0.7359535705891888	-2.066371716179562	-1.9096787620481088	-1.056562715155972	-0.47712125471966244	-1.4637527426815689	1.8183496072667475	-0.4359239231164445	1.656261086750295	-2.3497992773026892	-2.936254372974272	-2.0402865594985298	2.892914865929871	3.057445110005465	5.718163624710258	6.064823429510863	3.232446155616332	0.35802211048353727	1.4820933597185024	2.6464076104479988	0.26096910304838233	1.4604476739467427	7.315654251508973	2.1574853003568677	4.541894767439131	2.774387515737708	3.0833011314459093	-0.4311597857182715	-1.6968579207579266	-3.74592084862348	-3.7525343248274545	-6.916945724587027	2.6052649540562594	4.108274220366384	2.9734590591056262
chrX:18529533-18530032	0.0	0.47712125471966244	0.7359535705891888	-0.17549701715444316	3.2993584043176876	3.4563022876354355	2.8971251008511456	0.0	0.9884928598239788	2.7027603521174974	3.712526597536662	2.4617909933946063	1.3942280783058745	3.0559710780648746	-0.06721302543721042	1.1807046841831683	-0.5929109746022403	0.42815404581190597	3.280683674429464	0.6948035353948027	0.0	0.0	0.0	1.3912399352125009	3.5884150354304696	3.2360562773602797	0.9884928598239788	2.5451521073721257	1.8819228490219384	3.7822032692475513	4.263667249146647	0.24062334122190882	0.0	0.3979407680092423	3.0683425852630215	4.0324099512012515	1.5220731235191485	0.5030219412183189	-0.5303366712194213	4.201965066680615	2.6143282947791993	2.719521848902628	-0.34114498342306415	-0.47712125471966244	4.2468058746321145	4.316428440266647	3.324034267211878	4.739718910671933	4.949025927495153
chr3R:2193722-2194221	-2.0825556661910025	-2.683360386467793	0.0	-0.47712125471966244	1.2780642861172016	-2.3798061312849286	-1.3182261006525524	0.7514711400864752	0.700316696281835	-0.34114498342306415	-0.47712125471966244	-0.4359239231164445	1.1503882720352554	0.8048633485105677	-0.3842533059311557	0.046899328880403546	2.315433986131577	1.4277248973178092	1.953782565015784	-0.4106493675885908	0.0	3.8784634028876366	3.0549083687026126	4.299979597510673	0.0	1.3742980648991825	-2.266550143473306	-3.9484254906562146	-0.8310075133844457	-2.336044804103024	0.7359535705891888	1.3249179539013918	0.0	0.0	3.1512351304410373	8.142540888897305	5.992374892592372	8.021029557156359	5.265241673564788	5.523544150914984	1.8854098707154492	4.9412364762408565	0.3516633754692448	-0.2887691230768229	3.607305541648457	6.099040405979546	6.527053604891869	4.450935467082246	4.120953297365355
chr2L:7828000-7828499	0.29993859138927303	0.17243446720517183	1.904233128767213	-0.37935930835348747	-1.0232693369636803	-1.391173900643246	-2.74830766580802	-3.3345677606801742	-4.332233766110921	-0.19916529609750633	11.133257260377519	10.814286321363339	12.750522289906923	11.05334360633738	7.6897539756969415	8.247786719132515	6.8879978232563115	2.014270300774219	1.2612645447225275	1.1410358255348718	0.7544082936574616	0.3667089855725063	0.0	1.4575558894376128	1.7296509481782634	0.11956211514154089	0.4964149600365993	-0.21756955965640123	-2.2206868238206536	-6.319342581132131	-5.116215264356265	-5.0361123615934105	-6.584013675877967	-2.4227499917543236	-2.271586489672577	-8.572083565109779	-4.959860984895576	-3.9442394158188994	-7.112076592563286	-6.046349483721696	-6.365641130399841	-6.9120451577037105	-10.586268340780181	-5.376787261155046	-0.27482272280677383	3.2876388280506603	3.2652121926947517	0.9884928598239788	3.1035096705239993
chr3R:10112222-10112721	-2.587528481624646	-0.9884928598239788	0.0	0.0	0.0	0.0	0.0	0.0	0.7875892944361568	0.0	-0.47712125471966244	0.7357890626869555	0.0	0.0	1.654507166568443	0.9884928598239788	6.456691857199232	6.897661963767171	3.320059232784147	4.047419886074745	2.5362816036100644	0.0	0.37107205997171755	2.5362816036100644	3.8056198251004827	3.1977070027660215	4.886555598633174	3.9729611609139295	2.8993283018162574	0.47712125471966244	-0.47712125471966244	0.0	4.801195479571672	2.673574276017418	2.9091150171243942	7.35313832075144	0.0	0.7359535705891888	-0.47712125471966244	1.60409133615864	9.899762140433907	6.412632543734585	7.0952419019445925	0.9884928598239788	5.320892874783084	2.7386884803242992	7.983607712382167	7.373486884303779	16.414922154277605
chr2R:8050005-8050504	-1.0466924622419154	1.640043737522993	3.689234174208685	1.0474034514751487	-0.47712125471966244	0.32675222119505476	-0.2989394112971893	-1.5842972928375334	-2.1534346637505277	-1.8164833031895622	-1.494051948349921	-2.263778740930644	-0.47712125471966244	0.3842533059311557	-1.7182984347281167	-2.211360536812885	-2.8765827685871277	-1.9384594277721678	-2.7342920900121364	-1.0285373375970515	-1.9210883637593554	-0.47712125471966244	0.0	-1.7420883001685574	-1.7040525797856432	-1.1922109563822765	0.5783344902683744	1.4169238660115742	-1.004876251365331	0.7049551898984563	0.9884928598239788	0.5766810647864095	0.4748817785638012	0.8897467808474763	-0.47712125471966244	-0.3842533059311557	0.0	0.0	0.0	-0.3842533059311557	0.0	5.954735412651615	2.1420874731200876	7.650146959159648	3.7178115041319417	4.594368942673442	3.0065118389618464	0.22911335965062227	1.6605484542805176
chr2R:12011505-12012004	-0.9884928598239788	1.9480890770161696	0.6597184163148797	3.0547400918058205	0.7777339920282204	0.6845147537394952	-0.18811902854486864	1.2452884553383161	0.31839646301073354	1.4637527426815686	-1.4637527426815689	0.2861265098146616	1.0000496647467148	2.7285928155171044	0.0	0.9884928598239788	4.134493046699436	3.5408025581774947	1.943749105215728	2.755070254170156	-0.920701716130585	-1.3535719911311526	-2.0062620151358925	0.0	0.0	0.0	0.0	-2.8110018566034967	-0.8029531765933782	0.15632176883302212	-5.0747209910474185	-0.44141236743374945	-2.993917200529829	0.0	-3.8146696432109164	-2.0604942585935766	-0.8146844934204033	0.1926383719744685	-1.7458930597494866	-3.032710565753844	-6.722299377523812	-3.2452876381685716	-4.582013062336423	-10.52057560809352	-1.5371528299604758	-0.3842533059311557	1.4637527426815686	-0.32675222119505476	0.46660954739493005
chr2R:15329005-15329504	0.24623600032472379	0.3283402224590838	-5.598028996044462	-6.094139418913411	-8.312058043833362	-9.080134101470636	-5.379863898371504	-5.467237922104471	-7.537099327889799	-1.441915990952634	0.8180247442509372	1.2813406034374712	1.0668755590631576	0.47522246110679167	8.979227765144577	5.8394593017059195	5.529206722778696	5.577437495154825	6.24795834938816	2.6486053961618503	0.0	1.6733325898079034	1.8483586135811365	3.9510926278283405	1.8716687860452628	-0.06613334955597003	-2.1647988588786653	-1.4984437301426987	-3.3127349303697864	-4.145890946407607	-1.9769857196479577	0.7359535705891888	-4.762735843613932	-4.330127023313741	-4.114694867491402	-4.574534990778677	-9.586071175573606	-10.703051647461502	-10.541364941374232	-9.463935580639415	-5.836748772994398	-3.8622104928819727	0.47712125471966244	-1.4984208528260747	-10.712212211840285	-6.600249930800284	-0.24947658915784293	0.9688162053572922	-1.659447390313991
chr3R:4059222-4059721	4.733283635762566	3.441717009639454	0.39732040771176114	0.5072603538327558	0.15120624543111377	-1.3203643393742328	-3.3112958664790697	-4.4137458000180025	-10.567961085539007	-9.691617837081276	-4.603766837513497	-1.4637527426815689	-0.47712125471966244	-0.9884928598239788	-6.175428869961466	-1.654507166568443	0.0	0.9884928598239788	0.6518715450275478	1.8707583049197938	3.7673738352907526	4.7702867206611925	2.9215962632868706	3.172772719376206	3.2492379869307704	1.256129227469748	0.0	0.8774922760150959	-2.6109996514596188	1.5596627641088627	0.5410785259295265	1.2598342947718526	-0.060664641731173856	-0.35500550185348095	0.6346482914174775	0.6232779553839667	-0.5985162579857991	0.0	1.3205513367551955	0.8783115370038472	3.9201173032949033	0.4948546257737492	0.32906565845297436	-1.3068706493914695	-0.8626229605682971	0.5552050987676277	1.2998646395667794	2.4181631248526236	0.5813628905998097
chr3R:13543722-13544221	1.6712873300153581	5.087636354176862	4.238790707857231	0.41480438630325706	0.2838172507745717	-0.46746467218992466	-0.32966749451536537	12.620431872012565	8.691639753119293	6.821679343832371	4.71703360486778	3.9112800047401266	0.9898357204560454	-1.2560006192103863	-2.0737320176765874	-2.0495391968011916	-1.1329522843457016	-4.712793539957107	-7.832361537831267	-12.144746110322473	-13.933832434972235	-10.722346135543754	-6.344777769397741	-12.986877388183135	0.3842533059311557	-2.8624145009716444	-8.891458624471639	-1.4637527426815689	-0.5050184077099936	1.3836034978805847	15.686668485224207	13.856848810961905	15.826961568417834	8.224606891017556	4.34633223849349	1.5060746798981661	-0.9821772804887374	-3.8439322416869537	-4.592854672254768	1.2357376364148793	5.565657167354299	-0.3138672871785121	5.98533278776381	3.7533685460060076	7.011094329450041	5.354043671199887	5.4862883429638085	2.8928135928651963	3.6140022127630287
chrX:20631027-20631526	-0.47712125471966244	0.0	0.0	-0.1992975109204769	1.4613387144779497	0.9884928598239788	0.47361638658811406	2.9166634725324463	3.2993584043176876	-1.0668755590631576	0.9884928598239788	0.0	1.3978207651393055	3.3454966449261714	4.722325806236625	5.66998307710227	6.059052399387012	2.188477079735877	0.9524976808884618	2.414401663641449	-0.5871840453695247	0.7449197501238914	-2.0561481806886492	1.22305050405289	2.1997210317185267	0.0	-0.9884928598239788	0.6963540877412534	1.0258443620410371	3.413666400565656	2.3360448041030235	1.3923481347080304	2.3790905270007716	3.3566459909536683	-0.11213598905189859	2.0463621061123582	1.7084593198593012	-0.8044569425441327	0.8457119955017671	1.066000451880128	-0.7359535705891888	0.5572722484735898	1.7567475569924955	0.8565201024318695	0.9670162803285552	0.08888226523071768	0.03755235363864223	0.5293190043763244	-2.095267998170505
chr2R:16150505-16151004	-2.9979312900525215	-3.664339029088539	-5.000015748556997	-2.0531708472202115	0.47712125471966244	0.537655442335966	-0.36942140472149865	0.5813628905998097	0.07393940575104815	0.8663296714542023	-1.7496090893157186	0.5603589694441791	-0.4492426995563272	-0.9040837934648696	-2.1230211513693216	-0.44133466724248005	-3.807610885755978	-2.6324641160769318	-3.3146053715753374	0.0	-0.8967567190695731	0.0	0.6383073482902311	-2.006670544235185	0.6149803844782077	0.21975469065892353	-0.21793219871346864	1.1856027693708817	-0.922482933122629	3.1279233270968496	0.5251554870916664	1.8834067806682209	2.1685736394468136	3.5849473467300803	4.416350260994424	0.9059652567236041	1.958719868764778	5.541181925899958	6.862370229379624	3.2854564422379653	7.080444342331623	6.609757841290549	5.035575746814246	6.026934713155336	5.447318224888282	1.170041379908726	1.0362199795409535	-0.36535458659145464	2.5979695081158383
chr3R:17203722-17204221	-0.6849359891617269	0.7359535705891888	0.46660954739493005	-0.11832304221016439	0.32675222119505476	0.8361145727115479	-1.948089077016169	-0.38850788094969085	0.39862642329916814	1.0864389313844602	-0.4106493675885908	-1.241973240737138	0.9059652567236041	-4.348877534543719	-2.3443867459905823	-4.511112732264109	-1.0421790870559455	-2.364138303751777	-1.4637527426815689	0.6252873828651146	-0.3842533059311557	-0.9884928598239788	0.3842533059311557	-0.04649443727572023	-1.1314276204603095	0.22855063289416552	-0.04731498594103621	-0.8098151579359415	-1.8599099453710881	-0.9281233285190078	-0.7357890626869555	-0.47712125471966244	0.0	0.7359535705891888	-0.32675222119505476	1.3821770810048504	-0.5050184077099936	0.5646960527259242	-2.504874449871951	0.93281106875297	-0.4450802313594308	1.0596149194935087	3.796675178589326	10.006795957205027	8.698999720312239	10.245831239871933	15.204889574518651	11.952346200222566	6.608088294395183
chrX:19102533-19103032	0.11329522865933207	-1.621934899443215	-1.343956537087582	-3.197364648410176	-1.7608974153623298	0.2833430228697713	2.912453143523542	0.9670162803285552	0.7359535705891888	-0.17202030107622282	3.1716264678051043	2.489708636241305	3.927970869190243	1.9496239301567029	1.9959472528690168	1.8738140686470386	-0.3842533059311557	-0.3842533059311557	-1.0068966771582453	1.0978864288290424	0.2069075463470973	0.36384878405784143	-1.1982348625600225	-1.6125504013706502	-4.212276452496659	-2.172541680625199	1.2369687272137193	-0.7005270242076831	0.7357890626869555	-0.18414755479673925	-1.9293433591621245	0.9652942294281279	0.39734068960651375	0.7101947470261358	0.6444874306900835	1.1940731568915124	0.4568336027950463	-0.03647728879656606	0.9484265818783435	-1.8127261078946146	-3.5304175526205186	-5.168614614989592	-3.7178115041319413	7.381618987470912	7.130723760273691	5.633580614344832	2.9518799676343144	2.188082499992193	1.9101446850381822
chr3L:15997600-15998099	0.0	10.578384787451967	17.358573849955317	17.84429407078385	18.467781237064194	15.243704083931513	20.20557155567504	12.431180297981538	8.174523825725984	12.459494399670612	8.745477726443823	12.258635709308576	10.058425675116828	13.520008966233267	8.61431438700811	7.033609495572486	6.095454138175203	3.1152306943189125	-0.9074895740023108	-0.3530555634133328	-2.506966017669644	-2.7241948020304534	-4.538487693549925	-6.128340182248176	-10.30499826503797	-11.143458083525609	-5.81525008659725	7.906695008441679	4.171827250881445	10.90917298155409	6.131362088323689	8.57114664815468	7.499248441240071	9.241109901845606	7.823163112867296	7.614708031966884	3.8609339637625246	0.9033034665680575	-0.5522261396500431	-1.6588586834438557	-0.546071490142439	-2.0428556994018545	-3.2372739754267306	-3.3906861291389334	-0.5799456560921212	-4.7047252983952905	-5.678601931134717	-7.031070068634305	-6.886941188546739
chr3R:11618222-11618721	0.0	3.703099052064333	1.6931847574220837	1.798807977874082	2.9357962383059153	0.33027545392950397	-0.2908713347592362	1.287488906581824	0.47712125471966244	-0.9884928598239788	0.47712125471966244	0.0	1.9084850188786497	2.687675704808776	1.5781838836615223	0.0	0.47712125471966244	0.6652598529503844	3.1979802399122974	2.265111574250747	2.532115614618574	1.683769216562374	0.7495035640692369	1.8159102776086797	-1.2131571819889277	-3.682062700450176	-0.15600822998792996	-0.8183028186236498	-1.0422151396604313	-1.3528435241215888	0.0	0.0	0.0	-0.9884928598239788	-0.47712125471966244	0.0	-0.3842533059311557	0.0	4.085380227758497	3.0237136717302797	7.398853210248586	5.158039025658229	3.8560066943108633	4.540963054546827	4.0753424980759485	1.009509943976246	0.0	-0.24694247777801182	2.556232348659462
chr3R:21472222-21472721	2.8399053182524607	3.563200835166661	3.77562102930647	3.2885308145357155	1.4571640772950463	0.5864728649785492	0.07603444573600501	0.13752979928146292	-1.1151984847412626	-0.8303377751134307	-3.383121927983149	-2.5207117891930033	1.1737218734474009	-2.27156149296691	-0.8055310244453464	0.17684582369879762	1.886757391510677	0.5241356170141681	0.5168453566485672	0.6969902116916527	-0.11504130334269601	1.9084850188786497	-0.47712125471966244	-0.47712125471966244	5.2961849903023195	5.676422564318531	4.306972788534812	-2.155921150721805	-0.1967243267758891	0.329302215477628	-0.7607145366661464	0.8433756459971361	2.2028130812152176	1.1863641901065978	-0.3110694953975778	0.0	-0.47712125471966244	0.0	0.47712125471966244	-0.5552050987676277	0.3842533059311557	-0.3842533059311557	1.0668755590631576	5.089071677915985	8.537744309360393	9.089212495179504	8.107954753019861	8.45568416162201	4.037235205592886
chr3R:1426722-1427221	1.0668755590631576	-0.6252873828651145	2.5543163264984594	4.266516848893967	1.8195646976366113	4.963078923878315	6.396168291092844	5.8605524963448365	11.000034040145772	8.743961976022822	4.682175936565684	7.388137377122278	5.4967348855164575	1.275554451240393	3.5461120309615772	1.2410956910405004	-0.856608060552453	-1.3504684427160127	-1.0820623642257503	0.7393709716171443	-3.2539898110599723	-4.9248397983970955	-5.739956708274463	-6.430874034901422	-9.712895065032685	-7.829481264556784	-3.283438935310936	-4.226786365242712	-2.724145262466871	-2.259062870956582	-2.7131836658946287	0.9987295857430432	-0.47712125471966244	0.47712125471966244	-1.6312820826466907	-5.452810928879354	3.81991989975631	4.601169017976723	2.565814916564383	0.7802854284260434	1.3287675637709981	7.720480747832205	9.196682194725643	11.767638974302193	13.563596764609843	8.835568316151878	2.907329948899719	12.03483187200469	11.449775677850948
chr3L:4170500-4170999	-1.226679594734278	1.784063422468248	2.233176130683546	2.740852937731929	0.2795334760612535	0.17774881874355747	-0.17145497758527825	1.1435240259171235	0.5492726960185123	0.6521986587275441	-0.7636518225989612	-1.8237351320173936	-1.9773175961408125	-2.365855270361374	-5.069758766110723	-3.91280444728897	-2.235671427812047	-7.53768872508076	-8.05198698040613	-6.413808588693844	-7.348484664200442	-2.142087473120088	-7.682534342666633	-7.799880615677348	-3.6598418777778914	-8.937021339851272	-4.725222374143239	-2.353638437324774	0.3492882652670804	2.191456619916465	1.0308106468269003	3.9142781725334483	-0.8527307993703163	-2.296578224364667	-5.099869615476076	-4.0083785922615425	-3.065151057258725	7.883425603907348	8.264350215917268	11.870711907571176	5.8006028238121985	4.757942503730279	5.393954419523031	7.864504353945815	3.2237101125754943	3.7698690959528576	5.167945932211255	4.993706615089089	5.846807763643472
chr3R:12450222-12450721	1.1526797134256703	-2.2116517226003194	0.133499793225631	-0.43657426460966664	-0.3842533059311557	-0.7183432030669151	-2.012626203889134	-0.9884928598239788	0.5050184077099935	-0.09680992399833757	-0.7359535705891888	-0.09650737137313009	0.9688162053572922	-0.9884928598239788	0.47712125471966244	-0.18946256670265693	5.0558866072291995	5.415163488499392	1.4201378318711255	5.173397279620864	3.1826193336752153	0.21052632091416779	0.9884928598239788	3.6171159924900462	4.5163402986529615	4.162074021736754	7.7458552878772755	4.459601503013043	10.278206273176774	2.704247376239661	4.622812148168947	7.484049301066898	6.5882587586312775	1.0668755590631576	6.308318608725305	5.444443095971357	7.969619949673729	8.783210096777125	5.347706363950238	-0.32675222119505476	2.239569048489097	5.257594436758824	4.56175890651979	7.623262482001341	1.4966588919065875	2.111317068037372	1.8102436666906612	0.3330573844185443	2.052018075433787
chr3L:11782100-11782599	-0.8612711450785876	-5.7871458325741525	-0.18113155099738162	-0.9059652567236041	-1.7119423087298986	-0.4732941386365789	-0.8918823122644328	0.0	-2.5818466692287543	-3.7483372019511325	-0.23182407035749636	0.2922168460506517	1.2780642861172016	-2.021138297996029	-1.150057959600156	0.866986257024127	-0.778867074839807	-0.18843132695382386	-1.5914088548646916	-1.8990010608318733	0.0	-1.2534026629237538	-0.18954981511821387	-1.7182984347281167	-4.137578742107598	-3.7873916583842924	-2.8829684503167954	-3.138072176710962	-1.4565076095746725	-3.51474519621146	-3.9310799974638027	-2.7381260379465187	-3.8397031038911567	-5.717706924332838	-4.6940432218733354	-4.39502320756545	-2.5435974661718377	-3.8660001383788245	-2.9034084405326075	-1.9817615011092946	-1.6916529774359728	0.0	-3.8857239083502977	-1.6275105964399195	-1.2649996486471828	-0.9059652567236041	-1.4941605304557941	-1.5015626378028648	0.32675222119505476
chr3R:12481222-12481721	-2.6806361545768125	-3.0638582670635497	-0.8098771338441022	-3.2726381910564313	-1.7978506337185476	-0.201406571710572	-1.4642687243548356	0.2614505271567006	-1.7601773628884707	-0.4826172737803951	-0.35354990198278274	0.9957746936089302	4.288103732003876	0.8417106775918429	2.9751639258106666	-0.9135461987089875	0.2764193748348303	0.6135458977140734	-1.0975101584769973	3.1116449905781733	2.732179886103847	1.4728055665380377	4.301624070037721	-0.027760218836852018	-0.43302779114062584	-0.7163664215850013	-3.375904357810958	-5.3511805276099444	-5.361610557873662	-3.1768925063643323	1.967036285025105	2.9656904668579527	-0.3546225779606255	-1.831712057772024	-2.361828694285596	-9.260981296404799	-15.110797092967651	-13.714391455175681	-14.950310780447728	0.0	3.1147464362760386	4.3059626323446345	3.477030445811796	6.359372902379556	0.288769123076823	6.320490137660101	8.048292235187107	10.543489383456246	-0.08729496043488422
chr3R:19715722-19716221	0.0	0.0	0.0	0.0	0.0	0.0	0.0	0.0	0.0	-0.6383073482902312	0.15891671382976036	2.8922061869447147	0.9884928598239788	-0.47712125471966244	1.9034153783264425	2.556232348659462	3.1826107470295146	1.6380872649535836	-0.5575241806760864	-4.650832863672119	-2.866684518573502	-3.113371502172032	-1.148490559621186	0.0	0.0	0.0	0.0	0.0	0.0	0.0	0.0	0.0	0.0	0.0	0.0	0.0	0.0	-1.3768430568588477	-6.132077539958773	4.729553053957405	6.192077728489812	9.278526090767741	7.9496400876840525	0.6894354938668854	3.1378418425281502	1.389230603886102	0.3257784863117759	0.5124085519342497	-1.6375845159679359
chr2R:19933023-19933522	5.550649418162329	7.545012485447362	7.388796602316016	8.329812012379508	6.410891981061621	4.986915219394956	5.124337340552114	3.982082789656983	2.839321377311038	0.3842837203157452	0.303953280227088	-0.9646777784688215	-0.9796499447276993	-1.269511054658864	-0.20798420682528848	-1.3555160198404925	-1.5279252927471794	-0.6182074012273386	-0.41236336501180093	0.13823857052439062	-0.5053519611317888	-2.777147378874017	-0.7655349396332853	-1.859626580914531	-3.971771374783542	-4.400293696298354	-5.0612407853012185	-5.367458924282395	-5.528548750799954	-6.690702584083168	-8.028759930694678	-3.9309610524210745	-6.199023173308469	-2.900702774122445	-6.985737877484871	-7.601257284648605	-4.007840654169514	-2.846748902182085	-1.049807478965586	-3.7279597441857613	-4.233088245781337	-1.7639558550803578	-3.536936020478592	-4.764794537798106	-3.5539620945901653	-4.098247988714603	-3.381927174539656	-2.3215921413020686	-6.757701211775884
chrX:19531533-19532032	0.2684601927870059	4.027998358436843	0.08922006633684229	0.4552698025072365	-0.5015524061872243	-3.3269820888794097	-4.6221513052582415	-3.9127018388558765	-5.312568871335033	-10.554175250561622	-9.424854686217634	-9.809262553280421	-8.09134823549106	-9.363662686441621	-13.920361099709236	-11.58234223325814	-6.1634574136021545	0.47712125471966244	-1.0668755590631576	-3.336174531147283	-4.478746571238858	0.35840554851947654	1.599817519148123	2.0275958466109025	-0.47712125471966244	-1.4086921317980698	-7.4890766880725845	-5.9241068054753745	-2.5767297271183622	-0.7034865213367574	-1.239810717054386	4.17842281820853	1.3821770810048504	1.9979027199045154	3.424590676300195	2.4439776078658975	4.079627983429856	4.024298178533881	0.6992410207988732	0.0	1.5940392541501132	4.546540952506009	4.737117997295749	6.309284596120008	3.8420431771672696	5.7711595450938695	3.8154710710075905	4.328794180944901	5.922484026758555
chr2R:8340005-8340504	-1.2776220398744094	-1.7056902430371017	0.19560272751050936	6.177470810900316	4.753320951555315	4.229778359155935	3.41839230699873	4.830404670151569	2.658646593325479	0.525361629157619	-1.7133611190352243	-1.5141463152629937	-2.390398226618002	-3.7323598957859847	-1.605471729215874	2.6505933237696544	0.39371457219821465	2.557209518176794	1.9381054956405894	0.0	-0.5213089570259946	1.3978207651393055	-0.26957221677871196	0.6080373617541592	1.6686074865627119	-0.5477476090329672	0.5609943823922193	-1.0480800432731876	-0.8308183264220634	-1.1634639743472135	1.5430669956451342	-0.779903847334117	2.1428017283617535	1.7892895318933257	0.9280262879898031	0.9196806168555616	-3.506665705107427	-5.02443207235694	-5.765250256814853	-4.533716566881693	-3.4053779359662713	0.6055436202118026	4.774341117721074	6.016524482360933	4.864354996550426	1.3282336369151775	5.082024350481057	5.494124317488556	1.8404509493703622
chrX:1974033-1974532	0.3694304647349222	-1.416228554849305	-1.7901307969954598	-2.0896464102109142	-2.520461245489594	-2.7666729287381266	-1.9171966885100085	-3.3028305627419727	-2.85436264881472	-2.0448039602613557	-2.688213625204699	-3.3948657039306984	-0.5510816886843398	-4.454958692286812	-4.345265983907316	-2.0894327123100114	-3.6540072361809846	-1.5881716736868121	-4.158402729341137	-8.169261375857655	-7.354532392709887	-5.598072461594609	0.0	0.0	-0.9884928598239788	0.5482791135267182	8.502345927429143	9.34449348033287	8.685813955978062	8.219847295521392	7.89430812733495	5.723960689989552	6.2971806816954565	4.505720584004275	6.4261017037945365	0.7715050786303684	2.716109848272406	2.104905338746384	2.2140484558752416	3.6764047804730957	2.152964609941303	-0.24691994101197678	4.956500197368918	0.851982843730709	-0.19916529609750633	2.178728157495451	1.0070660226630805	3.106839469770606	2.215322299555553
chrX:15656033-15656532	-0.4652136054520349	3.667549590989102	0.4359239231164445	3.1116449905781733	17.14611238563994	12.99609842691891	22.40198284365705	16.492126345672155	15.37387244480935	14.957998390638359	13.736821256390918	7.981464581903959	8.844457163762396	8.642741164876313	6.451401071804702	3.9108924980135202	3.9220909236200363	3.4562668444613225	2.456013361155518	3.506777701166893	-0.8349968405823299	0.8533064955804663	-3.2070488131958275	-0.07320621140445258	-3.4559248239097933	-2.491815460755575	-4.574161215788589	-3.5777805778398557	-4.3068990734874975	-5.9166493546772525	-7.940017185143391	-10.486609200380638	-8.99622834750798	-13.075721823977382	-12.95811059447213	-10.407132696892448	-12.290208206399344	-14.454150986331623	-11.517082533641751	-8.58906433669641	-4.900954717370587	-0.8835434867244281	-1.1694349239880202	-0.10308361769748443	1.858904450495274	2.378272848829813	1.679995971524998	-1.1130973727619682	-2.597098043402493
chr3L:1568500-1568999	14.796522213240745	12.954129013800442	20.73566818570448	4.697571880945503	3.4367425080051337	11.588525078033529	18.36806887348269	16.81726222113823	15.196596676355785	11.439867655151003	6.384420218837294	9.364828263229779	6.98827180277468	5.074452747514309	5.971845348318035	2.641434724860478	0.46253432726233945	3.4980291453186165	1.2845372825038257	0.4903546486641278	-1.0048541363690433	-4.169228438561498	-4.211169856639374	-4.526093101484165	-7.7456232933080775	-10.304912007783063	-8.029090231230578	-11.551566709682449	-9.701811239223044	-6.226433964586228	-12.507457020883304	-2.130387649045854	-1.2131571819889277	-6.82155532026983	-9.153152288299342	-8.499856895615615	-8.542494146794988	-1.5336408573911275	6.026029074638538	5.6259735750570075	4.0684124398975285	3.9468298875082835	4.268038126816465	4.539899956170394	3.1524637296611724	0.4900730097148821	-4.393106095490974	-7.387549293839966	-8.86271889842934
chr3L:21476600-21477099	6.710147378746429	5.848176302181311	4.7656287521329	1.9745944301099199	0.852182819355421	1.9375967639787308	-0.33593807646469437	-0.1992975109204769	0.47712125471966244	-0.8836822760329958	0.1967064974924724	-1.074940310772929	-3.2133117519145253	-4.104576480533183	-5.337282228025014	-4.216122036412464	3.4698749153471287	0.7724756035245399	-0.9055695111396828	-1.1007764453670033	-3.3172402736438693	-3.493954096105597	-7.330707594685108	-8.10027549997278	-4.976340633667933	0.8621685146631352	4.269792659925253	-0.4364321444739493	-0.26145052715670036	0.3970754135764592	1.1268163011454033	0.32340315505577744	0.0	0.9059652567236041	4.724752848312546	3.924546731328294	3.5534564040878065	6.3122578286816955	2.133172346825298	0.7696300765074535	-1.2693660489943581	2.459250318672882	1.1231537241659022	0.47725674701523	-1.455946825256577	-1.563237271372965	-0.19642164050402483	-3.471995673315137	-1.5675825075241423
chr3R:2899722-2900221	0.9884928598239788	-0.47712125471966244	-0.07768811657101156	-1.7003259686365308	1.6811093140854334	0.223094322218592	-0.9568070777091172	-0.5111739468008942	-0.2818234081855731	1.3120223027252604	-1.087636782058556	2.396808802173375	1.4855893496420607	2.150284670602145	1.3146926846386555	3.2361214923008434	1.7022214210852469	1.2585633835002297	0.21207786994450878	-0.4679925714418186	-1.5043862156169925	1.5482327425807536	1.2880182658123203	2.0801464137172547	-1.6759912030317268	-1.7546102243372579	-2.9298991561556007	0.7305530983307184	4.024298178533881	4.035808116900786	3.391832926919551	2.073667434183426	4.010850290558276	0.29815214289168646	3.9106860097752136	3.130397952876243	2.571387225967686	3.441946810756044	1.9072910154642957	2.626471226988531	-0.1532850256991627	1.8483901225162709	3.051906391285442	3.381341890682293	3.303347116920595	0.3411449834230643	2.4270808044098997	4.301753377050863	2.951074972988837
chr3L:15960600-15961099	0.0	-2.6048862592771376	-3.4621276548000757	-1.7430035143780032	-1.4219261291294216	-1.654507166568443	-1.9084850188786497	0.0	-0.6380172731361781	-2.3042926999072795	-1.7715850335792336	-1.978169456019323	-0.47712125471966244	0.0	0.0	-0.3842533059311557	3.4396724545851005	2.0231263128909345	0.7571767631368813	1.0071530935935828	-0.04989904099928114	0.5557657111158061	0.7947559158828136	1.6854082888230366	0.0	0.0	0.0	0.0	0.0	0.0	0.0	0.0	0.0	0.0	0.0	0.0	0.0	0.0	0.0	0.0	0.0	0.0	-1.1737218734474009	4.111295305295475	4.759472547973304	1.2153403348059149	11.120346091540807	8.930348387862491	8.451743264956894
chr3R:24370722-24371221	1.4093736668590635	-1.2759044672786903	0.512584871343693	-3.357881604047687	-0.04213271438675791	0.8529523252832366	0.9263744861379549	0.0	-0.18946256670265693	1.1995988424832884	-1.0834522562578301	1.0220376435096516	1.4104161567602644	-0.3839614982529296	0.6688365081901083	2.047785143966758	-0.7495391332736773	0.1791791081866245	-0.031281458643270164	0.0	0.25994627197519554	-0.21207786994450836	-1.9527219344209186	-1.5414143520999164	2.468126875989374	2.882459645428163	-2.3286248352848276	1.5043076796242603	-2.6977342674675624	0.6450309751008658	-1.3503286092709839	2.361623447065052	-1.4416651303507764	-1.3209455749768146	-0.285651479987075	0.5807106926321185	1.19134327451574	-1.9084850188786497	0.5817797342005333	-1.396761298490088	0.6832693494885472	1.8993670552900863	0.5302122934848595	0.0	0.35972472585554766	1.8912001958872358	1.484948885787219	1.9173984230745542	1.257437547439927
chrX:2338033-2338532	-5.379270325236642	-3.311685150026236	-6.954495660439583	-3.0421311181231427	-5.380486429309053	-5.440433913868789	-5.454714761261272	-3.2018601070187285	-4.868537592729627	-5.330533575108109	-8.731167780350592	-3.7840825148636346	0.0	0.0	0.0	0.0	0.0	0.0	0.0	0.0	0.0	0.0	0.0	0.0	0.0	0.0	0.0	0.0	1.770025847042619	2.4450364445375454	1.1743291227373496	9.657128892929862	9.679471665598122	8.552907721676256	8.032737136404062	2.615853415288688	5.767761698241115	3.1709317542668765	1.346958653416519	0.6029789681741028	1.1384990837668478	-1.0339592206511141	-3.2649673312259133	-4.293262488002408	-6.080923685755001	-7.604625366024819	-14.970958334057233	-16.973757092772495	-15.266644314740484
chr2R:9480505-9481004	1.570268443956647	-2.101556047801922	-2.656154315834286	-3.7742867185066493	-3.176336262430497	-4.624389900475272	1.269767401147771	2.914519616444585	3.477030445811796	8.866105032694593	6.052056039362426	5.140685223041553	-1.7441670744743287	-1.345835173872769	-4.692630665221758	-4.360560436193693	-7.464893368141793	-9.184406022751618	-7.812717074829544	-9.913290955922976	-13.304573189196581	-10.860897945985307	-1.9875561677769946	-1.4799069748214115	-4.965170820159893	-1.837837821716554	-0.9394360824877507	-1.9432949925024408	-1.0275052630009984	-1.873814068647039	1.2813406034374712	5.276594303822563	8.186013005954132	5.193281278505127	5.011344129463765	3.091882519530739	10.039088064202973	12.526974854330001	12.418906181021224	6.901856969336575	7.846990505008885	7.997410771913592	10.246630903524961	6.150918869241173	0.8247041974662214	-1.08322258088068	-1.6307690729131934	-2.3930296408149276	-3.2491168387713083
chr2R:12107505-12108004	-5.983341773605593	-3.106092485994288	5.670592891678972	7.30655966424416	8.697895784391099	4.738147532881957	1.9819856703371863	-2.083848068733912	-3.013227391716296	-5.8272484787528835	-7.1118206304713	-11.104690370132872	-11.773183563409868	-13.767036287117046	-14.452740789701025	-13.268140004526625	-7.83965114147227	-0.7359535705891888	-4.060426801885857	0.9873687398757147	1.5679318077620927	3.514220711069415	1.0545390937889658	0.5461807351831428	-0.4461374682773501	-2.032660634771791	-2.274854471676072	-0.22548736348459283	-3.4452125091486465	-2.5281563236534454	-3.687780473644948	-5.035740349898729	-1.8001147232663284	3.1456563776206368	-0.8331037697083299	6.728862378967452	4.574534990778678	16.56235021314981	13.127842492190712	8.15358671040375	7.029153917903005	4.836956293290718	1.1387634897455126	1.7837635188172374	1.2487768575280742	0.0	-1.6744618218526375	-4.719730110141415	-1.0618605082193044
chr2R:10367505-10368004	-0.9300725741501721	-2.0800498863339145	-6.384356849645421	-0.4539101549952761	0.0	0.3441756480369319	0.5214288898388603	-1.203591253651078	3.7510397392945265	6.838603907963744	12.434048245020412	4.181727662397523	2.041607353754931	3.6402645337045905	5.4157558081951	2.8587738041808963	3.3290955324760856	4.81260425228152	2.338015270544403	4.517567806494112	-0.47712125471966244	0.0	0.9059652567236041	1.8592569481623389	4.335884116169383	4.235422956727603	-0.3842533059311557	0.11659373793584697	3.2914939279917967	0.8502677415360834	1.802288511845337	1.939417449096296	0.9571294221811979	0.978782896384701	1.30005805294231	1.0682925439417832	-1.7000289040389653	0.14841952409371328	1.0414825876290552	0.8726335178593758	0.6740840921865113	0.1838081142448516	1.2319362964385283	1.227199799871102	3.0683425852630215	2.157856240841994	0.5990309041446822	-1.0292595011703796	-1.2223169277487274
chr3L:12117600-12118099	0.9884928598239788	-4.635871333343515	-3.8164663850147873	-4.263622102539971	-0.9884928598239788	-0.47712125471966244	-3.013809241870827	-1.4476680944038924	1.0682925439417832	0.0	-0.9463708528364325	-0.4827013752351584	-0.3036568926982009	0.9889857857944335	-1.6421773169681741	-1.7837199945243307	-0.042948917099031376	-2.3720720695133757	1.9211232565106364	2.2413275105017805	5.188010940971953	2.4903606263188287	2.637194232491835	3.6690549410572775	2.7403725016417244	1.8364451094381635	0.6224503920472717	1.2119385803220295	-0.7357788233238708	0.8221819150856885	-1.211573006467675	-0.6025013259654013	0.17076011345342398	-0.3512253995862467	-1.011114982293208	-0.3842533059311557	-0.362782993288224	0.10276203818423464	-0.6615066236995054	0.0	-1.4187445290379472	-0.9969595573255997	0.1411132404033194	-0.3546882200982164	-3.1375019834183626	-0.4693180592170089	1.3201052483459625	-0.8916408203635118	1.8738140686470386
chr3L:3091000-3091499	0.0	0.0	2.782176688157238	5.943923501448153	13.938901997603242	13.098425820745932	6.917825412480794	4.313530435281058	2.5971707790462997	3.899320660302515	1.5416464748766194	1.455135600943431	5.494877897953313	6.688475290415934	4.897567767162049	1.085765238258945	0.1308860807479377	0.09651065576648694	0.39222191015932173	-5.978444330381785	-4.588787198463136	-3.2448148584224024	-2.7095584294871013	0.2535007861986608	-0.5802171936606488	-2.516409275043688	-4.283503855794497	-5.050926706488789	0.09017660585230285	-1.3459849410311158	-3.761688418081096	-8.911768368741539	-12.082184301706732	-13.972007212717248	-12.673222942188046	-9.060839419767104	-15.865322344362644	-25.463363044723856	-12.184125159890446	-13.66058646132571	1.5022269290607766	0.0	0.0	0.0	0.0	0.0	0.0	0.0	0.0
chr3L:3198000-3198499	-0.4820409370158181	1.4419159909526345	4.563773569600146	12.741238638347477	16.806516690721683	15.191482382086152	14.25329089448709	9.513268987192777	7.807795581420602	6.9271243094426564	6.0642149621398715	5.087488202464192	0.8437327316348802	1.8710322342670591	0.2219732784918723	-0.6229724495285668	-4.817490968294936	-5.272208657653984	-7.782035056364338	-4.8791002605707945	-9.792259966600403	-9.108414631081661	-8.141591769274418	-2.830204712820684	-1.3180634813829153	-2.0095826674614794	-3.83245060581015	-2.0360784237872798	0.5434253830726329	-0.7746739789623669	-2.3143721848795424	0.7391333966507933	-4.713347767260638	-7.078482621262594	-0.72156677250125	1.7960296170980536	4.372211036568501	4.3908162410528835	-0.32705948245696304	0.25192488411101804	3.2085335840136575	-0.32675222119505476	4.433166013128788	12.348716607059753	9.618611728565297	2.1997210317185267	8.884513806890519	5.503793675717835	9.05408768484074
chr3R:4095722-4096221	1.7695373566678552	3.5691148399399206	3.3968741632880874	3.9816641024421426	2.0108880908580753	-0.47712125471966244	0.0	0.2801773512332144	0.5280502699564815	-0.10260258963875389	-0.29005202861763385	-1.199382319502059	-1.1251211381720119	-2.9758110507300928	-4.075740947078197	-5.787208882171173	-4.1015319387115685	-7.979914041823789	-10.919143253513669	-9.03685360760586	-15.292723788090727	-9.320475779141272	-9.8323779525187	-6.120887475652928	-14.173124228325912	-10.795365420084634	-3.64486372294374	-1.54830033800596	6.193203065200194	11.94269581584014	10.393612454349714	10.728921283487471	8.219676795739291	4.494143703054069	0.9769509497668873	-0.9331764388947767	-2.0493536376292756	-2.6601294693668893	-6.227968018970777	-4.675725152678056	-0.9736777417027442	0.3174792021990947	1.6179717777061067	5.606860872100975	4.430178546166591	3.739805745503237	0.673648875751126	-1.6559061979434877	-1.4009813835102267
chr2R:10104005-10104504	-2.969976677192222	-6.98276372963674	-9.484194691063399	-6.705282699736617	-4.353495667454295	-3.6145022723176425	-12.895137030585325	-9.798537331080206	-1.7345287976228647	-9.1041567318944	-10.550209301705399	-14.516223658710738	-17.43093161528578	-15.316062691980367	-0.2105263209141679	1.4637527426815686	0.47712125471966244	0.47712125471966244	8.324835250789535	9.864624446682491	13.033224806075038	15.471296716059575	9.177171773873008	-0.2240774644457132	0.0	1.7989121320885184	0.03275944214135334	0.0	0.1334332399090156	-1.0279831189698256	-0.11688580728047097	-0.5914202656508105	-0.2887691230768229	-4.511259854094976	-1.282603538269998	-2.7667147614753644	-1.4869264150530963	-4.9252531107924	-5.990263786802841	-8.061949502806446	-2.077884835385907	-3.8498508145061923	-5.437059958668213	-4.788964764589329	-5.339239354622108	0.0	0.0	-0.47712125471966244	0.0
chr3L:6973100-6973599	1.439021760507688	-0.7359535705891888	4.13951898649042	2.3199075824062056	0.7359535705891888	2.70220795147833	-1.6109302120355398	0.24053529525288472	1.5210371072464197	-0.964853690511972	1.1314524127903798	-0.37643833782398956	-0.4106493675885908	-2.1078591158608466	0.34960511602514677	-1.5974993347763957	-0.7975665951190495	-0.13111247275626114	-0.3893487198707884	0.0	-1.5420444271267493	0.11482489496436361	0.054824703053834634	-0.10201161824800728	0.7158051146113907	-0.7728892911450378	1.3556679005074457	0.9884928598239788	0.0	0.6274151985595949	2.318480211734388	0.0	0.47712125471966244	4.0968031486955105	4.064557957206732	5.270051073977108	3.93272978866741	5.036952233958689	2.7380093150950153	1.9060402983380473	3.097413057918474	2.538329813304556	0.42775129619038477	-0.4234631367222265	-0.4069974833643669	1.6420305061792517	2.0628055570570996	-5.302630824117338	-6.55021997861897
chr3L:833000-833499	-0.7792992219125264	-0.8158263662287263	-1.7056902430371017	-2.011151251686351	-0.305955384955843	-1.8916297820755823	-1.176184659109863	0.6865431526584095	0.8746364118243536	0.16007672993761424	-1.7126547994563694	-1.0466924622419154	3.4135809224096225	3.668902300462523	0.8859409748451225	0.738129789131081	0.3926815064108928	2.1420047138427565	-0.3373154114879668	-1.2631719101299046	-0.6148947926165985	-0.646646346000426	2.4181631248526236	2.2623413633706053	0.898410719806795	3.2674834005910616	3.542152022841199	0.0	-0.5359487822381764	-0.36448906130137865	3.085593960576899	0.20964496654253612	2.9625444892129886	1.0295036014836607	-1.7924826107208622	-2.1591615860049718	-1.9600772997033267	0.7432237000018631	1.0325624441410421	-0.5050184077099936	-1.1956774893271256	0.06412050679423875	-0.9196202591687226	0.06877567400498734	3.724086664516307	-1.4688096985970582	-1.2180031638681308	0.32948338061967886	1.0417363813545935
chr3L:5576600-5577099	3.588582966775523	4.941461324105357	6.382463319675836	8.290258573184543	1.5583365492391525	3.5043751291143748	6.415894482672403	2.4953856061697732	4.225987834701934	1.654507166568443	6.131848725792351	4.634930138347216	5.941526563354928	5.025812656671594	2.1368577062082132	3.876205525494641	0.6022576530811864	1.1204788680372593	-1.72762758661728	-3.706331975844075	-3.9335843492633815	-3.0851978335703154	0.0	-1.0794930590992085	-4.303162673087732	0.9917648663794182	0.3842533059311557	-3.6973750109913017	-5.649990407727275	-3.2772515082324896	-0.43768185887778327	-0.19916529609750633	-2.7285928155171044	0.3010255563743434	1.3365333925463243	-4.190787111574752	0.5187187403614298	0.13676990168495534	-0.2887691230768229	-1.6946826215212243	-2.5849134070019204	0.3361627469962795	0.47712125471966244	2.1855264371534515	0.11286929007565473	-0.22429994100190626	2.8976157993472165	2.662889832595163	-0.47712125471966244
chr3L:5786600-5787099	-2.3158703415762427	-4.146424896874087	-1.3821770810048504	-4.751541431132952	-2.2073671880608665	-2.442719903869521	-4.431410016390811	-4.908453312719506	-0.3842533059311557	-0.32675222119505476	-3.7546849820030395	-0.6816519536376183	0.9600152834399996	5.349584519466418	5.824437173166811	6.619537382731801	3.173290299325173	3.0045281269570765	4.702691062707638	13.765489694828808	8.491559312377532	17.834495765946663	16.71928499535225	12.218497005209905	2.3286248352848276	7.296774885219867	9.560728028659351	9.619053294114133	1.531099762115607	4.566672865611648	3.49904803575558	2.7518264004747057	1.4140602830485034	-2.7287177710694084	-2.2843180233742673	-4.244658939208971	-4.125086296572734	-4.350372886666611	-5.783960028386215	-5.250305445262728	-7.80160743408384	-9.631576725519102	-7.782439930099342	-8.022508493991037	0.9196676462894914	4.578225777607465	3.780864793730502	-0.13113240125265135	-3.8679422423501397
chrX:11018533-11019032	6.248145209105175	5.1849105045027635	2.8062903222065767	3.3404877747626114	0.49962074403830453	0.25580541979093396	-2.7045134744944574	-2.7995527627161048	-3.080045296522475	-4.497190173267746	-4.571977249542215	-0.976221191146473	0.0	-0.47712125471966244	-0.8270642538057783	-0.5860039597216163	-0.2305139880707677	1.070813299248776	1.43257266527891	-2.4444107145728604	1.4112246161388995	-1.07056747959692	-1.6952242594089586	-1.0531903025256342	-1.3995867336445593	-0.5969898904081319	0.4566352939660644	-2.097310710071681	-0.7396729465439408	-0.6743069757322737	-1.3131449276175233	-0.47986333733997333	2.0541786186733573	-0.8728127463048589	0.7383770180959561	-1.0911431325389502	0.8344354710855274	-1.697747901436227	-2.912433647859779	0.20164550840183051	0.0903121327941938	-1.0048372299692987	0.04359318414257659	0.5050184077099935	0.0	0.0	0.0	0.0	0.0
chr3L:20792100-20792599	-0.2406233412219088	-4.889160308591488	-1.4438432384487505	-5.287625267887017	-3.4949890598035394	-4.514145661757184	-0.47712125471966244	-3.199076697325789	-5.204625414618762	-4.100290234620427	-1.809752667406666	-2.539474567460887	-4.728910697359255	-4.033457309853601	-2.9124996452989276	-1.0139162171111993	0.0	0.0	-1.6887327582010425	-1.3761405748402997	-0.47712125471966244	-0.3842533059311557	0.0	-0.9884928598239788	0.0	1.1987505483424368	2.305278350298546	-0.47712125471966244	3.7474727308675373	2.10395914437823	0.47712125471966244	1.1988016946252926	1.8019129180046238	0.0	0.0	2.2832754292921424	2.0196584734665968	4.4697677951057715	3.9834833401262624	-0.7359535705891888	2.7453053366474	6.845748672534973	9.442659066957606	11.510364209391332	9.08118149554675	4.801282309405012	13.393382918395698	11.984182521121156	18.16465174370397
chr3L:2766000-2766499	4.774924296575944	4.969424242233892	0.9648536905119721	0.9884928598239788	4.11721108720323	4.543785983152399	5.087710473139789	6.4383623594581945	6.691387194934761	-0.5050184077099936	2.909142151090039	0.6067426338636259	3.5562850726421176	2.3279794691023654	-0.7670915323300136	-2.5100955453508025	-1.9694107813553485	-1.7509408334268064	0.7461551703726174	0.0	0.9884928598239788	-0.9049463471616365	-2.1444544539514974	0.4715826021997799	-2.2800814452532125	-1.6423901137065582	-1.4690023129833825	-0.9465436643313135	-1.8641921606106406	-2.3644606561651274	-0.42072490711043425	0.36524608165550093	-1.7361704785822556	-1.6218013073297401	0.9405639582885807	-1.3120223027252602	0.8783764617353768	-0.846599963331769	-1.8183496072667473	0.2860501024873772	0.5921715551592579	-0.4683658157869833	-1.3617029836046475	-4.377863174314626	-2.5153048392913506	-5.529206722778696	-4.603449989869759	-5.15749596517782	-1.8887170295700428
chr3L:6987600-6988099	0.6274151985595949	2.318480211734388	0.0	0.47712125471966244	4.0968031486955105	4.064557957206732	5.270051073977108	3.93272978866741	5.036952233958689	2.7380093150950153	1.9060402983380473	3.097413057918474	2.538329813304556	0.42775129619038477	-0.4234631367222265	-0.4069974833643669	1.6420305061792517	2.0628055570570996	-5.302630824117338	-6.55021997861897	-3.0186848286731056	-1.2102161579235697	0.6673997621853217	4.876856039459051	3.670442825655394	3.052540462962742	-0.5634328680125292	3.3690476255623065	7.414402237785468	9.690135981142978	4.263341696067907	1.6567782402811322	-1.5079304205394346	-5.369466537146963	-3.5160819338475275	-5.481264564221566	-2.3878018846475197	0.0	-3.317478450645408	-6.491804431577253	-1.6464326100050977	8.301636239489785	10.933423546156462	9.14230078449862	4.292480768678518	-0.4417299866571211	-3.5839641178462434	-4.164347319195979	-7.441933278730601
chr2R:5861005-5861504	0.0	1.2780642861172016	0.5722878384639389	1.1118959155158696	2.8785241554794503	0.8694856276865496	-0.47712125471966244	0.2614505271567006	2.3586096076837353	1.5928148445039985	2.087296104092097	0.16913360917412906	-0.27546297677879955	2.7134442620619454	1.759463584561406	0.4698118087484918	-0.9429563226322432	-1.139228962362968	-1.4241916625570292	-0.7359535705891888	-0.32675222119505476	-0.42720626411912005	-0.09420947528084377	0.32675222119505476	0.9884928598239788	-0.356490234479676	2.75749707327735	0.2902123796489918	0.8658617812261781	-0.07847797281453368	-1.798439191785478	-1.4607662714083292	-1.5230964480945035	-4.7350105078652645	-4.904092392349168	-2.057825964580664	-2.387191149920791	0.0	-3.875172112274962	-2.240539603782448	-0.15490163351878702	-1.465464010325222	-2.0967191232205358	-2.6724018104762797	2.7285928155171044	-0.3842533059311557	0.47712125471966244	1.1987505483424368	2.3070785829110405
chrX:15213533-15214032	-1.6798090770675707	0.24694247777801107	0.47712125471966244	0.0	-2.046362106112358	-2.0618339625471616	-0.8065359368777398	0.7359535705891888	-0.46251082481477607	0.0	-2.4381524467848483	-1.9708439264441486	-2.510573013702557	-1.016043547944481	-0.9706617718669301	-0.355161630000432	-1.0611283400728413	-3.6311319408036917	-3.4525852450032306	-2.305278350298546	0.0	0.0	0.47712125471966244	-1.0668755590631576	1.590571734342205	-0.47712125471966244	0.0	-1.0582537612452432	1.7798424539043338	1.4991224343170766	-0.9884928598239788	3.2476940905619163	0.22432243947821665	0.0	0.5722315223304937	5.507275937145712	2.13640392437605	3.0389693828872746	2.611641137650962	0.4761327183309091	0.12407515954955821	-0.9762391427183984	0.33027545392950397	0.3199533938187099	-0.4359239231164445	1.5781838836615223	0.0	3.5640616915253926	5.478503533403318
chr3R:2176722-2177221	1.6286514026754586	0.9637429054652765	0.5035816727432353	1.4539922934670315	0.8539621046475449	-1.3589234791817206	1.5889016897289714	-0.19607891811217684	-1.0845071722675648	1.1690909801450937	-1.1065264294667385	-2.5153048392913506	-2.703903274261658	-4.246378222611484	0.5315326704786151	-0.3842533059311557	0.0	-2.1176901652660356	-0.2932056658280196	1.2093645637008479	-0.19928521575575764	0.0977212160900554	1.3794612092521161	1.350150969429128	2.2054678939254435	-0.47712125471966244	-1.9704560134837343	-1.4106298360628704	0.1571388887102595	0.8226317832671096	1.4755094179308312	1.8323265367089814	0.2101789030691067	-1.655889411199064	-2.0825556661910025	-2.683360386467793	0.0	-0.47712125471966244	1.2780642861172016	-2.3798061312849286	-1.3182261006525524	0.7514711400864752	0.700316696281835	-0.34114498342306415	-0.47712125471966244	-0.4359239231164445	1.1503882720352554	0.8048633485105677	-0.3842533059311557
chr2L:18830500-18830999	-0.14679715401781143	-3.6714719777937366	-8.350219749768396	-7.7331438033833	-3.0116690144767104	-0.9978029751502935	0.9884928598239788	0.0	1.8253248062722476	2.8652231497541063	2.006670544235184	2.9907795778434636	4.73480534585013	1.7509906243922189	2.5313483993323427	0.319591982137196	-0.7359535705891888	-0.47712125471966244	-0.7171377221899217	-2.242738664962686	-0.32738661434556926	-1.8307347810981076	-2.6354272494288704	-3.7639462166189244	0.7158051146113907	0.7359535705891888	1.4637527426815686	-1.9921386071174123	-1.8526302401701213	-0.3323389408434675	0.9487948033908565	0.0	-0.3842533059311557	-1.1638759896523383	-1.3979536682645122	0.9113060154330622	-1.478404668634342	-1.3943323077380794	-2.188599707341622	1.5781838836615223	0.47712125471966244	0.5511011468531491	-1.4134205565577243	2.330400284703808	1.3332064550838778	-0.18946256670265693	1.3899016928283154	2.2815538980028345	0.32675222119505476
chr2R:17211005-17211504	0.2131965207139987	0.9858328788913272	0.0	0.3842533059311557	1.4637527426815686	0.9609656924239948	-0.5053128117350189	1.0466924622419154	3.240452207038742	-1.0752722563038324	-0.4016222622158067	0.7114700272664458	1.7830597772865697	-1.5656677905409326	1.2573428506769972	-1.5921507092677951	-1.6188813150557786	1.3916653920905517	11.005613631355848	14.271971272201919	16.03628994864778	14.586835851705228	11.43550504802219	9.223093446563627	8.275814912002156	11.144633188526743	5.973046962268916	5.527021506026858	2.311555645978811	0.7489507542850464	-3.4271750821696685	-4.280322787077569	-5.259326822163393	-3.9272347010028525	-8.21697634696995	-13.93343427637562	-8.121426435753706	-3.73397157135797	-11.989011533415757	-8.45271966955658	-5.275610007131442	-0.6945561682303281	0.841332240938463	-0.04233239586513352	1.4877592993868736	8.408679448700939	10.24589639229516	7.359213521342039	8.168962398416502
chr3L:15581100-15581599	-1.6837692165623737	-2.581660365834676	-3.031642255251704	-0.8264279257975102	-5.0856545852067745	-0.9884928598239788	-0.3842533059311557	0.0	-2.3379761374100823	-0.707765490850358	-2.820417853241956	-1.9767218871342311	-2.1499905533611443	-3.4197381229541177	-1.0449922200856936	-2.1674358274145584	0.46660954739493005	3.2099494561452317	1.1111413939774564	1.63868146080196	0.09870096845357364	0.48191144837421973	-0.04571514983101045	-3.1886463444270627	-4.598248936968013	-6.0480409607594465	-7.40615215910529	-8.877564744189462	-3.628328098550789	0.0	-2.879723976178439	-6.702809961802801	-0.9059652567236041	5.226590406148549	4.3373751558851605	0.32675222119505476	0.5552050987676277	3.514744600979092	6.117304656705738	6.215074475115719	9.060607656931559	7.955529002961818	6.492540830687212	9.614896799964484	2.0795004628880087	0.8247325457040506	-2.3417329566717044	-5.411654603648918	-5.447111230999146
chr2L:6685000-6685499	-0.5626719316213119	0.6225810317896581	-1.720853535172901	-2.493456021110551	-2.922595582553873	-4.250879389082913	-6.071619419627592	-5.412333096155739	-4.189323109848209	-6.560086642995916	-7.341330937655474	-10.09180000274665	-6.364744795008845	-5.276520825326761	-5.377475808852519	-5.788666889622346	-3.1116449905781733	-0.10456205398768029	-2.502183274323796	-0.47712125471966244	-5.577734304071321	-5.364101472018106	-4.4498126339412645	-2.0073159348559355	-0.32675222119505476	1.3062087082311469	6.577912315938878	5.478503533403318	7.865725194078992	14.521822912812214	16.47198901029072	16.340923438601614	12.166191284791037	9.585081213650776	8.957146202890227	8.278586073486464	8.110162890563585	5.134183663701638	4.317155264587532	2.5949090631106864	3.3768573002778535	1.4962813034599423	0.08277512442217339	-0.8327786694442852	-3.0686409370784333	-3.3724827581758277	-0.6160219930367291	1.9862204930215646	4.0322290495175634
chrX:18279533-18280032	0.3842533059311557	-1.132107601061334	-3.1228351274762303	-0.9887112289999455	0.29903377680209775	-1.9065162804561484	0.0	-1.8541569115368965	-2.5264873955647555	-0.442462144418404	-2.058177139701682	0.0	0.0	0.47712125471966244	0.1736674791438287	3.526512427312476	0.47712125471966244	-0.1992975109204769	2.545108316122742	-1.306378598811669	1.927556686908217	0.531721364367529	0.9518830811045801	-0.9884928598239788	0.0	1.1321076010613342	2.2468946525149813	0.0	-0.2562384669819143	1.4407281105147944	0.0	1.5260716349366952	1.3062087082311469	1.5541005641235324	0.4277925247271924	0.8881232239143072	1.1346115683708389	-1.153517570073711	0.6788797735775352	2.2026794732399595	0.5018530886558159	0.9274175164228478	-0.47712125471966244	0.0	-0.9884928598239788	0.21642325877221547	0.32966749451536503	1.525883082197006	0.36079828323768526
chr3R:4864222-4864721	1.8394978311641486	0.23188751738355057	-0.2887691230768229	0.3893487198707885	-1.4902722692732044	-0.5667857283910593	-3.4802351048410025	-0.16129655817882887	-1.975833161351716	-0.6308102385691077	5.192308792025498	6.41200812807268	7.8734943230534755	4.138576495311441	3.8425313062137154	2.220302946213911	2.7822261651710254	1.328024658440614	0.5231257308586795	0.825535555910767	-2.1126203072891596	-1.8039988106369798	-4.451746902036513	-3.5217908178259707	-3.6320647510499944	0.0	-4.79636938746694	-5.782424210247954	-6.26984400229069	-3.426905614823574	-4.149312713225132	8.150648418806185	6.978251110690817	4.59389342508264	3.165269471630777	3.7572124076292894	7.066035931190555	6.521954581358548	5.414291897214936	1.5390726483220358	-0.22899798631476403	2.4512976120926235	1.5533794766624027	1.6435156527402703	0.2234513831330665	-2.8015223020486437	-4.195886865219851	-6.400226776111618	-6.9179410901981155
chr3L:19611100-19611599	-1.2795190063798048	-1.5730655380786358	-0.5563979103281769	5.4920164393621205	2.650469816031902	-1.9084850188786497	-0.6383073482902312	7.31633788775415	-0.503350809406816	2.5349840601615057	7.3005169114822905	7.729263258142244	5.008002692460214	6.7141334862962205	2.7876011762429345	3.251499580452536	3.194723021089459	1.3113405296929186	1.9530400576165698	1.7480565290338521	0.3842533059311557	1.6338090340464342	4.451220201554348	3.133678587742076	0.8401140543854752	-0.9356641790165179	-0.24679521045587424	-0.23320657772590686	0.4751269685358631	-0.9770300023217259	-1.484644910680077	-1.9084850188786497	1.4564141857655748	1.3658435923103058	0.9905388751672125	1.3042346725457372	4.5468782988780445	12.620440448739691	10.453605804084582	9.628154024302091	7.737321000823576	6.016256106179561	3.147246052810217	1.1524762909077075	4.076865755230936	0.5662382291808336	0.6610055706295627	3.2790534513869884	3.5685965746060915
chr2R:12459005-12459504	0.7869235550701423	0.47712125471966244	0.9884928598239788	0.0	1.9084850188786497	1.4637527426815686	4.646679847718583	10.42101700094285	9.196706292124912	1.4637527426815686	7.5563284318535135	2.1535944478094757	4.243117433836306	0.5325793640278282	2.584970568883129	0.930982064479626	2.228962895067562	-1.3775703198003901	-0.8636112080193632	-0.4109913752252702	0.32675222119505476	0.0	-0.764441473780894	0.6880357186797443	0.0	0.47712125471966244	0.507089149039322	-2.598638373971207	-1.8354765519591596	-3.2326566499646847	-3.182026564871096	-3.7837851848073343	-3.5807884631016704	0.9884928598239788	0.0	0.9884928598239788	0.9884928598239788	0.0	0.0	0.0	0.0	0.0	0.0	0.0	0.0	0.0	-1.4637527426815689	3.3116851500262365	2.4544964992651432
chr2L:13812000-13812499	0.0	0.47712125471966244	0.9059652567236041	-0.7041183122265849	0.0	0.3967382262761517	-0.2321627322282827	-3.0525009152487548	0.22432243947821665	0.0	-0.47712125471966244	0.0	0.9884928598239788	0.0	1.67523646136614	1.7675000630653541	4.089739599691182	2.7418644723031713	11.54696783630259	9.570163195066058	16.143949620643138	14.25632052163647	12.325086736299225	5.8605524963448365	7.810071008211272	4.602417335363102	6.480734489226534	5.371535347620239	2.9792974227454243	1.6176627799328662	1.238508043757471	-0.2105263209141679	-1.2002433686918916	-2.8116374967757762	-0.4786913255326419	-0.43770455493063415	-1.0468978261204531	-3.577543983592347	1.7051567256355182	-0.7676429413629945	-1.0965142442813338	0.38263141249080607	-0.631862198700118	0.0	4.356652571312062	5.752028372630329	7.693192501914942	5.430786610970984	4.7355278544928305
chr3R:5551222-5551721	-5.123762942337082	-10.443506293602933	-9.440091192743276	-11.447642604546946	-12.918900912239248	-6.155536727483006	3.793531331870233	0.668340251330777	-1.494806734376605	0.7707434693470266	-3.135154416264397	-4.107590797766641	-6.22681767933354	-12.655107977583008	-11.47381885533983	-19.19998050685226	-15.42239222555971	-24.06473107115267	-32.310562046393486	-1.4637527426815689	-6.145379224630272	0.0	0.0	0.0	0.0	0.0	0.0	0.0	0.0	0.0	0.0	0.0	0.0	0.0	0.0	0.0	0.0	0.0	0.0	0.507089149039322	1.2109179453973657	0.0	0.0	0.0	0.0	0.0	0.0	0.0	0.0
chrX:15488533-15489032	0.3467163667081118	-1.2141969407121587	-0.2404026971514099	0.8229373382744939	0.47712125471966244	0.47712125471966244	-0.05869359708938579	0.23320657772590717	0.3886428860348966	-1.1863641901065973	0.0	-0.549797289578361	-1.610634685563917	0.16874239305581537	-2.2939521659822577	-0.5101914850214341	-0.7953235719989749	-0.8881232239143072	-2.5747237011751563	-1.5204553215400403	3.444880209060561	-1.049304989597566	1.9033268274321733	0.7268930615381247	2.4987240114026052	-0.3246872289936744	0.3842533059311557	1.5782522599509246	-0.5222034492648978	0.0	-0.6879002764007476	0.37471579192946286	-0.8936083154540573	0.3842533059311557	-0.5402722163414765	1.0887076635251651	0.18956458884263475	2.037781333402484	0.7121263297071472	0.47712125471966244	1.5022269290607766	0.6444874306900835	0.6646627525568682	2.7139277303785767	0.0	3.6960119814443684	0.8097316386735293	0.47712125471966244	1.8410587328746673
chr3R:17233222-17233721	-1.4165092143046134	-0.24723234211961354	-1.120013649380809	-3.085879868950514	-0.13563667086097575	4.0685704555868	5.15399137769495	7.248534777984067	4.765905453150876	2.3443630830957827	3.1779812847256657	-0.5889025986031511	0.37176285945922927	-2.520671528156078	-5.4458362676654355	-3.412687245276853	-1.4917656609817498	3.3141605638817078	-0.1712722799399802	-0.47777356431345075	-1.1330337573437441	-2.6335129147026186	-2.2261740368356624	-6.124196650053495	-5.9836224921539305	-4.607946124425506	-6.298273884596237	-5.158557455079377	-12.741878935408911	-16.550589668628543	-18.136552077617836	-21.656544404395223	-9.841530570317387	-1.7685741667764103	-7.311613444693011	-7.045837237418775	-5.9055408491173	-6.139520576306522	-3.2791662461133533	-4.941461324105358	0.0	0.47712125471966244	0.0	8.898881426959958	13.528062777721253	21.060171441586682	14.181435337023329	11.20640243436829	3.466376980525039
chr2L:870500-870999	-3.229347095236031	4.693263652545917	2.7191390375134032	2.188535529137239	2.9139061775117856	0.7024556591717893	-1.7658889724428621	-5.537986530337304	-8.39897364409388	-12.70069651480779	-10.953417984478284	0.1264000181176637	-0.04759831003890789	6.1045795261070985	4.199658514964801	3.88665159305722	3.4500061841953977	2.4546760856708594	5.096221601777588	-0.5529276505241459	-0.6861553624948971	-1.6849121426203952	-2.3634020560592046	-3.109654135230739	-2.039807299247629	0.8063475195103896	-0.4644749866198864	0.899306004844677	0.97230231459957	0.17504099722535266	0.20794032497353318	-2.168749304312381	-1.1598613085421279	-3.432427801202688	-2.0098993249934445	-1.3388905847860324	-3.964799628284081	0.7359535705891888	-1.5074020164045838	-1.736730366574481	0.5698669955428319	-0.5050184077099936	-0.74515060625394	-1.0063379079894368	-1.3994431146957982	-3.333281943849619	-4.290378991530343	-6.6546068078053	-0.5050184077099936
chr2R:8232005-8232504	8.383019700627775	7.9730725711368375	10.32062711762965	9.425453856201177	11.0023386084022	6.229836007902678	6.386057201180455	1.5022269290607766	0.6252873828651146	3.7201326950169964	10.062021398125932	11.349545707128545	9.092128021126825	10.078996778127316	6.628338241546234	6.673771118141463	4.723258274649014	2.793578653752224	4.409144954807473	6.004762412929794	5.177785611411417	6.021689308822178	3.417885904643598	1.3855732113122938	5.370210992331639	4.613745326227198	2.8792480684744346	1.4799374329011488	0.14264232588557033	1.0229004287341352	-1.1559714200907298	-2.3141834183941747	-3.098274048636577	-4.720321300180783	-5.411503793376731	-3.374581738673367	-7.466911474754223	-7.144050446959798	-8.612092115311047	-3.9593974584237337	-6.197294374238672	-12.021350044420164	-16.26101682307035	-16.55873332333965	-15.500450635471461	-14.34115979483407	-2.142087473120088	-4.364360395688185	-4.238781406540128
chr3L:14778100-14778599	0.19186358645158416	0.0	3.163967161750889	1.5256209476181013	4.063967697821896	2.925802119013066	3.109531274358887	4.381376212404984	1.0216415987285858	0.0	3.2130373989187304	5.128658684466779	5.130904566990586	5.862262145192288	2.0088730324150004	3.4049456535506035	0.964040849263747	6.7526383885943995	4.459601503013043	3.696620807349776	3.1532997858584606	3.180194526137886	-0.2555335297193024	-1.1810682334247542	-2.3829817700455873	-0.838209744784389	-0.8931594859276883	0.780439194714202	-0.3606972658875275	1.3040182959772348	-0.8331037697083299	-3.007541909761278	-2.3497992773026892	0.43434041679928914	-2.2878202155880625	-0.5161667834448105	-7.220416899043762	-8.79705743834872	-7.162328621492737	-6.344255586529858	1.979582162936518	-0.41734694137572287	0.3842533059311557	0.9884928598239788	1.0668755590631576	0.0	-2.3254211230015613	-0.5659185080819485	1.0281820471507084
chr3R:12030722-12031221	-2.9698604743885695	-2.1219440646323338	-2.405605751641991	-1.7484776802761548	-3.1409075619840032	-3.6456786262088947	-2.2250809010118777	-1.9908803431525135	0.47712125471966244	-0.7374155592561216	-0.846599963331769	-3.155195141550267	-2.0791894969821083	-0.7764413779947004	-2.1740823673498504	0.34541791414185063	-0.9884928598239788	-4.235422956727603	-2.3007612966050015	-0.47712125471966244	1.8351196129305833	-0.9884928598239788	0.9884928598239788	4.674152815451514	6.748350911625306	1.220084313160552	8.089739606628497	8.438461953441747	7.032113511774163	4.9338672773131105	5.762961246765219	1.6179717777061067	1.2420866357542304	2.093126530610389	0.9277229600345152	2.948424679797527	2.797141732329462	1.1536550852580099	2.4059128373846024	3.1056276094640762	2.982369640911584	5.457558002209888	2.4864825340137267	2.3662156215470276	0.5802171936606487	0.17598873440842971	-1.1712152977314485	-0.17366747914382874	-2.7097600810865314
chr3R:17497222-17497721	6.39582237842857	1.8399160083056418	12.072397407531072	6.39944222081323	3.551039074662504	4.9520348177928355	0.843604961450638	0.2106729472214067	-6.435835698941627	-4.3719728371447495	-5.35777145634892	0.4037601770776007	-0.32675222119505476	1.4637527426815686	0.7777339920282204	3.147554729663814	1.4480290019712825	0.7309084009492246	1.0257191881916314	-0.32675222119505476	1.9640219813461477	-0.4499913573746347	-0.18946256670265693	2.1409354984350024	3.4019846471605844	-0.5552050987676277	1.760969437806811	2.0398072992476286	3.4583935574032156	3.172860136698355	0.4126666901237264	1.5974385567984144	1.4877592993868736	1.1448870952583254	6.150606854547604	3.9919697908576173	4.460558626898926	-0.09285670138542813	0.4159763930035672	-2.562404107516911	-0.4566352939660653	-0.8195028004783405	-0.4348246916209729	0.5703558120733028	0.16382961077391803	-0.2688663189101286	-0.0657532670524069	4.627505257691049	1.5230964480945035
chrX:13518533-13519032	0.47712125471966244	4.6310331111025524	2.5451929290479485	0.0	2.434287954256426	2.8462223217539444	1.9490603477888073	0.0	0.0	3.336174531147283	1.5456772581262164	4.051917967217656	2.469077359072638	0.47712125471966244	2.929384756927898	2.5434318895291934	-0.47712125471966244	2.268290710209291	1.323235649674166	3.2419159102497406	0.7405849767053546	0.9884928598239788	0.0	2.7163638684964866	3.6529141220381627	1.630685327768813	0.3887461076840384	5.184210365248722	1.6995763569318616	-0.47712125471966244	-0.4359239231164445	2.2349258374117658	0.32675222119505476	0.0	1.8132950468083515	0.9196676462894914	4.731402698610517	5.610068557886996	1.3893003762871659	3.1702896170934904	2.1802346571600744	3.264489484586867	1.2965322678303863	1.6836302609864757	1.215739926235482	2.0107917357815266	1.2589441995288997	1.2093645637008479	0.16564503683859236
chr2R:18932523-18933022	2.06914906562743	-0.8026523119071253	-0.46081782063424825	-1.1957762471969584	-2.9353518544790718	0.4106493675885908	-1.9645141411808908	-2.3368233901893487	-1.5231435557350494	2.205293594113166	0.9493321748568657	1.4637527426815686	0.3842533059311557	0.19928521575575806	4.222158333353622	8.615686709994666	6.025548388137008	7.183233522796968	4.9541991819814815	0.6386205403520696	2.7386551358812503	6.649508820155739	3.7510397392945265	3.954537559468309	4.819176610676909	4.426312644623852	2.4392823621169013	2.271001811823095	1.634411655203386	1.5760379791816657	2.0101751033318993	4.051708005317229	1.1500059952618003	1.7366228116609577	0.3367050219370595	-0.15102072221171045	-0.14896422031277426	0.4961882223671655	1.4771275344179935	-1.146086357722529	1.809633445534136	-0.09572567566439415	4.081230054423667	0.2752580070532426	0.0	0.685021072838532	0.49076807396766664	2.31440785039482	1.3379242223597154
chrX:3028533-3029032	-1.8405610954793923	0.7878472760053189	-0.15476836551837433	0.13563667086097575	0.3361627469962795	-0.9884928598239788	-1.300606601376011	-0.7232032378980592	-0.7183432030669151	0.0	-0.47712125471966244	0.0	0.7344833960219443	-0.8528678920050548	1.0386086152388152	-0.07314776442113871	0.3842533059311557	-1.0668755590631576	-3.2088980153959117	0.3889479166041756	-1.0165852859641784	0.0	-3.4662745118121605	-4.450393418710836	-2.0768952477281166	-4.856837824079802	-3.5594312850279977	-6.786484267973076	-0.9884928598239788	0.0	0.0	0.0	0.0	0.0	0.0	-1.3922396705155056	-2.5435974661718377	-0.32675222119505476	-3.4228430517337958	-0.5552050987676277	-2.6770605113728285	-1.7988667735373365	-1.6806839062132066	0.0	0.47712125471966244	-0.8457119955017671	-2.26973405805528	0.9884928598239788	0.0
chr2L:8478000-8478499	3.8068340744812006	2.9706955577747554	1.728495281615329	0.7357890626869555	-0.21067294722140611	2.8599761347973764	0.5722315223304937	1.084507172267565	2.681090603196263	1.7672535564346894	6.923858205494504	3.484054394377876	2.918276336742813	5.202638936056622	5.833739907968265	3.6820969064050475	2.905489012052168	0.44666875485175006	1.8840908441746145	8.357430001327142	3.806341517624333	6.588967528451975	4.343604661597434	2.9846437335228537	2.335219449308787	0.4784425445863136	1.5354309805106798	0.304443526842401	-0.3578461554024275	-0.4468572050539259	-1.0967789287459788	-2.8264814520343795	-4.907915307378493	-5.200195932629615	-6.067480712795387	-5.66668688899501	0.0	-10.27896171784755	-7.753545804295896	-7.092917373469366	-7.496571113508004	-13.274388086273726	-13.618707854906571	-7.698248163910261	-11.837201260363049	-10.829197157152382	-9.757073279323762	-11.004171964585309	-9.976286100879559
chr4:717126-717625	0.0	1.4384164210509829	4.720117014548302	3.099598140527764	0.8065359368777398	1.6095465396621798	2.4995295041201113	7.024669286434063	2.0998126150564067	3.311057527471726	3.9980422196786005	-0.599030904144682	1.4915257473335213	-1.2760747701555455	3.293434478896661	-0.4095032353703355	-0.7344833960219441	0.7359535705891888	0.32675222119505476	0.7624638718992633	-4.269307237176353	-2.941245061334149	-8.622466047175058	-11.692402634997144	-5.471274144186747	-7.825943165300941	-4.947905250627869	0.0	-0.5682395483997825	0.7936060632378404	2.3434650887153805	-0.3246872289936744	1.0464660522230171	-6.284322324389192	0.38054047340964037	-3.027263653390239	-1.9075101591741093	1.0055867598176422	-2.6376150614141114	0.0	-1.348263181131541	-3.5173521359917324	-3.62313370682999	-7.228289295986264	-4.25790764137308	-2.068359239182986	0.0	-2.4202126347083386	-5.503793675717834
chrX:2052033-2052532	-3.436010032496409	-3.080045296522475	-2.4493225268301573	-4.2333387805727565	-6.578874530037145	-8.848357178254386	-7.5687269979928855	-3.3351246813458446	-2.812236619302268	-2.4282962959882326	-0.5455350525428858	0.7864493286584011	-0.6668995719561306	-0.9747657003407538	-1.9342362001570754	-2.2469989402499158	-2.5767297271183622	-4.046459521012982	-4.148635322778921	1.1743291227373496	-3.1587149492711126	-7.09825879213554	-3.5315202697735875	0.47712125471966244	-5.674104935075783	-6.2324308697324495	-6.111977390044669	-5.507955284302395	-6.289271571140373	-0.9325618220134277	-0.1200687593812394	4.617834282830308	1.5488656218347523	4.766940892093258	3.3711445855656144	5.349932667347293	2.9194864722761507	4.780847014796704	4.853999887746009	0.0	-5.38303629064204	-1.9084850188786497	0.8314858755875901	0.0	3.3953287751867767	2.5623702187277524	4.348214489228638	2.834418967672545	2.8219109825717643
chrX:4448533-4449032	-0.6383073482902312	0.2508347502817743	-2.6371942324918347	0.0	-2.89504755835702	-3.5053649523073807	-2.4370691966739026	1.9315404135410599	0.7949858582522303	0.24062334122190882	0.05276290133889938	-2.526009074017351	-0.7184390432389722	-2.5086685114754044	-3.334515842925882	0.0	-0.47712125471966244	-0.9884928598239788	0.47712125471966244	-0.4022444881878272	1.648693089737421	-0.1532850256991627	-1.0710166376574632	0.0989820425374037	0.47712125471966244	0.0	0.9884928598239788	0.9975840754243837	-0.16648333133730056	0.7359535705891888	1.8297340461367793	-0.2406233412219088	0.0	1.9084850188786497	-0.47712125471966244	-0.26145052715670036	2.63966563799438	0.47712125471966244	0.0	0.264647358186766	2.8512587299677024	-0.47712125471966244	0.0	3.4512823863784035	5.158054161982066	4.434170272578822	4.015463599162245	2.4554278122812083	1.2069429748918215
chr3L:8398100-8398599	-1.2593025687897206	-2.6540543610530176	-4.967632956157323	-2.9360995174656948	-5.416778068431902	-6.095092313827139	-4.886967634097945	0.46660954739493005	-1.0596149194935087	-3.7707424401395255	-1.7652513415890403	0.18468554737326312	1.7115341193933067	-3.122043546771636	-1.3019662188448518	-2.5785757401372176	-2.70092328778517	1.8526302401701213	0.9383089699627664	0.2895533370680778	-1.4745084971139117	0.3519101504686269	-3.109654135230739	-0.5676230145816683	-1.855808769998001	-0.9980711455379494	-0.8206530029288468	-1.0668755590631576	-2.0426715089406096	-1.0181384973243859	0.5864728649785492	2.6333461772491695	-0.40593261903021643	0.6224503920472717	0.5420586330437882	1.386085251046758	2.1416513118416147	2.489324098883081	0.3842533059311557	2.2468946525149813	2.5153692831012373	3.1290210315432514	1.692751268581809	1.5325837996045557	3.3320091294151473	2.317703195069721	3.4173689082751175	3.3614537463993477	3.308037928541658
chr4:999626-1000125	-0.47712125471966244	-0.47712125471966244	0.0	-0.24575942927684574	5.1803933457744336	4.454847118085093	0.47712125471966244	1.4884816973340291	-0.137148271539254	2.7677454344292474	3.355013315176775	-0.1992975109204769	-0.6252873828651145	0.4359239231164445	2.409753989521065	0.7359535705891888	0.3842533059311557	6.25754636816174	3.200937070453701	6.772913741921839	8.04945309034936	4.454847118085093	2.283931493896462	1.0717047113743579	-1.9001527363102668	1.8415821347115096	1.3447908120331036	2.8302047128206835	0.16234974484563092	3.141843119907398	3.668119328671147	-1.4438432384487505	2.180984251640756	0.35840554851947654	1.73638371465574	1.138596485143672	2.9453808747240053	0.8798767840213596	0.0	-1.619496806605592	1.2534467065451	0.0	-0.9026360638039679	-0.12436808900638718	-1.0163589442581513	0.25478811857768224	-2.01871762882299	-1.3825416606778294	-2.2805669686861076
chr3L:16723600-16724099	-7.864223794851795	-12.431759973442814	-6.686961911710536	-11.833787051888793	-11.330106430762903	0.3842533059311557	-7.33891637362586	-1.5914876501123962	0.0	0.0	0.0	0.0	0.0	0.0	0.0	0.0	0.0	-0.3842533059311557	-3.1539310592070633	-0.7405849767053545	1.9084850188786497	0.8881232239143072	0.8695946378965491	1.3113405296929186	0.3528164731491667	1.0110714113345123	1.4373625938132244	-0.7359535705891888	0.47712125471966244	0.47712125471966244	-0.47712125471966244	1.4637527426815686	0.47712125471966244	0.47712125471966244	3.2261805507239605	10.845076616097575	9.049273707726543	11.592177327910587	9.979050861463476	6.30313619407919	4.276021495571314	4.796909324288042	3.7944146087694857	1.3752065767843609	2.773383614600345	2.062167793141902	-0.32675222119505476	0.0	0.0
chr2R:4801005-4801504	3.8194996843871416	0.0	10.19891333761846	9.391107457803438	10.649011144346547	10.956228612242306	10.096601769621085	10.55446811449109	11.392563904827028	12.827061683635508	11.161056811572665	8.707072162763543	7.41932284851402	7.506372360533007	8.623874883075871	4.970665057084404	5.147875849264917	1.559197853160139	5.875809287333418	3.5163033862076563	7.528295908951199	2.9372918413645017	5.580448077309077	2.7622760657654513	3.1079963278205347	0.5010687689629049	3.7975462037242007	1.695240697376838	-0.767966507973005	2.3574354262116604	-0.028714659667064237	1.4851772816673794	-0.45046033713091593	0.44118591283899866	-0.695795782015469	-1.6669231518013181	-3.628448949036923	-3.505479500152423	-4.062768714459961	-2.7868157262415703	-2.5297998854946275	-3.2397383818492855	-4.0560247238804115	-5.547198366558134	-3.4417782070583645	-5.526292268964525	-4.600002138947223	-7.615161371542207	-6.240091877614882
chr2L:8403000-8403499	2.6051008350899574	2.413217758038968	-1.4637527426815689	1.2210476826217629	0.8946685290007839	-1.4637527426815689	0.7860336803025506	3.0770848528534294	0.6644842113436883	-0.25313090252488313	-5.833791664263214	-5.752019036244835	-6.972943774960163	-8.844396468425796	-8.607125526981616	-8.489226546075685	-3.7247719949155624	-1.937029192860871	-0.699087471064433	0.47712125471966244	-2.5111750654162	-1.4671699417247812	-1.5399620087346135	3.9053811282808732	5.346141041105452	0.6358459603999882	0.32675222119505476	9.693724963974377	11.34425026698973	14.332520248983597	15.67983020845684	11.931922230205137	7.2866292942211786	6.602715113541324	2.752082151668681	5.066067924757487	0.5604423075573032	4.115577239014002	1.1458969134203711	0.476304842398374	-0.038883356063959276	-2.213341279914444	1.5261250172585696	7.9694848027921985	4.517493432835307	2.863191518532737	-0.48947217480746635	-1.612146006847094	1.6423462051219937
chr3R:11897722-11898221	-4.810069799527901	-6.628065986743576	-5.678420975346879	-0.9884928598239788	-3.9536294355883097	-2.0073159348559355	-0.7359535705891888	-0.32675222119505476	0.29163238474715397	-0.8949526701305252	1.329392153253649	2.0728613430692318	-0.8401140543854752	1.3598565958898747	2.628552605229798	4.399781276753917	6.704974228939349	3.4682494135995316	4.529759785700765	4.058854221166059	0.911745192061227	0.6261353983170281	0.46692899019301065	-2.6020445049413996	-1.6511032095655536	2.8450851773602936	2.996435226297858	3.905103385068646	1.8808089945792363	2.28666956945513	1.3916653920905517	2.3406035899617073	-0.5368472053048451	-2.104905338746384	-4.46544506386666	-2.178874505399609	-2.5846043040936726	-3.6857103223483936	-3.400305737770981	4.720437487625017	1.5914876501123962	2.3905220054242386	1.8910015124127428	3.9994110651579735	3.1332218466035675	3.073722843210745	2.8709087193818994	0.8090715228866665	-0.18143346652647385
chr3L:22401100-22401599	-2.5990242100723426	-2.0987925182111686	-0.47712125471966244	0.7722327465620283	-1.3855732113122945	0.3842533059311557	0.0	-0.47712125471966244	0.7391333966507933	4.542987962751803	0.9059652567236041	1.251293698979397	4.114148810714517	1.827104880604874	2.036158243089497	2.780752838027579	1.0879623871436692	1.8841635809817499	-0.5174380385299566	2.6043034695283453	0.3114947393160298	1.0858987342723014	0.989814399973745	-1.454759537302524	0.4160508717875994	0.3842533059311557	0.47712125471966244	0.9240055832052536	1.651157904120176	3.074525691237691	1.8619879870740355	3.575259918090049	3.618901839846486	6.3442700197710895	1.4313637641589874	3.6058774884714766	0.0	3.139933274720359	4.118133620888541	0.9465436643313138	2.310770659574652	1.4123922881355029	-0.4878271429587244	-0.6713296788000148	-1.8477354585126702	0.463563019476711	0.0	1.9859930240757753	0.22063929868355295
chr3L:13495600-13496099	-0.4098501350143677	1.4637527426815686	0.288769123076823	1.6001527249588567	5.642402535410401	8.691357344445592	2.2250809010118777	4.290378991530343	3.029836708749236	4.3300114361311985	2.5311585833850945	0.6252873828651146	-0.9884928598239788	1.0009102260028648	2.727587706654636	4.347240024119466	3.1863368576516558	6.369503563138614	2.734272711632335	1.8583173201025855	-0.209688318807325	0.20450919592087907	-0.2785945043461889	-1.6144764313645592	1.367377902231585	0.5185805794953605	-1.0711378534153015	-2.7518094677803315	-5.264890902320508	-5.302820632194494	-5.850197873851917	-4.809116604950017	-6.770626918885041	-7.754319491563115	-3.8494680331152207	-7.3258882884725525	-5.058079283552226	-1.2657063559367316	0.0	1.3821770810048504	-0.6252873828651145	0.1627054186356662	0.0	0.6252873828651146	-1.9084850188786497	0.5390782908715778	-0.5571614499158013	1.7591976345837779	2.8060322374328566
chr2L:21237500-21237999	-7.2949807948002405	-11.15655840552374	-7.839120181202989	-8.24075839723322	-5.102380248382492	-7.311613444693011	-6.443391948027654	-6.694147528289807	-2.9368643779386123	-1.8565075738208083	-1.7411698898623356	-0.6750429899863309	-1.5002879843898174	-2.68977314151809	-1.4486187363176495	0.6325608057799468	0.288769123076823	0.9059652567236041	1.3749682064534028	2.2131012910950005	0.48455953574974037	1.5677185830430334	1.661637422443079	2.386378605187736	3.4132957090425404	3.5323453396961844	3.004085980860335	3.8960954563030192	3.7930682729228127	3.939978393187525	-0.2406233412219088	6.06803502009851	3.9086810806313994	4.577042992217679	5.592487831979248	4.708725912633107	-0.3842533059311557	2.1042358563137995	3.2082595404106846	5.058144682670028	2.6350393277011275	0.9772839072413033	2.630446819838012	0.4599026646929651	-3.301928271290017	-1.7842739723981413	-3.1521902577336887	-5.047352243987216	-4.0330267965309785
chr3R:9486222-9486721	-0.6347445840991782	-0.32675222119505476	0.0	-3.217094852420828	-1.0068966771582453	-0.5688658142220943	0.29163238474715397	0.0	0.47712125471966244	0.47712125471966244	0.0	0.0	2.3944467617542444	-0.5461807351831426	0.5511011468531491	1.0256842410865314	-0.6178023448858627	2.645155905162403	0.0	-0.7502744626409991	0.3614977692155433	1.3851032246087582	3.2261805507239605	0.4923413713840685	2.10395914437823	0.0	-0.47712125471966244	0.3842533059311557	3.3540955240156882	1.0862814961911467	1.5356818186483685	1.2413204639153674	-0.18380811424485086	0.2281233018798351	0.0	0.38396149825292963	2.8597858950354023	0.7875892944361568	4.132853516157378	5.289707406407139	0.47712125471966244	-0.9884928598239788	-0.47712125471966244	2.4903419690753923	4.084164613941158	1.0388153663918642	-1.6149793980367964	-5.826114136328304	-4.66246634053119
chr2R:18741523-18742022	2.1961388698750977	3.244020792594939	0.8268563444145033	-2.188477079735877	-7.456452942875915	-7.59833579230511	5.977509929834192	12.993626103434337	13.747540772599171	12.41458318397419	6.754788003657239	2.5736411168739153	-0.7359535705891888	6.0717658182680045	6.454719647415646	5.757867595146799	5.978692943358813	6.4452173201555905	3.940526454619318	4.114225525668751	3.018684828673104	-0.7590880300795465	0.987726410891188	-1.1276210809418021	0.4547195741423294	-0.7020632315770041	-0.4666095473949303	0.6571800995139274	0.06492104576209018	2.168763569594737	1.829828843715072	1.9080729340420004	1.0740852272861583	2.7065516775511984	0.5567058310687647	-0.7003166962818345	0.7815380942352937	-0.745766552241902	0.0	2.529511213442851	0.0	0.47712125471966244	1.6164527063868022	4.588377980346418	1.578571728653726	3.7664579230863366	0.9902975401334291	2.5975931966934516	1.230701747150633
chr2R:11997505-11998004	-3.2740726277562793	-2.231729389447783	-2.7907566626660287	0.46660954739493005	-0.1671187774347485	0.0	0.0	0.0	0.7121263297071472	0.13906948780066558	2.117493682165564	0.0	2.155921150721805	1.885457703720064	3.727813074248953	3.7403641555555343	-0.7041131956757496	1.084507172267565	2.794760147117014	5.3392183080257904	5.478912668411935	2.751343701395108	2.511876516214906	1.9640219813461477	2.777654494376149	3.0676159584403724	2.1802449656077436	0.4414123674337495	-0.9884928598239788	1.9480890770161696	0.6597184163148797	3.0547400918058205	0.7777339920282204	0.6845147537394952	-0.18811902854486864	1.2452884553383161	0.31839646301073354	1.4637527426815686	-1.4637527426815689	0.2861265098146616	1.0000496647467148	2.7285928155171044	0.0	0.9884928598239788	4.134493046699436	3.5408025581774947	1.943749105215728	2.755070254170156	-0.920701716130585
chr3R:2679722-2680221	-10.930173586159725	-1.9428532736124082	-2.5234985524433395	-11.565590851347547	-8.936166080658493	-6.7887473154132625	0.976239142718399	2.188779959941027	1.1144117168355252	0.0	-1.551483065422515	-1.9394906065077404	-2.269608672157666	-2.1126645803965394	1.732395449636374	-0.06565879253902668	-0.8746364118243535	-4.111008247757105	-1.4571640772950465	-2.2626222079873393	0.47712125471966244	-2.752621786433585	-6.155536727483006	0.0	-2.4508743595108093	-7.281722674993503	-1.1737218734474009	0.47712125471966244	0.47712125471966244	-0.3842533059311557	1.4539922934670315	0.7455238146360097	1.3821770810048504	0.0	2.1950439867330274	5.367735845368979	0.0	0.0	13.826568693729735	16.037168410851404	18.65344437607581	17.87911837171519	14.359774659187886	12.433442748200198	8.176113848736554	0.32675222119505476	5.469482629569563	5.355841038582721	8.42468733034389
chr2R:10190505-10191004	-5.818589746948206	-8.531097035301645	-7.9353735281104365	-6.238472542406044	-6.574422489392571	-3.8203585497536494	-0.07707399794267979	2.4524572622888337	1.6835173219177877	1.0408659844948458	-2.336412366120144	-5.686437311815688	-2.700663925621611	3.24726605323164	1.6949156764943947	3.2992096523439023	1.0573567280413496	-1.218135203098337	-2.006290276769461	-5.084093241877226	-6.266026212796943	-2.9284886378013444	-3.2334802398793108	0.0	-0.7359535705891888	-3.9127018388558765	-3.139651251874578	-2.460824056105917	-2.349647935575983	-4.197502627482124	-4.16362336950018	-5.087636354176862	-7.720943520813662	-7.732021984433005	-6.9696352218958575	1.4637527426815686	2.4782408287229156	1.9826843326425014	2.5949761982241815	1.7899391233067359	-3.548950723269676	-2.9842575469064507	-3.849679282137617	-2.4462945310498063	-5.098560036022135	0.557524180676087	0.22407746444571308	0.0	0.0
chr2R:3955005-3955504	-1.0668755590631576	4.630917872395756	0.46660954739493005	11.720588500825484	8.7968098322545	9.076596482855557	8.687523699676179	10.33290535628082	9.112401052933503	13.247984836081002	13.202402998154083	10.950052012825152	5.460902920225833	3.3262216302512573	5.568740063350217	3.672469653080573	1.1848642064511814	1.6971616025620422	1.7968992962842358	1.6482793732468946	-0.2240774644457132	-0.2932922640908857	0.43817941607654065	-0.15120456227898782	0.2604577793261897	1.0719556013317764	1.8271654080313873	4.920741410378097	5.931675862054073	4.481100625374823	5.879332009748481	3.2875811594179183	1.365579665161354	0.26015195106595046	0.1042832399401782	-0.43180613510903715	0.0702214124957565	-2.018746079876148	-1.428000746179405	-2.1576927480849033	-2.609935448744055	-0.9322544847075434	-1.2590001458702658	-1.0301785253805602	-2.7484701398118125	-5.557505855232159	-3.7909633380867898	-1.6118070066143027	-3.2169586052836907
chr3R:1604222-1604721	0.22407746444571308	-3.678912451682998	-5.682360900471369	-2.5923472001434864	-1.7365101759830341	-6.0780028141659015	-5.185170332993043	-6.781007969980129	-11.965729866002523	-5.098743847595013	0.0	8.536193817502289	10.484355302637892	7.532987194674395	5.5011534974334575	1.6208078230152443	2.295668388167803	4.098627848288673	5.34171412623002	6.357998170065705	2.860564283417515	1.2403349224457034	-0.05739803147470474	-3.7230122075349232	-4.688881310816203	-5.377221666253924	-10.130150838645529	-9.027041390744259	-0.6096520794473184	-1.6723470924361863	-2.3683610084459934	-1.6056034802121377	-2.1415480640511393	-1.3739534338308652	-3.9543158103868525	-1.9957586704888932	-2.0846971876093345	-1.876494094184632	0.0	0.0	0.0	0.0	0.0	0.0	0.0	0.0	0.0	0.0	0.0
chr3R:17345722-17346221	-1.8004735889450767	0.40356773276898733	-1.0083724769666107	-0.8065359368777398	-2.354157576345408	-1.1707713900620929	0.0	0.8709949730699087	-2.731584281595738	0.3842533059311557	-0.20932230199414034	-1.7983459170375253	-2.9660611550837754	-1.4551356009434309	-1.292400840355753	-3.581936973184543	-1.5955484133388733	-3.412820031998191	-1.3304671313275345	-0.7268930615381243	-1.02964310011892	1.0942264772411894	-0.3842533059311557	1.9516659161978542	3.2212336188822484	12.396251751524938	6.50327173284057	6.051580762310866	0.06343286338297441	-2.295846674306955	-4.328516318676605	-9.625438361728653	-13.771165264833936	-18.949327338526647	-13.756711903682849	-9.327737791931517	1.4042416873289216	7.005208409518204	7.819915826404663	11.788636354206517	7.494567833826315	7.366709390219148	-0.7359535705891888	6.118085652774769	5.315572092447754	3.8210797444969167	1.3836034978805847	0.06877567400498734	5.147493158579273
chr2L:6455000-6455499	0.0	2.3675519161402945	3.5936714015598743	4.072301615497826	-0.3842533059311557	-0.47712125471966244	1.4367527211751687	4.407689566019933	0.6740840921865113	0.9325618220134277	4.738237563107141	6.129152863874338	8.141517518363907	6.936458386464044	5.9008325172933045	9.608564068241463	9.4016323300945	9.473032644351374	9.104156731894403	5.797389020933193	4.024821658103301	8.047053936283353	8.467658589735585	6.0863684846168296	6.46732163493979	3.607922722588661	-0.2818177467568874	-1.6590593800552176	-4.113249357489101	-4.9934199932639824	-7.8506026489400265	-11.747075464696348	-15.04589586770019	-15.124946530014668	-16.94655041814661	-12.464519598690124	-13.155078138982935	-19.332088058882952	-12.211175014310408	-16.966332028786294	-28.798137080530783	-53.23850921300324	-56.45655819993782	-36.4449769649002	0.0	0.0	0.0	0.0	0.0
chr3R:952722-953221	1.4112246161388995	-1.3821770810048504	-0.4750399336064338	-0.5917971542956303	0.0	1.4637527426815686	-0.5397379202483887	-1.0180318378758721	-0.47712125471966244	-1.0195383855128737	1.0257191881916314	0.0	0.47712125471966244	0.9884928598239788	1.5360421984195414	1.9979027199045154	1.8700093996202547	3.206202644349209	3.443469312152733	6.2141369172111345	3.5297644728191746	7.322560791112475	2.7979764126872606	6.4046047722969695	6.258952213625878	10.716162594380684	6.322826940691898	4.413162916374722	6.465479075985958	5.529514422880818	2.4095937039793234	0.6941974342033899	0.6835913493135941	-0.42921553516829136	0.47712125471966244	2.6741528170764637	3.6531823127613032	5.757902005392457	2.458038372758171	3.472261138666874	1.5666271613946692	0.5400627358002534	2.32339391738803	-0.36413359793488437	1.1320181904150064	-1.6001018731090393	-1.0551339410653968	-2.6254760914139017	-0.3624383129107805
chr2R:20791023-20791522	-1.4985162967705086	-1.4573695733717493	0.0	-0.5810988475050408	0.13094599383847141	2.499075938998467	1.2630178376881647	-0.9884928598239788	4.030510878010882	7.13373270825632	8.996414133147166	6.183124401711389	6.65954261418866	2.3882468070007934	2.5937700351971578	0.9632644986143098	2.267599804790114	3.064607764568484	-0.07354080334257218	1.1711412403100334	1.0712682097544703	-0.39986745964900644	-0.6987451923666663	1.121993879846836	-0.34229918546752397	-0.08358038696150621	-0.875239892735369	-5.8994062651458	-4.577164081033842	-6.776679682131735	-10.772698225141646	-6.18412579769299	0.7900230417087863	1.8714068511627022	3.703397033391266	4.714827615227215	2.183251829330238	1.3868316950097646	-0.8500759219080108	-3.7016387095424994	-5.726483689132983	-5.208157962009726	-8.655418150795388	-4.6709920776183145	-2.633346177249169	5.168186153323512	0.8065359368777398	-0.9884928598239788	1.914487036387897
chr3R:7035222-7035721	0.9611068125370102	0.8653198233372245	1.821657710978893	2.1316168189008975	1.5376051880969877	-0.13755270400280864	2.4384507119890904	0.6806722379266298	-0.7359535705891888	-0.6252873828651145	1.0596584859527343	2.2264081273978737	0.27385287015813864	-1.5675825075241423	-1.86401693849824	-0.02988036174078662	0.9401702136447977	-0.3842533059311557	-1.13288344046034	-3.1335549700755014	-0.42115334718788144	-2.1989958559349474	-3.7029578519333097	-4.145854448640272	-6.559768957961133	-4.308677252002975	-3.0755649677565184	0.3842533059311557	-3.7720281296404203	-6.183999024766729	-5.991874612186218	-2.681545012177027	-6.3147806999302905	-6.469849876181645	-14.670046338821846	-8.393313184205272	-8.667949374143983	-5.644473398463348	-11.359426591138345	-0.7359535705891888	-0.7359535705891888	-1.4637527426815689	-0.3842533059311557	-8.540828706730185	-0.47712125471966244	-5.840554670897008	-3.0643670870356483	0.47712125471966244	0.0
chr3L:9847600-9848099	-2.6567508126909907	-3.7761185783516136	-3.494864608676547	-7.116705142180043	-5.279551969496311	-6.189668383919193	-7.322034949965745	-4.608518181492951	-0.3842533059311557	-0.47712125471966244	0.0	0.0	-1.307566424135058	-0.11659373793584736	-0.7359535705891888	-1.5711696903276526	0.15120624543111377	0.9884928598239788	0.0	0.0	0.47712125471966244	0.9884928598239788	1.5369015688726981	4.826817713083975	2.3124785151076037	4.871672973263282	0.6120858962486532	3.1196946673895423	0.47712125471966244	0.0	0.9884928598239788	0.3842533059311557	9.878194204544517	7.528578157907548	11.577923649057695	11.161017590600002	8.289410115466275	3.7116344596536934	6.691145086830008	8.429104561788954	10.414224723301844	11.014673310066145	10.5453490391261	7.2620295681431255	3.768206280184887	2.384673315228462	3.076047219131553	0.7304944164132214	-0.4324055585759106
chrX:549533-550032	-1.4213449870135133	-1.2472598989147488	0.6065333437079591	-2.6012853442117825	-3.1201168410379947	-2.9460595691289018	0.1073245237400641	0.7359535705891888	-1.5958872773364752	-1.285051505061083	-1.8331963885385703	-1.08400419984268	-0.6174103976839949	-4.582013062336423	-2.5525816357606885	-6.82371296511581	-5.268776717718016	-5.933856871340452	-3.4498687848928506	-8.939168674197473	-8.763156961164153	-6.1167849318103045	-6.785901270381186	-1.1602514687886032	-0.9884928598239788	-0.18380811424485086	0.5703558120733028	1.6301753186294266	-0.11765861773113748	3.5129656270579854	4.985170351251317	5.439126098548315	9.316142053445192	8.201460488265383	6.8490626594265205	1.962247141676935	2.6863795268327335	1.4955811685751617	2.573147779382331	-2.8388006888282096	6.129093817741514	1.8518467527031421	1.2505352685186815	0.7472272829280517	-0.6386050618381492	-2.269895254823724	-3.990655416109495	-4.218520644401621	3.1255694161669636
chr3L:21645600-21646099	-5.125039208186528	-5.203915662097923	-6.14475742769637	-3.8465942824155936	3.8336785608731567	4.26260841653985	8.80606186908818	3.9053811282808732	5.495208446934091	2.722019734744018	2.3825086827539326	2.322099964019325	1.6220326908393978	-1.1056322447779978	1.8769078535165344	-2.274286549933944	-0.6025013259654013	-0.4050448245647976	-1.6337290277659018	1.293804421371098	-1.2202490728854327	-0.26193077209376264	-1.8424029132374289	0.654487407777074	-1.684872899606169	-0.8837501768134325	0.38396149825292963	-1.2671532894968187	-1.9495531178079895	-1.431512590948607	1.7756893305126766	0.11308165772259088	2.787445290532147	0.41664044807364575	1.809341612023223	-0.6695955499656489	-0.5430293135535074	-1.8995815177275779	-0.9725842097237654	-3.012967116572151	-5.529232106312898	-4.200207316192092	-3.3871364866425377	-2.4544964992651432	-2.304395084777797	-3.9365639616342403	-0.05666032403822056	-0.3842533059311557	6.06803502009851
chr3L:198500-198999	1.1454100174710948	2.37416356021688	1.5599628436923503	-0.3582612510021725	-1.545807850882779	-1.2679984501024053	-1.4240789126524092	-5.232454364327122	-0.3516633754692447	-3.526573275451444	-2.36786373714483	-3.280133473357452	0.4269066691778022	-0.6252873828651145	-1.6466977475650688	-1.9696516980793097	-2.3286248352848276	-0.2492719172674146	-1.1829372292481397	-0.21945312162171596	0.45914139784711255	2.308314789373155	2.8353006290233607	-0.3396713182889699	-1.5791539388922669	2.3760285129547327	1.311123552481755	0.041741684475877394	1.3022889358537404	-1.3842070116331437	1.2035912536510787	1.6718790138262478	-0.32675222119505476	1.3836034978805847	-1.7678437665542834	2.1875039562947194	0.24062334122190882	1.7519289197689425	0.09745063436531927	-0.8936083154540573	2.3993862373202814	1.2657549348551504	2.7806373122838335	-0.8383470253819552	-3.6012460308783525	-2.8555510266707573	-4.18950122245782	-2.2315625396520065	-3.6984941421878506
chr2R:13423005-13423504	0.33863658882882297	0.0	0.0	0.0	0.0	0.0	0.0	0.0	0.0	0.0	-1.5104329531466258	0.26611350064048767	0.13776882243028457	1.7959297888750285	-0.16513568524535946	0.3952372768686417	4.810378876059689	4.063678632998827	3.5519903811074216	3.9557358721249423	2.1550430744741207	2.126144398761619	2.130557405732669	-0.26971020390538936	0.0	-0.4882053219453133	3.55335349652143	6.715614618093014	4.114390854641318	4.488317824627246	2.7814177515715057	2.6629947210004707	1.2127651249855627	1.201276714089227	4.03520602495868	-0.09772121609005545	0.8817911411227155	-2.6758007916025486	-1.7574669066582427	1.2261041237953576	-0.5367698647476197	0.6830731959223463	0.02998701407329634	-0.39569337423723083	-3.2658584512696116	-4.767180306098784	-5.263867348599197	-3.570057291999059	-3.158966573828217
chrX:17053533-17054032	0.0	-1.3768430568588477	-1.4515395149732373	-2.1336550416747473	-0.658352537850373	-0.25638048202741415	-0.6252873828651145	0.0	1.3821770810048504	0.0	0.0	0.0	0.0	0.0	0.0	0.0	0.0	0.0	0.0	-0.5050184077099936	1.994412521853635	1.4637527426815686	-0.47712125471966244	0.9884928598239788	5.818394430315382	4.524078361244752	4.5611481187142555	3.8408710708556333	6.2045858749182345	5.001203070096298	7.683499332315501	3.756665183019632	6.676865965881995	12.183717705727847	12.085736637980807	11.790298766464309	7.539063268569915	7.136075175224728	4.2589765790361	2.8057123592402817	2.5107290241309657	1.5961661824424287	2.4909389128635206	3.3644618033280436	0.9798803701082918	2.1582043124007484	1.7188701424854311	0.04957290233479223	2.3341256706277234
chr3R:25329222-25329721	0.4221902335109319	1.0668755590631576	0.3842533059311557	-0.2887691230768229	-2.09529733879779	0.2534284771247265	0.3332365485385831	0.3482064818230907	4.5838272996024	0.0	1.6525945075586288	2.7295832790876497	2.13378087089694	1.820746625793984	0.48556271728388767	-0.3067332295672459	-0.8065359368777398	-0.7200427623928781	-0.4113570088401935	0.47712125471966244	0.3842533059311557	-0.7604724114060947	-3.341394965636083	-1.3688911600988216	-0.7610044689888064	1.2626120754014156	-1.7303725482962187	-1.3821770810048504	-2.266665181843671	-1.2087717914475307	0.6306274293475733	-0.9884928598239788	0.0	0.0	-0.9884928598239788	0.3842533059311557	0.24094801131921625	1.0207429196409408	1.7564315695481107	1.529765235630013	0.0	1.5842972928375338	1.9693545554032457	0.9884928598239788	-2.3286248352848276	3.442013595517836	2.368711603818308	0.3842533059311557	-0.32675222119505476
chr2R:13585505-13586004	1.7672535564346894	0.8936083154540572	1.621939709406928	4.111644833074476	-0.47712125471966244	0.0	4.298538800573385	4.887094357609118	5.868995057266666	1.723307342439831	3.742045465865226	3.3897224757027886	1.9473874098553583	1.3923481347080304	0.0	0.0	1.2503327845539922	-0.3051291903984724	0.8985717431155299	1.0699163508293137	1.1390861316305598	0.313745186808004	-0.3842533059311557	2.379137753070534	0.6263985673860387	-1.4637527426815689	1.8292355121907125	1.3704872957445275	3.2319453241289042	1.4756284902543584	3.137320438778398	0.6752388108418845	1.1784627333960676	0.0	0.6586567670902668	4.378459112015128	17.145800115239613	10.342003991657949	9.12712186143584	3.9730371323091553	1.6656917694080904	0.137131502119078	-1.1779676417060185	1.187496731571103	0.9140065296037448	0.8258455023085335	-1.2295083872677692	-4.659506089190443	-4.942956565211694
chr2L:10356000-10356499	-2.7131836658946287	-1.6642933892871887	3.603725793280102	0.7498975194176203	-1.5704190432189342	-2.455683063157895	-5.591042564799201	-3.5644403297467147	-3.652813725322337	-1.9330516924433963	-1.5336586195602835	-2.2411484513068496	-0.9649196433640926	0.9113008917191808	1.0579789999301557	-1.6265663787823723	-2.21194441334738	3.6419281652738102	5.47957476754437	7.328769589315048	2.238970437219202	5.461026468398053	5.652559612852641	4.205049971972109	2.5763039595244552	-0.09758721825206149	-0.03904014399945309	1.4657853819510034	1.5325837996045557	0.258186707300063	-0.9772839072413044	-0.1435746732609545	1.0931869975467594	-0.6940934857426281	-0.3704773893167955	-2.5143373095485817	-3.865705599849166	-4.009006629081973	-3.94069075266868	-5.74567843811742	-6.9092147886102095	-10.72223508405462	-11.631094870318202	-8.762120512495743	-1.547687216822827	-6.054218170594853	-8.606277268678662	-11.333611425156715	-12.3680646224199
chr2R:9458505-9459004	1.4637527426815686	-2.929254378225972	-2.26693934228263	-5.909004881575864	-3.368911753140122	-2.0116693507801315	-6.298790572292911	-7.500481691194317	-2.6121585338216264	-7.399138397081853	-2.919468192441237	-3.785837031992422	-1.132107601061334	-4.3089759700727654	-3.9408621124153402	-3.769050694578345	-2.935778188904387	-5.228728943076008	-1.7303725482962187	-3.385207251392332	-4.036272275300683	-4.828175224311872	-1.1269828484614135	-0.5654892592955711	-1.293083418323186	-0.3842533059311557	1.7604418787020715	0.13906948780066558	0.47712125471966244	2.3813956070674447	7.096000461448094	6.346375691191578	6.18360768797546	4.563840404973776	3.1693331089950645	0.3254644828908267	1.918151280083261	-0.2821442682448562	1.0803904605797654	0.4705036916674689	2.383850072125184	1.820746625793984	4.524983594714778	2.0367102429121586	1.570268443956647	-2.101556047801922	-2.656154315834286	-3.7742867185066493	-3.176336262430497
chr3L:6736100-6736599	0.2519650722143988	-2.353638437324774	-0.8746364118243535	-1.7066510735428013	0.44684043526232126	0.0	0.0	0.47712125471966244	0.8412817555985866	3.7667449088900833	0.21716338407632355	-0.10381734938404423	-3.5336636118497986	-0.6994988392482848	-2.988667072152408	-4.011641990848465	-0.25549147342920353	-2.268290710209291	-0.47712125471966244	0.0	0.3842533059311557	0.0	4.022001606439628	9.641408955512576	6.300865661975564	7.058327177377292	3.9033049451029234	5.456343332886352	3.7711182757796724	1.369706220280664	4.839709925103075	4.928266026036137	1.5945249141605926	1.2299774329350501	1.679995971524998	2.16797606270292	1.2645372144321623	0.6252873828651146	-0.4539101549952761	-0.1641518558816604	3.2173539427349165	2.6256708508761455	0.8457119955017671	0.5603589694441791	1.677767975002442	1.11726246182303	3.296050970966806	3.0940652664476653	-1.7222081316804418
chr2R:20401523-20402022	-1.2798110479425113	-0.902504348202735	-1.9009518450816323	-2.3076010174021144	-2.0618339625471616	0.2681854859691828	-1.8348552170617005	-0.2240774644457132	-0.33991332801305846	1.0922729133813154	-1.6924535143836439	0.0	0.9848373854902293	1.3398949622467142	3.6972058561428653	1.684872899606169	0.32675222119505476	-0.12472489710517974	-0.12136409735560269	0.08436521099653681	5.191158908969186	8.118476603077536	7.145610034009328	6.928711679415314	1.193069428206296	-0.8984107198067951	-0.11101031922405266	-0.7116227778932236	2.761163283889525	1.5295984284832187	1.9658582879252016	-0.6252873828651145	-0.9861237055174954	2.991760184667746	3.251591702657078	0.3773352127962936	2.399189793797586	0.8198199728458505	1.2478606187488588	-0.6340794333801445	-0.3838712139049305	2.4558934955002765	0.8693934432711581	0.507089149039322	1.4991224343170766	3.409621509727563	0.12407515954955821	3.3664715810511536	2.1042358563137995
chr3R:1119425-3394305	-6.532627938101783	-3.161187766890297	-4.224495605158863	-4.320984543817693	-0.8411255941997078	-4.622655637917715	-4.2449731008452884	-1.504414249305397	-5.310483534959141	-2.0531708472202115	-2.6182328265785304	-3.217094852420828	-2.0567302008510477	-5.9241068054753745	-3.5704749718030357	-3.605194690176875	2.6155581834823263	8.42064000430182	8.521369007291542	5.787510884138708	3.5645899554911904	4.105057705875812	1.2454318524184278	-1.2000715809587306	-4.587199887245494	-5.2140040842561275	-10.468743200444493	-1.2150137920462216	0.6879002764007475	-1.954122632245147	-1.036974448094943	0.09611560576765724	0.44916199971973325	-0.2543556195676972	0.40759060765813954	-2.163494320411217	-1.2277378305938742	-3.7095284547097918	-1.5205246726584445	-2.1605861806675115	-4.032909547090553	-0.06528679317687759	-1.6915072778451414	1.8104078056200323	0.9255876575823115	-0.34935458377110534	1.386085251046758	-2.9849709601070367	-1.7913505238601954
chr3L:20369100-20369599	-18.92855481011229	-14.28179413686941	-17.358140026038562	-11.185135770347346	0.0	0.0	0.0	-0.5722315223304937	-2.385606273598312	-2.5435974661718377	0.0	-1.4112246161388995	-3.064059914934347	-1.5583365492391525	-1.656261086750295	-1.5165785249452894	0.0	0.0	3.3278514679725038	1.0466924622419154	0.0	0.0	0.0	0.8628158646556388	4.045260259500004	1.4153618150052405	0.47712125471966244	4.509444214944639	2.9022152906176353	4.236487239873113	3.6727917420001948	3.4387622345290656	0.47712125471966244	8.5321318027077	8.131204001954671	12.383448503311657	10.723816961978196	9.408512944883508	9.352803389524249	3.3953860962212583	3.588364967934696	1.4531212236187279	1.363352036831873	1.1134712850170152	0.47712125471966244	6.741809289518406	12.992941354149679	9.672574063010627	12.578025318968159
chrX:9178033-9178532	9.233563641468706	2.631060892739466	1.2978902072998626	3.785590857614674	1.4112282393031184	2.119020601454072	-0.9061384770161452	-2.66897257353044	-0.22786273385159592	-1.2054341896803933	-2.4682063751642165	-3.6362530343825084	-6.147136350755395	-6.631500408171036	-7.1316777848381046	-6.258276049379979	-5.590363953567718	-3.9496701988856047	-5.703583199573006	1.1339372363989308	4.618552274583595	2.155763061528353	-0.7610157394647643	-4.217198344547232	-6.636628075720925	-4.020198975977433	-3.1309386521704945	-0.28273532516762456	-2.9907795778434636	-0.41205586050822474	0.917404690230822	-0.925724949144487	0.28956157567421253	5.597243390390712	3.408957218288602	3.6216852727346573	0.7140469128673754	0.25313090252488385	-1.1334481827910787	-2.6888515405480238	-3.9511566592832525	-3.5181822273488805	-4.97084890681384	-3.7546849820030395	5.766008756547502	3.848759920989882	5.791462741798781	7.899016685084651	2.3936613815525254
chrX:9494533-9495032	0.0	4.176097016273762	7.210842889291493	4.298193216937108	1.5302126987261013	0.2860501024873772	1.790396649366791	0.7304591051278738	6.457984845411851	5.923849609495583	7.1707190499085325	7.356305912089291	6.413005221022467	7.860968387599154	13.304343571859626	12.330802120550626	11.999043374772246	10.586768416376712	7.685295437100386	12.683270305493608	13.493716345565142	13.949170378575138	8.10027549997278	5.814792161122464	6.936007570171019	5.616571345179289	7.973614677721331	4.701841775435415	3.1950756953373753	2.7782037424713155	1.9561735546198837	-0.03212591327691711	-1.5022975795922426	-2.7070178522887955	-1.4240789126524092	-2.5197370304777813	-4.7541184354139245	-7.0397738152559235	-5.578681816370778	-6.571819028060462	-7.226328297141691	-5.734385044463364	-6.671190863681354	-6.735135017639439	-3.2413953101947377	-5.5405310951744084	-11.009035014998574	-8.911574064390562	-11.191454867286486
chr3R:11924722-11925221	-4.9427741199393385	-4.538593337447213	-0.7521227234852085	-0.9837853223145049	5.913728788072399	7.004257282290049	5.191158908969186	11.385631620759403	11.531866341787149	7.674410205559209	5.915882298202148	6.919391036925422	4.588787198463135	4.640997047767095	5.897251375039838	4.842743877594854	3.2104939380154547	6.122347355956711	5.760290264154866	4.542987962751803	3.287219033132524	2.5033984036467283	5.028870591986598	1.4374840944615914	2.6594883699781913	-0.31303511590463284	2.398388586467761	3.873134950725558	-0.43572206723653156	-1.0680256295043011	-2.588919582960007	-2.0346843481251518	-1.0079011659269321	-5.272643650625204	-5.144906680321546	-5.790767589700194	-7.527604969529236	-6.590655296596158	-7.589068966504175	-4.474596425185991	-2.4101998956389226	-2.92771727151137	-4.63366165751253	-4.652203410032072	-7.55435510652735	-6.750434288379258	-5.992956412746187	1.4654344951942455	10.58140241906084
chr3R:22770722-22771221	-0.5564638367103972	0.0	-0.6041175510447322	-0.6199385544865815	-0.5978707827123819	0.9059652567236041	-0.3842533059311557	0.31106949539757844	2.4291674867864046	1.779922157526641	2.2139952533283256	2.7277287378226216	0.18781429334929983	1.6435156527402703	0.09898577425603912	0.24568807415419666	-0.47947751463798005	-0.8937059985428314	-1.1764316396481382	-1.8701701706372342	0.3787679101152858	2.129760832571649	0.6158842311590099	-0.3842533059311557	-0.42713862853027046	0.7107844363149242	1.6128466378144475	0.22835101585078113	-4.238376845069315	-6.038233570874987	-6.679203870470606	-9.419694886968456	-10.23030979922088	-11.720641288441625	-10.073042517566087	-13.708361664307942	-3.1086570374871147	-2.933279357873504	-2.0116693507801315	0.3842533059311557	0.0	0.0	-0.9884928598239788	-0.7359535705891888	2.5248026743159553	2.1199412568346108	2.4278130477976623	0.3842533059311557	1.1008129342000579
chr2R:20002023-20002522	6.7906843105948	5.171035199845081	3.5895818498087073	2.4517606511369237	2.593381162488202	-2.407072193156051	-3.1962853078142093	-5.49334636755386	1.256129227469748	11.573455286981051	1.3528435241215888	11.733538377527353	6.054433619889694	10.453444280211471	8.240720406907942	10.995173270188529	11.258158460866984	13.099058086630654	7.838553498270954	6.857760612810931	1.5080527733586147	6.135974848506191	3.059869503664808	5.411497950786222	3.780773192291094	5.02638043299044	2.1066979646937063	0.1018163326860954	-0.8945860548399373	-1.147284077316241	-0.788218876502298	-2.566455017738226	-1.5416464748766185	-2.592277270130862	-3.0232346835511814	-1.6577028609755273	-2.6806361545768125	-3.1258040149847406	-4.739026694465667	-8.439062025344692	-8.262204613743089	-7.988093605200411	-7.848344520262263	-4.830565058330095	2.773041261624449	5.601685435105644	5.912770350240133	7.901357553003794	4.413162916374722
chr2R:9020505-9021004	0.47712125471966244	-0.8224152572926291	-0.8015273189011486	1.6658908985928125	0.0	0.0	-1.596691826259001	-1.3180634813829153	-0.8813585935591102	-0.9059652567236041	-0.47712125471966244	-1.58259738613999	0.1926383719744685	1.0668755590631576	0.7799219534770787	0.11820211754447489	0.13820712831834933	-0.5333311342892519	0.3530558482903586	2.0973107100716817	0.47712125471966244	0.0	-0.663699227713116	0.042740426805831344	0.1612988868602908	0.0	-0.7344833960219441	-2.5727335753697442	-0.39994541100908737	0.5552050987676277	-2.360797947643879	-0.5903800569826143	-0.6623814976962648	-0.14679715401781143	-1.8230608840116742	-2.6927554426436395	0.0	0.0	0.47712125471966244	0.9059652567236041	-3.7752696056149713	-2.2026794732399595	-3.2985049681257506	-2.901755388418131	-1.488846387788414	-0.49234137138406836	-0.47712125471966244	-3.6259143515444006	-1.7040525797856432
chr2R:9045505-9046004	0.0	1.4637527426815686	-1.1737218734474009	0.0	1.3322812690244228	1.4477250740740393	1.244869872472814	2.3409613738957393	2.1336550416747477	-0.32675222119505476	1.654507166568443	1.7368476416703837	1.4104573866002816	0.3842533059311557	0.0	4.12212812990981	5.590281556040474	0.24062334122190882	1.3598565958898747	5.638239474766097	0.0	4.619529687831001	8.191951977185804	9.720514354567829	2.615306279857278	0.0	6.686961911710535	7.724536824129723	8.862133977678086	4.066405752988677	7.436431904592459	9.127982985590473	5.4672696384992605	5.388963726566509	3.8567733809821725	3.510574073844195	-0.47712125471966244	0.7875892944361568	2.140936678103941	0.395028166532821	3.7202453908048603	2.5931681614332547	2.1042786564908065	0.7604385998017958	0.5147838562830914	-5.381408037205922	-6.293339934366508	-11.780887346221244	-11.2629584585884
chr2R:12090005-12090504	1.2637657400385143	0.12806964297235948	-0.54158067516996	-0.925724949144487	-0.5936451363416958	0.9970675156867724	2.8886977107537497	1.436176663266756	-0.06584767301701899	0.652177707501888	-1.6328212326821572	-2.4502243532886188	-1.1338095860809352	-2.5165278749560387	-1.0668755590631576	-0.7359535705891888	-0.3842533059311557	4.682533593308919	7.835391544561599	9.805952872229208	7.3297157452007795	0.9059652567236041	-1.4637527426815689	7.447864962684861	13.306845886125602	7.324957731623219	8.755423681283618	5.715861277827109	4.847937449345549	7.380195888168583	3.015023043595354	2.9619556880157836	0.10975960424256911	-1.234002456196641	-2.2723219260909686	-5.983341773605593	-3.106092485994288	5.670592891678972	7.30655966424416	8.697895784391099	4.738147532881957	1.9819856703371863	-2.083848068733912	-3.013227391716296	-5.8272484787528835	-7.1118206304713	-11.104690370132872	-11.773183563409868	-13.767036287117046
chr2L:2979000-2979499	2.0116693507801315	-0.7891433770491224	0.0	2.933230888870161	0.6383073482902311	0.3842533059311557	0.9884928598239788	-0.4812165584504047	2.8922061869447147	0.0	0.9059652567236041	0.0	2.2077693223282995	-0.4480451865378799	0.47712125471966244	2.4668971959855996	1.4965222032186591	0.9884928598239788	0.47712125471966244	3.7962737403515314	4.175698396549516	4.003475475918426	5.30266653919507	1.8494100150039456	2.1357982855304734	6.803076812349205	5.257095115206915	3.4406293926725344	5.114267641444292	0.0	4.748511069505855	4.577277314819622	4.313871480974667	5.288927920790583	6.7116424366068275	8.362695576864356	-0.355161630000432	0.7869235550701423	8.754031991521357	4.38984740449783	4.092339516193445	2.1910129961682894	-1.3016103973422015	-0.7730239900739562	-2.933801646431501	-3.557966735471166	-1.9434380920929695	0.0	0.0
chr3L:19785600-19786099	0.0	0.0	0.0	0.0	0.0	0.0	0.0	0.0	0.0	0.0	0.0	0.0	0.0	0.0	0.0	0.0	0.0	0.0	0.0	0.0	0.0	0.0	0.0	0.0	0.0	0.0	0.0	0.0	0.0	0.0	0.0	0.0	0.0	0.0	0.0	0.0	0.0	0.0	0.0	0.0	0.0	0.0	0.0	0.0	0.0	0.0	0.0	0.0	0.0
chr2R:13503005-13503504	4.361621495626405	4.0048084531823305	-0.49018883196431806	-1.9614711008993204	-3.0563638092328356	-0.21952271392764777	0.8354475085531118	0.3893487198707885	7.013876489980121	7.201878711656548	1.4192063708376903	4.367188075832314	2.524202970886458	0.5778709341125033	0.14629900378875466	1.5652554904100162	4.834577108490955	6.381897399045033	3.579499689518592	1.229313995847034	2.7066449000380346	3.106013318986734	1.087937603989098	0.3433675467664018	0.6272022773779886	-1.4550822602958993	-2.8635000703653777	-5.850579317314522	-6.138317173347255	-4.555076240935546	-6.593584951345425	-7.099855771211198	-3.4849727701067392	1.9900366032247785	0.9753361643813171	-0.44172742475968296	-2.7751108806462224	-4.725869316854172	-4.990398805789314	-7.304911058256473	-4.942702399833441	0.0	0.5068357852857212	-3.466682735031661	-3.568582383905729	-4.0036539714704364	-7.319814318670548	-7.191109723598455	-10.853851168646797
chr2L:10003500-10003999	-9.832404606049318	-3.3007245882397624	-0.6729891596197671	-2.3825211604796546	-3.6906689045326413	-2.0225093304849273	-1.7745586270642963	-2.2691212993301275	-0.9884928598239788	0.32675222119505476	1.9720558727053	0.9240835828110734	1.8407664449669374	1.8411230114020658	-1.211391279809668	0.4229008452128815	-2.8729239297086657	-4.243989906344806	-4.660875096799847	-4.554096092121877	-6.65471794103049	-0.10987025582048332	-2.665189316753095	-5.257220518222402	-8.427323919871473	-11.651569851422543	-15.003337549276079	-9.682331645437952	-4.539211601153712	-7.1129991604294105	-2.033876868133111	0.47712125471966244	-0.9884928598239788	-2.126845585910351	1.0340548032948054	1.9532431194576383	-1.2874889065818236	0.24166617303273819	-3.9437600457247344	-1.5129666615694712	-0.10292223242819741	0.0	0.0	0.0	0.0	0.0	0.0	0.0	0.0
chr3R:5416722-5417221	-1.1064770844568605	-12.247995746788744	-9.095169657230292	-7.168633143750492	-1.9229246495807275	-2.988572079357577	-5.021135254749478	-4.41791094699482	-3.3324361319371927	-0.5656195010510878	-6.668925348274095	-7.511456019370481	-3.7992752059898347	-5.746861238053901	-0.6252873828651145	-6.905820586171534	-1.9138358973747673	3.625914351544401	3.477222045830898	3.355013315176775	-0.3842533059311557	0.47712125471966244	5.6792866874086485	15.107036977704347	20.626688536688057	18.030115931772716	12.468666778265147	6.219586467126918	5.677247695474229	4.225685397932884	11.987278563513437	6.831306493815297	5.543098646649802	2.517170513535375	-2.4238215433733012	-0.20991388130575195	-3.5692592466494504	-0.9993770904496523	3.813717667737293	4.0858192799756745	4.1296866579196045	4.510406223420588	1.2193455310449102	0.10357058396805303	1.1255625591110499	0.8732285292336146	5.960338176310676	5.169180680682131	8.642663528861872
chr2L:7782500-7782999	0.0	0.0	0.0	0.0	0.0	0.0	0.0	0.0	0.0	0.0	0.0	0.0	0.0	1.0668755590631576	0.0	0.0	0.46660954739493005	3.568479537186709	7.735778453166988	16.670412616972932	15.045020782025981	12.849617152427584	8.34351226301942	12.649513389209858	7.683499332315501	10.15600931583916	4.303571905510494	4.1499808431128775	4.866180537496907	4.162074021736754	1.967221329436397	6.257095676550764	3.1035096705239993	2.442733924165642	4.368261378411666	7.283106807074627	3.767028805487362	1.3514077185993476	2.981905566528625	2.0561378021604555	1.9161560801600441	0.7563715546636922	0.8444406030788657	0.20871736980297162	-2.9447380413683435	-0.1445453830515227	-3.8540791579759017	-1.7111563339421245	-4.505552083856685
chr2R:13299005-13299504	2.032358089024581	2.7216464181527704	0.8596573351244885	3.33270036122479	2.2231996692860876	1.031013972845039	-0.5866258247677967	-0.07847797281453368	0.46796440235912945	1.4307506888964188	0.1736674791438287	0.42413540599273103	-1.9346325289647262	-0.38947135828477464	0.8975316883673171	0.7820208869961218	-0.5234384870639825	-1.3823122560317709	-1.4713408181423753	-0.6342020133808761	-2.3130473532170304	-1.9915728544626743	-0.8229373382744941	-4.93659784459321	-7.525089787730701	-2.9841117121505314	-4.118414493062558	-1.4637527426815689	-2.7038912605969383	-5.520530096047483	-5.256970624411286	-3.5556639671264905	-3.006498770386089	-4.033365229425054	0.0	0.0	-1.0668755590631576	0.6525645849279893	-2.1353101293900956	0.0	-0.9097354372926553	-3.603669120825007	0.28972707936814057	0.0	1.2417203437958086	-2.228856685135044	-2.0867978422565674	-0.9692323773044343	-0.47712125471966244
chr3L:15109100-15109599	4.9701873009196165	7.796958123362023	5.6344463965996505	8.02257368141867	8.318779226901249	7.672273401594426	7.35917044923875	1.0062075905135757	1.131835856818209	2.018284897887657	1.1884863132050942	-0.5848958774892266	0.09827885823498175	7.86069002179756	9.17006925073677	8.625386218879324	4.454268618001078	7.00859103382481	3.8434123443543378	4.651341026742948	0.8136459625296223	0.27383139917250693	-1.351556647609062	-2.854820696987275	-1.8079456296956598	-2.5775209069225595	-4.44997764498578	-1.5881797713792818	0.700795122705413	1.8525728003181967	-0.3661797052080371	0.5486650718563827	1.3848928727327792	-4.2696895143055995	-5.713509963208637	-8.722384444991011	-10.061663285680702	-3.6936712966521403	-2.2918582419569526	0.0	-3.426934377721834	-6.629557631620116	-8.111189557267316	-6.8635026768207394	-9.466358791482149	-3.5258412313256864	-0.6252873828651145	-3.417942985055332	-1.6719333590859025
chr2R:19973523-19974022	6.490353286622577	3.168736587881721	1.0878600386719337	1.0677019455766479	8.570778587762414	6.228857002239634	8.439087044775487	5.861620021154946	2.3081535765684555	1.4996821024448637	-3.0083272101495986	-2.54087848208645	-4.860009444801411	-7.9351826192984785	-12.185396617923603	-19.583353179367798	-16.990831778828653	-14.451063898112832	-9.771277911614586	-11.156429203898291	-5.328014094232534	-2.6466730220709422	2.007436756053761	6.9308984808114324	3.2279516986986185	2.751996635284465	4.30220620873937	3.0817696080069497	7.518955876056821	6.6793617102499985	4.910365417656507	2.643519325492189	-2.2019520842294753	-1.0165852859641784	-2.542598417602598	-1.6477136098657974	-3.34348669366401	0.3842533059311557	-8.526416195376814	-15.416047471825792	-4.108530308662735	-11.189311188395047	-2.22540244439979	-0.3842533059311557	1.0824351500138676	1.4643982189243718	1.8000707076147635	-0.47712125471966244	0.288769123076823
chr2L:420500-420999	4.432433777844176	3.9990499352939017	1.4846449106800765	2.7139622293705785	1.4151559840914063	2.8624145009716444	1.6045650746566664	0.19993738022805355	1.1881283402749803	3.558456816228861	-0.3010255563743431	2.93511144556839	2.128513546052116	1.5190394104014233	2.0709485055953563	1.354588601387254	2.0108880908580753	0.24062334122190882	2.9711506490022113	1.4758122396780062	0.16164533959510483	3.4805424317529607	0.2424180878237195	-0.9059652567236041	-0.27667402133106395	1.4993310469907617	2.0354806275715736	-0.38028804668447885	0.37180716937804786	-0.7884590887847531	0.7607145366661449	1.2095230388953535	0.6766859381262011	0.5589556431800222	0.572820707388076	2.109023960664029	-0.9743368538697981	0.0	0.12789394446849725	-0.1563217688330216	-0.2804564420589805	-0.28632418743010357	0.12118294533162052	-1.4482894861591646	0.3410360668898235	0.16593817032506814	0.6755657280777447	-1.7720623761714174	-0.1715911633976065
chrX:5506033-5506532	0.07068424381250417	-0.2593483552875542	0.0	1.9557087792863865	1.5129666615694712	1.307566424135058	2.1997210317185267	0.47712125471966244	0.0	0.47712125471966244	1.7798424539043338	2.8221675780688793	0.7875892944361568	1.174465259667246	-0.9448888836098366	1.3884482026257075	0.0	-0.47712125471966244	1.0216415987285858	-2.1887799599410274	-2.371309522589616	0.32675222119505476	-0.47712125471966244	0.47712125471966244	0.47712125471966244	0.0	0.9884928598239788	0.0	0.0	0.3323389408434672	1.1008129342000579	2.7776124731127374	-0.9028457039716091	0.1547683655183738	-2.9356213034749628	-1.8834399987253208	-0.6790941107861987	-0.47712125471966244	-0.6816519536376183	0.0	-2.995159489615028	-0.4507599460790552	1.6761787283862783	0.7692033833894432	0.9884928598239788	0.47712125471966244	-0.1866152400790563	2.103888435576454	0.16448112735981807
chr2R:13434505-13435004	-0.26971020390538936	0.0	-0.4882053219453133	3.55335349652143	6.715614618093014	4.114390854641318	4.488317824627246	2.7814177515715057	2.6629947210004707	1.2127651249855627	1.201276714089227	4.03520602495868	-0.09772121609005545	0.8817911411227155	-2.6758007916025486	-1.7574669066582427	1.2261041237953576	-0.5367698647476197	0.6830731959223463	0.02998701407329634	-0.39569337423723083	-3.2658584512696116	-4.767180306098784	-5.263867348599197	-3.570057291999059	-3.158966573828217	-3.3360095633048834	0.2614505271567006	-3.209532634853994	-8.15203322043491	-6.1309273405803015	-6.385884385657546	-3.3450147060523023	-6.163038845139343	3.555997451749606	8.199068956177683	7.570401846982985	3.3690476255623065	1.6173340110575665	0.7613893872889378	-1.6164527063868015	-0.7877176812719586	1.1584701651558718	5.907233261074354	5.382852781452934	3.3014626328983327	0.0	1.9153551282502879	1.4305087419759774
chr2L:7496500-7496999	-2.4575528534648234	-2.162608709992842	-2.4234803485253744	-3.4016855807404065	-2.8495562614878995	-6.882819220901895	-3.326719215436752	-3.3424884396717602	-1.5043076796242603	-0.7359535705891888	-2.066371716179562	-1.8423016150716072	1.2693660489943588	0.820419225465076	0.3842533059311557	0.7359535705891888	-1.1269828484614135	-0.24568807415419647	0.21753283680288898	-0.9692323773044343	-0.7005270242076831	-4.036272275300683	-2.9401475149130865	-1.312427287861043	-0.46817012770790395	-3.0903740315931043	0.21207786994450878	-6.299847248515467	-2.4202126347083386	-2.1055270677548736	-0.09006670612890012	-1.0441915037522416	-1.2780642861172016	1.9084850188786497	-0.7359535705891888	-0.3726573577689291	1.6702953240274985	0.06351720971198638	0.47712125471966244	3.555663967126491	3.065051005350319	1.684872899606169	5.494616791061325	1.5129666615694712	6.513404946049103	6.591049679310013	5.816219084776219	4.265141479693851	7.720535301109663
chr2R:9828505-9829004	-4.463760296609334	-3.747254923968771	-4.721111357622651	-5.845341355474472	-6.910833778773885	-6.4656839452629224	-6.333178315731773	-5.462441266762311	-6.14048816272406	-8.552963248280879	-4.831387902183678	-3.244312680642466	-2.2918255423098457	-2.5052888953502888	-4.140200253219435	-2.245886287415806	-2.0162039789551085	-4.665123270486456	-0.33205851711483486	-0.9870252886411943	2.109221252906695	1.7771325038053478	0.1488758451542215	2.732919781899518	-2.506204658682766	-1.785104937190352	-3.260570155003492	-3.9416522752774195	-4.67972287812262	0.11031241554308717	0.0	0.0	0.0	-7.942646632085473	-5.346968286653067	0.0	-1.6208193636141608	-2.6531712396866407	-2.4330696095893853	-2.9546629014608006	-2.201472179325626	1.0249213760192306	0.2614505271567006	-0.32675222119505476	0.30518342970112944	-0.7289670068705115	1.023658021706259	-0.03976992738163465	0.6815922497550271
chr3L:1668500-1668999	1.8396954944497048	0.891978958066047	3.3904425309220407	-0.29485093499865267	0.32434183205725325	-1.6881700234310777	-4.944000114034227	-3.4761435124133664	-3.6489844348217413	-1.6477473164148693	-5.3749898611925415	-5.378566656553099	-6.149101653487577	-7.58899561025335	-7.073979502876176	-12.093358609810972	-8.865429419708507	-10.901125233502809	-11.879161427317518	-7.672106369628965	0.6252873828651146	-0.37107205997171755	0.9884928598239788	-0.3842533059311557	1.348649465837718	5.8777363777398595	0.0	4.8200918462826445	1.392602612965914	6.519176222720738	0.6816519536376183	0.49903293649189095	-0.7033427586589052	0.1403886716518846	-0.0905572197167487	2.152409164747706	-0.9460077510350606	-2.289787767361222	-1.09726282480994	-1.09726282480994	-0.5970686679098193	3.2625399978285192	-0.2887691230768229	7.373161668911902	9.330152843335336	12.38962653084753	9.923597155828244	5.9245256172748	4.68859516087701
chr3L:13479600-13480099	1.8089371281971738	1.8387737538003592	0.4291696688838508	-0.6807989598173697	-1.6265663787823723	-1.5386076461743101	-4.948075222829406	-3.5132768298156662	-2.6462135689765414	-2.259982999975834	-3.278258717732959	-6.063146823836336	-0.10942717793621395	7.056869386479231	6.492210715429297	3.2190365924336524	3.966160544907439	0.5224626020863417	0.7949840450122441	-1.558185144219741	0.43222655669757537	-3.4802351048410025	-0.2887691230768229	-2.733009495527614	-6.644759208654546	-3.7686826836838194	-9.670573727139951	-11.605295949969669	-1.4839371015186404	-1.8301032724215152	-1.0375950831200464	-0.5174524416500126	-0.4098501350143677	1.4637527426815686	0.288769123076823	1.6001527249588567	5.642402535410401	8.691357344445592	2.2250809010118777	4.290378991530343	3.029836708749236	4.3300114361311985	2.5311585833850945	0.6252873828651146	-0.9884928598239788	1.0009102260028648	2.727587706654636	4.347240024119466	3.1863368576516558
chrX:17042533-17043032	-2.163399581894669	-5.0700343428905965	-7.281696784517818	-6.946450886806034	-6.443566634981184	-4.1422630145479395	-1.152257945546506	-4.456471336279124	-13.149275348879842	-11.542921719408149	-13.26349731599717	-12.342631154776242	-15.007844192948218	-3.339848783037637	-2.7285928155171044	-3.3375516617360876	-5.000256839889195	-4.872815784210754	-4.510444809218837	-1.3982422734759243	0.21384676533074404	-0.9059652567236041	0.0	-1.3768430568588477	-1.4515395149732373	-2.1336550416747473	-0.658352537850373	-0.25638048202741415	-0.6252873828651145	0.0	1.3821770810048504	0.0	0.0	0.0	0.0	0.0	0.0	0.0	0.0	0.0	0.0	-0.5050184077099936	1.994412521853635	1.4637527426815686	-0.47712125471966244	0.9884928598239788	5.818394430315382	4.524078361244752	4.5611481187142555
chr2R:11808005-11808504	4.306652324091629	10.069460199413227	5.049102628294802	2.1013578558932884	2.7686551588807795	1.8733788713469202	-0.3174792021990947	-1.545807850882779	-5.69389176730703	-3.145656377620638	-4.23901917585285	-5.084719297312084	-3.110229096350574	-6.867096244031818	-2.5326207025173577	0.0	0.9884928598239788	-3.914795382742734	-2.8355555408643878	-1.4299638433639072	-4.493371113863856	-5.823142679632947	-4.839353834052872	-3.857875246184114	-4.199071448334279	-5.729894037665959	-0.47712125471966244	-1.8887555363857522	-8.721673406763005	-5.466331856288604	-4.859805208359111	-6.96457650746037	-1.4376629051747165	-1.6432643673931604	-0.7359535705891888	0.21052632091416779	-2.6409202763412574	0.0	-2.019325442427682	-0.898461865340973	-0.3842533059311557	0.0	4.409390969546239	5.721157231839238	3.1116449905781733	0.32675222119505476	2.4704080726657227	0.8881232239143072	0.8148029491351838
chr2L:7640500-7640999	-3.1708441487506027	-4.115798086530773	-2.020480468674985	-0.8777670602811671	-2.9667840476878657	0.0	0.9524976808884618	2.383850072125184	0.0	-1.4637527426815689	0.32675222119505476	3.115392370523951	1.9212665296557787	0.0	2.8894239826728154	5.182245213729562	4.3114445203528335	8.878106606778529	0.5234384870639827	2.7285928155171044	1.862947633769494	3.6612367850579917	3.439390131708402	3.6829096790757494	0.7344833960219443	0.47712125471966244	1.4462723840887652	2.734210239235316	0.0	-0.8881232239143072	7.7642913131220075	3.0015329706229052	5.346205675917375	4.832792824963349	4.144702907502225	5.016002178356326	1.4376629051747163	1.805162587765962	0.4186509876455607	-0.24167276367427146	-0.4303829067254596	-3.5488262084833306	1.21021615792357	-2.692127709380624	-1.5446345724976438	0.5839124357920226	-0.6556263844491017	-2.4957853811581328	-2.169555262590565
chr2R:4119005-4119504	3.080486939653559	1.559197853160139	0.3589677954814953	-1.208930615646224	0.8361145727115479	0.0	0.47712125471966244	0.47712125471966244	-0.9884928598239788	0.8948056827883671	-0.3075170388239579	0.9022004569860415	-0.47712125471966244	-0.47712125471966244	-0.9884928598239788	0.3842533059311557	0.0	4.788789153276121	1.6297903248601509	3.4640889071833922	3.6314906240658686	2.397396957817368	1.9897373038472868	2.7027603521174974	1.3235311468090143	2.4173821033245892	-1.0217330851456197	0.6027202217427897	-0.2628748134409371	-1.7624463980946818	-1.4578765745523723	-0.5552050987676277	0.8557302255913266	-1.4727695902674853	-0.5461807351831426	-0.98174571187062	0.4983482124947132	2.307059016043019	0.0	0.13563667086097575	1.5558886446357358	-0.21387402597795763	2.6815728730490833	3.451818260616619	1.3124749025112545	0.7359535705891888	1.0668755590631576	-0.7359535705891888	6.4226672497428705
chr3R:22706722-22707221	-0.5552050987676277	6.330644477365795	0.9059652567236041	2.600722668102656	4.395044232673947	0.0	0.0	0.9884928598239788	0.47712125471966244	5.285091817586651	10.958542585460851	5.003719963051063	0.47712125471966244	8.071097581302416	13.756990670363686	9.990474772290904	8.15294695381186	6.234238708037153	1.2220321070061042	3.238144533760218	0.4210841264283996	0.5676667163023421	0.0	0.6252873828651146	1.8930440450891566	0.5085004687583955	1.5741660565395421	-0.7904873981557079	-0.07707505697754957	1.845766597580336	-0.18811902854486864	0.9714484411535675	1.5796151518883677	-1.324390352440073	0.17823669239500242	-0.9721821098704675	0.053156656113384514	0.0	0.10700678428203211	1.2433138158554344	-0.33760734816291466	-2.259296017682365	-2.6851986103109495	-3.097520783268736	-1.5313097307349117	-1.000910226002865	-1.8401760795659956	0.0	0.0
chr3L:5863100-5863599	0.9386267382698331	-0.30735967257511815	1.3237073102980064	-0.6252873828651145	-1.170041379908726	1.1506490606404214	0.38977844357203645	1.5510067567401964	-0.7858594646423025	-0.3842533059311557	1.285428973374646	1.375042788877504	1.6836302609864757	0.7504699364377135	0.9884928598239788	0.8331037697083299	4.510066240217078	4.199547360826629	3.1904583743912895	2.8516335876254817	1.6072429015492538	1.9816192509263437	2.7132694132602992	-1.1831987070159542	-0.9670843210249181	-2.824196246341816	-4.116412121670145	-1.8639077865378082	-0.8838034207522496	0.288769123076823	-3.0536280432219525	-0.8499326447888099	1.3612790011613118	0.4495101503498196	1.7415765914872678	2.2920311186835733	1.4419159909526345	0.473407597018133	0.2614505271567006	-0.673648875751127	-2.218165720816966	0.7949840450122441	-0.6406634979326955	0.0	-0.3791148960290837	-0.5810093771529554	-0.6880357186797441	0.30512919039847236	-1.9843205105103823
chrX:6159533-6160032	-0.3842533059311557	-0.47712125471966244	0.47712125471966244	1.8834067806682209	3.7843681485006764	3.8350536964288575	5.568408842118823	3.7786006075243876	2.27573125129075	2.18888450714187	0.34706963033401717	1.7527321143842858	0.8642378117285223	-0.5128499692175068	-1.0769960423108824	-3.7654544395315654	-7.546402678960321	-2.469958678722002	1.4637527426815686	0.8897467808474763	7.813743827882739	6.616089537137898	11.494830892622542	10.302039798035128	7.690954289575738	5.023458707454858	5.9353216249834775	3.3309283930338482	3.858590342020535	4.776392966611663	0.7116227778932229	1.4205030504333291	0.17484398447305982	3.342145212429017	1.3587745519257601	1.6111057627266814	5.7810601553347585	3.900412129359559	3.5260881195677505	3.3334407363765375	4.175157222429208	3.096135717921119	6.684146679833327	7.52507552045341	3.9481244613785127	3.4058475422563057	6.052490698751792	6.970969807031524	2.4502576788460284
chr2L:5009500-5009999	3.642792543754804	1.2296388490025212	2.3355300106321764	0.29087856879723856	0.3700450944687804	-1.1622484355572158	-3.801134533485941	-4.6623994435809815	-5.244949637886984	-8.536964893221855	-7.858876029331132	-6.910879396796133	-4.379727177249265	-8.317274088308032	-9.729018035769528	-8.305859324802931	-3.942919505717514	-0.7292050614247093	-2.914193847411275	-2.5318257036384724	-4.828587469153863	-3.7038470571743525	-6.160598347423191	-6.174084109193822	6.281768343434389	4.424965744491819	4.408044853735975	1.9460762245057888	-2.5890683433589072	1.8362469018844378	1.3733990296516492	0.9304376952761289	0.24808121930052304	-1.8044562153634078	-2.8876899086717627	2.5812801514949393	5.82015797133605	4.732787686753626	2.4420055871813093	-0.11101031922405266	-1.059440424507026	-3.1807696322026247	-3.853890334756913	-2.62649193621029	4.7770379003009635	4.041923071384599	-0.47712125471966244	2.3286248352848276	4.134522620282105
chr3L:20778600-20779099	2.082137080644432	0.7166200321688421	-0.47712125471966244	0.3842533059311557	-1.662245340199399	0.16450342528763423	2.3318449326668618	1.3816822987588686	0.5251554870916664	1.0316978792825422	-0.6332425520328635	-0.926919209923492	-2.295881483732306	-0.9540231481394001	-2.987880133864553	-1.6259720127604627	-5.069619623570527	-0.8153647056964379	-6.2976257602120045	-4.371187356820831	-5.5438733356453564	-8.254135784062546	-4.205382467209812	-7.970543284912716	-3.6281443003842515	-3.5567066465265986	-1.4637527426815689	-0.2406233412219088	-4.889160308591488	-1.4438432384487505	-5.287625267887017	-3.4949890598035394	-4.514145661757184	-0.47712125471966244	-3.199076697325789	-5.204625414618762	-4.100290234620427	-1.809752667406666	-2.539474567460887	-4.728910697359255	-4.033457309853601	-2.9124996452989276	-1.0139162171111993	0.0	0.0	-1.6887327582010425	-1.3761405748402997	-0.47712125471966244	-0.3842533059311557
chr3L:1795000-1795499	-4.120953297365354	-1.9030549201793103	-4.821128077107025	3.4984417917839497	9.533689122538094	13.733719350955308	6.772046793499423	0.6533397802400579	6.911902077667602	6.437383764121478	8.848856427769682	6.844891294057312	5.405084225938843	6.15444054943936	2.7410075177566644	3.1547222037114997	1.655206111872122	6.443943653957323	3.362149004012732	5.132926627857082	2.9667840476878653	6.7729164723635025	8.085665683921158	1.2082713023469334	9.13333741292003	8.827897821010914	9.68094910646208	5.739747081051783	6.246136166774711	6.077873859895537	6.734731176363879	5.299943116619877	3.8437529279243297	1.7968820514802164	2.499838472028376	1.955483880849569	0.20915320260527387	-0.5199321046634173	-1.5825217874714872	-2.5425302566788535	-3.5143705264960077	-3.8758304729604776	-3.7325989113647142	-4.795264958726905	-6.68404848420037	-5.170763862505394	-9.48105829798123	-7.25515545827159	-10.265509355153878
chr2R:12986505-12987004	0.0	0.5552050987676277	0.9859681869450082	1.857921108632266	1.5867645522167384	1.4907166487191643	-0.682281874351054	-1.537459316928925	-0.3332365485385838	-2.6871896005711413	-1.3675348694413487	-0.8180591536516529	-3.064064221634151	-0.05237776899421678	-1.5849827486444812	4.112232335106634	3.7562507200418027	8.748474221108953	5.890630332036917	7.435761271150946	4.03121033408094	2.518885851513032	0.8259187509478991	-1.408931846623984	-1.4280607658200122	-1.513648256394895	-3.4461776961869655	0.7183898010669023	4.414273168828693	4.032909547090554	3.4549835186852924	3.69328239291358	2.9933364651791443	3.066802907058004	0.0	0.09161423593492429	-0.6593504066883807	1.445493375284278	1.0482810581359077	-0.6267242032017583	-1.5012917001691757	-3.4320012434517375	-1.5389864115579286	-2.682921851378698	-5.273015121298086	-7.198672079249326	-8.552466814933675	-8.0305695695855	-4.846946098684972
chr3R:2606722-2607221	-0.4975326677951866	0.3842533059311557	-1.4269795238647698	-1.6446552327142743	1.0755356664724618	2.220578439444542	1.4637527426815686	-0.47712125471966244	1.2696637962100412	1.4585178010881108	2.7490446423723025	2.5352406614588134	1.8211858739253677	5.074368134469492	0.0	0.0	-0.3842533059311557	-1.3482600175375976	0.0	0.6623686104435598	0.39097767837414127	3.099001527548344	0.434538981298187	3.156976201333898	2.10444107791469	3.607907762914933	1.8979226888573353	4.087850512201047	7.892029586735371	5.496735337767506	3.1190885065863156	1.358952983149291	0.7462819960523701	0.0	-0.3673108760779412	-1.8687340613471708	-2.138795519006771	-4.4038523141746	-1.1589225004218815	1.967221329436397	1.4637527426815686	-2.3286248352848276	-0.5397379202483887	-3.9718342804813083	-2.474846522287935	-6.933874958446694	-8.29137430097743	-5.032779829412219	-0.8031308031377227
chr3R:23078222-23078721	-0.28854748173628614	2.1413804112130235	0.0	-1.3659212744611355	0.9478725669744932	0.9576188721460328	1.3643763339680197	-1.097899919250227	-0.7184663757372605	1.1479232398912642	0.9854836520484935	-0.7163664215850013	1.026394181416708	2.333278871722502	1.1025748128109158	-0.7200427623928781	-0.8642489501841506	-0.895207365861276	-1.75106789022488	-0.9568070777091172	1.1500059952618003	0.28889876502240197	-0.29495525361576036	0.6252873828651146	-0.41734694137572287	0.06751746628491226	0.5684640245221962	-1.07758859117965	2.299762699977769	1.8393044887388337	2.9501451233002816	-0.8636112080193632	2.4391531808632783	2.6856375443344973	2.4737404344378113	1.8251142284973314	1.0554040594049119	2.280907748167437	2.7173093873734455	1.6496956910277885	1.242153818156069	1.3998342440087628	3.5532354076818353	-0.14951495822583136	1.2589441995288997	4.879516994827461	1.8083920906181907	1.9030623779753117	5.737851502579648
chr3R:1042722-1043221	-1.713995137552897	-1.5235746618630486	-1.4800448607547048	-0.05295868090764811	0.8166184489481225	0.1796609059818171	0.0	-0.3767505249574494	-1.2092014043266581	2.1055137724220363	-0.5552050987676277	0.0	0.47712125471966244	1.7608974153623302	2.7686119733242447	2.107859115860846	2.7293984917856386	3.863603236953792	0.3426311374840479	0.9884928598239788	0.3842533059311557	1.0962786843622783	2.520461245489594	0.47712125471966244	-0.8881232239143072	-0.2170144768786514	1.0858131928964438	-0.13113240125265135	-0.2160323854779922	-0.8975316883673174	-3.422249307717049	-1.0207278168414113	-1.931018855792734	0.0	-4.223770447428291	-10.322829107582912	-3.6251401637034273	-4.421296443825313	-0.3842533059311557	-6.608663401993634	-3.5594312850279977	-7.320472411918752	-6.108203217328016	-0.37107205997171755	-1.9769857196479577	-8.132168466819724	-1.291607942702976	-5.174665512959241	0.0
chr2L:3466000-3466499	0.3452193164043092	-0.4355899527257847	-1.2649996486471828	0.39862642329916814	-0.7123172327605956	-0.9884928598239788	-1.8001147232663284	-3.236995560007696	-1.6179717777061067	-0.6025013259654013	-3.971876397521404	-1.774789996930851	-2.8165602350415697	-0.5384889194226998	3.069330140388785	0.7653197841939178	-0.5067179623348925	0.3019354148787963	-0.9954565989224958	-1.309798673875367	-1.4077775927488314	-0.47712125471966244	1.1743291227373496	1.0862814961911467	0.19916529609750638	0.0	0.5491303739331511	-0.27482272280677383	-0.17549701715444316	1.9807972698229497	0.6468695259900141	-0.7359535705891888	3.265876767290799	-0.40522608494279494	-0.47712125471966244	-0.31721426650664314	-0.5726935090453257	0.9798803701082918	0.4976209203080454	-0.3842533059311557	-0.47712125471966244	2.8761981820451936	2.124618690358108	0.9884928598239788	2.5349840601615057	2.945896003398713	3.3823994089692944	1.170041379908726	1.945959209851699
chr2L:13842000-13842499	-3.342330491884568	-2.858712898148006	-3.1857301247656347	6.647591590317664	8.230899128097505	9.715258211899526	4.490250320041815	7.509605737681925	4.603846317618378	1.8467590331001522	2.0873441994815765	-0.04825496641218059	1.1577360383742827	-0.7036982286773559	-1.2092014043266581	-0.18569579102661496	0.743481877505264	-1.048694421689799	-0.686697039037387	-0.19531492919962373	1.3661886649105373	-1.699186263019706	-2.049265393124745	-3.010554439630524	-2.858897296513712	-4.616580710446272	-4.007480581867161	-3.922991803560632	-2.7776124731127365	-4.765416277370839	-4.869818373990089	-4.931822358536019	-3.244523641521305	-0.6340794333801445	-7.222340329008854	-8.767184113599091	-6.847882063720063	-10.142417654045914	-3.9370614968578352	0.5376096166103841	-0.43211510552027566	0.7857295573739368	0.0	5.767437254509061	15.074150104047696	20.997125070759385	15.769270982750637	13.072943564228982	11.11907647396966
chr2R:20488023-20488522	0.0977212160900554	-2.4851330542879286	-0.75921848369521	-0.9686234429107519	0.22407746444571308	-2.0915469934552866	-1.2715654423083422	0.5981135073202736	-2.7635875472029565	-3.4184461275510096	-5.198995322993144	-2.1161837094249316	-3.4236201586937147	-1.5655547360956243	0.4187232947744797	-1.147281908675908	-2.3535382647293877	-2.305796756892172	-3.3974259552658577	-3.5022427283097404	-2.87974333683097	2.329934115896598	8.628281094039469	9.12146628401642	10.58816485978305	7.197113786239595	4.249300457322092	4.150997983718306	1.931048483328382	0.3842533059311557	5.8277798486280386	5.044030952167152	5.626572044182786	3.7913547810648693	2.0284698882897008	2.0047409476976443	-0.3045374400578128	-1.2242117576453344	-2.3860992987444285	-5.97488049203229	-5.96831745967696	-2.963562646170394	-0.503350809406816	-1.7961616150845634	-2.463462684056891	-2.343669252928687	-0.4845551912985923	-4.497778157434793	-0.9505848743490439
chrX:16549533-16550032	-2.9774016808312385	-7.037283642458274	-2.268284711463807	-4.046210469662109	-5.3884040541532565	-6.248835501458285	-0.7514711400864749	-1.5033938255410662	-2.354724559498437	-2.6758257952295788	-0.7887688914010347	4.409144954807473	5.529478486603037	5.767278719709406	-0.6957709380144035	1.018205711680789	3.0198574456681513	1.6677305897920267	0.3842533059311557	2.4318490132639217	3.2779066464853224	2.8982567407266098	6.1314956683347575	6.839301985652708	1.3530079183022206	4.386148632318132	1.6395756442868248	3.4103777581319865	5.371935514287527	4.222158333353622	4.470963513765647	2.0585779827269	5.54498758011146	2.45909010012105	0.6206596021454778	0.40059404466744597	2.09521745059091	-0.6735524664601431	2.054294182211595	0.44219811180301904	2.0027685766756016	5.5713914846177355	4.453786679414972	3.5881635007434394	4.516615154990612	-0.22934734318454403	-0.7977241287068273	-2.9449768716853892	-4.733533045937716
chr2R:5465005-5465504	6.481866197110181	3.5723633586717076	2.286342921985965	0.8336768268350303	0.7357788233238696	0.8344636349670324	0.822173113387522	1.1737218734474009	0.3633164851422639	2.7530860357174425	1.9312334539575824	1.01589246050315	-0.15481122667055863	-3.4988299274617063	-4.547413480130492	-2.9111985416794184	-4.976066503526394	-7.876302601708911	-4.618110186333098	-9.520990823445898	-0.28197937605734136	-8.630525103732591	-13.518919746530987	-10.235441862830971	-13.420442425706126	-6.412632543734584	-9.354428980727096	-3.8686699539617195	-0.7359535705891888	-0.47712125471966244	-0.7359535705891888	0.32675222119505476	5.29186303116033	9.970082358418695	2.308278723629282	5.31834989402546	1.9101446850381822	1.3762196391577162	1.061146143340535	1.958444948670421	1.0929547237508628	1.7046612578386138	1.0475284597712675	-0.28657736912886117	-2.070046418208715	-2.2038340991873855	-3.706115002345133	1.4637527426815686	-1.9875561677769946
chr3R:7622222-7622721	-4.837103425591538	-6.907340870676476	-8.916643194172028	-7.234378208261606	-6.131224474765868	-0.7359535705891888	-1.4637527426815689	0.0	-3.8982400062595803	-2.024615537749528	-1.0668755590631576	0.0	0.288769123076823	-2.6026162916570725	-2.573078937883136	-1.2728611075149725	-1.6817050023808138	-3.5765458303850264	-3.266628947134102	-9.13195836859907	-7.322363447775493	-6.999520407634534	-6.018472632694805	-3.206376248142059	-8.297645469904129	-1.967221329436397	0.4333694895193577	-1.4800448607547048	2.0357856799155085	0.8807275879539905	2.125322385448544	1.2066940756049873	-0.7441873450439888	-0.3842533059311557	-2.680658269612686	-2.164381543834803	-0.8897028764424427	7.04557986143831	11.391354892278365	12.230881739848188	1.0611283400728413	7.117190856370357	3.8396915030550125	0.379620887965653	1.0848327538038436	-4.139269707646408	-0.2349652968598685	-2.498522450583785	0.0
chr3L:13383100-13383599	0.0	0.0	0.0	3.071962491400846	0.3411449834230643	3.9026097523923844	3.0840676264260445	4.135613154228489	3.551369120001043	0.6291125538252074	0.28972707936814057	-0.12162924244634586	0.9816728358761138	-0.2887691230768229	0.0	1.1064770844568605	1.9084850188786497	0.0	1.568095614860008	7.471578739641208	3.498893342215602	11.306052139793417	6.8097765229941	3.089231458252305	0.9076152936516048	-3.7761185783516136	-3.695320480933488	-3.258331435000037	-5.772252209506451	-4.135613154228489	-3.8847679259086036	-4.447259482307013	-5.38303629064204	0.3842533059311557	-1.9605523250565684	-5.01426884800126	-2.692849199401418	-0.47712125471966244	-0.47712125471966244	-0.3842533059311557	0.47712125471966244	-1.102851703971764	-1.5842972928375334	-3.7326457140234264	-0.90716148513532	-0.355161630000432	0.32675222119505476	-0.32675222119505476	-0.663699227713116
chr3R:2471222-2471721	0.6252873828651146	1.1416133483953088	0.37265735776892894	1.110045103609048	4.537539065617379	3.9302113451990506	3.391649516257639	1.436828227411989	-1.1737218734474009	2.1476925189394085	1.8066595431377876	2.27958737646176	1.4613387144779497	0.5211681367090035	2.1458266834927833	0.13906948780066558	1.514637066989744	0.9059652567236041	1.922924649580727	2.95359595451237	1.3768430568588477	-0.47712125471966244	1.7036036592763888	2.125802259732868	-0.9207074752827707	-0.5847731288570923	2.529511213442851	0.6461910164107724	1.0668755590631576	0.5351589729539065	-0.32675222119505476	0.7138106159856774	2.9100542344796434	1.21232995731091	0.449242699556326	0.22548736348459417	0.3577225770436985	-0.06220067218711599	-0.059795904274158346	-1.2879950257890205	-0.3792506917234945	-2.1716952723334937	-0.21634797820336052	-1.2068384389877373	-0.976221191146473	-0.9816728358761144	-2.4123394492012182	-4.378760876984694	-1.9796209155816606
chr3L:16705100-16705599	8.659362009982774	11.102683265427643	10.70848849565487	10.814091175810983	4.830009206282526	2.7958490659507893	5.451613426740816	0.03252890163768869	2.2470141436920086	1.0201316890889387	-1.012066476169976	0.031865428920086876	2.0363224490162977	-0.276567727064533	-1.1919900747879137	0.1560062606071906	-2.509195033987778	-1.824168244267662	-1.370624968151166	-2.478240828722916	-3.017829106376209	-6.059022203129092	-4.852750874678201	-1.1082486259178754	-1.0760471848341415	-1.9011300268709683	-4.640177881670722	-3.636501340405273	-7.378870448580801	-7.438178316080636	-5.84408503895719	-3.3126883389192354	-11.04212531676044	-10.208535569315826	-7.746766433609092	-11.613803572098526	-2.7285928155171044	-7.864223794851795	-12.431759973442814	-6.686961911710536	-11.833787051888793	-11.330106430762903	0.3842533059311557	-7.33891637362586	-1.5914876501123962	0.0	0.0	0.0	0.0
chr2R:8038005-8038504	-1.4828799070068084	-3.445962511786204	-1.656407869777932	-0.47712125471966244	0.47712125471966244	0.0	2.0263842005857162	0.4507599460790556	0.877767060281167	0.24062334122190882	0.0	1.4637527426815686	0.0	0.47712125471966244	3.174297373232515	4.258565252125553	5.040526989444672	2.265111574250747	0.0	1.0836360304273394	2.1778157199035566	1.9120257042370223	1.8539290334117917	0.49561492303654897	-1.0466924622419154	1.640043737522993	3.689234174208685	1.0474034514751487	-0.47712125471966244	0.32675222119505476	-0.2989394112971893	-1.5842972928375334	-2.1534346637505277	-1.8164833031895622	-1.494051948349921	-2.263778740930644	-0.47712125471966244	0.3842533059311557	-1.7182984347281167	-2.211360536812885	-2.8765827685871277	-1.9384594277721678	-2.7342920900121364	-1.0285373375970515	-1.9210883637593554	-0.47712125471966244	0.0	-1.7420883001685574	-1.7040525797856432
chrX:11233033-11233532	1.087937603989098	1.3556679005074457	0.7637822784523078	2.539174997815362	-0.47712125471966244	0.0	-0.8993060048446766	-0.8255694083930981	1.621939709406928	0.29815214289168646	2.1725416806251987	1.0638281576422768	0.0	0.47712125471966244	0.0	0.0	3.422843051733796	5.367104145461471	4.4519363896445805	-0.47712125471966244	2.6514892116669992	2.772213046276768	1.5527815251309367	3.053628043221952	4.514368045264596	3.928916931521309	0.47712125471966244	0.46660954739493005	1.5689787428799586	-1.3785194957488907	3.284581331946627	-0.12103732160965751	-0.6383073482902312	0.05979590427415875	-0.28612650981466164	0.0	1.1058517429292947	0.0	1.3922396705155053	0.31401173680766375	2.7380093150950153	-1.7050524615266562	-1.1737218734474009	-4.5093391495138775	-6.251611718333121	-1.2058628001378644	1.4637527426815686	0.0	0.0
chr2R:9370505-9371004	1.7080806449275472	0.0	3.808020419899619	5.1025972954187795	0.9356759670197776	1.1316729247829798	-0.7098193681833209	-0.8127553005374929	1.3047523870267173	-2.415014371157029	0.6763754433137221	1.789986097017428	7.212945198450992	4.614103792348118	10.154759977791006	3.754400902436971	4.5013009097097605	3.1375560858568052	1.8974258159515704	-2.6187324960980916	-5.280879615869675	-9.706764652683296	-8.4475073779396	-6.327479175723186	-8.904088647552744	-11.890599226063006	-16.07202954543864	-15.087320624358634	-15.560380496855323	-2.5570484588996667	-6.571188167096239	-5.504398398898639	-1.9084850188786497	-2.3425889041682733	-4.200846267610788	9.797419073485877	9.601862705195776	4.6132399745445465	6.161761345049925	2.068504670110824	0.47712125471966244	1.3836034978805847	11.90915000519535	15.484381674619325	16.365556540701547	15.47524809683215	8.158437240786695	4.53680648830397	3.3465362550269004
chrX:1215033-1215532	0.43482469162097315	0.3856598109838653	0.0	2.2126488497089816	2.3520579923601885	-2.7285928155171044	3.796675178589326	0.9759660979290792	-0.47712125471966244	1.1447480817147198	4.909691808707885	5.108032435781452	5.2359361858758895	3.2318662746107067	4.43153624231502	6.168217556524033	5.383558446205374	3.857222481437671	2.0030811423155113	2.425820389546143	0.6560272561130316	0.0	-0.960390302460788	-0.8201453122382141	0.9253974570971885	0.874579164092074	0.5722315223304937	0.3731327687591462	-1.8083920906181905	0.43010087878964137	0.2619037538651565	-0.28889876502240275	0.2895533370680778	0.6232779553839667	0.24015969371663792	-2.8607113809860083	4.22994710004473	5.7811314099274975	6.321180830197944	7.705608856429866	3.3559695341687883	4.226932319923178	3.932483862077673	4.121469988752255	2.5031581247468133	0.19137868848493894	-2.733985505627596	-1.9942438741469082	0.8070447727640006
chr3R:5603722-5604221	3.705125935450535	3.9484254906562155	7.070590119663608	3.538583122823102	3.158162337831675	2.653171239686641	3.3246803366476847	5.044203772220282	2.36137293877471	0.6825838075298917	-0.931040163746799	-2.2591907226912524	-0.9884928598239788	-2.091802009192617	-4.497190173267746	-2.696146247724153	-4.463421524128593	-1.8232493654077582	-1.8200716168333928	-4.853341446123329	-4.852750874678201	-1.002218800574404	-0.2887691230768229	-1.3821770810048504	0.47712125471966244	0.0	4.45055931050435	7.6305240063161355	6.836965086368462	4.674152815451514	5.766791212471998	3.6936963893101935	2.6526483246479633	2.591285950286237	0.9709402078173912	2.1819911587157135	-0.6933282748864568	0.21886834330882768	-0.10681527016050316	2.765709465989954	1.6175616881112131	7.818107070364177	4.799649804234126	6.072395653494979	4.911683152844441	1.9593659076922492	0.5246150257855183	-0.6128345362900138	-1.8357083305530246
chrX:8982533-8983032	-0.3051291903984724	-2.4411833764752173	-2.535172286369039	-2.970247190028654	-2.60853442337572	0.5552050987676277	-1.2226978915058884	0.7416438079125628	4.8764122917179185	3.239002430801536	7.083111892051286	2.8696559836553757	6.61057973878298	5.4725992059006865	5.837961542830562	6.005432545672687	2.480253174700103	4.494143703054069	3.432740935162923	2.9989953359325763	0.0	0.16130308697746265	1.4331399878155484	2.656794736445494	4.609335473435873	1.2557274050637237	-1.0187519831736906	-2.8072547053580292	-0.7852133809110589	-2.268574738014691	0.17855413821447455	-0.5308197278695745	-1.8277198973038313	-3.0765688739952597	-5.746127461666228	-1.7125741049951855	-2.676037270432276	-1.9527086750937486	-2.486452484343907	-5.851645129134134	-2.062572834321025	-3.6963133250587563	-3.884908372303392	-5.979192180477808	-2.1523945837857013	-2.3675579482378066	-1.387669360318689	0.24517880602731815	-2.242412517652149
chr3L:16106100-16106599	8.603177904590979	10.47684783901486	11.718709526288617	7.8751239005410625	8.505035585699613	3.011995704180153	5.373992341571121	5.874557505304093	3.0772819925023143	-0.8394478055488994	0.0	-0.6105060343576436	2.1778157199035566	0.6242289162854058	-0.4919087010145014	1.2544689819754562	0.0	-0.5461807351831426	0.11783808913647234	-1.3043998452565397	2.1795966928965793	-0.18024763786762657	1.3124749025112545	0.03266663912749191	-1.9775476216341321	-0.7196215501147826	-1.4129624124538482	-0.9486849929010753	-2.3949617469482236	-2.263230978990982	-1.855808769998001	-0.7069219597889024	-0.3171926492583783	1.6692805746593704	2.0889388544924277	-1.2471147960533668	-0.11021308140303908	-1.1864248026089619	-0.21729148648664223	-0.578712923109833	-0.8385285796355225	-0.7310618358267154	-1.2861197121878343	-0.5969898904081319	-2.0506664834887687	-1.759858276572848	-3.8573949600377575	-4.24245891322415	-7.0216064411997685
chr2R:18694505-18695004	0.0	2.273827191390475	4.577892805766096	2.7683873013746183	4.199595391776814	-0.04213271438675791	0.6657684703039862	-0.41675000867014544	0.0	-0.6010621407397195	0.8918558345302493	0.3842533059311557	-0.08396841892339654	1.4953642842218597	-2.3797575630191945	0.4339203196902476	-1.5789896916331132	-2.460824056105917	0.8015872503404744	-1.2773310954088068	-0.2887691230768229	-0.8065359368777398	-2.5933115303905305	0.0	-0.8224152572926291	-0.3126138855614234	-0.47712125471966244	0.18946256670265715	-1.3824921101162562	-1.7240892164434767	-1.8887555363857522	0.8169152425649898	-0.658352537850373	0.0	0.9884928598239788	-0.450714463662663	-2.0246488687730433	0.047598310038907694	-0.5860039597216163	1.5744840523285022	0.25011420724322503	0.5722315223304937	-1.1448870952583252	-4.739721052613931	-1.2994664175175838	-0.41266669012372675	-1.5496009925428929	0.0	0.7359535705891888
chr3R:24972722-24973221	8.445390273261745	11.783078984615397	10.948180528237053	12.433442748200198	8.241099867970286	5.824437173166811	7.3884921106299535	6.496051733022635	8.249646688596236	2.7536495875699396	2.70526508144189	0.8946120674454227	2.826852898933606	0.3432151596820249	-1.9614209637867628	0.39740139403416985	1.3031657116463655	-2.510273919628453	-3.3047326236839902	-5.6287871953594015	-2.7992367896701635	-1.300863216483475	-3.898710537162262	-2.0825556661910025	-2.0947515340057623	-2.3766523978329133	-4.152271203788574	-5.9676152617278575	-7.056069470104358	-10.229193339012749	-4.997468945252931	-9.936492116309555	2.70406608348431	3.065079952611804	2.502098424846886	3.1413652175270914	-0.15600522308365478	-2.789356217107425	-3.7949494740672587	3.097089337613298	6.806612004098191	9.868011739504881	9.172568870971283	1.956748784189805	5.483906914325156	3.0102303239826838	2.55769855968709	0.07393940575104815	-2.455751801821497
chrX:9552533-9553032	3.6811556945855397	5.974409987838305	4.548188138484122	3.696957904320124	2.3944588457188636	2.182752069391763	0.8750201246550149	0.10904878958120034	-0.7824605861295375	0.0	-0.2124130228899418	0.06420762070226169	-1.4449340059368003	0.0	0.03622264544551011	0.4378725314314276	-1.9979869282242837	-2.327799633719056	-1.445180273305789	-2.039579221124092	-0.9652942294281277	-1.9559333563450043	-4.434549253779453	-2.510696428369672	-2.6137518941404783	-3.4689112330010134	-3.157496176787315	-3.7247719949155624	-4.063278849100617	-3.193837633370247	0.0	0.47712125471966244	0.0	0.0	0.0	0.09449071587415873	-1.0998886049033387	1.129088519909842	1.9923172497010502	-0.5389399049179964	-0.38225667920777057	-1.402643165334495	-0.7329412300137369	-3.0030265521894584	-3.2548285000214574	-4.1249547145029934	-0.4098501350143677	-3.4793880340814898	-0.47712125471966244
chr3R:17211722-17212221	-1.0421790870559455	-2.364138303751777	-1.4637527426815689	0.6252873828651146	-0.3842533059311557	-0.9884928598239788	0.3842533059311557	-0.04649443727572023	-1.1314276204603095	0.22855063289416552	-0.04731498594103621	-0.8098151579359415	-1.8599099453710881	-0.9281233285190078	-0.7357890626869555	-0.47712125471966244	0.0	0.7359535705891888	-0.32675222119505476	1.3821770810048504	-0.5050184077099936	0.5646960527259242	-2.504874449871951	0.93281106875297	-0.4450802313594308	1.0596149194935087	3.796675178589326	10.006795957205027	8.698999720312239	10.245831239871933	15.204889574518651	11.952346200222566	6.608088294395183	6.403422955185337	14.852380066894755	8.420638034785876	13.863128931126123	6.5020810232441955	5.629332550196464	1.633487115794502	3.1163562707658796	1.4665485623047323	1.4215173007311412	-1.4165092143046134	-0.24723234211961354	-1.120013649380809	-3.085879868950514	-0.13563667086097575	4.0685704555868
chr2R:16438505-16439004	0.0	-0.3893487198707884	0.33446130887403064	-0.1810508810297222	0.7799219534770787	1.6582583725549955	2.138226693215402	-0.36145188331363165	-0.9945531305912125	-1.1337709951695234	1.709022557075241	0.9028457039716091	-1.54414001559479	0.3842533059311557	-0.6307765895254771	-3.1400173099613045	-1.31826872786171	-3.921151934621958	-0.30735967257511815	0.0	0.0	-0.07475554146237992	0.5563666084316611	-2.114073399508627	-1.3463924403358403	0.17939856154609093	0.1895550602945184	0.6380172731361782	-0.47712125471966244	0.47712125471966244	0.3842533059311557	1.6013442082983518	0.9917648663794182	-0.3842533059311557	1.3020672109137137	-0.5532777934297887	1.2330084897712759	4.076689738506648	1.9609395722181284	-0.3842533059311557	-0.7359535705891888	3.157310157010652	2.868910610913734	4.434311863710303	3.21978587966307	4.430367737017461	0.5050184077099935	-0.37107205997171755	2.88209536510317
chr3R:9509222-9509721	-1.6149793980367964	-5.826114136328304	-4.66246634053119	-2.7814931685177178	-0.3842533059311557	0.0	-0.47712125471966244	1.6744519918853493	2.0199359792086313	0.3467163667081118	1.2446391592131896	0.9424876711531325	-1.2867578594816957	1.160292054734504	0.3335859066639964	1.1737218734474009	-0.47712125471966244	0.8485552036345662	1.174315713037849	0.8212514864993214	-0.6578508253249856	-1.7675000630653541	-3.5921153579274283	-4.2983498978985075	0.26096910304838233	0.5306902801460656	1.4637527426815686	8.739628909813103	0.38396149825292963	6.900216927445795	12.647781215485416	16.914131082909	18.808560987106524	5.394412540441157	6.2448853028213875	8.049869205091115	1.819201483051779	3.461963717195566	4.1119005594798415	2.680515920522018	2.8347355063904813	1.2413509647956134	0.5397379202483888	-2.701279140954924	-1.5336214196529736	-1.2031150410503786	-0.6321733823795769	-3.2624205682719225	-7.597843633775617
chr3L:19591600-19592099	-6.650913497899783	-6.455908431495996	-5.623191549431379	-8.320124549413395	-14.245075829813311	-13.935739631695409	-14.386140160335383	-12.317335469630374	2.5334862738470965	1.018605832709435	-3.0355789374787316	-3.512662418611894	-2.6056082946874035	-4.099884479105123	-4.326517741515223	-2.576711433049122	3.402305363212584	2.868910883109387	1.6166940920921933	3.5122347401007636	0.28349877730603723	1.379969374194907	1.6761787283862783	-2.254016147041935	-3.3321249229700607	-6.034668421427843	-6.511627316921183	-2.4791351655729468	-6.459348810015372	-3.2851631466472724	-2.393347625043419	-4.282415189462214	-0.5174380385299566	-0.16125860883478269	-1.3541565521551198	-0.8050409046030339	-1.2720289659820618	-1.4921058254033057	-4.5426853831634375	-1.2795190063798048	-1.5730655380786358	-0.5563979103281769	5.4920164393621205	2.650469816031902	-1.9084850188786497	-0.6383073482902312	7.31633788775415	-0.503350809406816	2.5349840601615057
chrX:10639033-10639532	5.881049187420151	0.3842533059311557	2.1589988735008263	6.935123659686594	8.090234574384041	5.624197934401833	4.3857695183249605	4.699099391948494	7.591247540034563	3.653404294259763	0.9884928598239788	6.015750136421297	5.76098529602657	4.665100611881852	4.635871333343516	4.146424896874087	0.9059652567236041	5.338217530409501	4.033681767166816	3.747690954451299	3.7344259280927448	2.0317879747617544	2.192173086549883	2.103909485135556	0.421901520907638	-0.051632146342997634	-4.470801306074139	-2.2976299180995907	-0.7942970830674827	-1.329725139985688	-2.173729984157511	-0.2004613654134924	-1.0596149194935087	-1.28140569609659	-1.4003277827195901	1.6472386617753498	-0.047456013686294776	1.513527074941353	0.13948638334340724	-0.14152892782810203	-2.9435255611532463	-2.566849746233196	-4.235630271084117	-5.585407507399088	-6.327390666993028	-1.7061617493210108	-2.342610621181711	-2.7957620818208415	0.9884928598239788
chr2L:5542000-5542499	-0.4916747294915422	0.3530558482903586	0.6768400714628298	-0.5124085519342497	2.143281807129899	1.3821770810048504	1.4134205565577243	-0.5101914850214341	1.2562780188363827	-0.7613668050555036	-2.015427569325684	-0.6020961293160536	-0.47712125471966244	-0.18025508162484644	-2.349102210231872	-0.9600904464557299	-1.071281216822107	-1.106017488851578	0.6073001590516042	-0.33185458887607544	-2.844119687484483	-1.6798090770675707	-2.259221526934243	-2.8008398702995594	0.5998344866425706	-0.2681854859691827	-3.228404291259905	-3.158476665425994	-1.1052474089775342	0.0	-1.9294677241367924	-1.0863847946778022	-0.8499599248297253	-1.2803532539158207	-2.2253226879321817	0.9119342423678211	-0.30735967257511815	-0.8768927084489615	-0.17243446720517083	-0.6252873828651145	0.7359535705891888	0.4504498723345397	0.45804470803888025	0.4505852580480482	0.0	0.9884928598239788	0.0	0.0	3.5357078205257735
chr2R:17409505-17410004	-0.5756503639343041	-3.3193723083209425	-2.2696837725954446	-0.47712125471966244	0.0	0.0	0.9403735697423387	0.8551484209528779	0.8577499742355942	0.0	1.1276210809418024	-1.153517570073711	0.5705693760672779	-1.3895457677082823	-0.7353430587749034	-0.8595840355837159	-2.0779992293298095	0.3842533059311557	-0.47712125471966244	1.922924649580727	16.060420529587642	20.355208418416574	21.18641896243682	21.121262854564044	10.136012049318413	4.905101156406841	5.907201597792271	5.174428062023611	4.07959625740981	3.6056904039371873	1.4530769690557457	0.13648716400690244	-1.1470869616316808	0.17776942923160044	1.3886101687377004	-0.9884928598239788	0.7893364301697365	0.5293190043763244	-0.6850624757986161	-0.47712125471966244	-0.7359535705891888	1.3274595450739337	1.6965487403540631	0.7359535705891888	0.9884928598239788	0.5254771714478136	-0.9882574019001348	2.134466217994466	-2.577789006200567
chrX:7217533-7218032	1.2569369984668664	-2.6148796483609877	-1.3535241139557872	-2.098762832910192	-2.0196584734665968	-0.1769004624106992	-3.2018601070187285	0.9059652567236041	0.7502744626409993	1.6875797829967418	0.47712125471966244	-1.1284673631438473	0.0928567013854277	-0.32675222119505476	1.0968480612321947	0.6496479210718725	-0.4709744519369288	-0.799173353397141	-0.4482524156806195	-2.846793542511336	-1.5040165661675615	-14.72308903687861	-14.849540048515015	-1.2813406034374712	-0.9884928598239788	0.3842533059311557	5.764999682504446	2.949754220358088	5.104775895210192	2.726121140332288	2.3712597414675574	-1.049304989597566	-1.8262763795374433	-6.56486295969482	-0.6867325911188109	-4.687041626200664	4.2821923184118384	2.4845751119064308	3.623385135702781	0.6412877469557345	0.14277677466388472	1.4637527426815686	2.3286248352848276	0.5722315223304937	6.236830081968016	3.0037264760376945	6.6289429179895105	10.216738528837334	9.987134570943441
chr3R:19994722-19995221	4.020996312349288	3.1131482355078997	5.762093191715179	7.666378782996832	5.580604389121866	7.579353510030983	3.148333947913359	3.62702742489602	1.6467100873867402	1.6748772035875474	1.8650397021677174	0.5857814335971566	-2.2425493505583614	-3.0519616567146164	-5.504113521908695	-6.3408710610833925	-4.113249357489101	-3.5977351972508336	-2.8523996179571807	-5.266000895802027	-5.00902553575532	-2.0312686555689363	-0.7359535705891888	1.9455464462009688	2.2811602109406954	2.288708525710831	0.4412591368720434	-0.6766859381262006	-3.1604117857880083	-4.03153403325441	-2.6257358555624593	-3.8321266015033837	2.149664181406888	2.704923968589257	3.2261325823444866	1.0232693369636803	-1.5405931239670099	-0.7154481763113069	0.18290974735911472	0.20600976294071402	-0.4679925714418186	0.05666055005475899	2.7185819956552164	-0.3371030717244663	0.2795334760612535	-0.930021385469254	-0.42488817449501387	-0.6870422500919896	-2.6257358555624593
chr2L:2037500-2037999	-6.106041862523665	-5.212267376550152	-5.754138613024613	-6.659960394194338	-1.656261086750295	-6.965147657315442	-0.9873217134868402	-4.5244338893693135	-5.443501491996605	-6.997435936903541	-0.24098050307966506	-3.527576880706941	0.9884928598239788	0.47712125471966244	-2.8165607453192165	-2.262273430358357	-2.4652155574996186	-1.9767842401307438	-3.149172019711394	-2.975343679187306	-4.064557957206732	-2.5579788974899995	-2.0196584734665968	-0.3842533059311557	-2.788120486295673	-3.7660685253643535	-1.8315888101012745	-3.1835698841457507	-0.7574612041221589	-1.4239307621875812	-2.806722396894187	-1.3821770810048504	-0.47712125471966244	0.0	0.9884928598239788	0.0	0.2902123796489918	-0.8098771338441022	-0.8015273189011486	-3.3011515598093584	-2.288273215957234	-1.440773848999603	-1.5666155630778937	-0.6277894594976562	-0.5067179623348925	0.6432506966154484	1.389230603886102	2.7027603521174974	1.2728611075149725
chr3R:8208222-8208721	-0.47712125471966244	-0.8585813757807562	0.0	0.47712125471966244	-0.35855293544454836	-0.14410262828942233	1.0347268436752526	1.7838293593572214	-1.2368429406975945	-0.4976750298646391	-0.8354475085531117	0.4480074600975581	-0.23647017700345282	-2.75728941672034	0.6592195010777484	0.0	0.0	0.0	-0.41616195531597494	0.0	-2.1022329820703303	1.025297533483986	-0.8726335178593763	-1.4493045492825376	1.5213915413157577	-0.47712125471966244	-0.9884928598239788	-0.9884928598239788	1.3223394088998013	2.4841304749841173	4.331327300955158	0.47712125471966244	0.6500485400342132	2.666934374018516	4.619845738369605	4.776575860431287	4.593474714012036	9.390517659296506	6.23144770109899	2.661256431343719	7.0897364472722675	4.847935013088931	3.9628279144078467	3.32649525837826	-0.6362278866733105	-1.784724312446605	-4.949912043979162	-7.020598296760091	5.464386949079027
chr2L:12055500-12055999	6.68596478622507	0.7875892944361568	7.56602380586832	3.4802351048410025	7.2174960602480125	8.897699141461775	9.985590966536558	9.393322199715387	5.034544492820815	1.7205990679778655	0.7698079610324814	0.47712125471966244	4.40812168793212	1.9088805432207399	0.0	0.47712125471966244	15.562115523864962	12.198074677048801	14.127838309406089	14.907303163748303	9.81070169970174	11.605423138564355	5.650713047943728	4.036078468752982	4.144171829157369	2.6942711035093967	-2.399760074431695	-4.5408689158428155	-10.363562265979942	-9.97267469985266	-10.024087173590607	2.988138011974012	1.4637527426815686	4.399044177190881	4.729764782860293	7.0944705167458455	8.316899799545535	1.6731818920771193	6.104242335319242	4.432161113561043	1.6561044328411454	1.0082882452899191	2.036733417652727	1.3567655093380275	3.7007607167618657	3.7835453695248313	0.24737957355951293	-0.2887691230768229	0.3842533059311557
chr3L:1502500-1502999	-3.7330923605196182	-1.733273313727979	-1.9723925738388715	-5.20296032007272	-3.02322056265955	-6.628013263421908	-6.634324180976169	-3.480419061843058	-4.0809684167350335	-3.967640325394381	-2.0721901217474317	-2.7806373122838335	-0.6816519536376183	0.0	0.47712125471966244	-1.0109407105333987	-4.14313793131189	0.0	-6.612425486623743	0.0	-2.912013646899199	-2.973600798571935	-0.42356020521108806	0.10942717793621408	0.9884928598239788	0.9059652567236041	6.762803557828799	1.7329619857172553	8.550618192983135	8.557878453251991	3.701872536813456	3.5188573338833757	3.8671837569674246	4.200846267610788	2.8199741998413663	4.710508711603968	11.36494236204578	12.467007782240866	10.83553702596089	6.88688147967606	5.114090604217933	3.213623094454448	1.2323995031587591	2.50009120302993	2.35994788133384	6.04822110185826	1.736889470952793	-0.2771873335899029	0.21206100937644654
chr3R:27421722-27422221	0.5229304813946626	1.4243203356188652	-0.6749299589423696	0.936732692040183	-0.7188009343212515	-1.7301722605336094	-3.095471429994976	-4.203213642791078	-2.263428330822492	-3.213394347777745	-1.5855219450144515	-1.6802289238751131	-2.0028587336966006	0.47712125471966244	-0.5465142499416348	-1.2648497697721153	-0.9568070777091172	0.46660954739493005	-0.1826148626765881	-1.9330516924433963	2.7470463032775916	0.42096360853724274	3.4472396340802907	1.7848951554925079	1.8432089951297348	3.6118161933956716	2.147340936884245	1.9609395722181284	2.0910442377234584	2.803989187203265	1.2889824846194067	-0.6124536294155951	-1.8326327732478147	-2.18853552913724	-3.3804354505502947	-3.033736023632532	-4.824624644516165	-3.700655225942636	-3.588169662580175	-2.425227408378914	0.47712125471966244	0.0	-3.251719486552034	-1.6125504013706502	0.21070289983532975	-0.9884928598239788	-0.4162595614575358	-1.4011090215971331	-0.6615066236995054
chr3L:17345600-17346099	1.0858987342723014	-0.47712125471966244	-0.47712125471966244	1.3328438427611755	1.6432643673931602	0.0	0.5382452070058935	0.21070289983532975	0.47712125471966244	0.47712125471966244	4.860597892565855	4.168007167255234	4.253289158918205	5.10260636099314	1.2660114103090723	5.1952572157055315	2.041607353754931	0.7698872020489907	1.0599632331942366	2.720554329159065	0.49561492303654897	0.47712125471966244	0.9257198534956989	0.36327179464001724	-0.9884928598239788	0.7359535705891888	-0.7359535705891888	0.0	0.19916529609750638	5.110018368453948	4.1413784845990955	5.931873600798231	2.524840476092576	1.087636782058556	3.188408207312201	4.3378605634952105	3.972388218835181	0.32675222119505476	4.767135850739836	0.8146844934204033	0.48543331568908393	3.6943425211161047	3.540306406666024	1.7300658934888835	0.7219517412874165	-0.32553862126456756	-2.218298252185262	-0.5234384870639825	-0.32183443157765007
chr3R:14484222-14484721	0.0	0.0	0.0	0.0	-2.0116693507801315	-2.425746303048413	0.8881232239143072	-0.7188009343212515	-1.031198171616967	2.5451521073721257	1.5505566669786814	0.6099834373019222	0.47712125471966244	0.9884928598239788	2.591541282347407	1.1160296869183521	2.064418087773893	4.001842050071318	1.847187341080408	3.243170524969071	3.2800856363799693	0.16711877743474865	0.0	-0.40728601883121296	1.284110582100496	2.7677454344292474	5.229581645178208	2.617228508843201	5.20131157959405	1.743695692465778	3.502135550436043	-1.4477763143210869	0.0	-0.7610157394647643	0.7005270242076826	-0.23182407035749636	-2.5245188918391146	-2.650753490910691	-1.1034124364276754	-1.735388523101218	-2.326146531086494	0.7316588571335291	-0.6678321081425198	-1.2524973588679902	-1.3788950849798403	0.08774121346764935	-1.93154041354106	-1.3983455018111317	-0.7139532889476377
chrX:8570533-8571032	1.55755469545042	2.0001985486217593	2.8001446086040063	-0.9884928598239788	-0.9297360281184016	-1.8682058723174575	1.7276385736122655	2.5191051456796343	-0.5533474488829241	-0.10029296151355734	-0.792593127941174	-0.11641824332386537	-2.2248021302805503	0.4566352939660644	-1.9518544929638333	0.3842533059311557	-0.47712125471966244	-0.441818328701712	1.8104078056200323	4.278832297716297	4.3960631982899345	3.61625229846797	2.3712065574643697	1.7144937855204327	1.874862225498574	-1.9983743852111104	1.4077775927488316	0.619211138119867	1.171228640609484	2.949754220358088	-0.7316588571335294	2.2624558441832505	0.7275475737908186	0.3035790041103283	1.8627586147503252	0.13280442942035423	-1.8164833031895622	-1.164363533182028	-2.6471223228165677	-1.6472860105196525	-0.9721821098704675	-2.045196761365565	-2.1398109634475606	-3.6008092639735048	-5.913438246369309	-4.132004793051119	-8.627976592644819	-8.13035150444752	-6.352166934846559
chr2L:9576500-9576999	5.672994391045445	5.5552685676920035	9.535597613823006	5.69504159710533	1.3821770810048504	0.0	3.6561313376695135	4.27609789103169	6.976489220400775	6.5126899626020265	5.392317691144136	3.703099052064333	0.0	4.431410016390811	2.254016147041936	-0.3842533059311557	3.536936020478592	7.396923872533175	4.370953064324941	3.588741353120113	0.8515281683809037	1.0803180696540178	-1.832538075781108	-0.0636026983410873	-4.332847505726867	-2.7094869358521168	-3.600437066109258	-1.016043547944481	4.194038383132974	3.0177570212302847	4.594980233834841	-0.2978321119437092	0.09300418679277175	0.38405406921379126	0.040022436637406955	-1.4074847016858294	-3.2716159147789514	-3.1808245693331103	-1.8707509063162713	-2.270238725332187	-1.620945568171723	-3.113455771017273	-3.4944893193833018	-1.9074029041899183	-2.4781717280266986	-1.4384164210509827	0.6252873828651146	-1.4428867615955072	-1.833602559937723
chr3R:1057722-1058221	-3.422249307717049	-1.0207278168414113	-1.931018855792734	0.0	-4.223770447428291	-10.322829107582912	-3.6251401637034273	-4.421296443825313	-0.3842533059311557	-6.608663401993634	-3.5594312850279977	-7.320472411918752	-6.108203217328016	-0.37107205997171755	-1.9769857196479577	-8.132168466819724	-1.291607942702976	-5.174665512959241	0.0	0.0	-0.9884928598239788	0.4359239231164445	1.0668755590631576	2.1159571989241295	3.217940448478106	1.9084850188786497	5.778756452183288	5.668888414140069	0.0	1.2780642861172016	2.4095937039793234	2.039428844266892	8.287967339826672	0.6252873828651146	1.5040165661675613	4.219049466881194	4.454313505283057	7.881429921226314	3.668571313443251	1.5583365492391525	6.715502902533144	5.720698701984543	4.591793701674131	4.39649742312194	2.5482601429158827	1.1737218734474009	2.3349437175223904	0.637033640516773	2.532405238475601
chr2L:16816000-16816499	2.452317070213432	2.910933323418393	3.142213002612173	0.7904873981557092	1.9454329396629568	2.1122623132864558	3.635847589698961	2.7967053973028517	1.155737154037994	3.4423937093946853	0.6826418745860997	4.269307237176353	0.7353430587749036	4.210208130128754	2.130205269747237	2.55769855968709	2.912923684963304	7.507444820579195	6.470013337715255	4.4301907102083	4.278935026571087	2.0894232624971543	2.3027234746452803	1.9154872164213195	3.0797713839015275	1.593540033490082	0.5554621482207398	0.36164370788694444	0.4709744519369288	-0.5324546898842198	0.8315540567031127	1.8696082321672596	-0.620964078114393	3.5474349239772867	0.6816597392126412	2.22775398775752	1.2410956910405004	1.2899720378120274	-1.9509004788477016	-2.7807255441357466	-4.110327426576847	-5.783087213740751	-4.53375705176954	-0.6150971031078833	-2.0925105906323913	-1.8299674387583769	-1.4629340225062355	-3.329068236843052	-0.07996039571623495
chr2R:5481005-5481504	5.29186303116033	9.970082358418695	2.308278723629282	5.31834989402546	1.9101446850381822	1.3762196391577162	1.061146143340535	1.958444948670421	1.0929547237508628	1.7046612578386138	1.0475284597712675	-0.28657736912886117	-2.070046418208715	-2.2038340991873855	-3.706115002345133	1.4637527426815686	-1.9875561677769946	-1.8873971153897233	0.47712125471966244	0.32675222119505476	0.0	0.3842533059311557	0.0	5.46089302280745	4.409390969546239	8.350159888543377	5.885726051342768	5.085802510771797	6.699901419720159	4.943444789695453	1.256129227469748	2.737157807630637	3.0683425852630215	3.699140279826429	4.460201809988321	0.7262844422466015	0.14277677466388472	1.6343275215887776	0.9536146463525017	2.0575153046550008	1.1956774893271256	-0.6027202217427896	0.5252681425617706	1.1737218734474009	1.9084850188786497	0.7018909800867386	4.237035832111569	6.975305321515144	1.5781838836615223
chr3R:13442222-13442721	-3.9996224510518608	-1.4477763143210869	-3.894621874453085	-1.6882484825462594	0.8807275879539905	-3.306582997357962	-3.3031915637250644	-1.958719868764778	-4.117211087203229	-2.611902254021614	3.1116449905781733	0.3842533059311557	-2.885071400065702	-0.8895263519618537	-1.149418733634906	-2.5593690455019162	-1.2681441372417992	0.8007463541799725	-0.5115880358809525	0.0	0.0	0.0	0.0	0.0	0.0	0.0	0.0	0.0	0.0	0.0	0.0	0.0	0.0	4.390204644122992	3.0045281269570765	2.3896073453432467	7.686655361962534	1.087636782058556	6.476339894018879	5.417440607372846	7.8822946380963295	6.2016484071124705	4.465847454901857	6.036858397647697	5.856778661342591	1.967221329436397	3.9647586348903734	1.9034153783264425	5.1302231493809
chr3R:16923222-16923721	-4.084570365919812	-4.0456178293272185	-7.518859936603065	-5.37320307875494	-7.712931609393863	-3.080413938030708	-9.598514269079915	-5.25355565347568	-2.2722541460645087	-5.516653391354858	-0.47712125471966244	-1.6179717777061067	-10.028853491103522	-5.0423661863830915	-1.3821770810048504	0.0	-0.47712125471966244	1.3487495342138467	-1.9358630029817219	-0.9091834924345942	-1.0885256346545717	-4.7257152011399945	-1.5354668860438532	-0.32675222119505476	-0.7359535705891888	-0.32675222119505476	3.9144373286664984	6.28059739184971	4.931078063435479	8.029731341676925	4.4679418916115905	0.8411255941997078	-3.0124968953292544	-6.811616029499693	-0.8519828437307096	5.150749755217144	-1.9084850188786497	0.0	3.2902395665228044	4.047180659485581	7.172924373392531	11.559701660481114	12.542153860880656	11.635143961737688	3.668548870880873	7.248196375934845	4.9237586358354495	5.815798521703163	3.8575345902301206
chr3L:20353600-20354099	2.599811688716609	6.150713200823663	1.7451651930085748	-0.4661323415351958	-5.734451855098492	-3.567178455069234	2.2480505972475346	1.914454451961029	4.640482448236039	2.6769753799603726	2.8189822886714806	1.547941063334819	2.5230193163465273	2.514772873646682	2.06344045671644	1.6603142541877995	-2.1718687558191707	-3.449659135225365	-5.062379466288866	-4.120741826905456	-2.3335061886561657	-2.6121585338216264	-4.18703018746469	-7.63493021379489	-4.899020491689068	-6.506513846845642	-10.681514459508206	-13.165616410172413	-6.2667607241680106	-12.959257352026915	-16.409946784709	-18.92855481011229	-14.28179413686941	-17.358140026038562	-11.185135770347346	0.0	0.0	0.0	-0.5722315223304937	-2.385606273598312	-2.5435974661718377	0.0	-1.4112246161388995	-3.064059914934347	-1.5583365492391525	-1.656261086750295	-1.5165785249452894	0.0	0.0
chr2R:6786505-6787004	-2.865512539444196	-0.975966097929079	-1.8930440450891561	-0.9350390031513975	-0.32675222119505476	-0.9884928598239788	1.4637527426815686	-3.3970671121746454	-1.1242849780242945	-0.30295428725626583	0.4547195741423294	-0.7697694117685482	0.861391239957698	-0.39986745964900644	-0.27780161711185947	-1.913431984573955	-1.855808769998001	0.0950548614205835	0.4883443855255757	-1.9120257042370223	-1.061336263477951	1.1828337542214518	-0.10533307886372406	0.6610055706295627	1.5296513527271698	0.18105088102972228	3.4470037739197212	5.0578716518017055	2.977126205167221	0.822173113387522	2.126042159127626	1.0780156299793362	-0.40522608494279494	-2.925781677113663	-3.5283925082501657	-4.034063152191101	-4.841308301089545	-4.099884479105123	-2.6910064945673504	-0.3842533059311557	-1.4637527426815689	1.4637527426815686	-0.32675222119505476	-1.1015551988357526	0.393478103762068	0.0	0.3842533059311557	0.2179128606802078	0.5431424698472817
chr3R:11021722-11022221	-11.62477750456911	-0.47712125471966244	-1.000910226002865	-8.593095048043711	-0.8731932939300534	-4.682242793341779	-4.58470644473275	-7.650121676217061	-3.5804585887746363	-4.225987834701933	-0.5134945978048434	0.47712125471966244	-0.47712125471966244	0.9884928598239788	0.0	0.0	-0.8715167998189464	-1.9518544929638333	-0.4666095473949303	-0.19916529609750633	-0.7881543224747857	-1.8786523708239304	0.0	0.0	-1.2251159391809008	0.2457594292768453	-0.08170889073756064	1.645237781573048	-0.9884928598239788	2.478028987190327	2.041491916451931	3.1669174739301686	0.3842533059311557	1.684872899606169	0.0	0.0	0.0	0.0	0.0	0.0	0.0	0.0	0.0	0.6198678835508505	1.3735595552383557	2.2413275105017805	3.703099052064333	5.3899617821339145	6.809358334333951
chr3R:20078222-20078721	-5.511675159187008	-2.9339495319121567	-4.604155456519635	-2.6207495984746547	-3.55561317950861	-0.8874803547657472	-1.6560627287139875	-1.8164833031895622	-6.749634928974574	-4.388160948092898	-0.8065359368777398	0.0	0.0	0.0	0.0	0.0	2.5234985524433395	0.0	0.0	0.0	-1.4486187363176495	-1.1828337542214507	0.9930699108472518	3.8060756769622133	1.7747899969308505	3.7029578519333093	3.4113933417437097	2.958533140426769	2.8964143168756795	1.2747835442030335	-2.407072193156051	-3.130943312043187	-3.2639076169196293	-2.9461131804126386	-1.7760901286164863	-1.8732952768259625	-0.768727151809567	0.5315326704786151	5.7610746361870975	5.998122205778153	11.278212366192134	9.504584315867277	8.719758990965724	6.122504410975952	0.2731824356398921	-0.33761191599909407	-1.239810717054386	-6.86285188509301	-5.634111240320091
chr3R:24657222-24657721	0.0	2.2722541460645096	3.3094809935336795	3.189232832122829	3.069023082611233	1.1737218734474009	0.08476429707159522	-0.9082119647945042	0.8757045833030133	0.7604370752852269	0.9891453184743764	0.9577996883940482	0.3842533059311557	1.7565421419238025	-1.5906707975797865	-0.12669974133316717	-1.7838293593572219	-5.725807681726762	-6.5491104005451515	-6.6737835575400934	-3.0170076290800676	-1.4637527426815689	-1.4737249660132001	-0.4843002297806003	0.0	0.0	0.0	0.0	0.0	0.0	0.0	0.0	0.0	-3.910017556205864	-1.6239035465511087	-2.8487881560587187	-0.3842533059311557	-0.2575743971255317	0.7359535705891888	0.0	0.0	-0.47712125471966244	3.2478590731096313	2.653424731121464	5.081808058292647	0.47712125471966244	-1.4637527426815689	-0.47712125471966244	2.5451929290479485
chr2L:7056000-7056499	0.6427383714294621	2.9087170282791788	1.777449907417311	1.4637527426815686	0.9059652567236041	1.5518563413506765	-0.42178219511705034	0.7774424734823006	5.408797514234682	5.635864385616505	6.613944028592488	8.94601472388205	8.521369007291542	6.757277436407484	9.308465044440283	19.062076939026362	17.65671444115881	11.386704857382487	15.29238930643392	11.807270806061455	10.993151733981518	11.10469037013287	7.61396532349884	5.334032723827452	3.9890796064332403	1.89889244745767	-1.3646170319864703	-0.8617537603901922	-3.261860439465056	-2.2231532046535243	-6.447943172819471	-4.467231119138009	-8.89028265024878	-8.67059243704771	-10.163280565084076	-12.087580232037656	-5.628188509676883	-8.792931586916668	-8.495833982907637	-12.338136365151792	-9.571012849685033	-3.7908368901914082	0.4765196112889345	2.0586207176516442	2.2889870431922046	0.37107205997171755	0.22469413674533772	-2.9024151133127165	-1.3153209918087991
chrX:7955533-7956032	1.5843169673469322	1.4637527426815686	2.6514892116669992	3.9550089641702693	3.743008664345029	3.3636607227145894	4.084668671073521	5.322009735278263	6.213330499192744	5.235597326779998	4.833201175015546	3.470651957385013	-0.4333694895193572	0.12948496574414314	1.9514245205849616	1.2068384389877373	-1.2445602669577998	-1.9709840220119255	-1.6803594838870088	-2.494461185794978	-3.1062793074273345	-2.9330958213067593	-3.2526389730420493	-3.7178115041319413	-3.406281039816358	-1.9426336659257362	-0.3842533059311557	-1.021641598728586	-3.0649753827498394	-2.8853618768991764	-4.159882194893745	-1.3549858229614224	-4.132386362186821	-0.6867325911188109	1.4637953903445349	0.25478811857768224	2.6240601267541197	1.9374689711675106	1.5843169673469322	6.104497584547415	0.0	0.0	0.0	0.0	0.0	0.0	0.0	0.0	1.3988591711174143
chrX:17546033-17546532	1.6422014869843864	3.3500746463020654	0.4739928366622714	-0.38850788094969085	-2.484091369332026	-4.7488044281133615	-5.330621039212782	-5.459154028737582	-5.112004257649676	-1.956748784189805	0.47712125471966244	-1.8351196129305836	-1.8876451349034435	-1.9372704415513187	-0.3842533059311557	0.0	-1.5843169673469322	-0.8842712202692161	0.4221902335109319	-0.5722315223304937	-0.8065359368777398	0.057148778040683794	2.021529205019084	0.19186358645158416	0.24062334122190882	1.7361499869986523	-0.2620076431622541	2.545476781881866	1.280824299580198	2.133172346825298	1.9527739669186086	1.2702570073661765	-0.9059652567236041	-1.5220731235191487	-0.8065359368777398	1.5093176906255727	0.6554268885134767	0.0	1.1768154586859574	0.5334443120291142	0.5940420782090496	3.3484397472661165	2.4439776078658975	0.963201213152587	-0.4562851316409637	0.45985467760882937	-0.9053544106441044	-2.8869943078128717	-2.655652864554472
chrX:11923033-11923532	-2.315486463440007	-0.03693613966814121	0.47725674701523	1.2741641064605589	-0.726998603539307	-0.5879967951493938	-0.5088452433024031	0.9884928598239788	2.1091458780091874	2.9079900083402888	2.813880919065327	1.7983459170375262	1.3966446066737142	1.5044379282623648	1.2478606187488588	0.8557935353419138	-2.752082151668681	-2.829845710991437	-2.0943793824515877	-2.1365378591214297	2.8951448625715894	4.836033979589565	0.0	4.044504510151477	0.7429642837674074	3.60613327245861	-2.2350884947016825	-1.063800807381757	-0.7755821830011665	7.138323823423796	7.834012534893792	4.955725676978504	5.239459594798164	1.9992609591133406	-1.3703664791702204	-1.258663359455324	-2.0258820100937016	-2.129134516815825	-0.8289514251392883	-1.9852577673673215	0.0	-3.154487782214123	-2.8548664829334434	2.1589988735008263	-4.930200063892138	-4.571063420421655	-3.881347770204787	-5.098984839455321	-4.668369300996344
chrX:1988033-1988532	8.685813955978062	8.219847295521392	7.89430812733495	5.723960689989552	6.2971806816954565	4.505720584004275	6.4261017037945365	0.7715050786303684	2.716109848272406	2.104905338746384	2.2140484558752416	3.6764047804730957	2.152964609941303	-0.24691994101197678	4.956500197368918	0.851982843730709	-0.19916529609750633	2.178728157495451	1.0070660226630805	3.106839469770606	2.215322299555553	2.4916942067386483	0.2234513831330665	1.0909802803832782	-0.0657532670524069	0.9480081002061219	-0.2306397838434391	0.4476782630936227	-0.5613499648978971	1.6021376748474025	-1.2967938293164416	-1.5813505291257581	-3.890027544785596	-4.250730592418435	-3.5011776505404524	-2.8714109688298617	-1.4219364445163958	-2.181991158715714	-2.2326161309588963	-4.40752878072005	-5.685292716513788	-3.3275283474527257	-2.06491275671387	2.4206752029172978	3.2732405708598487	2.82409506570024	-1.7718215396997836	-4.895681776102193	-6.51127926701246
chr3L:9360100-9360599	-0.6814356023446716	0.0	0.0	0.6252873828651146	3.0099847671831212	2.1879224000319177	3.725316027002952	3.1651655963894747	3.216341276541617	0.7895695159961228	0.21719286652404052	2.883022589813741	3.7382441138413913	4.754737568979146	0.3842533059311557	3.2088980153959117	1.7412160115666815	2.802992713578676	4.017759671126921	-0.47712125471966244	0.6009857998160997	2.1016869935597007	4.572661991704356	3.090507364962018	2.077884835385907	2.5578670412999336	4.015128150536187	5.078214215583536	1.4737249660132001	3.5454040981398047	2.371578368972767	4.180665660137732	2.3986650467049837	4.092339516193445	0.8766371117754217	3.195102574647042	2.2712319218041013	3.773075684367753	1.3082886520121928	2.0990627712347085	0.6403331027025662	0.288769123076823	1.464758440100536	3.143296440230375	1.3543785107099116	1.2382038668977193	4.202456238374321	3.7349201070871425	6.70796793300291
chr3R:4771222-4771721	-1.4637527426815689	-11.799247955656229	-21.671244943992555	-30.945049543450427	-4.5163402986529615	-20.40789782253246	0.0	-1.4637527426815689	0.0	0.0	0.0	0.0	0.0	-1.9229246495807275	0.0	0.0	-2.545192929047948	0.0	-0.9059652567236041	0.9059652567236041	0.0	1.4637527426815686	-1.9084850188786497	0.0	0.0	0.0	0.0	0.0	0.0	0.0	0.0	0.0	0.0	0.47712125471966244	0.3842533059311557	0.0	0.0	9.876279031360902	0.0	8.019099617151786	20.51649855020175	0.0	1.0668755590631576	1.9084850188786497	0.9884928598239788	0.0	12.03597759193583	14.596952266460145	19.26879443779661
chr2R:12473505-12474004	-3.2326566499646847	-3.182026564871096	-3.7837851848073343	-3.5807884631016704	0.9884928598239788	0.0	0.9884928598239788	0.9884928598239788	0.0	0.0	0.0	0.0	0.0	0.0	0.0	0.0	0.0	-1.4637527426815689	3.3116851500262365	2.4544964992651432	2.9886670721524076	5.645632709752843	1.4799175630582129	0.7869235550701423	1.2323995031587591	1.5656677905409326	4.341533945976338	-1.3082886520121924	0.0	2.8669997760577717	2.6376150614141114	4.640065422922433	2.0116693507801315	4.111054898968809	5.4920164393621205	5.0055780004026875	5.203872656634286	7.624433459411073	6.54754657594385	0.47712125471966244	4.975301624764829	4.3038703519800885	3.8248934512651065	5.869014199708107	3.534559949957015	0.35802211048353727	0.794386000598117	-0.538911271771335	1.2998806557519846
chr2R:18100005-18100504	2.7503813046754226	0.1316964366463601	1.0069968216444016	1.0119235228981156	-1.5962181991539526	1.129088519909842	1.3045628368988575	2.250372177189131	2.160503063039696	0.8454700838728046	0.2921853789192758	-0.5717678092818117	-0.7534480903755846	-1.8224531749314241	-4.985019357752718	-1.8634020442417085	-4.125171855426641	-4.01662098442634	-1.4099358836716847	-3.060825588568258	0.4292155351682914	-3.0535594439454306	-4.029509038120431	-0.9910007817528632	0.8943443974655021	5.703589105378394	7.419380127912436	5.859938158418205	5.340574457286288	1.91692373570579	0.7137952021695678	-0.5472313076943219	-2.154866292102452	-1.6714978687008024	-4.697953326237267	-3.446864168409179	-2.3434650887153805	-4.089739599691183	-5.839230550412965	-1.3286148066677144	-4.867783892871489	1.9948653506955776	1.625686544431298	-0.9383506912473709	-4.616049455699815	-1.7328113784884531	-0.9325618220134277	-0.5050184077099936	5.158251777248176
chr2L:1157500-1157999	0.6253637856860765	-0.39339824952303293	7.99986079621264	6.349812524095641	4.377494613193556	5.306951000021087	2.724158105646717	1.4009813835102267	-1.269487077989134	-1.3754738181310284	-2.486818568615163	-5.075918784347515	-6.072508306564181	-1.2110394330107672	-1.60632967295288	-2.2087219931208417	0.0	-0.15476836551837433	-6.335028217410678	-4.450907811034916	-4.36531281655895	-3.6922276735661974	-0.16254947389209126	-1.800311884729277	2.7537045371643947	4.425920617554523	3.98610051167537	5.156636426311604	6.571943233927962	6.209765921494099	4.319789486348128	4.571977249542215	3.326521172475082	1.5611471256373182	1.6923490930686103	-0.606439086824326	-1.0552302431662595	0.8034615352203186	-2.3529177196555797	-3.5846398465610907	-3.885995157131727	-4.813354904177034	0.7949858582522303	1.7487966403428667	7.587698627267439	9.475459351761504	5.848176302181311	1.0805433818976695	1.4239302497137087
chr2R:3803005-3803504	0.0	0.0	0.0	-2.3286248352848276	-1.6643092415313778	-0.5436796482628519	2.0567302008510477	3.0175865035355183	0.0	0.0	0.0	0.0	0.0	0.0	0.0	0.0	-0.5552050987676277	2.004949137411125	3.426347667119803	-0.3842533059311557	1.4637527426815686	2.22291581835319	3.5903779057705676	2.6096729388443154	1.8217183709755393	0.3232610315652124	1.8424624924383652	0.2861265098146616	-0.20990712700674669	-0.5766810647864092	-0.7359535705891888	0.9884928598239788	-0.47712125471966244	-0.9402583918595855	0.47361638658811406	0.47712125471966244	0.0	0.0	2.233196886523207	3.0631518877217854	0.22432243947821665	2.489628413930321	5.213222388126412	3.207756288360238	3.1239679968023606	1.8035201033550723	1.287380376458096	0.9638287829048793	3.213141073317279
chr2L:11130500-11130999	1.0668755590631576	4.87985316653694	3.7127125823200733	0.5461807351831428	0.8331037697083299	5.93967588676817	5.622828707150946	6.766518246511345	6.018163986588254	3.272561671568189	1.9084850188786497	0.0	1.8834067806682209	4.61450903763773	1.9296844919908234	4.951045311719212	0.7918835490836067	0.18472127854474446	1.454017838236177	0.4499877317293262	-0.4843002297806003	0.0	3.750648445000227	6.226742706438963	12.386649111263903	7.199939877806607	4.117087560983299	3.883217148179059	0.907722510766563	1.67523646136614	1.4318338777196473	1.0088469143529046	1.4444331768902348	0.3450156505589576	0.4934763797144289	-1.1442696391285558	-3.068324535523731	-3.1716788921689547	-4.170397153068066	-3.1417995880056675	1.3281615702051863	1.3120223027252604	2.5440000585388667	1.8961323705805864	2.6028259992128735	-0.24598979622673614	1.616790611034263	0.2846470734804358	0.0
chr2R:3477005-3477504	-6.688150843817498	-2.2815519641314888	-3.4639990050958875	-2.9617852314846456	-2.2153199961834926	-0.09621414592529699	0.0	-0.47712125471966244	0.6206596021454778	1.467667056296656	0.8671424032009809	0.9884928598239788	-0.9884928598239788	2.557929746895809	4.163142491852456	-0.4666095473949303	7.6081784490256235	4.9171283283257505	-0.3842533059311557	5.561807426178316	5.233799966493353	4.113338950421448	7.931884344184871	0.4843002297806004	5.6104665314842395	2.9994128749923923	1.3821770810048504	4.153761925835121	5.302999730178256	6.500949069025349	8.08994259105763	8.856106080005691	4.739718910671933	6.480875514790142	3.0720585800433766	5.477381332705918	2.266745998780882	3.296029695847699	1.3842644505755317	4.097744646691739	1.31907102697967	-0.778519906480572	0.9490350338207568	-0.8060900851727354	-0.08225810510655748	-3.1675575897326156	-2.707538075470178	-2.5143373095485817	-3.245539198560638
chr3R:12795722-12796221	0.24062334122190882	0.47712125471966244	3.9085959402129915	14.119839158619843	13.136618514311857	6.065374126544255	0.0	8.401888997119354	9.58510801339094	8.382706065625067	8.237668115911482	0.0	2.7587505105045453	5.764349729938878	7.754854046363451	8.575098110169344	8.444322991658542	2.692831469024507	5.373159311567726	4.83116034117025	8.034819330070695	-0.7359535705891888	2.683344088053096	3.4126266208886054	1.5418313846316574	-0.4071883898756484	-0.13363048894177146	2.568561052299228	0.4693180592170093	4.654295170365089	0.7765896832554638	0.5405974926766718	-0.04019347294780773	5.322769580481404	3.2389947441798066	1.122136630608079	0.5241443302429301	1.0099100724498657	-1.0508796870126882	0.5528921207664924	-1.060646284284945	0.4217821951170504	-1.7411104951224359	-3.6323664641623803	-0.5234104744371488	-3.8076305738397282	-3.7830897363215565	-3.9770275843458633	-4.266384876316829
chr2R:20684523-20685022	6.463158110006253	8.604476619820852	4.92508611063855	7.815272397398416	7.033234695347109	9.042114298856891	2.9763599675790333	3.8560066943108633	4.101979612619887	4.433542305514937	3.0833743053532814	0.7535028115450639	4.731732298634085	2.3825211604796546	-0.17686220807943442	-1.3204029359726843	-0.24266707601664905	-1.0101938481424881	-1.8366129566496951	-0.8544422034502827	-2.0847764616072397	1.6590342004998848	2.572283042418692	1.5763959985731788	-0.7163664215850013	-3.2832498890283865	-0.6890526466751112	-2.868433448319588	-0.1671187774347485	-2.9933872341035173	-4.3196715757074875	-2.8235021195182677	11.539803455250254	9.3579209798794	0.0	0.0	0.0	2.4302100799209874	4.016919943410714	6.104242335319242	3.106853172193188	3.54351971192705	2.312610368828036	1.6866113373898513	1.6132907884746264	1.304666131686305	0.7862102752176051	-1.6875147255973397	0.5072603538327558
chr3L:648000-648499	-0.5687038006846243	-0.21324433546604954	-1.7823711539051856	-4.251785093702282	-6.913547245765086	-7.428260909958173	-6.812332474014741	-6.180897096422418	-10.592669463879341	-5.4593548822518905	-3.0251498408729853	-0.7875892944361567	-4.700687357765493	0.5021994568686979	1.8565250149655819	0.06976689619627352	1.273750171048184	-4.6100659362016225	0.6731648119482586	6.662494637639466	6.453641068684952	5.016680489572936	1.8086924530549047	5.017563284541595	3.149526029602339	1.2696637962100412	3.0158814884831977	-0.6627547501638947	0.883426917403338	0.3872087387471341	-0.8547985928098167	0.7317906427529643	1.3131485569423538	1.1853571772107347	0.7055358800280022	-0.31785578212270227	-1.6562405824187654	1.753690715601262	-0.045842312558891166	-1.8592599169959318	0.788146856364979	0.0	0.6900745991758384	1.1784086389104	-0.9099591028823083	0.07461839371778733	-1.7582033890972124	-0.5324546898842198	1.055377960943567
chr2R:17047505-17048004	0.9884928598239788	-0.9884928598239788	0.3842533059311557	1.4637527426815686	9.657878954487368	-0.2240774644457132	0.9884928598239788	6.261570323395129	9.717163263046405	10.362747522785147	4.3353870070694915	-0.9884928598239788	9.394843823184706	8.56413138765694	0.32675222119505476	7.720376038076273	10.456646747453672	9.528386671238165	10.613115767086596	10.897511221249617	14.147159646272378	6.176934626660719	6.868371540622404	1.6213128684141254	2.1718081840902026	0.34107180124389774	0.950730493445411	-1.7913505238601954	-2.3536743834185234	-3.6853479575008583	-3.3345677606801742	-1.4637527426815689	0.0	-8.34866621068966	-2.0561481806886492	-3.011848647660779	-1.0668755590631576	8.966610815559509	8.964381679954336	6.707213904108304	8.18151197514029	4.722983426912772	1.747848218650363	0.44872943068168686	-1.2454318524184287	-2.565762181964001	-4.306175242689002	-2.8162850152864025	-8.315218790952416
chr3R:16460722-16461221	-2.45640131511295	-3.153922969810806	1.087636782058556	-0.07340936160861848	-2.050537138957945	-0.7742071933668278	-0.3482064818230906	-0.17344397668885297	3.6730271264930403	0.45868930167824934	-1.8707509063162713	-7.558243559607217	-10.216738528837334	-14.574813343810904	-14.074358666270127	-15.844430594775758	-7.267707634344082	-4.610439691256356	-2.1344662179944653	-0.9839731887570957	-2.221814946653031	-0.8361145727115482	-1.0678570832859742	-0.9845001030355904	-1.9633867488101457	-0.7557658525809612	0.3063877210989238	0.47712125471966244	3.1183265955747657	2.0998126150564067	0.7359535705891888	2.676443957804283	5.10588404753153	4.674814477998612	1.3821770810048504	2.550019235350617	4.7744758457373715	-0.7359535705891888	4.018785334683109	6.539109844922439	6.827576976932593	4.968809234760084	3.2062021380231553	6.295465699195625	6.708762946628285	4.193371057052771	-0.47712125471966244	0.0	1.9293062357876165
chr2R:6762005-6762504	1.4313637641589874	6.481663094677453	8.685275243058454	5.977961209067275	7.26374094057273	6.479371844308566	2.295384224678788	5.249146597405413	4.593646622675265	2.1527567392278653	3.6074144980448977	0.7772795160326417	1.269897385110791	0.7512540294866584	-0.6302860234777495	-1.867477448128379	-0.8331924861119511	0.6291125538252074	-4.180665660137732	-2.307434554852486	-4.418324477194061	-3.088575415084155	-1.8480245623592522	-2.9381354738080945	0.1942483424366544	-10.440977275466391	-11.234828192951568	-7.266649656096774	-4.845881004582135	2.045845191106952	4.879509596969915	3.786262184183868	1.6970285802192668	0.6227165923843135	-1.1827557640967317	-3.717990152759858	-9.060253969190205	-13.429640979098332	-11.603866843304738	-4.330011436131199	-2.8448855908115185	-0.8206530029288468	0.7191348935335762	1.9430453258671774	0.44861076970544334	0.6135785884439927	-1.4637527426815689	-0.9527115521825323	-3.3156301613166805
chr3R:10400722-10401221	-5.741432166512248	-5.58804039906086	-5.6043798048800895	-3.666140035657096	-0.47712125471966244	-2.472025349380749	0.9409159055302313	-0.3842533059311557	-2.2282126780724405	-4.148673015739349	-6.126012632179315	-3.425039300509635	-3.7772156704119335	-5.791392055140655	-1.9713573750144955	-0.47712125471966244	-5.9251685521960935	-5.58804039906086	-0.5552050987676277	0.47712125471966244	-2.3155715604779465	-2.4396788816574873	-1.4112246161388995	-3.66422413384767	-0.47712125471966244	-0.9884928598239788	-2.344368985068664	-0.9954565989224958	-1.1247893670978322	-3.8109427471749937	-1.028636061609483	-1.4636128906260297	0.0	-0.1947795323523612	-1.1551400126664246	0.0	-4.40189558330315	-2.4204048380473617	-1.4877083541051308	-0.9670162803285552	0.0	0.0	0.0	-0.1793985615460913	-0.4106493675885908	0.47712125471966244	0.6358459603999882	-0.509814758649603	2.604375640412201
chr2R:19738023-19738522	1.6746470835824077	-0.3842533059311557	0.5690518855728842	2.072688089540111	1.4418438206134376	1.8480245623592513	2.68709475308212	1.0540782547495908	1.4070761745286815	2.491751546906444	2.651518074598436	0.0	1.7369237244166995	0.6864453586921936	0.7723439741023074	1.7296725410971174	1.0811212907131835	5.080675401884217	4.221351363413977	1.9005645285655317	-1.6128466378144481	-6.072234337341371	-6.431555365335713	-1.8261855528950077	-1.099413018736257	0.8994000088815488	-0.3981750490196386	-1.7170776636035805	-4.052368805872552	-2.872837013716525	-2.0846186352716725	-2.675392725549195	-4.747896517935599	-5.240114702456016	-7.821932775843601	-6.770387759417371	-4.349324879876226	-0.503350809406816	0.0	-1.5561753065948714	-0.04145545341339422	0.0	-1.4637527426815689	-1.5021940790838433	1.1437955179666348	0.8270632242137215	1.1279870097089917	2.8203533126687472	-0.04099121354715669
chr2R:13738505-13739004	-4.218520644401621	7.17333443222851	5.960292482508205	3.5640616915253926	3.4830084069633322	0.05951451444580747	2.0019021541345676	4.236869599567862	6.628632438731909	4.007987326653099	6.8741619355235475	2.621254431129102	0.6252873828651146	0.9913635211678324	7.66565015279482	7.377414925388433	8.230567175609542	3.004414149143343	0.7666234441704003	-1.344166032643904	0.31073042387763666	-1.211573006467675	-0.6133374968821508	-2.508123324892918	-1.10487120863939	-1.5928706408967488	0.08819025234799628	-0.4711186414084549	-2.798325552237388	1.5771663811535523	-0.9672572761234297	-0.8807275879539905	-2.8610637454515278	-3.198602913545213	-1.843989434106739	-3.344054938901936	-3.8487599209898824	-2.16230870441044	-1.0929547237508639	-1.240715703409788	-2.47571415181911	-1.0940994531415045	-1.2387544439427267	1.1717673503532924	1.087149590958172	-1.1743157130378479	6.573577795420854	5.33010203802454	2.9628244249657247
chr2L:5907000-5907499	1.7747899969308505	5.503757237749824	3.5804585887746363	6.275898553318986	5.3522036665396815	4.371187356820831	3.6858310110414285	3.318810668782955	2.2215775348939615	1.0440204027870896	-2.006670544235185	-0.9328110687529699	-4.464335099307448	-5.472696843992885	-5.671612706174381	-0.9884928598239788	-0.47712125471966244	0.0	-0.47712125471966244	-1.4637527426815689	0.09105343985926555	-0.2137122066729634	0.47712125471966244	0.05739779031689903	2.044988472158053	-0.47712125471966244	-0.7359535705891888	0.0	6.716369894697986	6.279817747623486	4.712402145464881	4.493371113863857	2.9908390373614604	2.404502805798618	1.2599483250546348	1.7222081316804418	-0.9884928598239788	1.348176654328393	-1.6280526467910097	-0.5886181431702713	0.1722022050608699	1.2887969717691172	1.3644456473412752	0.6896833421058752	-3.1516679066494997	2.975447272247798	4.291503805771859	4.518074850373399	2.3414310496958266
chr2R:14298005-14298504	0.0	0.0	0.0	0.0	0.0	0.0	0.0	0.0	0.0	0.0	0.0	0.0	0.0	0.0	0.0	0.0	0.0	0.0	0.0	0.0	0.0	0.0	0.0	0.0	-0.11930251449979568	3.3040015186239504	20.249910775660062	0.0	0.47712125471966244	8.380748107709747	13.56223383570654	0.9884928598239788	0.47712125471966244	0.47712125471966244	0.0	8.097668252714612	5.447656772603916	9.851810372532194	12.258818757385654	6.635926572580202	1.9330516924433967	5.583632425372145	6.867396579811347	4.527777900452038	0.9884928598239788	0.0	3.1839122689838693	5.914861863931681	8.551313462784458
chrX:1783533-1784032	5.193364595225083	0.10942717793621408	5.100704929203705	5.168216186180128	0.9207074752827707	3.795333559953751	1.6729186562953586	4.1372520372762684	3.128874435835259	4.4733331576613145	2.596741002895861	0.13752979928146292	-0.7072054665352978	0.08300593434990505	2.1330695531719033	0.40224448818782693	0.6849117543760679	1.2778628732773956	1.3701123656932896	0.10340734797867489	-0.6493119203360775	-0.17638938731700818	0.03993773322767347	-1.5508727548635102	-1.5122010987748575	0.9672487050509245	0.6009857998160997	-0.9884928598239788	-0.5708890113202256	-2.6012853442117825	-3.7990053341849648	1.131506919131408	-0.5461556846725947	-1.5744155126014683	-0.4947766754777987	-1.8571361421577997	-2.3254291508382656	-2.1258022597328687	-1.669934220176421	2.431781977930339	5.106125777309742	2.983142980289733	5.423804078475888	5.401658264335473	6.078234543049785	6.953474201297822	8.047049887098026	6.840543540539174	4.94043128971741
chr2R:19985523-19986022	3.2279516986986185	2.751996635284465	4.30220620873937	3.0817696080069497	7.518955876056821	6.6793617102499985	4.910365417656507	2.643519325492189	-2.2019520842294753	-1.0165852859641784	-2.542598417602598	-1.6477136098657974	-3.34348669366401	0.3842533059311557	-8.526416195376814	-15.416047471825792	-4.108530308662735	-11.189311188395047	-2.22540244439979	-0.3842533059311557	1.0824351500138676	1.4643982189243718	1.8000707076147635	-0.47712125471966244	0.288769123076823	2.799866400506567	1.0885256346545729	0.8977580801254823	-0.7596920373576902	-0.1793985615460913	2.8183156604043447	2.50264557075219	3.0544980716915204	6.7906843105948	5.171035199845081	3.5895818498087073	2.4517606511369237	2.593381162488202	-2.407072193156051	-3.1962853078142093	-5.49334636755386	1.256129227469748	11.573455286981051	1.3528435241215888	11.733538377527353	6.054433619889694	10.453444280211471	8.240720406907942	10.995173270188529
chr3R:26614722-26615221	0.0	-0.9884928598239788	0.9884928598239788	0.0	1.1392289623629681	3.9591862222972884	1.5124132423547116	5.15590298847856	2.0407948547655193	3.4637744844558425	-1.4190591410564972	1.9524985671162913	-3.1563977322161456	-2.3535382647293877	-3.3100588473309647	-0.7633116062897957	0.4598248090249879	-2.498649162888576	0.0	-4.044353882399333	-0.36678666906402413	0.625257612769947	0.6374923922855541	0.0	0.1139432760365748	-0.5382452070058934	-0.1497015001866986	0.3750816755373902	-0.27318243563989086	0.3842533059311557	-1.0140873578125569	-0.34661515263830167	0.14477072756065462	3.4397022636312786	-0.090312132794194	0.7041131956757494	-0.4470253059712296	-0.8442753312103027	-0.32675222119505476	0.0	-0.050917485899110146	-0.46376665102834125	0.04893936116372902	0.3411449834230643	-1.1566776191367798	-0.1678594869856193	-0.46810030898640315	1.965241994467806	0.7561756218421583
chr3L:9480600-9481099	1.9405920562746122	-1.6809188737497687	-1.8529288028675883	-4.2398403687874975	-5.765331475793918	-3.1044606678090236	-7.7860082783116455	-7.669544177557603	-8.573589072667714	-13.009485469124028	-1.2780984039223173	1.664233603476578	4.56968927559805	0.0	0.0	-1.644267686601938	-2.3114455752634617	-0.4839860256685774	-0.22386334011666467	-1.0668755590631576	5.603526946290906	10.502431901501689	13.24504805889206	9.54314645519985	4.703882642544377	-0.029330158908263095	-0.7752939588841896	-1.133904163314102	1.4637527426815686	3.745097123014567	7.399428013598713	7.561605103427834	5.34638673511773	-0.3934004378828495	-3.494611195302107	-3.4427085171127034	0.5440833006009578	-1.0508796870126882	3.284741734027021	-0.6077077547414541	-5.813545249517367	-3.215981397987002	-10.07528336048534	-7.3671745515831155	-12.097106722963417	-16.436727644166712	-17.203431304234535	-11.624348003671706	-4.4176354269187765
chr3L:12806600-12807099	2.9969778806104217	0.7431326177553802	1.2251287421492327	-0.9584248050992132	-1.2593429359698058	-3.6694739670705583	-5.007710630889064	-3.510735201486028	-4.911258025256252	-2.056688907158975	-1.9140289103701262	-0.8568030023555235	-0.6014727595664077	-1.1512322159691801	-1.0466924622419154	-1.4935311128029878	-1.6749338632948603	-1.4455458775172332	0.029431007801277862	-0.21715479440190363	-0.5613361406588817	5.247248679550242	5.998542777732049	1.9909812890151066	1.720497599706364	4.255592543108975	1.7491565374827154	-0.9139000564200302	1.7534140671767464	1.4607991004216487	-0.5551936480217836	0.11429856465730134	-1.3916110242000088	0.8252324457685289	-1.0099157011839741	-0.7556455915531691	-2.244663417591233	-4.487798895921208	-4.458110632141387	-4.133711979129904	-5.079307679492922	-5.118439966658095	-4.7491061756677615	-3.578730283104301	-3.8494680331152207	-4.965412999572417	-7.647471409303462	-6.905763396257042	-7.887198600674611
chr3R:23383722-23384221	-0.8485552036345667	1.9978769999719141	0.5813628905998097	4.0976160630239935	1.8035201033550723	0.41248128072149925	4.401191532139372	1.4512477485971602	0.9884928598239788	2.1492127374555854	0.2619167571787278	0.8622067231844518	0.16580782701624366	-0.9325618220134277	-3.2004896425952976	-2.009597489046984	-3.1298617241147895	-1.1692681098934448	-4.7184459219312656	-3.267114632662933	-6.983074293775952	-3.7717098512548874	-2.3155715604779465	-4.175336529503314	-1.4311889983018862	-4.101170342293863	-1.420684487380939	0.0	0.0	0.0	0.0	0.0	0.0	0.0	0.0	0.0	0.0	0.0	0.0	0.0	0.0	0.0	0.0	0.0	0.0	-2.615306279857278	5.446803267848671	2.639775096197655	5.423849799497906
chr2L:19958000-19958499	-0.47712125471966244	0.3842533059311557	0.7359535705891888	-0.7191348935335761	0.0	-0.48723974652184643	0.1216292424463452	-4.5580907485027975	-7.833246953691522	-5.565288594438935	-4.9140823558254505	-7.450924503112192	-2.557929746895809	-0.9884928598239788	0.8331037697083299	2.8820335848173047	0.565619501051088	0.0	0.0	3.8870251252943087	0.7490429136284138	1.9084850188786497	0.0	2.258074809105852	7.735443798497497	0.9568070777091172	9.4049048685455	7.429458108743641	0.9884928598239788	1.4637527426815686	5.1023802483824925	5.394272039209286	2.095796878085557	3.1788422632022373	2.3434650887153805	2.2499693330636203	3.396968780422537	-0.2593483552875542	2.2546272705599466	1.1376853926730126	1.2726659584662403	-0.09233058262452691	1.6106346855639175	-1.002012590539066	-1.6806839062132066	0.08558324257943045	-1.5227323881921524	1.4700885595119415	0.28349877730603723
chr2R:14695005-14695504	-0.6004815457205687	0.6471401691573191	0.1294704478389188	-2.629715764112995	-3.8327196646988573	-4.111008247757105	-3.545660750449997	-5.027662109565034	-1.6560627287139875	-0.47712125471966244	-0.47712125471966244	-1.4637527426815689	0.9884928598239788	-0.4106493675885908	0.0	1.0638281576422768	0.5922852294383169	0.9884928598239788	-1.0668755590631576	1.9084850188786497	0.3842533059311557	7.265717128566351	5.660503265068468	7.845364883447166	4.3857695183249605	0.9884928598239788	4.461226575620923	2.371309522589616	4.149218953417972	5.610173335388878	7.0127731160306315	2.397341709458401	3.332260389739454	2.076591819139638	-0.5941854628697053	2.0719787050349416	1.7333349898870336	4.857474117879379	3.5762015455845786	2.5846043040936726	0.76476808174178	4.028689666882419	3.853246941973343	0.5511011468531491	2.3730241423328655	0.8694856276865496	3.3888979560912946	2.3675579482378066	1.7960296170980536
chrX:21857336-21857835	-1.1919504926927988	-6.570526373767469	-3.602186478682094	0.0	-1.3768430568588477	0.0	0.47712125471966244	-0.485433315689084	-2.2691212993301275	-0.4666095473949303	-0.6252873828651145	-0.7875892944361567	-0.9207074752827707	-0.9059652567236041	-4.081362241242995	-4.7648488762927625	-3.682062700450176	-0.32675222119505476	-0.4693180592170089	-1.4637527426815689	0.0	0.0	0.0	0.0	0.0	0.0	0.0	0.0	0.0	0.0	0.0	0.0	0.0	0.0	0.0	0.0	0.0	0.0	6.132905240412039	3.8147902972726335	5.147563778662515	6.824952644042004	7.464450171841653	7.032647955153597	5.709617670968507	1.518811423910976	-1.8539290334117913	2.349034033107243	1.2058628001378644
chr2L:20757500-20757999	0.9884928598239788	-1.6305239212152538	-2.5453205749452534	0.04045418928523072	-1.4089096150082732	-0.961966632232476	1.527306617543289	-0.7359535705891888	0.14920981467229952	-1.8555794992614856	-0.8467639204748952	-0.17656960661766802	0.03713816154459863	3.284721994746262	0.3505141230602078	1.9084850188786497	-0.9274040336244576	-1.9345727152394498	4.363601956444693	-0.10029296151355734	-0.3842533059311557	1.630598104642045	-0.32930221547762883	-0.3842533059311557	3.1535100538659173	1.4155559089962388	0.47712125471966244	0.7359535705891888	1.798807977874082	5.136797910520494	4.652043678223706	3.307259573867159	4.368671090513137	6.317130621843669	7.692043794350422	6.704385085067264	4.919703840892909	4.0124397135222605	0.8538206253603781	-0.663923174034678	-0.1476661033957154	-2.8713831766948896	-0.09651034012144694	-1.8617138141592187	-4.217386321980951	-5.621302211936393	-3.2136230944544484	-9.474985064890607	-9.053072537380736
chr2R:18824023-18824522	-1.418182100421845	-1.3966446066737144	-0.9775682541590357	-5.223102720471474	-3.1816756575520575	4.194868285253195	8.493321992781365	7.468965481910462	2.55631205888017	1.385543176679504	1.8687270643594156	0.6634856844198319	-0.26340159884164077	-0.5494341530790725	-1.0470635912910609	-1.4955771742268984	-2.336312708645884	-2.80197339365319	-3.2711854854373623	1.0034195373611825	1.3961679142957404	0.6281123178045772	0.7033382568210287	0.5211681367090035	1.667075558043667	1.0244303169654687	1.9500458975950645	1.8946770034474345	0.08117331766385089	1.8653992196171691	0.779348672116687	0.267828016513924	0.03798072030586402	-0.36524608165550093	-0.9289128607949679	-0.22102651528794165	1.364602724896906	-1.0666727471649284	0.29114637434844853	3.3100613939846704	1.9700443767390419	1.9030549201793094	-0.7370454996291198	-0.7956201341448872	-1.2767160635892072	0.288262877190121	-0.5698506573510229	0.5032905558196161	0.4108914173301329
chr3R:24670222-24670721	0.0	0.0	0.0	0.0	0.0	0.0	0.0	-3.910017556205864	-1.6239035465511087	-2.8487881560587187	-0.3842533059311557	-0.2575743971255317	0.7359535705891888	0.0	0.0	-0.47712125471966244	3.2478590731096313	2.653424731121464	5.081808058292647	0.47712125471966244	-1.4637527426815689	-0.47712125471966244	2.5451929290479485	9.490267896889526	8.668621848481209	13.703542537494757	5.910705339858789	4.865231628508114	2.451083698258861	4.9412364762408565	-1.0668755590631576	0.3842533059311557	0.07263445771085238	-1.4636909838027024	-0.05595057176942901	1.922924649580727	17.043033291581768	16.875544598724478	10.917867584336488	12.372677041652235	13.348767760442177	12.627764184353484	13.269781959012546	8.64847712315546	7.865287592310664	2.815665765692199	2.444843435547242	-0.13463002624209205	-3.676905225130551
chr2R:18493505-18494004	-5.34174338181967	-5.679884381947051	-5.61005310887692	-1.087636782058556	0.0	-0.47712125471966244	-6.014659912920202	-2.7332000922264035	0.0	-4.745580757670594	-6.037504807675684	-0.20764536991340282	-0.21070289983532986	0.3842533059311557	6.229197761395532	5.597666257878836	8.268324006781873	6.969097648174929	3.7894578084971204	-0.1190618309706763	0.21304108935244795	-3.3541647541899597	-1.31826872786171	-1.975841875522851	-6.3754209421873576	0.0	-6.070602596158268	-0.7618815166581684	-6.791100957830532	-7.902502366521115	-6.967333152261739	-9.400985884512009	-8.349459953028187	-14.165476053398969	-2.3286248352848276	-7.3723536218668215	-0.8881232239143072	-0.3842533059311557	-0.3842533059311557	-0.47712125471966244	-0.8746364118243535	-2.951870021477843	-1.4637527426815689	-0.47712125471966244	-3.605891464379561	-0.846599963331769	-0.47712125471966244	0.0	0.9059652567236041
chr3R:13226722-13227221	0.3467448536307792	0.5860039597216169	1.5828817509986413	-0.47712125471966244	-0.8065359368777398	0.0	0.288769123076823	-0.3839614982529296	0.5115880358809525	1.3395598820183066	0.11711381659341483	0.0	-1.601344208298352	-0.49234137138406836	-1.944871497487978	0.30512919039847236	-2.1420370630223022	-3.683828542959555	-0.5722315223304937	-3.1530177801409134	-0.6705689382059915	0.0	0.47712125471966244	-0.47712125471966244	0.0	0.09006670612889991	0.5154007136321819	-1.0712195032428007	0.9712563987827402	-0.3415522707769173	-0.8601145567418609	0.7875892944361568	-2.142342049086681	2.036158243089497	0.0	-0.3842533059311557	0.7618815166581685	0.3019354148787963	0.47712125471966244	0.9884928598239788	0.0	0.32675222119505476	0.0	2.9504509236884364	3.4247780718021317	-0.3842533059311557	0.0	0.7359535705891888	-0.3842533059311557
chr3R:24460722-24461221	-3.447904363739784	-0.5880626913796243	-0.12103732160965751	3.6189877909002917	4.5707568666144445	0.6772483504217567	1.5666271613946692	1.5255545957156584	2.254016147041936	0.9497135744905888	2.0357856799155085	0.4414123674337495	-0.06126562093865592	-2.0451686754068406	-2.474079361385377	-2.680515920522018	-3.5772250235655036	-1.6588523179006593	-3.804514245739695	-4.854805726882339	-1.4637527426815689	-4.848028429438201	-3.8471741150326513	-4.004571374154661	-4.960485665567852	-0.8341940706365132	-0.3842533059311557	-3.7240718685040295	-5.7302490476172	0.7005270242076826	1.6504930012313341	5.491281240374648	14.66478953845601	3.1306714174548422	5.416096779285972	7.079205413491534	6.81926051794917	6.61929168344212	1.9701088963065265	1.4074923025721506	1.4455458775172338	0.5439643752408202	-0.34222772449611916	3.976291243133103	6.113853315523751	7.326302555247489	1.4688271124174686	3.355803826885182	4.028689666882419
chr3L:22856600-22857099	0.0	0.0	0.0	0.0	0.0	0.0	0.0	0.0	0.0	0.0	0.47712125471966244	0.0	1.9084850188786497	38.149797457379435	35.894371734130885	37.89532794720924	13.765131234693042	8.821530968288501	9.397671622431977	5.7882450215735455	8.069146082464266	6.266598173442129	2.441380104643193	4.814369983010609	2.515244634809097	4.209386858503089	1.7747899969308505	1.4637527426815686	0.47712125471966244	3.367201178138321	3.2216073712394473	0.5783344902683744	0.6963540877412534	1.3153209918087987	0.0	1.8297340461367793	2.330638669021084	4.128569113940919	-0.1316987860573225	0.0	0.18363237703413032	1.9514245205849616	0.611995752820336	1.894262935235959	0.7863531819165925	0.9049463471616369	-2.5785757401372176	-1.527790212481749	-1.6875147255973397
chr3L:13996100-13996599	0.0	2.7839099539981875	1.1906255958627274	2.838518963678686	5.237581073444974	3.9345551100500606	-0.47712125471966244	4.241624236062788	3.4097674167687804	5.91427853671275	9.444562781898838	5.513533529819454	3.344054938901935	7.202818341510219	2.938299507305188	1.575436491741878	1.8915595297069534	5.818587252663558	0.0	3.909771357384922	3.1992052206974715	0.4095603756802117	2.924635392441252	-0.18472127854474604	-0.4359239231164445	6.82454562819881	4.383681006276679	8.992338437566422	7.892777617306292	8.261058341153086	0.5813628905998097	2.0830575382614342	5.006498014243487	2.7585892838861206	2.837717257549335	1.8377199482765498	1.5164022843921676	-0.5482556145738948	0.2439969717757783	0.10000069917920669	-0.7065000774729792	-1.3978439996398426	1.7960392924565338	2.458614590622364	-0.48593695237844386	-2.8776970356852534	-3.399603554898299	-4.858987128713736	-2.7178483270433893
chr3R:1559222-1559721	-3.840714277554768	-11.184368707156862	-10.897271551929688	-2.9283739959358974	-6.664917510184553	0.0	1.1737218734474009	4.375597072189132	4.236371267203812	5.333443994883861	4.675202395479912	1.5441400155947895	1.4637527426815686	2.8582919884956417	3.886434438661918	1.0160067427573143	2.564273328497291	2.7432701536250996	3.4651441427110043	-0.43481839250028115	-1.286830864303929	-1.9340515090986812	-2.263594543006477	0.8949863586148588	0.3842533059311557	-0.47712125471966244	0.9884928598239788	0.15120927436836176	2.6439917507181834	2.0910442377234584	-1.9769857196479577	-0.47712125471966244	0.47712125471966244	1.0065518479297424	0.25623846698191416	6.402024158358151	2.1202236040035967	7.235882443964757	5.203956308456069	4.426668209366933	0.9059652567236041	3.324034267211878	3.982641971845754	-1.1737218734474009	4.401675453470444	8.696567857633386	7.859085182683457	10.619664836330548	7.893616375373948
chr3L:22281100-22281599	0.9322544847075434	0.06188413283580076	-2.0312686555689363	-2.1741979578468533	-1.4500676522281462	-1.5828437695186788	-1.3062087082311469	-1.3788950849798403	-0.41266669012372675	-0.975966097929079	-1.4382233748311708	1.364602724896906	-0.22304169231716972	1.2689189251216297	0.32675222119505476	-0.3842533059311557	-0.46573958562134493	1.3459849410311153	2.9899548704116636	-0.26145052715670036	0.7404193496189974	3.255132873794739	2.498101467117335	3.5922426697719136	1.7326026882323897	4.007578940083677	2.8974573919913356	0.23310478507196394	0.39240539553475995	-0.6872851137038261	0.8467221585489488	0.2882955931055045	0.9028457039716091	-0.8795097932004063	-0.4201638641151408	1.66241029300886	-0.12161867248595881	0.7359535705891888	2.70066392562161	1.7739031038636293	0.5837351840704592	3.435880223952956	2.2106431497479337	2.5270528908474947	0.1589022780982281	-0.3065188012058237	-1.6971974806726617	-4.008270758750286	-6.816358057045618
chr3R:27619222-27619721	-3.3999581010607827	0.3326234545432368	-2.5053304750095857	-3.7801916365680914	-6.775723719713963	-5.173397279620864	-5.238392990683727	-9.12883153928533	-4.445644219926415	1.4637527426815686	4.185172233686641	4.209386858503089	1.665924810482759	0.0	6.743041608495947	4.841421555002324	10.963313011148301	1.9435009301995327	9.127560481378648	11.164360064823235	11.402553841747542	11.037578538654234	5.578691611607997	5.520530096047483	7.201057033422059	5.905778022324109	9.258836110214359	3.8203183435447916	0.9648536905119721	3.412640392078932	0.9325618220134277	2.682710374049841	1.644502711308294	3.8585884386368434	1.620961459827894	3.8768419664423335	3.1796281977058145	1.4713408181423753	2.2055864342856952	-1.6109219180048366	-1.6103483913362673	-1.0677110518611546	-1.9829467296102479	-2.645504020264687	-4.102993890384344	-2.203066962733123	-3.430727844680424	-2.19692219045107	-5.808088471048996
chrX:10373033-10373532	-0.47712125471966244	0.0	-0.5376554423359661	-3.078591260130299	-2.198490098448929	-4.192406186350941	-3.2375003779195697	-3.5765458303850264	-1.4444045626603805	-3.110229096350574	0.9884928598239788	-0.9034043916225997	-1.002581496911385	0.0	0.0	-1.5477555771548637	0.0	-0.47712125471966244	0.0	0.47712125471966244	-0.30735967257511815	2.451515008906443	2.8218909041645963	4.759154947742218	0.0	0.3842533059311557	2.4035857563515717	3.0784220841591483	3.0279771138774048	2.383850072125184	0.8331037697083299	1.7458930597494855	0.7952075927533319	1.9247836837137728	0.4368389587151299	0.0	0.0	0.47712125471966244	1.656261086750295	2.747114465335065	1.4688271124174686	1.3982422734759246	2.0299432567362334	0.6025013259654013	-0.7162303377093369	-1.1186298844288312	0.6135785884439927	-0.42921553516829136	-0.5756503639343041
chr3R:20097222-20097721	5.7610746361870975	5.998122205778153	11.278212366192134	9.504584315867277	8.719758990965724	6.122504410975952	0.2731824356398921	-0.33761191599909407	-1.239810717054386	-6.86285188509301	-5.634111240320091	-1.2366280366378883	-1.5551596215884298	-2.156870091725467	-2.269895254823724	-5.8840621018345765	-5.180973980168784	-5.624197934401833	-3.1543648968537825	1.4709434337704794	3.4168109058740654	3.1126021205349743	3.364507459128359	1.1056322447779978	3.8575563245308	1.432893079713844	1.951876241674607	5.557104887682939	11.493049700946957	13.208691987746398	9.428465271965631	7.666343324363056	11.388057218648868	6.066352726650221	9.479858059597806	6.346614833016343	4.917166545833279	4.72830178546594	3.5280997376072425	4.401041284916355	4.38023099582338	0.12243110665909408	0.5085004687583955	0.05340744386789486	2.236990637866549	1.2181912957218415	-1.7394451943229654	-0.1984563905627454	-4.70723251914744
chr3R:4845722-4846221	0.3842533059311557	-1.4760943504501063	0.7259323812796494	0.39440128993892276	-0.8229373382744941	0.32675222119505476	-0.22548736348459283	-1.9979869282242837	1.3528435241215888	-4.608637159369429	-1.6752364613661397	-0.32675222119505476	-5.700289050131283	-1.7303725482962187	1.5302650979667352	-0.46096774478162694	0.0	2.6539818590150333	3.7752061110882487	0.9884928598239788	6.8790833834485365	6.476948974753017	1.9084850188786497	1.9084850188786497	9.102598284812116	8.887581101485678	4.72838722530742	4.977742458717346	1.3644823562948802	2.6146077423484875	10.377393810596086	7.052326280142572	6.973063316431671	8.47150782750591	4.576339272643507	6.108578602417746	1.747914115364469	1.8394978311641486	0.23188751738355057	-0.2887691230768229	0.3893487198707885	-1.4902722692732044	-0.5667857283910593	-3.4802351048410025	-0.16129655817882887	-1.975833161351716	-0.6308102385691077	5.192308792025498	6.41200812807268
chr3L:19680600-19681099	3.05050350317684	-0.45918185159143166	0.0	-0.5552050987676277	-0.573746971472224	-2.974911912458	-1.3397565243710945	-2.2943285440612113	-6.277935264183117	-4.03405616664617	-7.927006365743805	-1.5583365492391525	4.8389922314955	3.057456898990073	5.479556386867393	3.193435260640233	0.8465999633317687	3.0760902074371694	2.49343734173706	2.2441678916242314	3.834019632124755	1.3112851180801697	-0.7956201341448872	1.0170127842723007	-4.643127106426513	-2.8277125528300227	-0.769203383389443	0.1216276677714391	-1.2021097281969253	-1.6285692824881532	-2.019717077703704	-3.9016534186996585	-1.896310971141377	-5.327783705561249	-1.8114880661032058	-2.33759414414366	0.0	-0.7604370752852277	-1.6812297482862282	-3.912917237451442	-3.422567029998822	-3.9094464061861363	-4.47413538503224	-1.9853244971357473	-0.9568070777091172	-0.9884928598239788	-1.9084850188786497	-0.47712125471966244	-4.397380769244145
chr2L:22168500-22168999	0.545056723983619	-0.47712125471966244	-0.5482791135267179	1.684872899606169	-3.353757054380283	0.9401702136447977	2.5584161626754596	8.143288080981042	0.28197937605734147	6.880312876415859	4.45012385378023	4.444724089390398	2.2902495030948846	0.16927034690432718	0.7396729465439403	-1.1140843700961272	-1.3201052483459623	-0.6845147537394956	-2.293458785494918	-2.2299277616769735	-2.2413275105017796	-1.45197386246005	-4.483425771797321	-1.9633867488101457	-0.33027271705051425	0.7330938017631458	-0.2267131324579973	-1.4799175630582122	1.4609311928674131	-0.9676396020265042	0.0	1.3530549927308229	-1.3988591711174152	2.186825009421875	0.19423162263000934	-0.28972707936814085	0.9880493466683514	1.2388105448141198	-2.835300629023361	-2.0339152902393343	-1.203591253651078	-0.47947751463798005	0.0	1.4889622340485815	4.492406616849958	1.9955596975930316	1.4928979597580336	-2.882502066507472	-4.446685947882874
chr3L:4243000-4243499	1.0668755590631576	0.0	2.0794352128033693	8.610800521310743	8.25525838758636	10.919903966774994	1.3631128440202118	0.3842533059311557	4.852125735230147	7.449201416419246	7.743407201858529	7.723889538396984	5.707219704308	6.19493565227447	5.916210453350464	4.938920970863549	4.195090188469323	3.430120551655514	3.382620174665374	3.1477789542405628	1.921904462586846	-1.1613410702838936	-0.17207707125708607	-1.4975606765175455	-2.403077488600567	-0.8424581588547086	-1.8029051645901686	-0.6513790356206038	-0.39651155541750044	-0.1478807599015723	0.2048487284801305	-0.9331764388947767	1.514851680139359	-0.45197344138533563	1.5365663943820254	-0.8878307288128316	-0.47530616314080526	-1.568119290159051	-1.7930654968253115	-2.48432504697484	-2.7068348682531904	-0.9284033272111546	-1.4395903589231427	-1.5338539793615762	-0.944803575453108	-2.503158124746814	-4.337939211791434	-1.5066799746719637	-1.55667795581354
chr2L:2365000-2365499	0.47712125471966244	0.47712125471966244	0.0	0.0	0.0	0.47712125471966244	0.0	0.3842533059311557	0.7561756218421583	4.872815784210754	3.607224725067587	3.7382062771247426	3.6980866158711065	5.432473652124167	1.2226364775775984	0.0	0.0	0.565619501051088	5.124758791056905	3.019005906904004	5.649433594700884	3.006498770386089	5.09513260350674	7.820429510964133	8.518304258284045	4.199511129833463	3.421024473465091	7.285347427236118	4.576852777014747	0.0	1.1181566385051962	0.6925634660751252	0.0	2.41273938000148	0.1073245237400641	1.2992427216517277	0.6376839297084196	-0.20990712700674669	-1.2112529702261183	-2.010791735781528	-1.07056747959692	3.2006266771894727	-0.05295868090764811	0.47712125471966244	0.9548225092206898	-0.3227038273709426	1.6843271186674118	0.0	1.343063614951246
chr3R:10133722-10134221	0.9884928598239788	5.320892874783084	2.7386884803242992	7.983607712382167	7.373486884303779	16.414922154277605	14.394208416825588	14.4585940487806	14.898274917280588	12.582019823415877	10.572022385378665	4.071671849403448	4.928291387461535	4.42639863253885	5.098303718378296	6.363974183775486	4.0499154019910035	6.120075053125069	1.4204142770787007	3.969551230815376	3.706553589110614	3.0750384100457286	2.308906569364791	0.4399528018312274	0.9960491555120443	0.7624441005729947	-1.9386962662850766	-1.9805700448781098	-3.215162464442053	-6.417820606057105	-7.000281964394453	-6.001483231331244	-10.919446017410477	-10.83340644899817	-12.951225494384486	-10.103823247547172	-7.413388900051315	-12.685511188925942	-18.89948278827046	-10.52661398258722	-7.10962947066606	-5.259244262741015	0.7359535705891888	-2.4406328694245425	-2.550019235350616	-2.252240794877935	-4.576827980032697	-1.4042416873289214	-1.3974245388127078
chr2L:20121500-20121999	-0.5806452136260943	-4.247311194240987	-3.852501927191936	-5.136927609640172	-5.825697176540342	-9.95874883444036	-5.456712875542229	-8.597613986497723	3.118532398898985	5.831641945911911	6.672066179687699	2.8835384295167854	0.6802379441023702	0.6519182296393963	1.13579961795963	0.16125860883478288	1.0440204027870896	1.844358686068462	1.525720955016254	1.4643982189243718	-0.15760322049534703	0.633877085283648	1.2496572079740351	-0.4643675244278965	-0.17730582214446836	0.9059652567236041	-1.0668755590631576	2.670853651197696	4.812208535054867	5.656817076242604	4.306652324091629	0.5193003081432113	4.881399155474624	2.26281295567459	1.5604217590790803	0.2733176177719937	-1.485468108993014	-3.9382903903532465	-7.975297056893242	-6.160954536309078	-0.6707645823861275	-2.614769634297694	-1.525738639056586	-3.224592134001404	-8.045828052325627	-3.3690476255623056	-5.003842489070701	-4.453445079073932	-4.49608213420108
chr2L:20350000-20350499	-8.990702196204555	-6.907329548528575	-5.6338458258185105	-11.904338535571316	-7.907902452870068	-5.375279267989371	-1.644267686601938	0.0	0.0	0.0	0.0	0.0	0.0	0.0	0.0	0.0	0.0	0.0	0.0	0.0	0.0	-1.8052168218735678	1.8319039104791204	4.443077686353149	6.0594120961056035	5.622815350264537	4.152423491988694	3.2368348338632655	5.85377590260929	2.432411778320878	4.601052211996169	1.897604259904281	2.5803144682002714	4.506766181053754	5.1751943826002735	3.0232626714566013	6.734793604611894	6.530495132676908	1.6444965415922486	3.5187677567238116	2.2592960176823644	3.629162215370493	0.8331037697083299	0.39887900582265823	1.6124871992400192	0.44967064056273875	0.4027209754862716	2.5034759283651966	0.04010768128125952
chr2L:6647500-6647999	4.617209849030873	2.793578653752224	4.603449989869759	2.5623702187277524	3.6488043908987327	4.677062519192458	0.0	1.9719982406696892	2.588334024487912	1.8555503240393192	0.22946000205831268	3.526512427312476	1.4984208528260752	1.0970796683631556	1.6943808365327107	-0.4553778118506017	1.0466924622419154	-0.13323935283447805	0.715063607785181	-0.9059652567236041	-1.8761340376267481	-2.961466185522118	-2.2904913529913076	-4.49492538647826	-1.3821770810048504	-4.4238258603404725	-3.326719215436752	3.5427521920375704	6.19224336794725	9.243569625509824	6.60952199571182	6.19224336794725	8.114428092050485	1.087937603989098	11.251910456156624	6.765886010365159	4.737117997295749	6.095796512211287	0.8621685146631352	-1.2457624556626807	-5.781317645687477	-4.794953349157716	-2.1855264371534515	-1.9084850188786497	-0.8065359368777398	1.4637527426815686	0.47712125471966244	-2.1246186903581084	-1.002730988248077
chr2R:8088505-8089004	0.32675222119505476	6.536456064247243	10.58596315544545	10.534502662933939	11.30281112644956	-0.32675222119505476	7.244428814874926	11.143235521697386	8.482559547902278	7.955294336684671	0.7184676598082381	1.4548811660392678	-1.4168697061749709	-2.0176281963904295	-5.025094126470938	-8.885502320541077	-8.976733887554731	-10.153210369702954	-12.287038159198643	-7.55611458228425	-15.605543554570314	-14.964711390020723	-16.513667282714064	-3.7977993268935117	2.944376076283509	7.013558531435353	1.4944417588192462	1.6801685368392436	-1.6313529630093861	-3.2178076913596416	-1.8931873750618804	-8.76636273734648	-10.161802454644983	-13.378657134036132	-9.440034525137472	-1.3154300196674744	-1.2435549301059765	1.2164673499084748	-0.38475646163427885	0.0	0.04099121354715701	-0.8065359368777398	-1.6096181825249074	-0.8117928040469534	2.8158356771313637	0.8146844934204033	3.8494489674534793	8.579031985838235	8.099118035039192
chr2L:14588000-14588499	-0.7922519627556014	-1.1166386930519974	0.9884928598239788	-1.0638281576422768	-2.7825407046580883	0.3167957205330341	0.0	0.0	0.0	1.1824894461749604	2.4670143322400078	1.0858131928964438	0.47712125471966244	0.0	1.2767160635892087	2.742092931875345	2.5580321955422627	1.5974993347763957	1.8146640028416747	0.4371384329175924	0.19680414203996718	-0.06965463948368673	-1.8892699121957173	-3.4631027780655796	-5.009649029557998	-5.138587924188785	-2.142647458716837	-0.9547028156305489	-1.572147778441128	-2.952918702113191	-2.242031488898928	-1.0942264772411894	0.0	0.32675222119505476	0.6064508288109548	1.4648655319317014	0.9648536905119721	0.9078379068310805	-1.1004640326713486	0.5942559203213916	-0.16716437361020547	-0.9972630658323425	1.494160530455794	-0.5193003081432107	-2.0390044901140008	-1.3587745519257606	-1.1176451270287886	-3.7192761308224314	0.039278923201162386
chr2L:13203500-13203999	1.3735595552383557	3.192720065573495	2.1016869935597007	0.0	0.47712125471966244	0.0	3.914795382742733	4.899836009894479	2.0123225823356705	0.7359535705891888	6.987109623509464	9.914336087518548	12.615658622304599	6.392322767077236	7.775614928080662	7.160002775195357	2.2943285440612127	3.4234087433501714	-1.0682680624608587	-4.3922271555121375	-8.319827235071667	-6.4031828669773585	-4.419624869496086	0.8881232239143072	7.25598426265063	10.667972440586887	16.24466872473811	10.847131576691272	10.952845020504913	9.012475636871224	7.664125807304221	3.065207535701192	2.854520272314172	3.016925707323769	4.195509611240381	2.2319527139113657	4.179809441240206	-0.8078754999100699	2.3369123843562183	-3.388971044067254	-5.720372262635435	-7.443248184117286	-7.298344803437666	-7.5396061403488375	-1.2200843131605523	-3.668548870880873	-7.371284955802322	2.8735363663287172	3.232512908438756
chr2R:13344005-13344504	-1.011797176363557	1.4330558576747483	2.0212131455872884	1.1458969134203711	-2.5761277801178912	-3.8097831207781354	-4.895848448425767	-7.25552203347186	-2.6770605113728285	-7.757648390205552	-3.693675935616642	0.08170889073756069	0.06309723544143049	13.21834666353663	12.485254606769965	9.25450465381972	6.9768847048103	5.7779040122909375	4.19038700096218	2.3538191802877138	-1.421112484579782	-2.980682129257821	-4.48069696444183	-9.320496697678255	-9.49317933280735	-9.888438502203309	-3.526573275451444	-0.424676019103893	3.147741468968881	3.140087169442531	5.593954824615681	4.937695609477907	3.2362118873189982	2.731820744286237	5.726956875310608	5.980297578497079	-1.226664947909368	-0.516541318177327	-2.0298022893465966	-2.8854392042358543	-7.304468174792026	-10.463060992501715	-7.707631517093686	0.06044422460496382	-0.7589884460557123	-0.5291604432335734	-3.209331505218269	-2.406695887902625	-6.322534866496699
chrX:6118533-6119032	0.0	0.0	0.0	0.0	0.0	0.0	0.0	0.0	0.0	-0.06008132348576958	-1.3821770810048504	2.5165278749560387	2.2240544989867432	0.9059652567236041	1.7781764888055718	1.7122506664159767	0.5552050987676277	1.7368476416703837	1.4640319182341428	0.47712125471966244	2.903333576924006	2.626697818246329	1.220084313160552	5.514517605810887	-0.47712125471966244	0.29815214289168646	4.685309570888369	4.60984597838697	4.914962007564415	4.739922168197375	0.0	3.5103737307828413	1.1064770844568605	2.155921150721805	3.4277804223512365	2.1902472234879657	4.243117433836306	6.4263529843199665	0.47712125471966244	1.4637527426815686	0.92599669179249	3.639493472668663	2.839668577916649	4.506337752316825	0.8401140543854752	2.039852116001886	-0.05181556329032886	3.1516679066494997	-0.2681854859691827
chr3L:11808600-11809099	0.0	1.8738140686470386	7.082396171030163	1.1737218734474009	5.477211584966826	9.885952574964787	7.384272334020506	10.952192090151298	2.2826316004701592	1.809752667406666	3.8353491033707847	6.965174823306235	9.75545848518098	11.96993280658855	9.138237186766993	4.759472547973304	6.887895479661223	9.869905866597943	3.857758526819177	2.836548834660592	7.024571208123661	7.105552278190295	3.164448347634296	7.81742373857233	8.359813337438428	4.8910953855177715	6.1093084525903825	4.689463963273425	7.234989645030757	4.789982325088619	1.2413509647956134	-0.6174103976839949	-2.4047550928330614	-2.413577922266224	-2.2211878707961143	-3.5796716142497496	-2.5200931670465727	-1.7144937855204325	-6.350205458074851	-8.706681108986928	-2.8730475335942653	-1.8410587328746673	-8.695862722941804	-11.202022527626594	-9.661741461507253	-8.56724511615754	-5.254313470311592	-0.3842533059311557	0.47712125471966244
chr3R:8856222-8856721	-9.602173377729006	-0.9527115521825323	2.6111250043694367	0.0	0.0	0.32675222119505476	7.00043481151352	9.804552061228708	3.684223641459285	6.924180132086348	7.966097556253647	3.221146138980211	5.554403713366811	15.939805213276832	13.376847554482161	21.071306873101815	13.263149596367125	7.979723943733391	2.772969188376001	6.682985117560026	6.808680117558993	7.762398545319355	4.231629012201975	7.1418321704439585	4.585116669133313	3.5256527202067858	0.550495952131359	-2.851141154777787	-2.620302558718879	-0.6766859381262006	1.6623596469304065	0.7381677780780821	2.93734778114247	1.6217247002628197	0.7748429984601076	0.1126061908219065	7.79793657239716	7.621443894507	8.265832601982256	6.84767247327072	0.5741483434222646	0.6095277574321207	-0.683893519643582	-1.60321114245643	-0.9882574019001348	-1.3348382119342939	-0.8787901368386228	-1.4362229343845077	-2.6802160344847294
chr3R:14123722-14124221	2.5426663940501335	2.9782116397786216	0.9884928598239788	0.0	0.32675222119505476	4.153232819235235	3.574845109652076	5.892891003745271	3.991081222235562	5.911106631859057	-1.3306529168682533	1.6761559184055737	-0.1972641324946855	1.6271057275320948	-1.0964392218390075	0.22407746444571308	-0.3052063648272941	3.2712925169135896	4.592037170956988	0.5033474926345498	3.1131482355078997	0.9884928598239788	1.8277855271258228	-1.3203136336454466	0.9686480185884024	-1.1513143911721135	-0.6610055706295627	1.2718132817785843	-0.7152334432427206	2.216263232275604	1.4637527426815686	1.5570362108322653	2.6335635193650875	0.0	1.9084850188786497	3.376576314448568	3.8855228264612305	1.3235311468090143	2.4647925897612506	0.37265735776892894	1.170041379908726	2.8785241554794503	5.583943862158902	5.101638898746466	1.3395598820183066	5.344432076414398	1.899930964399658	2.7192023320881016	0.8527358126579412
chr3R:1834722-1835221	1.318826140177895	1.705125367787839	2.233196886523207	0.3402672839497277	1.1534538352058894	1.1566607645760572	0.0	0.0	-0.47712125471966244	1.417662767785179	1.4476680944038924	0.24062334122190882	0.47712125471966244	-0.7359535705891888	0.36079828323768526	0.9027800930329685	0.9884928598239788	0.9884928598239788	0.5334443120291142	1.5441400155947895	4.478970612654601	1.5481460585612774	-0.7875892944361567	-0.23519958633034077	-0.328509606160004	-0.5397379202483887	-0.07831715235242626	-0.5226187134474675	0.8062736331600506	-0.9898357204560446	-1.8027107223228733	-0.1866152400790563	-0.9884928598239788	-0.47712125471966244	-0.6327177291815961	0.21888064018945716	1.3171808913257266	0.9563040052816962	0.6899648238646574	1.6967020202427816	0.0	0.0	1.0858131928964438	0.8877775393251955	2.3878018846475197	2.1675384452073265	2.7274769927779525	1.5570362108322653	-0.30718465596295047
chr2L:3813000-3813499	4.102682471725427	3.1432203075242984	1.6453307795072218	2.4008777779918056	1.0383595056670918	-3.1934653016596335	-1.9923172497010497	-2.194220236020646	-2.3011291985701745	-2.514772873646682	0.050917485899111124	-5.0429695733605	-4.269909659876932	-5.101279204572922	-2.3709153289574982	-1.581954212954951	-3.357189356342533	1.3845438633599754	3.6228420524623433	0.288769123076823	1.9766157954529366	3.609024900715683	3.954155218986305	2.552567783234862	0.0	5.12404467347177	0.31839646301073354	3.104370148806301	3.512662418611893	3.9394214969479213	2.3709153289574987	3.299710262499502	1.421010410516429	5.53871935344089	1.569184183581314	1.8282192313437122	0.8960047371989908	0.0	-3.8088440367627387	-1.4487792524969156	-0.3226171987455024	-0.9259966917924903	-4.1845071262125275	-1.1534538352058894	-2.4803400440414247	-3.0472819209362383	-1.9848902770426127	0.5660558100345554	6.037166139338064
chr2L:6481000-6481499	0.0	0.0	0.0	0.0	0.0	0.0	0.0	0.0	0.0	0.0	0.0	0.0	0.0	0.0	0.0	0.0	0.0	0.0	0.0	0.0	0.0	0.0	0.0	0.0	0.0	0.0	0.0	0.0	0.9884928598239788	53.33769091883538	60.217672114414825	40.48041334195928	16.375298119200604	8.851236216741663	1.9084850188786497	7.636963957025859	2.0231263128909345	6.650977649677649	4.564702554619298	5.992269520204454	2.018005745807258	1.3125915666287011	-0.7347290750386034	-1.5524433090543912	0.3842533059311557	-3.902701725149861	-4.711508606707326	0.0	-1.3821770810048504
chr3R:6521722-6522221	0.0	3.544084927347759	7.079962929966218	8.840558641987766	4.3939041606590425	6.3701106700320045	3.681318994632043	2.270024641988364	4.412684483863792	1.9152023832513339	2.5803144682002714	4.510066240217078	2.8725343131455063	2.666289890049033	2.871390754147333	1.340527728005284	2.713074019510625	0.051632146342997114	0.0	-1.8848729509808708	0.4736158704743798	-0.311812742520406	-0.32018560075543606	-0.1261036354713983	0.1324460563010881	-1.9843205105103823	-1.021641598728586	0.038575365048431204	-2.433702728457903	-0.38484767950023446	-2.5528435812363486	-3.4603331351332227	-0.4448262731057026	-4.8621685939168495	-3.2190365924336533	-1.5040165661675615	-3.6456957035057456	-0.2462858843543648	-1.1692681098934448	-2.9139880155131834	-0.9178557337849876	-0.17427992387450075	-2.5477833965253645	-0.9892452931275635	-3.3241986847475204	-1.289886681105268	-3.2155682326729407	-2.908657133367262	-4.1672686081026
chr3R:5588722-5589221	7.464859187034149	6.517224763610676	10.752140799540024	1.9127010845184913	1.3821770810048504	5.361099557924636	9.370518349080887	11.159078985057185	4.373989765519193	3.848759920989882	5.332269378218523	4.097625739250363	3.1174734590186355	0.584683588814628	0.3891603227478323	-1.8612775332677132	-3.1674889963320587	-6.841370164137461	-8.11522946066587	-10.347788763463404	-11.711851023442842	-12.981737661586994	-10.655378601703177	-9.894408980200655	-9.126996552267167	-6.669876780838835	1.6277370262163007	4.1831164759937005	5.696730033257762	7.077263268028604	3.705125935450535	3.9484254906562155	7.070590119663608	3.538583122823102	3.158162337831675	2.653171239686641	3.3246803366476847	5.044203772220282	2.36137293877471	0.6825838075298917	-0.931040163746799	-2.2591907226912524	-0.9884928598239788	-2.091802009192617	-4.497190173267746	-2.696146247724153	-4.463421524128593	-1.8232493654077582	-1.8200716168333928
chr2L:20797500-20797999	0.0	1.066996420656132	0.4644055463637204	4.803359302542873	2.305731725658342	2.731820744286237	3.554986486226186	5.14087710814364	4.890467661184994	4.183236294349962	4.6042966268147705	7.370511376382676	7.252403489741479	3.6058774884714766	1.5034962467741209	-1.7057511796205376	-7.48214920686558	-7.020598296760091	-10.74917904631451	-6.10589884969175	-1.9089388748241534	1.9561735546198837	11.232277178936872	2.900082607028777	4.518078746970968	5.4118019315171795	5.808404524964433	9.391010493757143	2.841559183121075	0.0	1.0668755590631576	4.059083883718805	7.9084308465440785	5.383406926721938	2.0238633576129783	-1.0268868771666337	-4.134031410543817	-4.367831929146399	-4.695368465937505	-3.4132957090425404	-8.774843843117663	-8.525445295554725	-4.922784208205586	-2.5828742593655365	-1.3714886238301478	-1.2225698960897364	0.9568070777091172	0.9059652567236041	5.204892602015425
chrX:6004533-6005032	-0.3558547227181385	1.9782750241603226	0.5592626642291987	-1.4910211588800568	-0.3448289523267023	-3.9481244613785127	-1.002012590539066	-1.508537637598843	-0.2406233412219088	-4.258602594094532	-2.9656904668579522	-3.384100620979339	-2.3868183549185167	-2.6055255279339846	-1.6470166651653309	-0.25739700434288626	1.3496191075777204	-1.2599154748305739	0.5631066567571561	0.2293235407050303	-0.5483737109302377	-1.8642332561718213	-0.6255214853677996	0.0	-1.4186362351047908	-3.1779809967883232	-0.22067126500299553	-2.2623413633706053	-0.8090715228866661	1.4097784204778576	-1.4335077126649713	0.23864565092021092	-1.7235831663979524	0.21634797820335983	0.3633164851422639	-3.932921227476197	-0.8491782920962203	-0.45289372227903446	-0.5778567355583697	1.4003277827195895	0.851112057522273	2.205293594113166	6.039737111335929	8.205380421749231	7.981732192470706	7.4224236817325195	6.037618636403715	5.395777369022354	5.098743847595012
chr2R:13401005-13401504	9.230211735865844	7.571181945229715	2.4765384404977215	5.690459283227974	0.9972630658323428	2.4013326054961395	1.2508248170275988	-0.1668191493892325	-1.6056034802121377	-4.127800398470618	-2.981440493789569	-5.087855518322019	0.7359535705891888	3.7008069307459595	4.439497705975175	4.875261426023671	4.219312056411951	1.6028015943948475	-0.04080983620345897	1.1633781131982996	-1.8629476337694941	-1.378758092515161	-3.298179285817025	-3.3720175709035383	-5.802355087820391	-2.733985505627596	-0.2022785942727008	-2.0686489681573277	0.6867325911188109	-0.16287568667931085	1.6882538627894441	3.148333947913359	6.559856664047763	5.698663885601689	1.0484671711285138	1.4689443605946346	-0.28005427844998115	-2.1804582625092412	-2.637903680184653	-3.528196256924412	-0.39643351129764814	-1.3066499284149815	-1.1329522843457016	-0.7813122285888147	0.33863658882882297	0.0	0.0	0.0	0.0
chr2L:19888000-19888499	-6.37759704862094	-5.88536176215304	-0.47712125471966244	0.0	-1.4637527426815689	0.0	-0.9884928598239788	0.0	-0.7359535705891888	-3.1273296441367764	-0.8731932939300534	-1.919285271970362	-0.7825645306267298	0.0	-0.47712125471966244	-0.9884928598239788	0.0	2.4415018906004504	-0.29603088737041783	1.0352787604218356	0.8042128050992143	0.33949450367647754	-0.47712125471966244	-1.7739031038636293	-0.2291133596506224	0.0	-0.47712125471966244	-0.2508347502817745	0.822415257292629	2.096229896482586	0.47712125471966244	-0.47712125471966244	-0.9884928598239788	-1.4637527426815689	0.0	0.47712125471966244	-0.47712125471966244	4.464643864521992	3.0099847671831212	4.981667973035346	6.815422019464457	1.4153618150052405	0.5050184077099935	2.2867402667362113	4.397499201885571	5.346968286653067	2.5997866064530726	2.9012968853608663	-0.28972707936814085
chr3R:10549722-10550221	-5.774378290821377	-2.9342789874027053	-5.28012150820405	-0.47712125471966244	0.0	0.0	-0.6099834373019226	-1.4609781103571802	-1.8065407032401448	-1.2876303654034333	-2.2646017874002697	-2.8189822886714815	-0.8121543501839552	1.3998342440087628	-1.7604928342303765	-0.9257198534956983	-0.9962654697894736	0.3842533059311557	-2.126845585910351	-2.440079999592105	-1.0942038864410844	1.4637527426815686	1.1448870952583254	-0.8512165514512635	-3.2892967805505307	-1.6540075050425913	-1.5479410633348178	-0.5720961435849229	-1.5420444271267493	0.4277925247271924	-1.0575118562454213	0.47712125471966244	0.7359535705891888	0.0	-1.4001276722313838	-0.3816829708162373	1.4801862375241468	0.7357890626869555	-0.47712125471966244	-1.4691030917477703	1.1454219480457466	-0.47712125471966244	-1.2776220398744094	-5.712917417849956	-1.0421790870559455	-1.859345558003459	-1.2164673499084746	0.0	9.40300547516719
chr3L:5127100-5127599	0.33788275115700944	-0.7875892944361567	-0.4311826779247687	-0.3033815390152594	0.0	-1.7117058716164009	-6.670797842587209	-1.6924535143836439	-0.7407131190410445	-0.8341940706365132	0.0	0.47712125471966244	-1.4637527426815689	-0.1895550602945192	-1.3806451516511535	-2.5132686280701777	-0.4878271429587244	-1.5403088635584168	0.47712125471966244	0.0	0.0	-4.773707703685754	-1.2550956670254931	-1.2319657927137535	0.0	0.0	0.0	0.0	-1.4637527426815689	0.0	-0.9884928598239788	0.5533474488829239	-0.6406570638915879	0.47712125471966244	0.5397100834933587	0.6698609366984692	0.0	1.0392856960174568	1.6009523051266996	-0.09420947528084377	-0.47712125471966244	-0.6788797735775352	-2.1456549334725974	-3.1765461373106816	-0.7612154895141982	-0.7359535705891888	0.0	0.0	-0.47712125471966244
chr3L:10219100-10219599	-0.47712125471966244	-0.47712125471966244	0.9884928598239788	0.0	0.0	-0.47712125471966244	-0.2794620411872109	1.9837257211590082	3.2681603457646817	4.427912110525994	3.2190507506291435	3.4849953928506556	3.513740648922233	2.315433986131577	2.4202126347083386	3.697216476751617	2.579417510866656	1.947870764120427	4.4815968460465605	0.8937059985428307	1.431964757677269	1.6647668477502808	0.11711381659341483	-0.47712125471966244	0.7316588571335291	1.1682147458673848	3.97797834625299	3.433317267225716	1.0466924622419154	1.1352629453638985	0.1873324099341896	1.0596584859527343	-0.7034865213367574	0.28374175492094295	-4.605574380074909	-2.2626222079873393	-0.7369976620858998	-1.7433659314200731	0.41798196871995347	-3.0817696080069497	-3.1263759003293767	-3.0649349590224846	0.47712125471966244	0.0	0.47712125471966244	-0.7819324421189132	-0.8026391818635038	0.9884928598239788	0.47712125471966244
chr2R:2038505-2039004	0.0	-0.9059652567236041	-3.5704485342173524	-1.0668755590631576	2.321903260986184	1.1728085206363688	0.9884928598239788	0.7734481710019527	1.4082385273006652	3.0994704780935054	1.165905407367985	2.1316168189008975	3.175837102237826	0.32675222119505476	1.8355550521700996	1.0512751643562825	2.7488375165477974	4.646711389045024	0.7273940556748907	0.7618187565804614	0.8561412792113297	2.8870504575816485	0.5098147586496035	1.456594058834943	-1.0996650691862981	3.1116449905781733	0.9884928598239788	0.32675222119505476	2.3058768649097376	1.6885137660229625	1.3289901315680206	1.2544689819754562	2.108898635100693	0.6500485400342132	0.038349115203267344	-0.9015245642482906	-0.5351589729539059	-1.034364399971223	0.5315326704786151	2.010563487942257	2.883728388730135	1.8277855271258228	3.0548010389068567	3.4862663340946822	4.7419069602792	0.7727668508991973	0.7673993321513376	1.1454219480457466	-0.6412239106945697
chr2L:12021000-12021499	3.283493815695424	4.879801245332631	3.5821257177997055	2.898546421398204	2.1644170223198707	2.5948291561253964	0.288769123076823	0.6591994300909869	2.9697013884270858	4.3682477498222205	4.023356555842518	3.7924670411787926	2.1368577062082132	2.2644611182805106	4.040083360054769	0.9847248161391918	0.872213254138352	1.0594252788609988	3.149526029602339	4.926763724969917	3.987313417403269	1.6064086652300518	1.3830116732091597	0.6786300762882878	-0.9532746075613903	-1.8173072434674002	-4.35295077169929	-2.562731267407736	-4.326451187820067	-8.480024285441164	-7.860589791306636	-11.555599526369985	-10.868729702870837	-9.919445473012003	-4.164509616370001	-3.6214581077707515	-8.076288667225477	-7.539697582621694	-6.071561392837429	-4.5204178459527355	-14.7970238067513	-16.399439510619082	-11.00824134176483	-1.2813406034374712	-1.07758859117965	-1.5680956148600083	-3.5915338715072695	0.0	0.0
chr3R:25416722-25417221	-2.090557845377062	-5.831326455914346	-1.041562685491579	-3.243810935353145	-3.97009028615158	-0.5982874332953674	-1.8822954892211285	-2.7267902153926946	-0.6910435325589174	-1.1141960050999706	-3.1116449905781733	-0.3617856882053115	0.93281106875297	-3.8363494836718273	-2.43580077841469	-1.3082232854526676	-1.1503067959894038	0.448701115262582	-0.33055192364550545	-1.203468475542539	-2.033458850880477	-0.9224290228748714	0.0	-1.9708439264441486	-2.8734326939546415	-3.1587149492711126	-0.7692325649761782	-1.1922109563822765	-0.3842533059311557	-4.282415189462214	0.17373256753193958	3.162376204702951	0.11307504788210586	-0.3036568926982009	0.47712125471966244	0.4988881100710118	-0.998616825560584	1.453689822787014	-0.21716338407632413	0.0	1.2417203437958086	3.9560375713850995	2.0905578453770626	4.758761510144424	3.038722607842869	2.3406481462707145	1.7022394098426876	2.0171950103726566	1.808023021635269
chrX:6697533-6698032	-2.462814609279685	-6.1909600825149	-5.632583568146289	-5.832376328798203	-4.329306130154727	-1.498232012949899	-0.6525082365271062	0.0	1.4888463877884142	1.856793229377868	-0.28904639249062275	-0.03368242257411569	2.7470753580225398	5.964959011839856	3.794426233914407	6.638412696875888	1.0055190369395175	3.567019494805698	1.4477763143210869	5.522366491871492	4.561019212447242	4.610737358626872	2.497832814892723	2.3870921205495343	0.0	1.667082972451096	0.20941522805016705	0.839245196318161	0.1571388887102595	-0.6990394283450636	-1.2877505342896252	-2.5249727118779917	-0.34383871511447955	-2.9842575469064507	-2.4498989994952916	0.32323072141438364	2.856065769215817	1.2754773552292804	2.469900379008101	0.2129825001527305	0.9071860521938273	0.4289845848539955	-2.6977342674675624	-2.876486197089167	-1.270781938646582	-2.9339235860356716	-1.7792382269313907	-0.5531775260541819	-5.1501632507503725
chr2R:19264023-19264522	-0.2825882310665113	-2.6021231014678063	-2.814063838836062	-4.129937608507667	-7.075458034237753	-2.431049666330028	-3.579068888711544	-3.2539898110599723	-2.0823563431631196	0.2681854859691828	-4.461226575620923	-0.17549701715444316	-3.1588511678006936	-3.0299562706849428	0.0	-2.5001405348199874	-1.5080527733586147	0.9884928598239788	1.0668755590631576	-1.6399680846420763	-0.913055069605232	-3.144213910695715	-1.7874036648241236	-2.5638357609962523	-1.4889296766467177	-1.4637527426815689	-0.47712125471966244	0.0	0.0	2.432289325317982	5.211293436514846	5.790398970444931	5.480248400019888	2.1181940571329716	4.7431507661235	2.5417448035480836	2.6239551341017746	2.7782599754454362	1.3662048022479594	1.2517445148455506	-0.726998603539307	-2.90249097326108	-0.8527425281906342	-1.3738125165162054	0.0	1.1881283402749803	-3.609157211771458	-0.9880268588035063	-1.3503218414921354
chr2R:3341005-3341504	-12.949216203492123	-13.06932969007133	-7.136757655855593	0.288769123076823	0.32675222119505476	-0.3842533059311557	-0.6816519536376183	-7.95814125322336	3.9536294355883097	7.7396050340024765	5.479239518920299	10.087737451578805	12.456242181451078	6.907962106376982	7.079278649134269	5.814446652587209	8.678641196980005	8.660616893185002	4.647466510254937	2.766095835297716	0.06029839925571981	-1.6952985724441691	-1.4886484460829121	-0.3290922141189498	-2.6174724721579987	-2.3878018846475197	-6.499060511368091	-7.010825121325408	-5.667614107071599	-2.6468487497767117	-1.4313637641589874	5.227378740186513	8.36409742168141	7.3749290485749155	6.884088447924008	7.228154030088206	3.405099109923024	1.3979756448241596	3.278359668570073	1.660542097298966	1.8467590331001522	1.5483651192478616	0.5366361939201507	-1.376219639157716	-1.9532480088454929	-1.3603079789422423	-1.2144086681539874	-1.867532975590401	-1.7420883001685574
chrX:19155533-19156032	1.7247564512923748	-0.2028775372990921	-1.4165092143046134	-0.03257462036531004	-0.8552439210873115	-2.2917236545411894	-3.8835835615302905	-5.052285553603784	-5.691015650127435	-4.193371057052772	-5.715099131128568	-4.689260980071893	-3.3634730734193816	-7.8508755290365855	-8.94870267120421	-3.5183520169374867	-6.331135155365769	-2.195433386551834	-2.386211802566642	1.626771393610783	2.163399581894669	6.6944477066047625	2.024983432682076	4.413499675352822	1.3289901315680206	2.8580051679654352	2.5349354238873434	1.9820879479478442	3.336538854612945	2.6531503469526903	4.337446369239826	4.675512943029212	3.0796232585256944	4.112679443379351	2.43580077841469	0.7953235719989745	2.7131836658946287	2.300237913566947	1.9674479598332766	0.5213089570259951	3.2338031677885595	3.453378855924116	0.39540678881950175	2.9367118704561923	1.674276107663175	2.0328275670256684	-1.3864876105552875	0.7406492681949937	-2.1530194286690474
chr3L:7332100-7332599	-0.17731635622833475	-3.099024448108979	-0.7633114619362145	-0.21207786994450836	1.565539200696325	1.2219832637413555	-0.47712125471966244	0.47712125471966244	0.7344833960219443	-0.3482064818230906	-1.4201378318711255	0.0	-0.47712125471966244	1.4313637641589874	-0.12603107321143955	-0.26145052715670036	1.3933702780509631	0.26742173320195267	0.0	-0.47712125471966244	0.0	1.9557087792863865	1.5205246726584445	1.2501340216683998	2.3021949099293937	0.5270893585171345	3.016690534675035	1.3235311468090143	-0.48916200528071335	1.2335032403149433	0.0	-0.36861816173664824	-0.9845001030355904	-1.408238527300665	0.92599669179249	0.32675222119505476	-0.47712125471966244	2.6745127104908417	1.3589234791817206	0.47712125471966244	1.2780642861172016	5.052466806032073	0.6252873828651146	-0.2406233412219088	1.1337709951695234	0.5982874332953676	3.511923924889892	2.197942653713038	1.2657512869518648
chr3R:5995722-5996221	0.7884453550315633	4.250540497980303	3.1540617434803515	2.26251457009396	7.416865554054843	5.264671576810684	5.972887380952495	4.104135241276295	1.9971439233828823	0.7411734982112813	-0.47712125471966244	0.2979603955507204	-1.1048974180134925	0.39120772474471915	-0.47361638658811417	0.31234954282860533	-2.0402865594985298	-3.1707452553669424	-2.3704341309381833	-4.254707023792912	-3.160858134176094	-3.1113650074354116	-7.295276962622247	-4.195777879805444	-7.39525645572449	-8.0960991192104	-8.086287352821115	-0.4106493675885908	-3.759761225151841	3.9491230190976045	1.5790397214393654	5.24164340061293	2.5647491376931213	0.8065359368777398	2.9215962632868706	1.2312381920439872	2.876486197089167	-0.5354275353677894	-0.4635630194767123	1.4223484209520463	0.9383506912473706	-0.07407372052614808	-0.5759929431950462	-4.72690919601927	-4.940413566804439	-4.156548957216194	-7.496927650097736	-5.206537120267689	-13.018815689575373
chr3L:8978600-8979099	0.24360494408477287	-2.4766282996923197	0.2549045155862294	0.0	-1.3821770810048504	-2.9368643779386123	-1.0266797989207643	0.8361145727115479	-1.4173337334113487	1.092979293367265	1.1392289623629681	0.0	1.7480565290338521	2.1964300633974716	1.6609365401976517	0.06899229263383057	0.778860054439145	-1.4503728401151588	-1.298842373282029	1.0474034514751487	-3.139523929036031	0.47712125471966244	0.207668840521686	-1.9882443834003576	0.33525736471138745	0.7252407316073417	-1.5947860643627723	-1.3787960224139164	-2.277213741889673	-3.164657250668443	-0.4022444881878272	-1.149418733634906	0.434538981298187	2.2917236545411885	0.47712125471966244	-0.47712125471966244	3.385370094237232	4.493607536093209	1.2153403348059149	8.101275323333722	7.446467743993198	8.161278568512946	5.327674671625638	10.354733146054068	8.554460405675087	9.101267683378698	7.235882443964757	7.96032432223409	4.338740479984855
chr2L:2856000-2856499	6.402024158358151	3.665221477722519	1.2332568388482266	2.615211115657889	7.432251371946386	7.73332792121154	6.371450728447384	7.706848363896654	3.3662631514203225	2.7703368867699627	1.4677491920488188	-0.12084094930070892	-0.1703576947389633	-1.0394591628004344	0.37107753214479267	-0.5088986155610778	-2.0794038614231054	-4.462846837875402	0.0	0.6252873828651146	1.1416133483953088	3.9593149135710624	4.734363921201112	4.7526119163251925	1.8425523012380807	-2.2988227183679504	1.210924888980284	-2.8667248571058432	-2.808136110256755	-5.893204621297353	-5.248670144490542	-3.857571304463391	-2.3773108271546586	-2.781392324769842	-2.2795873764617602	-4.145711156792516	-2.3898703931377945	-1.8912001958872364	-2.8286872121732087	-5.890988486992454	-5.139151475649732	-7.657799223998144	-5.114170762069737	-5.997771525893662	-3.296173911967684	-3.0441310078674437	-5.368685624594348	0.37107205997171755	0.5050184077099935
chr3R:18181222-18181721	2.2806498210542423	0.3842533059311557	0.6705689382059916	-0.48854521526624145	1.1269828484614135	3.5332012596271523	1.3804407299038435	2.22008111983848	2.4829697140594646	2.4187053092722723	2.1357982855304734	-0.34114498342306415	2.489324098883081	1.2369687272137193	0.9884928598239788	3.0146435758978942	-0.3516633754692447	1.8069127974203187	0.06976625415562421	-0.20474039684837897	1.773280347939687	5.141949332721416	-0.4359239231164445	-0.42861365114406497	-0.5115880358809525	1.3978207651393055	-0.9099264495709308	0.1472904357604868	-2.6711507856335084	-2.4680577800264554	-1.3077609981660676	-1.885840429867859	0.0	0.0	0.0	-1.285679202202024	-0.9755834804791033	0.8895263519618535	-0.47712125471966244	0.47712125471966244	0.822173113387522	2.9277250838139555	1.849084090802655	2.6541105395391718	2.1523945837857017	2.632926838889847	5.448214621876864	1.179745271867466	2.777654494376149
chr3R:5969722-5970221	2.421643699769016	1.4373625938132244	0.9884928598239788	-0.9847248161391922	2.7470213656762943	1.013648290412486	0.28374175492094295	-0.07847797281453368	0.1544568846634514	0.0	-1.6806839062132066	1.0406074490665096	-0.8918823122644328	0.9884928598239788	0.0	0.9884928598239788	0.47712125471966244	0.5050184077099935	3.9446259861214834	1.4700822753787206	3.8832983379805937	2.875708795682128	2.7912048237988247	1.728647593363748	-1.2921530493400097	-2.9062417790991018	-1.6179717777061067	-0.3842533059311557	-6.987472275306209	-7.8840646175999884	-4.94779195107203	0.0	4.521944901987626	3.9468298875082835	3.717886691393313	4.80233980060775	3.148378242278265	0.6383073482902311	4.171729276967966	6.643889686688508	7.676266997236058	1.0668755590631576	1.0668755590631576	-0.32675222119505476	1.5843169673469322	5.913843008892483	6.758867092579019	3.7645227201738267	4.5838272996024
chr2R:4519005-4519504	-3.4165546875194197	-0.9962654697894736	-1.3394965078064107	0.08642639165624173	-3.233903260722398	-1.7255983562934416	-0.15713888871025988	0.17159116339760627	-0.12465237423261083	-0.2243224394782165	0.5018530886558159	1.0853364918735084	0.7192018699603684	1.4577395865932057	2.117763936577354	1.3323279986309655	1.6878837203754777	0.03378418223551133	1.3183964664198675	3.8167157526419397	0.9370934571249883	1.142084752238479	0.4005092602070931	-0.4159763930035658	-2.8462596906507063	0.28972707936814057	-3.106706262565191	-3.8320298378309925	-4.247397257944613	-3.8090425924494715	-0.9699739999703265	-1.8074946333499906	-5.776604990674168	-3.34807818052413	-8.217088459643865	-3.284581331946627	-7.3799788984335475	2.9786711657225893	10.354172131760794	9.952827485453232	1.1448870952583254	5.387763953511973	3.393015635378285	6.0169685542088365	3.3228235427226442	1.2269456133058971	1.1691041417065977	1.2673333192897613	2.840428499848123
chr2R:5286005-5286504	-0.47712125471966244	0.0	0.0	-1.654507166568443	-10.07344854749457	-2.1864442654251595	-5.307391094436106	2.7285928155171044	0.0	0.0	0.0	0.0	0.0	0.0	0.0	0.0	0.0	0.0	0.0	0.0	0.0	0.0	0.0	0.0	0.0	-1.0668755590631576	-0.9884928598239788	-0.47712125471966244	3.673340224084223	12.427433816226824	3.426934377721835	0.47712125471966244	8.48939871644491	7.641833993128251	1.0668755590631576	8.967390791245435	11.756662235173984	4.842606241906491	13.990737049020993	3.5470467872697458	10.877582331337553	5.874036766091703	8.209879021559674	7.039792245506297	1.568095614860008	4.9541991819814815	3.2913792615647854	5.04755749780141	2.883022589813741
chr3R:20381722-20382221	1.3120223027252604	1.764262353574907	0.11504130334269605	1.5900478972595233	1.0596149194935087	1.6683908856600698	-0.3842533059311557	-0.47712125471966244	0.9884928598239788	1.9084850188786497	3.557060101199416	6.897526142829595	6.1901399658414284	0.0	1.4637527426815686	4.990658035583451	7.420073900988428	7.069009229212833	10.829899987049364	8.053210433272442	7.559740370135323	6.311873950557024	1.9859162132446282	-0.035728958655938704	0.8462919525775724	6.5781293884856495	7.206409399692305	7.105377369783974	2.102728288313714	0.8015273189011483	0.7494780125413312	3.6783777281235106	2.3986123751330792	0.92599669179249	1.8579785868598202	1.122136630608079	1.0426661950268596	2.560433242434412	2.6214862127199883	0.6749595223443795	-1.8685268406590538	-0.5730896026144501	-1.638163025741356	-2.0254898284215423	0.0	2.3764882755571315	1.1409700322808953	1.6153445729656668	-0.5635343794591314
chr2R:5079005-5079504	-3.1476725694050023	-3.972816468826426	-9.01394833671786	-8.795565532952882	-11.761187534178417	-6.828519235092203	-6.240764899295673	-2.6179002741929014	1.7369962098585743	1.325222472544826	0.6252873828651146	-0.8099258278262051	0.858434414934515	2.94278770406325	1.942500529874022	0.11141548126242654	-2.019633519064508	-0.11765728504195266	0.13124419221479344	0.7183432030669149	0.0	0.0	0.0	0.0	0.0	0.0	0.0	0.0	0.0	0.0	0.0	0.0	-0.7819324421189132	7.022507458289328	8.39085901054764	7.463066664354607	7.583307971630972	8.36183958937071	6.241964837529199	5.357256730218054	3.7424304909707633	1.4572953952360834	0.46033352007767314	-1.5869397064470354	-0.13020823556283284	-0.7868243821426302	-1.2792333515759322	-0.6804443603060044	5.534100485875862
chr3R:5503722-5504221	-1.1309455474509045	-0.1547630666809624	-0.3828734979253477	-2.3255157009339222	-4.2901243439472525	-2.5439462764962473	-2.662346640149073	4.182000037684161	6.429386562522059	8.158418358565102	4.072884592136681	-1.9084850188786497	-0.5552050987676277	2.2188662070205214	-1.1843580493960966	-0.6609153304023903	-4.838679050713047	-8.988604217523694	-8.427998717681655	-8.70744967439349	-1.3361085670423096	0.47712125471966244	0.46660954739493005	2.4338502763865106	4.310007505849379	4.627327964382349	4.560894833051176	5.08583832414713	1.9980896250620008	4.1627579472461385	2.6231584086560753	4.338348472862059	6.190638727164197	2.1040372980912547	0.3842533059311557	3.2481886853316615	3.9179677971274587	4.125086296572734	0.8767833813030153	6.274499528518733	5.31871335800515	5.567749784527752	7.1212236019639645	-0.5376554423359661	5.815540736727866	3.40329657039419	2.5546849278800488	3.536936020478592	4.676766394915603
chrX:15728533-15729032	-12.403216607529203	-9.631763625519186	-2.2777144092188046	-0.3355027493328013	-0.16164533959510527	1.3082232854526687	-0.3877209500386464	-2.198490098448929	-0.1411132404033201	-1.4807319201363387	0.5531775260541832	1.1374053676480602	-1.0932152575991587	-2.167281321879722	-5.204194148749764	-4.635871333343515	-11.123089809813768	-11.156006760441798	-7.033932528790176	-6.829122140170445	0.0	0.32675222119505476	-0.13906948780066597	2.348503885672476	0.3009267571761784	3.937424707533764	-1.4313637641589874	-1.4637527426815689	-0.47712125471966244	1.5441400155947895	1.165512569592679	3.042030844628793	0.4019082668999733	-0.9548225092206892	-2.6468487497767117	-2.829554736922476	-4.063273583547624	1.8277855271258228	0.0	1.4637527426815686	5.019336629396592	3.0934693721264215	4.0553476387108836	7.7293107322093	1.945959209851699	8.009668105849688	5.052749087001363	4.884226005165805	4.067344596840174
chr3R:16675722-16676221	1.0220376435096516	0.4698118087484918	-0.8601145567418609	0.25900227207394644	0.16741112420677687	-1.5231435557350494	0.3842533059311557	-1.410705529031544	0.04090022325105773	1.1856498883763793	-1.6875147255973397	1.7842294183751828	-0.28349877730603745	1.4637527426815686	1.553665451247699	0.09651065576648694	0.16254947389209215	0.9884928598239788	-0.47712125471966244	0.47712125471966244	4.0116419908484655	2.045845191106952	6.9822876441174335	2.255349856358933	2.295604643424941	2.145385074333335	0.6479918535658937	1.4069941608350105	-1.9188145562025098	-4.041272944439243	-3.2155670785853285	-5.64191319865034	-2.545018290688037	3.639409413918984	4.995997892093121	2.8303919024018445	-0.37060439751117713	0.3000177623187686	0.0701069510700874	-1.0212942805063525	-0.9652942294281277	-4.425050324894896	-5.158955468955394	-3.9559044630233373	-6.634965879285882	3.240452207038742	2.662281646147127	2.8073189413920665	-0.6500230994390223
chr2L:5042000-5042499	-9.891772833310442	-4.375103248422879	-6.738778588106437	-4.846537539556491	-12.68627307298324	-13.623969305297518	-8.443511169016334	-7.397700652889968	-6.0426682592209096	-0.3174792021990947	-0.7357890626869555	-5.952769038742905	-1.3891769388899315	-0.9884928598239788	-2.4714349167791565	-2.5578670412999336	-3.7427714670905896	-2.78000040878748	1.9037526722859954	4.326397740232345	1.6540075050425913	0.0	-1.4205118730152009	-1.504414249305397	1.2401483663989166	4.52049550054409	3.903803185041825	-1.3821770810048504	6.375664566791878	1.2335032403149433	1.2369422173662068	1.7982895694364012	0.07448109968941329	0.0	-0.691242949940118	-1.3130735126107367	9.230309474725036	9.76351000574655	12.685382267472061	20.719108789927187	11.581220608816885	12.377996354408133	12.533781771728194	8.4679448745764	5.3561832763075525	5.661190430236366	4.8954846079113565	3.0448169238066654	1.4058934958911764
chr2R:9840005-9840504	2.732919781899518	-2.506204658682766	-1.785104937190352	-3.260570155003492	-3.9416522752774195	-4.67972287812262	0.11031241554308717	0.0	0.0	0.0	-7.942646632085473	-5.346968286653067	0.0	-1.6208193636141608	-2.6531712396866407	-2.4330696095893853	-2.9546629014608006	-2.201472179325626	1.0249213760192306	0.2614505271567006	-0.32675222119505476	0.30518342970112944	-0.7289670068705115	1.023658021706259	-0.03976992738163465	0.6815922497550271	0.4581991019869582	0.15171800226101398	0.0	-2.7283768756812816	-1.8425340775667132	-1.094709713598939	-1.342623196306395	-1.358891929187961	-0.9902975401334296	1.569836389376786	-0.9654372165396069	-2.2316870603993775	-6.65017404389225	-7.548720504021375	-6.610943322194086	-4.021275751860727	-0.9884928598239788	-3.8362608028584866	-2.254639637552286	1.53812370105574	0.7341327696013561	1.2317889318191966	2.844600485502804
chr2R:14176005-14176504	-2.740372501641725	-5.654408691681593	-2.58458298958475	-0.779921953477079	-3.182002184068095	-0.779921953477079	-3.342285212021906	-1.021641598728586	-0.5942089910093095	0.19969583729432985	-0.3552705472968988	1.8906068405934773	-1.1884863132050942	-1.3427491764712043	-1.841775645579586	-1.6764662850160879	-1.027310496426469	-2.318811020390145	-1.4313637641589874	0.7812968731086879	1.4167204417731067	0.9884928598239788	0.0	-1.0668755590631576	1.346958653416519	2.14495536311914	3.853093174912022	1.2749079373224017	3.5338814955919364	0.8004569266782923	2.791682923191233	0.6981055006175143	1.6571327421699291	4.60893066694096	2.562670090903446	3.0631518877217854	0.0	1.6597761032363938	2.0085815152549236	-0.4784425445863142	0.09680992399833782	-0.19670127056105696	1.1494187336349062	3.355803826885182	5.458908746964029	3.2380721051355117	5.950214951915343	4.308390656368075	4.338740479984855
chr2L:5943500-5943999	0.48294539318817936	-0.3837531997033985	0.5055196456314679	1.3431533971370513	3.588169662580175	0.0	0.47197866857013165	1.5973690867046617	0.3232610315652124	0.5839124357920226	-1.7563921725426497	1.431043272967343	0.41940627312332296	-1.021641598728586	1.0466924622419154	-0.2942634383079153	-0.08300593434990547	-0.3117171364884599	-2.7622760657654517	-2.465910648115648	-4.8150944681432275	-4.3765687901996975	-2.9304248013791607	0.47712125471966244	0.9884928598239788	-5.540854356954711	-5.780105395566235	-0.4234276506044578	10.031831947544994	1.0216415987285858	0.5050184077099935	16.231828051422553	17.34392403231665	12.54567503618184	7.8852025180165635	12.680123780167252	8.518898935749538	8.722532781643606	6.946118959859737	7.452068232898537	3.545088175339754	2.4588123306422083	4.994511344043964	0.38580952427550375	-1.1524762909077084	-4.883205231720749	-2.875926523357071	-5.721194948531535	-4.450168984150188
chr2R:11708505-11709004	-3.4836371362753162	-1.7090225570752406	-2.7427681011382203	-1.949476954297946	-2.612956250091243	-2.1637918384852024	-2.2993973311964457	-2.280649821054241	-5.094674438061662	-4.743428564911172	-4.628076314812955	-1.2247365889831525	-0.3842533059311557	-3.7645227201738276	-4.261404204139322	-5.464391021347541	-6.215121225613426	-7.3221902348176116	-5.650334610907044	-4.713386941354526	-3.9624363850101125	0.0	-3.6690549410572784	-2.55920508424817	-3.284203621684805	-3.790282259027903	-0.9884928598239788	0.0	-1.4240537370519133	-0.5237738938382954	-1.1735567295533955	-1.676419969698608	-1.4065090865909882	-0.5115880358809525	-2.3144120048621835	-5.343035811377735	-4.967793273176368	-2.6529502600423025	-3.572456537523826	0.5050184077099935	-2.125118630940428	0.8247041974662214	0.6252873828651146	0.0	-0.35972472585554843	0.47712125471966244	-0.7359535705891888	2.6256708508761455	1.7182984347281165
chr3R:5341222-5341721	2.2893891402721644	3.481424678801935	3.812672027053731	4.549920848259979	2.97606009762762	2.838279272406811	-0.33760734816291466	4.489044157539361	2.26966531659021	3.227452103622003	-0.31895399580239586	-0.48661175219089065	-1.2501142486043793	-7.440961974167758	-7.904667079161068	-7.579346128428458	-7.029790034638271	-3.5288028949838504	-5.988327601837876	-5.973197682778016	-8.928483974078821	-9.184991970692188	-1.4637527426815689	-7.6244563997191115	-2.5448536519539853	0.0	0.0	0.9884928598239788	-0.47712125471966244	-0.47712125471966244	-2.4341639334259195	0.2369290422494049	-0.6237194737535978	-0.926919209923492	-0.08358038696150621	-0.42720626411912005	-0.7452224659678577	-1.444680212673411	0.8881232239143072	-3.2931179194343865	-0.3842533059311557	-0.12084094930070892	-1.4094236283409916	-0.8407531097960712	-0.6680110692120744	-0.2876058690827298	0.47712125471966244	1.7563068071459853	-0.9564148715051812
chrX:16342533-16343032	2.664853765366032	1.0766304890286036	0.40514807481448734	1.070687720604854	1.0470670866824259	-0.21930393864193096	0.16666976574757528	-2.174364598055477	-1.7321831444074562	-2.095775407978656	-1.5209637885799558	-0.763775918409077	-1.112402450722065	1.1415436763188598	-0.943625974600454	-1.0536755080874194	-0.714360057558581	0.23197895679471284	-1.169637454436612	-1.1746706646327916	0.37500294508720233	0.07045202738817231	-1.046100882360509	-0.5160550864185653	-2.2954931283707336	-1.4363284770870206	-1.3785764767244497	-4.332847505726867	-3.6095715191401285	-4.936774946543937	-3.9063713887295184	-3.470058692715731	-5.593761326109423	-5.040442241801912	-8.53866462957207	-7.165924601004555	-6.811672005526246	-7.66415803425578	-8.661504404451946	-14.294309922746606	-14.263731176586905	-10.686913945548524	-5.524380953686941	-10.255634294248585	-3.4802351048410025	-8.082034041104246	-7.439152001782086	-0.7875892944361567	1.1479657391634592
chr3R:22692722-22693221	-0.47712125471966244	-0.47712125471966244	-1.4637527426815689	-1.8619879870740355	-0.22770060053427277	-0.47712125471966244	-0.902504348202735	-2.6620844565045583	-0.7878472760053189	-0.502199456868698	-2.094175908156743	-1.5977605087128197	-0.17202030107622282	-1.6205717679547689	0.3842533059311557	-1.2905424689451475	1.084507172267565	0.550143676018006	1.0668755590631576	-0.47712125471966244	0.9884928598239788	-0.9884928598239788	5.4223791617247405	0.8949863586148588	0.0	1.348176654328393	3.491124561154151	-0.47712125471966244	-0.5552050987676277	6.330644477365795	0.9059652567236041	2.600722668102656	4.395044232673947	0.0	0.0	0.9884928598239788	0.47712125471966244	5.285091817586651	10.958542585460851	5.003719963051063	0.47712125471966244	8.071097581302416	13.756990670363686	9.990474772290904	8.15294695381186	6.234238708037153	1.2220321070061042	3.238144533760218	0.4210841264283996
chr2L:5325500-5325999	0.0	-1.458327214389532	-4.006650578260729	-0.7363110659334353	0.7621789291583336	0.21347967627856293	-0.7359535705891888	10.463048260973594	7.864504353945815	6.288514841356722	5.989819013989674	2.1700885801243777	4.015573579311149	0.058295936001379695	1.1400313733936633	-1.5210371072464186	-1.7358480870432318	-3.3359490200122983	-2.167342064477376	-1.6135560158428042	-2.1178866935920198	0.0	-0.2240774644457132	-0.6249320561878894	-2.96501958132979	-3.7203980910194687	-1.9769786387813328	2.1212368443313827	1.8233911030260708	0.5101914850214345	0.9884928598239788	0.0	-0.6963805262958969	-0.9113008917191808	0.38947135828477575	0.36774195026007195	0.9780500753868411	0.16794378118299247	-0.3233150235589246	-1.830252495377155	-1.0377827443705243	0.9568070777091172	-3.736043231864916	-1.798247465496922	1.3120223027252604	-0.39847815661077546	-2.271586489672577	-2.931209402485794	-1.4319647576772696
chrX:15591033-15591532	0.3731327687591462	0.8226317832671096	0.9865730603344083	-1.4616596026388822	-2.0404270568979306	0.06220067218711643	-3.3308152630212184	-1.563173924491426	-0.7359535705891888	0.47712125471966244	-2.673574276017418	-5.985488133955044	-4.550042411059294	0.0	7.195749580215091	5.255405245286496	7.606242006229587	8.043341984552649	2.4246861039910286	8.15430564153378	4.551193082243824	6.418764440804326	4.310147562926945	3.2988767954067635	3.1540623154022533	3.0745126087906196	6.2780002561301025	6.775723719713963	2.0472604135167467	4.1830816092814915	3.480419061843059	4.261404204139321	3.060812044648424	1.7855207974713418	0.8920423797698364	1.754759195921935	1.6697413115764848	-1.3599804582252422	-2.785417180063961	-1.7277919886428563	-2.526809480529462	-0.3725545158129661	-3.1471690459027006	-1.307566424135058	-2.6984186734014375	-0.2406233412219088	-1.4239307621875812	-0.44967064056273837	-0.20690754634709738
chr2R:14576505-14577004	0.13094827663907538	-0.8698821131288607	7.526575384616789	3.7185163137089376	9.250914504914043	10.914249267665332	10.61623031144495	7.502225119790177	5.365067657671707	1.474173004308222	4.825208671292363	4.459334189514	2.712410334798549	3.533989331841624	1.8797508540580188	0.3094384109678075	1.0073700542600814	-0.6362278866733105	-1.400389072210481	-0.6261353983170278	-0.8152438903953002	-1.9839578143071113	0.32675222119505476	-4.618178811912886	-5.7962250325209705	-5.725861157014386	-3.9396900228992693	-1.4637527426815689	-0.9884928598239788	0.0	-2.69756235700542	-2.1330641872145963	-2.647231989990047	-2.2045249207210644	-3.583551271387537	-5.902059519294776	-4.424820357763869	-3.9020866195182897	0.7357890626869555	-2.2710018118230946	-9.955737183682224	-7.735284165034352	-8.788445996164244	-6.768772844201303	2.3468727227498816	-1.8628212005831066	1.5403088635584166	1.1242849780242943	0.47712125471966244
chr3L:3239500-3239999	-8.504633535552207	-11.99458877092795	-7.8385389209713185	-7.378561541216436	-3.291413827758746	-16.746336745930027	-5.222986255656619	0.8090715228866665	0.3842533059311557	4.852125735230147	4.082687829268848	4.188204679369575	2.372351089775855	-4.1557173720787635	-4.560807838093727	-6.054356550415195	1.3463924403358412	2.4762121378174413	0.9884928598239788	9.986344761928242	11.51833051289605	16.517708826263096	14.592769310888126	10.02959762926863	10.646409919660437	7.993009879344776	7.050180692757518	8.920488392871558	8.472480899844955	7.8140028600239315	7.494272642388911	4.096121779460981	2.490531854062224	2.822549044200351	3.3003456431354237	1.114117776337262	0.1307673601198454	-0.32289451643799333	-0.17715626911338708	0.13755270400280906	1.243225535861345	-0.04036672094020419	-1.3724051750808026	-1.1523062560820883	-0.951790736717035	-4.1478503176846235	-2.592105209882624	-1.7679755386333367	-4.213923393484478
chr2R:15016505-15017004	0.23891316548808286	2.722022455740834	1.798807977874082	2.305278350298546	0.33949450367647754	0.10773081724754507	2.237400827965307	2.7250066036197254	-1.4637527426815689	1.188418673150786	1.054361317675378	0.5019847563975256	2.379164189445891	-0.2240774644457132	0.47712125471966244	-0.47712125471966244	0.537655442335966	1.3806451516511535	0.47712125471966244	0.47712125471966244	2.7245101073418505	0.2614505271567006	0.9884928598239788	-0.26145052715670036	5.480248400019888	0.9648536905119721	5.0930002541282455	2.01989491730279	1.3768430568588477	0.2430357795590156	1.4097784204778576	-0.050917485899110146	-1.7442013262567129	-0.5389399049179964	-3.6633479438653858	-4.152423491988695	-3.6004937586569365	-0.9059652567236041	0.0	-0.9884928598239788	0.0	-2.32037041374058	-1.9542807972074376	-0.47712125471966244	0.47712125471966244	-1.4637527426815689	0.0	-0.10732452374006445	0.7693001602458592
chr2R:7739505-7740004	0.7359535705891888	0.40674268368821626	-0.6158842311590101	0.39474645219743143	1.7781764888055718	2.226643785717957	-0.03872844209193997	1.141522537361549	-2.23378788704673	0.3667225521389224	0.2976255579343755	-1.0330362651701297	-1.0566131590432721	0.0	-0.25182472687614726	-1.6365402532451732	-3.96948186270366	-6.562627878615267	-6.186270201228897	-4.684405571029575	-0.46610673255211266	0.3842533059311557	-0.3842533059311557	0.7359535705891888	0.5115880358809525	0.8104803218971602	1.665924810482759	1.676684494061154	0.5766810647864095	3.112900112837803	2.2763140493677034	0.6263985673860387	-0.5384889194226998	-0.610811641311022	1.0477005988442734	-0.10456205398768029	-0.47712125471966244	0.7359535705891888	-0.7359535705891888	0.47712125471966244	-0.16666976574757522	0.6560272561130316	1.6182530634225498	-0.6802119877242168	-0.40398239559263366	-1.1512087064663445	4.12828510744634	6.652617253935408	9.540941941196758
chr3R:13620222-13620721	0.0988428851570666	-0.7490429136284136	-0.13245993169582454	-2.086489071108151	-1.7584933963825338	-1.1385964851436714	-2.6938157191260403	-0.6252873828651145	-0.9516493261085788	-1.6472386617753496	-1.1857131665919332	0.7229432898650866	-0.9522651019257443	-1.051344092955283	-1.6865583723593303	-1.0475284597712673	-1.4753783574833794	-1.4637527426815689	0.0	-1.7700258470426182	-1.1023971870498288	-1.0960233273784785	-0.47083453009306714	0.9152922877491039	-0.15007638708745283	-0.1497015001866986	-0.8339143720466636	0.0	-0.47712125471966244	0.0	-0.11260619082190662	0.16639571844370016	1.7966527619416484	4.109024944185839	-0.06318025245188186	0.9637429054652765	2.4555633054120785	3.8412000990097397	-0.3805404734096404	1.5945249141605926	4.401869102289589	0.3979407680092423	3.1645853992257855	3.465226971852053	4.466719967798043	0.537655442335966	7.893482922758832	1.7527321143842858	6.009365569676852
chr2L:20075000-20075499	1.9175026541199318	2.3868183549185176	2.6244731331118754	-0.8403855211471064	0.9403735697423387	-3.179044125477524	-1.5721415294518208	-0.8243412360868533	-1.6218013073297401	-0.6827202064713112	-1.0965142442813338	0.347607097618013	-1.4637527426815689	-0.7077238747871193	-1.023557809257198	-0.4973821079077392	0.0	-0.341547879548625	-1.8423016150716072	-2.1498729474083182	-0.5050184077099936	0.47712125471966244	0.9568070777091172	-0.8484239823550365	1.539531302789424	2.1623087044104405	0.06888312561213093	1.8674774481283785	1.3236419705581233	1.6995763569318616	-0.3842533059311557	-0.3842533059311557	1.4636353025347926	1.492663307394597	1.4688096985970587	2.485723220752532	-0.05023170247580341	1.2992427216517277	0.6252873828651146	-0.3842533059311557	-1.5974993347763957	0.9292644417574849	1.1118959155158696	0.0	-0.9467400074240724	3.4545992012490983	0.47712125471966244	1.429963843363908	3.567178455069235
chr2R:9055005-9055504	5.638239474766097	0.0	4.619529687831001	8.191951977185804	9.720514354567829	2.615306279857278	0.0	6.686961911710535	7.724536824129723	8.862133977678086	4.066405752988677	7.436431904592459	9.127982985590473	5.4672696384992605	5.388963726566509	3.8567733809821725	3.510574073844195	-0.47712125471966244	0.7875892944361568	2.140936678103941	0.395028166532821	3.7202453908048603	2.5931681614332547	2.1042786564908065	0.7604385998017958	0.5147838562830914	-5.381408037205922	-6.293339934366508	-11.780887346221244	-11.2629584585884	-5.001705994752457	1.8688791143748082	3.286049912990248	7.324332109866411	5.779766452730982	5.15399137769495	2.5678974453629184	3.2607744119071076	2.761230084799527	0.0	0.0	0.0	0.0	0.0	0.0	0.0	0.0	0.0	1.046676612385201
chr2R:16905505-16906004	0.288769123076823	3.423417908288431	1.4920908159689614	1.8834067806682209	0.7852133809110579	1.684872899606169	2.5631457936831294	0.7152334432427214	0.18105088102972228	2.912453143523542	0.8335879482692077	0.989139744983105	2.4459670056678333	-0.9623989736950099	-1.0330362651701297	0.2259578611921661	-0.3323389408434675	1.4637527426815686	1.9769857196479577	14.205869384023604	20.261801094419447	18.434028743100196	10.37166571672325	6.852884179360253	7.293845235640381	12.331257893407217	10.413880918358657	6.4851704461541075	6.579643858824091	5.667386635129847	5.2227944173150584	3.33270036122479	0.38242231681461875	1.0475399653368291	-1.5440637107555941	-1.8292720593817857	-0.9353016371658806	-3.209532634853994	-3.4375938097058363	-7.513703879604075	-8.245106094077954	-4.386383943176789	-7.493428570228536	-9.969262131202257	-6.34746052989973	-10.78094028210829	-7.933083821457536	-4.836774284577887	0.0
chr3L:22260100-22260599	6.3512413739921	6.455601517744937	-0.47712125471966244	0.3842533059311557	3.1361000798205048	5.770125082560115	0.0	5.9866516605467455	4.001842050071318	3.893175025151961	0.5241356170141681	0.9993610118540216	0.3365963793519156	0.19607891811217654	-0.3174792021990947	0.47712125471966244	-0.3842533059311557	2.9385396922277898	4.759124189068173	-0.29815214289168634	3.046372725838817	1.2105505683784248	1.5895174868161641	2.689529472860836	3.3092730696339574	0.8352606962437987	3.4376855597374694	0.16953587422284083	1.1282125309826667	-1.5120471817060233	0.0	0.23169138414850093	-0.6613806163128075	-1.2524973588679902	0.0	-2.472731184398566	-2.2368880142216803	-0.060664641731173856	-0.814268424670904	-1.6511399391958501	-0.8226317832671104	1.04053667419992	0.9322544847075434	0.06188413283580076	-2.0312686555689363	-2.1741979578468533	-1.4500676522281462	-1.5828437695186788	-1.3062087082311469
chr2L:2739500-2739999	0.47712125471966244	1.3806451516511535	2.258973849524507	-1.9084850188786497	1.7500800078005003	2.072165778498338	2.287424575642568	0.10165738000822672	2.3712065574643697	1.6967020202427816	0.23126084568970795	-2.925781677113663	-0.6307685229167008	-1.0679914832730921	-0.663699227713116	0.2614505271567006	-3.236782039895924	0.0	-2.253035586850145	-4.494913105642721	0.0	-1.9075101591741093	-1.8826177596519609	0.7343944872775748	-0.4761327183309092	-0.3842533059311557	0.0	-1.5044351056630512	1.4326337768303654	1.7695665739224	0.0	-0.47712125471966244	0.47712125471966244	1.3589234791817206	-0.5162392852303587	-0.5410655796945882	0.49290410768406384	2.19842911392348	-1.9084850188786497	0.0	1.1961206792625314	-0.8502677415360834	-0.341547879548625	-0.22858986043151905	0.5463320407197859	0.9884928598239788	0.0	-2.114158029716507	0.5942302316388669
chr2L:21143000-21143499	-2.672166071228102	-2.2558710979627996	-5.679540976338891	-4.517983338955448	0.32675222119505476	-4.766438891116755	-5.6192983019271665	-2.7285928155171044	-1.4637527426815689	-2.3360541890698934	-3.6410309932175395	-4.173341683091866	0.7562411952692073	-2.4624722952876996	0.6173067658815127	-4.765916611434903	-7.504191834425052	-6.450276702299046	-8.949409617885108	-1.5107628400976643	-11.964436602050448	-12.506530226628584	-12.646703767893683	-5.898294174593121	-0.47712125471966244	-1.0668755590631576	0.9884928598239788	-1.1134712850170156	-0.1785541382144752	-0.7359535705891888	-0.23220417679495023	-1.6879923186435235	0.0	0.6252873828651146	3.390613245615427	1.7695665739224	1.9084850188786497	1.795902961881496	2.1858690099302653	-0.47712125471966244	1.4313637641589874	13.605111572315447	5.274589031177908	14.572409967078077	6.42432822447686	7.464859187034149	5.725273211027298	3.47778483607295	2.4123394492012187
chr2L:18616500-18616999	1.8718331987596106	0.41616195531597516	-0.36588821964085605	-0.18143346652647385	-1.54562558148996	0.0	-2.599712894254072	-1.2141463830586718	0.2576362651107575	-0.5066150155100652	-1.614998355501985	-1.5339896799278732	-4.742217908545211	-4.8925281807186645	-3.669754060497574	-4.501152914728468	-7.071988283118448	-9.617006793980284	-6.2569862246419845	-8.846285490396529	-3.6488043908987327	-9.961928869250668	-2.7118584053147847	0.0	0.0	-0.47712125471966244	-2.3286248352848276	-7.409312940480248	-4.805301208910998	-2.322612093869219	0.0	0.0	0.0	0.0	0.0	0.9884928598239788	0.0	-1.4727333124820898	-1.8930360160855124	-0.8915633004445802	3.1116449905781733	0.0	0.9884928598239788	0.0	0.0	0.0	-0.47712125471966244	7.485492843016066	5.394815118110821
chrX:8486033-8486532	8.782026329700098	0.6252873828651146	6.040123031312512	9.475445641021093	3.4851810534648338	10.717938193761183	9.615653277839462	6.95564706602887	4.751251507439981	1.4699221728188632	0.27214593185477876	-0.03585048584196324	-3.3599461262265935	-3.1856872516414656	-3.875172504300537	-0.41313384868297026	0.2673674493105602	0.0	0.9884928598239788	-0.5368472053048451	0.07896171911904569	0.3535499019827818	1.1314524127903798	1.0601886281431836	-0.7597400350927299	3.678945313434778	1.5438845675104116	3.2326566499646856	0.44815797899511844	-1.1377046342702235	-6.8775545083373215	-5.922484026758557	-10.258522475779197	-1.92524100029391	-7.785715320515437	-11.42105110517928	-4.466228782739216	-1.8966939510708796	-1.170041379908726	-0.9884928598239788	0.0	5.61503946944451	10.31812883097507	9.056781153852878	11.004171964585309	9.356008603664376	6.673734111381036	2.1551808603161993	1.6533551471376093
chr2L:21179000-21179499	-0.11659373793584736	-1.442275668759277	0.6740891298809286	1.4838984282744592	0.3842533059311557	-0.7002448810209136	1.6322100222591969	0.7969123556562793	1.300893699647829	-1.1925068074207896	1.66886886763917	1.2994357252468203	0.4235171171344036	4.165940516548874	-0.5833511215911275	1.8211858739253677	0.488691698591492	2.7865095075822244	-0.608222326837936	0.4510095909996281	-1.1210096655724466	-1.5771435466609072	-3.6144945613827884	-6.496823456444679	-8.488447916097632	-5.1261766462566145	-5.631674200846788	-1.5844895615015442	5.908150276712479	6.15544989154617	9.128353496898189	4.360089051812191	3.667402685606081	0.1440477556268305	-0.3316520156261921	-2.546815840593855	-3.555997451749607	-4.5976028980580566	-8.22666010026082	-4.985614639816271	-2.115883022555161	0.6353757327309634	0.5234384870639827	1.8365819769451066	0.37107205997171755	2.9294974684897737	2.506635801227774	0.10272253817907384	1.2454318524184278
chrX:5573533-5574032	2.258973849524507	0.8758019965478213	-0.13752979928146267	0.29087594389683347	-2.413934905000177	-1.4003277827195901	-1.6767435485607054	-3.676279829805376	-6.767383291991769	-4.860513164429975	-4.981550835044668	0.47712125471966244	0.0	-3.846701275941705	-4.895198563852304	-0.6544874077770733	0.4292155351682914	-0.3842533059311557	-0.47712125471966244	2.4411833764752173	3.646457264502088	6.047295403847656	2.7380093150950153	3.6763994302481233	5.2247022882307075	4.207129298274451	4.89756331435417	2.1319974611280825	2.180058593339577	1.3674898904144823	1.7301263872502697	-0.36334588787169286	0.6613912689497764	-0.7200427623928781	-1.4636353025347937	-3.2296083721490176	-1.5991295350464352	0.6252873828651146	-0.3842533059311557	-0.3842533059311557	0.34894901609548634	3.4341234138668186	0.0	2.722289163299265	2.634459878289184	0.3886428860348966	4.618296723092457	2.6769753799603726	4.491583213769469
chr2R:4611005-4611504	3.7242513934159134	0.47712125471966244	7.35329097302735	1.4153618150052405	0.9884928598239788	3.422567029998822	2.421643699769016	7.1461310027097555	5.576974053160033	6.355142563534323	5.9245256172748	2.4403033701306622	-0.07475644980082266	-4.359975265915813	-3.5222616361218555	-2.6888707561820406	-4.8457546538560825	-1.152759917793467	-5.308163752358269	-6.864653085323879	-2.767161617611848	-0.4929041076840636	-0.47712125471966244	-3.355013315176775	1.046100882360508	-1.2422149253181312	0.0	0.5969898904081319	1.3361028595672466	0.9628718965908749	1.1200136493808097	0.5552050987676277	1.6328212326821567	3.1304919751709606	2.678711173255365	3.6291739559463205	4.1850083951191355	3.709797978968984	1.5721415294518206	1.4637527426815686	2.8595343378440408	5.426403087507977	3.8999191872211947	0.16129655817882882	0.9623989736950108	0.6352988945207999	1.6344573614788458	1.4818551093722918	-1.7202851485054578
chrX:13306533-13307032	12.294493633201325	10.007981413832903	11.115690595749193	7.9196785444727755	6.582475995200345	1.457369573371749	1.5857056746571774	-0.2612496474444927	2.2307445971585165	2.1548423301370843	0.7311177827186773	-1.39797564482416	-4.422871141852831	-4.406025726388091	-3.2490476854061856	-5.054879667992281	-4.174575640555439	-3.449318853989018	-1.3530079183022206	-3.2911858751596856	-3.676792148828781	-0.7359535705891888	0.0	2.8630277398488393	3.9043925070168592	4.82927113600321	2.175136111506412	-0.9884928598239788	-0.3842533059311557	2.4501508529868876	3.592536164119251	3.9054662498965125	4.0499154019910035	1.4219701193512406	2.0493692547960127	2.9771064675109393	-2.8446004855028035	-1.1046978193760744	-5.695523429689442	-3.59759071065501	-4.21408644753247	-1.5144103743233663	-5.102751354679824	-2.4462014169717547	-3.7181638733432143	1.7904859848842278	-0.674084092186511	2.930424801379162	-1.1260389994068791
chr2L:825500-825999	3.063145721355713	0.4286136511440642	1.6182530634225498	1.129088519909842	4.841950114217561	0.7953235719989745	0.3441756480369319	1.4846449106800765	3.31467693118981	1.1053494624626292	0.7018909800867386	1.0996650691862986	2.3591311197148728	2.0890111205219255	1.711156333942124	-0.08244168037433433	-0.8331037697083299	2.6347404611523313	3.470460173633782	1.004448873717934	1.8271654080313873	0.6206596021454778	-1.8995815177275779	-6.393127575533203	-4.7257152011399945	-4.593663996280543	0.0	-3.132897418361391	-10.414797336107922	-4.04304642643835	-6.915373174612771	-1.0879376039890982	-1.4637527426815689	-7.667661365779161	-2.929234232842254	-5.992098374459011	-6.19774283687762	-0.4666095473949303	0.0	-2.1302052697472376	0.46660954739493005	-2.127518788431336	-2.6590826057042385	-1.4648655319317017	0.7639177928069644	0.47712125471966244	-0.9884928598239788	0.47712125471966244	0.0
chrX:16278033-16278532	0.4573980409325749	-2.3382511897273646	0.47712125471966244	0.47712125471966244	2.2918582419569526	2.3009882878792474	2.8899699006144424	2.087007600474277	0.15355422125526635	-1.007153093593583	-1.596166182442428	-2.9902029621932673	1.3821770810048504	2.150284670602145	0.0	0.0	0.0	0.0	0.0	0.0	0.0	0.0	0.0	0.0	0.0	0.0	0.0	0.0	0.0	0.0	0.0	-1.8498154575556351	8.138678384392083	13.50845274909605	13.244216392985496	13.430243388689325	7.32903572191048	5.3318942491818415	0.8444715549019464	-0.7066170789473067	-2.0737190431570838	-5.661639713337405	-3.954693599079472	-3.4799778948248408	-6.016670531040361	-3.535311540786686	-9.527730671671353	-11.781385835375099	-9.244457925181663
chr2R:7914505-7915004	-0.5613361406588817	0.0	-2.731554660107106	-2.3498970463865234	-3.8974655112799383	-3.9158856521970726	-3.9359700604068575	-3.8119369930414164	-5.5886164825189235	-9.25221214908364	-5.614164118421963	-1.2067356038613861	0.0	0.0702214124957565	-3.988612479450086	-3.6115246660937688	-4.690386897138919	-1.6882484825462594	1.8558087699979997	1.4148360553592088	-0.8247325457040504	-1.5636975171684087	-4.039848158991956	-5.5379213394980376	3.0118486476607784	5.4706513400139665	3.0295558600770343	1.0531903025256335	1.199714851017768	-0.06803270620032201	-2.389607345343247	-3.3361549595103703	-1.9897566247293879	0.0	0.288769123076823	-1.7474610313161296	-0.25445761878304374	0.3551616300004318	1.4637527426815686	0.47712125471966244	-1.9084850188786497	0.0	2.6607870992528655	5.291048246263988	0.46660954739493005	-0.47712125471966244	-0.3842533059311557	0.0	0.0
chr3R:7445222-7445721	5.673947152849855	4.61354751643416	1.3896430171228906	3.9421932938842366	1.7493915468568906	6.734163185622958	6.104636788776034	7.509461979736124	7.796565301045373	7.358078089300149	6.853867158614999	5.01973143353098	3.472362777154093	2.1094784019322925	2.616499863420601	0.8051246196914501	-1.1245372157986602	0.3007819931107715	-3.1312818987766358	-3.5094366842748084	-4.263557054930189	-4.956182157347239	-6.159312211545221	-6.203940298483817	-2.3286248352848276	1.4376511423641611	0.05666055005475899	0.44567862925099816	0.29720537227657395	1.0656538446457355	1.0701574630056403	-0.4185421138548895	-1.038815366391865	-0.7651225488314507	-2.6472760793211565	-4.425640633581851	-5.696484625273724	-8.891831560573271	-8.948950500201905	-11.444924934332585	-14.241311200362835	-9.404544069874778	0.9632644986143098	-0.35244831258286985	-0.2145681542992293	-0.7192018699603691	-1.864916484421172	-1.087636782058556	-2.4700775029006325
chr3R:10566222-10566721	0.0	-1.4001276722313838	-0.3816829708162373	1.4801862375241468	0.7357890626869555	-0.47712125471966244	-1.4691030917477703	1.1454219480457466	-0.47712125471966244	-1.2776220398744094	-5.712917417849956	-1.0421790870559455	-1.859345558003459	-1.2164673499084746	0.0	9.40300547516719	11.247225393411313	16.472410124746805	24.20019727795442	17.247792967837217	10.655562977924717	6.671019360733935	4.568119555656793	0.9154987316732847	-0.20484872848013097	-3.350829529364884	-0.24517880602731876	-4.2783757416016135	-1.0596149194935087	-2.531556915739766	-1.7861702079470865	0.4359239231164445	0.32675222119505476	-1.4082625953104064	-1.5286882819067875	-2.3056229840718325	-0.6992410207988732	-3.770169141423318	-3.7454654816259443	-2.787012012450917	-2.8208102322060387	-5.041189198560586	-6.767612301597143	-5.065152866954751	-2.000198548621759	-2.836548834660592	-0.3842533059311557	-4.34346701329311	-2.644530028790379
chr3R:11875722-11876221	-5.688651812995032	-1.1287196264140693	-2.2316870603993775	-6.203497462110516	-3.023717423331618	-9.968641778049376	-9.984720641296683	-4.903734515473204	0.18112399010272257	1.6703729561610152	0.6327177291815959	2.8253802218340853	1.0009102260028648	6.135529940947623	2.528834980246037	8.791950450638382	5.175329076750281	-0.4359239231164445	4.088916514835021	6.458588747512109	2.456233097084545	3.6323664641623794	3.439509015577393	1.8795163289696302	4.331464632966006	2.895178661782924	0.0349115228230238	0.473872299892978	-1.6809586124669755	-1.087636782058556	0.3842533059311557	-1.5819528082303789	-0.5720961435849229	0.16085218559314393	0.40764579816925745	0.0	-0.32675222119505476	-2.680658269612686	-1.9656126279137611	-3.1787183738127	-2.076282248709901	-4.8200918462826445	-5.528858758055752	-3.486227410533659	-4.810069799527901	-6.628065986743576	-5.678420975346879	-0.9884928598239788	-3.9536294355883097
chr2R:3693505-3694004	1.4158457460280363	1.2119820907025234	1.0039333462611528	0.04717520806463477	-0.5552050987676277	0.5160691555074405	1.5349014108707415	1.2908170614658778	1.5928148445039985	-1.8215931578102147	-2.326516625171997	-1.5974993347763957	0.8726335178593758	-0.485811350506116	-2.5132686280701777	-1.010088617696067	-1.0167890567232714	-1.774799054254546	-1.2776220398744094	-2.629926760482252	-3.4945101416098594	-1.030390194027117	-4.152893030723419	-1.4211060090638814	-0.6234981061048637	-2.094908192816992	-0.36524608165550093	0.0	-0.47712125471966244	-0.5860039597216163	-0.6412239106945697	4.204330533031215	-1.2156492734517763	-0.7144588974343772	1.784063422468248	-1.6637731472525177	0.47712125471966244	2.3286248352848276	1.5906582245369196	-0.3907644586909239	3.127693384376037	5.495753464697408	0.8807275879539905	0.9059652567236041	4.750333403656577	3.4456002633022074	3.140087169442531	3.303333010152704	3.122043546771635
chr3R:26771722-26772221	0.46047122308459054	-0.8059484537778855	-3.4746576048735256	-1.2457624556626807	-2.331470771435313	-4.299367681605797	-1.1416133483953086	-1.1209237720052156	-0.2827552712052906	-2.365985126094887	0.42778592246621744	-1.5178299496645054	-1.8762550040489758	-1.1884863132050942	-2.871003440166476	-1.6995079363061718	-2.7084287349445133	-0.48723974652184643	-2.8239567747592482	-1.5896196110730347	0.0	-1.34866576006937	-1.5831194974189082	-1.0587113192560986	-1.8137895810312994	-2.7926342445010146	0.779299221912528	0.9884928598239788	-0.3842533059311557	1.1346115683708389	-0.7424153452564264	0.04294891709903055	-0.5641307989686102	3.1760938402703394	1.5028644959664723	4.814517231736201	2.526631715242444	2.027418805546765	1.1239945287247208	1.2541162032756676	-0.2082369265981981	-0.1148248949643629	-1.7761218682765567	1.088786910379683	-1.5947860643627723	-1.5711696903276526	-1.8133501318809233	-2.4070042811739736	-0.8804697790689487
chr2L:182500-182999	4.475086973113758	3.824056406291916	5.65074936342354	1.526630527363843	0.5985162579857993	0.5766810647864095	1.7139370783946086	0.858115626239555	3.5505919190050967	1.646618204535058	0.29329226409088593	4.755563865331681	4.698328968713911	5.162726681603816	5.807545756389659	5.232543547802875	3.8968926611700634	2.8001886454063754	-1.1781637140525631	-1.6783799419984582	-4.014885263658294	0.7025623787948385	4.35014101328505	4.092374318819497	2.4391531808632783	2.216065454066233	0.5217662500604513	0.3656232776696574	0.4359239231164445	-1.1611982209065022	-1.6562405824187654	-1.7472790366482822	-0.47980639443576584	-0.5185805794953599	-2.2975402090990027	-1.8514415881041435	-4.162757947246139	-11.95062828391371	-10.748820174563045	-10.390659209763795	-6.983081508395596	-9.681546645929055	-16.079196720083637	-9.1538170557523	-18.35990717785382	-6.14660175391662	-5.863485597309488	-2.3300090735179753	-1.2892080726104995
chr2R:17182005-17182504	-3.8719507208699206	-2.2315763736510874	0.0	0.0	0.7359535705891888	0.0	0.0	0.0	0.6610055706295627	0.9032485217673157	-1.1743398761465214	-3.266628947134102	-1.7346367077880833	-3.6236455738040765	-0.6184069861835978	0.0	10.285947075018345	1.621939709406928	9.274850032523632	1.8415821347115096	3.783785184807334	4.068367810885358	4.292945356979417	4.886555598633174	0.9884928598239788	1.3113405296929186	3.9664220619226187	-0.3842533059311557	0.0	1.9084850188786497	0.9884928598239788	2.196668029148097	2.0447771821474903	0.0	3.2876388280506603	1.4313637641589874	1.53812370105574	3.255132873794739	0.0	-0.05335686830462125	2.721176546160838	6.37708932243196	6.845813657694533	3.03851576184145	1.584948485792679	2.208721993120842	-0.488693666479987	-0.3842533059311557	0.0
chr3R:7475222-7475721	-2.774285707769713	-2.6040759928049235	0.0736721095765608	-3.228404291259905	-3.128125753830657	-1.7645234969258032	-0.2406233412219088	-1.9516659161978538	-0.7261364102346477	1.6806839062132066	-0.44722875524441613	0.44052196685730766	-0.48406858793499363	0.5440093133718438	-0.2887691230768229	1.0668755590631576	0.6382996508998906	-0.8315523130180132	2.3286248352848276	0.6129176723483097	3.271486336142875	2.041607353754931	0.5952565499763858	-2.5273583114076708	-2.302886221406481	-3.225149315716348	-3.8866905367015394	-4.361789142887856	4.236371267203812	7.612872606604423	5.844005746133636	7.847869737739114	0.3157007612085831	1.7009932833671921	-1.6265663787823723	-0.41705214252645556	-2.3240035711900995	-4.011790730149859	-7.4837396947042985	-4.574534990778677	-11.421790130259044	0.09470862285256894	13.197226174725587	8.488409348750986	1.8405610954793916	1.0552302431662604	-0.3183214873051651	1.5296513527271698	0.0
chr2L:11269000-11269499	-0.9884928598239788	0.92599669179249	1.6662633538807459	0.0	-0.32675222119505476	7.115763409774943	1.7202851485054578	0.0	5.335604492136668	8.427619277314326	6.725021148536152	4.51371113893531	7.0037247722669225	5.776604990674168	-0.47712125471966244	0.47712125471966244	0.0	5.078807193290098	4.7395231527621355	3.5323453396961844	1.587384810709947	1.0362199795409535	1.8323265367089814	2.1330203517233	0.0	-0.4666095473949303	2.1756561178356266	0.5552050987676277	3.861452354766513	2.2254024443997906	1.1799013745869036	-0.5246241429162583	1.3765646679500911	-1.3677508769012767	-3.499726103241806	-4.603587900566329	-4.755290717594648	-3.6899040091555517	-3.456302287635436	-3.0961357179211197	-3.1443063709133137	-1.4637527426815689	-0.9884928598239788	-4.304540669137859	-1.648693089737421	-0.9136596659055324	-1.4319647576772696	0.9884928598239788	0.47712125471966244
chr2R:12073505-12074004	-2.272131785039603	-3.609403599992019	-3.752559939566048	-3.012051807685642	-0.7357890626869555	-0.3842533059311557	0.0	0.47712125471966244	0.38657421699180533	-2.3410706637517755	-3.83983600480123	-1.8285526708982254	1.2278027072911828	1.2372246908972415	6.745935360888066	7.602623284011494	4.5583798313009085	0.6779366689643369	-0.422922443986583	-2.6350393277011284	-2.145657310764418	-6.534237008480311	-8.238924226727342	-11.45812040240088	-10.956872236418524	-7.765212170499141	-6.585519856035402	-5.308163752358269	-0.9304376952761274	0.8881232239143072	0.35468822009821666	2.1506855313717126	5.219254349919769	1.2637657400385143	0.12806964297235948	-0.54158067516996	-0.925724949144487	-0.5936451363416958	0.9970675156867724	2.8886977107537497	1.436176663266756	-0.06584767301701899	0.652177707501888	-1.6328212326821572	-2.4502243532886188	-1.1338095860809352	-2.5165278749560387	-1.0668755590631576	-0.7359535705891888
chrX:19474533-19475032	-1.7202851485054578	0.0	-0.9868910315077306	-0.7636518225989612	0.8985717431155299	-2.455213226255248	-3.2806836744294636	-2.819953993707897	-1.798807977874082	0.0	-1.0668755590631576	1.6420305061792517	-0.5872627528776598	-3.0765688739952597	0.23592648978675862	-0.3095457107423791	-2.7602849459011405	-2.036158243089497	-1.6971616025620426	-2.069739366879703	-2.812236619302268	-3.0251498408729853	-2.361623447065052	-0.4257405873216014	0.8361145727115479	-1.9639543928064704	-2.2611306163079896	-1.2652528291218152	-2.9827036655335597	-5.56188411753307	-5.111315445376543	-0.9098678134131207	-4.41933103353714	-2.1161072833021546	-0.5571614499158013	-0.2681854859691827	-0.23891316548808292	1.2260749828978734	1.6971616025620422	-0.6867325911188109	2.129624864895249	1.8660824621566274	2.4141941448218356	1.8388194564000622	2.5779376541709946	0.9207074752827707	3.3159133698696444	-0.9628718965908746	2.1365578214199417
chrX:15999533-16000032	0.0	1.3768430568588477	2.1420874731200876	2.6081296774430505	9.945183406988784	0.0	0.0	0.0	7.366850444339083	9.910949904524417	9.180643940887443	3.102193694097993	3.860332935291588	3.238699499695654	3.344790602520208	4.861078992372582	0.0	-0.47712125471966244	3.64257053599331	3.62180880483098	5.901572912964737	1.8887555363857518	4.252232767064943	2.9622575878141046	1.0668755590631576	2.6095004769514603	4.6804083541650785	6.809051260693892	-1.3821770810048504	1.610737568764398	1.2579819159478387	-0.2082369265981981	-0.6443888492586282	-2.5883340244879114	-2.784534410968861	-2.1296248648952494	2.141924257274934	2.297061337934006	2.326146531086494	2.9771064675109393	2.3279304930734956	2.575696035549011	2.008120732965145	7.258548347434737	5.764973871375169	0.0	1.8049718192967532	2.3016268353948535	1.9915254278833818
chr3R:26426722-26427221	0.5552050987676277	0.0	1.9033268274321733	3.2258411729241936	4.015463599162245	0.934867777777407	0.4324781925730823	0.31828620914875605	-0.3937145721982146	-0.9884928598239788	-0.6570872644277445	-0.87379779705359	-0.47712125471966244	-0.9884928598239788	-1.4760943504501063	-1.4001276722313838	-0.8153647056964379	-2.275578247916253	-1.215340334805915	-5.3317491407183555	-2.9782116397786216	0.0	0.0	-1.2371427602945788	-0.8104803218971599	5.552226475516236	1.4637527426815686	0.9884928598239788	2.4864524843439066	5.330621289473403	6.886638549166328	7.7539167109360845	7.191976079541147	4.538993444408909	-0.47712125471966244	-0.47712125471966244	4.517905565720656	13.466318509529566	10.169289004328652	2.3286248352848276	8.036346335303502	9.529742662453142	14.230235919306931	11.57758922977843	11.046959301553423	5.5744133084967205	5.680248087543539	5.65985200471147	2.6130301142538683
chr3L:14625600-14626099	-0.5397100834933586	-0.1612988868602912	0.0	0.5781519546899198	0.5302122934848595	-0.9884928598239788	0.0	-0.7359535705891888	0.6347445840991779	2.2654870487471928	2.0263842005857162	2.6382801005269645	0.3551616300004318	-1.4637527426815689	0.0	3.4097674167687804	0.9884928598239788	0.9545587076238726	1.0709302611857308	-0.7359535705891888	1.2258334621729647	0.9848095923154355	0.0	0.47712125471966244	-0.15597427603541167	0.7724320416720601	1.7953481054236375	1.8348552170617005	1.2388105448141198	-1.2550956670254931	-1.7678939926250048	-4.007578940083677	-3.2665682753894605	-3.8269456718659867	-5.160403839890075	-0.9884928598239788	-3.6662857582610946	0.0	0.3842533059311557	0.47712125471966244	-0.3842533059311557	-0.47712125471966244	1.8137895810312992	4.351392026183591	1.3528435241215888	0.0	3.3484397472661165	6.009365569676852	5.399135973244374
chr3R:13507222-13507721	-0.4666095473949303	0.29163238474715397	1.9721279588179932	0.0	-0.28137504358268434	-0.12058189960460121	-0.32675222119505476	-0.2575743971255317	-0.16874239305581545	0.5058980647178182	-1.2195938736650958	-1.2787393670063825	-2.2943285440612113	-0.4187232947744805	0.0	0.0	-1.2061402466345177	-0.18380811424485086	0.0	0.47712125471966244	-0.6908919186029374	-0.21793219871346864	0.19734014251226834	-3.3880109625677965	-0.3842533059311557	-5.149573078351327	-3.512800879379194	-6.036614909904162	-5.993154767396306	-5.705797393596759	-3.1509879149190714	-1.5279903559208905	0.32675222119505476	5.411008789357557	4.808621068352045	5.09513260350674	1.4787494158918901	5.539272110253368	0.9884928598239788	1.9084850188786497	7.3029607430584	4.860597892565855	6.8760297564223025	2.3095366778219573	1.2678316131918526	0.393478103762068	-0.26528066853458643	0.28964285525397987	2.084858795766507
chrX:6636033-6636532	-4.05283415545266	-9.83676232265237	-8.367437500677879	-9.940384811913544	-6.164965589803846	-3.676399430248123	-4.430701924918245	-0.6082600664890817	0.24819982819454056	0.6252873828651146	-3.21978587966307	-3.0100375327866837	-3.1991222964886576	-4.016709318412927	-1.1881283402749803	0.19812953301410524	-0.7637822784523075	1.1128856554563806	0.833125945544291	2.012981581449625	-1.0234090423767446	-1.9736748649126665	-1.114132540829845	-0.991954162253564	0.29228175488746105	0.47712125471966244	0.0	-1.3221022877285058	1.4843708418408241	0.5033508094068161	-0.47712125471966244	0.6919349918545951	1.2413509647956134	1.3584471086151695	3.4761516305226827	2.8331923852194967	4.427549533190703	5.108032435781452	-0.47712125471966244	2.8068274638183124	5.893473571821275	8.715649063170302	7.5923520281666015	8.156550203211642	4.072147060536115	3.9866595900664517	2.087007600474277	0.7359535705891888	-1.394577152363367
chr3R:11088722-11089221	-0.08996138383625893	-0.3807595070594758	7.4827502844521625	6.531765402848555	1.8298706558827047	4.098353120943145	1.445493375284278	-0.647169146179833	-1.5333975131928428	-1.2528119880109705	0.41664044807364575	-4.054790338488982	1.0140681992523375	1.4386927116189197	-1.457653429397219	-2.036654806095906	-3.640093597206237	-4.442656228302248	-8.345874234688905	-7.72325071873521	-6.654630934017384	-2.0065597220217803	-3.2415489277820613	-2.2939521659822577	-6.509025044477316	2.5248486998514585	7.6480174788293205	6.795943066431943	9.782115741282315	1.6408398948502194	2.134901785053118	1.120301643331256	-0.535787677017789	1.0307763158294083	2.6003286046995484	2.589175250752065	6.797807944299903	1.0170127842723007	-0.05397135698120945	0.556134823327462	1.1120560584833619	0.6308102385691068	3.6100057633655567	2.062864665008224	0.9257285655190168	-1.759542718123534	-0.17366747914382874	-3.2420569926121696	-2.493422450704861
chrX:11030533-11031032	-1.3995867336445593	-0.5969898904081319	0.4566352939660644	-2.097310710071681	-0.7396729465439408	-0.6743069757322737	-1.3131449276175233	-0.47986333733997333	2.0541786186733573	-0.8728127463048589	0.7383770180959561	-1.0911431325389502	0.8344354710855274	-1.697747901436227	-2.912433647859779	0.20164550840183051	0.0903121327941938	-1.0048372299692987	0.04359318414257659	0.5050184077099935	0.0	0.0	0.0	0.0	0.0	0.0	0.0	0.0	0.0	0.0	0.0	0.0	0.0	-1.4703071913579715	-3.563444208571174	-1.1969597577489401	-2.1581654199372173	-4.049315928450762	-3.1587149492711126	-4.115577239014002	-7.276326207111445	-0.4359239231164445	-5.689450989033041	-1.638637103981332	0.9884928598239788	0.0	1.9769857196479577	20.249504155841276	23.525631692379296
chrX:5216533-5217032	-2.3218200024021876	0.0	-0.47712125471966244	0.47712125471966244	-1.72954811871417	-2.3218200024021876	-0.9884928598239788	0.0	0.47712125471966244	0.9884928598239788	-0.08099529973523462	-0.44133466724248005	0.0	-0.14280065354848312	-1.2512936989793975	-0.9884928598239788	1.215649273451776	-0.5134945978048434	0.6432335278542793	-0.800569748465957	0.0	0.47712125471966244	0.24737957355951293	0.98732171348684	0.47712125471966244	0.47712125471966244	0.0	-1.0095099439762463	0.48675331788292064	2.0100071674167026	-1.3768430568588477	0.47712125471966244	0.0	0.0	0.47712125471966244	4.670613330369142	5.492394767256717	-0.5722315223304937	4.509444214944639	5.02821269942171	0.9884928598239788	0.0	0.9884928598239788	0.47712125471966244	6.213330499192744	6.219163415450085	7.10809346941752	6.50458637672628	5.8970902614690015
chrX:13006033-13006532	0.0	1.6746470835824077	-0.07068424381250403	0.0	1.8423016150716074	-0.10097238299487568	1.0160067427573143	3.2190507506291435	2.3031650479505945	4.403135795266162	1.1906255958627274	-0.9139000564200302	2.6486053961618503	1.6571765324149637	1.1290918362401954	2.5845876659659717	1.1735567295533953	0.0	-0.7158051146113907	0.6064508288109548	-1.601344208298352	3.8171276029363352	2.6703447164812317	1.9611344203993557	3.273346478182399	2.0947515340057614	6.426474383942746	2.8180212011118004	1.9444315434453767	0.34541791414185063	2.523922849836689	1.493521939374839	1.2780642861172016	4.978572771465835	1.3514077185993476	2.712376226778198	4.45714546301824	5.251534206172989	0.4897395884415314	2.245886287415805	-0.41007753353762005	-1.0682680624608587	0.7095242987759344	0.2378848081034721	-0.5533474488829241	2.235663290079255	-0.6842256328834635	-5.142207876965112	-2.37184772280335
chr3R:9206722-9207221	3.4444828296192678	0.12537288206402852	-0.4121955018020296	-1.4084593041804923	-2.380343146758577	-3.7195308351236553	-0.5420095162449675	-0.7138106159856775	-3.136100079820504	0.0	-0.47712125471966244	-0.7653197841939183	-2.604303469528346	0.32675222119505476	-0.6919349918545948	-1.0948570982095023	-2.2231996692860876	0.5941854628697055	-1.028636061609483	0.0	1.387533594623335	0.47712125471966244	1.4444045626603808	0.8801558585954027	3.0317740497609122	2.521555198868066	0.08030138495052809	-0.7023157715278812	0.2026399577371288	0.0	0.0	-0.5318297942099072	-0.7343944872775748	0.0	-2.1375513338911216	-0.9207005497038682	0.15355422125526635	-0.6444874306900835	-0.08396841892339654	-0.6000066453714799	1.0266797989207639	0.0	0.0	-0.41537614849531257	-0.47724673171014925	0.0	-1.1877506238268245	0.4785903337550873	-0.769491447591339
chr3L:21548100-21548599	-5.633217971614756	-4.797341063382916	-6.744909024363025	-7.499121188454596	-13.705701844162046	-6.769205759079898	0.4624751571025606	0.6252873828651146	1.8038982702729427	-1.8969551116300591	1.3051191249580434	0.11504851595721782	-1.536456635681467	-3.4887185545248007	0.9457421033645177	0.3842533059311557	-3.2610194982713487	-2.852447448468141	-5.325476361895294	-4.815859322390556	-2.1328018916931586	-5.250180117950894	-1.2234303497880639	0.0	-0.2922817548874605	5.292602752891983	3.1124407348916807	5.110199460073854	2.4472882575798867	1.6440588189967764	0.2895479005782095	-2.8592915721785817	-2.8978686872201957	-5.85178216761483	-3.6214581077707515	-6.658252585870912	-0.9007399893635549	2.1232942100435515	0.0	0.685856279631053	-0.08405722451804226	-4.004826672630008	-1.84893091254172	-3.0773336419772512	-3.0015329706229052	-2.3070590160430196	-6.674829547319844	0.3842533059311557	-4.87302807354804
chr3L:20466600-20467099	-14.969296530722787	-12.745042468208961	-10.015497896612828	-6.234380077853654	-11.297328025876675	-8.736954231758881	-15.436653186144403	-11.490410103136306	-0.6540952950559173	-3.572456537523826	-0.6610055706295627	-3.9784785006488588	-4.383930946983215	-0.6802119877242168	2.7911776492359723	1.4288959369590395	-0.09207085484654573	0.47712125471966244	3.122014129245453	5.767531688284034	5.767209616407282	1.218022784486624	0.32213095455621704	-1.6833042227763197	-2.0294846299612392	2.3815279381694854	9.507118059338854	5.3785666565531	4.611378663730529	2.059772622126397	-1.7697912142353092	-2.9709627050377705	-4.229837387850529	-1.6688688676391703	-5.0100085688952944	-4.925927494108928	0.27482272280677394	-1.5201349667971795	0.9621883519133332	0.3355898127785665	0.883426917403338	0.8181670317965243	0.1722022050608699	0.3199646896748642	0.8069102218162539	-1.1723146447734123	-3.2509497901965667	-1.8456168132215858	-1.8969416014857565
chrX:12553033-12553532	-6.5268566348243295	-6.691742178761871	-10.889157750212773	-10.913980851747567	-12.993556012281173	-6.321367255346854	-1.7363591658921742	-1.9836659203225244	-1.1829372292481397	0.4448262731057025	0.536049381248703	-0.40272097548627234	2.607771707705483	-0.6432506966154488	0.3227401912018203	-0.08600355550193581	-1.6806839062132066	2.7773875010328375	-0.38894791660417566	-0.47712125471966244	0.0	4.50099553973632	1.8029832047947651	3.500192896885139	-1.1675348639700998	1.424879820082465	2.250475947675642	0.0	1.4477763143210869	-2.9497542203580878	-1.3883026278296466	0.880420241732325	-1.307566424135058	-0.06385961630255126	0.998911554435235	-1.0668755590631576	-0.16913360917412795	-1.4349535304170804	-1.4577395865932048	-0.47712125471966244	-8.41607434192326	-9.002308938422237	-4.168261906401867	-4.761179459163837	-1.2819810456050582	-0.9469544987866972	-0.1810508810297222	0.0	0.0
chr2R:3306005-3306504	-8.891458624471639	-2.710918159174214	-0.6432506966154488	0.6884910371321753	0.32675222119505476	2.4059128373846024	2.018821487983464	0.0	1.6767106626140744	2.114699276824293	1.2773870579071485	-0.7875892944361567	-0.08300593434990547	0.8576225908035782	-0.2420976900822088	1.2488733842962831	-0.47712125471966244	-0.3842533059311557	0.0	0.333699263279596	1.0035477854366492	1.5029620280919178	-2.079784247633173	-0.7951885231037584	1.0643548603589674	-1.2780642861172016	5.905540849117299	4.355079706644047	16.693632746775656	12.160375089949472	19.482186198962236	15.153669530356886	10.376965178440715	4.9272486992649425	2.744478075260598	1.5315275828541697	0.6767947634034333	5.155569716394527	6.939197058342451	7.338762976459523	9.963490251696673	10.206430221001103	3.729816770327588	2.5310896507038145	1.7390980233374511	-0.9862873405405568	-0.5666225161002314	2.013975679310536	-1.2784001903091802
chrX:3613533-3614032	-2.9579657543775792	-6.662110948853245	-9.053331864653776	-7.327704910541317	0.0	0.47712125471966244	0.9884928598239788	1.0387471800977968	2.611641137650962	1.6442676866019381	0.0	-1.7014435063445716	-0.5518516689880314	1.0083724769666107	-1.9084850188786497	1.4637527426815686	1.4760777509597078	0.2681854859691828	3.2287523542797976	2.259982999975834	0.0	0.5860039597216169	0.3393126254402956	2.6011763741784892	0.0	-0.23729708679326084	0.9568070777091172	0.47712125471966244	-0.7359535705891888	0.9059652567236041	-0.9884928598239788	3.16401571104695	1.0216415987285858	-0.9356759670197776	-0.7703261922179356	-1.6683908856600702	-0.90831928691478	-3.72283720653406	0.288769123076823	0.3842533059311557	0.0	-0.9182980898333778	1.8910015124127428	0.47712125471966244	-0.47712125471966244	-1.181782114619736	-1.1784627333960676	-0.4017393926416974	-1.0970796683631558
chr2L:11004000-11004499	0.0	0.0	0.0	0.0	1.3425993850335631	2.7285928155171044	-0.9884928598239788	0.47712125471966244	-0.47712125471966244	-0.47712125471966244	5.3938984637333025	11.453819248487097	0.47712125471966244	6.239880702541773	6.806881306747421	5.519689901929724	5.982046600209562	5.158344532075029	0.9884928598239788	1.4888463877884142	1.529765235630013	7.324575251584023	2.836548834660592	11.737826939291988	5.356965664639355	0.47712125471966244	5.45376072526444	4.963078923878315	6.540964472528863	12.171279334370238	10.451651121464174	5.879315893318658	4.474356060655772	6.961639915096529	7.1189001625567965	6.475269649306461	3.412543043014925	4.067824818708753	0.8212857111753257	2.910933323418393	-1.6575637874460807	-0.26957221677871196	-4.071190109270219	-1.215340334805915	-2.751368404005007	3.2875811594179183	5.162327182535344	7.355865017037388	9.338618986955883
chr4:88126-88625	0.0	0.0	0.0	0.0	0.0	1.1737218734474009	0.0	0.0	0.0	1.0466924622419154	2.259982999975834	0.0	0.47712125471966244	0.0	-0.2887691230768229	0.47712125471966244	0.9884928598239788	0.3842533059311557	0.0	0.0	0.0	0.0	0.0	0.9884928598239788	0.0	0.0	0.0	1.4700822753787206	3.905556467401546	2.259982999975834	0.0	3.3961297307013076	2.5349840601615057	3.498893342215602	3.305174274324061	8.518155218846278	0.6252873828651146	0.0	2.4589972098463106	0.9568070777091172	0.0	0.0	0.0	11.390323022906971	4.75590950515595	14.362888605967607	11.237980707374813	9.813587480547934	6.2751316427265955
chr3R:21091722-21092221	4.0425281449652335	1.5819854199204644	1.461852003950398	0.28034589149518674	-0.8642489501841506	-1.5574221807461213	-1.108686894079592	-4.041263369755146	-3.025711858413351	-3.111648524876225	-6.160659225113149	-2.1330203517233	4.638850692806036	1.3067739878568936	1.084507172267565	3.4428508215981917	4.651624950068093	6.59803090635624	3.7130025915410587	0.9212627414931047	1.014558017736744	-0.5447436145415533	-1.2146737233794231	-2.3506517045380475	-2.527621636254259	0.7158051146113907	-0.48075225225170204	-1.1987505483424372	0.0	-1.4806679180809086	-1.2848493864764328	0.32987594550496985	-0.6849180492957314	-0.5570563103174986	0.4294242079009884	0.0	-1.5157893629031156	-2.499578439157725	-0.4309746763574809	-0.6166897175028455	0.9884928598239788	5.171035199845081	4.577892805766096	3.70805661156219	4.890827528813796	4.051012972632765	4.0871351304251995	-0.28718961444865404	-0.8917804678607579
[truncated: 516 more rows]
[truncated: 151 more columns]
